# Supplementary material for: Escape dynamics of active particles in multistable potentials
Source: Nat Commun. 2021 Apr 27;12:2446. doi: 10.1038/s41467-021-22647-6 (PMC8079420; doi:10.1038/s41467-021-22647-6)
Supplement: Supplementary file 2 — Source Data [file 41467_2021_22647_MOESM2_ESM.zip]

Archive with 32 entries (31 files):
- Source Data/
- Source Data/Fig2b_histogram.txt
- Source Data/Fig2b_histogram_fit.txt
- Source Data/Fig2c_fast_DR.txt
- Source Data/Fig2c_fast_DR_fit.txt
- Source Data/Fig2c_medium_DR.txt
- Source Data/Fig2c_medium_DR_fit.txt
- Source Data/Fig2c_slow_DR.txt
- Source Data/Fig2c_slow_DR_fit.txt
- Source Data/Fig3a.txt
- Source Data/Fig3b.txt
- Source Data/Fig3c_experimental.txt
- Source Data/Fig3c_numerical.txt
- Source Data/Fig3d_experimental.txt
- Source Data/Fig3d_numerical.txt
- Source Data/Fig3e_experimental.txt
- Source Data/Fig3e_numerical.txt
- Source Data/Fig3f_experimental.txt
- Source Data/Fig3f_numerical.txt
- Source Data/readme.txt
- Source Data/SI_Fig1.txt
- Source Data/SI_Fig2_highDr.txt
- Source Data/SI_Fig2_lowDr.txt
- Source Data/SI_Fig3.txt
- Source Data/SI_Fig4a_extractedTemp.txt
- Source Data/SI_Fig4a_theoreticalTemp.txt
- Source Data/SI_Fig4b.txt
- Source Data/SI_Fig5a.txt
- Source Data/SI_Fig5b.txt
- Source Data/SI_Fig7a.txt
- Source Data/SI_Fig7b.txt
- Source Data/SI_Fig8.txt
