# Supplementary material for: Escape dynamics of active particles in multistable potentials
Source: Nat Commun. 2021 Apr 27;12:2446. doi: 10.1038/s41467-021-22647-6 (PMC8079420; doi:10.1038/s41467-021-22647-6)
Supplement: Supplementary file 2 — Source Data [file 41467_2021_22647_MOESM2_ESM.zip › Source Data/Fig2b_histogram.txt]

n rho_n
-9.634712e-01 1.735163e+00
-9.140524e-01 8.210208e-01
-8.646336e-01 6.727549e-01
-8.152148e-01 5.324389e-01
-7.657960e-01 5.268325e-01
-7.163771e-01 4.473486e-01
-6.669583e-01 4.886664e-01
-6.175395e-01 4.110024e-01
-5.681207e-01 3.798465e-01
-5.187019e-01 3.255655e-01
-4.692831e-01 3.757514e-01
-4.198643e-01 3.009772e-01
-3.704455e-01 4.164760e-01
-3.210267e-01 3.346499e-01
-2.716079e-01 3.441389e-01
-2.221890e-01 3.300780e-01
-1.727702e-01 3.389499e-01
-1.233514e-01 2.817626e-01
-7.393262e-02 3.301121e-01
-2.451381e-02 2.921281e-01
2.490500e-02 3.441326e-01
7.432381e-02 3.349699e-01
1.237426e-01 3.335003e-01
1.731614e-01 3.375461e-01
2.225802e-01 3.331537e-01
2.719990e-01 3.146259e-01
3.214179e-01 3.352494e-01
3.708367e-01 3.695316e-01
4.202555e-01 3.249205e-01
4.696743e-01 3.375650e-01
5.190931e-01 3.443919e-01
5.685119e-01 3.920471e-01
6.179307e-01 4.433003e-01
6.673495e-01 4.345283e-01
7.167683e-01 4.732168e-01
7.661871e-01 4.850885e-01
8.156060e-01 6.037491e-01
8.650248e-01 6.518811e-01
9.144436e-01 9.796889e-01
9.638624e-01 1.695655e+00
