# Supplementary material for: Escape dynamics of active particles in multistable potentials
Source: Nat Commun. 2021 Apr 27;12:2446. doi: 10.1038/s41467-021-22647-6 (PMC8079420; doi:10.1038/s41467-021-22647-6)
Supplement: Supplementary file 2 — Source Data [file 41467_2021_22647_MOESM2_ESM.zip › Source Data/Fig2b_histogram_fit.txt]

n rho_n
-9.900000e-01 2.256439e+00
-9.800503e-01 1.601560e+00
-9.701005e-01 1.311517e+00
-9.601508e-01 1.138926e+00
-9.502010e-01 1.021410e+00
-9.402513e-01 9.348819e-01
-9.303015e-01 8.678124e-01
-9.203518e-01 8.139011e-01
-9.104020e-01 7.693760e-01
-9.004523e-01 7.318228e-01
-8.905025e-01 6.996155e-01
-8.805528e-01 6.716133e-01
-8.706030e-01 6.469895e-01
-8.606533e-01 6.251281e-01
-8.507035e-01 6.055596e-01
-8.407538e-01 5.879193e-01
-8.308040e-01 5.719185e-01
-8.208543e-01 5.573260e-01
-8.109045e-01 5.439535e-01
-8.009548e-01 5.316464e-01
-7.910050e-01 5.202760e-01
-7.810553e-01 5.097347e-01
-7.711055e-01 4.999312e-01
-7.611558e-01 4.907879e-01
-7.512060e-01 4.822382e-01
-7.412563e-01 4.742244e-01
-7.313065e-01 4.666965e-01
-7.213568e-01 4.596110e-01
-7.114070e-01 4.529295e-01
-7.014573e-01 4.466181e-01
-6.915075e-01 4.406471e-01
-6.815578e-01 4.349896e-01
-6.716080e-01 4.296221e-01
-6.616583e-01 4.245233e-01
-6.517085e-01 4.196739e-01
-6.417588e-01 4.150569e-01
-6.318090e-01 4.106567e-01
-6.218593e-01 4.064591e-01
-6.119095e-01 4.024513e-01
-6.019598e-01 3.986216e-01
-5.920101e-01 3.949594e-01
-5.820603e-01 3.914550e-01
-5.721106e-01 3.880992e-01
-5.621608e-01 3.848841e-01
-5.522111e-01 3.818019e-01
-5.422613e-01 3.788457e-01
-5.323116e-01 3.760090e-01
-5.223618e-01 3.732860e-01
-5.124121e-01 3.706710e-01
-5.024623e-01 3.681589e-01
-4.925126e-01 3.657451e-01
-4.825628e-01 3.634250e-01
-4.726131e-01 3.611945e-01
-4.626633e-01 3.590498e-01
-4.527136e-01 3.569873e-01
-4.427638e-01 3.550037e-01
-4.328141e-01 3.530957e-01
-4.228643e-01 3.512606e-01
-4.129146e-01 3.494954e-01
-4.029648e-01 3.477978e-01
-3.930151e-01 3.461651e-01
-3.830653e-01 3.445952e-01
-3.731156e-01 3.430859e-01
-3.631658e-01 3.416352e-01
-3.532161e-01 3.402412e-01
-3.432663e-01 3.389022e-01
-3.333166e-01 3.376165e-01
-3.233668e-01 3.363825e-01
-3.134171e-01 3.351987e-01
-3.034673e-01 3.340637e-01
-2.935176e-01 3.329763e-01
-2.835678e-01 3.319351e-01
-2.736181e-01 3.309390e-01
-2.636683e-01 3.299870e-01
-2.537186e-01 3.290779e-01
-2.437688e-01 3.282109e-01
-2.338191e-01 3.273850e-01
-2.238693e-01 3.265992e-01
-2.139196e-01 3.258530e-01
-2.039698e-01 3.251454e-01
-1.940201e-01 3.244757e-01
-1.840704e-01 3.238434e-01
-1.741206e-01 3.232477e-01
-1.641709e-01 3.226881e-01
-1.542211e-01 3.221641e-01
-1.442714e-01 3.216752e-01
-1.343216e-01 3.212209e-01
-1.243719e-01 3.208007e-01
-1.144221e-01 3.204143e-01
-1.044724e-01 3.200613e-01
-9.452261e-02 3.197415e-01
-8.457286e-02 3.194544e-01
-7.462312e-02 3.191999e-01
-6.467337e-02 3.189777e-01
-5.472362e-02 3.187876e-01
-4.477387e-02 3.186294e-01
-3.482412e-02 3.185031e-01
-2.487437e-02 3.184084e-01
-1.492462e-02 3.183453e-01
-4.974874e-03 3.183138e-01
4.974874e-03 3.183138e-01
1.492462e-02 3.183453e-01
2.487437e-02 3.184084e-01
3.482412e-02 3.185031e-01
4.477387e-02 3.186294e-01
5.472362e-02 3.187876e-01
6.467337e-02 3.189777e-01
7.462312e-02 3.191999e-01
8.457286e-02 3.194544e-01
9.452261e-02 3.197415e-01
1.044724e-01 3.200613e-01
1.144221e-01 3.204143e-01
1.243719e-01 3.208007e-01
1.343216e-01 3.212209e-01
1.442714e-01 3.216752e-01
1.542211e-01 3.221641e-01
1.641709e-01 3.226881e-01
1.741206e-01 3.232477e-01
1.840704e-01 3.238434e-01
1.940201e-01 3.244757e-01
2.039698e-01 3.251454e-01
2.139196e-01 3.258530e-01
2.238693e-01 3.265992e-01
2.338191e-01 3.273850e-01
2.437688e-01 3.282109e-01
2.537186e-01 3.290779e-01
2.636683e-01 3.299870e-01
2.736181e-01 3.309390e-01
2.835678e-01 3.319351e-01
2.935176e-01 3.329763e-01
3.034673e-01 3.340637e-01
3.134171e-01 3.351987e-01
3.233668e-01 3.363825e-01
3.333166e-01 3.376165e-01
3.432663e-01 3.389022e-01
3.532161e-01 3.402412e-01
3.631658e-01 3.416352e-01
3.731156e-01 3.430859e-01
3.830653e-01 3.445952e-01
3.930151e-01 3.461651e-01
4.029648e-01 3.477978e-01
4.129146e-01 3.494954e-01
4.228643e-01 3.512606e-01
4.328141e-01 3.530957e-01
4.427638e-01 3.550037e-01
4.527136e-01 3.569873e-01
4.626633e-01 3.590498e-01
4.726131e-01 3.611945e-01
4.825628e-01 3.634250e-01
4.925126e-01 3.657451e-01
5.024623e-01 3.681589e-01
5.124121e-01 3.706710e-01
5.223618e-01 3.732860e-01
5.323116e-01 3.760090e-01
5.422613e-01 3.788457e-01
5.522111e-01 3.818019e-01
5.621608e-01 3.848841e-01
5.721106e-01 3.880992e-01
5.820603e-01 3.914550e-01
5.920101e-01 3.949594e-01
6.019598e-01 3.986216e-01
6.119095e-01 4.024513e-01
6.218593e-01 4.064591e-01
6.318090e-01 4.106567e-01
6.417588e-01 4.150569e-01
6.517085e-01 4.196739e-01
6.616583e-01 4.245233e-01
6.716080e-01 4.296221e-01
6.815578e-01 4.349896e-01
6.915075e-01 4.406471e-01
7.014573e-01 4.466181e-01
7.114070e-01 4.529295e-01
7.213568e-01 4.596110e-01
7.313065e-01 4.666965e-01
7.412563e-01 4.742244e-01
7.512060e-01 4.822382e-01
7.611558e-01 4.907879e-01
7.711055e-01 4.999312e-01
7.810553e-01 5.097347e-01
7.910050e-01 5.202760e-01
8.009548e-01 5.316464e-01
8.109045e-01 5.439535e-01
8.208543e-01 5.573260e-01
8.308040e-01 5.719185e-01
8.407538e-01 5.879193e-01
8.507035e-01 6.055596e-01
8.606533e-01 6.251281e-01
8.706030e-01 6.469895e-01
8.805528e-01 6.716133e-01
8.905025e-01 6.996155e-01
9.004523e-01 7.318228e-01
9.104020e-01 7.693760e-01
9.203518e-01 8.139011e-01
9.303015e-01 8.678124e-01
9.402513e-01 9.348819e-01
9.502010e-01 1.021410e+00
9.601508e-01 1.138926e+00
9.701005e-01 1.311517e+00
9.800503e-01 1.601560e+00
9.900000e-01 2.256439e+00
