# Supplementary material for: Escape dynamics of active particles in multistable potentials
Source: Nat Commun. 2021 Apr 27;12:2446. doi: 10.1038/s41467-021-22647-6 (PMC8079420; doi:10.1038/s41467-021-22647-6)
Supplement: Supplementary file 2 — Source Data [file 41467_2021_22647_MOESM2_ESM.zip › Source Data/Fig2c_fast_DR.txt]

frequency Snn
1.500000e+02 1.362827e-06
2.000000e+02 1.531565e-06
2.500000e+02 1.739880e-06
3.000000e+02 1.809613e-06
3.500000e+02 2.029175e-06
4.000000e+02 1.277352e-06
4.500000e+02 1.437419e-06
5.000000e+02 1.558728e-06
5.500000e+02 1.609183e-06
6.000000e+02 1.614233e-06
6.500000e+02 1.697511e-06
7.000000e+02 1.676169e-06
7.500000e+02 1.367054e-06
8.000000e+02 1.511175e-06
8.500000e+02 1.584095e-06
9.000000e+02 1.409984e-06
9.500000e+02 1.540356e-06
1.000000e+03 1.670338e-06
1.050000e+03 1.414094e-06
1.100000e+03 1.551662e-06
1.150000e+03 1.367910e-06
1.200000e+03 1.461980e-06
1.250000e+03 1.888577e-06
1.300000e+03 1.887178e-06
1.350000e+03 1.613663e-06
1.400000e+03 1.355057e-06
1.450000e+03 1.872750e-06
1.500000e+03 1.535442e-06
1.550000e+03 1.565000e-06
1.600000e+03 1.692631e-06
1.650000e+03 1.164419e-06
1.700000e+03 1.411514e-06
1.750000e+03 1.718167e-06
1.800000e+03 1.317679e-06
1.850000e+03 1.432499e-06
1.900000e+03 1.605853e-06
1.950000e+03 1.724295e-06
2.000000e+03 1.833530e-06
2.050000e+03 1.370050e-06
2.100000e+03 1.633332e-06
2.150000e+03 1.622919e-06
2.200000e+03 1.575886e-06
2.250000e+03 1.601151e-06
2.300000e+03 1.457374e-06
2.350000e+03 1.974315e-06
2.400000e+03 1.767439e-06
2.450000e+03 1.425579e-06
2.500000e+03 1.344591e-06
2.550000e+03 1.378201e-06
2.600000e+03 1.313606e-06
2.650000e+03 1.657451e-06
2.700000e+03 1.493814e-06
2.750000e+03 1.514615e-06
2.800000e+03 1.576280e-06
2.850000e+03 1.483973e-06
2.900000e+03 1.482818e-06
2.950000e+03 1.671670e-06
3.000000e+03 1.655933e-06
3.050000e+03 1.567230e-06
3.100000e+03 1.543924e-06
3.150000e+03 1.282047e-06
3.200000e+03 1.541487e-06
3.250000e+03 1.682051e-06
3.300000e+03 1.435880e-06
3.350000e+03 1.483728e-06
3.400000e+03 1.354485e-06
3.450000e+03 1.716923e-06
3.500000e+03 1.379511e-06
3.550000e+03 1.645316e-06
3.600000e+03 1.510337e-06
3.650000e+03 1.385454e-06
3.700000e+03 1.440793e-06
3.750000e+03 1.314920e-06
3.800000e+03 1.736450e-06
3.850000e+03 1.451136e-06
3.900000e+03 1.715657e-06
3.950000e+03 1.522331e-06
4.000000e+03 1.716913e-06
4.050000e+03 1.816452e-06
4.100000e+03 1.268528e-06
4.150000e+03 1.301552e-06
4.200000e+03 1.734644e-06
4.250000e+03 1.491051e-06
4.300000e+03 1.524259e-06
4.350000e+03 1.837101e-06
4.400000e+03 1.380834e-06
4.450000e+03 1.446858e-06
4.500000e+03 1.517302e-06
4.550000e+03 1.610977e-06
4.600000e+03 1.424681e-06
4.650000e+03 1.218121e-06
4.700000e+03 1.670999e-06
4.750000e+03 1.512745e-06
4.800000e+03 1.415143e-06
4.850000e+03 1.718688e-06
4.900000e+03 1.321059e-06
4.950000e+03 1.448563e-06
5.000000e+03 1.585195e-06
5.050000e+03 1.499909e-06
5.100000e+03 1.587276e-06
5.150000e+03 1.164643e-06
5.200000e+03 1.532977e-06
5.250000e+03 1.460507e-06
5.300000e+03 1.596496e-06
5.350000e+03 1.497212e-06
5.400000e+03 1.448058e-06
5.450000e+03 1.599387e-06
5.500000e+03 1.457613e-06
5.550000e+03 1.633147e-06
5.600000e+03 1.543799e-06
5.650000e+03 1.599992e-06
5.700000e+03 1.827375e-06
5.750000e+03 1.534605e-06
5.800000e+03 1.380699e-06
5.850000e+03 1.710021e-06
5.900000e+03 1.706543e-06
5.950000e+03 1.552894e-06
6.000000e+03 1.459519e-06
6.050000e+03 1.528747e-06
6.100000e+03 1.291934e-06
6.150000e+03 1.720309e-06
6.200000e+03 1.394804e-06
6.250000e+03 1.630432e-06
6.300000e+03 1.750210e-06
6.350000e+03 1.322368e-06
6.400000e+03 1.794320e-06
6.450000e+03 1.690226e-06
6.500000e+03 1.202034e-06
6.550000e+03 2.018124e-06
6.600000e+03 1.525775e-06
6.650000e+03 2.046766e-06
6.700000e+03 1.331148e-06
6.750000e+03 1.356120e-06
6.800000e+03 1.311738e-06
6.850000e+03 1.819229e-06
6.900000e+03 1.743737e-06
6.950000e+03 1.534347e-06
7.000000e+03 1.555299e-06
7.050000e+03 1.674548e-06
7.100000e+03 1.629603e-06
7.150000e+03 1.954459e-06
7.200000e+03 1.965916e-06
7.250000e+03 1.586477e-06
7.300000e+03 1.733775e-06
7.350000e+03 1.419228e-06
7.400000e+03 1.434229e-06
7.450000e+03 1.778800e-06
7.500000e+03 1.316372e-06
7.550000e+03 1.662480e-06
7.600000e+03 1.632436e-06
7.650000e+03 1.662575e-06
7.700000e+03 1.807510e-06
7.750000e+03 1.391813e-06
7.800000e+03 1.554324e-06
7.850000e+03 1.319572e-06
7.900000e+03 1.546161e-06
7.950000e+03 1.653537e-06
8.000000e+03 1.453257e-06
8.050000e+03 1.425132e-06
8.100000e+03 1.607292e-06
8.150000e+03 1.731691e-06
8.200000e+03 1.701187e-06
8.250000e+03 1.824897e-06
8.300000e+03 1.843553e-06
8.350000e+03 1.373457e-06
8.400000e+03 1.262985e-06
8.450000e+03 1.794239e-06
8.500000e+03 1.578160e-06
8.550000e+03 1.622884e-06
8.600000e+03 1.587278e-06
8.650000e+03 1.401721e-06
8.700000e+03 1.928917e-06
8.750000e+03 1.620470e-06
8.800000e+03 1.488552e-06
8.850000e+03 1.579342e-06
8.900000e+03 1.880777e-06
8.950000e+03 1.783358e-06
9.000000e+03 1.513988e-06
9.050000e+03 1.564669e-06
9.100000e+03 1.499184e-06
9.150000e+03 1.559827e-06
9.200000e+03 1.379656e-06
9.250000e+03 1.618086e-06
9.300000e+03 1.521011e-06
9.350000e+03 1.699510e-06
9.400000e+03 1.704003e-06
9.450000e+03 1.691443e-06
9.500000e+03 1.403754e-06
9.550000e+03 1.599182e-06
9.600000e+03 1.283834e-06
9.650000e+03 1.327879e-06
9.700000e+03 1.864779e-06
9.750000e+03 1.559944e-06
9.800000e+03 1.447835e-06
9.850000e+03 1.515426e-06
9.900000e+03 1.274594e-06
9.950000e+03 1.630538e-06
1.000000e+04 1.453170e-06
1.005000e+04 1.357855e-06
1.010000e+04 1.671373e-06
1.015000e+04 1.615911e-06
1.020000e+04 1.800869e-06
1.025000e+04 1.503710e-06
1.030000e+04 1.649335e-06
1.035000e+04 1.720579e-06
1.040000e+04 1.521834e-06
1.045000e+04 1.764017e-06
1.050000e+04 1.754754e-06
1.055000e+04 1.626316e-06
1.060000e+04 1.525510e-06
1.065000e+04 1.518536e-06
1.070000e+04 1.313598e-06
1.075000e+04 1.739140e-06
1.080000e+04 1.526733e-06
1.085000e+04 1.814867e-06
1.090000e+04 1.522480e-06
1.095000e+04 1.527891e-06
1.100000e+04 1.285750e-06
1.105000e+04 1.536434e-06
1.110000e+04 1.402232e-06
1.115000e+04 1.481668e-06
1.120000e+04 1.662589e-06
1.125000e+04 1.774072e-06
1.130000e+04 1.598834e-06
1.135000e+04 1.863602e-06
1.140000e+04 1.345251e-06
1.145000e+04 1.438043e-06
1.150000e+04 1.509266e-06
1.155000e+04 1.683383e-06
1.160000e+04 1.235105e-06
1.165000e+04 1.527602e-06
1.170000e+04 1.586293e-06
1.175000e+04 1.580035e-06
1.180000e+04 1.271809e-06
1.185000e+04 1.394182e-06
1.190000e+04 1.674863e-06
1.195000e+04 1.842163e-06
1.200000e+04 1.670862e-06
1.205000e+04 1.650273e-06
1.210000e+04 1.773503e-06
1.215000e+04 1.593560e-06
1.220000e+04 1.552058e-06
1.225000e+04 1.584157e-06
1.230000e+04 1.682029e-06
1.235000e+04 1.343317e-06
1.240000e+04 1.514041e-06
1.245000e+04 1.532582e-06
1.250000e+04 1.634082e-06
1.255000e+04 1.499490e-06
1.260000e+04 1.498928e-06
1.265000e+04 1.639042e-06
1.270000e+04 1.449022e-06
1.275000e+04 1.432660e-06
1.280000e+04 1.331945e-06
1.285000e+04 1.133911e-06
1.290000e+04 1.321340e-06
1.295000e+04 1.164156e-06
1.300000e+04 1.447833e-06
1.305000e+04 1.610884e-06
1.310000e+04 1.711118e-06
1.315000e+04 1.457660e-06
1.320000e+04 1.919759e-06
1.325000e+04 1.518151e-06
1.330000e+04 1.549889e-06
1.335000e+04 1.480489e-06
1.340000e+04 1.601114e-06
1.345000e+04 1.299515e-06
1.350000e+04 1.745517e-06
1.355000e+04 1.672381e-06
1.360000e+04 1.746655e-06
1.365000e+04 1.671055e-06
1.370000e+04 1.711753e-06
1.375000e+04 1.577016e-06
1.380000e+04 1.731530e-06
1.385000e+04 1.745826e-06
1.390000e+04 1.336087e-06
1.395000e+04 1.459275e-06
1.400000e+04 1.344639e-06
1.405000e+04 1.843915e-06
1.410000e+04 1.568972e-06
1.415000e+04 1.770348e-06
1.420000e+04 1.746518e-06
1.425000e+04 1.288076e-06
1.430000e+04 1.536728e-06
1.435000e+04 1.557688e-06
1.440000e+04 1.560524e-06
1.445000e+04 1.225596e-06
1.450000e+04 1.240203e-06
1.455000e+04 1.579741e-06
1.460000e+04 1.651671e-06
1.465000e+04 1.487176e-06
1.470000e+04 1.638513e-06
1.475000e+04 1.597915e-06
1.480000e+04 1.616674e-06
1.485000e+04 1.516968e-06
1.490000e+04 1.679567e-06
1.495000e+04 1.724636e-06
1.500000e+04 1.356014e-06
1.505000e+04 1.759119e-06
1.510000e+04 1.297754e-06
1.515000e+04 1.910601e-06
1.520000e+04 1.514664e-06
1.525000e+04 1.697532e-06
1.530000e+04 1.244669e-06
1.535000e+04 1.703257e-06
1.540000e+04 1.436685e-06
1.545000e+04 1.698012e-06
1.550000e+04 1.547223e-06
1.555000e+04 1.562095e-06
1.560000e+04 1.822564e-06
1.565000e+04 1.514929e-06
1.570000e+04 1.467800e-06
1.575000e+04 1.805135e-06
1.580000e+04 2.049532e-06
1.585000e+04 1.639954e-06
1.590000e+04 1.749945e-06
1.595000e+04 1.677396e-06
1.600000e+04 1.338460e-06
1.605000e+04 1.361459e-06
1.610000e+04 1.231047e-06
1.615000e+04 1.540569e-06
1.620000e+04 1.276129e-06
1.625000e+04 1.893409e-06
1.630000e+04 1.346237e-06
1.635000e+04 1.813630e-06
1.640000e+04 1.546782e-06
1.645000e+04 1.378255e-06
1.650000e+04 1.221547e-06
1.655000e+04 1.280869e-06
1.660000e+04 1.670919e-06
1.665000e+04 1.505090e-06
1.670000e+04 1.612252e-06
1.675000e+04 1.591861e-06
1.680000e+04 2.002842e-06
1.685000e+04 1.460375e-06
1.690000e+04 1.536858e-06
1.695000e+04 1.587902e-06
1.700000e+04 1.197005e-06
1.705000e+04 1.684818e-06
1.710000e+04 1.778665e-06
1.715000e+04 1.312599e-06
1.720000e+04 1.737006e-06
1.725000e+04 1.675604e-06
1.730000e+04 1.645707e-06
1.735000e+04 1.402374e-06
1.740000e+04 1.973351e-06
1.745000e+04 1.605203e-06
1.750000e+04 1.340595e-06
1.755000e+04 1.717295e-06
1.760000e+04 1.311870e-06
1.765000e+04 1.579677e-06
1.770000e+04 1.903983e-06
1.775000e+04 1.474260e-06
1.780000e+04 1.454731e-06
1.785000e+04 1.459255e-06
1.790000e+04 1.493386e-06
1.795000e+04 1.477453e-06
1.800000e+04 1.419331e-06
1.805000e+04 1.394164e-06
1.810000e+04 1.610263e-06
1.815000e+04 1.567387e-06
1.820000e+04 1.552682e-06
1.825000e+04 1.547159e-06
1.830000e+04 1.762975e-06
1.835000e+04 1.702705e-06
1.840000e+04 2.024792e-06
1.845000e+04 1.586488e-06
1.850000e+04 1.631504e-06
1.855000e+04 1.276109e-06
1.860000e+04 1.230427e-06
1.865000e+04 1.403501e-06
1.870000e+04 1.606819e-06
1.875000e+04 1.625789e-06
1.880000e+04 1.272344e-06
1.885000e+04 1.705286e-06
1.890000e+04 1.360189e-06
1.895000e+04 1.835834e-06
1.900000e+04 1.639139e-06
1.905000e+04 1.555645e-06
1.910000e+04 1.683260e-06
1.915000e+04 1.410206e-06
1.920000e+04 1.349976e-06
1.925000e+04 1.227757e-06
1.930000e+04 1.363037e-06
1.935000e+04 1.467575e-06
1.940000e+04 1.473007e-06
1.945000e+04 1.721261e-06
1.950000e+04 1.450897e-06
1.955000e+04 1.486358e-06
1.960000e+04 1.351284e-06
1.965000e+04 1.209607e-06
1.970000e+04 1.500086e-06
1.975000e+04 1.559727e-06
1.980000e+04 1.809936e-06
1.985000e+04 1.624415e-06
1.990000e+04 1.611239e-06
1.995000e+04 1.597770e-06
2.000000e+04 1.377124e-06
2.005000e+04 1.679376e-06
2.010000e+04 1.664714e-06
2.015000e+04 1.470311e-06
2.020000e+04 1.538639e-06
2.025000e+04 1.817996e-06
2.030000e+04 1.764060e-06
2.035000e+04 1.640430e-06
2.040000e+04 1.372987e-06
2.045000e+04 1.667142e-06
2.050000e+04 1.596686e-06
2.055000e+04 1.488095e-06
2.060000e+04 1.918991e-06
2.065000e+04 1.339913e-06
2.070000e+04 1.699938e-06
2.075000e+04 1.522579e-06
2.080000e+04 1.369687e-06
2.085000e+04 1.297528e-06
2.090000e+04 1.695272e-06
2.095000e+04 1.448834e-06
2.100000e+04 1.385272e-06
2.105000e+04 1.439944e-06
2.110000e+04 1.312192e-06
2.115000e+04 1.552510e-06
2.120000e+04 1.641790e-06
2.125000e+04 1.522118e-06
2.130000e+04 1.744226e-06
2.135000e+04 1.447147e-06
2.140000e+04 1.300494e-06
2.145000e+04 1.617367e-06
2.150000e+04 1.538189e-06
2.155000e+04 1.406540e-06
2.160000e+04 1.756182e-06
2.165000e+04 1.547139e-06
2.170000e+04 1.274000e-06
2.175000e+04 1.318876e-06
2.180000e+04 1.604975e-06
2.185000e+04 1.698712e-06
2.190000e+04 1.379761e-06
2.195000e+04 2.207194e-06
2.200000e+04 1.524386e-06
2.205000e+04 1.495507e-06
2.210000e+04 1.501877e-06
2.215000e+04 1.663409e-06
2.220000e+04 1.469584e-06
2.225000e+04 1.170743e-06
2.230000e+04 1.540687e-06
2.235000e+04 1.588091e-06
2.240000e+04 1.453501e-06
2.245000e+04 1.414290e-06
2.250000e+04 1.222043e-06
2.255000e+04 1.631905e-06
2.260000e+04 1.535248e-06
2.265000e+04 1.560963e-06
2.270000e+04 1.493087e-06
2.275000e+04 1.599421e-06
2.280000e+04 1.553063e-06
2.285000e+04 1.597763e-06
2.290000e+04 1.533239e-06
2.295000e+04 1.540302e-06
2.300000e+04 1.383256e-06
2.305000e+04 1.360423e-06
2.310000e+04 1.615777e-06
2.315000e+04 1.543828e-06
2.320000e+04 1.664884e-06
2.325000e+04 1.673597e-06
2.330000e+04 1.411682e-06
2.335000e+04 1.283573e-06
2.340000e+04 1.384493e-06
2.345000e+04 1.782649e-06
2.350000e+04 1.842956e-06
2.355000e+04 1.449084e-06
2.360000e+04 1.765938e-06
2.365000e+04 1.613693e-06
2.370000e+04 1.507276e-06
2.375000e+04 1.571815e-06
2.380000e+04 1.156558e-06
2.385000e+04 1.466139e-06
2.390000e+04 1.616263e-06
2.395000e+04 1.472289e-06
2.400000e+04 1.565427e-06
2.405000e+04 1.395022e-06
2.410000e+04 1.607059e-06
2.415000e+04 1.559136e-06
2.420000e+04 1.032180e-06
2.425000e+04 1.685856e-06
2.430000e+04 1.645415e-06
2.435000e+04 1.541023e-06
2.440000e+04 1.206342e-06
2.445000e+04 1.565548e-06
2.450000e+04 1.624233e-06
2.455000e+04 1.452157e-06
2.460000e+04 1.701442e-06
2.465000e+04 1.453202e-06
2.470000e+04 1.652757e-06
2.475000e+04 1.271061e-06
2.480000e+04 1.476472e-06
2.485000e+04 1.511019e-06
2.490000e+04 1.692732e-06
2.495000e+04 1.181516e-06
2.500000e+04 1.478702e-06
2.505000e+04 1.261009e-06
2.510000e+04 1.397648e-06
2.515000e+04 1.607334e-06
2.520000e+04 1.566871e-06
2.525000e+04 1.322994e-06
2.530000e+04 1.584419e-06
2.535000e+04 1.529312e-06
2.540000e+04 1.566708e-06
2.545000e+04 1.416007e-06
2.550000e+04 1.472181e-06
2.555000e+04 1.683731e-06
2.560000e+04 1.594844e-06
2.565000e+04 1.843957e-06
2.570000e+04 1.571529e-06
2.575000e+04 1.735235e-06
2.580000e+04 1.402433e-06
2.585000e+04 1.663952e-06
2.590000e+04 1.498032e-06
2.595000e+04 1.646752e-06
2.600000e+04 1.559256e-06
2.605000e+04 1.604866e-06
2.610000e+04 1.707661e-06
2.615000e+04 1.588865e-06
2.620000e+04 1.808108e-06
2.625000e+04 1.756908e-06
2.630000e+04 1.547777e-06
2.635000e+04 1.365207e-06
2.640000e+04 1.611131e-06
2.645000e+04 1.626804e-06
2.650000e+04 1.731020e-06
2.655000e+04 1.390790e-06
2.660000e+04 1.605419e-06
2.665000e+04 1.118313e-06
2.670000e+04 1.211467e-06
2.675000e+04 1.768854e-06
2.680000e+04 1.625810e-06
2.685000e+04 1.554528e-06
2.690000e+04 1.502511e-06
2.695000e+04 1.372381e-06
2.700000e+04 1.379814e-06
2.705000e+04 1.256906e-06
2.710000e+04 1.352965e-06
2.715000e+04 1.795955e-06
2.720000e+04 1.480462e-06
2.725000e+04 1.955453e-06
2.730000e+04 1.611476e-06
2.735000e+04 1.746098e-06
2.740000e+04 1.701548e-06
2.745000e+04 1.494627e-06
2.750000e+04 1.227779e-06
2.755000e+04 1.466465e-06
2.760000e+04 1.462784e-06
2.765000e+04 1.348198e-06
2.770000e+04 1.297657e-06
2.775000e+04 1.631324e-06
2.780000e+04 1.582517e-06
2.785000e+04 1.571019e-06
2.790000e+04 1.301212e-06
2.795000e+04 1.588230e-06
2.800000e+04 1.670278e-06
2.805000e+04 1.778727e-06
2.810000e+04 1.580998e-06
2.815000e+04 1.264518e-06
2.820000e+04 1.261838e-06
2.825000e+04 1.559694e-06
2.830000e+04 1.642727e-06
2.835000e+04 1.490355e-06
2.840000e+04 1.256181e-06
2.845000e+04 1.455507e-06
2.850000e+04 1.626070e-06
2.855000e+04 1.484762e-06
2.860000e+04 1.448533e-06
2.865000e+04 1.442457e-06
2.870000e+04 1.361626e-06
2.875000e+04 1.557407e-06
2.880000e+04 1.502653e-06
2.885000e+04 1.333089e-06
2.890000e+04 1.345852e-06
2.895000e+04 1.884877e-06
2.900000e+04 1.628874e-06
2.905000e+04 1.127452e-06
2.910000e+04 1.774382e-06
2.915000e+04 1.381845e-06
2.920000e+04 1.526777e-06
2.925000e+04 1.195258e-06
2.930000e+04 1.579724e-06
2.935000e+04 1.085548e-06
2.940000e+04 1.620148e-06
2.945000e+04 1.098274e-06
2.950000e+04 1.709421e-06
2.955000e+04 1.434592e-06
2.960000e+04 1.409460e-06
2.965000e+04 1.636754e-06
2.970000e+04 1.557734e-06
2.975000e+04 1.506267e-06
2.980000e+04 1.406335e-06
2.985000e+04 1.477020e-06
2.990000e+04 1.790344e-06
2.995000e+04 1.561672e-06
3.000000e+04 1.806637e-06
3.005000e+04 1.776018e-06
3.010000e+04 1.402985e-06
3.015000e+04 1.657162e-06
3.020000e+04 1.285200e-06
3.025000e+04 1.420261e-06
3.030000e+04 1.363411e-06
3.035000e+04 1.659776e-06
3.040000e+04 1.578430e-06
3.045000e+04 1.683981e-06
3.050000e+04 1.231953e-06
3.055000e+04 1.497801e-06
3.060000e+04 1.398650e-06
3.065000e+04 1.705448e-06
3.070000e+04 1.633725e-06
3.075000e+04 1.614313e-06
3.080000e+04 1.241619e-06
3.085000e+04 1.634005e-06
3.090000e+04 1.256415e-06
3.095000e+04 1.306816e-06
3.100000e+04 1.267742e-06
3.105000e+04 1.690536e-06
3.110000e+04 1.824299e-06
3.115000e+04 1.426770e-06
3.120000e+04 1.423081e-06
3.125000e+04 1.462676e-06
3.130000e+04 1.519594e-06
3.135000e+04 1.643698e-06
3.140000e+04 1.365975e-06
3.145000e+04 1.635598e-06
3.150000e+04 1.700018e-06
3.155000e+04 1.571123e-06
3.160000e+04 1.454087e-06
3.165000e+04 1.540144e-06
3.170000e+04 1.204426e-06
3.175000e+04 1.761409e-06
3.180000e+04 1.464327e-06
3.185000e+04 1.726315e-06
3.190000e+04 1.613510e-06
3.195000e+04 1.550351e-06
3.200000e+04 1.280137e-06
3.205000e+04 1.590246e-06
3.210000e+04 1.514061e-06
3.215000e+04 1.484155e-06
3.220000e+04 1.420408e-06
3.225000e+04 1.571991e-06
3.230000e+04 1.561775e-06
3.235000e+04 1.747867e-06
3.240000e+04 1.526395e-06
3.245000e+04 1.473526e-06
3.250000e+04 1.675637e-06
3.255000e+04 1.436684e-06
3.260000e+04 1.404776e-06
3.265000e+04 1.579129e-06
3.270000e+04 1.671999e-06
3.275000e+04 1.342350e-06
3.280000e+04 1.351700e-06
3.285000e+04 1.317528e-06
3.290000e+04 1.381071e-06
3.295000e+04 1.353709e-06
3.300000e+04 1.642714e-06
3.305000e+04 1.633240e-06
3.310000e+04 1.713753e-06
3.315000e+04 1.564131e-06
3.320000e+04 1.361373e-06
3.325000e+04 1.614467e-06
3.330000e+04 1.590423e-06
3.335000e+04 1.346532e-06
3.340000e+04 1.581327e-06
3.345000e+04 1.434837e-06
3.350000e+04 1.631985e-06
3.355000e+04 1.471860e-06
3.360000e+04 1.450063e-06
3.365000e+04 1.791566e-06
3.370000e+04 1.640525e-06
3.375000e+04 1.709054e-06
3.380000e+04 1.722234e-06
3.385000e+04 1.529233e-06
3.390000e+04 1.473556e-06
3.395000e+04 1.373923e-06
3.400000e+04 1.390570e-06
3.405000e+04 1.552717e-06
3.410000e+04 1.343507e-06
3.415000e+04 1.119537e-06
3.420000e+04 1.300727e-06
3.425000e+04 1.541104e-06
3.430000e+04 1.511206e-06
3.435000e+04 1.642204e-06
3.440000e+04 1.786924e-06
3.445000e+04 1.451387e-06
3.450000e+04 1.417098e-06
3.455000e+04 1.563348e-06
3.460000e+04 1.441252e-06
3.465000e+04 1.447484e-06
3.470000e+04 1.600589e-06
3.475000e+04 1.331765e-06
3.480000e+04 1.329899e-06
3.485000e+04 1.691988e-06
3.490000e+04 1.474614e-06
3.495000e+04 1.678567e-06
3.500000e+04 1.601027e-06
3.505000e+04 1.797486e-06
3.510000e+04 1.565001e-06
3.515000e+04 1.464315e-06
3.520000e+04 1.468572e-06
3.525000e+04 1.120329e-06
3.530000e+04 1.648648e-06
3.535000e+04 1.357247e-06
3.540000e+04 1.473097e-06
3.545000e+04 1.527931e-06
3.550000e+04 1.715558e-06
3.555000e+04 1.522052e-06
3.560000e+04 1.336217e-06
3.565000e+04 1.269638e-06
3.570000e+04 1.364803e-06
3.575000e+04 1.153738e-06
3.580000e+04 1.140832e-06
3.585000e+04 1.423180e-06
3.590000e+04 1.312922e-06
3.595000e+04 1.270733e-06
3.600000e+04 1.590241e-06
3.605000e+04 1.572805e-06
3.610000e+04 1.608793e-06
3.615000e+04 1.537177e-06
3.620000e+04 1.175999e-06
3.625000e+04 1.261502e-06
3.630000e+04 1.313784e-06
3.635000e+04 1.496108e-06
3.640000e+04 1.479447e-06
3.645000e+04 1.849010e-06
3.650000e+04 1.094313e-06
3.655000e+04 1.376245e-06
3.660000e+04 1.642098e-06
3.665000e+04 1.177279e-06
3.670000e+04 1.662680e-06
3.675000e+04 1.817117e-06
3.680000e+04 1.634519e-06
3.685000e+04 1.587188e-06
3.690000e+04 1.472108e-06
3.695000e+04 1.396642e-06
3.700000e+04 1.548418e-06
3.705000e+04 1.579439e-06
3.710000e+04 1.517464e-06
3.715000e+04 1.381969e-06
3.720000e+04 1.738507e-06
3.725000e+04 1.618229e-06
3.730000e+04 1.193033e-06
3.735000e+04 1.479614e-06
3.740000e+04 1.517399e-06
3.745000e+04 1.620766e-06
3.750000e+04 1.532830e-06
3.755000e+04 1.126931e-06
3.760000e+04 1.324912e-06
3.765000e+04 1.341910e-06
3.770000e+04 1.436058e-06
3.775000e+04 1.522843e-06
3.780000e+04 1.623637e-06
3.785000e+04 1.366930e-06
3.790000e+04 1.363704e-06
3.795000e+04 1.506612e-06
3.800000e+04 1.487660e-06
3.805000e+04 1.435906e-06
3.810000e+04 1.326873e-06
3.815000e+04 1.371273e-06
3.820000e+04 1.605844e-06
3.825000e+04 1.410759e-06
3.830000e+04 1.472041e-06
3.835000e+04 1.291326e-06
3.840000e+04 1.192884e-06
3.845000e+04 1.223607e-06
3.850000e+04 1.198361e-06
3.855000e+04 1.390684e-06
3.860000e+04 1.398649e-06
3.865000e+04 1.638305e-06
3.870000e+04 1.620737e-06
3.875000e+04 1.555484e-06
3.880000e+04 1.308122e-06
3.885000e+04 1.647974e-06
3.890000e+04 1.507654e-06
3.895000e+04 1.737019e-06
3.900000e+04 1.629277e-06
3.905000e+04 1.416514e-06
3.910000e+04 1.397317e-06
3.915000e+04 1.256852e-06
3.920000e+04 1.596126e-06
3.925000e+04 1.319791e-06
3.930000e+04 1.151259e-06
3.935000e+04 1.400949e-06
3.940000e+04 1.694500e-06
3.945000e+04 1.401663e-06
3.950000e+04 1.175445e-06
3.955000e+04 1.640576e-06
3.960000e+04 1.935966e-06
3.965000e+04 1.536571e-06
3.970000e+04 1.677346e-06
3.975000e+04 1.259741e-06
3.980000e+04 1.348403e-06
3.985000e+04 1.541567e-06
3.990000e+04 1.233657e-06
3.995000e+04 1.274210e-06
4.000000e+04 1.249318e-06
4.005000e+04 1.430816e-06
4.010000e+04 1.219041e-06
4.015000e+04 1.891595e-06
4.020000e+04 1.528354e-06
4.025000e+04 1.188154e-06
4.030000e+04 1.613066e-06
4.035000e+04 1.323152e-06
4.040000e+04 1.576233e-06
4.045000e+04 1.266539e-06
4.050000e+04 1.327928e-06
4.055000e+04 1.745118e-06
4.060000e+04 1.521282e-06
4.065000e+04 1.267423e-06
4.070000e+04 1.353644e-06
4.075000e+04 1.524454e-06
4.080000e+04 1.996027e-06
4.085000e+04 1.461847e-06
4.090000e+04 1.305731e-06
4.095000e+04 1.249717e-06
4.100000e+04 1.346641e-06
4.105000e+04 1.316776e-06
4.110000e+04 1.491196e-06
4.115000e+04 1.358354e-06
4.120000e+04 1.504176e-06
4.125000e+04 1.573336e-06
4.130000e+04 1.369655e-06
4.135000e+04 1.419114e-06
4.140000e+04 1.747148e-06
4.145000e+04 1.331682e-06
4.150000e+04 1.303777e-06
4.155000e+04 1.300685e-06
4.160000e+04 1.611572e-06
4.165000e+04 1.396771e-06
4.170000e+04 1.467326e-06
4.175000e+04 1.306065e-06
4.180000e+04 1.509041e-06
4.185000e+04 1.205969e-06
4.190000e+04 1.305777e-06
4.195000e+04 1.194791e-06
4.200000e+04 1.330892e-06
4.205000e+04 1.215801e-06
4.210000e+04 1.470563e-06
4.215000e+04 1.492690e-06
4.220000e+04 1.751771e-06
4.225000e+04 1.599977e-06
4.230000e+04 1.521357e-06
4.235000e+04 1.165836e-06
4.240000e+04 1.299236e-06
4.245000e+04 1.380045e-06
4.250000e+04 1.708581e-06
4.255000e+04 1.722961e-06
4.260000e+04 1.376298e-06
4.265000e+04 1.523297e-06
4.270000e+04 1.485745e-06
4.275000e+04 1.441717e-06
4.280000e+04 1.643265e-06
4.285000e+04 1.390007e-06
4.290000e+04 1.610927e-06
4.295000e+04 1.249219e-06
4.300000e+04 1.389015e-06
4.305000e+04 1.445916e-06
4.310000e+04 1.596255e-06
4.315000e+04 1.326625e-06
4.320000e+04 1.487693e-06
4.325000e+04 1.573404e-06
4.330000e+04 1.441282e-06
4.335000e+04 1.741467e-06
4.340000e+04 1.227556e-06
4.345000e+04 1.486929e-06
4.350000e+04 1.286304e-06
4.355000e+04 1.828310e-06
4.360000e+04 1.715675e-06
4.365000e+04 1.492165e-06
4.370000e+04 1.578871e-06
4.375000e+04 1.310265e-06
4.380000e+04 1.576857e-06
4.385000e+04 1.359465e-06
4.390000e+04 1.404550e-06
4.395000e+04 1.779543e-06
4.400000e+04 1.552419e-06
4.405000e+04 1.394185e-06
4.410000e+04 1.333641e-06
4.415000e+04 1.494624e-06
4.420000e+04 1.181659e-06
4.425000e+04 1.449889e-06
4.430000e+04 1.475551e-06
4.435000e+04 1.395667e-06
4.440000e+04 1.616078e-06
4.445000e+04 1.478609e-06
4.450000e+04 1.763420e-06
4.455000e+04 1.392267e-06
4.460000e+04 1.498374e-06
4.465000e+04 1.450324e-06
4.470000e+04 1.467341e-06
4.475000e+04 1.433208e-06
4.480000e+04 1.616499e-06
4.485000e+04 1.330172e-06
4.490000e+04 1.370214e-06
4.495000e+04 1.548288e-06
4.500000e+04 1.625256e-06
4.505000e+04 1.566603e-06
4.510000e+04 1.269743e-06
4.515000e+04 1.753652e-06
4.520000e+04 1.331092e-06
4.525000e+04 1.068118e-06
4.530000e+04 1.268784e-06
4.535000e+04 1.420859e-06
4.540000e+04 1.765459e-06
4.545000e+04 1.524468e-06
4.550000e+04 1.152295e-06
4.555000e+04 1.634616e-06
4.560000e+04 1.284126e-06
4.565000e+04 1.455442e-06
4.570000e+04 1.292545e-06
4.575000e+04 1.376123e-06
4.580000e+04 1.451335e-06
4.585000e+04 1.497990e-06
4.590000e+04 1.477178e-06
4.595000e+04 1.418793e-06
4.600000e+04 1.215278e-06
4.605000e+04 1.274405e-06
4.610000e+04 1.495027e-06
4.615000e+04 1.618451e-06
4.620000e+04 1.317660e-06
4.625000e+04 1.342620e-06
4.630000e+04 9.985366e-07
4.635000e+04 1.412481e-06
4.640000e+04 1.428116e-06
4.645000e+04 1.799006e-06
4.650000e+04 1.469873e-06
4.655000e+04 1.270291e-06
4.660000e+04 1.775104e-06
4.665000e+04 1.618803e-06
4.670000e+04 1.375199e-06
4.675000e+04 1.233012e-06
4.680000e+04 1.179425e-06
4.685000e+04 1.616404e-06
4.690000e+04 1.543809e-06
4.695000e+04 1.444808e-06
4.700000e+04 1.270378e-06
4.705000e+04 1.054250e-06
4.710000e+04 1.285567e-06
4.715000e+04 1.251313e-06
4.720000e+04 1.362145e-06
4.725000e+04 1.392534e-06
4.730000e+04 1.498590e-06
4.735000e+04 1.729665e-06
4.740000e+04 1.291375e-06
4.745000e+04 1.769557e-06
4.750000e+04 1.444843e-06
4.755000e+04 1.778505e-06
4.760000e+04 1.375598e-06
4.765000e+04 1.458230e-06
4.770000e+04 1.310718e-06
4.775000e+04 1.530679e-06
4.780000e+04 1.766922e-06
4.785000e+04 1.814985e-06
4.790000e+04 1.387413e-06
4.795000e+04 1.468935e-06
4.800000e+04 1.416472e-06
4.805000e+04 1.748415e-06
4.810000e+04 1.203400e-06
4.815000e+04 1.240964e-06
4.820000e+04 1.178622e-06
4.825000e+04 1.638784e-06
4.830000e+04 1.290005e-06
4.835000e+04 1.483137e-06
4.840000e+04 1.564572e-06
4.845000e+04 1.788557e-06
4.850000e+04 1.394984e-06
4.855000e+04 1.370321e-06
4.860000e+04 1.477410e-06
4.865000e+04 1.520306e-06
4.870000e+04 1.810175e-06
4.875000e+04 1.377811e-06
4.880000e+04 1.209466e-06
4.885000e+04 1.093111e-06
4.890000e+04 1.499548e-06
4.895000e+04 1.193862e-06
4.900000e+04 1.557817e-06
4.905000e+04 1.281218e-06
4.910000e+04 1.234538e-06
4.915000e+04 1.357619e-06
4.920000e+04 1.626790e-06
4.925000e+04 1.432573e-06
4.930000e+04 1.624624e-06
4.935000e+04 1.225544e-06
4.940000e+04 1.439443e-06
4.945000e+04 1.497581e-06
4.950000e+04 1.239506e-06
4.955000e+04 1.263774e-06
4.960000e+04 1.280204e-06
4.965000e+04 1.658904e-06
4.970000e+04 1.388310e-06
4.975000e+04 1.580363e-06
4.980000e+04 1.534526e-06
4.985000e+04 1.681950e-06
4.990000e+04 1.453409e-06
4.995000e+04 1.555196e-06
5.000000e+04 1.734495e-06
5.005000e+04 1.723547e-06
5.010000e+04 1.364507e-06
5.015000e+04 1.536683e-06
5.020000e+04 1.356193e-06
5.025000e+04 1.406758e-06
5.030000e+04 1.541084e-06
5.035000e+04 1.299280e-06
5.040000e+04 1.178658e-06
5.045000e+04 1.273771e-06
5.050000e+04 1.359805e-06
5.055000e+04 1.656456e-06
5.060000e+04 1.524325e-06
5.065000e+04 1.535025e-06
5.070000e+04 1.422733e-06
5.075000e+04 1.574726e-06
5.080000e+04 1.432649e-06
5.085000e+04 1.367756e-06
5.090000e+04 1.164886e-06
5.095000e+04 1.622921e-06
5.100000e+04 1.684495e-06
5.105000e+04 1.703319e-06
5.110000e+04 1.381919e-06
5.115000e+04 1.608385e-06
5.120000e+04 1.195332e-06
5.125000e+04 1.271979e-06
5.130000e+04 1.460743e-06
5.135000e+04 1.665156e-06
5.140000e+04 1.571660e-06
5.145000e+04 1.642579e-06
5.150000e+04 1.438505e-06
5.155000e+04 1.406880e-06
5.160000e+04 1.459685e-06
5.165000e+04 1.648212e-06
5.170000e+04 1.435441e-06
5.175000e+04 1.447391e-06
5.180000e+04 1.503762e-06
5.185000e+04 1.610569e-06
5.190000e+04 1.413419e-06
5.195000e+04 1.413132e-06
5.200000e+04 1.550339e-06
5.205000e+04 1.358268e-06
5.210000e+04 1.370511e-06
5.215000e+04 1.585484e-06
5.220000e+04 1.212462e-06
5.225000e+04 1.217373e-06
5.230000e+04 1.204648e-06
5.235000e+04 1.132648e-06
5.240000e+04 1.634152e-06
5.245000e+04 1.619164e-06
5.250000e+04 1.418091e-06
5.255000e+04 1.408354e-06
5.260000e+04 1.305638e-06
5.265000e+04 1.298807e-06
5.270000e+04 1.276430e-06
5.275000e+04 1.257934e-06
5.280000e+04 1.386901e-06
5.285000e+04 1.049089e-06
5.290000e+04 1.522217e-06
5.295000e+04 1.260709e-06
5.300000e+04 1.523684e-06
5.305000e+04 1.335806e-06
5.310000e+04 1.490482e-06
5.315000e+04 1.547611e-06
5.320000e+04 1.407833e-06
5.325000e+04 1.165924e-06
5.330000e+04 1.226558e-06
5.335000e+04 1.481334e-06
5.340000e+04 1.315374e-06
5.345000e+04 1.491514e-06
5.350000e+04 1.692797e-06
5.355000e+04 1.424020e-06
5.360000e+04 1.350488e-06
5.365000e+04 1.538513e-06
5.370000e+04 1.487755e-06
5.375000e+04 1.417594e-06
5.380000e+04 1.079830e-06
5.385000e+04 1.415086e-06
5.390000e+04 1.553643e-06
5.395000e+04 1.228210e-06
5.400000e+04 1.363298e-06
5.405000e+04 1.212409e-06
5.410000e+04 1.375821e-06
5.415000e+04 1.684943e-06
5.420000e+04 1.448509e-06
5.425000e+04 1.612164e-06
5.430000e+04 1.619102e-06
5.435000e+04 1.845878e-06
5.440000e+04 1.448776e-06
5.445000e+04 1.484357e-06
5.450000e+04 1.429909e-06
5.455000e+04 1.550297e-06
5.460000e+04 1.462081e-06
5.465000e+04 1.309503e-06
5.470000e+04 2.003018e-06
5.475000e+04 1.581055e-06
5.480000e+04 1.364847e-06
5.485000e+04 1.543985e-06
5.490000e+04 1.682903e-06
5.495000e+04 1.169645e-06
5.500000e+04 1.539989e-06
5.505000e+04 1.309865e-06
5.510000e+04 1.420511e-06
5.515000e+04 1.588001e-06
5.520000e+04 1.564009e-06
5.525000e+04 1.521745e-06
5.530000e+04 1.262630e-06
5.535000e+04 1.631230e-06
5.540000e+04 1.705263e-06
5.545000e+04 1.359627e-06
5.550000e+04 1.815738e-06
5.555000e+04 1.368176e-06
5.560000e+04 1.492305e-06
5.565000e+04 1.509891e-06
5.570000e+04 1.242770e-06
5.575000e+04 1.558994e-06
5.580000e+04 1.329705e-06
5.585000e+04 1.576662e-06
5.590000e+04 1.664713e-06
5.595000e+04 1.528795e-06
5.600000e+04 1.150453e-06
5.605000e+04 1.516801e-06
5.610000e+04 1.500164e-06
5.615000e+04 1.371028e-06
5.620000e+04 1.427106e-06
5.625000e+04 1.334798e-06
5.630000e+04 1.645711e-06
5.635000e+04 1.309311e-06
5.640000e+04 1.437275e-06
5.645000e+04 1.237428e-06
5.650000e+04 1.682242e-06
5.655000e+04 1.371824e-06
5.660000e+04 1.511540e-06
5.665000e+04 1.375975e-06
5.670000e+04 1.173574e-06
5.675000e+04 1.598786e-06
5.680000e+04 1.793907e-06
5.685000e+04 1.359666e-06
5.690000e+04 1.274145e-06
5.695000e+04 1.458230e-06
5.700000e+04 1.214096e-06
5.705000e+04 1.132641e-06
5.710000e+04 1.217280e-06
5.715000e+04 1.241944e-06
5.720000e+04 1.422719e-06
5.725000e+04 1.319553e-06
5.730000e+04 1.236208e-06
5.735000e+04 1.693707e-06
5.740000e+04 1.394284e-06
5.745000e+04 1.078902e-06
5.750000e+04 1.225865e-06
5.755000e+04 1.481161e-06
5.760000e+04 1.489665e-06
5.765000e+04 1.665774e-06
5.770000e+04 1.643878e-06
5.775000e+04 1.398697e-06
5.780000e+04 1.194669e-06
5.785000e+04 1.197117e-06
5.790000e+04 1.412435e-06
5.795000e+04 1.446920e-06
5.800000e+04 1.363140e-06
5.805000e+04 1.649359e-06
5.810000e+04 1.243045e-06
5.815000e+04 1.459153e-06
5.820000e+04 1.171671e-06
5.825000e+04 1.322077e-06
5.830000e+04 1.761115e-06
5.835000e+04 1.239648e-06
5.840000e+04 1.348542e-06
5.845000e+04 1.258374e-06
5.850000e+04 1.324588e-06
5.855000e+04 1.401133e-06
5.860000e+04 1.627532e-06
5.865000e+04 1.495332e-06
5.870000e+04 1.458289e-06
5.875000e+04 1.414837e-06
5.880000e+04 1.206882e-06
5.885000e+04 1.475056e-06
5.890000e+04 1.525995e-06
5.895000e+04 1.242192e-06
5.900000e+04 1.265134e-06
5.905000e+04 1.338446e-06
5.910000e+04 1.649080e-06
5.915000e+04 1.476286e-06
5.920000e+04 1.361158e-06
5.925000e+04 1.227861e-06
5.930000e+04 1.623693e-06
5.935000e+04 1.089236e-06
5.940000e+04 1.652905e-06
5.945000e+04 1.156881e-06
5.950000e+04 1.152681e-06
5.955000e+04 1.540204e-06
5.960000e+04 1.224758e-06
5.965000e+04 1.542254e-06
5.970000e+04 1.457950e-06
5.975000e+04 1.425580e-06
5.980000e+04 1.478092e-06
5.985000e+04 1.413044e-06
5.990000e+04 1.410072e-06
5.995000e+04 1.522331e-06
6.000000e+04 1.406121e-06
6.005000e+04 1.248100e-06
6.010000e+04 1.418538e-06
6.015000e+04 1.579525e-06
6.020000e+04 1.572779e-06
6.025000e+04 1.637447e-06
6.030000e+04 1.179766e-06
6.035000e+04 1.463329e-06
6.040000e+04 1.235523e-06
6.045000e+04 1.577242e-06
6.050000e+04 1.633885e-06
6.055000e+04 1.292144e-06
6.060000e+04 1.403282e-06
6.065000e+04 1.335238e-06
6.070000e+04 1.243265e-06
6.075000e+04 1.276650e-06
6.080000e+04 1.301427e-06
6.085000e+04 1.560706e-06
6.090000e+04 1.213683e-06
6.095000e+04 1.300149e-06
6.100000e+04 1.690776e-06
6.105000e+04 1.310790e-06
6.110000e+04 1.345470e-06
6.115000e+04 1.254922e-06
6.120000e+04 1.338240e-06
6.125000e+04 1.394341e-06
6.130000e+04 1.376726e-06
6.135000e+04 1.172616e-06
6.140000e+04 1.522224e-06
6.145000e+04 1.541691e-06
6.150000e+04 1.352959e-06
6.155000e+04 1.526290e-06
6.160000e+04 1.313949e-06
6.165000e+04 1.340206e-06
6.170000e+04 1.236365e-06
6.175000e+04 1.462267e-06
6.180000e+04 1.374878e-06
6.185000e+04 1.317263e-06
6.190000e+04 1.413281e-06
6.195000e+04 1.275258e-06
6.200000e+04 1.437634e-06
6.205000e+04 1.604494e-06
6.210000e+04 1.284146e-06
6.215000e+04 1.107957e-06
6.220000e+04 1.087773e-06
6.225000e+04 1.241009e-06
6.230000e+04 1.429712e-06
6.235000e+04 1.205518e-06
6.240000e+04 1.370220e-06
6.245000e+04 1.880518e-06
6.250000e+04 1.327377e-06
6.255000e+04 1.428752e-06
6.260000e+04 1.391851e-06
6.265000e+04 1.390018e-06
6.270000e+04 1.630340e-06
6.275000e+04 1.303291e-06
6.280000e+04 1.179811e-06
6.285000e+04 1.578214e-06
6.290000e+04 1.216946e-06
6.295000e+04 1.317274e-06
6.300000e+04 1.432298e-06
6.305000e+04 1.660345e-06
6.310000e+04 1.417270e-06
6.315000e+04 1.451679e-06
6.320000e+04 1.364089e-06
6.325000e+04 1.311921e-06
6.330000e+04 1.526522e-06
6.335000e+04 1.292275e-06
6.340000e+04 1.211143e-06
6.345000e+04 1.602761e-06
6.350000e+04 1.553972e-06
6.355000e+04 1.364557e-06
6.360000e+04 1.612259e-06
6.365000e+04 1.373390e-06
6.370000e+04 1.214230e-06
6.375000e+04 1.156227e-06
6.380000e+04 1.370443e-06
6.385000e+04 1.347129e-06
6.390000e+04 1.633929e-06
6.395000e+04 1.563873e-06
6.400000e+04 1.170731e-06
6.405000e+04 1.532781e-06
6.410000e+04 1.251313e-06
6.415000e+04 1.672301e-06
6.420000e+04 1.385640e-06
6.425000e+04 1.483855e-06
6.430000e+04 1.553595e-06
6.435000e+04 1.603038e-06
6.440000e+04 1.319343e-06
6.445000e+04 1.313936e-06
6.450000e+04 1.621845e-06
6.455000e+04 1.799242e-06
6.460000e+04 1.486072e-06
6.465000e+04 1.325387e-06
6.470000e+04 1.301105e-06
6.475000e+04 1.294131e-06
6.480000e+04 1.083597e-06
6.485000e+04 1.270470e-06
6.490000e+04 1.442302e-06
6.495000e+04 1.241548e-06
6.500000e+04 1.475134e-06
6.505000e+04 1.256586e-06
6.510000e+04 1.230068e-06
6.515000e+04 1.353954e-06
6.520000e+04 1.336181e-06
6.525000e+04 1.424119e-06
6.530000e+04 1.276244e-06
6.535000e+04 1.256060e-06
6.540000e+04 1.415474e-06
6.545000e+04 1.317075e-06
6.550000e+04 1.245660e-06
6.555000e+04 1.430665e-06
6.560000e+04 1.272693e-06
6.565000e+04 1.428894e-06
6.570000e+04 1.150967e-06
6.575000e+04 1.416788e-06
6.580000e+04 1.417409e-06
6.585000e+04 1.471317e-06
6.590000e+04 1.494148e-06
6.595000e+04 1.295222e-06
6.600000e+04 1.639471e-06
6.605000e+04 1.433422e-06
6.610000e+04 1.497832e-06
6.615000e+04 1.184094e-06
6.620000e+04 1.504852e-06
6.625000e+04 1.362905e-06
6.630000e+04 1.303418e-06
6.635000e+04 1.226446e-06
6.640000e+04 1.568095e-06
6.645000e+04 1.245224e-06
6.650000e+04 1.519294e-06
6.655000e+04 1.394120e-06
6.660000e+04 1.566539e-06
6.665000e+04 1.538316e-06
6.670000e+04 1.312534e-06
6.675000e+04 1.645872e-06
6.680000e+04 1.553370e-06
6.685000e+04 1.422477e-06
6.690000e+04 1.425068e-06
6.695000e+04 1.348057e-06
6.700000e+04 1.829005e-06
6.705000e+04 1.363655e-06
6.710000e+04 1.324373e-06
6.715000e+04 1.365835e-06
6.720000e+04 1.356806e-06
6.725000e+04 1.239546e-06
6.730000e+04 1.289475e-06
6.735000e+04 1.150965e-06
6.740000e+04 1.274723e-06
6.745000e+04 1.327549e-06
6.750000e+04 1.185660e-06
6.755000e+04 1.204375e-06
6.760000e+04 1.349376e-06
6.765000e+04 1.286716e-06
6.770000e+04 1.115296e-06
6.775000e+04 1.119826e-06
6.780000e+04 1.656494e-06
6.785000e+04 1.342178e-06
6.790000e+04 1.450909e-06
6.795000e+04 1.364069e-06
6.800000e+04 1.490323e-06
6.805000e+04 1.257008e-06
6.810000e+04 1.443526e-06
6.815000e+04 1.130680e-06
6.820000e+04 1.646470e-06
6.825000e+04 1.238192e-06
6.830000e+04 1.296351e-06
6.835000e+04 1.465528e-06
6.840000e+04 1.466692e-06
6.845000e+04 1.303942e-06
6.850000e+04 1.212335e-06
6.855000e+04 1.383269e-06
6.860000e+04 1.611410e-06
6.865000e+04 1.314166e-06
6.870000e+04 1.572862e-06
6.875000e+04 1.560842e-06
6.880000e+04 1.299288e-06
6.885000e+04 1.156127e-06
6.890000e+04 1.512564e-06
6.895000e+04 1.499899e-06
6.900000e+04 1.230229e-06
6.905000e+04 1.229402e-06
6.910000e+04 1.346327e-06
6.915000e+04 1.540095e-06
6.920000e+04 1.385311e-06
6.925000e+04 1.600221e-06
6.930000e+04 1.408681e-06
6.935000e+04 1.294534e-06
6.940000e+04 1.413552e-06
6.945000e+04 1.306711e-06
6.950000e+04 1.502730e-06
6.955000e+04 1.046069e-06
6.960000e+04 1.340353e-06
6.965000e+04 1.485367e-06
6.970000e+04 1.529028e-06
6.975000e+04 1.426797e-06
6.980000e+04 1.144918e-06
6.985000e+04 1.287719e-06
6.990000e+04 1.532982e-06
6.995000e+04 1.533371e-06
7.000000e+04 1.503264e-06
7.005000e+04 1.494807e-06
7.010000e+04 1.565763e-06
7.015000e+04 1.610876e-06
7.020000e+04 1.405017e-06
7.025000e+04 1.136035e-06
7.030000e+04 1.325623e-06
7.035000e+04 1.225767e-06
7.040000e+04 1.522109e-06
7.045000e+04 1.331100e-06
7.050000e+04 1.542131e-06
7.055000e+04 1.344002e-06
7.060000e+04 1.182908e-06
7.065000e+04 1.315881e-06
7.070000e+04 1.544543e-06
7.075000e+04 1.080219e-06
7.080000e+04 1.481156e-06
7.085000e+04 1.090837e-06
7.090000e+04 1.419583e-06
7.095000e+04 1.196669e-06
7.100000e+04 1.177263e-06
7.105000e+04 1.292797e-06
7.110000e+04 1.342484e-06
7.115000e+04 1.444541e-06
7.120000e+04 1.454440e-06
7.125000e+04 1.594043e-06
7.130000e+04 1.788592e-06
7.135000e+04 1.374400e-06
7.140000e+04 1.248720e-06
7.145000e+04 1.455582e-06
7.150000e+04 1.214878e-06
7.155000e+04 1.258919e-06
7.160000e+04 1.461273e-06
7.165000e+04 1.122676e-06
7.170000e+04 1.425827e-06
7.175000e+04 1.217521e-06
7.180000e+04 1.259701e-06
7.185000e+04 1.168027e-06
7.190000e+04 1.370629e-06
7.195000e+04 1.323200e-06
7.200000e+04 1.575832e-06
7.205000e+04 1.551760e-06
7.210000e+04 1.547741e-06
7.215000e+04 1.300402e-06
7.220000e+04 1.449527e-06
7.225000e+04 1.555479e-06
7.230000e+04 1.100346e-06
7.235000e+04 1.288636e-06
7.240000e+04 1.521517e-06
7.245000e+04 1.393137e-06
7.250000e+04 1.235474e-06
7.255000e+04 1.457880e-06
7.260000e+04 1.397707e-06
7.265000e+04 1.192212e-06
7.270000e+04 1.327600e-06
7.275000e+04 1.270860e-06
7.280000e+04 1.489485e-06
7.285000e+04 1.253589e-06
7.290000e+04 1.022195e-06
7.295000e+04 1.183021e-06
7.300000e+04 1.353706e-06
7.305000e+04 1.279595e-06
7.310000e+04 1.458459e-06
7.315000e+04 1.207033e-06
7.320000e+04 1.177408e-06
7.325000e+04 1.473228e-06
7.330000e+04 1.146604e-06
7.335000e+04 1.267210e-06
7.340000e+04 1.303854e-06
7.345000e+04 1.486191e-06
7.350000e+04 1.308515e-06
7.355000e+04 1.415007e-06
7.360000e+04 1.561307e-06
7.365000e+04 1.282417e-06
7.370000e+04 1.289207e-06
7.375000e+04 1.423612e-06
7.380000e+04 1.246607e-06
7.385000e+04 1.457842e-06
7.390000e+04 1.429077e-06
7.395000e+04 1.382551e-06
7.400000e+04 1.552365e-06
7.405000e+04 1.234608e-06
7.410000e+04 1.432503e-06
7.415000e+04 1.358812e-06
7.420000e+04 1.461859e-06
7.425000e+04 1.215085e-06
7.430000e+04 1.323519e-06
7.435000e+04 1.094048e-06
7.440000e+04 1.441638e-06
7.445000e+04 1.389122e-06
7.450000e+04 1.285651e-06
7.455000e+04 1.120852e-06
7.460000e+04 1.292148e-06
7.465000e+04 1.515284e-06
7.470000e+04 1.613333e-06
7.475000e+04 1.265522e-06
7.480000e+04 1.452932e-06
7.485000e+04 1.418816e-06
7.490000e+04 1.237942e-06
7.495000e+04 1.137824e-06
7.500000e+04 1.198589e-06
7.505000e+04 1.058264e-06
7.510000e+04 1.247996e-06
7.515000e+04 1.272815e-06
7.520000e+04 1.182778e-06
7.525000e+04 1.229775e-06
7.530000e+04 1.327057e-06
7.535000e+04 1.511133e-06
7.540000e+04 1.563461e-06
7.545000e+04 1.263014e-06
7.550000e+04 1.616176e-06
7.555000e+04 1.033349e-06
7.560000e+04 1.530637e-06
7.565000e+04 1.323819e-06
7.570000e+04 1.424683e-06
7.575000e+04 1.176194e-06
7.580000e+04 1.082350e-06
7.585000e+04 1.518425e-06
7.590000e+04 1.382067e-06
7.595000e+04 1.678099e-06
7.600000e+04 1.566560e-06
7.605000e+04 1.635288e-06
7.610000e+04 1.195911e-06
7.615000e+04 1.687722e-06
7.620000e+04 1.263201e-06
7.625000e+04 1.389284e-06
7.630000e+04 1.179008e-06
7.635000e+04 1.321594e-06
7.640000e+04 1.600990e-06
7.645000e+04 1.486193e-06
7.650000e+04 1.414674e-06
7.655000e+04 1.264944e-06
7.660000e+04 1.326960e-06
7.665000e+04 1.234896e-06
7.670000e+04 1.462164e-06
7.675000e+04 1.049067e-06
7.680000e+04 1.149222e-06
7.685000e+04 1.503941e-06
7.690000e+04 1.420255e-06
7.695000e+04 1.364675e-06
7.700000e+04 1.760130e-06
7.705000e+04 1.552906e-06
7.710000e+04 1.291441e-06
7.715000e+04 1.440578e-06
7.720000e+04 1.307163e-06
7.725000e+04 1.367634e-06
7.730000e+04 1.205476e-06
7.735000e+04 1.244639e-06
7.740000e+04 1.250186e-06
7.745000e+04 1.062075e-06
7.750000e+04 1.409603e-06
7.755000e+04 1.383020e-06
7.760000e+04 1.397211e-06
7.765000e+04 1.456587e-06
7.770000e+04 1.253931e-06
7.775000e+04 1.352871e-06
7.780000e+04 1.211525e-06
7.785000e+04 1.375172e-06
7.790000e+04 1.330035e-06
7.795000e+04 1.283157e-06
7.800000e+04 1.093210e-06
7.805000e+04 1.537841e-06
7.810000e+04 1.213146e-06
7.815000e+04 1.144894e-06
7.820000e+04 1.329521e-06
7.825000e+04 1.282899e-06
7.830000e+04 1.313719e-06
7.835000e+04 1.479159e-06
7.840000e+04 1.329329e-06
7.845000e+04 1.208569e-06
7.850000e+04 1.294146e-06
7.855000e+04 1.230429e-06
7.860000e+04 1.090236e-06
7.865000e+04 1.392951e-06
7.870000e+04 1.124111e-06
7.875000e+04 1.344868e-06
7.880000e+04 1.425373e-06
7.885000e+04 1.308974e-06
7.890000e+04 1.433153e-06
7.895000e+04 1.385685e-06
7.900000e+04 1.331074e-06
7.905000e+04 1.143886e-06
7.910000e+04 1.207858e-06
7.915000e+04 1.192029e-06
7.920000e+04 1.475678e-06
7.925000e+04 1.195525e-06
7.930000e+04 1.064620e-06
7.935000e+04 1.398609e-06
7.940000e+04 1.382117e-06
7.945000e+04 1.342108e-06
7.950000e+04 1.275620e-06
7.955000e+04 1.148902e-06
7.960000e+04 1.348032e-06
7.965000e+04 1.381924e-06
7.970000e+04 1.379036e-06
7.975000e+04 1.403986e-06
7.980000e+04 1.317156e-06
7.985000e+04 1.227389e-06
7.990000e+04 1.473151e-06
7.995000e+04 1.420559e-06
8.000000e+04 1.308716e-06
8.005000e+04 1.431046e-06
8.010000e+04 1.317944e-06
8.015000e+04 1.492612e-06
8.020000e+04 1.384347e-06
8.025000e+04 1.390711e-06
8.030000e+04 1.283592e-06
8.035000e+04 1.358430e-06
8.040000e+04 1.180416e-06
8.045000e+04 1.169571e-06
8.050000e+04 1.421999e-06
8.055000e+04 1.458346e-06
8.060000e+04 1.372779e-06
8.065000e+04 1.187562e-06
8.070000e+04 1.099413e-06
8.075000e+04 1.254525e-06
8.080000e+04 1.480537e-06
8.085000e+04 1.191041e-06
8.090000e+04 1.210662e-06
8.095000e+04 1.336067e-06
8.100000e+04 1.218225e-06
8.105000e+04 1.461981e-06
8.110000e+04 1.282847e-06
8.115000e+04 1.084438e-06
8.120000e+04 1.155085e-06
8.125000e+04 1.446713e-06
8.130000e+04 1.319230e-06
8.135000e+04 1.416145e-06
8.140000e+04 1.405541e-06
8.145000e+04 1.072301e-06
8.150000e+04 1.429272e-06
8.155000e+04 1.452484e-06
8.160000e+04 1.377704e-06
8.165000e+04 1.297342e-06
8.170000e+04 1.030108e-06
8.175000e+04 1.281447e-06
8.180000e+04 1.399504e-06
8.185000e+04 1.798013e-06
8.190000e+04 1.395144e-06
8.195000e+04 1.402234e-06
8.200000e+04 1.209837e-06
8.205000e+04 1.213535e-06
8.210000e+04 1.273946e-06
8.215000e+04 1.321210e-06
8.220000e+04 1.080688e-06
8.225000e+04 1.409863e-06
8.230000e+04 1.483033e-06
8.235000e+04 1.341052e-06
8.240000e+04 1.279258e-06
8.245000e+04 1.690847e-06
8.250000e+04 1.574097e-06
8.255000e+04 1.260788e-06
8.260000e+04 1.512049e-06
8.265000e+04 1.113821e-06
8.270000e+04 1.339625e-06
8.275000e+04 1.304066e-06
8.280000e+04 1.175698e-06
8.285000e+04 1.285918e-06
8.290000e+04 1.678545e-06
8.295000e+04 1.322522e-06
8.300000e+04 1.503371e-06
8.305000e+04 1.625417e-06
8.310000e+04 1.684977e-06
8.315000e+04 1.341396e-06
8.320000e+04 1.171311e-06
8.325000e+04 1.407005e-06
8.330000e+04 1.561665e-06
8.335000e+04 1.511390e-06
8.340000e+04 1.412737e-06
8.345000e+04 1.306236e-06
8.350000e+04 1.505817e-06
8.355000e+04 1.411008e-06
8.360000e+04 1.323821e-06
8.365000e+04 1.326632e-06
8.370000e+04 1.421337e-06
8.375000e+04 1.496688e-06
8.380000e+04 1.255084e-06
8.385000e+04 1.523539e-06
8.390000e+04 1.099646e-06
8.395000e+04 1.491635e-06
8.400000e+04 1.459796e-06
8.405000e+04 1.223296e-06
8.410000e+04 1.206743e-06
8.415000e+04 1.335060e-06
8.420000e+04 1.189336e-06
8.425000e+04 1.456818e-06
8.430000e+04 1.486602e-06
8.435000e+04 1.158725e-06
8.440000e+04 1.271142e-06
8.445000e+04 1.266446e-06
8.450000e+04 1.582763e-06
8.455000e+04 1.209191e-06
8.460000e+04 1.270204e-06
8.465000e+04 1.436474e-06
8.470000e+04 1.462243e-06
8.475000e+04 1.290591e-06
8.480000e+04 1.130545e-06
8.485000e+04 1.336513e-06
8.490000e+04 1.194270e-06
8.495000e+04 1.239919e-06
8.500000e+04 1.315019e-06
8.505000e+04 1.219901e-06
8.510000e+04 1.314207e-06
8.515000e+04 9.617096e-07
8.520000e+04 1.140749e-06
8.525000e+04 1.353983e-06
8.530000e+04 1.138113e-06
8.535000e+04 1.254433e-06
8.540000e+04 1.438179e-06
8.545000e+04 1.298443e-06
8.550000e+04 1.285040e-06
8.555000e+04 1.468343e-06
8.560000e+04 1.638084e-06
8.565000e+04 1.482086e-06
8.570000e+04 1.077384e-06
8.575000e+04 1.408792e-06
8.580000e+04 1.245366e-06
8.585000e+04 1.150600e-06
8.590000e+04 1.524488e-06
8.595000e+04 1.271684e-06
8.600000e+04 1.481767e-06
8.605000e+04 1.367174e-06
8.610000e+04 1.718981e-06
8.615000e+04 1.350510e-06
8.620000e+04 1.508164e-06
8.625000e+04 1.215741e-06
8.630000e+04 1.402835e-06
8.635000e+04 1.415304e-06
8.640000e+04 1.309027e-06
8.645000e+04 1.495352e-06
8.650000e+04 1.341521e-06
8.655000e+04 1.397858e-06
8.660000e+04 1.386362e-06
8.665000e+04 1.350478e-06
8.670000e+04 1.305508e-06
8.675000e+04 1.617786e-06
8.680000e+04 1.614806e-06
8.685000e+04 1.181898e-06
8.690000e+04 1.073711e-06
8.695000e+04 1.273941e-06
8.700000e+04 1.276797e-06
8.705000e+04 1.288040e-06
8.710000e+04 1.433969e-06
8.715000e+04 1.278373e-06
8.720000e+04 1.280851e-06
8.725000e+04 1.276298e-06
8.730000e+04 1.335246e-06
8.735000e+04 1.287684e-06
8.740000e+04 1.503378e-06
8.745000e+04 1.526947e-06
8.750000e+04 1.186562e-06
8.755000e+04 1.392067e-06
8.760000e+04 1.300793e-06
8.765000e+04 1.388666e-06
8.770000e+04 1.218432e-06
8.775000e+04 1.322433e-06
8.780000e+04 1.366106e-06
8.785000e+04 1.399625e-06
8.790000e+04 1.384140e-06
8.795000e+04 1.912632e-06
8.800000e+04 1.162086e-06
8.805000e+04 1.452245e-06
8.810000e+04 1.402824e-06
8.815000e+04 1.315585e-06
8.820000e+04 1.129386e-06
8.825000e+04 1.413457e-06
8.830000e+04 1.279824e-06
8.835000e+04 1.283998e-06
8.840000e+04 1.292101e-06
8.845000e+04 1.073511e-06
8.850000e+04 1.653421e-06
8.855000e+04 1.410306e-06
8.860000e+04 1.405667e-06
8.865000e+04 1.109745e-06
8.870000e+04 9.924680e-07
8.875000e+04 1.464041e-06
8.880000e+04 1.346310e-06
8.885000e+04 1.128893e-06
8.890000e+04 1.305412e-06
8.895000e+04 1.142081e-06
8.900000e+04 1.178327e-06
8.905000e+04 1.257374e-06
8.910000e+04 1.216760e-06
8.915000e+04 1.279571e-06
8.920000e+04 1.265345e-06
8.925000e+04 1.295390e-06
8.930000e+04 1.423267e-06
8.935000e+04 1.195063e-06
8.940000e+04 1.491798e-06
8.945000e+04 1.201693e-06
8.950000e+04 1.290658e-06
8.955000e+04 1.379095e-06
8.960000e+04 1.460676e-06
8.965000e+04 1.130892e-06
8.970000e+04 1.222869e-06
8.975000e+04 1.275024e-06
8.980000e+04 1.168327e-06
8.985000e+04 1.232976e-06
8.990000e+04 1.203370e-06
8.995000e+04 1.463247e-06
9.000000e+04 1.415557e-06
9.005000e+04 1.353718e-06
9.010000e+04 1.339506e-06
9.015000e+04 1.062013e-06
9.020000e+04 1.373395e-06
9.025000e+04 1.338005e-06
9.030000e+04 1.458007e-06
9.035000e+04 1.545756e-06
9.040000e+04 1.267201e-06
9.045000e+04 1.306753e-06
9.050000e+04 1.328181e-06
9.055000e+04 1.203100e-06
9.060000e+04 1.357079e-06
9.065000e+04 1.522189e-06
9.070000e+04 1.455548e-06
9.075000e+04 1.518414e-06
9.080000e+04 1.344086e-06
9.085000e+04 1.304410e-06
9.090000e+04 1.613716e-06
9.095000e+04 1.273179e-06
9.100000e+04 1.325727e-06
9.105000e+04 1.176789e-06
9.110000e+04 1.367907e-06
9.115000e+04 1.114195e-06
9.120000e+04 1.343478e-06
9.125000e+04 1.391535e-06
9.130000e+04 1.257220e-06
9.135000e+04 1.227110e-06
9.140000e+04 1.300927e-06
9.145000e+04 1.266985e-06
9.150000e+04 1.323683e-06
9.155000e+04 1.389771e-06
9.160000e+04 1.422658e-06
9.165000e+04 1.172812e-06
9.170000e+04 1.413954e-06
9.175000e+04 1.365970e-06
9.180000e+04 1.000631e-06
9.185000e+04 1.236127e-06
9.190000e+04 1.494509e-06
9.195000e+04 1.265519e-06
9.200000e+04 1.102917e-06
9.205000e+04 1.217929e-06
9.210000e+04 1.245646e-06
9.215000e+04 1.407931e-06
9.220000e+04 1.184818e-06
9.225000e+04 1.386927e-06
9.230000e+04 1.379359e-06
9.235000e+04 1.218266e-06
9.240000e+04 1.327121e-06
9.245000e+04 1.430855e-06
9.250000e+04 1.202671e-06
9.255000e+04 1.343974e-06
9.260000e+04 1.473396e-06
9.265000e+04 1.439542e-06
9.270000e+04 1.192705e-06
9.275000e+04 1.419728e-06
9.280000e+04 1.591776e-06
9.285000e+04 1.471429e-06
9.290000e+04 1.285565e-06
9.295000e+04 1.374979e-06
9.300000e+04 1.272943e-06
9.305000e+04 9.080490e-07
9.310000e+04 1.146735e-06
9.315000e+04 1.153710e-06
9.320000e+04 1.487002e-06
9.325000e+04 1.348580e-06
9.330000e+04 1.193749e-06
9.335000e+04 1.409890e-06
9.340000e+04 1.090861e-06
9.345000e+04 1.204210e-06
9.350000e+04 1.245886e-06
9.355000e+04 1.370582e-06
9.360000e+04 1.280764e-06
9.365000e+04 1.437279e-06
9.370000e+04 1.384265e-06
9.375000e+04 1.317712e-06
9.380000e+04 1.497817e-06
9.385000e+04 1.570972e-06
9.390000e+04 1.294832e-06
9.395000e+04 1.063399e-06
9.400000e+04 1.404925e-06
9.405000e+04 1.487496e-06
9.410000e+04 1.174164e-06
9.415000e+04 1.148327e-06
9.420000e+04 1.217316e-06
9.425000e+04 1.366673e-06
9.430000e+04 1.244725e-06
9.435000e+04 1.136142e-06
9.440000e+04 1.421327e-06
9.445000e+04 1.100342e-06
9.450000e+04 1.176365e-06
9.455000e+04 1.148567e-06
9.460000e+04 1.291957e-06
9.465000e+04 1.532121e-06
9.470000e+04 1.430101e-06
9.475000e+04 1.358819e-06
9.480000e+04 1.339689e-06
9.485000e+04 9.215056e-07
9.490000e+04 1.146424e-06
9.495000e+04 1.285347e-06
9.500000e+04 1.379411e-06
9.505000e+04 1.205114e-06
9.510000e+04 1.557365e-06
9.515000e+04 1.107517e-06
9.520000e+04 1.150937e-06
9.525000e+04 1.305797e-06
9.530000e+04 1.378237e-06
9.535000e+04 1.128516e-06
9.540000e+04 1.506553e-06
9.545000e+04 1.274365e-06
9.550000e+04 1.339229e-06
9.555000e+04 1.109138e-06
9.560000e+04 1.210580e-06
9.565000e+04 1.239270e-06
9.570000e+04 1.572879e-06
9.575000e+04 1.526806e-06
9.580000e+04 1.139899e-06
9.585000e+04 1.391171e-06
9.590000e+04 9.967546e-07
9.595000e+04 1.395352e-06
9.600000e+04 1.221699e-06
9.605000e+04 1.085329e-06
9.610000e+04 1.486515e-06
9.615000e+04 1.016535e-06
9.620000e+04 1.425606e-06
9.625000e+04 1.423339e-06
9.630000e+04 1.265196e-06
9.635000e+04 1.277239e-06
9.640000e+04 1.255053e-06
9.645000e+04 1.312970e-06
9.650000e+04 1.130583e-06
9.655000e+04 1.383444e-06
9.660000e+04 1.384729e-06
9.665000e+04 9.882589e-07
9.670000e+04 1.094735e-06
9.675000e+04 1.035725e-06
9.680000e+04 1.173463e-06
9.685000e+04 1.372663e-06
9.690000e+04 1.455117e-06
9.695000e+04 1.475280e-06
9.700000e+04 1.192463e-06
9.705000e+04 1.341941e-06
9.710000e+04 1.386861e-06
9.715000e+04 1.478791e-06
9.720000e+04 1.330069e-06
9.725000e+04 1.055388e-06
9.730000e+04 1.272752e-06
9.735000e+04 1.293043e-06
9.740000e+04 1.052712e-06
9.745000e+04 1.325936e-06
9.750000e+04 1.145163e-06
9.755000e+04 1.334423e-06
9.760000e+04 1.491743e-06
9.765000e+04 1.186863e-06
9.770000e+04 1.759587e-06
9.775000e+04 1.347928e-06
9.780000e+04 1.506828e-06
9.785000e+04 1.429673e-06
9.790000e+04 1.202954e-06
9.795000e+04 1.055721e-06
9.800000e+04 1.368794e-06
9.805000e+04 1.359396e-06
9.810000e+04 1.141185e-06
9.815000e+04 1.406827e-06
9.820000e+04 1.196344e-06
9.825000e+04 1.357099e-06
9.830000e+04 1.082176e-06
9.835000e+04 1.221483e-06
9.840000e+04 1.166297e-06
9.845000e+04 1.462805e-06
9.850000e+04 1.170939e-06
9.855000e+04 1.367107e-06
9.860000e+04 1.529710e-06
9.865000e+04 1.166494e-06
9.870000e+04 1.187167e-06
9.875000e+04 1.496738e-06
9.880000e+04 1.180205e-06
9.885000e+04 1.048853e-06
9.890000e+04 1.177502e-06
9.895000e+04 1.029193e-06
9.900000e+04 1.154337e-06
9.905000e+04 1.334093e-06
9.910000e+04 1.474924e-06
9.915000e+04 1.308808e-06
9.920000e+04 1.277233e-06
9.925000e+04 1.072152e-06
9.930000e+04 1.208569e-06
9.935000e+04 1.228023e-06
9.940000e+04 1.486897e-06
9.945000e+04 1.052629e-06
9.950000e+04 1.550959e-06
9.955000e+04 1.353636e-06
9.960000e+04 1.228444e-06
9.965000e+04 1.276583e-06
9.970000e+04 1.183421e-06
9.975000e+04 1.123014e-06
9.980000e+04 1.262920e-06
9.985000e+04 1.148354e-06
9.990000e+04 1.224576e-06
9.995000e+04 1.058033e-06
1.000000e+05 1.378438e-06
1.000500e+05 1.255734e-06
1.001000e+05 1.156023e-06
1.001500e+05 1.271191e-06
1.002000e+05 1.541798e-06
1.002500e+05 1.151008e-06
1.003000e+05 1.182501e-06
1.003500e+05 1.245012e-06
1.004000e+05 1.139074e-06
1.004500e+05 1.110007e-06
1.005000e+05 1.453919e-06
1.005500e+05 1.598825e-06
1.006000e+05 1.382549e-06
1.006500e+05 1.313283e-06
1.007000e+05 1.174769e-06
1.007500e+05 1.070951e-06
1.008000e+05 9.208882e-07
1.008500e+05 1.170350e-06
1.009000e+05 1.233596e-06
1.009500e+05 9.575623e-07
1.010000e+05 9.609117e-07
1.010500e+05 1.006277e-06
1.011000e+05 1.339697e-06
1.011500e+05 1.430860e-06
1.012000e+05 1.268253e-06
1.012500e+05 1.224550e-06
1.013000e+05 1.128740e-06
1.013500e+05 1.283711e-06
1.014000e+05 1.242200e-06
1.014500e+05 1.321455e-06
1.015000e+05 1.466880e-06
1.015500e+05 1.120911e-06
1.016000e+05 1.310001e-06
1.016500e+05 1.177913e-06
1.017000e+05 8.965670e-07
1.017500e+05 1.075098e-06
1.018000e+05 9.899523e-07
1.018500e+05 1.104375e-06
1.019000e+05 1.076384e-06
1.019500e+05 1.192954e-06
1.020000e+05 1.282891e-06
1.020500e+05 1.102383e-06
1.021000e+05 1.116671e-06
1.021500e+05 1.472907e-06
1.022000e+05 1.136300e-06
1.022500e+05 1.126697e-06
1.023000e+05 1.504820e-06
1.023500e+05 1.288670e-06
1.024000e+05 1.203390e-06
1.024500e+05 1.276867e-06
1.025000e+05 1.186048e-06
1.025500e+05 1.234541e-06
1.026000e+05 1.397588e-06
1.026500e+05 1.087141e-06
1.027000e+05 1.069285e-06
1.027500e+05 1.289011e-06
1.028000e+05 1.212301e-06
1.028500e+05 1.034149e-06
1.029000e+05 1.232704e-06
1.029500e+05 1.162419e-06
1.030000e+05 1.176916e-06
1.030500e+05 1.374433e-06
1.031000e+05 1.165424e-06
1.031500e+05 1.470398e-06
1.032000e+05 1.510874e-06
1.032500e+05 1.419551e-06
1.033000e+05 1.306269e-06
1.033500e+05 1.507203e-06
1.034000e+05 1.230790e-06
1.034500e+05 1.373619e-06
1.035000e+05 1.383844e-06
1.035500e+05 1.389043e-06
1.036000e+05 1.210189e-06
1.036500e+05 1.132255e-06
1.037000e+05 1.088087e-06
1.037500e+05 1.314674e-06
1.038000e+05 1.422106e-06
1.038500e+05 1.153533e-06
1.039000e+05 1.226989e-06
1.039500e+05 1.105930e-06
1.040000e+05 1.409406e-06
1.040500e+05 1.191463e-06
1.041000e+05 1.354025e-06
1.041500e+05 1.323339e-06
1.042000e+05 1.417362e-06
1.042500e+05 9.452877e-07
1.043000e+05 1.107074e-06
1.043500e+05 1.433595e-06
1.044000e+05 1.102828e-06
1.044500e+05 1.196361e-06
1.045000e+05 1.097573e-06
1.045500e+05 1.219592e-06
1.046000e+05 1.115241e-06
1.046500e+05 1.583996e-06
1.047000e+05 1.203026e-06
1.047500e+05 1.246785e-06
1.048000e+05 1.189392e-06
1.048500e+05 1.197543e-06
1.049000e+05 1.162125e-06
1.049500e+05 9.591494e-07
1.050000e+05 1.181204e-06
1.050500e+05 1.160603e-06
1.051000e+05 1.199934e-06
1.051500e+05 1.218108e-06
1.052000e+05 1.023084e-06
1.052500e+05 1.277948e-06
1.053000e+05 1.124948e-06
1.053500e+05 1.244946e-06
1.054000e+05 1.180398e-06
1.054500e+05 1.353270e-06
1.055000e+05 1.123747e-06
1.055500e+05 1.106038e-06
1.056000e+05 1.170622e-06
1.056500e+05 1.387949e-06
1.057000e+05 1.172437e-06
1.057500e+05 1.143073e-06
1.058000e+05 1.271616e-06
1.058500e+05 1.156694e-06
1.059000e+05 1.277671e-06
1.059500e+05 1.085752e-06
1.060000e+05 1.259946e-06
1.060500e+05 1.167404e-06
1.061000e+05 1.028248e-06
1.061500e+05 1.085051e-06
1.062000e+05 1.013643e-06
1.062500e+05 1.184239e-06
1.063000e+05 1.334958e-06
1.063500e+05 1.221109e-06
1.064000e+05 1.179581e-06
1.064500e+05 1.291411e-06
1.065000e+05 1.322026e-06
1.065500e+05 1.058161e-06
1.066000e+05 1.196457e-06
1.066500e+05 1.130497e-06
1.067000e+05 1.195756e-06
1.067500e+05 1.287853e-06
1.068000e+05 1.183898e-06
1.068500e+05 1.301945e-06
1.069000e+05 1.108344e-06
1.069500e+05 1.133920e-06
1.070000e+05 1.177506e-06
1.070500e+05 1.474846e-06
1.071000e+05 1.168724e-06
1.071500e+05 1.035647e-06
1.072000e+05 1.049048e-06
1.072500e+05 1.136981e-06
1.073000e+05 1.243590e-06
1.073500e+05 1.380147e-06
1.074000e+05 1.198372e-06
1.074500e+05 1.119945e-06
1.075000e+05 9.744582e-07
1.075500e+05 1.155228e-06
1.076000e+05 1.116811e-06
1.076500e+05 1.180316e-06
1.077000e+05 1.545368e-06
1.077500e+05 1.258045e-06
1.078000e+05 8.836058e-07
1.078500e+05 1.456234e-06
1.079000e+05 1.198228e-06
1.079500e+05 9.890562e-07
1.080000e+05 9.435279e-07
1.080500e+05 1.311063e-06
1.081000e+05 1.363596e-06
1.081500e+05 1.292940e-06
1.082000e+05 9.449734e-07
1.082500e+05 1.180465e-06
1.083000e+05 1.053208e-06
1.083500e+05 1.235791e-06
1.084000e+05 1.411541e-06
1.084500e+05 1.352139e-06
1.085000e+05 1.156728e-06
1.085500e+05 1.229405e-06
1.086000e+05 1.255291e-06
1.086500e+05 1.331198e-06
1.087000e+05 1.365883e-06
1.087500e+05 1.194125e-06
1.088000e+05 1.100823e-06
1.088500e+05 1.019892e-06
1.089000e+05 1.393955e-06
1.089500e+05 1.237879e-06
1.090000e+05 1.249989e-06
1.090500e+05 1.365241e-06
1.091000e+05 1.078521e-06
1.091500e+05 1.264693e-06
1.092000e+05 1.139454e-06
1.092500e+05 1.336473e-06
1.093000e+05 1.018267e-06
1.093500e+05 1.110551e-06
1.094000e+05 1.166583e-06
1.094500e+05 1.294284e-06
1.095000e+05 1.265891e-06
1.095500e+05 1.329483e-06
1.096000e+05 1.534926e-06
1.096500e+05 1.194990e-06
1.097000e+05 1.405563e-06
1.097500e+05 1.200004e-06
1.098000e+05 9.896096e-07
1.098500e+05 1.275413e-06
1.099000e+05 1.174056e-06
1.099500e+05 1.302145e-06
1.100000e+05 9.398383e-07
1.100500e+05 1.398494e-06
1.101000e+05 1.319140e-06
1.101500e+05 1.156493e-06
1.102000e+05 1.209138e-06
1.102500e+05 1.296601e-06
1.103000e+05 1.161854e-06
1.103500e+05 8.450845e-07
1.104000e+05 9.410495e-07
1.104500e+05 1.105049e-06
1.105000e+05 1.192777e-06
1.105500e+05 1.364594e-06
1.106000e+05 1.237956e-06
1.106500e+05 1.168226e-06
1.107000e+05 1.472652e-06
1.107500e+05 1.303254e-06
1.108000e+05 1.026770e-06
1.108500e+05 1.094322e-06
1.109000e+05 1.398303e-06
1.109500e+05 9.717654e-07
1.110000e+05 1.042421e-06
1.110500e+05 1.276882e-06
1.111000e+05 1.399912e-06
1.111500e+05 1.280557e-06
1.112000e+05 1.240384e-06
1.112500e+05 8.758625e-07
1.113000e+05 9.909511e-07
1.113500e+05 1.218074e-06
1.114000e+05 1.232162e-06
1.114500e+05 1.175208e-06
1.115000e+05 9.212524e-07
1.115500e+05 1.109365e-06
1.116000e+05 1.100564e-06
1.116500e+05 1.333459e-06
1.117000e+05 1.256267e-06
1.117500e+05 1.291842e-06
1.118000e+05 1.002605e-06
1.118500e+05 1.079290e-06
1.119000e+05 1.200256e-06
1.119500e+05 1.224713e-06
1.120000e+05 1.462018e-06
1.120500e+05 1.225480e-06
1.121000e+05 1.301321e-06
1.121500e+05 1.294339e-06
1.122000e+05 1.282204e-06
1.122500e+05 1.254857e-06
1.123000e+05 1.131486e-06
1.123500e+05 1.240608e-06
1.124000e+05 1.045350e-06
1.124500e+05 1.234144e-06
1.125000e+05 1.264952e-06
1.125500e+05 1.072266e-06
1.126000e+05 1.274923e-06
1.126500e+05 1.135562e-06
1.127000e+05 9.751980e-07
1.127500e+05 1.149059e-06
1.128000e+05 1.396355e-06
1.128500e+05 1.411946e-06
1.129000e+05 1.451794e-06
1.129500e+05 1.288344e-06
1.130000e+05 1.069134e-06
1.130500e+05 1.277660e-06
1.131000e+05 1.349362e-06
1.131500e+05 1.364085e-06
1.132000e+05 9.145967e-07
1.132500e+05 1.324220e-06
1.133000e+05 1.049438e-06
1.133500e+05 1.141539e-06
1.134000e+05 1.157970e-06
1.134500e+05 1.366152e-06
1.135000e+05 1.231214e-06
1.135500e+05 1.248243e-06
1.136000e+05 9.547176e-07
1.136500e+05 1.088149e-06
1.137000e+05 1.223716e-06
1.137500e+05 1.054369e-06
1.138000e+05 1.141711e-06
1.138500e+05 1.210866e-06
1.139000e+05 1.215558e-06
1.139500e+05 1.404928e-06
1.140000e+05 1.153097e-06
1.140500e+05 1.113355e-06
1.141000e+05 1.289473e-06
1.141500e+05 9.264867e-07
1.142000e+05 1.296799e-06
1.142500e+05 1.206651e-06
1.143000e+05 1.189408e-06
1.143500e+05 1.248691e-06
1.144000e+05 1.115909e-06
1.144500e+05 1.216288e-06
1.145000e+05 1.089331e-06
1.145500e+05 1.017854e-06
1.146000e+05 1.081914e-06
1.146500e+05 1.212481e-06
1.147000e+05 1.061997e-06
1.147500e+05 1.086254e-06
1.148000e+05 1.137284e-06
1.148500e+05 1.158433e-06
1.149000e+05 1.382242e-06
1.149500e+05 1.308431e-06
1.150000e+05 1.150048e-06
1.150500e+05 1.155622e-06
1.151000e+05 1.156880e-06
1.151500e+05 1.081251e-06
1.152000e+05 1.346554e-06
1.152500e+05 1.434358e-06
1.153000e+05 1.138691e-06
1.153500e+05 1.062441e-06
1.154000e+05 1.006563e-06
1.154500e+05 1.130943e-06
1.155000e+05 1.430322e-06
1.155500e+05 1.111690e-06
1.156000e+05 1.381434e-06
1.156500e+05 1.091029e-06
1.157000e+05 1.307410e-06
1.157500e+05 1.063678e-06
1.158000e+05 1.136976e-06
1.158500e+05 9.874809e-07
1.159000e+05 1.069507e-06
1.159500e+05 1.234490e-06
1.160000e+05 1.147071e-06
1.160500e+05 1.253537e-06
1.161000e+05 1.215312e-06
1.161500e+05 1.145557e-06
1.162000e+05 1.282888e-06
1.162500e+05 1.297076e-06
1.163000e+05 1.020585e-06
1.163500e+05 1.168338e-06
1.164000e+05 1.147374e-06
1.164500e+05 1.329074e-06
1.165000e+05 1.127313e-06
1.165500e+05 1.183290e-06
1.166000e+05 1.063236e-06
1.166500e+05 1.212682e-06
1.167000e+05 1.186307e-06
1.167500e+05 1.062031e-06
1.168000e+05 1.073348e-06
1.168500e+05 1.094243e-06
1.169000e+05 1.020228e-06
1.169500e+05 9.472743e-07
1.170000e+05 1.266631e-06
1.170500e+05 1.231547e-06
1.171000e+05 1.354936e-06
1.171500e+05 1.114740e-06
1.172000e+05 1.208511e-06
1.172500e+05 1.139929e-06
1.173000e+05 1.566077e-06
1.173500e+05 1.145992e-06
1.174000e+05 9.605353e-07
1.174500e+05 1.244303e-06
1.175000e+05 1.102824e-06
1.175500e+05 1.025081e-06
1.176000e+05 1.276525e-06
1.176500e+05 1.320325e-06
1.177000e+05 1.195156e-06
1.177500e+05 1.386738e-06
1.178000e+05 1.055132e-06
1.178500e+05 1.041821e-06
1.179000e+05 9.718671e-07
1.179500e+05 1.005361e-06
1.180000e+05 1.208996e-06
1.180500e+05 1.138985e-06
1.181000e+05 1.063957e-06
1.181500e+05 1.035922e-06
1.182000e+05 1.163252e-06
1.182500e+05 1.205313e-06
1.183000e+05 1.402971e-06
1.183500e+05 1.127217e-06
1.184000e+05 9.797280e-07
1.184500e+05 1.148411e-06
1.185000e+05 1.095558e-06
1.185500e+05 1.258345e-06
1.186000e+05 1.304281e-06
1.186500e+05 1.186388e-06
1.187000e+05 1.283349e-06
1.187500e+05 1.259500e-06
1.188000e+05 1.208466e-06
1.188500e+05 1.136962e-06
1.189000e+05 1.233962e-06
1.189500e+05 1.128106e-06
1.190000e+05 1.264070e-06
1.190500e+05 9.069520e-07
1.191000e+05 9.025489e-07
1.191500e+05 1.156368e-06
1.192000e+05 1.061955e-06
1.192500e+05 1.548371e-06
1.193000e+05 1.074853e-06
1.193500e+05 1.317985e-06
1.194000e+05 1.251959e-06
1.194500e+05 1.078892e-06
1.195000e+05 1.286546e-06
1.195500e+05 9.152185e-07
1.196000e+05 1.237052e-06
1.196500e+05 1.085115e-06
1.197000e+05 9.031110e-07
1.197500e+05 1.094646e-06
1.198000e+05 1.262985e-06
1.198500e+05 1.048521e-06
1.199000e+05 1.140322e-06
1.199500e+05 9.422639e-07
1.200000e+05 1.033155e-06
1.200500e+05 1.349770e-06
1.201000e+05 1.052549e-06
1.201500e+05 1.430356e-06
1.202000e+05 1.110429e-06
1.202500e+05 9.949190e-07
1.203000e+05 1.087031e-06
1.203500e+05 1.126352e-06
1.204000e+05 1.136656e-06
1.204500e+05 1.218549e-06
1.205000e+05 1.036353e-06
1.205500e+05 9.379820e-07
1.206000e+05 1.200740e-06
1.206500e+05 1.220451e-06
1.207000e+05 1.047358e-06
1.207500e+05 9.364368e-07
1.208000e+05 9.594073e-07
1.208500e+05 1.016848e-06
1.209000e+05 9.477498e-07
1.209500e+05 1.257624e-06
1.210000e+05 1.031841e-06
1.210500e+05 9.517799e-07
1.211000e+05 9.963423e-07
1.211500e+05 1.050357e-06
1.212000e+05 1.088107e-06
1.212500e+05 1.029564e-06
1.213000e+05 9.443638e-07
1.213500e+05 1.007486e-06
1.214000e+05 1.238555e-06
1.214500e+05 1.026304e-06
1.215000e+05 1.429313e-06
1.215500e+05 1.215766e-06
1.216000e+05 1.147606e-06
1.216500e+05 1.222766e-06
1.217000e+05 1.144074e-06
1.217500e+05 1.167777e-06
1.218000e+05 1.210660e-06
1.218500e+05 1.120424e-06
1.219000e+05 1.302431e-06
1.219500e+05 1.241705e-06
1.220000e+05 1.248973e-06
1.220500e+05 1.246059e-06
1.221000e+05 1.275167e-06
1.221500e+05 1.126421e-06
1.222000e+05 1.003567e-06
1.222500e+05 1.168441e-06
1.223000e+05 1.063070e-06
1.223500e+05 1.409374e-06
1.224000e+05 1.054455e-06
1.224500e+05 9.141708e-07
1.225000e+05 1.073783e-06
1.225500e+05 1.187014e-06
1.226000e+05 1.105783e-06
1.226500e+05 1.305713e-06
1.227000e+05 1.210162e-06
1.227500e+05 1.200506e-06
1.228000e+05 1.446937e-06
1.228500e+05 9.864896e-07
1.229000e+05 1.076750e-06
1.229500e+05 1.288087e-06
1.230000e+05 1.145426e-06
1.230500e+05 1.289420e-06
1.231000e+05 1.292761e-06
1.231500e+05 1.189660e-06
1.232000e+05 1.067643e-06
1.232500e+05 1.193511e-06
1.233000e+05 1.267940e-06
1.233500e+05 1.393000e-06
1.234000e+05 1.040436e-06
1.234500e+05 1.274818e-06
1.235000e+05 1.236160e-06
1.235500e+05 1.306450e-06
1.236000e+05 1.432033e-06
1.236500e+05 1.276822e-06
1.237000e+05 1.141405e-06
1.237500e+05 1.111532e-06
1.238000e+05 1.303141e-06
1.238500e+05 9.870720e-07
1.239000e+05 1.238526e-06
1.239500e+05 9.529093e-07
1.240000e+05 1.026329e-06
1.240500e+05 1.460927e-06
1.241000e+05 1.264682e-06
1.241500e+05 1.252395e-06
1.242000e+05 1.245090e-06
1.242500e+05 1.253845e-06
1.243000e+05 1.180712e-06
1.243500e+05 1.312905e-06
1.244000e+05 1.235251e-06
1.244500e+05 1.113526e-06
1.245000e+05 1.147681e-06
1.245500e+05 1.145555e-06
1.246000e+05 1.111319e-06
1.246500e+05 1.179313e-06
1.247000e+05 1.234089e-06
1.247500e+05 1.137129e-06
1.248000e+05 8.876624e-07
1.248500e+05 1.168895e-06
1.249000e+05 1.014587e-06
1.249500e+05 9.882444e-07
1.250000e+05 1.109838e-06
1.250500e+05 1.308808e-06
1.251000e+05 1.060665e-06
1.251500e+05 1.045991e-06
1.252000e+05 1.000361e-06
1.252500e+05 1.227901e-06
1.253000e+05 1.073732e-06
1.253500e+05 1.033353e-06
1.254000e+05 1.074842e-06
1.254500e+05 1.033149e-06
1.255000e+05 1.155369e-06
1.255500e+05 9.866218e-07
1.256000e+05 1.037731e-06
1.256500e+05 1.091329e-06
1.257000e+05 1.078785e-06
1.257500e+05 1.096729e-06
1.258000e+05 1.050300e-06
1.258500e+05 1.046948e-06
1.259000e+05 1.175498e-06
1.259500e+05 9.498031e-07
1.260000e+05 1.250791e-06
1.260500e+05 1.064095e-06
1.261000e+05 8.647166e-07
1.261500e+05 1.289013e-06
1.262000e+05 1.312399e-06
1.262500e+05 1.096477e-06
1.263000e+05 1.194845e-06
1.263500e+05 1.055870e-06
1.264000e+05 1.098932e-06
1.264500e+05 1.178323e-06
1.265000e+05 1.114887e-06
1.265500e+05 1.119795e-06
1.266000e+05 1.076192e-06
1.266500e+05 1.378800e-06
1.267000e+05 1.180105e-06
1.267500e+05 1.398186e-06
1.268000e+05 1.184242e-06
1.268500e+05 1.064803e-06
1.269000e+05 1.139846e-06
1.269500e+05 1.193228e-06
1.270000e+05 1.097956e-06
1.270500e+05 1.250409e-06
1.271000e+05 9.689677e-07
1.271500e+05 1.031960e-06
1.272000e+05 9.626349e-07
1.272500e+05 1.118692e-06
1.273000e+05 9.662372e-07
1.273500e+05 1.355205e-06
1.274000e+05 1.178390e-06
1.274500e+05 1.175730e-06
1.275000e+05 1.065818e-06
1.275500e+05 9.821388e-07
1.276000e+05 1.114690e-06
1.276500e+05 1.179721e-06
1.277000e+05 1.255741e-06
1.277500e+05 1.100401e-06
1.278000e+05 1.228442e-06
1.278500e+05 9.771634e-07
1.279000e+05 1.073583e-06
1.279500e+05 1.067471e-06
1.280000e+05 1.140173e-06
1.280500e+05 1.255258e-06
1.281000e+05 1.156094e-06
1.281500e+05 9.929594e-07
1.282000e+05 1.066576e-06
1.282500e+05 1.047219e-06
1.283000e+05 1.128309e-06
1.283500e+05 1.322972e-06
1.284000e+05 1.170106e-06
1.284500e+05 1.076824e-06
1.285000e+05 1.031158e-06
1.285500e+05 1.045081e-06
1.286000e+05 1.098593e-06
1.286500e+05 1.181926e-06
1.287000e+05 1.110214e-06
1.287500e+05 1.157588e-06
1.288000e+05 9.376295e-07
1.288500e+05 8.319035e-07
1.289000e+05 9.906071e-07
1.289500e+05 1.255671e-06
1.290000e+05 1.045559e-06
1.290500e+05 1.133339e-06
1.291000e+05 1.108648e-06
1.291500e+05 1.050969e-06
1.292000e+05 7.969983e-07
1.292500e+05 1.044394e-06
1.293000e+05 1.098770e-06
1.293500e+05 1.057984e-06
1.294000e+05 1.153355e-06
1.294500e+05 1.190346e-06
1.295000e+05 1.286482e-06
1.295500e+05 9.718356e-07
1.296000e+05 1.202547e-06
1.296500e+05 1.156023e-06
1.297000e+05 1.265715e-06
1.297500e+05 1.070172e-06
1.298000e+05 1.344143e-06
1.298500e+05 1.252173e-06
1.299000e+05 1.103606e-06
1.299500e+05 1.045580e-06
1.300000e+05 1.236379e-06
1.300500e+05 1.038642e-06
1.301000e+05 1.258396e-06
1.301500e+05 1.220977e-06
1.302000e+05 8.457441e-07
1.302500e+05 1.091927e-06
1.303000e+05 1.195234e-06
1.303500e+05 1.118650e-06
1.304000e+05 1.311511e-06
1.304500e+05 9.105805e-07
1.305000e+05 9.856140e-07
1.305500e+05 1.140215e-06
1.306000e+05 9.414039e-07
1.306500e+05 1.110462e-06
1.307000e+05 1.110248e-06
1.307500e+05 1.094632e-06
1.308000e+05 1.262398e-06
1.308500e+05 1.207200e-06
1.309000e+05 9.394717e-07
1.309500e+05 1.274178e-06
1.310000e+05 1.208180e-06
1.310500e+05 1.190736e-06
1.311000e+05 1.158668e-06
1.311500e+05 1.264047e-06
1.312000e+05 9.017082e-07
1.312500e+05 1.085551e-06
1.313000e+05 1.005587e-06
1.313500e+05 1.085598e-06
1.314000e+05 1.166609e-06
1.314500e+05 1.176539e-06
1.315000e+05 1.089765e-06
1.315500e+05 1.206081e-06
1.316000e+05 1.049652e-06
1.316500e+05 9.973179e-07
1.317000e+05 1.061880e-06
1.317500e+05 1.489562e-06
1.318000e+05 1.173551e-06
1.318500e+05 1.086654e-06
1.319000e+05 1.361014e-06
1.319500e+05 1.005538e-06
1.320000e+05 1.046284e-06
1.320500e+05 1.423511e-06
1.321000e+05 1.119075e-06
1.321500e+05 9.557050e-07
1.322000e+05 1.227757e-06
1.322500e+05 1.222219e-06
1.323000e+05 9.540546e-07
1.323500e+05 1.145164e-06
1.324000e+05 1.079236e-06
1.324500e+05 1.007954e-06
1.325000e+05 1.091869e-06
1.325500e+05 1.242556e-06
1.326000e+05 1.228643e-06
1.326500e+05 1.206559e-06
1.327000e+05 1.117152e-06
1.327500e+05 9.731786e-07
1.328000e+05 1.164412e-06
1.328500e+05 7.997295e-07
1.329000e+05 1.355796e-06
1.329500e+05 1.042251e-06
1.330000e+05 1.053512e-06
1.330500e+05 9.516550e-07
1.331000e+05 9.288656e-07
1.331500e+05 1.120721e-06
1.332000e+05 1.092210e-06
1.332500e+05 1.026413e-06
1.333000e+05 1.044252e-06
1.333500e+05 1.194423e-06
1.334000e+05 1.094428e-06
1.334500e+05 9.753051e-07
1.335000e+05 1.086766e-06
1.335500e+05 1.169962e-06
1.336000e+05 1.275707e-06
1.336500e+05 9.576402e-07
1.337000e+05 1.254234e-06
1.337500e+05 8.850953e-07
1.338000e+05 9.926687e-07
1.338500e+05 8.995594e-07
1.339000e+05 1.149458e-06
1.339500e+05 1.261404e-06
1.340000e+05 1.097167e-06
1.340500e+05 1.085732e-06
1.341000e+05 1.095436e-06
1.341500e+05 1.058008e-06
1.342000e+05 1.181845e-06
1.342500e+05 1.228710e-06
1.343000e+05 1.231554e-06
1.343500e+05 1.211406e-06
1.344000e+05 1.299191e-06
1.344500e+05 9.203358e-07
1.345000e+05 1.234373e-06
1.345500e+05 1.031073e-06
1.346000e+05 1.084884e-06
1.346500e+05 1.171677e-06
1.347000e+05 1.178140e-06
1.347500e+05 1.052888e-06
1.348000e+05 1.169277e-06
1.348500e+05 1.020679e-06
1.349000e+05 9.947381e-07
1.349500e+05 9.460541e-07
1.350000e+05 1.050058e-06
1.350500e+05 1.045560e-06
1.351000e+05 1.231139e-06
1.351500e+05 1.255601e-06
1.352000e+05 1.143694e-06
1.352500e+05 1.200034e-06
1.353000e+05 1.075866e-06
1.353500e+05 1.090957e-06
1.354000e+05 1.173166e-06
1.354500e+05 1.124106e-06
1.355000e+05 1.138390e-06
1.355500e+05 1.025849e-06
1.356000e+05 9.706720e-07
1.356500e+05 9.460866e-07
1.357000e+05 1.108008e-06
1.357500e+05 1.033878e-06
1.358000e+05 9.580529e-07
1.358500e+05 9.624998e-07
1.359000e+05 1.060836e-06
1.359500e+05 1.358261e-06
1.360000e+05 9.886553e-07
1.360500e+05 1.298188e-06
1.361000e+05 1.103042e-06
1.361500e+05 9.118979e-07
1.362000e+05 9.072731e-07
1.362500e+05 8.715908e-07
1.363000e+05 1.226091e-06
1.363500e+05 1.187124e-06
1.364000e+05 1.224072e-06
1.364500e+05 1.215993e-06
1.365000e+05 1.185965e-06
1.365500e+05 9.845171e-07
1.366000e+05 1.325647e-06
1.366500e+05 1.208624e-06
1.367000e+05 1.010561e-06
1.367500e+05 1.102148e-06
1.368000e+05 1.109563e-06
1.368500e+05 1.156358e-06
1.369000e+05 1.125054e-06
1.369500e+05 1.180651e-06
1.370000e+05 1.123223e-06
1.370500e+05 1.039048e-06
1.371000e+05 9.463453e-07
1.371500e+05 1.132688e-06
1.372000e+05 1.090801e-06
1.372500e+05 1.286645e-06
1.373000e+05 9.695181e-07
1.373500e+05 1.101868e-06
1.374000e+05 1.140696e-06
1.374500e+05 1.056978e-06
1.375000e+05 1.220133e-06
1.375500e+05 9.991526e-07
1.376000e+05 1.139192e-06
1.376500e+05 9.944618e-07
1.377000e+05 1.132557e-06
1.377500e+05 1.280570e-06
1.378000e+05 1.024359e-06
1.378500e+05 9.761711e-07
1.379000e+05 1.123232e-06
1.379500e+05 8.870631e-07
1.380000e+05 1.091094e-06
1.380500e+05 8.996508e-07
1.381000e+05 9.895592e-07
1.381500e+05 1.018891e-06
1.382000e+05 1.163731e-06
1.382500e+05 1.093715e-06
1.383000e+05 1.167711e-06
1.383500e+05 1.103574e-06
1.384000e+05 1.047758e-06
1.384500e+05 1.163897e-06
1.385000e+05 1.171790e-06
1.385500e+05 9.880798e-07
1.386000e+05 9.453207e-07
1.386500e+05 9.559772e-07
1.387000e+05 1.084748e-06
1.387500e+05 1.186158e-06
1.388000e+05 1.104975e-06
1.388500e+05 1.225886e-06
1.389000e+05 1.241126e-06
1.389500e+05 1.101222e-06
1.390000e+05 1.111801e-06
1.390500e+05 9.970982e-07
1.391000e+05 1.183171e-06
1.391500e+05 1.126202e-06
1.392000e+05 1.084754e-06
1.392500e+05 1.186295e-06
1.393000e+05 1.206556e-06
1.393500e+05 1.267381e-06
1.394000e+05 1.057140e-06
1.394500e+05 1.014200e-06
1.395000e+05 1.137756e-06
1.395500e+05 1.368744e-06
1.396000e+05 1.034022e-06
1.396500e+05 9.242223e-07
1.397000e+05 1.004937e-06
1.397500e+05 1.113214e-06
1.398000e+05 9.986624e-07
1.398500e+05 9.885784e-07
1.399000e+05 1.052191e-06
1.399500e+05 9.309795e-07
1.400000e+05 1.230700e-06
1.400500e+05 1.116357e-06
1.401000e+05 9.700913e-07
1.401500e+05 1.216257e-06
1.402000e+05 9.518098e-07
1.402500e+05 9.079499e-07
1.403000e+05 9.450199e-07
1.403500e+05 1.149955e-06
1.404000e+05 9.059336e-07
1.404500e+05 1.188754e-06
1.405000e+05 9.961744e-07
1.405500e+05 1.058147e-06
1.406000e+05 1.129278e-06
1.406500e+05 1.189933e-06
1.407000e+05 1.029658e-06
1.407500e+05 8.641022e-07
1.408000e+05 1.104492e-06
1.408500e+05 1.260658e-06
1.409000e+05 1.163309e-06
1.409500e+05 1.050148e-06
1.410000e+05 1.049607e-06
1.410500e+05 1.162682e-06
1.411000e+05 9.859066e-07
1.411500e+05 9.547236e-07
1.412000e+05 1.121844e-06
1.412500e+05 1.026860e-06
1.413000e+05 1.055728e-06
1.413500e+05 1.046356e-06
1.414000e+05 9.869122e-07
1.414500e+05 8.995341e-07
1.415000e+05 1.088339e-06
1.415500e+05 1.280747e-06
1.416000e+05 9.651854e-07
1.416500e+05 1.191698e-06
1.417000e+05 1.132228e-06
1.417500e+05 8.850701e-07
1.418000e+05 1.276548e-06
1.418500e+05 9.724758e-07
1.419000e+05 1.359574e-06
1.419500e+05 1.019142e-06
1.420000e+05 1.116543e-06
1.420500e+05 1.085831e-06
1.421000e+05 1.252795e-06
1.421500e+05 1.125299e-06
1.422000e+05 1.119628e-06
1.422500e+05 1.155657e-06
1.423000e+05 1.014934e-06
1.423500e+05 1.059143e-06
1.424000e+05 9.450376e-07
1.424500e+05 7.967652e-07
1.425000e+05 7.950749e-07
1.425500e+05 1.045316e-06
1.426000e+05 1.198004e-06
1.426500e+05 8.425378e-07
1.427000e+05 1.133495e-06
1.427500e+05 1.094988e-06
1.428000e+05 1.040357e-06
1.428500e+05 1.069173e-06
1.429000e+05 1.287195e-06
1.429500e+05 1.316125e-06
1.430000e+05 8.911325e-07
1.430500e+05 1.129476e-06
1.431000e+05 1.219221e-06
1.431500e+05 8.641773e-07
1.432000e+05 1.187856e-06
1.432500e+05 1.020470e-06
1.433000e+05 8.363685e-07
1.433500e+05 1.087214e-06
1.434000e+05 8.720305e-07
1.434500e+05 1.199523e-06
1.435000e+05 1.086432e-06
1.435500e+05 1.155119e-06
1.436000e+05 1.118513e-06
1.436500e+05 9.172422e-07
1.437000e+05 1.145191e-06
1.437500e+05 9.824045e-07
1.438000e+05 1.013572e-06
1.438500e+05 1.149456e-06
1.439000e+05 1.032965e-06
1.439500e+05 1.169271e-06
1.440000e+05 1.061274e-06
1.440500e+05 8.537847e-07
1.441000e+05 9.167879e-07
1.441500e+05 1.010075e-06
1.442000e+05 1.096143e-06
1.442500e+05 1.154636e-06
1.443000e+05 1.202752e-06
1.443500e+05 1.151472e-06
1.444000e+05 9.694785e-07
1.444500e+05 1.124427e-06
1.445000e+05 9.358616e-07
1.445500e+05 9.591295e-07
1.446000e+05 1.235720e-06
1.446500e+05 1.227827e-06
1.447000e+05 1.034779e-06
1.447500e+05 9.561186e-07
1.448000e+05 1.190089e-06
1.448500e+05 1.136810e-06
1.449000e+05 1.009126e-06
1.449500e+05 1.130198e-06
1.450000e+05 8.520186e-07
1.450500e+05 1.180452e-06
1.451000e+05 1.148679e-06
1.451500e+05 7.804243e-07
1.452000e+05 9.552114e-07
1.452500e+05 1.043786e-06
1.453000e+05 1.132156e-06
1.453500e+05 1.101783e-06
1.454000e+05 1.352879e-06
1.454500e+05 1.000570e-06
1.455000e+05 1.250062e-06
1.455500e+05 9.038013e-07
1.456000e+05 1.221863e-06
1.456500e+05 9.722886e-07
1.457000e+05 1.189745e-06
1.457500e+05 1.191121e-06
1.458000e+05 1.188259e-06
1.458500e+05 1.097832e-06
1.459000e+05 1.229022e-06
1.459500e+05 1.064448e-06
1.460000e+05 1.242751e-06
1.460500e+05 1.146231e-06
1.461000e+05 1.419379e-06
1.461500e+05 1.091805e-06
1.462000e+05 1.040677e-06
1.462500e+05 1.218513e-06
1.463000e+05 1.176396e-06
1.463500e+05 1.038920e-06
1.464000e+05 1.120667e-06
1.464500e+05 1.310902e-06
1.465000e+05 1.090603e-06
1.465500e+05 1.005765e-06
1.466000e+05 1.053082e-06
1.466500e+05 1.102542e-06
1.467000e+05 1.067111e-06
1.467500e+05 9.817344e-07
1.468000e+05 1.113273e-06
1.468500e+05 1.209500e-06
1.469000e+05 1.016115e-06
1.469500e+05 9.777336e-07
1.470000e+05 1.253946e-06
1.470500e+05 1.129173e-06
1.471000e+05 7.658061e-07
1.471500e+05 1.166104e-06
1.472000e+05 9.125731e-07
1.472500e+05 9.827418e-07
1.473000e+05 9.944313e-07
1.473500e+05 1.008956e-06
1.474000e+05 1.150776e-06
1.474500e+05 1.179190e-06
1.475000e+05 1.061329e-06
1.475500e+05 1.182856e-06
1.476000e+05 1.144628e-06
1.476500e+05 1.114938e-06
1.477000e+05 1.097225e-06
1.477500e+05 1.070670e-06
1.478000e+05 1.074322e-06
1.478500e+05 1.124556e-06
1.479000e+05 1.137216e-06
1.479500e+05 7.790085e-07
1.480000e+05 1.143915e-06
1.480500e+05 9.145688e-07
1.481000e+05 9.947935e-07
1.481500e+05 7.901987e-07
1.482000e+05 1.015987e-06
1.482500e+05 1.184286e-06
1.483000e+05 1.133737e-06
1.483500e+05 1.123842e-06
1.484000e+05 1.090200e-06
1.484500e+05 1.108659e-06
1.485000e+05 8.853821e-07
1.485500e+05 9.734537e-07
1.486000e+05 1.175729e-06
1.486500e+05 1.215176e-06
1.487000e+05 8.212638e-07
1.487500e+05 1.187428e-06
1.488000e+05 1.156981e-06
1.488500e+05 8.962918e-07
1.489000e+05 1.105173e-06
1.489500e+05 1.068274e-06
1.490000e+05 1.011783e-06
1.490500e+05 1.253404e-06
1.491000e+05 1.054286e-06
1.491500e+05 9.565076e-07
1.492000e+05 1.104924e-06
1.492500e+05 1.078856e-06
1.493000e+05 1.135673e-06
1.493500e+05 1.167694e-06
1.494000e+05 9.798680e-07
1.494500e+05 9.277457e-07
1.495000e+05 1.011380e-06
1.495500e+05 1.109316e-06
1.496000e+05 1.032727e-06
1.496500e+05 9.287238e-07
1.497000e+05 1.078541e-06
1.497500e+05 1.042343e-06
1.498000e+05 1.013597e-06
1.498500e+05 9.541746e-07
1.499000e+05 1.071711e-06
1.499500e+05 1.191306e-06
1.500000e+05 1.093372e-06
1.500500e+05 1.030345e-06
1.501000e+05 1.099927e-06
1.501500e+05 8.526513e-07
1.502000e+05 1.155983e-06
1.502500e+05 1.115804e-06
1.503000e+05 1.493695e-06
1.503500e+05 1.171865e-06
1.504000e+05 1.353578e-06
1.504500e+05 1.014008e-06
1.505000e+05 1.014581e-06
1.505500e+05 9.825830e-07
1.506000e+05 1.139452e-06
1.506500e+05 1.120653e-06
1.507000e+05 1.152711e-06
1.507500e+05 1.111379e-06
1.508000e+05 1.041994e-06
1.508500e+05 1.083585e-06
1.509000e+05 8.872913e-07
1.509500e+05 9.948466e-07
1.510000e+05 1.152532e-06
1.510500e+05 1.116935e-06
1.511000e+05 1.064545e-06
1.511500e+05 1.027994e-06
1.512000e+05 9.453112e-07
1.512500e+05 9.974695e-07
1.513000e+05 1.046764e-06
1.513500e+05 7.897176e-07
1.514000e+05 1.115707e-06
1.514500e+05 8.755317e-07
1.515000e+05 1.088390e-06
1.515500e+05 9.148156e-07
1.516000e+05 1.230016e-06
1.516500e+05 8.039969e-07
1.517000e+05 1.013171e-06
1.517500e+05 9.652944e-07
1.518000e+05 8.756068e-07
1.518500e+05 1.050895e-06
1.519000e+05 1.090436e-06
1.519500e+05 1.124672e-06
1.520000e+05 9.662975e-07
1.520500e+05 9.894968e-07
1.521000e+05 8.931661e-07
1.521500e+05 8.844129e-07
1.522000e+05 1.076391e-06
1.522500e+05 1.037135e-06
1.523000e+05 1.180580e-06
1.523500e+05 1.251744e-06
1.524000e+05 9.040561e-07
1.524500e+05 9.298304e-07
1.525000e+05 8.547897e-07
1.525500e+05 1.090039e-06
1.526000e+05 8.731153e-07
1.526500e+05 1.109408e-06
1.527000e+05 9.359866e-07
1.527500e+05 1.287734e-06
1.528000e+05 1.150721e-06
1.528500e+05 1.064486e-06
1.529000e+05 1.177418e-06
1.529500e+05 1.049891e-06
1.530000e+05 9.684852e-07
1.530500e+05 1.359972e-06
1.531000e+05 9.714043e-07
1.531500e+05 1.130372e-06
1.532000e+05 1.228932e-06
1.532500e+05 9.470247e-07
1.533000e+05 1.150179e-06
1.533500e+05 9.353025e-07
1.534000e+05 1.147181e-06
1.534500e+05 1.107313e-06
1.535000e+05 9.969641e-07
1.535500e+05 1.016341e-06
1.536000e+05 1.061053e-06
1.536500e+05 1.245622e-06
1.537000e+05 9.231299e-07
1.537500e+05 9.738613e-07
1.538000e+05 1.199873e-06
1.538500e+05 1.172492e-06
1.539000e+05 1.071267e-06
1.539500e+05 1.081416e-06
1.540000e+05 1.033890e-06
1.540500e+05 1.359761e-06
1.541000e+05 1.098353e-06
1.541500e+05 1.179323e-06
1.542000e+05 1.078708e-06
1.542500e+05 1.072342e-06
1.543000e+05 1.021255e-06
1.543500e+05 8.296572e-07
1.544000e+05 8.900904e-07
1.544500e+05 9.764174e-07
1.545000e+05 1.095198e-06
1.545500e+05 1.018123e-06
1.546000e+05 9.574912e-07
1.546500e+05 9.320535e-07
1.547000e+05 8.954933e-07
1.547500e+05 1.027619e-06
1.548000e+05 1.130847e-06
1.548500e+05 9.770707e-07
1.549000e+05 9.363949e-07
1.549500e+05 1.116626e-06
1.550000e+05 8.830992e-07
1.550500e+05 1.124816e-06
1.551000e+05 9.337621e-07
1.551500e+05 9.472001e-07
1.552000e+05 1.065331e-06
1.552500e+05 8.986943e-07
1.553000e+05 8.727067e-07
1.553500e+05 9.374634e-07
1.554000e+05 1.060822e-06
1.554500e+05 9.534926e-07
1.555000e+05 8.959479e-07
1.555500e+05 9.214967e-07
1.556000e+05 1.183687e-06
1.556500e+05 9.480420e-07
1.557000e+05 9.120910e-07
1.557500e+05 9.050697e-07
1.558000e+05 9.958215e-07
1.558500e+05 1.208493e-06
1.559000e+05 9.159945e-07
1.559500e+05 8.285067e-07
1.560000e+05 1.007165e-06
1.560500e+05 1.284347e-06
1.561000e+05 1.012315e-06
1.561500e+05 9.760132e-07
1.562000e+05 9.640319e-07
1.562500e+05 1.083676e-06
1.563000e+05 1.085350e-06
1.563500e+05 1.041973e-06
1.564000e+05 9.958192e-07
1.564500e+05 1.016524e-06
1.565000e+05 9.627967e-07
1.565500e+05 1.015103e-06
1.566000e+05 8.126728e-07
1.566500e+05 9.349460e-07
1.567000e+05 1.084971e-06
1.567500e+05 1.173900e-06
1.568000e+05 9.210478e-07
1.568500e+05 1.096340e-06
1.569000e+05 1.045199e-06
1.569500e+05 9.672321e-07
1.570000e+05 9.877828e-07
1.570500e+05 9.245753e-07
1.571000e+05 1.057540e-06
1.571500e+05 1.044248e-06
1.572000e+05 9.870978e-07
1.572500e+05 9.166300e-07
1.573000e+05 1.043217e-06
1.573500e+05 8.429543e-07
1.574000e+05 9.792875e-07
1.574500e+05 7.204380e-07
1.575000e+05 9.982355e-07
1.575500e+05 1.042831e-06
1.576000e+05 1.022635e-06
1.576500e+05 9.616515e-07
1.577000e+05 1.329779e-06
1.577500e+05 9.479874e-07
1.578000e+05 1.061000e-06
1.578500e+05 1.144894e-06
1.579000e+05 9.932852e-07
1.579500e+05 8.347553e-07
1.580000e+05 9.623627e-07
1.580500e+05 1.082759e-06
1.581000e+05 1.004425e-06
1.581500e+05 7.608930e-07
1.582000e+05 8.698322e-07
1.582500e+05 9.210540e-07
1.583000e+05 1.075291e-06
1.583500e+05 1.099683e-06
1.584000e+05 8.249078e-07
1.584500e+05 1.072090e-06
1.585000e+05 9.767645e-07
1.585500e+05 9.581212e-07
1.586000e+05 8.771138e-07
1.586500e+05 1.201274e-06
1.587000e+05 9.806451e-07
1.587500e+05 1.149984e-06
1.588000e+05 1.138705e-06
1.588500e+05 9.067811e-07
1.589000e+05 1.001455e-06
1.589500e+05 1.045166e-06
1.590000e+05 1.031777e-06
1.590500e+05 9.819910e-07
1.591000e+05 8.498867e-07
1.591500e+05 9.500935e-07
1.592000e+05 8.721492e-07
1.592500e+05 9.984882e-07
1.593000e+05 9.368971e-07
1.593500e+05 1.053393e-06
1.594000e+05 1.137017e-06
1.594500e+05 1.029168e-06
1.595000e+05 8.461439e-07
1.595500e+05 1.080392e-06
1.596000e+05 1.261919e-06
1.596500e+05 9.787258e-07
1.597000e+05 1.029407e-06
1.597500e+05 1.236630e-06
1.598000e+05 1.080197e-06
1.598500e+05 1.084655e-06
1.599000e+05 8.861526e-07
1.599500e+05 9.569735e-07
1.600000e+05 8.670635e-07
1.600500e+05 9.713497e-07
1.601000e+05 1.074873e-06
1.601500e+05 8.956889e-07
1.602000e+05 9.721482e-07
1.602500e+05 1.218370e-06
1.603000e+05 9.044689e-07
1.603500e+05 9.419782e-07
1.604000e+05 8.914075e-07
1.604500e+05 1.055833e-06
1.605000e+05 1.156991e-06
1.605500e+05 9.643903e-07
1.606000e+05 9.475479e-07
1.606500e+05 1.089488e-06
1.607000e+05 1.013747e-06
1.607500e+05 1.054705e-06
1.608000e+05 8.006827e-07
1.608500e+05 1.036065e-06
1.609000e+05 1.029500e-06
1.609500e+05 9.934066e-07
1.610000e+05 7.871559e-07
1.610500e+05 1.072298e-06
1.611000e+05 8.576019e-07
1.611500e+05 9.389557e-07
1.612000e+05 9.039088e-07
1.612500e+05 9.395289e-07
1.613000e+05 9.214653e-07
1.613500e+05 9.884638e-07
1.614000e+05 8.710486e-07
1.614500e+05 8.774218e-07
1.615000e+05 8.918832e-07
1.615500e+05 8.109017e-07
1.616000e+05 9.857739e-07
1.616500e+05 9.650617e-07
1.617000e+05 8.103116e-07
1.617500e+05 8.537210e-07
1.618000e+05 1.041350e-06
1.618500e+05 9.904587e-07
1.619000e+05 1.025482e-06
1.619500e+05 1.156320e-06
1.620000e+05 9.863722e-07
1.620500e+05 9.263513e-07
1.621000e+05 1.022992e-06
1.621500e+05 9.115996e-07
1.622000e+05 1.041602e-06
1.622500e+05 8.866675e-07
1.623000e+05 1.123338e-06
1.623500e+05 8.351710e-07
1.624000e+05 9.771773e-07
1.624500e+05 1.022475e-06
1.625000e+05 6.569655e-07
1.625500e+05 8.463638e-07
1.626000e+05 8.409066e-07
1.626500e+05 1.039250e-06
1.627000e+05 9.636074e-07
1.627500e+05 1.270659e-06
1.628000e+05 1.180942e-06
1.628500e+05 9.186144e-07
1.629000e+05 1.166741e-06
1.629500e+05 1.106452e-06
1.630000e+05 9.094500e-07
1.630500e+05 9.782091e-07
1.631000e+05 1.038798e-06
1.631500e+05 9.020945e-07
1.632000e+05 1.055257e-06
1.632500e+05 8.381846e-07
1.633000e+05 1.270651e-06
1.633500e+05 8.762008e-07
1.634000e+05 1.240598e-06
1.634500e+05 1.129950e-06
1.635000e+05 1.003515e-06
1.635500e+05 8.802463e-07
1.636000e+05 1.157963e-06
1.636500e+05 1.011339e-06
1.637000e+05 9.199017e-07
1.637500e+05 1.113016e-06
1.638000e+05 8.670215e-07
1.638500e+05 8.360439e-07
1.639000e+05 7.816514e-07
1.639500e+05 7.698935e-07
1.640000e+05 9.373010e-07
1.640500e+05 7.573510e-07
1.641000e+05 8.747080e-07
1.641500e+05 7.574429e-07
1.642000e+05 7.617671e-07
1.642500e+05 9.309691e-07
1.643000e+05 9.842260e-07
1.643500e+05 1.037934e-06
1.644000e+05 1.161727e-06
1.644500e+05 1.132654e-06
1.645000e+05 7.967621e-07
1.645500e+05 1.028648e-06
1.646000e+05 9.734993e-07
1.646500e+05 8.804326e-07
1.647000e+05 1.054255e-06
1.647500e+05 1.075993e-06
1.648000e+05 1.046798e-06
1.648500e+05 1.258163e-06
1.649000e+05 1.012621e-06
1.649500e+05 1.167590e-06
1.650000e+05 1.164109e-06
1.650500e+05 8.805361e-07
1.651000e+05 9.069694e-07
1.651500e+05 8.617896e-07
1.652000e+05 1.009784e-06
1.652500e+05 1.129723e-06
1.653000e+05 1.135222e-06
1.653500e+05 1.104866e-06
1.654000e+05 1.146056e-06
1.654500e+05 1.066985e-06
1.655000e+05 1.116832e-06
1.655500e+05 1.125639e-06
1.656000e+05 9.871033e-07
1.656500e+05 7.011087e-07
1.657000e+05 9.673025e-07
1.657500e+05 8.128879e-07
1.658000e+05 1.209703e-06
1.658500e+05 1.043437e-06
1.659000e+05 9.036955e-07
1.659500e+05 1.020335e-06
1.660000e+05 8.963829e-07
1.660500e+05 9.528476e-07
1.661000e+05 1.100988e-06
1.661500e+05 8.354117e-07
1.662000e+05 7.482835e-07
1.662500e+05 1.033871e-06
1.663000e+05 8.186142e-07
1.663500e+05 1.198340e-06
1.664000e+05 9.839746e-07
1.664500e+05 1.084791e-06
1.665000e+05 1.067719e-06
1.665500e+05 1.005220e-06
1.666000e+05 1.056159e-06
1.666500e+05 9.675534e-07
1.667000e+05 9.988597e-07
1.667500e+05 8.515142e-07
1.668000e+05 8.035081e-07
1.668500e+05 8.537180e-07
1.669000e+05 9.016808e-07
1.669500e+05 1.138203e-06
1.670000e+05 9.150280e-07
1.670500e+05 1.115395e-06
1.671000e+05 9.821413e-07
1.671500e+05 7.695387e-07
1.672000e+05 9.929093e-07
1.672500e+05 9.375886e-07
1.673000e+05 7.945250e-07
1.673500e+05 9.644609e-07
1.674000e+05 9.709978e-07
1.674500e+05 1.067835e-06
1.675000e+05 8.556938e-07
1.675500e+05 8.188064e-07
1.676000e+05 9.697079e-07
1.676500e+05 8.799513e-07
1.677000e+05 1.178314e-06
1.677500e+05 9.124437e-07
1.678000e+05 9.944857e-07
1.678500e+05 1.150798e-06
1.679000e+05 9.047514e-07
1.679500e+05 1.067940e-06
1.680000e+05 8.434307e-07
1.680500e+05 9.584845e-07
1.681000e+05 8.846386e-07
1.681500e+05 1.106963e-06
1.682000e+05 1.019685e-06
1.682500e+05 1.022623e-06
1.683000e+05 8.651399e-07
1.683500e+05 9.271569e-07
1.684000e+05 1.003768e-06
1.684500e+05 9.870404e-07
1.685000e+05 9.521214e-07
1.685500e+05 1.009410e-06
1.686000e+05 8.753347e-07
1.686500e+05 9.789621e-07
1.687000e+05 1.009545e-06
1.687500e+05 1.067690e-06
1.688000e+05 8.097420e-07
1.688500e+05 7.435744e-07
1.689000e+05 1.003248e-06
1.689500e+05 1.032141e-06
1.690000e+05 1.015198e-06
1.690500e+05 9.660777e-07
1.691000e+05 1.227973e-06
1.691500e+05 9.104011e-07
1.692000e+05 7.695166e-07
1.692500e+05 9.003045e-07
1.693000e+05 1.024494e-06
1.693500e+05 1.177649e-06
1.694000e+05 8.423569e-07
1.694500e+05 1.055285e-06
1.695000e+05 1.038218e-06
1.695500e+05 1.008033e-06
1.696000e+05 9.780637e-07
1.696500e+05 9.018710e-07
1.697000e+05 9.813816e-07
1.697500e+05 9.171061e-07
1.698000e+05 8.795520e-07
1.698500e+05 8.644147e-07
1.699000e+05 1.025857e-06
1.699500e+05 1.051010e-06
1.700000e+05 1.167023e-06
1.700500e+05 9.682208e-07
1.701000e+05 9.324954e-07
1.701500e+05 1.093874e-06
1.702000e+05 1.228498e-06
1.702500e+05 8.861161e-07
1.703000e+05 7.952237e-07
1.703500e+05 1.018798e-06
1.704000e+05 1.099227e-06
1.704500e+05 1.098775e-06
1.705000e+05 1.074814e-06
1.705500e+05 7.692616e-07
1.706000e+05 9.948379e-07
1.706500e+05 1.016549e-06
1.707000e+05 7.727983e-07
1.707500e+05 1.143469e-06
1.708000e+05 9.914474e-07
1.708500e+05 9.872152e-07
1.709000e+05 1.145782e-06
1.709500e+05 8.959990e-07
1.710000e+05 8.265329e-07
1.710500e+05 9.238733e-07
1.711000e+05 1.037085e-06
1.711500e+05 7.376925e-07
1.712000e+05 1.006412e-06
1.712500e+05 8.971012e-07
1.713000e+05 8.376323e-07
1.713500e+05 9.181807e-07
1.714000e+05 8.216157e-07
1.714500e+05 9.257838e-07
1.715000e+05 1.018816e-06
1.715500e+05 8.769296e-07
1.716000e+05 9.582044e-07
1.716500e+05 1.006621e-06
1.717000e+05 8.865622e-07
1.717500e+05 9.365577e-07
1.718000e+05 9.915522e-07
1.718500e+05 8.774415e-07
1.719000e+05 1.135637e-06
1.719500e+05 1.017836e-06
1.720000e+05 8.784801e-07
1.720500e+05 1.053148e-06
1.721000e+05 9.865347e-07
1.721500e+05 1.014589e-06
1.722000e+05 8.507746e-07
1.722500e+05 9.879722e-07
1.723000e+05 9.896124e-07
1.723500e+05 8.378094e-07
1.724000e+05 8.129485e-07
1.724500e+05 1.111749e-06
1.725000e+05 9.668074e-07
1.725500e+05 6.847324e-07
1.726000e+05 9.453453e-07
1.726500e+05 1.120914e-06
1.727000e+05 9.478274e-07
1.727500e+05 8.800735e-07
1.728000e+05 1.140946e-06
1.728500e+05 9.796157e-07
1.729000e+05 1.013606e-06
1.729500e+05 1.059697e-06
1.730000e+05 8.685455e-07
1.730500e+05 9.156083e-07
1.731000e+05 9.821469e-07
1.731500e+05 8.169931e-07
1.732000e+05 1.109933e-06
1.732500e+05 7.499546e-07
1.733000e+05 9.380499e-07
1.733500e+05 1.113555e-06
1.734000e+05 7.970749e-07
1.734500e+05 1.145034e-06
1.735000e+05 7.772445e-07
1.735500e+05 1.048108e-06
1.736000e+05 1.021006e-06
1.736500e+05 8.401238e-07
1.737000e+05 9.500376e-07
1.737500e+05 8.239534e-07
1.738000e+05 1.026677e-06
1.738500e+05 8.299675e-07
1.739000e+05 7.845725e-07
1.739500e+05 1.009202e-06
1.740000e+05 7.924656e-07
1.740500e+05 1.056447e-06
1.741000e+05 1.151221e-06
1.741500e+05 8.799773e-07
1.742000e+05 7.515866e-07
1.742500e+05 1.006208e-06
1.743000e+05 9.337473e-07
1.743500e+05 1.048055e-06
1.744000e+05 9.299794e-07
1.744500e+05 9.848044e-07
1.745000e+05 9.537348e-07
1.745500e+05 1.092274e-06
1.746000e+05 8.894232e-07
1.746500e+05 8.459213e-07
1.747000e+05 1.033718e-06
1.747500e+05 1.008141e-06
1.748000e+05 8.407582e-07
1.748500e+05 8.768443e-07
1.749000e+05 9.318013e-07
1.749500e+05 1.041539e-06
1.750000e+05 7.841223e-07
1.750500e+05 7.918604e-07
1.751000e+05 8.323325e-07
1.751500e+05 1.025152e-06
1.752000e+05 9.774236e-07
1.752500e+05 9.687593e-07
1.753000e+05 1.042391e-06
1.753500e+05 9.880011e-07
1.754000e+05 9.891729e-07
1.754500e+05 9.800125e-07
1.755000e+05 8.397398e-07
1.755500e+05 1.013226e-06
1.756000e+05 9.938837e-07
1.756500e+05 9.796791e-07
1.757000e+05 7.613196e-07
1.757500e+05 8.385607e-07
1.758000e+05 1.074753e-06
1.758500e+05 8.577040e-07
1.759000e+05 1.241495e-06
1.759500e+05 1.091197e-06
1.760000e+05 9.225101e-07
1.760500e+05 9.493666e-07
1.761000e+05 1.143662e-06
1.761500e+05 6.511140e-07
1.762000e+05 7.047023e-07
1.762500e+05 1.241063e-06
1.763000e+05 9.031971e-07
1.763500e+05 1.001149e-06
1.764000e+05 7.872935e-07
1.764500e+05 1.049637e-06
1.765000e+05 1.001034e-06
1.765500e+05 7.914215e-07
1.766000e+05 8.497457e-07
1.766500e+05 9.910857e-07
1.767000e+05 1.115306e-06
1.767500e+05 8.517503e-07
1.768000e+05 1.133372e-06
1.768500e+05 1.148539e-06
1.769000e+05 9.602501e-07
1.769500e+05 9.834286e-07
1.770000e+05 7.985746e-07
1.770500e+05 7.881359e-07
1.771000e+05 9.503910e-07
1.771500e+05 9.029821e-07
1.772000e+05 8.024985e-07
1.772500e+05 7.541659e-07
1.773000e+05 9.942709e-07
1.773500e+05 8.493209e-07
1.774000e+05 9.305108e-07
1.774500e+05 8.546559e-07
1.775000e+05 8.410515e-07
1.775500e+05 1.100138e-06
1.776000e+05 1.191313e-06
1.776500e+05 8.821206e-07
1.777000e+05 8.690846e-07
1.777500e+05 8.079631e-07
1.778000e+05 1.125022e-06
1.778500e+05 8.570114e-07
1.779000e+05 8.680070e-07
1.779500e+05 8.758076e-07
1.780000e+05 1.010783e-06
1.780500e+05 8.353453e-07
1.781000e+05 7.703124e-07
1.781500e+05 9.315255e-07
1.782000e+05 1.161747e-06
1.782500e+05 8.779963e-07
1.783000e+05 1.027057e-06
1.783500e+05 9.812441e-07
1.784000e+05 1.148549e-06
1.784500e+05 1.090391e-06
1.785000e+05 8.783568e-07
1.785500e+05 9.526493e-07
1.786000e+05 7.605008e-07
1.786500e+05 8.953531e-07
1.787000e+05 8.216673e-07
1.787500e+05 9.319390e-07
1.788000e+05 9.479134e-07
1.788500e+05 8.760476e-07
1.789000e+05 9.613935e-07
1.789500e+05 9.008772e-07
1.790000e+05 9.467051e-07
1.790500e+05 9.765216e-07
1.791000e+05 1.120418e-06
1.791500e+05 1.067847e-06
1.792000e+05 1.163045e-06
1.792500e+05 9.643672e-07
1.793000e+05 9.787753e-07
1.793500e+05 8.838970e-07
1.794000e+05 1.001056e-06
1.794500e+05 1.086051e-06
1.795000e+05 7.531278e-07
1.795500e+05 1.111768e-06
1.796000e+05 9.372225e-07
1.796500e+05 7.282775e-07
1.797000e+05 8.480211e-07
1.797500e+05 1.113397e-06
1.798000e+05 1.040121e-06
1.798500e+05 7.201703e-07
1.799000e+05 8.093543e-07
1.799500e+05 1.059629e-06
1.800000e+05 9.814191e-07
1.800500e+05 1.085547e-06
1.801000e+05 1.028805e-06
1.801500e+05 8.137858e-07
1.802000e+05 8.600980e-07
1.802500e+05 9.143137e-07
1.803000e+05 1.037201e-06
1.803500e+05 7.147389e-07
1.804000e+05 1.018198e-06
1.804500e+05 1.098744e-06
1.805000e+05 9.842815e-07
1.805500e+05 8.728453e-07
1.806000e+05 7.921864e-07
1.806500e+05 1.113962e-06
1.807000e+05 9.895919e-07
1.807500e+05 9.546596e-07
1.808000e+05 7.835167e-07
1.808500e+05 7.013095e-07
1.809000e+05 1.034458e-06
1.809500e+05 9.629357e-07
1.810000e+05 9.568543e-07
1.810500e+05 7.542584e-07
1.811000e+05 8.266762e-07
1.811500e+05 7.513223e-07
1.812000e+05 9.710881e-07
1.812500e+05 8.142710e-07
1.813000e+05 1.034377e-06
1.813500e+05 7.370667e-07
1.814000e+05 8.826360e-07
1.814500e+05 8.951849e-07
1.815000e+05 9.806558e-07
1.815500e+05 8.385075e-07
1.816000e+05 8.110344e-07
1.816500e+05 9.014198e-07
1.817000e+05 8.667973e-07
1.817500e+05 9.286220e-07
1.818000e+05 7.787471e-07
1.818500e+05 7.723716e-07
1.819000e+05 7.987201e-07
1.819500e+05 8.664745e-07
1.820000e+05 8.058542e-07
1.820500e+05 8.816864e-07
1.821000e+05 8.122980e-07
1.821500e+05 9.155765e-07
1.822000e+05 9.937100e-07
1.822500e+05 1.001490e-06
1.823000e+05 8.806795e-07
1.823500e+05 9.194869e-07
1.824000e+05 8.759460e-07
1.824500e+05 7.136770e-07
1.825000e+05 8.707190e-07
1.825500e+05 9.361567e-07
1.826000e+05 9.841955e-07
1.826500e+05 9.209550e-07
1.827000e+05 8.507787e-07
1.827500e+05 7.553024e-07
1.828000e+05 8.984253e-07
1.828500e+05 1.030663e-06
1.829000e+05 7.798861e-07
1.829500e+05 8.745212e-07
1.830000e+05 9.414514e-07
1.830500e+05 8.155007e-07
1.831000e+05 7.640509e-07
1.831500e+05 7.812296e-07
1.832000e+05 9.140279e-07
1.832500e+05 7.743688e-07
1.833000e+05 8.405354e-07
1.833500e+05 1.022674e-06
1.834000e+05 9.613327e-07
1.834500e+05 7.329746e-07
1.835000e+05 9.406492e-07
1.835500e+05 8.083021e-07
1.836000e+05 7.219644e-07
1.836500e+05 8.968246e-07
1.837000e+05 1.031066e-06
1.837500e+05 7.894646e-07
1.838000e+05 7.020677e-07
1.838500e+05 8.638117e-07
1.839000e+05 1.043238e-06
1.839500e+05 8.817959e-07
1.840000e+05 8.727893e-07
1.840500e+05 8.757675e-07
1.841000e+05 6.930362e-07
1.841500e+05 6.615457e-07
1.842000e+05 9.051634e-07
1.842500e+05 6.651768e-07
1.843000e+05 7.313803e-07
1.843500e+05 9.068102e-07
1.844000e+05 9.796964e-07
1.844500e+05 8.748322e-07
1.845000e+05 1.094088e-06
1.845500e+05 9.046856e-07
1.846000e+05 9.312591e-07
1.846500e+05 9.771596e-07
1.847000e+05 8.705027e-07
1.847500e+05 7.903656e-07
1.848000e+05 9.730692e-07
1.848500e+05 9.406632e-07
1.849000e+05 7.340753e-07
1.849500e+05 8.344016e-07
1.850000e+05 9.597452e-07
1.850500e+05 7.920486e-07
1.851000e+05 1.015332e-06
1.851500e+05 8.022314e-07
1.852000e+05 8.154025e-07
1.852500e+05 8.271591e-07
1.853000e+05 9.016053e-07
1.853500e+05 8.611048e-07
1.854000e+05 8.852364e-07
1.854500e+05 7.813813e-07
1.855000e+05 7.831001e-07
1.855500e+05 8.812842e-07
1.856000e+05 8.720405e-07
1.856500e+05 9.387367e-07
1.857000e+05 7.856405e-07
1.857500e+05 1.003675e-06
1.858000e+05 9.689766e-07
1.858500e+05 7.782014e-07
1.859000e+05 8.279807e-07
1.859500e+05 9.053974e-07
1.860000e+05 8.789511e-07
1.860500e+05 8.101110e-07
1.861000e+05 8.890022e-07
1.861500e+05 8.316083e-07
1.862000e+05 1.073553e-06
1.862500e+05 8.369012e-07
1.863000e+05 7.777879e-07
1.863500e+05 8.262762e-07
1.864000e+05 9.483900e-07
1.864500e+05 8.066908e-07
1.865000e+05 9.246530e-07
1.865500e+05 7.672781e-07
1.866000e+05 1.032047e-06
1.866500e+05 8.729890e-07
1.867000e+05 7.915572e-07
1.867500e+05 8.026685e-07
1.868000e+05 8.004279e-07
1.868500e+05 6.467629e-07
1.869000e+05 8.259571e-07
1.869500e+05 8.506940e-07
1.870000e+05 8.501994e-07
1.870500e+05 8.001706e-07
1.871000e+05 8.295245e-07
1.871500e+05 1.021482e-06
1.872000e+05 8.335380e-07
1.872500e+05 9.017291e-07
1.873000e+05 8.954529e-07
1.873500e+05 9.088273e-07
1.874000e+05 9.791075e-07
1.874500e+05 8.331228e-07
1.875000e+05 9.128137e-07
1.875500e+05 7.531921e-07
1.876000e+05 9.279037e-07
1.876500e+05 9.410286e-07
1.877000e+05 7.221748e-07
1.877500e+05 9.662679e-07
1.878000e+05 1.018163e-06
1.878500e+05 8.809908e-07
1.879000e+05 9.166924e-07
1.879500e+05 8.564603e-07
1.880000e+05 8.836590e-07
1.880500e+05 8.028682e-07
1.881000e+05 8.594646e-07
1.881500e+05 7.585466e-07
1.882000e+05 9.118968e-07
1.882500e+05 7.802484e-07
1.883000e+05 9.177870e-07
1.883500e+05 8.434304e-07
1.884000e+05 1.041672e-06
1.884500e+05 8.502958e-07
1.885000e+05 7.679556e-07
1.885500e+05 9.642097e-07
1.886000e+05 8.793033e-07
1.886500e+05 7.688927e-07
1.887000e+05 1.078701e-06
1.887500e+05 9.240637e-07
1.888000e+05 8.220919e-07
1.888500e+05 8.970035e-07
1.889000e+05 7.674037e-07
1.889500e+05 8.908378e-07
1.890000e+05 8.529881e-07
1.890500e+05 6.048637e-07
1.891000e+05 1.034009e-06
1.891500e+05 7.515947e-07
1.892000e+05 7.726482e-07
1.892500e+05 9.036893e-07
1.893000e+05 8.679530e-07
1.893500e+05 8.114317e-07
1.894000e+05 7.853052e-07
1.894500e+05 8.478726e-07
1.895000e+05 1.042105e-06
1.895500e+05 7.539140e-07
1.896000e+05 1.011421e-06
1.896500e+05 7.545744e-07
1.897000e+05 9.547067e-07
1.897500e+05 8.498970e-07
1.898000e+05 7.767676e-07
1.898500e+05 7.749496e-07
1.899000e+05 9.233125e-07
1.899500e+05 1.009275e-06
1.900000e+05 1.000293e-06
1.900500e+05 9.142214e-07
1.901000e+05 9.753024e-07
1.901500e+05 8.949491e-07
1.902000e+05 7.019397e-07
1.902500e+05 6.486227e-07
1.903000e+05 7.968673e-07
1.903500e+05 8.147115e-07
1.904000e+05 8.504289e-07
1.904500e+05 8.270954e-07
1.905000e+05 9.686511e-07
1.905500e+05 9.394188e-07
1.906000e+05 8.402334e-07
1.906500e+05 7.138370e-07
1.907000e+05 8.935484e-07
1.907500e+05 8.442645e-07
1.908000e+05 7.919355e-07
1.908500e+05 8.110325e-07
1.909000e+05 9.668588e-07
1.909500e+05 7.944162e-07
1.910000e+05 8.493134e-07
1.910500e+05 1.018117e-06
1.911000e+05 1.018063e-06
1.911500e+05 7.796545e-07
1.912000e+05 8.150934e-07
1.912500e+05 7.525466e-07
1.913000e+05 1.081313e-06
1.913500e+05 6.455368e-07
1.914000e+05 8.169929e-07
1.914500e+05 8.907210e-07
1.915000e+05 7.414496e-07
1.915500e+05 9.310079e-07
1.916000e+05 9.170620e-07
1.916500e+05 7.920207e-07
1.917000e+05 9.052355e-07
1.917500e+05 8.555585e-07
1.918000e+05 9.762789e-07
1.918500e+05 7.038481e-07
1.919000e+05 6.916770e-07
1.919500e+05 7.228970e-07
1.920000e+05 8.365544e-07
1.920500e+05 8.083944e-07
1.921000e+05 6.486082e-07
1.921500e+05 8.796452e-07
1.922000e+05 7.571875e-07
1.922500e+05 7.481201e-07
1.923000e+05 7.235818e-07
1.923500e+05 8.197498e-07
1.924000e+05 8.832847e-07
1.924500e+05 9.699088e-07
1.925000e+05 8.602367e-07
1.925500e+05 9.490753e-07
1.926000e+05 9.046084e-07
1.926500e+05 8.129566e-07
1.927000e+05 8.259038e-07
1.927500e+05 7.914841e-07
1.928000e+05 8.678262e-07
1.928500e+05 1.138991e-06
1.929000e+05 7.269309e-07
1.929500e+05 9.753813e-07
1.930000e+05 7.988384e-07
1.930500e+05 7.848582e-07
1.931000e+05 9.462488e-07
1.931500e+05 8.478665e-07
1.932000e+05 9.347559e-07
1.932500e+05 8.502943e-07
1.933000e+05 7.782277e-07
1.933500e+05 8.690847e-07
1.934000e+05 8.403045e-07
1.934500e+05 8.664972e-07
1.935000e+05 7.541715e-07
1.935500e+05 6.735034e-07
1.936000e+05 7.868849e-07
1.936500e+05 8.012139e-07
1.937000e+05 7.385847e-07
1.937500e+05 6.715383e-07
1.938000e+05 7.277891e-07
1.938500e+05 8.164518e-07
1.939000e+05 6.535083e-07
1.939500e+05 7.855984e-07
1.940000e+05 7.680595e-07
1.940500e+05 6.848295e-07
1.941000e+05 7.728140e-07
1.941500e+05 8.157016e-07
1.942000e+05 7.271451e-07
1.942500e+05 7.721963e-07
1.943000e+05 8.891499e-07
1.943500e+05 7.144286e-07
1.944000e+05 7.326197e-07
1.944500e+05 7.901617e-07
1.945000e+05 8.254516e-07
1.945500e+05 8.160972e-07
1.946000e+05 8.458917e-07
1.946500e+05 7.710317e-07
1.947000e+05 7.415016e-07
1.947500e+05 7.984935e-07
1.948000e+05 1.008553e-06
1.948500e+05 6.855231e-07
1.949000e+05 7.386929e-07
1.949500e+05 9.955732e-07
1.950000e+05 7.446746e-07
1.950500e+05 7.831717e-07
1.951000e+05 8.940983e-07
1.951500e+05 9.054686e-07
1.952000e+05 6.856360e-07
1.952500e+05 8.472578e-07
1.953000e+05 8.282713e-07
1.953500e+05 1.013705e-06
1.954000e+05 8.079407e-07
1.954500e+05 7.688847e-07
1.955000e+05 9.998247e-07
1.955500e+05 1.043862e-06
1.956000e+05 7.722933e-07
1.956500e+05 9.403912e-07
1.957000e+05 7.038135e-07
1.957500e+05 8.239720e-07
1.958000e+05 9.623338e-07
1.958500e+05 7.572954e-07
1.959000e+05 6.174878e-07
1.959500e+05 7.052798e-07
1.960000e+05 7.481788e-07
1.960500e+05 8.873706e-07
1.961000e+05 8.544690e-07
1.961500e+05 8.514788e-07
1.962000e+05 7.924001e-07
1.962500e+05 8.697174e-07
1.963000e+05 8.498586e-07
1.963500e+05 6.883473e-07
1.964000e+05 9.089538e-07
1.964500e+05 6.133774e-07
1.965000e+05 7.560935e-07
1.965500e+05 9.171971e-07
1.966000e+05 9.754842e-07
1.966500e+05 8.440065e-07
1.967000e+05 8.797228e-07
1.967500e+05 8.954291e-07
1.968000e+05 1.031480e-06
1.968500e+05 7.971529e-07
1.969000e+05 7.518747e-07
1.969500e+05 6.692864e-07
1.970000e+05 7.186799e-07
1.970500e+05 9.130028e-07
1.971000e+05 8.019710e-07
1.971500e+05 1.044347e-06
1.972000e+05 7.704138e-07
1.972500e+05 8.829818e-07
1.973000e+05 7.584819e-07
1.973500e+05 8.403378e-07
1.974000e+05 7.756651e-07
1.974500e+05 9.000630e-07
1.975000e+05 9.338781e-07
1.975500e+05 7.527653e-07
1.976000e+05 8.814315e-07
1.976500e+05 8.813306e-07
1.977000e+05 8.669840e-07
1.977500e+05 7.774094e-07
1.978000e+05 9.173327e-07
1.978500e+05 7.495106e-07
1.979000e+05 8.636769e-07
1.979500e+05 8.215607e-07
1.980000e+05 6.843128e-07
1.980500e+05 7.701632e-07
1.981000e+05 9.823181e-07
1.981500e+05 8.116271e-07
1.982000e+05 8.832944e-07
1.982500e+05 8.033828e-07
1.983000e+05 6.423635e-07
1.983500e+05 8.564093e-07
1.984000e+05 9.027537e-07
1.984500e+05 6.778114e-07
1.985000e+05 7.366048e-07
1.985500e+05 9.628152e-07
1.986000e+05 8.840888e-07
1.986500e+05 7.993905e-07
1.987000e+05 8.096503e-07
1.987500e+05 8.963751e-07
1.988000e+05 8.427781e-07
1.988500e+05 7.617216e-07
1.989000e+05 7.904197e-07
1.989500e+05 8.355467e-07
1.990000e+05 9.164026e-07
1.990500e+05 9.630655e-07
1.991000e+05 7.343094e-07
1.991500e+05 1.035096e-06
1.992000e+05 8.062750e-07
1.992500e+05 8.039612e-07
1.993000e+05 8.127896e-07
1.993500e+05 7.426238e-07
1.994000e+05 7.973373e-07
1.994500e+05 7.863141e-07
1.995000e+05 8.785089e-07
1.995500e+05 9.294192e-07
1.996000e+05 6.565430e-07
1.996500e+05 7.534467e-07
1.997000e+05 8.555010e-07
1.997500e+05 6.543887e-07
1.998000e+05 7.600417e-07
1.998500e+05 7.932457e-07
1.999000e+05 8.758604e-07
1.999500e+05 8.100379e-07
2.000000e+05 7.883142e-07
2.000500e+05 7.092280e-07
2.001000e+05 6.804861e-07
2.001500e+05 8.545184e-07
2.002000e+05 9.183942e-07
2.002500e+05 9.017262e-07
2.003000e+05 6.647274e-07
2.003500e+05 7.850796e-07
2.004000e+05 8.735702e-07
2.004500e+05 8.063594e-07
2.005000e+05 9.817336e-07
2.005500e+05 7.944762e-07
2.006000e+05 8.774767e-07
2.006500e+05 7.665831e-07
2.007000e+05 8.308215e-07
2.007500e+05 7.997016e-07
2.008000e+05 8.109552e-07
2.008500e+05 8.766664e-07
2.009000e+05 1.049129e-06
2.009500e+05 8.483588e-07
2.010000e+05 7.029705e-07
2.010500e+05 8.910885e-07
2.011000e+05 8.669712e-07
2.011500e+05 7.082788e-07
2.012000e+05 8.112819e-07
2.012500e+05 9.409383e-07
2.013000e+05 6.989094e-07
2.013500e+05 8.941486e-07
2.014000e+05 9.084877e-07
2.014500e+05 8.938420e-07
2.015000e+05 9.572292e-07
2.015500e+05 7.916334e-07
2.016000e+05 8.524170e-07
2.016500e+05 7.467507e-07
2.017000e+05 7.922555e-07
2.017500e+05 7.414337e-07
2.018000e+05 8.623846e-07
2.018500e+05 7.949572e-07
2.019000e+05 8.515808e-07
2.019500e+05 8.024536e-07
2.020000e+05 9.530665e-07
2.020500e+05 7.637771e-07
2.021000e+05 8.102626e-07
2.021500e+05 9.341493e-07
2.022000e+05 6.784899e-07
2.022500e+05 7.837664e-07
2.023000e+05 7.807969e-07
2.023500e+05 9.452680e-07
2.024000e+05 7.600775e-07
2.024500e+05 7.590402e-07
2.025000e+05 7.414345e-07
2.025500e+05 6.827327e-07
2.026000e+05 7.335303e-07
2.026500e+05 8.023529e-07
2.027000e+05 7.262164e-07
2.027500e+05 9.217680e-07
2.028000e+05 9.222236e-07
2.028500e+05 8.180638e-07
2.029000e+05 5.725734e-07
2.029500e+05 7.992801e-07
2.030000e+05 6.820498e-07
2.030500e+05 7.313232e-07
2.031000e+05 7.703107e-07
2.031500e+05 8.856204e-07
2.032000e+05 8.449059e-07
2.032500e+05 8.596056e-07
2.033000e+05 6.804078e-07
2.033500e+05 7.364915e-07
2.034000e+05 6.777246e-07
2.034500e+05 7.437595e-07
2.035000e+05 7.275375e-07
2.035500e+05 7.287615e-07
2.036000e+05 7.001546e-07
2.036500e+05 6.292807e-07
2.037000e+05 6.920817e-07
2.037500e+05 7.019538e-07
2.038000e+05 7.110825e-07
2.038500e+05 6.624677e-07
2.039000e+05 7.198584e-07
2.039500e+05 8.346991e-07
2.040000e+05 7.753514e-07
2.040500e+05 6.932615e-07
2.041000e+05 8.115759e-07
2.041500e+05 7.589439e-07
2.042000e+05 8.493624e-07
2.042500e+05 7.353812e-07
2.043000e+05 1.018255e-06
2.043500e+05 7.697645e-07
2.044000e+05 7.518986e-07
2.044500e+05 8.593330e-07
2.045000e+05 6.937950e-07
2.045500e+05 8.095269e-07
2.046000e+05 9.010958e-07
2.046500e+05 7.529702e-07
2.047000e+05 6.955637e-07
2.047500e+05 7.404328e-07
2.048000e+05 8.167880e-07
2.048500e+05 7.953718e-07
2.049000e+05 7.562065e-07
2.049500e+05 7.899840e-07
2.050000e+05 9.199765e-07
2.050500e+05 6.213918e-07
2.051000e+05 6.071089e-07
2.051500e+05 7.578204e-07
2.052000e+05 7.277981e-07
2.052500e+05 8.912074e-07
2.053000e+05 7.425214e-07
2.053500e+05 7.727675e-07
2.054000e+05 9.193541e-07
2.054500e+05 8.313711e-07
2.055000e+05 8.141478e-07
2.055500e+05 8.547869e-07
2.056000e+05 7.254929e-07
2.056500e+05 7.508479e-07
2.057000e+05 7.296793e-07
2.057500e+05 5.707822e-07
2.058000e+05 7.286578e-07
2.058500e+05 8.313461e-07
2.059000e+05 7.027400e-07
2.059500e+05 7.041209e-07
2.060000e+05 8.202016e-07
2.060500e+05 7.706332e-07
2.061000e+05 6.658544e-07
2.061500e+05 6.272009e-07
2.062000e+05 7.619780e-07
2.062500e+05 6.465226e-07
2.063000e+05 6.373789e-07
2.063500e+05 7.462434e-07
2.064000e+05 8.173891e-07
2.064500e+05 7.888026e-07
2.065000e+05 7.573145e-07
2.065500e+05 8.026194e-07
2.066000e+05 7.200181e-07
2.066500e+05 7.636278e-07
2.067000e+05 7.313570e-07
2.067500e+05 8.175697e-07
2.068000e+05 6.680897e-07
2.068500e+05 6.875704e-07
2.069000e+05 8.496467e-07
2.069500e+05 7.537577e-07
2.070000e+05 8.503925e-07
2.070500e+05 6.464189e-07
2.071000e+05 9.364988e-07
2.071500e+05 8.474174e-07
2.072000e+05 7.072496e-07
2.072500e+05 6.352073e-07
2.073000e+05 8.391860e-07
2.073500e+05 7.423905e-07
2.074000e+05 8.281701e-07
2.074500e+05 9.526691e-07
2.075000e+05 7.469696e-07
2.075500e+05 6.253201e-07
2.076000e+05 7.126317e-07
2.076500e+05 9.305141e-07
2.077000e+05 6.819666e-07
2.077500e+05 7.317937e-07
2.078000e+05 7.106681e-07
2.078500e+05 7.999283e-07
2.079000e+05 8.102202e-07
2.079500e+05 7.330692e-07
2.080000e+05 7.725551e-07
2.080500e+05 7.561213e-07
2.081000e+05 8.769283e-07
2.081500e+05 7.982763e-07
2.082000e+05 8.706137e-07
2.082500e+05 9.176433e-07
2.083000e+05 7.977934e-07
2.083500e+05 8.725232e-07
2.084000e+05 6.372200e-07
2.084500e+05 7.516733e-07
2.085000e+05 9.371119e-07
2.085500e+05 7.971827e-07
2.086000e+05 9.475213e-07
2.086500e+05 7.415830e-07
2.087000e+05 7.637972e-07
2.087500e+05 7.230249e-07
2.088000e+05 8.440297e-07
2.088500e+05 9.476544e-07
2.089000e+05 9.335717e-07
2.089500e+05 8.762480e-07
2.090000e+05 8.640453e-07
2.090500e+05 7.770355e-07
2.091000e+05 8.635941e-07
2.091500e+05 8.161260e-07
2.092000e+05 6.559998e-07
2.092500e+05 7.739021e-07
2.093000e+05 7.864124e-07
2.093500e+05 7.109996e-07
2.094000e+05 6.058789e-07
2.094500e+05 6.752313e-07
2.095000e+05 7.569935e-07
2.095500e+05 8.474830e-07
2.096000e+05 7.072748e-07
2.096500e+05 8.113673e-07
2.097000e+05 7.736818e-07
2.097500e+05 8.108596e-07
2.098000e+05 8.293369e-07
2.098500e+05 8.470767e-07
2.099000e+05 7.984807e-07
2.099500e+05 7.994934e-07
2.100000e+05 7.906611e-07
2.100500e+05 7.764334e-07
2.101000e+05 8.548509e-07
2.101500e+05 6.549821e-07
2.102000e+05 8.911482e-07
2.102500e+05 6.732553e-07
2.103000e+05 7.090703e-07
2.103500e+05 7.765443e-07
2.104000e+05 7.840304e-07
2.104500e+05 8.040283e-07
2.105000e+05 8.000017e-07
2.105500e+05 9.295991e-07
2.106000e+05 8.662426e-07
2.106500e+05 7.357770e-07
2.107000e+05 8.471368e-07
2.107500e+05 8.200675e-07
2.108000e+05 7.731219e-07
2.108500e+05 7.368899e-07
2.109000e+05 6.826180e-07
2.109500e+05 7.506054e-07
2.110000e+05 8.668078e-07
2.110500e+05 8.099268e-07
2.111000e+05 8.548611e-07
2.111500e+05 6.733306e-07
2.112000e+05 8.228104e-07
2.112500e+05 8.324368e-07
2.113000e+05 6.705594e-07
2.113500e+05 6.506997e-07
2.114000e+05 8.504362e-07
2.114500e+05 7.230952e-07
2.115000e+05 6.256024e-07
2.115500e+05 7.421927e-07
2.116000e+05 6.676530e-07
2.116500e+05 7.136846e-07
2.117000e+05 7.052563e-07
2.117500e+05 7.831693e-07
2.118000e+05 7.844047e-07
2.118500e+05 7.189024e-07
2.119000e+05 7.274603e-07
2.119500e+05 7.111976e-07
2.120000e+05 7.083465e-07
2.120500e+05 7.863089e-07
2.121000e+05 7.359406e-07
2.121500e+05 8.123503e-07
2.122000e+05 7.833307e-07
2.122500e+05 7.154272e-07
2.123000e+05 9.963868e-07
2.123500e+05 8.403308e-07
2.124000e+05 9.122511e-07
2.124500e+05 8.312474e-07
2.125000e+05 6.604520e-07
2.125500e+05 7.502497e-07
2.126000e+05 6.412697e-07
2.126500e+05 7.461584e-07
2.127000e+05 7.913765e-07
2.127500e+05 9.489752e-07
2.128000e+05 6.745073e-07
2.128500e+05 6.516979e-07
2.129000e+05 8.836297e-07
2.129500e+05 7.151739e-07
2.130000e+05 9.391789e-07
2.130500e+05 7.561698e-07
2.131000e+05 7.849576e-07
2.131500e+05 6.963432e-07
2.132000e+05 9.370337e-07
2.132500e+05 8.254551e-07
2.133000e+05 6.943339e-07
2.133500e+05 7.924009e-07
2.134000e+05 7.176733e-07
2.134500e+05 8.406544e-07
2.135000e+05 7.530132e-07
2.135500e+05 6.926314e-07
2.136000e+05 6.915570e-07
2.136500e+05 6.669391e-07
2.137000e+05 7.439562e-07
2.137500e+05 7.372876e-07
2.138000e+05 7.886410e-07
2.138500e+05 6.633231e-07
2.139000e+05 7.529859e-07
2.139500e+05 8.109776e-07
2.140000e+05 8.456896e-07
2.140500e+05 5.843566e-07
2.141000e+05 6.215612e-07
2.141500e+05 6.875952e-07
2.142000e+05 8.590107e-07
2.142500e+05 7.773009e-07
2.143000e+05 6.760637e-07
2.143500e+05 6.692119e-07
2.144000e+05 6.811142e-07
2.144500e+05 8.269707e-07
2.145000e+05 7.628201e-07
2.145500e+05 6.467023e-07
2.146000e+05 6.989805e-07
2.146500e+05 7.290842e-07
2.147000e+05 8.154056e-07
2.147500e+05 6.827646e-07
2.148000e+05 7.932932e-07
2.148500e+05 7.674599e-07
2.149000e+05 7.062437e-07
2.149500e+05 7.795734e-07
2.150000e+05 8.229092e-07
2.150500e+05 8.725729e-07
2.151000e+05 6.192658e-07
2.151500e+05 6.863624e-07
2.152000e+05 7.604193e-07
2.152500e+05 5.130660e-07
2.153000e+05 8.295008e-07
2.153500e+05 6.162946e-07
2.154000e+05 8.045062e-07
2.154500e+05 7.402639e-07
2.155000e+05 7.872196e-07
2.155500e+05 8.557888e-07
2.156000e+05 8.475900e-07
2.156500e+05 7.171081e-07
2.157000e+05 7.827405e-07
2.157500e+05 8.045147e-07
2.158000e+05 8.903598e-07
2.158500e+05 8.849570e-07
2.159000e+05 6.725657e-07
2.159500e+05 5.553623e-07
2.160000e+05 7.955081e-07
2.160500e+05 8.847615e-07
2.161000e+05 8.822862e-07
2.161500e+05 8.393721e-07
2.162000e+05 8.198885e-07
2.162500e+05 5.539331e-07
2.163000e+05 7.358118e-07
2.163500e+05 9.721323e-07
2.164000e+05 6.844773e-07
2.164500e+05 6.885388e-07
2.165000e+05 6.646102e-07
2.165500e+05 8.645811e-07
2.166000e+05 6.939215e-07
2.166500e+05 5.740240e-07
2.167000e+05 7.352228e-07
2.167500e+05 7.405936e-07
2.168000e+05 6.951592e-07
2.168500e+05 6.753235e-07
2.169000e+05 7.091100e-07
2.169500e+05 9.255633e-07
2.170000e+05 6.065483e-07
2.170500e+05 6.944569e-07
2.171000e+05 7.403774e-07
2.171500e+05 8.304862e-07
2.172000e+05 7.657063e-07
2.172500e+05 8.720922e-07
2.173000e+05 6.731425e-07
2.173500e+05 8.324337e-07
2.174000e+05 8.336451e-07
2.174500e+05 7.154250e-07
2.175000e+05 9.369678e-07
2.175500e+05 8.270543e-07
2.176000e+05 8.963062e-07
2.176500e+05 5.824878e-07
2.177000e+05 5.877486e-07
2.177500e+05 5.529557e-07
2.178000e+05 1.019187e-06
2.178500e+05 7.393795e-07
2.179000e+05 7.894406e-07
2.179500e+05 6.185135e-07
2.180000e+05 9.030300e-07
2.180500e+05 6.739241e-07
2.181000e+05 7.823483e-07
2.181500e+05 7.148059e-07
2.182000e+05 8.134072e-07
2.182500e+05 6.577475e-07
2.183000e+05 6.488238e-07
2.183500e+05 7.491167e-07
2.184000e+05 7.636558e-07
2.184500e+05 6.062528e-07
2.185000e+05 6.271193e-07
2.185500e+05 7.134118e-07
2.186000e+05 7.862789e-07
2.186500e+05 6.940445e-07
2.187000e+05 6.734596e-07
2.187500e+05 7.177225e-07
2.188000e+05 6.680031e-07
2.188500e+05 7.237285e-07
2.189000e+05 6.170718e-07
2.189500e+05 6.742443e-07
2.190000e+05 7.830970e-07
2.190500e+05 8.767047e-07
2.191000e+05 6.428411e-07
2.191500e+05 6.457827e-07
2.192000e+05 7.811207e-07
2.192500e+05 8.063803e-07
2.193000e+05 7.246892e-07
2.193500e+05 6.835255e-07
2.194000e+05 5.949270e-07
2.194500e+05 7.422550e-07
2.195000e+05 6.264528e-07
2.195500e+05 7.751255e-07
2.196000e+05 6.931994e-07
2.196500e+05 8.251183e-07
2.197000e+05 7.318388e-07
2.197500e+05 6.898729e-07
2.198000e+05 6.917630e-07
2.198500e+05 8.091358e-07
2.199000e+05 8.178704e-07
2.199500e+05 6.695155e-07
2.200000e+05 8.996225e-07
2.200500e+05 8.025228e-07
2.201000e+05 7.833095e-07
2.201500e+05 5.669819e-07
2.202000e+05 6.535171e-07
2.202500e+05 6.008735e-07
2.203000e+05 6.228010e-07
2.203500e+05 7.333525e-07
2.204000e+05 7.150361e-07
2.204500e+05 6.248485e-07
2.205000e+05 7.919353e-07
2.205500e+05 6.540684e-07
2.206000e+05 6.064915e-07
2.206500e+05 7.294157e-07
2.207000e+05 7.318272e-07
2.207500e+05 6.845172e-07
2.208000e+05 6.358125e-07
2.208500e+05 8.175982e-07
2.209000e+05 8.027977e-07
2.209500e+05 6.495308e-07
2.210000e+05 7.414897e-07
2.210500e+05 7.306192e-07
2.211000e+05 6.990755e-07
2.211500e+05 6.655066e-07
2.212000e+05 6.741260e-07
2.212500e+05 8.251323e-07
2.213000e+05 9.094778e-07
2.213500e+05 7.338608e-07
2.214000e+05 6.884416e-07
2.214500e+05 6.706645e-07
2.215000e+05 7.695019e-07
2.215500e+05 7.837258e-07
2.216000e+05 7.788530e-07
2.216500e+05 9.064182e-07
2.217000e+05 8.096390e-07
2.217500e+05 7.305252e-07
2.218000e+05 7.648018e-07
2.218500e+05 7.770006e-07
2.219000e+05 6.497480e-07
2.219500e+05 5.660831e-07
2.220000e+05 7.415305e-07
2.220500e+05 7.015927e-07
2.221000e+05 8.870046e-07
2.221500e+05 8.166812e-07
2.222000e+05 6.885616e-07
2.222500e+05 7.408906e-07
2.223000e+05 6.709329e-07
2.223500e+05 6.744716e-07
2.224000e+05 7.077429e-07
2.224500e+05 7.558905e-07
2.225000e+05 5.605012e-07
2.225500e+05 6.798749e-07
2.226000e+05 6.588861e-07
2.226500e+05 7.766756e-07
2.227000e+05 5.760580e-07
2.227500e+05 5.570666e-07
2.228000e+05 6.658529e-07
2.228500e+05 5.644497e-07
2.229000e+05 8.413764e-07
2.229500e+05 8.257172e-07
2.230000e+05 7.448848e-07
2.230500e+05 7.552701e-07
2.231000e+05 6.911772e-07
2.231500e+05 6.834224e-07
2.232000e+05 7.445367e-07
2.232500e+05 7.076629e-07
2.233000e+05 6.978697e-07
2.233500e+05 7.203194e-07
2.234000e+05 7.867059e-07
2.234500e+05 6.849574e-07
2.235000e+05 6.886022e-07
2.235500e+05 7.041992e-07
2.236000e+05 8.061866e-07
2.236500e+05 6.388528e-07
2.237000e+05 7.299815e-07
2.237500e+05 8.128816e-07
2.238000e+05 7.679764e-07
2.238500e+05 5.556262e-07
2.239000e+05 6.369538e-07
2.239500e+05 6.058501e-07
2.240000e+05 6.883783e-07
2.240500e+05 8.323822e-07
2.241000e+05 8.095833e-07
2.241500e+05 8.512030e-07
2.242000e+05 6.539319e-07
2.242500e+05 7.337943e-07
2.243000e+05 6.933372e-07
2.243500e+05 8.582441e-07
2.244000e+05 6.725836e-07
2.244500e+05 9.011562e-07
2.245000e+05 7.792188e-07
2.245500e+05 7.461997e-07
2.246000e+05 6.764608e-07
2.246500e+05 6.918931e-07
2.247000e+05 7.059281e-07
2.247500e+05 6.836480e-07
2.248000e+05 6.410613e-07
2.248500e+05 7.928898e-07
2.249000e+05 6.254490e-07
2.249500e+05 5.844349e-07
2.250000e+05 8.296467e-07
2.250500e+05 7.070996e-07
2.251000e+05 6.001887e-07
2.251500e+05 6.820828e-07
2.252000e+05 8.864313e-07
2.252500e+05 6.994197e-07
2.253000e+05 8.335529e-07
2.253500e+05 7.782798e-07
2.254000e+05 5.303541e-07
2.254500e+05 5.523902e-07
2.255000e+05 7.348383e-07
2.255500e+05 6.275204e-07
2.256000e+05 6.234161e-07
2.256500e+05 7.265641e-07
2.257000e+05 7.197293e-07
2.257500e+05 5.725431e-07
2.258000e+05 6.874119e-07
2.258500e+05 6.650989e-07
2.259000e+05 6.796222e-07
2.259500e+05 8.006142e-07
2.260000e+05 6.857805e-07
2.260500e+05 7.289989e-07
2.261000e+05 6.808746e-07
2.261500e+05 8.103726e-07
2.262000e+05 7.376021e-07
2.262500e+05 7.282475e-07
2.263000e+05 8.260660e-07
2.263500e+05 6.766664e-07
2.264000e+05 7.172214e-07
2.264500e+05 6.204200e-07
2.265000e+05 7.380059e-07
2.265500e+05 6.460998e-07
2.266000e+05 6.478150e-07
2.266500e+05 8.381593e-07
2.267000e+05 7.031076e-07
2.267500e+05 6.105515e-07
2.268000e+05 8.588028e-07
2.268500e+05 4.887559e-07
2.269000e+05 7.333255e-07
2.269500e+05 6.086351e-07
2.270000e+05 8.241317e-07
2.270500e+05 8.383975e-07
2.271000e+05 5.357231e-07
2.271500e+05 6.651485e-07
2.272000e+05 7.642650e-07
2.272500e+05 7.056002e-07
2.273000e+05 6.340463e-07
2.273500e+05 5.984802e-07
2.274000e+05 5.942742e-07
2.274500e+05 8.380548e-07
2.275000e+05 5.852399e-07
2.275500e+05 7.536104e-07
2.276000e+05 4.967278e-07
2.276500e+05 6.315616e-07
2.277000e+05 7.909276e-07
2.277500e+05 8.050667e-07
2.278000e+05 8.054193e-07
2.278500e+05 7.059446e-07
2.279000e+05 6.563203e-07
2.279500e+05 6.923562e-07
2.280000e+05 7.276397e-07
2.280500e+05 6.479344e-07
2.281000e+05 6.659151e-07
2.281500e+05 7.523414e-07
2.282000e+05 6.383957e-07
2.282500e+05 6.570078e-07
2.283000e+05 8.337356e-07
2.283500e+05 8.639216e-07
2.284000e+05 6.902382e-07
2.284500e+05 5.547980e-07
2.285000e+05 7.037470e-07
2.285500e+05 7.282372e-07
2.286000e+05 6.677624e-07
2.286500e+05 5.911226e-07
2.287000e+05 6.504280e-07
2.287500e+05 7.773707e-07
2.288000e+05 6.738711e-07
2.288500e+05 9.178791e-07
2.289000e+05 5.423906e-07
2.289500e+05 5.576210e-07
2.290000e+05 6.183256e-07
2.290500e+05 5.651868e-07
2.291000e+05 7.598241e-07
2.291500e+05 6.594577e-07
2.292000e+05 7.928275e-07
2.292500e+05 6.441597e-07
2.293000e+05 6.708192e-07
2.293500e+05 6.435779e-07
2.294000e+05 6.033204e-07
2.294500e+05 6.751617e-07
2.295000e+05 5.575891e-07
2.295500e+05 6.774338e-07
2.296000e+05 6.986151e-07
2.296500e+05 7.427367e-07
2.297000e+05 6.087292e-07
2.297500e+05 6.295162e-07
2.298000e+05 6.595347e-07
2.298500e+05 9.565777e-07
2.299000e+05 8.370954e-07
2.299500e+05 5.474886e-07
2.300000e+05 5.820095e-07
2.300500e+05 6.982215e-07
2.301000e+05 5.794168e-07
2.301500e+05 6.157979e-07
2.302000e+05 6.519297e-07
2.302500e+05 6.835007e-07
2.303000e+05 6.910203e-07
2.303500e+05 7.292161e-07
2.304000e+05 6.614585e-07
2.304500e+05 7.088330e-07
2.305000e+05 6.942180e-07
2.305500e+05 6.137726e-07
2.306000e+05 6.589203e-07
2.306500e+05 6.195390e-07
2.307000e+05 5.095048e-07
2.307500e+05 6.757159e-07
2.308000e+05 6.173878e-07
2.308500e+05 7.152006e-07
2.309000e+05 7.847347e-07
2.309500e+05 6.602447e-07
2.310000e+05 6.950273e-07
2.310500e+05 6.745408e-07
2.311000e+05 5.826259e-07
2.311500e+05 7.044325e-07
2.312000e+05 5.366152e-07
2.312500e+05 7.813916e-07
2.313000e+05 7.352325e-07
2.313500e+05 7.143561e-07
2.314000e+05 7.038488e-07
2.314500e+05 7.444320e-07
2.315000e+05 6.742152e-07
2.315500e+05 6.766473e-07
2.316000e+05 6.147053e-07
2.316500e+05 6.414972e-07
2.317000e+05 6.175140e-07
2.317500e+05 7.196900e-07
2.318000e+05 6.809389e-07
2.318500e+05 5.868007e-07
2.319000e+05 5.858066e-07
2.319500e+05 6.490359e-07
2.320000e+05 6.372336e-07
2.320500e+05 7.297094e-07
2.321000e+05 5.821695e-07
2.321500e+05 5.567834e-07
2.322000e+05 6.433409e-07
2.322500e+05 7.862422e-07
2.323000e+05 8.128019e-07
2.323500e+05 7.328186e-07
2.324000e+05 6.216884e-07
2.324500e+05 5.510066e-07
2.325000e+05 7.351970e-07
2.325500e+05 6.438320e-07
2.326000e+05 7.958886e-07
2.326500e+05 6.822894e-07
2.327000e+05 8.487251e-07
2.327500e+05 7.842548e-07
2.328000e+05 8.332427e-07
2.328500e+05 5.716104e-07
2.329000e+05 7.799230e-07
2.329500e+05 6.632428e-07
2.330000e+05 6.927796e-07
2.330500e+05 6.137785e-07
2.331000e+05 6.717166e-07
2.331500e+05 7.413548e-07
2.332000e+05 5.422425e-07
2.332500e+05 8.844182e-07
2.333000e+05 7.079365e-07
2.333500e+05 6.521584e-07
2.334000e+05 6.330279e-07
2.334500e+05 7.035914e-07
2.335000e+05 6.552384e-07
2.335500e+05 5.854698e-07
2.336000e+05 7.703497e-07
2.336500e+05 6.608057e-07
2.337000e+05 7.127851e-07
2.337500e+05 6.683721e-07
2.338000e+05 4.904163e-07
2.338500e+05 6.656321e-07
2.339000e+05 6.979407e-07
2.339500e+05 9.179431e-07
2.340000e+05 7.833093e-07
2.340500e+05 6.411243e-07
2.341000e+05 6.588253e-07
2.341500e+05 5.703543e-07
2.342000e+05 7.129223e-07
2.342500e+05 6.572349e-07
2.343000e+05 7.181368e-07
2.343500e+05 5.764913e-07
2.344000e+05 6.888787e-07
2.344500e+05 6.231111e-07
2.345000e+05 6.564826e-07
2.345500e+05 7.450916e-07
2.346000e+05 6.807518e-07
2.346500e+05 6.900728e-07
2.347000e+05 7.147453e-07
2.347500e+05 6.457986e-07
2.348000e+05 5.814372e-07
2.348500e+05 6.966341e-07
2.349000e+05 8.053864e-07
2.349500e+05 6.035776e-07
2.350000e+05 5.925820e-07
2.350500e+05 6.558137e-07
2.351000e+05 7.316238e-07
2.351500e+05 6.678570e-07
2.352000e+05 7.883159e-07
2.352500e+05 8.194954e-07
2.353000e+05 5.224408e-07
2.353500e+05 7.511610e-07
2.354000e+05 6.896457e-07
2.354500e+05 6.945381e-07
2.355000e+05 7.069435e-07
2.355500e+05 6.356666e-07
2.356000e+05 6.885557e-07
2.356500e+05 7.181923e-07
2.357000e+05 8.066654e-07
2.357500e+05 6.916563e-07
2.358000e+05 7.321799e-07
2.358500e+05 6.595152e-07
2.359000e+05 7.542914e-07
2.359500e+05 5.747902e-07
2.360000e+05 6.295358e-07
2.360500e+05 6.642728e-07
2.361000e+05 6.683410e-07
2.361500e+05 6.512626e-07
2.362000e+05 6.567654e-07
2.362500e+05 6.749032e-07
2.363000e+05 6.390469e-07
2.363500e+05 7.991620e-07
2.364000e+05 6.766954e-07
2.364500e+05 5.364916e-07
2.365000e+05 6.292712e-07
2.365500e+05 6.310680e-07
2.366000e+05 7.049552e-07
2.366500e+05 7.571006e-07
2.367000e+05 6.392442e-07
2.367500e+05 7.054229e-07
2.368000e+05 6.865652e-07
2.368500e+05 6.205001e-07
2.369000e+05 5.643333e-07
2.369500e+05 6.928176e-07
2.370000e+05 5.543875e-07
2.370500e+05 5.764548e-07
2.371000e+05 5.016221e-07
2.371500e+05 6.065454e-07
2.372000e+05 6.879486e-07
2.372500e+05 6.471654e-07
2.373000e+05 5.861287e-07
2.373500e+05 7.380637e-07
2.374000e+05 6.407511e-07
2.374500e+05 6.549580e-07
2.375000e+05 5.886360e-07
2.375500e+05 7.219820e-07
2.376000e+05 6.694417e-07
2.376500e+05 6.323260e-07
2.377000e+05 6.653630e-07
2.377500e+05 5.007080e-07
2.378000e+05 5.396587e-07
2.378500e+05 7.108944e-07
2.379000e+05 6.772593e-07
2.379500e+05 7.052233e-07
2.380000e+05 7.322220e-07
2.380500e+05 7.600553e-07
2.381000e+05 7.967937e-07
2.381500e+05 7.131033e-07
2.382000e+05 6.843856e-07
2.382500e+05 5.244333e-07
2.383000e+05 7.806434e-07
2.383500e+05 7.241750e-07
2.384000e+05 6.543629e-07
2.384500e+05 6.350238e-07
2.385000e+05 6.280550e-07
2.385500e+05 6.270422e-07
2.386000e+05 6.594326e-07
2.386500e+05 5.980933e-07
2.387000e+05 6.535510e-07
2.387500e+05 6.555141e-07
2.388000e+05 5.422912e-07
2.388500e+05 7.022450e-07
2.389000e+05 5.954474e-07
2.389500e+05 7.359586e-07
2.390000e+05 7.033647e-07
2.390500e+05 6.490839e-07
2.391000e+05 6.148696e-07
2.391500e+05 5.407692e-07
2.392000e+05 7.255501e-07
2.392500e+05 7.784000e-07
2.393000e+05 6.413507e-07
2.393500e+05 6.919303e-07
2.394000e+05 6.187098e-07
2.394500e+05 6.087558e-07
2.395000e+05 5.507833e-07
2.395500e+05 8.031340e-07
2.396000e+05 5.509428e-07
2.396500e+05 6.819149e-07
2.397000e+05 7.580358e-07
2.397500e+05 5.664084e-07
2.398000e+05 5.040303e-07
2.398500e+05 6.047097e-07
2.399000e+05 5.602965e-07
2.399500e+05 6.536991e-07
2.400000e+05 7.552877e-07
2.400500e+05 7.743049e-07
2.401000e+05 7.293948e-07
2.401500e+05 7.258400e-07
2.402000e+05 5.889389e-07
2.402500e+05 6.481064e-07
2.403000e+05 5.999408e-07
2.403500e+05 6.449127e-07
2.404000e+05 6.407101e-07
2.404500e+05 5.843997e-07
2.405000e+05 7.531305e-07
2.405500e+05 6.113480e-07
2.406000e+05 7.211514e-07
2.406500e+05 7.425350e-07
2.407000e+05 5.874912e-07
2.407500e+05 7.040707e-07
2.408000e+05 6.097181e-07
2.408500e+05 6.978180e-07
2.409000e+05 7.194438e-07
2.409500e+05 6.243448e-07
2.410000e+05 6.572760e-07
2.410500e+05 5.963274e-07
2.411000e+05 5.653222e-07
2.411500e+05 6.156281e-07
2.412000e+05 6.553137e-07
2.412500e+05 7.148015e-07
2.413000e+05 6.203519e-07
2.413500e+05 7.100377e-07
2.414000e+05 7.049898e-07
2.414500e+05 7.433394e-07
2.415000e+05 6.065770e-07
2.415500e+05 6.308864e-07
2.416000e+05 6.805958e-07
2.416500e+05 5.968504e-07
2.417000e+05 6.332458e-07
2.417500e+05 6.166076e-07
2.418000e+05 6.017171e-07
2.418500e+05 6.541973e-07
2.419000e+05 7.473936e-07
2.419500e+05 6.112482e-07
2.420000e+05 7.408619e-07
2.420500e+05 6.472699e-07
2.421000e+05 6.938314e-07
2.421500e+05 5.127449e-07
2.422000e+05 7.289455e-07
2.422500e+05 5.523706e-07
2.423000e+05 6.543642e-07
2.423500e+05 5.572724e-07
2.424000e+05 6.320980e-07
2.424500e+05 6.677886e-07
2.425000e+05 5.797219e-07
2.425500e+05 6.928771e-07
2.426000e+05 5.376340e-07
2.426500e+05 7.142843e-07
2.427000e+05 7.950454e-07
2.427500e+05 6.687483e-07
2.428000e+05 6.106038e-07
2.428500e+05 6.545471e-07
2.429000e+05 6.399140e-07
2.429500e+05 5.559523e-07
2.430000e+05 6.867636e-07
2.430500e+05 7.424257e-07
2.431000e+05 8.052903e-07
2.431500e+05 7.064927e-07
2.432000e+05 5.999999e-07
2.432500e+05 6.280599e-07
2.433000e+05 7.091914e-07
2.433500e+05 5.859689e-07
2.434000e+05 5.800266e-07
2.434500e+05 7.787122e-07
2.435000e+05 5.910971e-07
2.435500e+05 6.073098e-07
2.436000e+05 6.276083e-07
2.436500e+05 6.092756e-07
2.437000e+05 6.409668e-07
2.437500e+05 6.227039e-07
2.438000e+05 7.554941e-07
2.438500e+05 6.678018e-07
2.439000e+05 5.993073e-07
2.439500e+05 6.158763e-07
2.440000e+05 6.530402e-07
2.440500e+05 6.935586e-07
2.441000e+05 7.809170e-07
2.441500e+05 6.018520e-07
2.442000e+05 5.414336e-07
2.442500e+05 5.650078e-07
2.443000e+05 6.657218e-07
2.443500e+05 6.194214e-07
2.444000e+05 7.415445e-07
2.444500e+05 6.779814e-07
2.445000e+05 4.937777e-07
2.445500e+05 6.487565e-07
2.446000e+05 5.635486e-07
2.446500e+05 6.340179e-07
2.447000e+05 6.511242e-07
2.447500e+05 7.429912e-07
2.448000e+05 6.816652e-07
2.448500e+05 6.367027e-07
2.449000e+05 6.359831e-07
2.449500e+05 6.344812e-07
2.450000e+05 6.621505e-07
2.450500e+05 6.087808e-07
2.451000e+05 6.466705e-07
2.451500e+05 6.297688e-07
2.452000e+05 6.928791e-07
2.452500e+05 5.883305e-07
2.453000e+05 5.539283e-07
2.453500e+05 7.415741e-07
2.454000e+05 6.252035e-07
2.454500e+05 6.759292e-07
2.455000e+05 6.602541e-07
2.455500e+05 6.292645e-07
2.456000e+05 7.172078e-07
2.456500e+05 5.838170e-07
2.457000e+05 6.252644e-07
2.457500e+05 6.136303e-07
2.458000e+05 6.260340e-07
2.458500e+05 6.028570e-07
2.459000e+05 6.899915e-07
2.459500e+05 6.656640e-07
2.460000e+05 6.115790e-07
2.460500e+05 7.230651e-07
2.461000e+05 6.225881e-07
2.461500e+05 6.933857e-07
2.462000e+05 5.579653e-07
2.462500e+05 7.219149e-07
2.463000e+05 5.502683e-07
2.463500e+05 6.750723e-07
2.464000e+05 5.879570e-07
2.464500e+05 6.745857e-07
2.465000e+05 6.657414e-07
2.465500e+05 8.143479e-07
2.466000e+05 6.267546e-07
2.466500e+05 6.404521e-07
2.467000e+05 7.258327e-07
2.467500e+05 7.453182e-07
2.468000e+05 5.633380e-07
2.468500e+05 5.775843e-07
2.469000e+05 5.182310e-07
2.469500e+05 6.778154e-07
2.470000e+05 5.771595e-07
2.470500e+05 7.890534e-07
2.471000e+05 5.836953e-07
2.471500e+05 6.265330e-07
2.472000e+05 6.759342e-07
2.472500e+05 6.460650e-07
2.473000e+05 6.741394e-07
2.473500e+05 6.219587e-07
2.474000e+05 5.861367e-07
2.474500e+05 6.042955e-07
2.475000e+05 5.035294e-07
2.475500e+05 5.002886e-07
2.476000e+05 5.430242e-07
2.476500e+05 5.570813e-07
2.477000e+05 5.834670e-07
2.477500e+05 7.291277e-07
2.478000e+05 6.283320e-07
2.478500e+05 6.468726e-07
2.479000e+05 6.091339e-07
2.479500e+05 6.575353e-07
2.480000e+05 6.553754e-07
2.480500e+05 6.082812e-07
2.481000e+05 6.782814e-07
2.481500e+05 6.672560e-07
2.482000e+05 5.821999e-07
2.482500e+05 5.922987e-07
2.483000e+05 6.633284e-07
2.483500e+05 5.767025e-07
2.484000e+05 7.138552e-07
2.484500e+05 7.372157e-07
2.485000e+05 7.504675e-07
2.485500e+05 6.302359e-07
2.486000e+05 6.155557e-07
2.486500e+05 6.158839e-07
2.487000e+05 5.932756e-07
2.487500e+05 5.855772e-07
2.488000e+05 5.127917e-07
2.488500e+05 7.612638e-07
2.489000e+05 7.047386e-07
2.489500e+05 5.246599e-07
2.490000e+05 6.365255e-07
2.490500e+05 7.729764e-07
2.491000e+05 5.302059e-07
2.491500e+05 6.312260e-07
2.492000e+05 6.363066e-07
2.492500e+05 5.990421e-07
2.493000e+05 6.294919e-07
2.493500e+05 6.573600e-07
2.494000e+05 6.567597e-07
2.494500e+05 6.885017e-07
2.495000e+05 5.811458e-07
2.495500e+05 6.157904e-07
2.496000e+05 5.743162e-07
2.496500e+05 7.263524e-07
2.497000e+05 6.073535e-07
2.497500e+05 7.699974e-07
2.498000e+05 4.407136e-07
2.498500e+05 5.943444e-07
2.499000e+05 6.250529e-07
2.499500e+05 6.522755e-07
2.500000e+05 6.763375e-07
2.500500e+05 7.160118e-07
2.501000e+05 5.844214e-07
2.501500e+05 7.015696e-07
2.502000e+05 5.712839e-07
2.502500e+05 6.035847e-07
2.503000e+05 6.434909e-07
2.503500e+05 5.749373e-07
2.504000e+05 7.401575e-07
2.504500e+05 6.563643e-07
2.505000e+05 5.997212e-07
2.505500e+05 6.640705e-07
2.506000e+05 5.879758e-07
2.506500e+05 6.042449e-07
2.507000e+05 5.362974e-07
2.507500e+05 5.509925e-07
2.508000e+05 5.967699e-07
2.508500e+05 6.022181e-07
2.509000e+05 5.211067e-07
2.509500e+05 5.942258e-07
2.510000e+05 5.668842e-07
2.510500e+05 6.716060e-07
2.511000e+05 6.072984e-07
2.511500e+05 6.864026e-07
2.512000e+05 6.837514e-07
2.512500e+05 7.702981e-07
2.513000e+05 6.660058e-07
2.513500e+05 5.399513e-07
2.514000e+05 6.472296e-07
2.514500e+05 6.307835e-07
2.515000e+05 6.594171e-07
2.515500e+05 5.062057e-07
2.516000e+05 4.853398e-07
2.516500e+05 5.605836e-07
2.517000e+05 5.125187e-07
2.517500e+05 6.305023e-07
2.518000e+05 6.582060e-07
2.518500e+05 5.728366e-07
2.519000e+05 5.994217e-07
2.519500e+05 5.153390e-07
2.520000e+05 6.538000e-07
2.520500e+05 5.494783e-07
2.521000e+05 6.642325e-07
2.521500e+05 5.716863e-07
2.522000e+05 6.981650e-07
2.522500e+05 6.342848e-07
2.523000e+05 6.963013e-07
2.523500e+05 6.135329e-07
2.524000e+05 5.179574e-07
2.524500e+05 5.763737e-07
2.525000e+05 6.224589e-07
2.525500e+05 6.258287e-07
2.526000e+05 6.390350e-07
2.526500e+05 7.843126e-07
2.527000e+05 6.993783e-07
2.527500e+05 7.548078e-07
2.528000e+05 6.689411e-07
2.528500e+05 5.688304e-07
2.529000e+05 5.127912e-07
2.529500e+05 7.555755e-07
2.530000e+05 6.761333e-07
2.530500e+05 5.326666e-07
2.531000e+05 7.589379e-07
2.531500e+05 5.604018e-07
2.532000e+05 5.674019e-07
2.532500e+05 6.472401e-07
2.533000e+05 6.739131e-07
2.533500e+05 6.080822e-07
2.534000e+05 5.455528e-07
2.534500e+05 4.599409e-07
2.535000e+05 6.587920e-07
2.535500e+05 6.269664e-07
2.536000e+05 6.906758e-07
2.536500e+05 5.557932e-07
2.537000e+05 6.665421e-07
2.537500e+05 7.215219e-07
2.538000e+05 6.864501e-07
2.538500e+05 6.151121e-07
2.539000e+05 6.763146e-07
2.539500e+05 6.915404e-07
2.540000e+05 6.932938e-07
2.540500e+05 6.162698e-07
2.541000e+05 5.193067e-07
2.541500e+05 6.151243e-07
2.542000e+05 4.685943e-07
2.542500e+05 6.688870e-07
2.543000e+05 4.431155e-07
2.543500e+05 5.661375e-07
2.544000e+05 6.317471e-07
2.544500e+05 5.667077e-07
2.545000e+05 6.576502e-07
2.545500e+05 5.225621e-07
2.546000e+05 7.927287e-07
2.546500e+05 6.800492e-07
2.547000e+05 7.881187e-07
2.547500e+05 5.538348e-07
2.548000e+05 6.449648e-07
2.548500e+05 6.970505e-07
2.549000e+05 5.959522e-07
2.549500e+05 6.334183e-07
2.550000e+05 8.575870e-07
2.550500e+05 6.762387e-07
2.551000e+05 5.593593e-07
2.551500e+05 5.006901e-07
2.552000e+05 6.025434e-07
2.552500e+05 6.392852e-07
2.553000e+05 5.600346e-07
2.553500e+05 6.846309e-07
2.554000e+05 6.548018e-07
2.554500e+05 7.257370e-07
2.555000e+05 5.817818e-07
2.555500e+05 5.912298e-07
2.556000e+05 4.824151e-07
2.556500e+05 6.337816e-07
2.557000e+05 6.090880e-07
2.557500e+05 7.189211e-07
2.558000e+05 4.780238e-07
2.558500e+05 6.106805e-07
2.559000e+05 6.538818e-07
2.559500e+05 5.080761e-07
2.560000e+05 5.917205e-07
2.560500e+05 6.239978e-07
2.561000e+05 5.745021e-07
2.561500e+05 6.376709e-07
2.562000e+05 5.236417e-07
2.562500e+05 6.391486e-07
2.563000e+05 6.063025e-07
2.563500e+05 4.979423e-07
2.564000e+05 5.503652e-07
2.564500e+05 6.496438e-07
2.565000e+05 5.304709e-07
2.565500e+05 4.985803e-07
2.566000e+05 5.725347e-07
2.566500e+05 6.001837e-07
2.567000e+05 5.493080e-07
2.567500e+05 5.586543e-07
2.568000e+05 6.134133e-07
2.568500e+05 6.632516e-07
2.569000e+05 6.461632e-07
2.569500e+05 6.320114e-07
2.570000e+05 7.290472e-07
2.570500e+05 4.919784e-07
2.571000e+05 6.867012e-07
2.571500e+05 7.326771e-07
2.572000e+05 5.751160e-07
2.572500e+05 6.941532e-07
2.573000e+05 6.263555e-07
2.573500e+05 5.731080e-07
2.574000e+05 6.262170e-07
2.574500e+05 7.587271e-07
2.575000e+05 7.742655e-07
2.575500e+05 6.610238e-07
2.576000e+05 7.542357e-07
2.576500e+05 5.884458e-07
2.577000e+05 5.861678e-07
2.577500e+05 6.092538e-07
2.578000e+05 6.478717e-07
2.578500e+05 6.532743e-07
2.579000e+05 5.485079e-07
2.579500e+05 5.522876e-07
2.580000e+05 5.252006e-07
2.580500e+05 5.422895e-07
2.581000e+05 5.640669e-07
2.581500e+05 5.801349e-07
2.582000e+05 5.815282e-07
2.582500e+05 5.802988e-07
2.583000e+05 5.157689e-07
2.583500e+05 6.322439e-07
2.584000e+05 6.586894e-07
2.584500e+05 6.506633e-07
2.585000e+05 6.916155e-07
2.585500e+05 6.844733e-07
2.586000e+05 5.697564e-07
2.586500e+05 5.722281e-07
2.587000e+05 6.522290e-07
2.587500e+05 6.837092e-07
2.588000e+05 6.041130e-07
2.588500e+05 6.376100e-07
2.589000e+05 5.521850e-07
2.589500e+05 6.200972e-07
2.590000e+05 5.465875e-07
2.590500e+05 5.784254e-07
2.591000e+05 4.561633e-07
2.591500e+05 6.161413e-07
2.592000e+05 6.070566e-07
2.592500e+05 6.697569e-07
2.593000e+05 6.823657e-07
2.593500e+05 6.878409e-07
2.594000e+05 6.331070e-07
2.594500e+05 7.316568e-07
2.595000e+05 5.284697e-07
2.595500e+05 6.951403e-07
2.596000e+05 6.443863e-07
2.596500e+05 7.779448e-07
2.597000e+05 5.091128e-07
2.597500e+05 6.015233e-07
2.598000e+05 5.491414e-07
2.598500e+05 6.022302e-07
2.599000e+05 6.700706e-07
2.599500e+05 6.887117e-07
2.600000e+05 5.077048e-07
2.600500e+05 4.475769e-07
2.601000e+05 6.530565e-07
2.601500e+05 5.479696e-07
2.602000e+05 6.378713e-07
2.602500e+05 6.115692e-07
2.603000e+05 6.459046e-07
2.603500e+05 6.289077e-07
2.604000e+05 5.121798e-07
2.604500e+05 5.790202e-07
2.605000e+05 5.985509e-07
2.605500e+05 6.619570e-07
2.606000e+05 4.898622e-07
2.606500e+05 5.190190e-07
2.607000e+05 6.326013e-07
2.607500e+05 5.421069e-07
2.608000e+05 6.107605e-07
2.608500e+05 5.657163e-07
2.609000e+05 5.707234e-07
2.609500e+05 5.914667e-07
2.610000e+05 5.396305e-07
2.610500e+05 6.403539e-07
2.611000e+05 6.259294e-07
2.611500e+05 5.787105e-07
2.612000e+05 6.737861e-07
2.612500e+05 5.245363e-07
2.613000e+05 6.005142e-07
2.613500e+05 5.735307e-07
2.614000e+05 5.064659e-07
2.614500e+05 6.477822e-07
2.615000e+05 6.557050e-07
2.615500e+05 6.277370e-07
2.616000e+05 5.562716e-07
2.616500e+05 5.821403e-07
2.617000e+05 6.661736e-07
2.617500e+05 6.412532e-07
2.618000e+05 5.743171e-07
2.618500e+05 5.696773e-07
2.619000e+05 6.063130e-07
2.619500e+05 5.149556e-07
2.620000e+05 6.972661e-07
2.620500e+05 6.414193e-07
2.621000e+05 5.525793e-07
2.621500e+05 5.849574e-07
2.622000e+05 5.980161e-07
2.622500e+05 6.214369e-07
2.623000e+05 5.898029e-07
2.623500e+05 6.523375e-07
2.624000e+05 5.669734e-07
2.624500e+05 5.089431e-07
2.625000e+05 5.767011e-07
2.625500e+05 6.614489e-07
2.626000e+05 7.423032e-07
2.626500e+05 5.880899e-07
2.627000e+05 5.456803e-07
2.627500e+05 5.494331e-07
2.628000e+05 5.732097e-07
2.628500e+05 6.741457e-07
2.629000e+05 5.817925e-07
2.629500e+05 5.080478e-07
2.630000e+05 6.543911e-07
2.630500e+05 6.410761e-07
2.631000e+05 6.877674e-07
2.631500e+05 7.328754e-07
2.632000e+05 5.503300e-07
2.632500e+05 5.321337e-07
2.633000e+05 6.491066e-07
2.633500e+05 5.651259e-07
2.634000e+05 5.227681e-07
2.634500e+05 6.206807e-07
2.635000e+05 5.591888e-07
2.635500e+05 6.514429e-07
2.636000e+05 6.344824e-07
2.636500e+05 6.181475e-07
2.637000e+05 6.792146e-07
2.637500e+05 5.867361e-07
2.638000e+05 6.594310e-07
2.638500e+05 5.660814e-07
2.639000e+05 6.092141e-07
2.639500e+05 6.626056e-07
2.640000e+05 6.515090e-07
2.640500e+05 5.501052e-07
2.641000e+05 6.474748e-07
2.641500e+05 6.437623e-07
2.642000e+05 6.899341e-07
2.642500e+05 6.020847e-07
2.643000e+05 6.388902e-07
2.643500e+05 6.991613e-07
2.644000e+05 5.151517e-07
2.644500e+05 6.081241e-07
2.645000e+05 5.770810e-07
2.645500e+05 5.493183e-07
2.646000e+05 6.349514e-07
2.646500e+05 5.476755e-07
2.647000e+05 6.115379e-07
2.647500e+05 5.631221e-07
2.648000e+05 5.572213e-07
2.648500e+05 5.424597e-07
2.649000e+05 5.126542e-07
2.649500e+05 6.008508e-07
2.650000e+05 6.662916e-07
2.650500e+05 6.168269e-07
2.651000e+05 6.155405e-07
2.651500e+05 6.863071e-07
2.652000e+05 5.737279e-07
2.652500e+05 6.177328e-07
2.653000e+05 4.885350e-07
2.653500e+05 5.840826e-07
2.654000e+05 5.792520e-07
2.654500e+05 6.175336e-07
2.655000e+05 5.999146e-07
2.655500e+05 5.788117e-07
2.656000e+05 4.973909e-07
2.656500e+05 5.553975e-07
2.657000e+05 5.285005e-07
2.657500e+05 5.607072e-07
2.658000e+05 5.077999e-07
2.658500e+05 5.184754e-07
2.659000e+05 6.639597e-07
2.659500e+05 7.375181e-07
2.660000e+05 5.956433e-07
2.660500e+05 5.251266e-07
2.661000e+05 7.079069e-07
2.661500e+05 5.798324e-07
2.662000e+05 5.300581e-07
2.662500e+05 5.723405e-07
2.663000e+05 6.243865e-07
2.663500e+05 6.722361e-07
2.664000e+05 5.231672e-07
2.664500e+05 5.615619e-07
2.665000e+05 5.171921e-07
2.665500e+05 6.431868e-07
2.666000e+05 4.724794e-07
2.666500e+05 6.028149e-07
2.667000e+05 5.962099e-07
2.667500e+05 5.918888e-07
2.668000e+05 6.078307e-07
2.668500e+05 5.482606e-07
2.669000e+05 5.306001e-07
2.669500e+05 6.420064e-07
2.670000e+05 5.225272e-07
2.670500e+05 5.665225e-07
2.671000e+05 6.358997e-07
2.671500e+05 6.273470e-07
2.672000e+05 6.254874e-07
2.672500e+05 5.914240e-07
2.673000e+05 6.103942e-07
2.673500e+05 6.140817e-07
2.674000e+05 7.515165e-07
2.674500e+05 5.604952e-07
2.675000e+05 6.781299e-07
2.675500e+05 6.106258e-07
2.676000e+05 6.480688e-07
2.676500e+05 5.147014e-07
2.677000e+05 5.446321e-07
2.677500e+05 5.833563e-07
2.678000e+05 5.365972e-07
2.678500e+05 6.318888e-07
2.679000e+05 5.817169e-07
2.679500e+05 6.394277e-07
2.680000e+05 5.675041e-07
2.680500e+05 5.597999e-07
2.681000e+05 4.590689e-07
2.681500e+05 5.486441e-07
2.682000e+05 5.387471e-07
2.682500e+05 5.418778e-07
2.683000e+05 5.643175e-07
2.683500e+05 5.418179e-07
2.684000e+05 6.388069e-07
2.684500e+05 6.368395e-07
2.685000e+05 5.735955e-07
2.685500e+05 6.265064e-07
2.686000e+05 5.966738e-07
2.686500e+05 5.160298e-07
2.687000e+05 6.033796e-07
2.687500e+05 5.572696e-07
2.688000e+05 5.045666e-07
2.688500e+05 6.107710e-07
2.689000e+05 4.683458e-07
2.689500e+05 5.690541e-07
2.690000e+05 6.362898e-07
2.690500e+05 6.561436e-07
2.691000e+05 7.016547e-07
2.691500e+05 4.979288e-07
2.692000e+05 5.049560e-07
2.692500e+05 5.596101e-07
2.693000e+05 5.545313e-07
2.693500e+05 4.975639e-07
2.694000e+05 5.224060e-07
2.694500e+05 5.458725e-07
2.695000e+05 4.242905e-07
2.695500e+05 5.548567e-07
2.696000e+05 5.772066e-07
2.696500e+05 4.614347e-07
2.697000e+05 6.703220e-07
2.697500e+05 6.756973e-07
2.698000e+05 5.861223e-07
2.698500e+05 5.590434e-07
2.699000e+05 4.502986e-07
2.699500e+05 5.603666e-07
2.700000e+05 6.228993e-07
2.700500e+05 6.746213e-07
2.701000e+05 5.114852e-07
2.701500e+05 4.795861e-07
2.702000e+05 6.195759e-07
2.702500e+05 6.029827e-07
2.703000e+05 5.752112e-07
2.703500e+05 6.304383e-07
2.704000e+05 4.969163e-07
2.704500e+05 5.252910e-07
2.705000e+05 6.041873e-07
2.705500e+05 5.361542e-07
2.706000e+05 5.284147e-07
2.706500e+05 6.226202e-07
2.707000e+05 6.113658e-07
2.707500e+05 6.058840e-07
2.708000e+05 5.807408e-07
2.708500e+05 5.756837e-07
2.709000e+05 4.528711e-07
2.709500e+05 6.728112e-07
2.710000e+05 5.754123e-07
2.710500e+05 5.775428e-07
2.711000e+05 5.963954e-07
2.711500e+05 6.116648e-07
2.712000e+05 5.830434e-07
2.712500e+05 6.102334e-07
2.713000e+05 6.547891e-07
2.713500e+05 5.681633e-07
2.714000e+05 5.847901e-07
2.714500e+05 7.445062e-07
2.715000e+05 4.934174e-07
2.715500e+05 5.124466e-07
2.716000e+05 5.995307e-07
2.716500e+05 4.935525e-07
2.717000e+05 7.282874e-07
2.717500e+05 5.747961e-07
2.718000e+05 5.872367e-07
2.718500e+05 5.243558e-07
2.719000e+05 5.779881e-07
2.719500e+05 6.882254e-07
2.720000e+05 7.070148e-07
2.720500e+05 6.126981e-07
2.721000e+05 5.667984e-07
2.721500e+05 5.967858e-07
2.722000e+05 5.893620e-07
2.722500e+05 4.965922e-07
2.723000e+05 5.097860e-07
2.723500e+05 6.837347e-07
2.724000e+05 6.488388e-07
2.724500e+05 4.820368e-07
2.725000e+05 4.992550e-07
2.725500e+05 5.544653e-07
2.726000e+05 5.650178e-07
2.726500e+05 5.284260e-07
2.727000e+05 5.219830e-07
2.727500e+05 5.534018e-07
2.728000e+05 4.918705e-07
2.728500e+05 5.995707e-07
2.729000e+05 5.599748e-07
2.729500e+05 7.884761e-07
2.730000e+05 5.552723e-07
2.730500e+05 6.935587e-07
2.731000e+05 5.166488e-07
2.731500e+05 5.747634e-07
2.732000e+05 6.199938e-07
2.732500e+05 5.181470e-07
2.733000e+05 5.208029e-07
2.733500e+05 5.958123e-07
2.734000e+05 4.588492e-07
2.734500e+05 5.683526e-07
2.735000e+05 5.719330e-07
2.735500e+05 7.012439e-07
2.736000e+05 6.000886e-07
2.736500e+05 5.735950e-07
2.737000e+05 6.107488e-07
2.737500e+05 7.168416e-07
2.738000e+05 5.439844e-07
2.738500e+05 5.686342e-07
2.739000e+05 5.184089e-07
2.739500e+05 5.992338e-07
2.740000e+05 5.662740e-07
2.740500e+05 5.847000e-07
2.741000e+05 4.758520e-07
2.741500e+05 4.942668e-07
2.742000e+05 5.402646e-07
2.742500e+05 6.050107e-07
2.743000e+05 5.446022e-07
2.743500e+05 5.882144e-07
2.744000e+05 5.000035e-07
2.744500e+05 5.904845e-07
2.745000e+05 7.118412e-07
2.745500e+05 5.316167e-07
2.746000e+05 5.133156e-07
2.746500e+05 5.506369e-07
2.747000e+05 5.963889e-07
2.747500e+05 5.414062e-07
2.748000e+05 6.683190e-07
2.748500e+05 6.087043e-07
2.749000e+05 5.843013e-07
2.749500e+05 6.477919e-07
2.750000e+05 5.332886e-07
2.750500e+05 4.868724e-07
2.751000e+05 5.547679e-07
2.751500e+05 5.418776e-07
2.752000e+05 5.882008e-07
2.752500e+05 6.120019e-07
2.753000e+05 5.052766e-07
2.753500e+05 5.936457e-07
2.754000e+05 5.123336e-07
2.754500e+05 6.011649e-07
2.755000e+05 5.482000e-07
2.755500e+05 5.258293e-07
2.756000e+05 5.718606e-07
2.756500e+05 6.144556e-07
2.757000e+05 5.219457e-07
2.757500e+05 6.107217e-07
2.758000e+05 4.943756e-07
2.758500e+05 5.554416e-07
2.759000e+05 5.772512e-07
2.759500e+05 5.968711e-07
2.760000e+05 5.285252e-07
2.760500e+05 5.236747e-07
2.761000e+05 5.551330e-07
2.761500e+05 5.978214e-07
2.762000e+05 5.714775e-07
2.762500e+05 5.277659e-07
2.763000e+05 6.127070e-07
2.763500e+05 6.057725e-07
2.764000e+05 6.093744e-07
2.764500e+05 5.422804e-07
2.765000e+05 6.004378e-07
2.765500e+05 4.707593e-07
2.766000e+05 5.797368e-07
2.766500e+05 4.920650e-07
2.767000e+05 5.406303e-07
2.767500e+05 5.950148e-07
2.768000e+05 5.492047e-07
2.768500e+05 5.154562e-07
2.769000e+05 4.552179e-07
2.769500e+05 5.791628e-07
2.770000e+05 4.013796e-07
2.770500e+05 6.685389e-07
2.771000e+05 6.340808e-07
2.771500e+05 5.940983e-07
2.772000e+05 5.793963e-07
2.772500e+05 6.992548e-07
2.773000e+05 5.279976e-07
2.773500e+05 4.957649e-07
2.774000e+05 5.569810e-07
2.774500e+05 4.783407e-07
2.775000e+05 6.894746e-07
2.775500e+05 6.408524e-07
2.776000e+05 6.705521e-07
2.776500e+05 5.379075e-07
2.777000e+05 5.708685e-07
2.777500e+05 5.934916e-07
2.778000e+05 6.630274e-07
2.778500e+05 4.845472e-07
2.779000e+05 5.782391e-07
2.779500e+05 4.324330e-07
2.780000e+05 4.682879e-07
2.780500e+05 5.857416e-07
2.781000e+05 4.451746e-07
2.781500e+05 5.070854e-07
2.782000e+05 5.495288e-07
2.782500e+05 4.636133e-07
2.783000e+05 6.518054e-07
2.783500e+05 6.703405e-07
2.784000e+05 5.422716e-07
2.784500e+05 4.875662e-07
2.785000e+05 5.762066e-07
2.785500e+05 6.046511e-07
2.786000e+05 4.515728e-07
2.786500e+05 5.790009e-07
2.787000e+05 7.125952e-07
2.787500e+05 5.680752e-07
2.788000e+05 5.811961e-07
2.788500e+05 5.103823e-07
2.789000e+05 4.821159e-07
2.789500e+05 4.912500e-07
2.790000e+05 6.800986e-07
2.790500e+05 6.266416e-07
2.791000e+05 5.841812e-07
2.791500e+05 6.204947e-07
2.792000e+05 5.350717e-07
2.792500e+05 5.524163e-07
2.793000e+05 5.087958e-07
2.793500e+05 5.710961e-07
2.794000e+05 5.442876e-07
2.794500e+05 6.174362e-07
2.795000e+05 5.874025e-07
2.795500e+05 4.981233e-07
2.796000e+05 6.354670e-07
2.796500e+05 5.666534e-07
2.797000e+05 5.525751e-07
2.797500e+05 6.551908e-07
2.798000e+05 4.656821e-07
2.798500e+05 4.671545e-07
2.799000e+05 5.570932e-07
2.799500e+05 4.910688e-07
2.800000e+05 5.282001e-07
2.800500e+05 5.137209e-07
2.801000e+05 4.694633e-07
2.801500e+05 5.065182e-07
2.802000e+05 5.359874e-07
2.802500e+05 5.308556e-07
2.803000e+05 6.712975e-07
2.803500e+05 6.456137e-07
2.804000e+05 5.495888e-07
2.804500e+05 5.900242e-07
2.805000e+05 5.061091e-07
2.805500e+05 4.958575e-07
2.806000e+05 4.519372e-07
2.806500e+05 5.876915e-07
2.807000e+05 4.807179e-07
2.807500e+05 5.352510e-07
2.808000e+05 4.393119e-07
2.808500e+05 5.965836e-07
2.809000e+05 5.318958e-07
2.809500e+05 4.979458e-07
2.810000e+05 5.319235e-07
2.810500e+05 5.690059e-07
2.811000e+05 6.315265e-07
2.811500e+05 5.007884e-07
2.812000e+05 5.983140e-07
2.812500e+05 5.694071e-07
2.813000e+05 5.312840e-07
2.813500e+05 5.850533e-07
2.814000e+05 4.945204e-07
2.814500e+05 5.745440e-07
2.815000e+05 5.127184e-07
2.815500e+05 5.438810e-07
2.816000e+05 5.462758e-07
2.816500e+05 5.943279e-07
2.817000e+05 4.950569e-07
2.817500e+05 6.117252e-07
2.818000e+05 5.024964e-07
2.818500e+05 5.399328e-07
2.819000e+05 5.690667e-07
2.819500e+05 5.348907e-07
2.820000e+05 5.548437e-07
2.820500e+05 5.319120e-07
2.821000e+05 5.413332e-07
2.821500e+05 4.671827e-07
2.822000e+05 5.539818e-07
2.822500e+05 5.323636e-07
2.823000e+05 5.604067e-07
2.823500e+05 4.617894e-07
2.824000e+05 5.533586e-07
2.824500e+05 5.207177e-07
2.825000e+05 4.550346e-07
2.825500e+05 5.193765e-07
2.826000e+05 6.666372e-07
2.826500e+05 5.330097e-07
2.827000e+05 6.815012e-07
2.827500e+05 5.467655e-07
2.828000e+05 5.590583e-07
2.828500e+05 5.153319e-07
2.829000e+05 4.581973e-07
2.829500e+05 4.583885e-07
2.830000e+05 5.583255e-07
2.830500e+05 5.753243e-07
2.831000e+05 4.505688e-07
2.831500e+05 5.182461e-07
2.832000e+05 5.402884e-07
2.832500e+05 5.135917e-07
2.833000e+05 5.751181e-07
2.833500e+05 5.410580e-07
2.834000e+05 4.837914e-07
2.834500e+05 5.497945e-07
2.835000e+05 6.087878e-07
2.835500e+05 4.970461e-07
2.836000e+05 5.340158e-07
2.836500e+05 5.187288e-07
2.837000e+05 5.164497e-07
2.837500e+05 5.826638e-07
2.838000e+05 4.873306e-07
2.838500e+05 6.043598e-07
2.839000e+05 4.910016e-07
2.839500e+05 6.365190e-07
2.840000e+05 5.355326e-07
2.840500e+05 5.051048e-07
2.841000e+05 5.053433e-07
2.841500e+05 5.678950e-07
2.842000e+05 5.294237e-07
2.842500e+05 5.296512e-07
2.843000e+05 7.040334e-07
2.843500e+05 4.453912e-07
2.844000e+05 5.210100e-07
2.844500e+05 6.032092e-07
2.845000e+05 5.785890e-07
2.845500e+05 4.773038e-07
2.846000e+05 5.352349e-07
2.846500e+05 4.778910e-07
2.847000e+05 4.436869e-07
2.847500e+05 5.017532e-07
2.848000e+05 4.512137e-07
2.848500e+05 4.791536e-07
2.849000e+05 5.254289e-07
2.849500e+05 5.982064e-07
2.850000e+05 6.286915e-07
2.850500e+05 5.096286e-07
2.851000e+05 5.638062e-07
2.851500e+05 5.249700e-07
2.852000e+05 5.688118e-07
2.852500e+05 4.991213e-07
2.853000e+05 6.350167e-07
2.853500e+05 4.750082e-07
2.854000e+05 4.688090e-07
2.854500e+05 5.558580e-07
2.855000e+05 5.675298e-07
2.855500e+05 5.446059e-07
2.856000e+05 5.268784e-07
2.856500e+05 6.545173e-07
2.857000e+05 4.474546e-07
2.857500e+05 5.503190e-07
2.858000e+05 5.917995e-07
2.858500e+05 5.345586e-07
2.859000e+05 5.166602e-07
2.859500e+05 4.993408e-07
2.860000e+05 5.683050e-07
2.860500e+05 3.769776e-07
2.861000e+05 6.161216e-07
2.861500e+05 5.452351e-07
2.862000e+05 4.872768e-07
2.862500e+05 5.031693e-07
2.863000e+05 6.500220e-07
2.863500e+05 6.037451e-07
2.864000e+05 5.074495e-07
2.864500e+05 5.882599e-07
2.865000e+05 5.776581e-07
2.865500e+05 6.475059e-07
2.866000e+05 5.819132e-07
2.866500e+05 4.857620e-07
2.867000e+05 6.173765e-07
2.867500e+05 5.316417e-07
2.868000e+05 4.987960e-07
2.868500e+05 4.374732e-07
2.869000e+05 4.744707e-07
2.869500e+05 4.653970e-07
2.870000e+05 4.447885e-07
2.870500e+05 4.585737e-07
2.871000e+05 4.823931e-07
2.871500e+05 5.320258e-07
2.872000e+05 5.132007e-07
2.872500e+05 3.734923e-07
2.873000e+05 6.082784e-07
2.873500e+05 5.891560e-07
2.874000e+05 5.465871e-07
2.874500e+05 4.203655e-07
2.875000e+05 4.671917e-07
2.875500e+05 5.588380e-07
2.876000e+05 5.278510e-07
2.876500e+05 5.290708e-07
2.877000e+05 5.120825e-07
2.877500e+05 6.020288e-07
2.878000e+05 5.188979e-07
2.878500e+05 5.489623e-07
2.879000e+05 5.639643e-07
2.879500e+05 5.774592e-07
2.880000e+05 4.492786e-07
2.880500e+05 5.131798e-07
2.881000e+05 4.984293e-07
2.881500e+05 5.495951e-07
2.882000e+05 5.518661e-07
2.882500e+05 5.351866e-07
2.883000e+05 6.035475e-07
2.883500e+05 4.658500e-07
2.884000e+05 5.522021e-07
2.884500e+05 4.442568e-07
2.885000e+05 4.492976e-07
2.885500e+05 4.361182e-07
2.886000e+05 4.017722e-07
2.886500e+05 5.802941e-07
2.887000e+05 4.679466e-07
2.887500e+05 4.294368e-07
2.888000e+05 4.635622e-07
2.888500e+05 4.775147e-07
2.889000e+05 4.565718e-07
2.889500e+05 5.833638e-07
2.890000e+05 4.625154e-07
2.890500e+05 5.266895e-07
2.891000e+05 4.764822e-07
2.891500e+05 5.297585e-07
2.892000e+05 4.319066e-07
2.892500e+05 5.048485e-07
2.893000e+05 5.624653e-07
2.893500e+05 4.998129e-07
2.894000e+05 4.870852e-07
2.894500e+05 5.150402e-07
2.895000e+05 5.051318e-07
2.895500e+05 6.362248e-07
2.896000e+05 4.617519e-07
2.896500e+05 4.944104e-07
2.897000e+05 4.462197e-07
2.897500e+05 5.063648e-07
2.898000e+05 7.701092e-07
2.898500e+05 4.903426e-07
2.899000e+05 5.168722e-07
2.899500e+05 5.784124e-07
2.900000e+05 4.949384e-07
2.900500e+05 5.042984e-07
2.901000e+05 4.973419e-07
2.901500e+05 5.276053e-07
2.902000e+05 5.795856e-07
2.902500e+05 4.696964e-07
2.903000e+05 4.587274e-07
2.903500e+05 5.024678e-07
2.904000e+05 3.720078e-07
2.904500e+05 4.966815e-07
2.905000e+05 5.428901e-07
2.905500e+05 5.260094e-07
2.906000e+05 5.043167e-07
2.906500e+05 5.447755e-07
2.907000e+05 4.947722e-07
2.907500e+05 5.271504e-07
2.908000e+05 5.366291e-07
2.908500e+05 4.928973e-07
2.909000e+05 4.503235e-07
2.909500e+05 5.594943e-07
2.910000e+05 5.257109e-07
2.910500e+05 6.551516e-07
2.911000e+05 4.701966e-07
2.911500e+05 5.989145e-07
2.912000e+05 5.817384e-07
2.912500e+05 4.798064e-07
2.913000e+05 4.943159e-07
2.913500e+05 5.573673e-07
2.914000e+05 5.057192e-07
2.914500e+05 4.638265e-07
2.915000e+05 4.907483e-07
2.915500e+05 4.231670e-07
2.916000e+05 4.484052e-07
2.916500e+05 5.051652e-07
2.917000e+05 6.004502e-07
2.917500e+05 5.023852e-07
2.918000e+05 4.864035e-07
2.918500e+05 5.333275e-07
2.919000e+05 4.871080e-07
2.919500e+05 4.836727e-07
2.920000e+05 5.548642e-07
2.920500e+05 4.624170e-07
2.921000e+05 4.337615e-07
2.921500e+05 5.856870e-07
2.922000e+05 5.007876e-07
2.922500e+05 3.634799e-07
2.923000e+05 5.357511e-07
2.923500e+05 4.652554e-07
2.924000e+05 5.380458e-07
2.924500e+05 5.334454e-07
2.925000e+05 5.128204e-07
2.925500e+05 6.700404e-07
2.926000e+05 5.362579e-07
2.926500e+05 4.778693e-07
2.927000e+05 5.531559e-07
2.927500e+05 5.335059e-07
2.928000e+05 5.413617e-07
2.928500e+05 4.467602e-07
2.929000e+05 6.118709e-07
2.929500e+05 4.739311e-07
2.930000e+05 5.105717e-07
2.930500e+05 5.346346e-07
2.931000e+05 5.145384e-07
2.931500e+05 6.243543e-07
2.932000e+05 5.151356e-07
2.932500e+05 4.649834e-07
2.933000e+05 4.792613e-07
2.933500e+05 4.652970e-07
2.934000e+05 5.195094e-07
2.934500e+05 4.717284e-07
2.935000e+05 3.797835e-07
2.935500e+05 4.443022e-07
2.936000e+05 5.871770e-07
2.936500e+05 4.899009e-07
2.937000e+05 4.904033e-07
2.937500e+05 5.591543e-07
2.938000e+05 4.581695e-07
2.938500e+05 4.370826e-07
2.939000e+05 5.446559e-07
2.939500e+05 4.899812e-07
2.940000e+05 3.996809e-07
2.940500e+05 5.469567e-07
2.941000e+05 5.324442e-07
2.941500e+05 5.445455e-07
2.942000e+05 4.505781e-07
2.942500e+05 5.252959e-07
2.943000e+05 4.831417e-07
2.943500e+05 5.204042e-07
2.944000e+05 5.431993e-07
2.944500e+05 3.827008e-07
2.945000e+05 4.791671e-07
2.945500e+05 5.683735e-07
2.946000e+05 4.528577e-07
2.946500e+05 5.258728e-07
2.947000e+05 4.688453e-07
2.947500e+05 5.080834e-07
2.948000e+05 4.833194e-07
2.948500e+05 5.348827e-07
2.949000e+05 5.645334e-07
2.949500e+05 5.974790e-07
2.950000e+05 4.676779e-07
2.950500e+05 4.115050e-07
2.951000e+05 4.902004e-07
2.951500e+05 4.946545e-07
2.952000e+05 4.697540e-07
2.952500e+05 4.547620e-07
2.953000e+05 5.627780e-07
2.953500e+05 4.495343e-07
2.954000e+05 4.262234e-07
2.954500e+05 4.831254e-07
2.955000e+05 5.245548e-07
2.955500e+05 5.295675e-07
2.956000e+05 5.141341e-07
2.956500e+05 5.459729e-07
2.957000e+05 5.492693e-07
2.957500e+05 5.310221e-07
2.958000e+05 5.395024e-07
2.958500e+05 5.073765e-07
2.959000e+05 4.998709e-07
2.959500e+05 5.526097e-07
2.960000e+05 5.078729e-07
2.960500e+05 5.681079e-07
2.961000e+05 5.826573e-07
2.961500e+05 5.552926e-07
2.962000e+05 4.774404e-07
2.962500e+05 5.669800e-07
2.963000e+05 4.770316e-07
2.963500e+05 4.045549e-07
2.964000e+05 4.804144e-07
2.964500e+05 5.339486e-07
2.965000e+05 4.077210e-07
2.965500e+05 5.047512e-07
2.966000e+05 5.574261e-07
2.966500e+05 4.313281e-07
2.967000e+05 5.151281e-07
2.967500e+05 5.095040e-07
2.968000e+05 4.457825e-07
2.968500e+05 4.678469e-07
2.969000e+05 5.967927e-07
2.969500e+05 4.437922e-07
2.970000e+05 4.255119e-07
2.970500e+05 4.687506e-07
2.971000e+05 4.041528e-07
2.971500e+05 5.988079e-07
2.972000e+05 5.623289e-07
2.972500e+05 4.266743e-07
2.973000e+05 4.709505e-07
2.973500e+05 5.849807e-07
2.974000e+05 6.959039e-07
2.974500e+05 6.073612e-07
2.975000e+05 5.885465e-07
2.975500e+05 5.040826e-07
2.976000e+05 4.354054e-07
2.976500e+05 4.482812e-07
2.977000e+05 5.385591e-07
2.977500e+05 4.613647e-07
2.978000e+05 4.874444e-07
2.978500e+05 4.468209e-07
2.979000e+05 3.823663e-07
2.979500e+05 4.372873e-07
2.980000e+05 3.827091e-07
2.980500e+05 6.025275e-07
2.981000e+05 5.785680e-07
2.981500e+05 4.827028e-07
2.982000e+05 4.640727e-07
2.982500e+05 5.287538e-07
2.983000e+05 5.111140e-07
2.983500e+05 4.873333e-07
2.984000e+05 5.126509e-07
2.984500e+05 5.048852e-07
2.985000e+05 4.783791e-07
2.985500e+05 5.219032e-07
2.986000e+05 5.091553e-07
2.986500e+05 4.621371e-07
2.987000e+05 4.479505e-07
2.987500e+05 5.188746e-07
2.988000e+05 4.713994e-07
2.988500e+05 5.780067e-07
2.989000e+05 4.840529e-07
2.989500e+05 5.806250e-07
2.990000e+05 5.754280e-07
2.990500e+05 4.259486e-07
2.991000e+05 5.256701e-07
2.991500e+05 4.749827e-07
2.992000e+05 5.950775e-07
2.992500e+05 5.435350e-07
2.993000e+05 4.980940e-07
2.993500e+05 4.096703e-07
2.994000e+05 4.898083e-07
2.994500e+05 5.035676e-07
2.995000e+05 5.215006e-07
2.995500e+05 4.951157e-07
2.996000e+05 5.200175e-07
2.996500e+05 5.740098e-07
2.997000e+05 5.396383e-07
2.997500e+05 5.309329e-07
2.998000e+05 4.814207e-07
2.998500e+05 4.714633e-07
2.999000e+05 4.578646e-07
2.999500e+05 3.892983e-07
3.000000e+05 4.157118e-07
3.000500e+05 5.101543e-07
3.001000e+05 4.324807e-07
3.001500e+05 5.076524e-07
3.002000e+05 5.284981e-07
3.002500e+05 4.078995e-07
3.003000e+05 5.918998e-07
3.003500e+05 5.456660e-07
3.004000e+05 5.646482e-07
3.004500e+05 4.963552e-07
3.005000e+05 4.693767e-07
3.005500e+05 4.619443e-07
3.006000e+05 5.413612e-07
3.006500e+05 5.181261e-07
3.007000e+05 4.632540e-07
3.007500e+05 5.583322e-07
3.008000e+05 5.144529e-07
3.008500e+05 4.927924e-07
3.009000e+05 5.699772e-07
3.009500e+05 4.129734e-07
3.010000e+05 4.601387e-07
3.010500e+05 5.193528e-07
3.011000e+05 5.373130e-07
3.011500e+05 4.675827e-07
3.012000e+05 5.783183e-07
3.012500e+05 4.318593e-07
3.013000e+05 4.942927e-07
3.013500e+05 4.497221e-07
3.014000e+05 4.598192e-07
3.014500e+05 5.097856e-07
3.015000e+05 5.221707e-07
3.015500e+05 5.306325e-07
3.016000e+05 5.502082e-07
3.016500e+05 4.447098e-07
3.017000e+05 4.814306e-07
3.017500e+05 5.356758e-07
3.018000e+05 5.227103e-07
3.018500e+05 5.357966e-07
3.019000e+05 5.671904e-07
3.019500e+05 4.748874e-07
3.020000e+05 5.552542e-07
3.020500e+05 4.840804e-07
3.021000e+05 5.043562e-07
3.021500e+05 4.921731e-07
3.022000e+05 6.247277e-07
3.022500e+05 5.096393e-07
3.023000e+05 5.264549e-07
3.023500e+05 5.283837e-07
3.024000e+05 5.341692e-07
3.024500e+05 6.520612e-07
3.025000e+05 5.017624e-07
3.025500e+05 5.861086e-07
3.026000e+05 4.762901e-07
3.026500e+05 5.682256e-07
3.027000e+05 5.379907e-07
3.027500e+05 4.600950e-07
3.028000e+05 4.816574e-07
3.028500e+05 4.809926e-07
3.029000e+05 4.151492e-07
3.029500e+05 5.844358e-07
3.030000e+05 3.544833e-07
3.030500e+05 4.611055e-07
3.031000e+05 5.065647e-07
3.031500e+05 4.151427e-07
3.032000e+05 5.484480e-07
3.032500e+05 5.655054e-07
3.033000e+05 4.570384e-07
3.033500e+05 4.462839e-07
3.034000e+05 5.445817e-07
3.034500e+05 4.962422e-07
3.035000e+05 4.869701e-07
3.035500e+05 4.749499e-07
3.036000e+05 3.997365e-07
3.036500e+05 4.471814e-07
3.037000e+05 5.878792e-07
3.037500e+05 6.214198e-07
3.038000e+05 5.274510e-07
3.038500e+05 5.634502e-07
3.039000e+05 4.758243e-07
3.039500e+05 5.086919e-07
3.040000e+05 5.044781e-07
3.040500e+05 4.806300e-07
3.041000e+05 6.152396e-07
3.041500e+05 4.612241e-07
3.042000e+05 5.314928e-07
3.042500e+05 5.556653e-07
3.043000e+05 5.004484e-07
3.043500e+05 4.371975e-07
3.044000e+05 4.716387e-07
3.044500e+05 4.817215e-07
3.045000e+05 4.417562e-07
3.045500e+05 5.006312e-07
3.046000e+05 5.055083e-07
3.046500e+05 5.296383e-07
3.047000e+05 5.895925e-07
3.047500e+05 4.510008e-07
3.048000e+05 5.280305e-07
3.048500e+05 4.621258e-07
3.049000e+05 4.525801e-07
3.049500e+05 4.082515e-07
3.050000e+05 4.752706e-07
3.050500e+05 4.869688e-07
3.051000e+05 4.845248e-07
3.051500e+05 5.933477e-07
3.052000e+05 4.782810e-07
3.052500e+05 5.443807e-07
3.053000e+05 5.223575e-07
3.053500e+05 4.715472e-07
3.054000e+05 5.129274e-07
3.054500e+05 5.448670e-07
3.055000e+05 5.711336e-07
3.055500e+05 5.024585e-07
3.056000e+05 4.377054e-07
3.056500e+05 5.119224e-07
3.057000e+05 4.509169e-07
3.057500e+05 4.180078e-07
3.058000e+05 5.485587e-07
3.058500e+05 5.608971e-07
3.059000e+05 4.403872e-07
3.059500e+05 5.277593e-07
3.060000e+05 4.805461e-07
3.060500e+05 4.775500e-07
3.061000e+05 4.125483e-07
3.061500e+05 4.001248e-07
3.062000e+05 4.027448e-07
3.062500e+05 4.601524e-07
3.063000e+05 4.372020e-07
3.063500e+05 4.496909e-07
3.064000e+05 4.326312e-07
3.064500e+05 4.411175e-07
3.065000e+05 4.835939e-07
3.065500e+05 4.651878e-07
3.066000e+05 4.751197e-07
3.066500e+05 4.057128e-07
3.067000e+05 4.215511e-07
3.067500e+05 4.884844e-07
3.068000e+05 5.053013e-07
3.068500e+05 5.408129e-07
3.069000e+05 4.864432e-07
3.069500e+05 5.333689e-07
3.070000e+05 4.490418e-07
3.070500e+05 5.095703e-07
3.071000e+05 4.615038e-07
3.071500e+05 5.274125e-07
3.072000e+05 5.745428e-07
3.072500e+05 4.407528e-07
3.073000e+05 4.374633e-07
3.073500e+05 5.992996e-07
3.074000e+05 4.153118e-07
3.074500e+05 5.724842e-07
3.075000e+05 5.259089e-07
3.075500e+05 4.544139e-07
3.076000e+05 4.078554e-07
3.076500e+05 5.851464e-07
3.077000e+05 4.518839e-07
3.077500e+05 4.367324e-07
3.078000e+05 5.133379e-07
3.078500e+05 6.273282e-07
3.079000e+05 5.025616e-07
3.079500e+05 4.625751e-07
3.080000e+05 4.894114e-07
3.080500e+05 4.964996e-07
3.081000e+05 4.911209e-07
3.081500e+05 4.916014e-07
3.082000e+05 4.835418e-07
3.082500e+05 4.934553e-07
3.083000e+05 4.010887e-07
3.083500e+05 4.414155e-07
3.084000e+05 4.931672e-07
3.084500e+05 4.961756e-07
3.085000e+05 4.787257e-07
3.085500e+05 5.626290e-07
3.086000e+05 5.095200e-07
3.086500e+05 3.956943e-07
3.087000e+05 4.793414e-07
3.087500e+05 4.623434e-07
3.088000e+05 4.374435e-07
3.088500e+05 5.848342e-07
3.089000e+05 4.283732e-07
3.089500e+05 5.604212e-07
3.090000e+05 4.785584e-07
3.090500e+05 4.146491e-07
3.091000e+05 4.148847e-07
3.091500e+05 4.135180e-07
3.092000e+05 4.341382e-07
3.092500e+05 5.321416e-07
3.093000e+05 4.917274e-07
3.093500e+05 5.473632e-07
3.094000e+05 4.438523e-07
3.094500e+05 4.628725e-07
3.095000e+05 4.899756e-07
3.095500e+05 5.162141e-07
3.096000e+05 4.844454e-07
3.096500e+05 3.645920e-07
3.097000e+05 5.051589e-07
3.097500e+05 4.535039e-07
3.098000e+05 5.450411e-07
3.098500e+05 4.258699e-07
3.099000e+05 4.989858e-07
3.099500e+05 4.856541e-07
3.100000e+05 4.267025e-07
3.100500e+05 5.178447e-07
3.101000e+05 4.949108e-07
3.101500e+05 4.622438e-07
3.102000e+05 5.884206e-07
3.102500e+05 4.773114e-07
3.103000e+05 4.445206e-07
3.103500e+05 3.475645e-07
3.104000e+05 5.109975e-07
3.104500e+05 6.664757e-07
3.105000e+05 5.135649e-07
3.105500e+05 5.087078e-07
3.106000e+05 4.271333e-07
3.106500e+05 3.903566e-07
3.107000e+05 4.554320e-07
3.107500e+05 5.140580e-07
3.108000e+05 4.981240e-07
3.108500e+05 4.352717e-07
3.109000e+05 4.486051e-07
3.109500e+05 5.036509e-07
3.110000e+05 4.672690e-07
3.110500e+05 5.911088e-07
3.111000e+05 3.975378e-07
3.111500e+05 4.548013e-07
3.112000e+05 4.517401e-07
3.112500e+05 5.742240e-07
3.113000e+05 4.872634e-07
3.113500e+05 4.261097e-07
3.114000e+05 4.632842e-07
3.114500e+05 4.684273e-07
3.115000e+05 5.405883e-07
3.115500e+05 4.218736e-07
3.116000e+05 4.252227e-07
3.116500e+05 5.355024e-07
3.117000e+05 4.986546e-07
3.117500e+05 5.044085e-07
3.118000e+05 3.763287e-07
3.118500e+05 5.261363e-07
3.119000e+05 4.573114e-07
3.119500e+05 5.582932e-07
3.120000e+05 4.838928e-07
3.120500e+05 5.039688e-07
3.121000e+05 4.574835e-07
3.121500e+05 4.602461e-07
3.122000e+05 4.138574e-07
3.122500e+05 4.427696e-07
3.123000e+05 3.551507e-07
3.123500e+05 4.626269e-07
3.124000e+05 4.077432e-07
3.124500e+05 5.290835e-07
3.125000e+05 4.457862e-07
3.125500e+05 4.783952e-07
3.126000e+05 4.939958e-07
3.126500e+05 4.196702e-07
3.127000e+05 4.469410e-07
3.127500e+05 4.343367e-07
3.128000e+05 4.586544e-07
3.128500e+05 4.654341e-07
3.129000e+05 4.598759e-07
3.129500e+05 4.873144e-07
3.130000e+05 4.748468e-07
3.130500e+05 4.591340e-07
3.131000e+05 4.748102e-07
3.131500e+05 5.040312e-07
3.132000e+05 4.516445e-07
3.132500e+05 4.842875e-07
3.133000e+05 5.012381e-07
3.133500e+05 4.537920e-07
3.134000e+05 4.659180e-07
3.134500e+05 4.894005e-07
3.135000e+05 3.993845e-07
3.135500e+05 4.527663e-07
3.136000e+05 4.292151e-07
3.136500e+05 4.952886e-07
3.137000e+05 4.780861e-07
3.137500e+05 4.640511e-07
3.138000e+05 4.854628e-07
3.138500e+05 4.029314e-07
3.139000e+05 5.093887e-07
3.139500e+05 4.288567e-07
3.140000e+05 4.462859e-07
3.140500e+05 5.048198e-07
3.141000e+05 5.740527e-07
3.141500e+05 4.781628e-07
3.142000e+05 5.420120e-07
3.142500e+05 4.266184e-07
3.143000e+05 4.088780e-07
3.143500e+05 4.607314e-07
3.144000e+05 4.659737e-07
3.144500e+05 5.302882e-07
3.145000e+05 5.609500e-07
3.145500e+05 4.253248e-07
3.146000e+05 4.903030e-07
3.146500e+05 5.606004e-07
3.147000e+05 4.375041e-07
3.147500e+05 5.166381e-07
3.148000e+05 4.403556e-07
3.148500e+05 4.874747e-07
3.149000e+05 5.489175e-07
3.149500e+05 4.313957e-07
3.150000e+05 4.191074e-07
3.150500e+05 5.315969e-07
3.151000e+05 3.726764e-07
3.151500e+05 4.786398e-07
3.152000e+05 6.048502e-07
3.152500e+05 3.816852e-07
3.153000e+05 5.610394e-07
3.153500e+05 3.785322e-07
3.154000e+05 4.594556e-07
3.154500e+05 5.542523e-07
3.155000e+05 4.451747e-07
3.155500e+05 4.815551e-07
3.156000e+05 4.274297e-07
3.156500e+05 4.643282e-07
3.157000e+05 5.741653e-07
3.157500e+05 4.436463e-07
3.158000e+05 4.675959e-07
3.158500e+05 5.207243e-07
3.159000e+05 3.903469e-07
3.159500e+05 4.291782e-07
3.160000e+05 5.712612e-07
3.160500e+05 4.830450e-07
3.161000e+05 4.803120e-07
3.161500e+05 4.604880e-07
3.162000e+05 5.268237e-07
3.162500e+05 3.982970e-07
3.163000e+05 5.137485e-07
3.163500e+05 3.683175e-07
3.164000e+05 4.830729e-07
3.164500e+05 5.087408e-07
3.165000e+05 5.412950e-07
3.165500e+05 5.303598e-07
3.166000e+05 5.304454e-07
3.166500e+05 4.046788e-07
3.167000e+05 4.518131e-07
3.167500e+05 4.400395e-07
3.168000e+05 4.482046e-07
3.168500e+05 4.826230e-07
3.169000e+05 4.811984e-07
3.169500e+05 4.325938e-07
3.170000e+05 4.597539e-07
3.170500e+05 4.611263e-07
3.171000e+05 3.826722e-07
3.171500e+05 4.793416e-07
3.172000e+05 4.517395e-07
3.172500e+05 3.740674e-07
3.173000e+05 4.682627e-07
3.173500e+05 4.915415e-07
3.174000e+05 4.768593e-07
3.174500e+05 4.468074e-07
3.175000e+05 4.742143e-07
3.175500e+05 5.151025e-07
3.176000e+05 4.414177e-07
3.176500e+05 4.628313e-07
3.177000e+05 4.462907e-07
3.177500e+05 4.804377e-07
3.178000e+05 4.777561e-07
3.178500e+05 3.807048e-07
3.179000e+05 4.137399e-07
3.179500e+05 3.998806e-07
3.180000e+05 4.054483e-07
3.180500e+05 4.149535e-07
3.181000e+05 4.689303e-07
3.181500e+05 4.312264e-07
3.182000e+05 4.466681e-07
3.182500e+05 4.339819e-07
3.183000e+05 4.113724e-07
3.183500e+05 4.306524e-07
3.184000e+05 4.232913e-07
3.184500e+05 4.533888e-07
3.185000e+05 4.312782e-07
3.185500e+05 4.565794e-07
3.186000e+05 4.675298e-07
3.186500e+05 4.969925e-07
3.187000e+05 4.684712e-07
3.187500e+05 5.247162e-07
3.188000e+05 4.996585e-07
3.188500e+05 4.760636e-07
3.189000e+05 4.684256e-07
3.189500e+05 4.049599e-07
3.190000e+05 4.228094e-07
3.190500e+05 5.048751e-07
3.191000e+05 5.090824e-07
3.191500e+05 5.023245e-07
3.192000e+05 4.867118e-07
3.192500e+05 5.749093e-07
3.193000e+05 4.376691e-07
3.193500e+05 4.945840e-07
3.194000e+05 4.587367e-07
3.194500e+05 5.166170e-07
3.195000e+05 4.174628e-07
3.195500e+05 3.495487e-07
3.196000e+05 4.456630e-07
3.196500e+05 4.470973e-07
3.197000e+05 4.334133e-07
3.197500e+05 3.962679e-07
3.198000e+05 4.250700e-07
3.198500e+05 4.310879e-07
3.199000e+05 4.421212e-07
3.199500e+05 5.452690e-07
3.200000e+05 4.905160e-07
3.200500e+05 5.026994e-07
3.201000e+05 4.693512e-07
3.201500e+05 4.664281e-07
3.202000e+05 4.431221e-07
3.202500e+05 4.669479e-07
3.203000e+05 4.592932e-07
3.203500e+05 4.497018e-07
3.204000e+05 4.117118e-07
3.204500e+05 4.212462e-07
3.205000e+05 4.496719e-07
3.205500e+05 4.218511e-07
3.206000e+05 4.258000e-07
3.206500e+05 4.032087e-07
3.207000e+05 4.721302e-07
3.207500e+05 4.169405e-07
3.208000e+05 3.396481e-07
3.208500e+05 4.583977e-07
3.209000e+05 4.839447e-07
3.209500e+05 4.829928e-07
3.210000e+05 4.700120e-07
3.210500e+05 4.985260e-07
3.211000e+05 4.380560e-07
3.211500e+05 4.651333e-07
3.212000e+05 4.464646e-07
3.212500e+05 5.682505e-07
3.213000e+05 4.191655e-07
3.213500e+05 5.856298e-07
3.214000e+05 5.096236e-07
3.214500e+05 4.543174e-07
3.215000e+05 4.359608e-07
3.215500e+05 3.747880e-07
3.216000e+05 4.190254e-07
3.216500e+05 5.200943e-07
3.217000e+05 4.325609e-07
3.217500e+05 4.929535e-07
3.218000e+05 5.072893e-07
3.218500e+05 4.335240e-07
3.219000e+05 4.854224e-07
3.219500e+05 3.848186e-07
3.220000e+05 4.419567e-07
3.220500e+05 4.868262e-07
3.221000e+05 3.941994e-07
3.221500e+05 3.183997e-07
3.222000e+05 4.532164e-07
3.222500e+05 4.409034e-07
3.223000e+05 4.651517e-07
3.223500e+05 4.751741e-07
3.224000e+05 5.306154e-07
3.224500e+05 3.744250e-07
3.225000e+05 4.035632e-07
3.225500e+05 4.122611e-07
3.226000e+05 4.850453e-07
3.226500e+05 4.273725e-07
3.227000e+05 4.555339e-07
3.227500e+05 4.361344e-07
3.228000e+05 4.098851e-07
3.228500e+05 4.592427e-07
3.229000e+05 4.017621e-07
3.229500e+05 4.847522e-07
3.230000e+05 5.025847e-07
3.230500e+05 4.992753e-07
3.231000e+05 3.689023e-07
3.231500e+05 4.028619e-07
3.232000e+05 3.488178e-07
3.232500e+05 4.504500e-07
3.233000e+05 4.585425e-07
3.233500e+05 3.984479e-07
3.234000e+05 3.505486e-07
3.234500e+05 3.756767e-07
3.235000e+05 4.912626e-07
3.235500e+05 4.262555e-07
3.236000e+05 5.401994e-07
3.236500e+05 4.625520e-07
3.237000e+05 4.523313e-07
3.237500e+05 4.973242e-07
3.238000e+05 4.228054e-07
3.238500e+05 3.086338e-07
3.239000e+05 4.455290e-07
3.239500e+05 3.939553e-07
3.240000e+05 3.604688e-07
3.240500e+05 5.071950e-07
3.241000e+05 4.592226e-07
3.241500e+05 4.151548e-07
3.242000e+05 4.331180e-07
3.242500e+05 4.408418e-07
3.243000e+05 3.429709e-07
3.243500e+05 4.891973e-07
3.244000e+05 4.003132e-07
3.244500e+05 5.229048e-07
3.245000e+05 4.001586e-07
3.245500e+05 3.453226e-07
3.246000e+05 5.274211e-07
3.246500e+05 5.325205e-07
3.247000e+05 4.519341e-07
3.247500e+05 3.426712e-07
3.248000e+05 4.882178e-07
3.248500e+05 4.648048e-07
3.249000e+05 4.341214e-07
3.249500e+05 4.461221e-07
3.250000e+05 4.646413e-07
3.250500e+05 4.942517e-07
3.251000e+05 4.253670e-07
3.251500e+05 4.579798e-07
3.252000e+05 4.764686e-07
3.252500e+05 4.106729e-07
3.253000e+05 4.261163e-07
3.253500e+05 4.339361e-07
3.254000e+05 4.381625e-07
3.254500e+05 4.463804e-07
3.255000e+05 3.702658e-07
3.255500e+05 5.417199e-07
3.256000e+05 5.122804e-07
3.256500e+05 3.897666e-07
3.257000e+05 4.656404e-07
3.257500e+05 4.373639e-07
3.258000e+05 4.664175e-07
3.258500e+05 4.423807e-07
3.259000e+05 4.528429e-07
3.259500e+05 4.758853e-07
3.260000e+05 4.184132e-07
3.260500e+05 4.534160e-07
3.261000e+05 4.178559e-07
3.261500e+05 4.221367e-07
3.262000e+05 3.844835e-07
3.262500e+05 5.741456e-07
3.263000e+05 4.854967e-07
3.263500e+05 4.798654e-07
3.264000e+05 4.691227e-07
3.264500e+05 4.688431e-07
3.265000e+05 4.278821e-07
3.265500e+05 3.459393e-07
3.266000e+05 5.011028e-07
3.266500e+05 4.555366e-07
3.267000e+05 4.850772e-07
3.267500e+05 5.310545e-07
3.268000e+05 4.992073e-07
3.268500e+05 4.047184e-07
3.269000e+05 3.907190e-07
3.269500e+05 5.151838e-07
3.270000e+05 4.646053e-07
3.270500e+05 4.411048e-07
3.271000e+05 4.697168e-07
3.271500e+05 3.905325e-07
3.272000e+05 4.283310e-07
3.272500e+05 4.138993e-07
3.273000e+05 5.058187e-07
3.273500e+05 4.187054e-07
3.274000e+05 4.347706e-07
3.274500e+05 4.893503e-07
3.275000e+05 4.087930e-07
3.275500e+05 4.500474e-07
3.276000e+05 3.896837e-07
3.276500e+05 3.736000e-07
3.277000e+05 3.615503e-07
3.277500e+05 4.761950e-07
3.278000e+05 4.645170e-07
3.278500e+05 4.704075e-07
3.279000e+05 5.005257e-07
3.279500e+05 3.693586e-07
3.280000e+05 4.829990e-07
3.280500e+05 3.591500e-07
3.281000e+05 4.018439e-07
3.281500e+05 4.844537e-07
3.282000e+05 5.132078e-07
3.282500e+05 3.861622e-07
3.283000e+05 4.249020e-07
3.283500e+05 3.840001e-07
3.284000e+05 5.002897e-07
3.284500e+05 4.681263e-07
3.285000e+05 4.503056e-07
3.285500e+05 4.823289e-07
3.286000e+05 4.354843e-07
3.286500e+05 4.789365e-07
3.287000e+05 3.889184e-07
3.287500e+05 3.655632e-07
3.288000e+05 5.368475e-07
3.288500e+05 4.781184e-07
3.289000e+05 4.072856e-07
3.289500e+05 4.209567e-07
3.290000e+05 3.766147e-07
3.290500e+05 4.480986e-07
3.291000e+05 5.226853e-07
3.291500e+05 3.928877e-07
3.292000e+05 4.490599e-07
3.292500e+05 4.339159e-07
3.293000e+05 4.913480e-07
3.293500e+05 3.938762e-07
3.294000e+05 4.913063e-07
3.294500e+05 5.599830e-07
3.295000e+05 3.873869e-07
3.295500e+05 4.989974e-07
3.296000e+05 4.734245e-07
3.296500e+05 4.179751e-07
3.297000e+05 4.012480e-07
3.297500e+05 3.711511e-07
3.298000e+05 4.446107e-07
3.298500e+05 4.888523e-07
3.299000e+05 3.980523e-07
3.299500e+05 5.368669e-07
3.300000e+05 4.162131e-07
3.300500e+05 4.713731e-07
3.301000e+05 4.305970e-07
3.301500e+05 3.854169e-07
3.302000e+05 3.830464e-07
3.302500e+05 4.669489e-07
3.303000e+05 4.299076e-07
3.303500e+05 3.838077e-07
3.304000e+05 4.039822e-07
3.304500e+05 4.028983e-07
3.305000e+05 4.428368e-07
3.305500e+05 4.202450e-07
3.306000e+05 4.332154e-07
3.306500e+05 3.746272e-07
3.307000e+05 4.300307e-07
3.307500e+05 4.085679e-07
3.308000e+05 4.885222e-07
3.308500e+05 4.693607e-07
3.309000e+05 4.068707e-07
3.309500e+05 4.998354e-07
3.310000e+05 4.337588e-07
3.310500e+05 3.919818e-07
3.311000e+05 3.948823e-07
3.311500e+05 4.239525e-07
3.312000e+05 4.280428e-07
3.312500e+05 4.054661e-07
3.313000e+05 4.554266e-07
3.313500e+05 5.040405e-07
3.314000e+05 4.029279e-07
3.314500e+05 4.627821e-07
3.315000e+05 5.234381e-07
3.315500e+05 3.486808e-07
3.316000e+05 4.152673e-07
3.316500e+05 4.343494e-07
3.317000e+05 4.121510e-07
3.317500e+05 4.798643e-07
3.318000e+05 4.141849e-07
3.318500e+05 3.944253e-07
3.319000e+05 4.663620e-07
3.319500e+05 3.672593e-07
3.320000e+05 4.553763e-07
3.320500e+05 5.231790e-07
3.321000e+05 5.172225e-07
3.321500e+05 3.131984e-07
3.322000e+05 4.585010e-07
3.322500e+05 5.161872e-07
3.323000e+05 5.039065e-07
3.323500e+05 3.373497e-07
3.324000e+05 3.938430e-07
3.324500e+05 4.797650e-07
3.325000e+05 3.528992e-07
3.325500e+05 4.571761e-07
3.326000e+05 3.340892e-07
3.326500e+05 4.721016e-07
3.327000e+05 4.151315e-07
3.327500e+05 4.977156e-07
3.328000e+05 4.133353e-07
3.328500e+05 4.108521e-07
3.329000e+05 4.033179e-07
3.329500e+05 3.759020e-07
3.330000e+05 4.326074e-07
3.330500e+05 4.042909e-07
3.331000e+05 4.069725e-07
3.331500e+05 3.385203e-07
3.332000e+05 4.367853e-07
3.332500e+05 4.611176e-07
3.333000e+05 4.326177e-07
3.333500e+05 4.217063e-07
3.334000e+05 5.012402e-07
3.334500e+05 4.150406e-07
3.335000e+05 4.708037e-07
3.335500e+05 3.461160e-07
3.336000e+05 3.905232e-07
3.336500e+05 5.609602e-07
3.337000e+05 4.995477e-07
3.337500e+05 3.698147e-07
3.338000e+05 3.573924e-07
3.338500e+05 4.328094e-07
3.339000e+05 4.094293e-07
3.339500e+05 4.226972e-07
3.340000e+05 4.133979e-07
3.340500e+05 3.547580e-07
3.341000e+05 4.774427e-07
3.341500e+05 4.174267e-07
3.342000e+05 4.790835e-07
3.342500e+05 4.524790e-07
3.343000e+05 5.140141e-07
3.343500e+05 3.897177e-07
3.344000e+05 5.035005e-07
3.344500e+05 4.318313e-07
3.345000e+05 4.373370e-07
3.345500e+05 4.632933e-07
3.346000e+05 4.323016e-07
3.346500e+05 3.956795e-07
3.347000e+05 3.414093e-07
3.347500e+05 3.951559e-07
3.348000e+05 4.354079e-07
3.348500e+05 4.746963e-07
3.349000e+05 4.055559e-07
3.349500e+05 3.753542e-07
3.350000e+05 3.934057e-07
3.350500e+05 4.562728e-07
3.351000e+05 3.802588e-07
3.351500e+05 4.220060e-07
3.352000e+05 4.968252e-07
3.352500e+05 3.780640e-07
3.353000e+05 3.793083e-07
3.353500e+05 3.807700e-07
3.354000e+05 4.400067e-07
3.354500e+05 3.905217e-07
3.355000e+05 4.081525e-07
3.355500e+05 4.158105e-07
3.356000e+05 4.010875e-07
3.356500e+05 4.001846e-07
3.357000e+05 4.885826e-07
3.357500e+05 3.936246e-07
3.358000e+05 3.743705e-07
3.358500e+05 4.215184e-07
3.359000e+05 4.999684e-07
3.359500e+05 3.559084e-07
3.360000e+05 3.249265e-07
3.360500e+05 4.119015e-07
3.361000e+05 4.463450e-07
3.361500e+05 3.416285e-07
3.362000e+05 4.136110e-07
3.362500e+05 4.100985e-07
3.363000e+05 4.076054e-07
3.363500e+05 3.821007e-07
3.364000e+05 4.515129e-07
3.364500e+05 4.559239e-07
3.365000e+05 3.060000e-07
3.365500e+05 3.335796e-07
3.366000e+05 4.549139e-07
3.366500e+05 5.270924e-07
3.367000e+05 4.341868e-07
3.367500e+05 3.871135e-07
3.368000e+05 3.706333e-07
3.368500e+05 5.112366e-07
3.369000e+05 3.885938e-07
3.369500e+05 3.636560e-07
3.370000e+05 4.224327e-07
3.370500e+05 4.814405e-07
3.371000e+05 4.098869e-07
3.371500e+05 4.075329e-07
3.372000e+05 4.976049e-07
3.372500e+05 4.020899e-07
3.373000e+05 3.790165e-07
3.373500e+05 4.606935e-07
3.374000e+05 3.967978e-07
3.374500e+05 4.981421e-07
3.375000e+05 4.990122e-07
3.375500e+05 4.419200e-07
3.376000e+05 4.552948e-07
3.376500e+05 4.964776e-07
3.377000e+05 2.984252e-07
3.377500e+05 3.937495e-07
3.378000e+05 4.958505e-07
3.378500e+05 4.449139e-07
3.379000e+05 4.307046e-07
3.379500e+05 3.571926e-07
3.380000e+05 4.659249e-07
3.380500e+05 4.285869e-07
3.381000e+05 4.053605e-07
3.381500e+05 4.920310e-07
3.382000e+05 3.921151e-07
3.382500e+05 3.962950e-07
3.383000e+05 4.391244e-07
3.383500e+05 4.230526e-07
3.384000e+05 4.440945e-07
3.384500e+05 4.346348e-07
3.385000e+05 4.245687e-07
3.385500e+05 3.495598e-07
3.386000e+05 4.501020e-07
3.386500e+05 4.415008e-07
3.387000e+05 4.855822e-07
3.387500e+05 4.209029e-07
3.388000e+05 4.338040e-07
3.388500e+05 4.270228e-07
3.389000e+05 3.891534e-07
3.389500e+05 4.176779e-07
3.390000e+05 3.935002e-07
3.390500e+05 4.686746e-07
3.391000e+05 5.777386e-07
3.391500e+05 4.522784e-07
3.392000e+05 4.939737e-07
3.392500e+05 4.065590e-07
3.393000e+05 4.537568e-07
3.393500e+05 4.466304e-07
3.394000e+05 3.934352e-07
3.394500e+05 4.221858e-07
3.395000e+05 4.308602e-07
3.395500e+05 4.193164e-07
3.396000e+05 4.021981e-07
3.396500e+05 4.215726e-07
3.397000e+05 4.792526e-07
3.397500e+05 3.984892e-07
3.398000e+05 4.780608e-07
3.398500e+05 4.548872e-07
3.399000e+05 4.668085e-07
3.399500e+05 4.500121e-07
3.400000e+05 3.644203e-07
3.400500e+05 4.354373e-07
3.401000e+05 4.304461e-07
3.401500e+05 3.989090e-07
3.402000e+05 4.920933e-07
3.402500e+05 3.734291e-07
3.403000e+05 4.398491e-07
3.403500e+05 4.503261e-07
3.404000e+05 3.293209e-07
3.404500e+05 4.522547e-07
3.405000e+05 4.480854e-07
3.405500e+05 4.462055e-07
3.406000e+05 4.144054e-07
3.406500e+05 4.682698e-07
3.407000e+05 4.837443e-07
3.407500e+05 3.491112e-07
3.408000e+05 4.495766e-07
3.408500e+05 4.597970e-07
3.409000e+05 4.007755e-07
3.409500e+05 3.999966e-07
3.410000e+05 4.022716e-07
3.410500e+05 3.243094e-07
3.411000e+05 4.123553e-07
3.411500e+05 3.455055e-07
3.412000e+05 4.280662e-07
3.412500e+05 4.437391e-07
3.413000e+05 4.453311e-07
3.413500e+05 3.865121e-07
3.414000e+05 4.454524e-07
3.414500e+05 3.518340e-07
3.415000e+05 4.104643e-07
3.415500e+05 3.805795e-07
3.416000e+05 4.292596e-07
3.416500e+05 4.195388e-07
3.417000e+05 3.911877e-07
3.417500e+05 4.972997e-07
3.418000e+05 4.076623e-07
3.418500e+05 4.313477e-07
3.419000e+05 5.094876e-07
3.419500e+05 4.422020e-07
3.420000e+05 4.187487e-07
3.420500e+05 4.000612e-07
3.421000e+05 4.100365e-07
3.421500e+05 3.829058e-07
3.422000e+05 4.059175e-07
3.422500e+05 4.153341e-07
3.423000e+05 3.664172e-07
3.423500e+05 3.877439e-07
3.424000e+05 4.445446e-07
3.424500e+05 4.472984e-07
3.425000e+05 4.348016e-07
3.425500e+05 4.008998e-07
3.426000e+05 3.923837e-07
3.426500e+05 3.889904e-07
3.427000e+05 3.565026e-07
3.427500e+05 4.266672e-07
3.428000e+05 4.041248e-07
3.428500e+05 3.885380e-07
3.429000e+05 3.714879e-07
3.429500e+05 4.595476e-07
3.430000e+05 3.427457e-07
3.430500e+05 4.545601e-07
3.431000e+05 5.111963e-07
3.431500e+05 3.820397e-07
3.432000e+05 4.270628e-07
3.432500e+05 4.667734e-07
3.433000e+05 4.168463e-07
3.433500e+05 3.607272e-07
3.434000e+05 4.472669e-07
3.434500e+05 3.983633e-07
3.435000e+05 3.643878e-07
3.435500e+05 4.660019e-07
3.436000e+05 5.306147e-07
3.436500e+05 4.607929e-07
3.437000e+05 4.132597e-07
3.437500e+05 3.487443e-07
3.438000e+05 3.733393e-07
3.438500e+05 4.295785e-07
3.439000e+05 4.428660e-07
3.439500e+05 3.382419e-07
3.440000e+05 3.684874e-07
3.440500e+05 4.498962e-07
3.441000e+05 4.079246e-07
3.441500e+05 4.562309e-07
3.442000e+05 3.882472e-07
3.442500e+05 4.119738e-07
3.443000e+05 3.025267e-07
3.443500e+05 3.909772e-07
3.444000e+05 4.225381e-07
3.444500e+05 4.773115e-07
3.445000e+05 4.002254e-07
3.445500e+05 4.230407e-07
3.446000e+05 3.731713e-07
3.446500e+05 4.431770e-07
3.447000e+05 3.362306e-07
3.447500e+05 3.100893e-07
3.448000e+05 3.993588e-07
3.448500e+05 3.392452e-07
3.449000e+05 3.723865e-07
3.449500e+05 4.568569e-07
3.450000e+05 4.691226e-07
3.450500e+05 3.643721e-07
3.451000e+05 5.027795e-07
3.451500e+05 3.988489e-07
3.452000e+05 3.454035e-07
3.452500e+05 3.564358e-07
3.453000e+05 3.309485e-07
3.453500e+05 3.779175e-07
3.454000e+05 3.733648e-07
3.454500e+05 4.313255e-07
3.455000e+05 4.546531e-07
3.455500e+05 5.008638e-07
3.456000e+05 3.467398e-07
3.456500e+05 4.574772e-07
3.457000e+05 3.859418e-07
3.457500e+05 3.943677e-07
3.458000e+05 3.377968e-07
3.458500e+05 3.685328e-07
3.459000e+05 3.874715e-07
3.459500e+05 4.075155e-07
3.460000e+05 4.500703e-07
3.460500e+05 3.879337e-07
3.461000e+05 4.685939e-07
3.461500e+05 4.210137e-07
3.462000e+05 3.580810e-07
3.462500e+05 3.515673e-07
3.463000e+05 4.103888e-07
3.463500e+05 4.238785e-07
3.464000e+05 4.565899e-07
3.464500e+05 4.503272e-07
3.465000e+05 4.162043e-07
3.465500e+05 4.304624e-07
3.466000e+05 3.959297e-07
3.466500e+05 4.645100e-07
3.467000e+05 3.899653e-07
3.467500e+05 3.786875e-07
3.468000e+05 3.295475e-07
3.468500e+05 3.950911e-07
3.469000e+05 3.869266e-07
3.469500e+05 4.037099e-07
3.470000e+05 3.147399e-07
3.470500e+05 4.017871e-07
3.471000e+05 4.741188e-07
3.471500e+05 4.207193e-07
3.472000e+05 4.945059e-07
3.472500e+05 3.889331e-07
3.473000e+05 3.128835e-07
3.473500e+05 3.924012e-07
3.474000e+05 3.920148e-07
3.474500e+05 4.666597e-07
3.475000e+05 3.840662e-07
3.475500e+05 4.556813e-07
3.476000e+05 3.627210e-07
3.476500e+05 3.504477e-07
3.477000e+05 4.236790e-07
3.477500e+05 3.715189e-07
3.478000e+05 4.011747e-07
3.478500e+05 4.430413e-07
3.479000e+05 3.693916e-07
3.479500e+05 3.870199e-07
3.480000e+05 3.717983e-07
3.480500e+05 4.431872e-07
3.481000e+05 3.243472e-07
3.481500e+05 4.149110e-07
3.482000e+05 4.226755e-07
3.482500e+05 4.538449e-07
3.483000e+05 4.292143e-07
3.483500e+05 3.904797e-07
3.484000e+05 3.573671e-07
3.484500e+05 4.414192e-07
3.485000e+05 4.570860e-07
3.485500e+05 4.016688e-07
3.486000e+05 3.575676e-07
3.486500e+05 3.801946e-07
3.487000e+05 4.079689e-07
3.487500e+05 4.706215e-07
3.488000e+05 4.564000e-07
3.488500e+05 4.139535e-07
3.489000e+05 4.048639e-07
3.489500e+05 4.608549e-07
3.490000e+05 4.115449e-07
3.490500e+05 4.233225e-07
3.491000e+05 4.381739e-07
3.491500e+05 3.592026e-07
3.492000e+05 3.312894e-07
3.492500e+05 4.521437e-07
3.493000e+05 4.668275e-07
3.493500e+05 4.142286e-07
3.494000e+05 3.409208e-07
3.494500e+05 4.303744e-07
3.495000e+05 4.059462e-07
3.495500e+05 3.337840e-07
3.496000e+05 3.678758e-07
3.496500e+05 3.689575e-07
3.497000e+05 4.377333e-07
3.497500e+05 4.081116e-07
3.498000e+05 4.484656e-07
3.498500e+05 3.677538e-07
3.499000e+05 3.765452e-07
3.499500e+05 4.013794e-07
3.500000e+05 3.899891e-07
3.500500e+05 3.242097e-07
3.501000e+05 4.048581e-07
3.501500e+05 3.504971e-07
3.502000e+05 4.802865e-07
3.502500e+05 3.788866e-07
3.503000e+05 4.815039e-07
3.503500e+05 4.053222e-07
3.504000e+05 4.162457e-07
3.504500e+05 4.983779e-07
3.505000e+05 4.019013e-07
3.505500e+05 3.774796e-07
3.506000e+05 3.977748e-07
3.506500e+05 3.632237e-07
3.507000e+05 4.130062e-07
3.507500e+05 3.930740e-07
3.508000e+05 4.551324e-07
3.508500e+05 4.118720e-07
3.509000e+05 3.501728e-07
3.509500e+05 3.729456e-07
3.510000e+05 3.366550e-07
3.510500e+05 3.970184e-07
3.511000e+05 4.207638e-07
3.511500e+05 3.520556e-07
3.512000e+05 3.985526e-07
3.512500e+05 3.549265e-07
3.513000e+05 3.269320e-07
3.513500e+05 4.290481e-07
3.514000e+05 3.891211e-07
3.514500e+05 4.274333e-07
3.515000e+05 3.965202e-07
3.515500e+05 4.236531e-07
3.516000e+05 3.942721e-07
3.516500e+05 4.225512e-07
3.517000e+05 4.059499e-07
3.517500e+05 4.032961e-07
3.518000e+05 3.738184e-07
3.518500e+05 3.794961e-07
3.519000e+05 3.566759e-07
3.519500e+05 4.260292e-07
3.520000e+05 4.047486e-07
3.520500e+05 3.645002e-07
3.521000e+05 3.845620e-07
3.521500e+05 4.134129e-07
3.522000e+05 3.376578e-07
3.522500e+05 4.051732e-07
3.523000e+05 4.071144e-07
3.523500e+05 3.501136e-07
3.524000e+05 4.081023e-07
3.524500e+05 3.113579e-07
3.525000e+05 3.699706e-07
3.525500e+05 4.115492e-07
3.526000e+05 4.121343e-07
3.526500e+05 4.257372e-07
3.527000e+05 4.375702e-07
3.527500e+05 3.632039e-07
3.528000e+05 3.537289e-07
3.528500e+05 3.292336e-07
3.529000e+05 4.419306e-07
3.529500e+05 4.157710e-07
3.530000e+05 3.337063e-07
3.530500e+05 3.578163e-07
3.531000e+05 4.437975e-07
3.531500e+05 3.273522e-07
3.532000e+05 3.753463e-07
3.532500e+05 3.999567e-07
3.533000e+05 4.514139e-07
3.533500e+05 4.702947e-07
3.534000e+05 4.397089e-07
3.534500e+05 4.297605e-07
3.535000e+05 4.673043e-07
3.535500e+05 4.320097e-07
3.536000e+05 4.178929e-07
3.536500e+05 3.420350e-07
3.537000e+05 4.121109e-07
3.537500e+05 3.623743e-07
3.538000e+05 4.628525e-07
3.538500e+05 3.817632e-07
3.539000e+05 3.512330e-07
3.539500e+05 4.499378e-07
3.540000e+05 3.704787e-07
3.540500e+05 3.546954e-07
3.541000e+05 4.257584e-07
3.541500e+05 3.103862e-07
3.542000e+05 3.957785e-07
3.542500e+05 3.024600e-07
3.543000e+05 3.206787e-07
3.543500e+05 3.214802e-07
3.544000e+05 3.482056e-07
3.544500e+05 4.668763e-07
3.545000e+05 4.303690e-07
3.545500e+05 3.764222e-07
3.546000e+05 4.557411e-07
3.546500e+05 4.286674e-07
3.547000e+05 3.377615e-07
3.547500e+05 3.798910e-07
3.548000e+05 4.007075e-07
3.548500e+05 3.500963e-07
3.549000e+05 4.778239e-07
3.549500e+05 3.912868e-07
3.550000e+05 4.517486e-07
3.550500e+05 3.932858e-07
3.551000e+05 4.392521e-07
3.551500e+05 4.281444e-07
3.552000e+05 3.729045e-07
3.552500e+05 4.129133e-07
3.553000e+05 3.713577e-07
3.553500e+05 3.986332e-07
3.554000e+05 3.746712e-07
3.554500e+05 3.790217e-07
3.555000e+05 4.021946e-07
3.555500e+05 4.026187e-07
3.556000e+05 3.740803e-07
3.556500e+05 3.739051e-07
3.557000e+05 4.426554e-07
3.557500e+05 3.243948e-07
3.558000e+05 3.741033e-07
3.558500e+05 4.665573e-07
3.559000e+05 3.671537e-07
3.559500e+05 4.198679e-07
3.560000e+05 4.294677e-07
3.560500e+05 3.453364e-07
3.561000e+05 4.263918e-07
3.561500e+05 3.218006e-07
3.562000e+05 4.190994e-07
3.562500e+05 4.060126e-07
3.563000e+05 3.680929e-07
3.563500e+05 4.717134e-07
3.564000e+05 3.876234e-07
3.564500e+05 4.243293e-07
3.565000e+05 4.138691e-07
3.565500e+05 4.071251e-07
3.566000e+05 3.265539e-07
3.566500e+05 4.106362e-07
3.567000e+05 3.581780e-07
3.567500e+05 4.359114e-07
3.568000e+05 4.001095e-07
3.568500e+05 4.066568e-07
3.569000e+05 4.518135e-07
3.569500e+05 3.775919e-07
3.570000e+05 3.705061e-07
3.570500e+05 3.836039e-07
3.571000e+05 4.386051e-07
3.571500e+05 4.398553e-07
3.572000e+05 4.591990e-07
3.572500e+05 3.572047e-07
3.573000e+05 3.680660e-07
3.573500e+05 3.778782e-07
3.574000e+05 4.336359e-07
3.574500e+05 3.989212e-07
3.575000e+05 3.580754e-07
3.575500e+05 3.793831e-07
3.576000e+05 3.264875e-07
3.576500e+05 4.069804e-07
3.577000e+05 3.558350e-07
3.577500e+05 3.590135e-07
3.578000e+05 4.066827e-07
3.578500e+05 4.162940e-07
3.579000e+05 4.189783e-07
3.579500e+05 3.547533e-07
3.580000e+05 3.354865e-07
3.580500e+05 3.086350e-07
3.581000e+05 3.215124e-07
3.581500e+05 4.334901e-07
3.582000e+05 3.706495e-07
3.582500e+05 4.320856e-07
3.583000e+05 4.576618e-07
3.583500e+05 3.817622e-07
3.584000e+05 4.208018e-07
3.584500e+05 4.511042e-07
3.585000e+05 4.417581e-07
3.585500e+05 3.620602e-07
3.586000e+05 3.786833e-07
3.586500e+05 3.894002e-07
3.587000e+05 3.522207e-07
3.587500e+05 3.721677e-07
3.588000e+05 4.094338e-07
3.588500e+05 5.018499e-07
3.589000e+05 4.388002e-07
3.589500e+05 3.597951e-07
3.590000e+05 3.905194e-07
3.590500e+05 3.630654e-07
3.591000e+05 3.913084e-07
3.591500e+05 3.835918e-07
3.592000e+05 3.822182e-07
3.592500e+05 3.520524e-07
3.593000e+05 3.695019e-07
3.593500e+05 4.173530e-07
3.594000e+05 4.372521e-07
3.594500e+05 4.297293e-07
3.595000e+05 4.403793e-07
3.595500e+05 3.452001e-07
3.596000e+05 4.036513e-07
3.596500e+05 3.570757e-07
3.597000e+05 3.934507e-07
3.597500e+05 4.362809e-07
3.598000e+05 3.955725e-07
3.598500e+05 3.622799e-07
3.599000e+05 3.964259e-07
3.599500e+05 4.603615e-07
3.600000e+05 3.908612e-07
3.600500e+05 3.874496e-07
3.601000e+05 4.130592e-07
3.601500e+05 3.118682e-07
3.602000e+05 4.151287e-07
3.602500e+05 3.549460e-07
3.603000e+05 4.473297e-07
3.603500e+05 4.183500e-07
3.604000e+05 3.740836e-07
3.604500e+05 3.481717e-07
3.605000e+05 3.647933e-07
3.605500e+05 3.329520e-07
3.606000e+05 3.970540e-07
3.606500e+05 3.026035e-07
3.607000e+05 3.936050e-07
3.607500e+05 3.991450e-07
3.608000e+05 3.298437e-07
3.608500e+05 3.659905e-07
3.609000e+05 4.086120e-07
3.609500e+05 4.184638e-07
3.610000e+05 4.056425e-07
3.610500e+05 4.065336e-07
3.611000e+05 3.090035e-07
3.611500e+05 3.737329e-07
3.612000e+05 4.154532e-07
3.612500e+05 4.213330e-07
3.613000e+05 3.680504e-07
3.613500e+05 3.635094e-07
3.614000e+05 3.793624e-07
3.614500e+05 4.074292e-07
3.615000e+05 4.287146e-07
3.615500e+05 3.176296e-07
3.616000e+05 3.343786e-07
3.616500e+05 3.826334e-07
3.617000e+05 3.789835e-07
3.617500e+05 4.205138e-07
3.618000e+05 3.727025e-07
3.618500e+05 2.882763e-07
3.619000e+05 2.734285e-07
3.619500e+05 3.559697e-07
3.620000e+05 3.404983e-07
3.620500e+05 3.405683e-07
3.621000e+05 3.956388e-07
3.621500e+05 3.905641e-07
3.622000e+05 4.191791e-07
3.622500e+05 3.878514e-07
3.623000e+05 4.415359e-07
3.623500e+05 4.216153e-07
3.624000e+05 4.869537e-07
3.624500e+05 3.633203e-07
3.625000e+05 3.580012e-07
3.625500e+05 3.845025e-07
3.626000e+05 3.535586e-07
3.626500e+05 3.861190e-07
3.627000e+05 4.157019e-07
3.627500e+05 3.239847e-07
3.628000e+05 4.002541e-07
3.628500e+05 3.952435e-07
3.629000e+05 3.273535e-07
3.629500e+05 4.764443e-07
3.630000e+05 3.611733e-07
3.630500e+05 3.581980e-07
3.631000e+05 3.750860e-07
3.631500e+05 3.365205e-07
3.632000e+05 3.678513e-07
3.632500e+05 3.860541e-07
3.633000e+05 3.775367e-07
3.633500e+05 4.436787e-07
3.634000e+05 3.755226e-07
3.634500e+05 4.009015e-07
3.635000e+05 4.276900e-07
3.635500e+05 3.169000e-07
3.636000e+05 3.413411e-07
3.636500e+05 3.749895e-07
3.637000e+05 4.187571e-07
3.637500e+05 3.805620e-07
3.638000e+05 4.196394e-07
3.638500e+05 3.852184e-07
3.639000e+05 3.287682e-07
3.639500e+05 3.682852e-07
3.640000e+05 3.796704e-07
3.640500e+05 3.620693e-07
3.641000e+05 3.745671e-07
3.641500e+05 4.736001e-07
3.642000e+05 4.149378e-07
3.642500e+05 3.359179e-07
3.643000e+05 3.995475e-07
3.643500e+05 3.293752e-07
3.644000e+05 4.036908e-07
3.644500e+05 3.511863e-07
3.645000e+05 4.025149e-07
3.645500e+05 3.833581e-07
3.646000e+05 3.485379e-07
3.646500e+05 3.176838e-07
3.647000e+05 3.877503e-07
3.647500e+05 3.486824e-07
3.648000e+05 4.727990e-07
3.648500e+05 3.268414e-07
3.649000e+05 3.054528e-07
3.649500e+05 4.051536e-07
3.650000e+05 4.084913e-07
3.650500e+05 3.194032e-07
3.651000e+05 3.549892e-07
3.651500e+05 4.154694e-07
3.652000e+05 3.196865e-07
3.652500e+05 3.512254e-07
3.653000e+05 4.136803e-07
3.653500e+05 2.884898e-07
3.654000e+05 3.392775e-07
3.654500e+05 3.831942e-07
3.655000e+05 4.026941e-07
3.655500e+05 4.434748e-07
3.656000e+05 4.683077e-07
3.656500e+05 4.177124e-07
3.657000e+05 3.566677e-07
3.657500e+05 3.669838e-07
3.658000e+05 4.919569e-07
3.658500e+05 4.032029e-07
3.659000e+05 3.777251e-07
3.659500e+05 3.278915e-07
3.660000e+05 3.909855e-07
3.660500e+05 3.562688e-07
3.661000e+05 3.520898e-07
3.661500e+05 3.846545e-07
3.662000e+05 3.145438e-07
3.662500e+05 3.690806e-07
3.663000e+05 2.666563e-07
3.663500e+05 3.975570e-07
3.664000e+05 3.371332e-07
3.664500e+05 3.386383e-07
3.665000e+05 4.189922e-07
3.665500e+05 3.927022e-07
3.666000e+05 4.129171e-07
3.666500e+05 3.299643e-07
3.667000e+05 3.360141e-07
3.667500e+05 3.347340e-07
3.668000e+05 3.395922e-07
3.668500e+05 3.874462e-07
3.669000e+05 3.275601e-07
3.669500e+05 2.716356e-07
3.670000e+05 3.786335e-07
3.670500e+05 3.841094e-07
3.671000e+05 2.791812e-07
3.671500e+05 3.348938e-07
3.672000e+05 3.329370e-07
3.672500e+05 4.095936e-07
3.673000e+05 3.424774e-07
3.673500e+05 3.005657e-07
3.674000e+05 3.675586e-07
3.674500e+05 4.378283e-07
3.675000e+05 4.003984e-07
3.675500e+05 3.966899e-07
3.676000e+05 4.012618e-07
3.676500e+05 3.787797e-07
3.677000e+05 3.569144e-07
3.677500e+05 3.834382e-07
3.678000e+05 3.698432e-07
3.678500e+05 4.128817e-07
3.679000e+05 3.624555e-07
3.679500e+05 3.257218e-07
3.680000e+05 4.024436e-07
3.680500e+05 3.544794e-07
3.681000e+05 3.773546e-07
3.681500e+05 3.890536e-07
3.682000e+05 3.580838e-07
3.682500e+05 3.839396e-07
3.683000e+05 3.454294e-07
3.683500e+05 3.676235e-07
3.684000e+05 3.857119e-07
3.684500e+05 3.875880e-07
3.685000e+05 3.443694e-07
3.685500e+05 3.581065e-07
3.686000e+05 4.323480e-07
3.686500e+05 3.171051e-07
3.687000e+05 3.431394e-07
3.687500e+05 3.836324e-07
3.688000e+05 4.202125e-07
3.688500e+05 3.348267e-07
3.689000e+05 3.282538e-07
3.689500e+05 3.415950e-07
3.690000e+05 3.660695e-07
3.690500e+05 2.965406e-07
3.691000e+05 3.546720e-07
3.691500e+05 3.798785e-07
3.692000e+05 3.178461e-07
3.692500e+05 3.712725e-07
3.693000e+05 3.507649e-07
3.693500e+05 3.158291e-07
3.694000e+05 3.807345e-07
3.694500e+05 3.286955e-07
3.695000e+05 3.496010e-07
3.695500e+05 3.947922e-07
3.696000e+05 3.866740e-07
3.696500e+05 3.940407e-07
3.697000e+05 3.585999e-07
3.697500e+05 3.150854e-07
3.698000e+05 3.942197e-07
3.698500e+05 3.719696e-07
3.699000e+05 3.658898e-07
3.699500e+05 3.865163e-07
3.700000e+05 3.423387e-07
3.700500e+05 3.795843e-07
3.701000e+05 3.470932e-07
3.701500e+05 3.740469e-07
3.702000e+05 3.455160e-07
3.702500e+05 3.551602e-07
3.703000e+05 3.667432e-07
3.703500e+05 3.749618e-07
3.704000e+05 4.020169e-07
3.704500e+05 4.019476e-07
3.705000e+05 3.617673e-07
3.705500e+05 4.682323e-07
3.706000e+05 3.903865e-07
3.706500e+05 3.831267e-07
3.707000e+05 3.114762e-07
3.707500e+05 3.271761e-07
3.708000e+05 3.436217e-07
3.708500e+05 3.522004e-07
3.709000e+05 4.242693e-07
3.709500e+05 3.439984e-07
3.710000e+05 3.144476e-07
3.710500e+05 2.960478e-07
3.711000e+05 3.793475e-07
3.711500e+05 3.506603e-07
3.712000e+05 4.111315e-07
3.712500e+05 4.053675e-07
3.713000e+05 3.405583e-07
3.713500e+05 3.701375e-07
3.714000e+05 3.798351e-07
3.714500e+05 3.947073e-07
3.715000e+05 3.125927e-07
3.715500e+05 3.602099e-07
3.716000e+05 3.051121e-07
3.716500e+05 3.981220e-07
3.717000e+05 4.309949e-07
3.717500e+05 3.081742e-07
3.718000e+05 3.244998e-07
3.718500e+05 3.184104e-07
3.719000e+05 3.530490e-07
3.719500e+05 4.232144e-07
3.720000e+05 2.716219e-07
3.720500e+05 3.674422e-07
3.721000e+05 4.076749e-07
3.721500e+05 4.137382e-07
3.722000e+05 4.181213e-07
3.722500e+05 3.743079e-07
3.723000e+05 4.441983e-07
3.723500e+05 3.661275e-07
3.724000e+05 4.023954e-07
3.724500e+05 3.527770e-07
3.725000e+05 4.306312e-07
3.725500e+05 3.287058e-07
3.726000e+05 3.410083e-07
3.726500e+05 3.966659e-07
3.727000e+05 3.234889e-07
3.727500e+05 3.889309e-07
3.728000e+05 4.141253e-07
3.728500e+05 3.812859e-07
3.729000e+05 3.330960e-07
3.729500e+05 3.931028e-07
3.730000e+05 3.630477e-07
3.730500e+05 3.494699e-07
3.731000e+05 3.908299e-07
3.731500e+05 3.577879e-07
3.732000e+05 3.662547e-07
3.732500e+05 3.561977e-07
3.733000e+05 3.436318e-07
3.733500e+05 2.991318e-07
3.734000e+05 3.356052e-07
3.734500e+05 3.071318e-07
3.735000e+05 3.628958e-07
3.735500e+05 3.212646e-07
3.736000e+05 3.399492e-07
3.736500e+05 3.823795e-07
3.737000e+05 4.422207e-07
3.737500e+05 3.811933e-07
3.738000e+05 3.793985e-07
3.738500e+05 3.429369e-07
3.739000e+05 4.919147e-07
3.739500e+05 3.840552e-07
3.740000e+05 3.576855e-07
3.740500e+05 3.823791e-07
3.741000e+05 3.690964e-07
3.741500e+05 3.268091e-07
3.742000e+05 3.729415e-07
3.742500e+05 3.214852e-07
3.743000e+05 4.574524e-07
3.743500e+05 3.986823e-07
3.744000e+05 4.235087e-07
3.744500e+05 4.231686e-07
3.745000e+05 3.598446e-07
3.745500e+05 3.372180e-07
3.746000e+05 3.050545e-07
3.746500e+05 3.423336e-07
3.747000e+05 3.696403e-07
3.747500e+05 4.149535e-07
3.748000e+05 4.163230e-07
3.748500e+05 3.622409e-07
3.749000e+05 3.634081e-07
3.749500e+05 3.675764e-07
3.750000e+05 2.988518e-07
3.750500e+05 3.079984e-07
3.751000e+05 3.065252e-07
3.751500e+05 4.090069e-07
3.752000e+05 3.902080e-07
3.752500e+05 3.563764e-07
3.753000e+05 3.562081e-07
3.753500e+05 3.800044e-07
3.754000e+05 4.073539e-07
3.754500e+05 4.051067e-07
3.755000e+05 3.004733e-07
3.755500e+05 3.248303e-07
3.756000e+05 3.892112e-07
3.756500e+05 3.659818e-07
3.757000e+05 2.922364e-07
3.757500e+05 3.937702e-07
3.758000e+05 3.319402e-07
3.758500e+05 3.997856e-07
3.759000e+05 3.644268e-07
3.759500e+05 3.629499e-07
3.760000e+05 4.147762e-07
3.760500e+05 3.139545e-07
3.761000e+05 3.294174e-07
3.761500e+05 3.910589e-07
3.762000e+05 3.054093e-07
3.762500e+05 4.259582e-07
3.763000e+05 3.478258e-07
3.763500e+05 3.256482e-07
3.764000e+05 3.818186e-07
3.764500e+05 3.247986e-07
3.765000e+05 3.286695e-07
3.765500e+05 3.224224e-07
3.766000e+05 3.488974e-07
3.766500e+05 2.663201e-07
3.767000e+05 3.544973e-07
3.767500e+05 3.218647e-07
3.768000e+05 4.034979e-07
3.768500e+05 3.301919e-07
3.769000e+05 3.524910e-07
3.769500e+05 3.167941e-07
3.770000e+05 3.603518e-07
3.770500e+05 3.533990e-07
3.771000e+05 3.825503e-07
3.771500e+05 3.734736e-07
3.772000e+05 2.780512e-07
3.772500e+05 3.801540e-07
3.773000e+05 2.962591e-07
3.773500e+05 3.293874e-07
3.774000e+05 2.975792e-07
3.774500e+05 3.912854e-07
3.775000e+05 4.699615e-07
3.775500e+05 3.415842e-07
3.776000e+05 4.189635e-07
3.776500e+05 4.247018e-07
3.777000e+05 3.495407e-07
3.777500e+05 3.291931e-07
3.778000e+05 3.907869e-07
3.778500e+05 3.155804e-07
3.779000e+05 3.718437e-07
3.779500e+05 3.493842e-07
3.780000e+05 4.506796e-07
3.780500e+05 3.222781e-07
3.781000e+05 4.078377e-07
3.781500e+05 3.649709e-07
3.782000e+05 2.955601e-07
3.782500e+05 3.316893e-07
3.783000e+05 3.693101e-07
3.783500e+05 3.392944e-07
3.784000e+05 3.785200e-07
3.784500e+05 4.129713e-07
3.785000e+05 3.814310e-07
3.785500e+05 3.485255e-07
3.786000e+05 2.664388e-07
3.786500e+05 3.215908e-07
3.787000e+05 3.260320e-07
3.787500e+05 2.947429e-07
3.788000e+05 3.798985e-07
3.788500e+05 3.774963e-07
3.789000e+05 3.840492e-07
3.789500e+05 3.555890e-07
3.790000e+05 3.725682e-07
3.790500e+05 3.660104e-07
3.791000e+05 3.190255e-07
3.791500e+05 3.341372e-07
3.792000e+05 4.067110e-07
3.792500e+05 3.793115e-07
3.793000e+05 3.210099e-07
3.793500e+05 4.505176e-07
3.794000e+05 3.763953e-07
3.794500e+05 3.244004e-07
3.795000e+05 2.697866e-07
3.795500e+05 3.575231e-07
3.796000e+05 3.323877e-07
3.796500e+05 3.610638e-07
3.797000e+05 3.484700e-07
3.797500e+05 3.451915e-07
3.798000e+05 4.103406e-07
3.798500e+05 3.994942e-07
3.799000e+05 3.294339e-07
3.799500e+05 3.205793e-07
3.800000e+05 3.519973e-07
3.800500e+05 4.141741e-07
3.801000e+05 3.650514e-07
3.801500e+05 3.444955e-07
3.802000e+05 3.102856e-07
3.802500e+05 3.810025e-07
3.803000e+05 4.184465e-07
3.803500e+05 3.944739e-07
3.804000e+05 3.972839e-07
3.804500e+05 3.899261e-07
3.805000e+05 3.002028e-07
3.805500e+05 2.985099e-07
3.806000e+05 3.066742e-07
3.806500e+05 3.026397e-07
3.807000e+05 3.676164e-07
3.807500e+05 3.267396e-07
3.808000e+05 3.286299e-07
3.808500e+05 4.294629e-07
3.809000e+05 3.124526e-07
3.809500e+05 3.776557e-07
3.810000e+05 3.260328e-07
3.810500e+05 3.245045e-07
3.811000e+05 4.100711e-07
3.811500e+05 3.431301e-07
3.812000e+05 3.433821e-07
3.812500e+05 3.487012e-07
3.813000e+05 3.315057e-07
3.813500e+05 3.042499e-07
3.814000e+05 4.414278e-07
3.814500e+05 3.445367e-07
3.815000e+05 2.751888e-07
3.815500e+05 3.758833e-07
3.816000e+05 3.888494e-07
3.816500e+05 3.026393e-07
3.817000e+05 3.567073e-07
3.817500e+05 3.756536e-07
3.818000e+05 3.671227e-07
3.818500e+05 4.021040e-07
3.819000e+05 3.000354e-07
3.819500e+05 3.380360e-07
3.820000e+05 2.624532e-07
3.820500e+05 3.710587e-07
3.821000e+05 3.549662e-07
3.821500e+05 3.216715e-07
3.822000e+05 3.504720e-07
3.822500e+05 3.289351e-07
3.823000e+05 3.376272e-07
3.823500e+05 3.219374e-07
3.824000e+05 3.096394e-07
3.824500e+05 3.515263e-07
3.825000e+05 3.279603e-07
3.825500e+05 4.449860e-07
3.826000e+05 3.677127e-07
3.826500e+05 4.131063e-07
3.827000e+05 3.847874e-07
3.827500e+05 3.063591e-07
3.828000e+05 3.098653e-07
3.828500e+05 3.300811e-07
3.829000e+05 3.511536e-07
3.829500e+05 3.226909e-07
3.830000e+05 3.078826e-07
3.830500e+05 3.645999e-07
3.831000e+05 3.918971e-07
3.831500e+05 3.327404e-07
3.832000e+05 3.937327e-07
3.832500e+05 3.275919e-07
3.833000e+05 4.095103e-07
3.833500e+05 3.565816e-07
3.834000e+05 3.421060e-07
3.834500e+05 3.648848e-07
3.835000e+05 2.841604e-07
3.835500e+05 2.773092e-07
3.836000e+05 2.924690e-07
3.836500e+05 3.675030e-07
3.837000e+05 3.619228e-07
3.837500e+05 3.138360e-07
3.838000e+05 4.168290e-07
3.838500e+05 2.795086e-07
3.839000e+05 3.323921e-07
3.839500e+05 3.170651e-07
3.840000e+05 3.813620e-07
3.840500e+05 3.509291e-07
3.841000e+05 3.396801e-07
3.841500e+05 3.200090e-07
3.842000e+05 3.154462e-07
3.842500e+05 3.487785e-07
3.843000e+05 3.227621e-07
3.843500e+05 4.156126e-07
3.844000e+05 3.351248e-07
3.844500e+05 3.621904e-07
3.845000e+05 3.511807e-07
3.845500e+05 3.107303e-07
3.846000e+05 4.113894e-07
3.846500e+05 3.748891e-07
3.847000e+05 3.727427e-07
3.847500e+05 2.815481e-07
3.848000e+05 2.740724e-07
3.848500e+05 2.870146e-07
3.849000e+05 3.864832e-07
3.849500e+05 3.866860e-07
3.850000e+05 3.565882e-07
3.850500e+05 3.242004e-07
3.851000e+05 4.046955e-07
3.851500e+05 3.307927e-07
3.852000e+05 3.883234e-07
3.852500e+05 3.243033e-07
3.853000e+05 3.056289e-07
3.853500e+05 3.613060e-07
3.854000e+05 3.960769e-07
3.854500e+05 3.527679e-07
3.855000e+05 3.132288e-07
3.855500e+05 2.508398e-07
3.856000e+05 3.653146e-07
3.856500e+05 2.918339e-07
3.857000e+05 3.037007e-07
3.857500e+05 3.237525e-07
3.858000e+05 3.905883e-07
3.858500e+05 3.030769e-07
3.859000e+05 3.226413e-07
3.859500e+05 3.812768e-07
3.860000e+05 3.950721e-07
3.860500e+05 3.668906e-07
3.861000e+05 3.573332e-07
3.861500e+05 3.937658e-07
3.862000e+05 4.059089e-07
3.862500e+05 3.102205e-07
3.863000e+05 3.829730e-07
3.863500e+05 3.530761e-07
3.864000e+05 3.234838e-07
3.864500e+05 3.928930e-07
3.865000e+05 3.331424e-07
3.865500e+05 4.446382e-07
3.866000e+05 3.803184e-07
3.866500e+05 3.101875e-07
3.867000e+05 3.286100e-07
3.867500e+05 3.339040e-07
3.868000e+05 3.412822e-07
3.868500e+05 3.841440e-07
3.869000e+05 3.071907e-07
3.869500e+05 3.148069e-07
3.870000e+05 3.868307e-07
3.870500e+05 3.257435e-07
3.871000e+05 3.745179e-07
3.871500e+05 3.291704e-07
3.872000e+05 3.153262e-07
3.872500e+05 3.749425e-07
3.873000e+05 3.127818e-07
3.873500e+05 3.545534e-07
3.874000e+05 3.364646e-07
3.874500e+05 2.862710e-07
3.875000e+05 3.718029e-07
3.875500e+05 2.810067e-07
3.876000e+05 3.487304e-07
3.876500e+05 3.818473e-07
3.877000e+05 3.859872e-07
3.877500e+05 2.394765e-07
3.878000e+05 2.910087e-07
3.878500e+05 3.666538e-07
3.879000e+05 3.748863e-07
3.879500e+05 3.323688e-07
3.880000e+05 4.077772e-07
3.880500e+05 3.405632e-07
3.881000e+05 2.952990e-07
3.881500e+05 3.105458e-07
3.882000e+05 2.885468e-07
3.882500e+05 3.460401e-07
3.883000e+05 3.176192e-07
3.883500e+05 3.226029e-07
3.884000e+05 3.011033e-07
3.884500e+05 3.113627e-07
3.885000e+05 3.362953e-07
3.885500e+05 3.162721e-07
3.886000e+05 3.365365e-07
3.886500e+05 3.470742e-07
3.887000e+05 3.119062e-07
3.887500e+05 3.430543e-07
3.888000e+05 3.333537e-07
3.888500e+05 2.988931e-07
3.889000e+05 2.704235e-07
3.889500e+05 3.277819e-07
3.890000e+05 3.287407e-07
3.890500e+05 4.223642e-07
3.891000e+05 3.389159e-07
3.891500e+05 3.474594e-07
3.892000e+05 3.359545e-07
3.892500e+05 2.884063e-07
3.893000e+05 3.813876e-07
3.893500e+05 3.398677e-07
3.894000e+05 3.361877e-07
3.894500e+05 3.049849e-07
3.895000e+05 2.588367e-07
3.895500e+05 3.797931e-07
3.896000e+05 3.607559e-07
3.896500e+05 3.894269e-07
3.897000e+05 3.385365e-07
3.897500e+05 3.294001e-07
3.898000e+05 3.429859e-07
3.898500e+05 3.553843e-07
3.899000e+05 2.611967e-07
3.899500e+05 3.461833e-07
3.900000e+05 3.573913e-07
3.900500e+05 3.339892e-07
3.901000e+05 2.907976e-07
3.901500e+05 3.163895e-07
3.902000e+05 3.608677e-07
3.902500e+05 3.345316e-07
3.903000e+05 3.560532e-07
3.903500e+05 2.798503e-07
3.904000e+05 3.115248e-07
3.904500e+05 3.061281e-07
3.905000e+05 3.447179e-07
3.905500e+05 3.090178e-07
3.906000e+05 2.874673e-07
3.906500e+05 3.660417e-07
3.907000e+05 3.536935e-07
3.907500e+05 4.472202e-07
3.908000e+05 2.887076e-07
3.908500e+05 3.474646e-07
3.909000e+05 2.380814e-07
3.909500e+05 3.137927e-07
3.910000e+05 2.850634e-07
3.910500e+05 4.380701e-07
3.911000e+05 3.699188e-07
3.911500e+05 3.166663e-07
3.912000e+05 3.770560e-07
3.912500e+05 3.626683e-07
3.913000e+05 3.237841e-07
3.913500e+05 3.933271e-07
3.914000e+05 2.956997e-07
3.914500e+05 2.925688e-07
3.915000e+05 3.265290e-07
3.915500e+05 3.686099e-07
3.916000e+05 3.009767e-07
3.916500e+05 3.074256e-07
3.917000e+05 3.023736e-07
3.917500e+05 2.912699e-07
3.918000e+05 3.182239e-07
3.918500e+05 2.912290e-07
3.919000e+05 4.008200e-07
3.919500e+05 3.997573e-07
3.920000e+05 3.596108e-07
3.920500e+05 3.809880e-07
3.921000e+05 3.393693e-07
3.921500e+05 2.968002e-07
3.922000e+05 3.471794e-07
3.922500e+05 2.751292e-07
3.923000e+05 3.651054e-07
3.923500e+05 3.342849e-07
3.924000e+05 3.041083e-07
3.924500e+05 4.328047e-07
3.925000e+05 3.353417e-07
3.925500e+05 2.549445e-07
3.926000e+05 3.440104e-07
3.926500e+05 3.183596e-07
3.927000e+05 2.888507e-07
3.927500e+05 2.701507e-07
3.928000e+05 2.924553e-07
3.928500e+05 3.855785e-07
3.929000e+05 3.964941e-07
3.929500e+05 4.655825e-07
3.930000e+05 3.402683e-07
3.930500e+05 3.028833e-07
3.931000e+05 3.079103e-07
3.931500e+05 3.411541e-07
3.932000e+05 4.156401e-07
3.932500e+05 3.104963e-07
3.933000e+05 3.946052e-07
3.933500e+05 3.680393e-07
3.934000e+05 3.303039e-07
3.934500e+05 3.535294e-07
3.935000e+05 3.289469e-07
3.935500e+05 3.098205e-07
3.936000e+05 3.095276e-07
3.936500e+05 3.559006e-07
3.937000e+05 3.483410e-07
3.937500e+05 3.520194e-07
3.938000e+05 2.905014e-07
3.938500e+05 3.202209e-07
3.939000e+05 3.501243e-07
3.939500e+05 3.059113e-07
3.940000e+05 3.325297e-07
3.940500e+05 3.055812e-07
3.941000e+05 3.271041e-07
3.941500e+05 2.978142e-07
3.942000e+05 4.054250e-07
3.942500e+05 3.679327e-07
3.943000e+05 3.291615e-07
3.943500e+05 3.559949e-07
3.944000e+05 3.185281e-07
3.944500e+05 3.804180e-07
3.945000e+05 3.182477e-07
3.945500e+05 3.448801e-07
3.946000e+05 3.829054e-07
3.946500e+05 3.513825e-07
3.947000e+05 3.146536e-07
3.947500e+05 3.622633e-07
3.948000e+05 2.724143e-07
3.948500e+05 3.338814e-07
3.949000e+05 2.966141e-07
3.949500e+05 3.265018e-07
3.950000e+05 3.336629e-07
3.950500e+05 3.642496e-07
3.951000e+05 3.300537e-07
3.951500e+05 3.317970e-07
3.952000e+05 3.437964e-07
3.952500e+05 4.097495e-07
3.953000e+05 3.136779e-07
3.953500e+05 3.053384e-07
3.954000e+05 3.573172e-07
3.954500e+05 3.148956e-07
3.955000e+05 2.876985e-07
3.955500e+05 3.411530e-07
3.956000e+05 3.662479e-07
3.956500e+05 3.826282e-07
3.957000e+05 3.766287e-07
3.957500e+05 3.591798e-07
3.958000e+05 2.868295e-07
3.958500e+05 3.901808e-07
3.959000e+05 3.397153e-07
3.959500e+05 4.010892e-07
3.960000e+05 3.232956e-07
3.960500e+05 2.836736e-07
3.961000e+05 3.297342e-07
3.961500e+05 2.798712e-07
3.962000e+05 3.338492e-07
3.962500e+05 3.045527e-07
3.963000e+05 3.374716e-07
3.963500e+05 3.343094e-07
3.964000e+05 3.023769e-07
3.964500e+05 3.426607e-07
3.965000e+05 3.458109e-07
3.965500e+05 3.020253e-07
3.966000e+05 2.989185e-07
3.966500e+05 3.084170e-07
3.967000e+05 3.892999e-07
3.967500e+05 2.503614e-07
3.968000e+05 2.726970e-07
3.968500e+05 3.325380e-07
3.969000e+05 3.278674e-07
3.969500e+05 3.879520e-07
3.970000e+05 3.382038e-07
3.970500e+05 3.240086e-07
3.971000e+05 3.118165e-07
3.971500e+05 3.701007e-07
3.972000e+05 3.132579e-07
3.972500e+05 3.284523e-07
3.973000e+05 3.433812e-07
3.973500e+05 3.249679e-07
3.974000e+05 3.320847e-07
3.974500e+05 3.041975e-07
3.975000e+05 3.874109e-07
3.975500e+05 3.197204e-07
3.976000e+05 2.534235e-07
3.976500e+05 3.136637e-07
3.977000e+05 3.750829e-07
3.977500e+05 2.995732e-07
3.978000e+05 3.306275e-07
3.978500e+05 4.113439e-07
3.979000e+05 2.711750e-07
3.979500e+05 2.493773e-07
3.980000e+05 3.148742e-07
3.980500e+05 3.188146e-07
3.981000e+05 3.300043e-07
3.981500e+05 3.596426e-07
3.982000e+05 2.965566e-07
3.982500e+05 3.449062e-07
3.983000e+05 2.892516e-07
3.983500e+05 3.301189e-07
3.984000e+05 3.698686e-07
3.984500e+05 3.575805e-07
3.985000e+05 3.375907e-07
3.985500e+05 3.456791e-07
3.986000e+05 3.429613e-07
3.986500e+05 3.291758e-07
3.987000e+05 3.131652e-07
3.987500e+05 3.097887e-07
3.988000e+05 3.350475e-07
3.988500e+05 3.320708e-07
3.989000e+05 4.231861e-07
3.989500e+05 2.859031e-07
3.990000e+05 3.327986e-07
3.990500e+05 3.818767e-07
3.991000e+05 3.157588e-07
3.991500e+05 2.975568e-07
3.992000e+05 3.835478e-07
3.992500e+05 3.357762e-07
3.993000e+05 3.668970e-07
3.993500e+05 3.266716e-07
3.994000e+05 2.973001e-07
3.994500e+05 3.396775e-07
3.995000e+05 3.445503e-07
3.995500e+05 3.439096e-07
3.996000e+05 3.542297e-07
3.996500e+05 3.270828e-07
3.997000e+05 3.175977e-07
3.997500e+05 2.792408e-07
3.998000e+05 2.806265e-07
3.998500e+05 3.236115e-07
3.999000e+05 4.025500e-07
3.999500e+05 3.991769e-07
4.000000e+05 3.859354e-07
4.000500e+05 3.290631e-07
4.001000e+05 3.561089e-07
4.001500e+05 2.927958e-07
4.002000e+05 3.702934e-07
4.002500e+05 3.304928e-07
4.003000e+05 3.043034e-07
4.003500e+05 2.998706e-07
4.004000e+05 3.852877e-07
4.004500e+05 3.485397e-07
4.005000e+05 3.226239e-07
4.005500e+05 3.872091e-07
4.006000e+05 3.720441e-07
4.006500e+05 2.923938e-07
4.007000e+05 3.512080e-07
4.007500e+05 3.046044e-07
4.008000e+05 3.442846e-07
4.008500e+05 2.881547e-07
4.009000e+05 3.223278e-07
4.009500e+05 3.026671e-07
4.010000e+05 2.947365e-07
4.010500e+05 3.246103e-07
4.011000e+05 3.384719e-07
4.011500e+05 2.602329e-07
4.012000e+05 3.206137e-07
4.012500e+05 2.884723e-07
4.013000e+05 3.286037e-07
4.013500e+05 3.361567e-07
4.014000e+05 3.443898e-07
4.014500e+05 2.987771e-07
4.015000e+05 2.574693e-07
4.015500e+05 3.408898e-07
4.016000e+05 2.470624e-07
4.016500e+05 3.514345e-07
4.017000e+05 2.711993e-07
4.017500e+05 3.086237e-07
4.018000e+05 3.467447e-07
4.018500e+05 2.872841e-07
4.019000e+05 3.093682e-07
4.019500e+05 3.097493e-07
4.020000e+05 2.694738e-07
4.020500e+05 2.952569e-07
4.021000e+05 2.834440e-07
4.021500e+05 3.055322e-07
4.022000e+05 3.241424e-07
4.022500e+05 3.214385e-07
4.023000e+05 3.080262e-07
4.023500e+05 3.893626e-07
4.024000e+05 3.515131e-07
4.024500e+05 3.101471e-07
4.025000e+05 3.987218e-07
4.025500e+05 2.919768e-07
4.026000e+05 3.221104e-07
4.026500e+05 3.172306e-07
4.027000e+05 3.399183e-07
4.027500e+05 3.281581e-07
4.028000e+05 3.033318e-07
4.028500e+05 3.548635e-07
4.029000e+05 3.131076e-07
4.029500e+05 3.066892e-07
4.030000e+05 3.173168e-07
4.030500e+05 3.448784e-07
4.031000e+05 3.539662e-07
4.031500e+05 2.910547e-07
4.032000e+05 3.121180e-07
4.032500e+05 2.915002e-07
4.033000e+05 2.826987e-07
4.033500e+05 3.855552e-07
4.034000e+05 3.122804e-07
4.034500e+05 3.263209e-07
4.035000e+05 3.066419e-07
4.035500e+05 2.989585e-07
4.036000e+05 3.357041e-07
4.036500e+05 3.493000e-07
4.037000e+05 3.209124e-07
4.037500e+05 3.842084e-07
4.038000e+05 3.387713e-07
4.038500e+05 3.129564e-07
4.039000e+05 3.207367e-07
4.039500e+05 3.429882e-07
4.040000e+05 3.524045e-07
4.040500e+05 3.022896e-07
4.041000e+05 2.903213e-07
4.041500e+05 3.508002e-07
4.042000e+05 3.304527e-07
4.042500e+05 3.517571e-07
4.043000e+05 2.925463e-07
4.043500e+05 3.176085e-07
4.044000e+05 4.209530e-07
4.044500e+05 3.711777e-07
4.045000e+05 2.609297e-07
4.045500e+05 3.513848e-07
4.046000e+05 2.852245e-07
4.046500e+05 3.025119e-07
4.047000e+05 3.753465e-07
4.047500e+05 3.300932e-07
4.048000e+05 3.583434e-07
4.048500e+05 2.949213e-07
4.049000e+05 2.732676e-07
4.049500e+05 3.559718e-07
4.050000e+05 3.285059e-07
4.050500e+05 3.387081e-07
4.051000e+05 2.854527e-07
4.051500e+05 3.379999e-07
4.052000e+05 3.070189e-07
4.052500e+05 2.494540e-07
4.053000e+05 2.821019e-07
4.053500e+05 3.401958e-07
4.054000e+05 3.171883e-07
4.054500e+05 3.091725e-07
4.055000e+05 3.281231e-07
4.055500e+05 3.718883e-07
4.056000e+05 3.366242e-07
4.056500e+05 3.011017e-07
4.057000e+05 2.576660e-07
4.057500e+05 3.033156e-07
4.058000e+05 3.603914e-07
4.058500e+05 3.316624e-07
4.059000e+05 3.200768e-07
4.059500e+05 3.717640e-07
4.060000e+05 3.048528e-07
4.060500e+05 3.085197e-07
4.061000e+05 3.602899e-07
4.061500e+05 2.872085e-07
4.062000e+05 3.110753e-07
4.062500e+05 2.997367e-07
4.063000e+05 2.957901e-07
4.063500e+05 3.337369e-07
4.064000e+05 3.282995e-07
4.064500e+05 3.162654e-07
4.065000e+05 3.249291e-07
4.065500e+05 3.572096e-07
4.066000e+05 3.194241e-07
4.066500e+05 2.974274e-07
4.067000e+05 3.900784e-07
4.067500e+05 3.390977e-07
4.068000e+05 3.651427e-07
4.068500e+05 3.065243e-07
4.069000e+05 3.483989e-07
4.069500e+05 2.963228e-07
4.070000e+05 3.405411e-07
4.070500e+05 3.142806e-07
4.071000e+05 3.611886e-07
4.071500e+05 2.967476e-07
4.072000e+05 2.748079e-07
4.072500e+05 3.235748e-07
4.073000e+05 3.358933e-07
4.073500e+05 3.135225e-07
4.074000e+05 2.994884e-07
4.074500e+05 3.065550e-07
4.075000e+05 3.062074e-07
4.075500e+05 3.466548e-07
4.076000e+05 3.734391e-07
4.076500e+05 3.094567e-07
4.077000e+05 3.212294e-07
4.077500e+05 2.962927e-07
4.078000e+05 3.630901e-07
4.078500e+05 3.018979e-07
4.079000e+05 2.244551e-07
4.079500e+05 3.058041e-07
4.080000e+05 3.100006e-07
4.080500e+05 3.364094e-07
4.081000e+05 2.812302e-07
4.081500e+05 2.972903e-07
4.082000e+05 3.666569e-07
4.082500e+05 3.361241e-07
4.083000e+05 3.965249e-07
4.083500e+05 3.401128e-07
4.084000e+05 3.405607e-07
4.084500e+05 2.822429e-07
4.085000e+05 3.317722e-07
4.085500e+05 2.947827e-07
4.086000e+05 3.239357e-07
4.086500e+05 3.389636e-07
4.087000e+05 3.080922e-07
4.087500e+05 3.531021e-07
4.088000e+05 3.522156e-07
4.088500e+05 2.843235e-07
4.089000e+05 2.969238e-07
4.089500e+05 3.343861e-07
4.090000e+05 3.016911e-07
4.090500e+05 3.423933e-07
4.091000e+05 3.224273e-07
4.091500e+05 2.418531e-07
4.092000e+05 3.252184e-07
4.092500e+05 3.046984e-07
4.093000e+05 3.002604e-07
4.093500e+05 2.879881e-07
4.094000e+05 3.023204e-07
4.094500e+05 3.262150e-07
4.095000e+05 2.290617e-07
4.095500e+05 3.120059e-07
4.096000e+05 3.282470e-07
4.096500e+05 3.132586e-07
4.097000e+05 3.305256e-07
4.097500e+05 3.042134e-07
4.098000e+05 3.676563e-07
4.098500e+05 2.824321e-07
4.099000e+05 2.922759e-07
4.099500e+05 3.015740e-07
4.100000e+05 2.694529e-07
4.100500e+05 3.368886e-07
4.101000e+05 2.997801e-07
4.101500e+05 3.633282e-07
4.102000e+05 3.214935e-07
4.102500e+05 3.225110e-07
4.103000e+05 2.935976e-07
4.103500e+05 3.024778e-07
4.104000e+05 3.092872e-07
4.104500e+05 3.546997e-07
4.105000e+05 3.391498e-07
4.105500e+05 3.056212e-07
4.106000e+05 2.711098e-07
4.106500e+05 3.153142e-07
4.107000e+05 2.720332e-07
4.107500e+05 3.362497e-07
4.108000e+05 2.828175e-07
4.108500e+05 2.330149e-07
4.109000e+05 2.699240e-07
4.109500e+05 3.406112e-07
4.110000e+05 2.898584e-07
4.110500e+05 3.458321e-07
4.111000e+05 2.837657e-07
4.111500e+05 2.942547e-07
4.112000e+05 2.972508e-07
4.112500e+05 3.022202e-07
4.113000e+05 3.037871e-07
4.113500e+05 3.354230e-07
4.114000e+05 3.174812e-07
4.114500e+05 3.342702e-07
4.115000e+05 3.310892e-07
4.115500e+05 3.748180e-07
4.116000e+05 2.829097e-07
4.116500e+05 2.995381e-07
4.117000e+05 2.276411e-07
4.117500e+05 3.562906e-07
4.118000e+05 2.490636e-07
4.118500e+05 3.144112e-07
4.119000e+05 2.466864e-07
4.119500e+05 2.958962e-07
4.120000e+05 2.763226e-07
4.120500e+05 3.698086e-07
4.121000e+05 3.098615e-07
4.121500e+05 3.372907e-07
4.122000e+05 3.681766e-07
4.122500e+05 3.100993e-07
4.123000e+05 3.419834e-07
4.123500e+05 3.243253e-07
4.124000e+05 3.292682e-07
4.124500e+05 3.386542e-07
4.125000e+05 3.034032e-07
4.125500e+05 2.710865e-07
4.126000e+05 3.276074e-07
4.126500e+05 3.401231e-07
4.127000e+05 2.422354e-07
4.127500e+05 2.502342e-07
4.128000e+05 3.141222e-07
4.128500e+05 3.300003e-07
4.129000e+05 3.365881e-07
4.129500e+05 3.248286e-07
4.130000e+05 3.326613e-07
4.130500e+05 3.050642e-07
4.131000e+05 3.511660e-07
4.131500e+05 3.763811e-07
4.132000e+05 2.857113e-07
4.132500e+05 3.091482e-07
4.133000e+05 3.432487e-07
4.133500e+05 3.750221e-07
4.134000e+05 3.014191e-07
4.134500e+05 2.772333e-07
4.135000e+05 2.349207e-07
4.135500e+05 3.054600e-07
4.136000e+05 3.284576e-07
4.136500e+05 3.041217e-07
4.137000e+05 3.242663e-07
4.137500e+05 3.452372e-07
4.138000e+05 2.909667e-07
4.138500e+05 3.164578e-07
4.139000e+05 2.955879e-07
4.139500e+05 3.793241e-07
4.140000e+05 3.197765e-07
4.140500e+05 2.982525e-07
4.141000e+05 3.568168e-07
4.141500e+05 3.242325e-07
4.142000e+05 3.179576e-07
4.142500e+05 3.000384e-07
4.143000e+05 3.133265e-07
4.143500e+05 2.854931e-07
4.144000e+05 2.774477e-07
4.144500e+05 2.654179e-07
4.145000e+05 3.039907e-07
4.145500e+05 2.471505e-07
4.146000e+05 3.012083e-07
4.146500e+05 2.272456e-07
4.147000e+05 3.093261e-07
4.147500e+05 3.386083e-07
4.148000e+05 3.101566e-07
4.148500e+05 3.401040e-07
4.149000e+05 2.875835e-07
4.149500e+05 2.985291e-07
4.150000e+05 2.485881e-07
4.150500e+05 3.389624e-07
4.151000e+05 2.616232e-07
4.151500e+05 3.386413e-07
4.152000e+05 2.271232e-07
4.152500e+05 2.543218e-07
4.153000e+05 2.833375e-07
4.153500e+05 2.928607e-07
4.154000e+05 3.073162e-07
4.154500e+05 3.268579e-07
4.155000e+05 2.713221e-07
4.155500e+05 2.892769e-07
4.156000e+05 2.951224e-07
4.156500e+05 2.858061e-07
4.157000e+05 3.305460e-07
4.157500e+05 2.565932e-07
4.158000e+05 2.928686e-07
4.158500e+05 3.041946e-07
4.159000e+05 2.968548e-07
4.159500e+05 2.398214e-07
4.160000e+05 3.302923e-07
4.160500e+05 2.320028e-07
4.161000e+05 3.181776e-07
4.161500e+05 3.255826e-07
4.162000e+05 3.037977e-07
4.162500e+05 3.059366e-07
4.163000e+05 3.162647e-07
4.163500e+05 3.376590e-07
4.164000e+05 3.257564e-07
4.164500e+05 3.671542e-07
4.165000e+05 2.628896e-07
4.165500e+05 3.437720e-07
4.166000e+05 3.373723e-07
4.166500e+05 2.686642e-07
4.167000e+05 3.418517e-07
4.167500e+05 2.825836e-07
4.168000e+05 2.528321e-07
4.168500e+05 2.534231e-07
4.169000e+05 3.365349e-07
4.169500e+05 2.850004e-07
4.170000e+05 3.887252e-07
4.170500e+05 3.089233e-07
4.171000e+05 2.475875e-07
4.171500e+05 3.031027e-07
4.172000e+05 2.833019e-07
4.172500e+05 2.827958e-07
4.173000e+05 2.750813e-07
4.173500e+05 2.587981e-07
4.174000e+05 2.226894e-07
4.174500e+05 2.719913e-07
4.175000e+05 2.437863e-07
4.175500e+05 3.096983e-07
4.176000e+05 3.135009e-07
4.176500e+05 3.253879e-07
4.177000e+05 3.010111e-07
4.177500e+05 2.778415e-07
4.178000e+05 3.450469e-07
4.178500e+05 2.014600e-07
4.179000e+05 2.658977e-07
4.179500e+05 3.020686e-07
4.180000e+05 2.775209e-07
4.180500e+05 2.979462e-07
4.181000e+05 3.559910e-07
4.181500e+05 3.466194e-07
4.182000e+05 3.012608e-07
4.182500e+05 3.385881e-07
4.183000e+05 2.635716e-07
4.183500e+05 2.878108e-07
4.184000e+05 2.512553e-07
4.184500e+05 2.637510e-07
4.185000e+05 3.283098e-07
4.185500e+05 3.178669e-07
4.186000e+05 2.573960e-07
4.186500e+05 2.966045e-07
4.187000e+05 2.726369e-07
4.187500e+05 3.533971e-07
4.188000e+05 3.036960e-07
4.188500e+05 3.109333e-07
4.189000e+05 3.785264e-07
4.189500e+05 2.981908e-07
4.190000e+05 3.255512e-07
4.190500e+05 2.747984e-07
4.191000e+05 3.380320e-07
4.191500e+05 2.954066e-07
4.192000e+05 3.256757e-07
4.192500e+05 2.749065e-07
4.193000e+05 2.875213e-07
4.193500e+05 3.268869e-07
4.194000e+05 3.444200e-07
4.194500e+05 2.833257e-07
4.195000e+05 2.824644e-07
4.195500e+05 2.844740e-07
4.196000e+05 2.928856e-07
4.196500e+05 2.956738e-07
4.197000e+05 2.461411e-07
4.197500e+05 3.056233e-07
4.198000e+05 2.829625e-07
4.198500e+05 3.436695e-07
4.199000e+05 3.093130e-07
4.199500e+05 2.702638e-07
4.200000e+05 3.081595e-07
4.200500e+05 2.375358e-07
4.201000e+05 2.501644e-07
4.201500e+05 3.122070e-07
4.202000e+05 3.222808e-07
4.202500e+05 3.327924e-07
4.203000e+05 3.060572e-07
4.203500e+05 3.093731e-07
4.204000e+05 3.319596e-07
4.204500e+05 2.962463e-07
4.205000e+05 3.272513e-07
4.205500e+05 2.752115e-07
4.206000e+05 3.278783e-07
4.206500e+05 2.908182e-07
4.207000e+05 2.565802e-07
4.207500e+05 2.590940e-07
4.208000e+05 2.801216e-07
4.208500e+05 2.904112e-07
4.209000e+05 2.927343e-07
4.209500e+05 3.396862e-07
4.210000e+05 3.469449e-07
4.210500e+05 2.629369e-07
4.211000e+05 3.537539e-07
4.211500e+05 3.003407e-07
4.212000e+05 3.006764e-07
4.212500e+05 2.845557e-07
4.213000e+05 2.828144e-07
4.213500e+05 3.409778e-07
4.214000e+05 2.631537e-07
4.214500e+05 3.051902e-07
4.215000e+05 3.393464e-07
4.215500e+05 2.975854e-07
4.216000e+05 3.116932e-07
4.216500e+05 2.667095e-07
4.217000e+05 3.311109e-07
4.217500e+05 3.837244e-07
4.218000e+05 3.940621e-07
4.218500e+05 2.694774e-07
4.219000e+05 3.089168e-07
4.219500e+05 2.983219e-07
4.220000e+05 3.118845e-07
4.220500e+05 3.346808e-07
4.221000e+05 2.392194e-07
4.221500e+05 3.046184e-07
4.222000e+05 3.493380e-07
4.222500e+05 3.385433e-07
4.223000e+05 3.114290e-07
4.223500e+05 3.048183e-07
4.224000e+05 2.511976e-07
4.224500e+05 2.544125e-07
4.225000e+05 3.494555e-07
4.225500e+05 3.219331e-07
4.226000e+05 2.441528e-07
4.226500e+05 3.389218e-07
4.227000e+05 2.402744e-07
4.227500e+05 2.900030e-07
4.228000e+05 2.812679e-07
4.228500e+05 2.039951e-07
4.229000e+05 2.722525e-07
4.229500e+05 2.983486e-07
4.230000e+05 2.760306e-07
4.230500e+05 3.254781e-07
4.231000e+05 2.659918e-07
4.231500e+05 3.171238e-07
4.232000e+05 3.039949e-07
4.232500e+05 3.097450e-07
4.233000e+05 2.984229e-07
4.233500e+05 3.024635e-07
4.234000e+05 2.913967e-07
4.234500e+05 3.297930e-07
4.235000e+05 3.011913e-07
4.235500e+05 2.532586e-07
4.236000e+05 2.786082e-07
4.236500e+05 2.254649e-07
4.237000e+05 2.754629e-07
4.237500e+05 3.120999e-07
4.238000e+05 3.410364e-07
4.238500e+05 2.971094e-07
4.239000e+05 3.336171e-07
4.239500e+05 2.323259e-07
4.240000e+05 2.383561e-07
4.240500e+05 2.575984e-07
4.241000e+05 2.868932e-07
4.241500e+05 2.951205e-07
4.242000e+05 2.828976e-07
4.242500e+05 3.116600e-07
4.243000e+05 3.523528e-07
4.243500e+05 2.998437e-07
4.244000e+05 3.048951e-07
4.244500e+05 2.931843e-07
4.245000e+05 2.845461e-07
4.245500e+05 3.378393e-07
4.246000e+05 3.167119e-07
4.246500e+05 2.947409e-07
4.247000e+05 2.610692e-07
4.247500e+05 2.650332e-07
4.248000e+05 2.559022e-07
4.248500e+05 3.201639e-07
4.249000e+05 3.215277e-07
4.249500e+05 2.656659e-07
4.250000e+05 3.100412e-07
4.250500e+05 2.954769e-07
4.251000e+05 2.531224e-07
4.251500e+05 3.461778e-07
4.252000e+05 2.800299e-07
4.252500e+05 2.827577e-07
4.253000e+05 2.718714e-07
4.253500e+05 2.996092e-07
4.254000e+05 2.548039e-07
4.254500e+05 2.460625e-07
4.255000e+05 3.131573e-07
4.255500e+05 2.553345e-07
4.256000e+05 3.082075e-07
4.256500e+05 2.620943e-07
4.257000e+05 2.253118e-07
4.257500e+05 3.707304e-07
4.258000e+05 3.110103e-07
4.258500e+05 3.141366e-07
4.259000e+05 2.930144e-07
4.259500e+05 2.553090e-07
4.260000e+05 2.974884e-07
4.260500e+05 3.109553e-07
4.261000e+05 2.783978e-07
4.261500e+05 2.398951e-07
4.262000e+05 3.105450e-07
4.262500e+05 2.940507e-07
4.263000e+05 3.294709e-07
4.263500e+05 2.977536e-07
4.264000e+05 2.871028e-07
4.264500e+05 2.908550e-07
4.265000e+05 3.293416e-07
4.265500e+05 2.673979e-07
4.266000e+05 2.702281e-07
4.266500e+05 3.133491e-07
4.267000e+05 2.795191e-07
4.267500e+05 3.049685e-07
4.268000e+05 3.123548e-07
4.268500e+05 2.692114e-07
4.269000e+05 3.076456e-07
4.269500e+05 3.267553e-07
4.270000e+05 3.571309e-07
4.270500e+05 3.252199e-07
4.271000e+05 2.670581e-07
4.271500e+05 2.757150e-07
4.272000e+05 2.989813e-07
4.272500e+05 3.185415e-07
4.273000e+05 2.601743e-07
4.273500e+05 2.741137e-07
4.274000e+05 2.988268e-07
4.274500e+05 3.072384e-07
4.275000e+05 2.886759e-07
4.275500e+05 2.669307e-07
4.276000e+05 2.971776e-07
4.276500e+05 2.837517e-07
4.277000e+05 3.040125e-07
4.277500e+05 3.151192e-07
4.278000e+05 3.075480e-07
4.278500e+05 2.991964e-07
4.279000e+05 2.713273e-07
4.279500e+05 2.516271e-07
4.280000e+05 2.602281e-07
4.280500e+05 3.079305e-07
4.281000e+05 3.092251e-07
4.281500e+05 2.918224e-07
4.282000e+05 2.791898e-07
4.282500e+05 2.731839e-07
4.283000e+05 3.096457e-07
4.283500e+05 2.769208e-07
4.284000e+05 3.137724e-07
4.284500e+05 2.930757e-07
4.285000e+05 2.982160e-07
4.285500e+05 2.656536e-07
4.286000e+05 2.613831e-07
4.286500e+05 2.888016e-07
4.287000e+05 3.281600e-07
4.287500e+05 2.774820e-07
4.288000e+05 2.787758e-07
4.288500e+05 2.464253e-07
4.289000e+05 2.858186e-07
4.289500e+05 3.100083e-07
4.290000e+05 3.047334e-07
4.290500e+05 2.199299e-07
4.291000e+05 2.620692e-07
4.291500e+05 2.416950e-07
4.292000e+05 2.715021e-07
4.292500e+05 2.943131e-07
4.293000e+05 2.524962e-07
4.293500e+05 2.817762e-07
4.294000e+05 3.185646e-07
4.294500e+05 2.689425e-07
4.295000e+05 3.325845e-07
4.295500e+05 2.918546e-07
4.296000e+05 2.913890e-07
4.296500e+05 2.795625e-07
4.297000e+05 2.374289e-07
4.297500e+05 2.554833e-07
4.298000e+05 2.889873e-07
4.298500e+05 3.351321e-07
4.299000e+05 2.486433e-07
4.299500e+05 3.436482e-07
4.300000e+05 3.196877e-07
4.300500e+05 2.625191e-07
4.301000e+05 2.277302e-07
4.301500e+05 2.216690e-07
4.302000e+05 3.320141e-07
4.302500e+05 2.569128e-07
4.303000e+05 2.647067e-07
4.303500e+05 3.180645e-07
4.304000e+05 2.761831e-07
4.304500e+05 3.183252e-07
4.305000e+05 2.708638e-07
4.305500e+05 2.772181e-07
4.306000e+05 3.079727e-07
4.306500e+05 2.855230e-07
4.307000e+05 2.232107e-07
4.307500e+05 2.431781e-07
4.308000e+05 3.027871e-07
4.308500e+05 3.465144e-07
4.309000e+05 3.321700e-07
4.309500e+05 2.652405e-07
4.310000e+05 2.724276e-07
4.310500e+05 2.903558e-07
4.311000e+05 3.540332e-07
4.311500e+05 3.273890e-07
4.312000e+05 2.688019e-07
4.312500e+05 2.845779e-07
4.313000e+05 2.822579e-07
4.313500e+05 3.454654e-07
4.314000e+05 2.978253e-07
4.314500e+05 3.119237e-07
4.315000e+05 2.888670e-07
4.315500e+05 2.618393e-07
4.316000e+05 2.609936e-07
4.316500e+05 2.929113e-07
4.317000e+05 2.873380e-07
4.317500e+05 2.846071e-07
4.318000e+05 2.933278e-07
4.318500e+05 3.018873e-07
4.319000e+05 2.488852e-07
4.319500e+05 3.011938e-07
4.320000e+05 2.831787e-07
4.320500e+05 2.414298e-07
4.321000e+05 3.420048e-07
4.321500e+05 3.063555e-07
4.322000e+05 3.635419e-07
4.322500e+05 2.435981e-07
4.323000e+05 2.864111e-07
4.323500e+05 2.785806e-07
4.324000e+05 2.759730e-07
4.324500e+05 2.842348e-07
4.325000e+05 3.004109e-07
4.325500e+05 3.622841e-07
4.326000e+05 2.829652e-07
4.326500e+05 2.584437e-07
4.327000e+05 2.482390e-07
4.327500e+05 2.356508e-07
4.328000e+05 2.590941e-07
4.328500e+05 3.004315e-07
4.329000e+05 2.832061e-07
4.329500e+05 2.633144e-07
4.330000e+05 3.070788e-07
4.330500e+05 2.909115e-07
4.331000e+05 3.303075e-07
4.331500e+05 2.234112e-07
4.332000e+05 2.305992e-07
4.332500e+05 3.401499e-07
4.333000e+05 2.403236e-07
4.333500e+05 3.448249e-07
4.334000e+05 3.071755e-07
4.334500e+05 2.450491e-07
4.335000e+05 3.414369e-07
4.335500e+05 2.732297e-07
4.336000e+05 2.803978e-07
4.336500e+05 2.808738e-07
4.337000e+05 2.861229e-07
4.337500e+05 2.742652e-07
4.338000e+05 3.455308e-07
4.338500e+05 2.793565e-07
4.339000e+05 2.014793e-07
4.339500e+05 2.549815e-07
4.340000e+05 3.173864e-07
4.340500e+05 3.387704e-07
4.341000e+05 3.023288e-07
4.341500e+05 2.928156e-07
4.342000e+05 2.926741e-07
4.342500e+05 2.892352e-07
4.343000e+05 3.428639e-07
4.343500e+05 2.915032e-07
4.344000e+05 2.468784e-07
4.344500e+05 2.924524e-07
4.345000e+05 2.254651e-07
4.345500e+05 2.793132e-07
4.346000e+05 3.387780e-07
4.346500e+05 2.650887e-07
4.347000e+05 2.917774e-07
4.347500e+05 2.628446e-07
4.348000e+05 2.657110e-07
4.348500e+05 2.529244e-07
4.349000e+05 2.544075e-07
4.349500e+05 2.735442e-07
4.350000e+05 2.392987e-07
4.350500e+05 2.980420e-07
4.351000e+05 2.582114e-07
4.351500e+05 3.013577e-07
4.352000e+05 2.853610e-07
4.352500e+05 3.026595e-07
4.353000e+05 2.686917e-07
4.353500e+05 2.928010e-07
4.354000e+05 2.343705e-07
4.354500e+05 2.210374e-07
4.355000e+05 3.255130e-07
4.355500e+05 3.343642e-07
4.356000e+05 2.919499e-07
4.356500e+05 2.481394e-07
4.357000e+05 3.023514e-07
4.357500e+05 3.401028e-07
4.358000e+05 2.773159e-07
4.358500e+05 2.851974e-07
4.359000e+05 2.443967e-07
4.359500e+05 2.466250e-07
4.360000e+05 2.615111e-07
4.360500e+05 3.595327e-07
4.361000e+05 3.512854e-07
4.361500e+05 2.286449e-07
4.362000e+05 2.740107e-07
4.362500e+05 2.806935e-07
4.363000e+05 2.791040e-07
4.363500e+05 2.669336e-07
4.364000e+05 2.429147e-07
4.364500e+05 2.905869e-07
4.365000e+05 2.620838e-07
4.365500e+05 3.389300e-07
4.366000e+05 3.144831e-07
4.366500e+05 1.939415e-07
4.367000e+05 2.542648e-07
4.367500e+05 2.113000e-07
4.368000e+05 2.540946e-07
4.368500e+05 2.801785e-07
4.369000e+05 2.740909e-07
4.369500e+05 3.085413e-07
4.370000e+05 2.426199e-07
4.370500e+05 2.487595e-07
4.371000e+05 2.827191e-07
4.371500e+05 3.397769e-07
4.372000e+05 2.191641e-07
4.372500e+05 2.685543e-07
4.373000e+05 2.984123e-07
4.373500e+05 3.147571e-07
4.374000e+05 2.902398e-07
4.374500e+05 2.521791e-07
4.375000e+05 2.638999e-07
4.375500e+05 3.128178e-07
4.376000e+05 2.398283e-07
4.376500e+05 2.992161e-07
4.377000e+05 3.078702e-07
4.377500e+05 2.666847e-07
4.378000e+05 2.483519e-07
4.378500e+05 3.078871e-07
4.379000e+05 3.109126e-07
4.379500e+05 2.574015e-07
4.380000e+05 2.646323e-07
4.380500e+05 3.223356e-07
4.381000e+05 3.439344e-07
4.381500e+05 2.496873e-07
4.382000e+05 2.961206e-07
4.382500e+05 2.235578e-07
4.383000e+05 2.412319e-07
4.383500e+05 2.709838e-07
4.384000e+05 3.142916e-07
4.384500e+05 3.050312e-07
4.385000e+05 2.613127e-07
4.385500e+05 2.181459e-07
4.386000e+05 3.011479e-07
4.386500e+05 2.934394e-07
4.387000e+05 2.800123e-07
4.387500e+05 2.558267e-07
4.388000e+05 2.803314e-07
4.388500e+05 2.665457e-07
4.389000e+05 2.626489e-07
4.389500e+05 3.021820e-07
4.390000e+05 3.635200e-07
4.390500e+05 3.299487e-07
4.391000e+05 2.409031e-07
4.391500e+05 3.056186e-07
4.392000e+05 3.701697e-07
4.392500e+05 3.150435e-07
4.393000e+05 2.852781e-07
4.393500e+05 2.307330e-07
4.394000e+05 3.187115e-07
4.394500e+05 2.457234e-07
4.395000e+05 2.353752e-07
4.395500e+05 3.492977e-07
4.396000e+05 2.532030e-07
4.396500e+05 3.232086e-07
4.397000e+05 2.773133e-07
4.397500e+05 3.133272e-07
4.398000e+05 3.057271e-07
4.398500e+05 2.890189e-07
4.399000e+05 3.341201e-07
4.399500e+05 2.796600e-07
4.400000e+05 2.804435e-07
4.400500e+05 2.991182e-07
4.401000e+05 2.862517e-07
4.401500e+05 2.082022e-07
4.402000e+05 2.907832e-07
4.402500e+05 2.438923e-07
4.403000e+05 2.373459e-07
4.403500e+05 2.678969e-07
4.404000e+05 2.028836e-07
4.404500e+05 2.787052e-07
4.405000e+05 2.395943e-07
4.405500e+05 2.945244e-07
4.406000e+05 2.365422e-07
4.406500e+05 2.463113e-07
4.407000e+05 2.632711e-07
4.407500e+05 2.603560e-07
4.408000e+05 2.709716e-07
4.408500e+05 3.425381e-07
4.409000e+05 2.548468e-07
4.409500e+05 2.429834e-07
4.410000e+05 2.942662e-07
4.410500e+05 3.008241e-07
4.411000e+05 2.507935e-07
4.411500e+05 2.984069e-07
4.412000e+05 2.988035e-07
4.412500e+05 3.116505e-07
4.413000e+05 2.395125e-07
4.413500e+05 2.594765e-07
4.414000e+05 2.548889e-07
4.414500e+05 2.914321e-07
4.415000e+05 3.047991e-07
4.415500e+05 3.055784e-07
4.416000e+05 3.169621e-07
4.416500e+05 3.043138e-07
4.417000e+05 2.186005e-07
4.417500e+05 2.541723e-07
4.418000e+05 2.347729e-07
4.418500e+05 2.441174e-07
4.419000e+05 2.898682e-07
4.419500e+05 2.190934e-07
4.420000e+05 2.198740e-07
4.420500e+05 3.004196e-07
4.421000e+05 3.202897e-07
4.421500e+05 2.237748e-07
4.422000e+05 3.140442e-07
4.422500e+05 2.353724e-07
4.423000e+05 2.933043e-07
4.423500e+05 2.912392e-07
4.424000e+05 2.715038e-07
4.424500e+05 2.811567e-07
4.425000e+05 3.052642e-07
4.425500e+05 2.839783e-07
4.426000e+05 2.894836e-07
4.426500e+05 2.889761e-07
4.427000e+05 3.371805e-07
4.427500e+05 2.766773e-07
4.428000e+05 2.261523e-07
4.428500e+05 2.508059e-07
4.429000e+05 2.448704e-07
4.429500e+05 3.305262e-07
4.430000e+05 2.747206e-07
4.430500e+05 2.918382e-07
4.431000e+05 2.629398e-07
4.431500e+05 2.782152e-07
4.432000e+05 2.585178e-07
4.432500e+05 2.730461e-07
4.433000e+05 2.469016e-07
4.433500e+05 2.159863e-07
4.434000e+05 3.318926e-07
4.434500e+05 2.005492e-07
4.435000e+05 2.560693e-07
4.435500e+05 2.890164e-07
4.436000e+05 2.956819e-07
4.436500e+05 2.619665e-07
4.437000e+05 2.923841e-07
4.437500e+05 2.946001e-07
4.438000e+05 2.632471e-07
4.438500e+05 2.835350e-07
4.439000e+05 2.517945e-07
4.439500e+05 2.313063e-07
4.440000e+05 2.379653e-07
4.440500e+05 2.766522e-07
4.441000e+05 3.089219e-07
4.441500e+05 2.950496e-07
4.442000e+05 2.490588e-07
4.442500e+05 2.540946e-07
4.443000e+05 2.569719e-07
4.443500e+05 2.318244e-07
4.444000e+05 2.596588e-07
4.444500e+05 2.659121e-07
4.445000e+05 3.077599e-07
4.445500e+05 2.581212e-07
4.446000e+05 2.464400e-07
4.446500e+05 2.157795e-07
4.447000e+05 2.832978e-07
4.447500e+05 2.443629e-07
4.448000e+05 2.983820e-07
4.448500e+05 2.500523e-07
4.449000e+05 2.519032e-07
4.449500e+05 3.061961e-07
4.450000e+05 3.010223e-07
4.450500e+05 2.418326e-07
4.451000e+05 3.094086e-07
4.451500e+05 2.770185e-07
4.452000e+05 3.388845e-07
4.452500e+05 2.753507e-07
4.453000e+05 2.630256e-07
4.453500e+05 2.681125e-07
4.454000e+05 2.600529e-07
4.454500e+05 2.621257e-07
4.455000e+05 2.880779e-07
4.455500e+05 2.601482e-07
4.456000e+05 2.881501e-07
4.456500e+05 2.584929e-07
4.457000e+05 2.588322e-07
4.457500e+05 2.547819e-07
4.458000e+05 2.649429e-07
4.458500e+05 2.673771e-07
4.459000e+05 2.775341e-07
4.459500e+05 3.332339e-07
4.460000e+05 2.825979e-07
4.460500e+05 2.888592e-07
4.461000e+05 3.321363e-07
4.461500e+05 3.143644e-07
4.462000e+05 3.210644e-07
4.462500e+05 2.525710e-07
4.463000e+05 3.227481e-07
4.463500e+05 2.179742e-07
4.464000e+05 2.937572e-07
4.464500e+05 2.084481e-07
4.465000e+05 2.292230e-07
4.465500e+05 3.053534e-07
4.466000e+05 2.562411e-07
4.466500e+05 2.737852e-07
4.467000e+05 2.847751e-07
4.467500e+05 2.628506e-07
4.468000e+05 2.931627e-07
4.468500e+05 2.846784e-07
4.469000e+05 2.601485e-07
4.469500e+05 2.325237e-07
4.470000e+05 2.673245e-07
4.470500e+05 2.228115e-07
4.471000e+05 2.714720e-07
4.471500e+05 2.944544e-07
4.472000e+05 2.786153e-07
4.472500e+05 2.788802e-07
4.473000e+05 2.639422e-07
4.473500e+05 2.436518e-07
4.474000e+05 2.514515e-07
4.474500e+05 2.930372e-07
4.475000e+05 2.784114e-07
4.475500e+05 2.452926e-07
4.476000e+05 2.419718e-07
4.476500e+05 3.293436e-07
4.477000e+05 2.370923e-07
4.477500e+05 2.827063e-07
4.478000e+05 2.784463e-07
4.478500e+05 2.722507e-07
4.479000e+05 2.370175e-07
4.479500e+05 2.461462e-07
4.480000e+05 2.323896e-07
4.480500e+05 2.325065e-07
4.481000e+05 2.838472e-07
4.481500e+05 2.985496e-07
4.482000e+05 3.199763e-07
4.482500e+05 2.780927e-07
4.483000e+05 2.149568e-07
4.483500e+05 2.618479e-07
4.484000e+05 2.825323e-07
4.484500e+05 3.396269e-07
4.485000e+05 3.010461e-07
4.485500e+05 2.572851e-07
4.486000e+05 2.545961e-07
4.486500e+05 2.942801e-07
4.487000e+05 2.318925e-07
4.487500e+05 2.354089e-07
4.488000e+05 2.967369e-07
4.488500e+05 3.186833e-07
4.489000e+05 3.467174e-07
4.489500e+05 2.630566e-07
4.490000e+05 2.643741e-07
4.490500e+05 2.917180e-07
4.491000e+05 2.466656e-07
4.491500e+05 2.245350e-07
4.492000e+05 2.186787e-07
4.492500e+05 2.504761e-07
4.493000e+05 2.092298e-07
4.493500e+05 2.695831e-07
4.494000e+05 2.731422e-07
4.494500e+05 2.510086e-07
4.495000e+05 3.491076e-07
4.495500e+05 2.424228e-07
4.496000e+05 2.878686e-07
4.496500e+05 2.702102e-07
4.497000e+05 2.725443e-07
4.497500e+05 2.604725e-07
4.498000e+05 2.962382e-07
4.498500e+05 2.836478e-07
4.499000e+05 2.852596e-07
4.499500e+05 2.689816e-07
4.500000e+05 3.415991e-07
4.500500e+05 2.688450e-07
4.501000e+05 2.444724e-07
4.501500e+05 3.074724e-07
4.502000e+05 2.626116e-07
4.502500e+05 3.113100e-07
4.503000e+05 2.702459e-07
4.503500e+05 2.640399e-07
4.504000e+05 2.859264e-07
4.504500e+05 2.604955e-07
4.505000e+05 2.336592e-07
4.505500e+05 2.566135e-07
4.506000e+05 2.514697e-07
4.506500e+05 2.308124e-07
4.507000e+05 2.792959e-07
4.507500e+05 3.053981e-07
4.508000e+05 2.495385e-07
4.508500e+05 2.866652e-07
4.509000e+05 3.093173e-07
4.509500e+05 2.414120e-07
4.510000e+05 3.024398e-07
4.510500e+05 2.505142e-07
4.511000e+05 2.320874e-07
4.511500e+05 2.393176e-07
4.512000e+05 3.229953e-07
4.512500e+05 2.979781e-07
4.513000e+05 2.467016e-07
4.513500e+05 2.162162e-07
4.514000e+05 2.080862e-07
4.514500e+05 2.588307e-07
4.515000e+05 2.608446e-07
4.515500e+05 2.734619e-07
4.516000e+05 2.574709e-07
4.516500e+05 2.461888e-07
4.517000e+05 2.514197e-07
4.517500e+05 2.726033e-07
4.518000e+05 2.477905e-07
4.518500e+05 2.712863e-07
4.519000e+05 2.677804e-07
4.519500e+05 2.638424e-07
4.520000e+05 2.902303e-07
4.520500e+05 3.159650e-07
4.521000e+05 3.072090e-07
4.521500e+05 2.100641e-07
4.522000e+05 2.981658e-07
4.522500e+05 2.487842e-07
4.523000e+05 2.765404e-07
4.523500e+05 2.962479e-07
4.524000e+05 2.981397e-07
4.524500e+05 2.485200e-07
4.525000e+05 2.496680e-07
4.525500e+05 2.531075e-07
4.526000e+05 2.014530e-07
4.526500e+05 3.117293e-07
4.527000e+05 2.629503e-07
4.527500e+05 2.880284e-07
4.528000e+05 3.125794e-07
4.528500e+05 2.572869e-07
4.529000e+05 2.657447e-07
4.529500e+05 2.970286e-07
4.530000e+05 2.276702e-07
4.530500e+05 2.292353e-07
4.531000e+05 2.679362e-07
4.531500e+05 2.633178e-07
4.532000e+05 2.768737e-07
4.532500e+05 2.628328e-07
4.533000e+05 2.405848e-07
4.533500e+05 2.773513e-07
4.534000e+05 2.313192e-07
4.534500e+05 2.526144e-07
4.535000e+05 2.876367e-07
4.535500e+05 2.791637e-07
4.536000e+05 2.630378e-07
4.536500e+05 2.180106e-07
4.537000e+05 3.026451e-07
4.537500e+05 2.630352e-07
4.538000e+05 2.433565e-07
4.538500e+05 3.086625e-07
4.539000e+05 2.630975e-07
4.539500e+05 2.797139e-07
4.540000e+05 2.421930e-07
4.540500e+05 2.658008e-07
4.541000e+05 2.577105e-07
4.541500e+05 2.666030e-07
4.542000e+05 2.549975e-07
4.542500e+05 2.216673e-07
4.543000e+05 2.816111e-07
4.543500e+05 3.121007e-07
4.544000e+05 2.488674e-07
4.544500e+05 2.540278e-07
4.545000e+05 2.104406e-07
4.545500e+05 2.573913e-07
4.546000e+05 2.840623e-07
4.546500e+05 2.911990e-07
4.547000e+05 2.806807e-07
4.547500e+05 2.867329e-07
4.548000e+05 2.312369e-07
4.548500e+05 2.068262e-07
4.549000e+05 2.401315e-07
4.549500e+05 1.938186e-07
4.550000e+05 2.619048e-07
4.550500e+05 2.555100e-07
4.551000e+05 2.614966e-07
4.551500e+05 2.873949e-07
4.552000e+05 3.183526e-07
4.552500e+05 2.802539e-07
4.553000e+05 2.621389e-07
4.553500e+05 2.647051e-07
4.554000e+05 2.872889e-07
4.554500e+05 2.628543e-07
4.555000e+05 2.746060e-07
4.555500e+05 3.140727e-07
4.556000e+05 2.928037e-07
4.556500e+05 2.749471e-07
4.557000e+05 2.242504e-07
4.557500e+05 2.473766e-07
4.558000e+05 3.039928e-07
4.558500e+05 2.595265e-07
4.559000e+05 2.784288e-07
4.559500e+05 2.628409e-07
4.560000e+05 2.305753e-07
4.560500e+05 2.661488e-07
4.561000e+05 3.062167e-07
4.561500e+05 2.279813e-07
4.562000e+05 2.272738e-07
4.562500e+05 2.363442e-07
4.563000e+05 2.489184e-07
4.563500e+05 2.677120e-07
4.564000e+05 2.509722e-07
4.564500e+05 2.618688e-07
4.565000e+05 2.797716e-07
4.565500e+05 2.422126e-07
4.566000e+05 2.273520e-07
4.566500e+05 2.929291e-07
4.567000e+05 2.846214e-07
4.567500e+05 1.955946e-07
4.568000e+05 2.610583e-07
4.568500e+05 2.606514e-07
4.569000e+05 2.649006e-07
4.569500e+05 3.035835e-07
4.570000e+05 3.116465e-07
4.570500e+05 2.555708e-07
4.571000e+05 2.349669e-07
4.571500e+05 2.304752e-07
4.572000e+05 2.661865e-07
4.572500e+05 2.690868e-07
4.573000e+05 2.727449e-07
4.573500e+05 2.743099e-07
4.574000e+05 2.681095e-07
4.574500e+05 2.547960e-07
4.575000e+05 2.515626e-07
4.575500e+05 2.325986e-07
4.576000e+05 2.850122e-07
4.576500e+05 2.969896e-07
4.577000e+05 2.880085e-07
4.577500e+05 2.531273e-07
4.578000e+05 2.500623e-07
4.578500e+05 2.313790e-07
4.579000e+05 2.378916e-07
4.579500e+05 2.356121e-07
4.580000e+05 2.789490e-07
4.580500e+05 2.533541e-07
4.581000e+05 2.726081e-07
4.581500e+05 2.557017e-07
4.582000e+05 2.608912e-07
4.582500e+05 2.321551e-07
4.583000e+05 2.076154e-07
4.583500e+05 1.977938e-07
4.584000e+05 2.795020e-07
4.584500e+05 2.697800e-07
4.585000e+05 2.826458e-07
4.585500e+05 2.761347e-07
4.586000e+05 2.310547e-07
4.586500e+05 2.959928e-07
4.587000e+05 2.854276e-07
4.587500e+05 1.833742e-07
4.588000e+05 2.701919e-07
4.588500e+05 2.519439e-07
4.589000e+05 2.327304e-07
4.589500e+05 2.857004e-07
4.590000e+05 2.314741e-07
4.590500e+05 2.102556e-07
4.591000e+05 2.179502e-07
4.591500e+05 2.774158e-07
4.592000e+05 3.229755e-07
4.592500e+05 2.893882e-07
4.593000e+05 2.085573e-07
4.593500e+05 1.989066e-07
4.594000e+05 2.347671e-07
4.594500e+05 2.731185e-07
4.595000e+05 2.638408e-07
4.595500e+05 2.681960e-07
4.596000e+05 2.307417e-07
4.596500e+05 2.623805e-07
4.597000e+05 2.697120e-07
4.597500e+05 2.505999e-07
4.598000e+05 2.648275e-07
4.598500e+05 2.076276e-07
4.599000e+05 2.251923e-07
4.599500e+05 2.882926e-07
4.600000e+05 1.793435e-07
4.600500e+05 2.594112e-07
4.601000e+05 2.279519e-07
4.601500e+05 2.511194e-07
4.602000e+05 2.764787e-07
4.602500e+05 2.573684e-07
4.603000e+05 2.819745e-07
4.603500e+05 2.532034e-07
4.604000e+05 2.253240e-07
4.604500e+05 2.859625e-07
4.605000e+05 2.577005e-07
4.605500e+05 2.789997e-07
4.606000e+05 2.588528e-07
4.606500e+05 2.108937e-07
4.607000e+05 2.529783e-07
4.607500e+05 2.704015e-07
4.608000e+05 2.826877e-07
4.608500e+05 2.149328e-07
4.609000e+05 2.928588e-07
4.609500e+05 2.880567e-07
4.610000e+05 2.083286e-07
4.610500e+05 2.560944e-07
4.611000e+05 2.540428e-07
4.611500e+05 1.986001e-07
4.612000e+05 2.759206e-07
4.612500e+05 2.119920e-07
4.613000e+05 1.796179e-07
4.613500e+05 2.727361e-07
4.614000e+05 2.070647e-07
4.614500e+05 2.003490e-07
4.615000e+05 1.991077e-07
4.615500e+05 2.814655e-07
4.616000e+05 2.281101e-07
4.616500e+05 2.450993e-07
4.617000e+05 2.187382e-07
4.617500e+05 3.303453e-07
4.618000e+05 2.510276e-07
4.618500e+05 2.777752e-07
4.619000e+05 2.171131e-07
4.619500e+05 2.781500e-07
4.620000e+05 1.935981e-07
4.620500e+05 2.866208e-07
4.621000e+05 2.259996e-07
4.621500e+05 2.234755e-07
4.622000e+05 2.477354e-07
4.622500e+05 1.940794e-07
4.623000e+05 2.168405e-07
4.623500e+05 2.300395e-07
4.624000e+05 3.036191e-07
4.624500e+05 2.325537e-07
4.625000e+05 2.318208e-07
4.625500e+05 3.090056e-07
4.626000e+05 2.622813e-07
4.626500e+05 2.549540e-07
4.627000e+05 2.561531e-07
4.627500e+05 2.462041e-07
4.628000e+05 2.486560e-07
4.628500e+05 2.561730e-07
4.629000e+05 2.528955e-07
4.629500e+05 2.906729e-07
4.630000e+05 2.682083e-07
4.630500e+05 3.040553e-07
4.631000e+05 2.309672e-07
4.631500e+05 2.555832e-07
4.632000e+05 2.918140e-07
4.632500e+05 2.165616e-07
4.633000e+05 2.279155e-07
4.633500e+05 2.415748e-07
4.634000e+05 2.313884e-07
4.634500e+05 2.367954e-07
4.635000e+05 2.765306e-07
4.635500e+05 2.205054e-07
4.636000e+05 3.133748e-07
4.636500e+05 3.088550e-07
4.637000e+05 2.465605e-07
4.637500e+05 3.034378e-07
4.638000e+05 2.367809e-07
4.638500e+05 2.624134e-07
4.639000e+05 2.938963e-07
4.639500e+05 2.735851e-07
4.640000e+05 2.393022e-07
4.640500e+05 2.865306e-07
4.641000e+05 2.118254e-07
4.641500e+05 2.778647e-07
4.642000e+05 2.272956e-07
4.642500e+05 2.504538e-07
4.643000e+05 2.188968e-07
4.643500e+05 2.191929e-07
4.644000e+05 2.918604e-07
4.644500e+05 2.587924e-07
4.645000e+05 3.043391e-07
4.645500e+05 2.623229e-07
4.646000e+05 2.969772e-07
4.646500e+05 2.752963e-07
4.647000e+05 2.818875e-07
4.647500e+05 2.591295e-07
4.648000e+05 2.522101e-07
4.648500e+05 2.730435e-07
4.649000e+05 2.423824e-07
4.649500e+05 2.616209e-07
4.650000e+05 2.800876e-07
4.650500e+05 2.281281e-07
4.651000e+05 2.723022e-07
4.651500e+05 2.398185e-07
4.652000e+05 2.628682e-07
4.652500e+05 2.751743e-07
4.653000e+05 2.829143e-07
4.653500e+05 3.210449e-07
4.654000e+05 2.169417e-07
4.654500e+05 2.463477e-07
4.655000e+05 2.152900e-07
4.655500e+05 2.286804e-07
4.656000e+05 1.994777e-07
4.656500e+05 2.291760e-07
4.657000e+05 2.849776e-07
4.657500e+05 2.878578e-07
4.658000e+05 2.748269e-07
4.658500e+05 2.224829e-07
4.659000e+05 2.578657e-07
4.659500e+05 2.833652e-07
4.660000e+05 2.138226e-07
4.660500e+05 2.258335e-07
4.661000e+05 2.598877e-07
4.661500e+05 2.094501e-07
4.662000e+05 2.203772e-07
4.662500e+05 2.308773e-07
4.663000e+05 2.740914e-07
4.663500e+05 2.512666e-07
4.664000e+05 2.531805e-07
4.664500e+05 2.636224e-07
4.665000e+05 2.644150e-07
4.665500e+05 2.531883e-07
4.666000e+05 2.616641e-07
4.666500e+05 2.421459e-07
4.667000e+05 2.367602e-07
4.667500e+05 2.612988e-07
4.668000e+05 2.299868e-07
4.668500e+05 2.286614e-07
4.669000e+05 2.527565e-07
4.669500e+05 2.250788e-07
4.670000e+05 2.674279e-07
4.670500e+05 2.634016e-07
4.671000e+05 3.074434e-07
4.671500e+05 2.421605e-07
4.672000e+05 2.026465e-07
4.672500e+05 2.418156e-07
4.673000e+05 2.610521e-07
4.673500e+05 2.431955e-07
4.674000e+05 2.332718e-07
4.674500e+05 2.374071e-07
4.675000e+05 2.931057e-07
4.675500e+05 2.095657e-07
4.676000e+05 2.586736e-07
4.676500e+05 2.625795e-07
4.677000e+05 2.234759e-07
4.677500e+05 3.162613e-07
4.678000e+05 2.367882e-07
4.678500e+05 1.878362e-07
4.679000e+05 2.601152e-07
4.679500e+05 2.577636e-07
4.680000e+05 2.168554e-07
4.680500e+05 2.813320e-07
4.681000e+05 2.252086e-07
4.681500e+05 2.247626e-07
4.682000e+05 1.957602e-07
4.682500e+05 2.472441e-07
4.683000e+05 2.573827e-07
4.683500e+05 2.545612e-07
4.684000e+05 2.805506e-07
4.684500e+05 2.598757e-07
4.685000e+05 2.077240e-07
4.685500e+05 2.026887e-07
4.686000e+05 2.281869e-07
4.686500e+05 2.362775e-07
4.687000e+05 1.855133e-07
4.687500e+05 2.657391e-07
4.688000e+05 2.578800e-07
4.688500e+05 2.751374e-07
4.689000e+05 2.933730e-07
4.689500e+05 2.817794e-07
4.690000e+05 2.446150e-07
4.690500e+05 2.567295e-07
4.691000e+05 2.499390e-07
4.691500e+05 2.021512e-07
4.692000e+05 2.620958e-07
4.692500e+05 2.799431e-07
4.693000e+05 2.497493e-07
4.693500e+05 2.759605e-07
4.694000e+05 2.539083e-07
4.694500e+05 2.679075e-07
4.695000e+05 2.542477e-07
4.695500e+05 3.181036e-07
4.696000e+05 2.450192e-07
4.696500e+05 2.706677e-07
4.697000e+05 2.566565e-07
4.697500e+05 2.554257e-07
4.698000e+05 2.501240e-07
4.698500e+05 2.552768e-07
4.699000e+05 3.095327e-07
4.699500e+05 2.361664e-07
4.700000e+05 3.181018e-07
4.700500e+05 2.833511e-07
4.701000e+05 2.750432e-07
4.701500e+05 2.581770e-07
4.702000e+05 2.844711e-07
4.702500e+05 3.007274e-07
4.703000e+05 2.509628e-07
4.703500e+05 2.353546e-07
4.704000e+05 2.347143e-07
4.704500e+05 2.429477e-07
4.705000e+05 2.174634e-07
4.705500e+05 2.443801e-07
4.706000e+05 2.591738e-07
4.706500e+05 2.357655e-07
4.707000e+05 2.455907e-07
4.707500e+05 2.199209e-07
4.708000e+05 2.037389e-07
4.708500e+05 2.729836e-07
4.709000e+05 2.473959e-07
4.709500e+05 2.426634e-07
4.710000e+05 3.093116e-07
4.710500e+05 2.449894e-07
4.711000e+05 2.911296e-07
4.711500e+05 2.497262e-07
4.712000e+05 2.194343e-07
4.712500e+05 2.477818e-07
4.713000e+05 2.100550e-07
4.713500e+05 2.448570e-07
4.714000e+05 3.027060e-07
4.714500e+05 2.461242e-07
4.715000e+05 2.730035e-07
4.715500e+05 2.317897e-07
4.716000e+05 2.292368e-07
4.716500e+05 2.633123e-07
4.717000e+05 3.052198e-07
4.717500e+05 2.396042e-07
4.718000e+05 2.383118e-07
4.718500e+05 2.831743e-07
4.719000e+05 2.708232e-07
4.719500e+05 2.401590e-07
4.720000e+05 2.548366e-07
4.720500e+05 2.049530e-07
4.721000e+05 2.603871e-07
4.721500e+05 2.065906e-07
4.722000e+05 2.596216e-07
4.722500e+05 2.573488e-07
4.723000e+05 2.453268e-07
4.723500e+05 2.925818e-07
4.724000e+05 2.090712e-07
4.724500e+05 2.384552e-07
4.725000e+05 2.824127e-07
4.725500e+05 2.077757e-07
4.726000e+05 2.457267e-07
4.726500e+05 2.031296e-07
4.727000e+05 2.291656e-07
4.727500e+05 2.297104e-07
4.728000e+05 2.616539e-07
4.728500e+05 2.749517e-07
4.729000e+05 2.497810e-07
4.729500e+05 2.567450e-07
4.730000e+05 2.208958e-07
4.730500e+05 2.335664e-07
4.731000e+05 2.611405e-07
4.731500e+05 2.516516e-07
4.732000e+05 2.777944e-07
4.732500e+05 2.708806e-07
4.733000e+05 2.008578e-07
4.733500e+05 2.106784e-07
4.734000e+05 2.884531e-07
4.734500e+05 2.440323e-07
4.735000e+05 2.336181e-07
4.735500e+05 2.072732e-07
4.736000e+05 2.779274e-07
4.736500e+05 3.047610e-07
4.737000e+05 2.088757e-07
4.737500e+05 2.308586e-07
4.738000e+05 2.493888e-07
4.738500e+05 2.478977e-07
4.739000e+05 1.918702e-07
4.739500e+05 2.318153e-07
4.740000e+05 2.652598e-07
4.740500e+05 2.520450e-07
4.741000e+05 2.691976e-07
4.741500e+05 2.375542e-07
4.742000e+05 2.343213e-07
4.742500e+05 2.499659e-07
4.743000e+05 2.612351e-07
4.743500e+05 2.741759e-07
4.744000e+05 2.878031e-07
4.744500e+05 2.442511e-07
4.745000e+05 2.100837e-07
4.745500e+05 2.716988e-07
4.746000e+05 2.201562e-07
4.746500e+05 2.804808e-07
4.747000e+05 2.787310e-07
4.747500e+05 2.421816e-07
4.748000e+05 2.934749e-07
4.748500e+05 2.386402e-07
4.749000e+05 2.556413e-07
4.749500e+05 2.236795e-07
4.750000e+05 2.060416e-07
4.750500e+05 2.047630e-07
4.751000e+05 2.421784e-07
4.751500e+05 2.649460e-07
4.752000e+05 3.037016e-07
4.752500e+05 2.368634e-07
4.753000e+05 2.411148e-07
4.753500e+05 2.487452e-07
4.754000e+05 2.196891e-07
4.754500e+05 2.026520e-07
4.755000e+05 2.202398e-07
4.755500e+05 2.534875e-07
4.756000e+05 2.375044e-07
4.756500e+05 2.395005e-07
4.757000e+05 2.304018e-07
4.757500e+05 2.382111e-07
4.758000e+05 2.608153e-07
4.758500e+05 2.483868e-07
4.759000e+05 2.294054e-07
4.759500e+05 2.316686e-07
4.760000e+05 2.027013e-07
4.760500e+05 2.171896e-07
4.761000e+05 2.325514e-07
4.761500e+05 2.126559e-07
4.762000e+05 2.689630e-07
4.762500e+05 2.781199e-07
4.763000e+05 2.545849e-07
4.763500e+05 2.550261e-07
4.764000e+05 2.360663e-07
4.764500e+05 2.165399e-07
4.765000e+05 2.265014e-07
4.765500e+05 2.594601e-07
4.766000e+05 2.586177e-07
4.766500e+05 2.240283e-07
4.767000e+05 2.268474e-07
4.767500e+05 2.520748e-07
4.768000e+05 2.108083e-07
4.768500e+05 2.451503e-07
4.769000e+05 2.299552e-07
4.769500e+05 2.915942e-07
4.770000e+05 2.029204e-07
4.770500e+05 2.588842e-07
4.771000e+05 2.103093e-07
4.771500e+05 2.455127e-07
4.772000e+05 2.402359e-07
4.772500e+05 2.232146e-07
4.773000e+05 2.711927e-07
4.773500e+05 2.493819e-07
4.774000e+05 2.437011e-07
4.774500e+05 2.555032e-07
4.775000e+05 2.262635e-07
4.775500e+05 2.185410e-07
4.776000e+05 2.144844e-07
4.776500e+05 2.724484e-07
4.777000e+05 2.137927e-07
4.777500e+05 2.128169e-07
4.778000e+05 2.264589e-07
4.778500e+05 2.506149e-07
4.779000e+05 2.370705e-07
4.779500e+05 2.448743e-07
4.780000e+05 2.543216e-07
4.780500e+05 2.184074e-07
4.781000e+05 2.030300e-07
4.781500e+05 2.118653e-07
4.782000e+05 2.614654e-07
4.782500e+05 2.621433e-07
4.783000e+05 2.305355e-07
4.783500e+05 2.691171e-07
4.784000e+05 2.209530e-07
4.784500e+05 1.984188e-07
4.785000e+05 2.548042e-07
4.785500e+05 2.768424e-07
4.786000e+05 2.532760e-07
4.786500e+05 2.405461e-07
4.787000e+05 2.273766e-07
4.787500e+05 2.361264e-07
4.788000e+05 2.442297e-07
4.788500e+05 2.342706e-07
4.789000e+05 2.657416e-07
4.789500e+05 2.106070e-07
4.790000e+05 2.541522e-07
4.790500e+05 2.735354e-07
4.791000e+05 2.651017e-07
4.791500e+05 2.244954e-07
4.792000e+05 2.131844e-07
4.792500e+05 2.752037e-07
4.793000e+05 1.941493e-07
4.793500e+05 2.275992e-07
4.794000e+05 2.906431e-07
4.794500e+05 2.942921e-07
4.795000e+05 2.325588e-07
4.795500e+05 2.208994e-07
4.796000e+05 1.985553e-07
4.796500e+05 2.212600e-07
4.797000e+05 2.873411e-07
4.797500e+05 1.981485e-07
4.798000e+05 1.946857e-07
4.798500e+05 2.322760e-07
4.799000e+05 2.285115e-07
4.799500e+05 2.516181e-07
4.800000e+05 3.281275e-07
4.800500e+05 2.291600e-07
4.801000e+05 1.745745e-07
4.801500e+05 2.368375e-07
4.802000e+05 2.464918e-07
4.802500e+05 3.145983e-07
4.803000e+05 2.644760e-07
4.803500e+05 2.116622e-07
4.804000e+05 2.173618e-07
4.804500e+05 2.305793e-07
4.805000e+05 2.133503e-07
4.805500e+05 2.681052e-07
4.806000e+05 2.472521e-07
4.806500e+05 2.359904e-07
4.807000e+05 2.542450e-07
4.807500e+05 2.111895e-07
4.808000e+05 2.568353e-07
4.808500e+05 2.754707e-07
4.809000e+05 2.211411e-07
4.809500e+05 1.907293e-07
4.810000e+05 2.066002e-07
4.810500e+05 2.692523e-07
4.811000e+05 2.204705e-07
4.811500e+05 2.191823e-07
4.812000e+05 2.392756e-07
4.812500e+05 2.258056e-07
4.813000e+05 2.194328e-07
4.813500e+05 3.441009e-07
4.814000e+05 2.151356e-07
4.814500e+05 2.694881e-07
4.815000e+05 2.234996e-07
4.815500e+05 2.751408e-07
4.816000e+05 2.486589e-07
4.816500e+05 2.314358e-07
4.817000e+05 2.198146e-07
4.817500e+05 2.802419e-07
4.818000e+05 2.464578e-07
4.818500e+05 2.125076e-07
4.819000e+05 1.956047e-07
4.819500e+05 2.159736e-07
4.820000e+05 2.898780e-07
4.820500e+05 2.235110e-07
4.821000e+05 1.579466e-07
4.821500e+05 2.386063e-07
4.822000e+05 1.931817e-07
4.822500e+05 1.939682e-07
4.823000e+05 1.998401e-07
4.823500e+05 2.378508e-07
4.824000e+05 2.051619e-07
4.824500e+05 2.684662e-07
4.825000e+05 2.487652e-07
4.825500e+05 1.969472e-07
4.826000e+05 2.205513e-07
4.826500e+05 1.916560e-07
4.827000e+05 2.633585e-07
4.827500e+05 2.505007e-07
4.828000e+05 1.849764e-07
4.828500e+05 2.210296e-07
4.829000e+05 2.773664e-07
4.829500e+05 2.244618e-07
4.830000e+05 2.597954e-07
4.830500e+05 2.172606e-07
4.831000e+05 2.375897e-07
4.831500e+05 2.380855e-07
4.832000e+05 1.995650e-07
4.832500e+05 2.321819e-07
4.833000e+05 2.390441e-07
4.833500e+05 2.469738e-07
4.834000e+05 2.121846e-07
4.834500e+05 2.361870e-07
4.835000e+05 2.549791e-07
4.835500e+05 2.809730e-07
4.836000e+05 2.452615e-07
4.836500e+05 2.537421e-07
4.837000e+05 2.085708e-07
4.837500e+05 2.477881e-07
4.838000e+05 2.274704e-07
4.838500e+05 2.390494e-07
4.839000e+05 2.150021e-07
4.839500e+05 2.502786e-07
4.840000e+05 2.023619e-07
4.840500e+05 2.343443e-07
4.841000e+05 2.633034e-07
4.841500e+05 2.078994e-07
4.842000e+05 1.941676e-07
4.842500e+05 2.356127e-07
4.843000e+05 2.185153e-07
4.843500e+05 2.546439e-07
4.844000e+05 2.501868e-07
4.844500e+05 1.832112e-07
4.845000e+05 1.831621e-07
4.845500e+05 2.487227e-07
4.846000e+05 2.287824e-07
4.846500e+05 2.444174e-07
4.847000e+05 2.287496e-07
4.847500e+05 2.468686e-07
4.848000e+05 2.320587e-07
4.848500e+05 2.448568e-07
4.849000e+05 2.924316e-07
4.849500e+05 2.380784e-07
4.850000e+05 2.135550e-07
4.850500e+05 2.111538e-07
4.851000e+05 2.001666e-07
4.851500e+05 2.483829e-07
4.852000e+05 2.194758e-07
4.852500e+05 2.356448e-07
4.853000e+05 2.310209e-07
4.853500e+05 2.474102e-07
4.854000e+05 2.759339e-07
4.854500e+05 2.059761e-07
4.855000e+05 2.092297e-07
4.855500e+05 1.955842e-07
4.856000e+05 2.450609e-07
4.856500e+05 2.375834e-07
4.857000e+05 3.215621e-07
4.857500e+05 2.677778e-07
4.858000e+05 2.488608e-07
4.858500e+05 2.625234e-07
4.859000e+05 2.183681e-07
4.859500e+05 2.352860e-07
4.860000e+05 2.498886e-07
4.860500e+05 2.146330e-07
4.861000e+05 2.425461e-07
4.861500e+05 2.760513e-07
4.862000e+05 2.114329e-07
4.862500e+05 2.273913e-07
4.863000e+05 2.217430e-07
4.863500e+05 2.282908e-07
4.864000e+05 2.200305e-07
4.864500e+05 2.106665e-07
4.865000e+05 2.059849e-07
4.865500e+05 2.464829e-07
4.866000e+05 1.950746e-07
4.866500e+05 2.898762e-07
4.867000e+05 2.056355e-07
4.867500e+05 2.826168e-07
4.868000e+05 2.171373e-07
4.868500e+05 2.406464e-07
4.869000e+05 2.087869e-07
4.869500e+05 2.530442e-07
4.870000e+05 2.218068e-07
4.870500e+05 2.487546e-07
4.871000e+05 2.388872e-07
4.871500e+05 2.719066e-07
4.872000e+05 2.434321e-07
4.872500e+05 2.602771e-07
4.873000e+05 2.213653e-07
4.873500e+05 2.276950e-07
4.874000e+05 2.816428e-07
4.874500e+05 2.482955e-07
4.875000e+05 2.253194e-07
4.875500e+05 2.429867e-07
4.876000e+05 2.726867e-07
4.876500e+05 2.696719e-07
4.877000e+05 3.021159e-07
4.877500e+05 2.381565e-07
4.878000e+05 2.341759e-07
4.878500e+05 2.597778e-07
4.879000e+05 2.380279e-07
4.879500e+05 2.285689e-07
4.880000e+05 2.132532e-07
4.880500e+05 2.120171e-07
4.881000e+05 2.615826e-07
4.881500e+05 2.075810e-07
4.882000e+05 2.125219e-07
4.882500e+05 2.193583e-07
4.883000e+05 2.287131e-07
4.883500e+05 2.385014e-07
4.884000e+05 1.993687e-07
4.884500e+05 2.331950e-07
4.885000e+05 2.279151e-07
4.885500e+05 2.503741e-07
4.886000e+05 2.396927e-07
4.886500e+05 2.386937e-07
4.887000e+05 2.005266e-07
4.887500e+05 2.411962e-07
4.888000e+05 2.442889e-07
4.888500e+05 2.736919e-07
4.889000e+05 2.583125e-07
4.889500e+05 2.298972e-07
4.890000e+05 1.879557e-07
4.890500e+05 2.204664e-07
4.891000e+05 2.036838e-07
4.891500e+05 2.282234e-07
4.892000e+05 2.514354e-07
4.892500e+05 2.451503e-07
4.893000e+05 2.273415e-07
4.893500e+05 2.695532e-07
4.894000e+05 2.454814e-07
4.894500e+05 2.269777e-07
4.895000e+05 2.504066e-07
4.895500e+05 2.095107e-07
4.896000e+05 2.035497e-07
4.896500e+05 2.341605e-07
4.897000e+05 2.269395e-07
4.897500e+05 3.003890e-07
4.898000e+05 2.248582e-07
4.898500e+05 2.077257e-07
4.899000e+05 2.508180e-07
4.899500e+05 2.272742e-07
4.900000e+05 2.604986e-07
4.900500e+05 1.949228e-07
4.901000e+05 2.695474e-07
4.901500e+05 2.435710e-07
4.902000e+05 2.118104e-07
4.902500e+05 2.258295e-07
4.903000e+05 2.027284e-07
4.903500e+05 2.395660e-07
4.904000e+05 2.050732e-07
4.904500e+05 2.433993e-07
4.905000e+05 2.367498e-07
4.905500e+05 1.752054e-07
4.906000e+05 2.257352e-07
4.906500e+05 2.720677e-07
4.907000e+05 2.541246e-07
4.907500e+05 2.215479e-07
4.908000e+05 1.653643e-07
4.908500e+05 2.777908e-07
4.909000e+05 2.003637e-07
4.909500e+05 2.060595e-07
4.910000e+05 2.161293e-07
4.910500e+05 2.504489e-07
4.911000e+05 2.269996e-07
4.911500e+05 2.442287e-07
4.912000e+05 2.719409e-07
4.912500e+05 2.189648e-07
4.913000e+05 1.973993e-07
4.913500e+05 2.365966e-07
4.914000e+05 2.295315e-07
4.914500e+05 2.005350e-07
4.915000e+05 2.311399e-07
4.915500e+05 2.414134e-07
4.916000e+05 2.216475e-07
4.916500e+05 2.464092e-07
4.917000e+05 1.846187e-07
4.917500e+05 2.125449e-07
4.918000e+05 1.896150e-07
4.918500e+05 1.919598e-07
4.919000e+05 2.484293e-07
4.919500e+05 2.422825e-07
4.920000e+05 2.026615e-07
4.920500e+05 1.951662e-07
4.921000e+05 2.160160e-07
4.921500e+05 2.265953e-07
4.922000e+05 1.956823e-07
4.922500e+05 2.261258e-07
4.923000e+05 2.440349e-07
4.923500e+05 2.006117e-07
4.924000e+05 2.195191e-07
4.924500e+05 1.966857e-07
4.925000e+05 2.606568e-07
4.925500e+05 2.060434e-07
4.926000e+05 2.211357e-07
4.926500e+05 2.343572e-07
4.927000e+05 1.881113e-07
4.927500e+05 2.090751e-07
4.928000e+05 2.198602e-07
4.928500e+05 2.294493e-07
4.929000e+05 2.395551e-07
4.929500e+05 2.056544e-07
4.930000e+05 2.833524e-07
4.930500e+05 2.461723e-07
4.931000e+05 2.287754e-07
4.931500e+05 2.159502e-07
4.932000e+05 2.060898e-07
4.932500e+05 1.885171e-07
4.933000e+05 2.298984e-07
4.933500e+05 2.180075e-07
4.934000e+05 2.240342e-07
4.934500e+05 1.897890e-07
4.935000e+05 2.184394e-07
4.935500e+05 2.578535e-07
4.936000e+05 2.606053e-07
4.936500e+05 2.377717e-07
4.937000e+05 1.918733e-07
4.937500e+05 1.753805e-07
4.938000e+05 2.131204e-07
4.938500e+05 2.174226e-07
4.939000e+05 2.212442e-07
4.939500e+05 2.380125e-07
4.940000e+05 2.223731e-07
4.940500e+05 2.349029e-07
4.941000e+05 2.994061e-07
4.941500e+05 2.173097e-07
4.942000e+05 2.259462e-07
4.942500e+05 2.847042e-07
4.943000e+05 2.171396e-07
4.943500e+05 1.950292e-07
4.944000e+05 2.472499e-07
4.944500e+05 2.242202e-07
4.945000e+05 1.748248e-07
4.945500e+05 2.224017e-07
4.946000e+05 2.142456e-07
4.946500e+05 1.939885e-07
4.947000e+05 1.958802e-07
4.947500e+05 2.404879e-07
4.948000e+05 2.081725e-07
4.948500e+05 2.363932e-07
4.949000e+05 2.684674e-07
4.949500e+05 2.562158e-07
4.950000e+05 2.035362e-07
4.950500e+05 1.958051e-07
4.951000e+05 2.206794e-07
4.951500e+05 2.128402e-07
4.952000e+05 2.457429e-07
4.952500e+05 2.053802e-07
4.953000e+05 2.307901e-07
4.953500e+05 1.965116e-07
4.954000e+05 2.794931e-07
4.954500e+05 2.241732e-07
4.955000e+05 1.762150e-07
4.955500e+05 2.183737e-07
4.956000e+05 2.939700e-07
4.956500e+05 2.132990e-07
4.957000e+05 2.081237e-07
4.957500e+05 1.869688e-07
4.958000e+05 2.288025e-07
4.958500e+05 2.138699e-07
4.959000e+05 2.315714e-07
4.959500e+05 2.502247e-07
4.960000e+05 2.090781e-07
4.960500e+05 2.191569e-07
4.961000e+05 2.046221e-07
4.961500e+05 2.562812e-07
4.962000e+05 2.263441e-07
4.962500e+05 1.801126e-07
4.963000e+05 2.149748e-07
4.963500e+05 2.592237e-07
4.964000e+05 2.548327e-07
4.964500e+05 1.995639e-07
4.965000e+05 2.376433e-07
4.965500e+05 2.037335e-07
4.966000e+05 2.250086e-07
4.966500e+05 2.658802e-07
4.967000e+05 2.231447e-07
4.967500e+05 1.971324e-07
4.968000e+05 2.056306e-07
4.968500e+05 2.416428e-07
4.969000e+05 2.558887e-07
4.969500e+05 2.642416e-07
4.970000e+05 2.311567e-07
4.970500e+05 2.017784e-07
4.971000e+05 2.434615e-07
4.971500e+05 2.265446e-07
4.972000e+05 2.337332e-07
4.972500e+05 2.012563e-07
4.973000e+05 2.413984e-07
4.973500e+05 1.987630e-07
4.974000e+05 1.751780e-07
4.974500e+05 2.470379e-07
4.975000e+05 1.882306e-07
4.975500e+05 2.783578e-07
4.976000e+05 2.468475e-07
4.976500e+05 2.170135e-07
4.977000e+05 2.422457e-07
4.977500e+05 2.131254e-07
4.978000e+05 1.794862e-07
4.978500e+05 2.184263e-07
4.979000e+05 2.128406e-07
4.979500e+05 2.223422e-07
4.980000e+05 2.274267e-07
4.980500e+05 2.207933e-07
4.981000e+05 2.815184e-07
4.981500e+05 2.271597e-07
4.982000e+05 2.559490e-07
4.982500e+05 3.067148e-07
4.983000e+05 2.660713e-07
4.983500e+05 2.104952e-07
4.984000e+05 2.153931e-07
4.984500e+05 2.754174e-07
4.985000e+05 2.172324e-07
4.985500e+05 2.015233e-07
4.986000e+05 2.112726e-07
4.986500e+05 2.568545e-07
4.987000e+05 1.936116e-07
4.987500e+05 2.371142e-07
4.988000e+05 2.578406e-07
4.988500e+05 1.846115e-07
4.989000e+05 2.147237e-07
4.989500e+05 2.369727e-07
4.990000e+05 2.117917e-07
4.990500e+05 2.087224e-07
4.991000e+05 2.204400e-07
4.991500e+05 2.397022e-07
4.992000e+05 2.310527e-07
4.992500e+05 2.461197e-07
4.993000e+05 2.245501e-07
4.993500e+05 1.866703e-07
4.994000e+05 1.987463e-07
4.994500e+05 2.177933e-07
4.995000e+05 2.237363e-07
4.995500e+05 2.197805e-07
4.996000e+05 2.469209e-07
4.996500e+05 2.078228e-07
4.997000e+05 1.877774e-07
4.997500e+05 2.112761e-07
4.998000e+05 2.192862e-07
4.998500e+05 2.430988e-07
4.999000e+05 2.012281e-07
4.999500e+05 2.319320e-07
5.000000e+05 2.587503e-07
5.000500e+05 1.882666e-07
5.001000e+05 2.315692e-07
5.001500e+05 1.938568e-07
5.002000e+05 1.272781e-07
5.002500e+05 2.879802e-07
5.003000e+05 1.752598e-07
5.003500e+05 2.282955e-07
5.004000e+05 2.380791e-07
5.004500e+05 2.046316e-07
5.005000e+05 2.720985e-07
5.005500e+05 2.391344e-07
5.006000e+05 2.030417e-07
5.006500e+05 1.818881e-07
5.007000e+05 2.185982e-07
5.007500e+05 2.403068e-07
5.008000e+05 1.785457e-07
5.008500e+05 2.084223e-07
5.009000e+05 2.337462e-07
5.009500e+05 1.850120e-07
5.010000e+05 2.179904e-07
5.010500e+05 2.139581e-07
5.011000e+05 2.538685e-07
5.011500e+05 2.382780e-07
5.012000e+05 2.171317e-07
5.012500e+05 2.129042e-07
5.013000e+05 2.045821e-07
5.013500e+05 2.527655e-07
5.014000e+05 2.374396e-07
5.014500e+05 2.138774e-07
5.015000e+05 2.400187e-07
5.015500e+05 2.091234e-07
5.016000e+05 1.946080e-07
5.016500e+05 1.983604e-07
5.017000e+05 1.970462e-07
5.017500e+05 1.992167e-07
5.018000e+05 2.226476e-07
5.018500e+05 1.899533e-07
5.019000e+05 2.278722e-07
5.019500e+05 2.049774e-07
5.020000e+05 1.598560e-07
5.020500e+05 2.477222e-07
5.021000e+05 2.241126e-07
5.021500e+05 2.604080e-07
5.022000e+05 2.255694e-07
5.022500e+05 2.033061e-07
5.023000e+05 2.741508e-07
5.023500e+05 2.055948e-07
5.024000e+05 1.932658e-07
5.024500e+05 1.746080e-07
5.025000e+05 1.968123e-07
5.025500e+05 2.263635e-07
5.026000e+05 1.914838e-07
5.026500e+05 2.022590e-07
5.027000e+05 2.299904e-07
5.027500e+05 1.987299e-07
5.028000e+05 2.314035e-07
5.028500e+05 1.938890e-07
5.029000e+05 2.602760e-07
5.029500e+05 2.292924e-07
5.030000e+05 2.009414e-07
5.030500e+05 2.025211e-07
5.031000e+05 2.177404e-07
5.031500e+05 2.579306e-07
5.032000e+05 2.596816e-07
5.032500e+05 2.340431e-07
5.033000e+05 2.147858e-07
5.033500e+05 1.902621e-07
5.034000e+05 2.588891e-07
5.034500e+05 2.063297e-07
5.035000e+05 2.380141e-07
5.035500e+05 2.432478e-07
5.036000e+05 1.972870e-07
5.036500e+05 2.013046e-07
5.037000e+05 2.092539e-07
5.037500e+05 1.860218e-07
5.038000e+05 2.901116e-07
5.038500e+05 2.369776e-07
5.039000e+05 2.256075e-07
5.039500e+05 2.247792e-07
5.040000e+05 2.216241e-07
5.040500e+05 2.884432e-07
5.041000e+05 1.991322e-07
5.041500e+05 2.708401e-07
5.042000e+05 2.005828e-07
5.042500e+05 2.254613e-07
5.043000e+05 2.357088e-07
5.043500e+05 1.996314e-07
5.044000e+05 1.728428e-07
5.044500e+05 2.294790e-07
5.045000e+05 2.031561e-07
5.045500e+05 2.126450e-07
5.046000e+05 2.363365e-07
5.046500e+05 2.163244e-07
5.047000e+05 2.069564e-07
5.047500e+05 2.109392e-07
5.048000e+05 2.096434e-07
5.048500e+05 1.848034e-07
5.049000e+05 2.242786e-07
5.049500e+05 2.184949e-07
5.050000e+05 2.376081e-07
5.050500e+05 2.272114e-07
5.051000e+05 1.587684e-07
5.051500e+05 2.200841e-07
5.052000e+05 2.353696e-07
5.052500e+05 2.104956e-07
5.053000e+05 2.309718e-07
5.053500e+05 2.081480e-07
5.054000e+05 2.253707e-07
5.054500e+05 2.311118e-07
5.055000e+05 1.999320e-07
5.055500e+05 2.453264e-07
5.056000e+05 2.330046e-07
5.056500e+05 2.231318e-07
5.057000e+05 2.338735e-07
5.057500e+05 2.453084e-07
5.058000e+05 2.226535e-07
5.058500e+05 1.933621e-07
5.059000e+05 2.225587e-07
5.059500e+05 2.430177e-07
5.060000e+05 2.465378e-07
5.060500e+05 2.146511e-07
5.061000e+05 2.421674e-07
5.061500e+05 2.202704e-07
5.062000e+05 2.380601e-07
5.062500e+05 2.348280e-07
5.063000e+05 2.437010e-07
5.063500e+05 2.155784e-07
5.064000e+05 2.728203e-07
5.064500e+05 2.153140e-07
5.065000e+05 2.322802e-07
5.065500e+05 2.079513e-07
5.066000e+05 1.758584e-07
5.066500e+05 2.520656e-07
5.067000e+05 1.635288e-07
5.067500e+05 2.473093e-07
5.068000e+05 2.434746e-07
5.068500e+05 1.872277e-07
5.069000e+05 2.056891e-07
5.069500e+05 2.386906e-07
5.070000e+05 2.043837e-07
5.070500e+05 2.091077e-07
5.071000e+05 2.237363e-07
5.071500e+05 2.447332e-07
5.072000e+05 2.053228e-07
5.072500e+05 2.231268e-07
5.073000e+05 2.152952e-07
5.073500e+05 2.288248e-07
5.074000e+05 1.971663e-07
5.074500e+05 2.153818e-07
5.075000e+05 2.465468e-07
5.075500e+05 1.844911e-07
5.076000e+05 2.254227e-07
5.076500e+05 1.851081e-07
5.077000e+05 1.937866e-07
5.077500e+05 2.087758e-07
5.078000e+05 2.649429e-07
5.078500e+05 2.524791e-07
5.079000e+05 2.144789e-07
5.079500e+05 1.936491e-07
5.080000e+05 1.858783e-07
5.080500e+05 2.328732e-07
5.081000e+05 1.754731e-07
5.081500e+05 2.062041e-07
5.082000e+05 2.150930e-07
5.082500e+05 2.026263e-07
5.083000e+05 2.236367e-07
5.083500e+05 2.134450e-07
5.084000e+05 2.043715e-07
5.084500e+05 2.305505e-07
5.085000e+05 1.985418e-07
5.085500e+05 1.920961e-07
5.086000e+05 2.391444e-07
5.086500e+05 2.034277e-07
5.087000e+05 2.056040e-07
5.087500e+05 2.514247e-07
5.088000e+05 2.504492e-07
5.088500e+05 2.432269e-07
5.089000e+05 2.139436e-07
5.089500e+05 2.251573e-07
5.090000e+05 2.035128e-07
5.090500e+05 2.317617e-07
5.091000e+05 1.900421e-07
5.091500e+05 2.387539e-07
5.092000e+05 2.036881e-07
5.092500e+05 2.028535e-07
5.093000e+05 2.194681e-07
5.093500e+05 2.387682e-07
5.094000e+05 2.113603e-07
5.094500e+05 2.284397e-07
5.095000e+05 2.184311e-07
5.095500e+05 1.981377e-07
5.096000e+05 2.304308e-07
5.096500e+05 2.453072e-07
5.097000e+05 2.218756e-07
5.097500e+05 1.978766e-07
5.098000e+05 2.101679e-07
5.098500e+05 2.395239e-07
5.099000e+05 2.279956e-07
5.099500e+05 2.050124e-07
5.100000e+05 2.191167e-07
5.100500e+05 1.966542e-07
5.101000e+05 1.725773e-07
5.101500e+05 2.022745e-07
5.102000e+05 2.111553e-07
5.102500e+05 2.567836e-07
5.103000e+05 2.060691e-07
5.103500e+05 2.548479e-07
5.104000e+05 2.206668e-07
5.104500e+05 1.662816e-07
5.105000e+05 1.860452e-07
5.105500e+05 2.123391e-07
5.106000e+05 1.866591e-07
5.106500e+05 1.920792e-07
5.107000e+05 2.532467e-07
5.107500e+05 2.000089e-07
5.108000e+05 2.314757e-07
5.108500e+05 1.671343e-07
5.109000e+05 1.895476e-07
5.109500e+05 2.199978e-07
5.110000e+05 2.414866e-07
5.110500e+05 2.168313e-07
5.111000e+05 2.249749e-07
5.111500e+05 2.078652e-07
5.112000e+05 1.809275e-07
5.112500e+05 1.997568e-07
5.113000e+05 2.467217e-07
5.113500e+05 2.146937e-07
5.114000e+05 1.967198e-07
5.114500e+05 2.527442e-07
5.115000e+05 2.016551e-07
5.115500e+05 2.084189e-07
5.116000e+05 2.231463e-07
5.116500e+05 2.566810e-07
5.117000e+05 2.349789e-07
5.117500e+05 2.073042e-07
5.118000e+05 2.290589e-07
5.118500e+05 2.012152e-07
5.119000e+05 2.121306e-07
5.119500e+05 2.245957e-07
5.120000e+05 2.055240e-07
5.120500e+05 1.729757e-07
5.121000e+05 2.161592e-07
5.121500e+05 1.996577e-07
5.122000e+05 2.026473e-07
5.122500e+05 2.221315e-07
5.123000e+05 1.905576e-07
5.123500e+05 2.000611e-07
5.124000e+05 2.259318e-07
5.124500e+05 2.242796e-07
5.125000e+05 1.627065e-07
5.125500e+05 2.419773e-07
5.126000e+05 1.748599e-07
5.126500e+05 1.854288e-07
5.127000e+05 2.128086e-07
5.127500e+05 2.321630e-07
5.128000e+05 2.253645e-07
5.128500e+05 1.890838e-07
5.129000e+05 2.033223e-07
5.129500e+05 2.021471e-07
5.130000e+05 2.228114e-07
5.130500e+05 2.199862e-07
5.131000e+05 2.010631e-07
5.131500e+05 2.112021e-07
5.132000e+05 2.023826e-07
5.132500e+05 2.206776e-07
5.133000e+05 2.326153e-07
5.133500e+05 1.963175e-07
5.134000e+05 2.594557e-07
5.134500e+05 2.047213e-07
5.135000e+05 2.202481e-07
5.135500e+05 1.645396e-07
5.136000e+05 2.163727e-07
5.136500e+05 2.497740e-07
5.137000e+05 2.139492e-07
5.137500e+05 2.409762e-07
5.138000e+05 2.200936e-07
5.138500e+05 1.582052e-07
5.139000e+05 2.039162e-07
5.139500e+05 2.284545e-07
5.140000e+05 2.014887e-07
5.140500e+05 1.983952e-07
5.141000e+05 1.869439e-07
5.141500e+05 1.872910e-07
5.142000e+05 1.849444e-07
5.142500e+05 2.132955e-07
5.143000e+05 2.081399e-07
5.143500e+05 1.954330e-07
5.144000e+05 2.155508e-07
5.144500e+05 2.431805e-07
5.145000e+05 2.094218e-07
5.145500e+05 2.639565e-07
5.146000e+05 2.269077e-07
5.146500e+05 2.099570e-07
5.147000e+05 2.123639e-07
5.147500e+05 1.864945e-07
5.148000e+05 1.706461e-07
5.148500e+05 2.110547e-07
5.149000e+05 1.882000e-07
5.149500e+05 2.191631e-07
5.150000e+05 1.881815e-07
5.150500e+05 2.073552e-07
5.151000e+05 1.862499e-07
5.151500e+05 1.796372e-07
5.152000e+05 2.343197e-07
5.152500e+05 2.125488e-07
5.153000e+05 2.119670e-07
5.153500e+05 2.253387e-07
5.154000e+05 1.828927e-07
5.154500e+05 2.110177e-07
5.155000e+05 2.010382e-07
5.155500e+05 2.461660e-07
5.156000e+05 1.937337e-07
5.156500e+05 2.471114e-07
5.157000e+05 2.093817e-07
5.157500e+05 2.631800e-07
5.158000e+05 2.055093e-07
5.158500e+05 2.060678e-07
5.159000e+05 2.266188e-07
5.159500e+05 2.144228e-07
5.160000e+05 2.024390e-07
5.160500e+05 2.412951e-07
5.161000e+05 1.969118e-07
5.161500e+05 2.542897e-07
5.162000e+05 1.880828e-07
5.162500e+05 2.578267e-07
5.163000e+05 2.586071e-07
5.163500e+05 2.202487e-07
5.164000e+05 1.769924e-07
5.164500e+05 1.864613e-07
5.165000e+05 1.815368e-07
5.165500e+05 1.910373e-07
5.166000e+05 1.961034e-07
5.166500e+05 1.802133e-07
5.167000e+05 2.381639e-07
5.167500e+05 1.890496e-07
5.168000e+05 2.264688e-07
5.168500e+05 2.135319e-07
5.169000e+05 2.147762e-07
5.169500e+05 1.989012e-07
5.170000e+05 2.338786e-07
5.170500e+05 2.105148e-07
5.171000e+05 2.092801e-07
5.171500e+05 2.283451e-07
5.172000e+05 2.095302e-07
5.172500e+05 2.121886e-07
5.173000e+05 1.785832e-07
5.173500e+05 1.833914e-07
5.174000e+05 1.973190e-07
5.174500e+05 2.219160e-07
5.175000e+05 2.001727e-07
5.175500e+05 2.130839e-07
5.176000e+05 2.409208e-07
5.176500e+05 2.049863e-07
5.177000e+05 2.184720e-07
5.177500e+05 1.687636e-07
5.178000e+05 2.354319e-07
5.178500e+05 2.249273e-07
5.179000e+05 2.221796e-07
5.179500e+05 2.487128e-07
5.180000e+05 2.032800e-07
5.180500e+05 2.962905e-07
5.181000e+05 1.984547e-07
5.181500e+05 2.061272e-07
5.182000e+05 2.508099e-07
5.182500e+05 2.455847e-07
5.183000e+05 1.945505e-07
5.183500e+05 2.013675e-07
5.184000e+05 2.179538e-07
5.184500e+05 1.978574e-07
5.185000e+05 2.332987e-07
5.185500e+05 2.104423e-07
5.186000e+05 2.141331e-07
5.186500e+05 1.998619e-07
5.187000e+05 2.067790e-07
5.187500e+05 1.981378e-07
5.188000e+05 2.284852e-07
5.188500e+05 2.121769e-07
5.189000e+05 1.796053e-07
5.189500e+05 2.082950e-07
5.190000e+05 1.800595e-07
5.190500e+05 2.674185e-07
5.191000e+05 2.281241e-07
5.191500e+05 1.975970e-07
5.192000e+05 2.027034e-07
5.192500e+05 1.950162e-07
5.193000e+05 2.439235e-07
5.193500e+05 2.386432e-07
5.194000e+05 1.849688e-07
5.194500e+05 2.224412e-07
5.195000e+05 1.941246e-07
5.195500e+05 1.987513e-07
5.196000e+05 1.771580e-07
5.196500e+05 1.909587e-07
5.197000e+05 2.117472e-07
5.197500e+05 2.140402e-07
5.198000e+05 1.602096e-07
5.198500e+05 2.481594e-07
5.199000e+05 2.017255e-07
5.199500e+05 1.765837e-07
5.200000e+05 2.179271e-07
5.200500e+05 1.970457e-07
5.201000e+05 2.117129e-07
5.201500e+05 2.431006e-07
5.202000e+05 2.681381e-07
5.202500e+05 1.956543e-07
5.203000e+05 1.711149e-07
5.203500e+05 2.215836e-07
5.204000e+05 2.010304e-07
5.204500e+05 2.153298e-07
5.205000e+05 1.803301e-07
5.205500e+05 2.238447e-07
5.206000e+05 2.082166e-07
5.206500e+05 2.349123e-07
5.207000e+05 1.725924e-07
5.207500e+05 2.344989e-07
5.208000e+05 2.342180e-07
5.208500e+05 2.194946e-07
5.209000e+05 1.705092e-07
5.209500e+05 2.371126e-07
5.210000e+05 2.511170e-07
5.210500e+05 2.374065e-07
5.211000e+05 2.079976e-07
5.211500e+05 1.796327e-07
5.212000e+05 2.002375e-07
5.212500e+05 1.729229e-07
5.213000e+05 2.392288e-07
5.213500e+05 1.752335e-07
5.214000e+05 2.214524e-07
5.214500e+05 2.052929e-07
5.215000e+05 1.960350e-07
5.215500e+05 2.000626e-07
5.216000e+05 1.765334e-07
5.216500e+05 1.854105e-07
5.217000e+05 1.954343e-07
5.217500e+05 2.214651e-07
5.218000e+05 2.173537e-07
5.218500e+05 2.118532e-07
5.219000e+05 2.174161e-07
5.219500e+05 2.147828e-07
5.220000e+05 1.944000e-07
5.220500e+05 2.223993e-07
5.221000e+05 1.887175e-07
5.221500e+05 1.883821e-07
5.222000e+05 2.283483e-07
5.222500e+05 1.918217e-07
5.223000e+05 2.327187e-07
5.223500e+05 1.675116e-07
5.224000e+05 1.642294e-07
5.224500e+05 1.994760e-07
5.225000e+05 2.130659e-07
5.225500e+05 2.258029e-07
5.226000e+05 2.296697e-07
5.226500e+05 2.303753e-07
5.227000e+05 2.136888e-07
5.227500e+05 2.311580e-07
5.228000e+05 2.417136e-07
5.228500e+05 1.976654e-07
5.229000e+05 2.105466e-07
5.229500e+05 1.821591e-07
5.230000e+05 2.049540e-07
5.230500e+05 2.095372e-07
5.231000e+05 2.328931e-07
5.231500e+05 2.054874e-07
5.232000e+05 2.150890e-07
5.232500e+05 1.762468e-07
5.233000e+05 2.026165e-07
5.233500e+05 2.086013e-07
5.234000e+05 1.702551e-07
5.234500e+05 2.175205e-07
5.235000e+05 2.168268e-07
5.235500e+05 2.233898e-07
5.236000e+05 2.154803e-07
5.236500e+05 1.892145e-07
5.237000e+05 1.958592e-07
5.237500e+05 1.879300e-07
5.238000e+05 2.144607e-07
5.238500e+05 2.018627e-07
5.239000e+05 1.860270e-07
5.239500e+05 1.834764e-07
5.240000e+05 1.947749e-07
5.240500e+05 1.858899e-07
5.241000e+05 2.150422e-07
5.241500e+05 2.362841e-07
5.242000e+05 1.746958e-07
5.242500e+05 1.922662e-07
5.243000e+05 2.135552e-07
5.243500e+05 1.721613e-07
5.244000e+05 1.750408e-07
5.244500e+05 1.834362e-07
5.245000e+05 1.878561e-07
5.245500e+05 1.701912e-07
5.246000e+05 2.115143e-07
5.246500e+05 1.856547e-07
5.247000e+05 2.012760e-07
5.247500e+05 2.193657e-07
5.248000e+05 1.930347e-07
5.248500e+05 1.856165e-07
5.249000e+05 1.897222e-07
5.249500e+05 1.924446e-07
5.250000e+05 1.954256e-07
5.250500e+05 2.212806e-07
5.251000e+05 2.569323e-07
5.251500e+05 1.960747e-07
5.252000e+05 2.057774e-07
5.252500e+05 2.154711e-07
5.253000e+05 2.051765e-07
5.253500e+05 2.076755e-07
5.254000e+05 2.328054e-07
5.254500e+05 2.139441e-07
5.255000e+05 2.455840e-07
5.255500e+05 1.945012e-07
5.256000e+05 1.984000e-07
5.256500e+05 2.054881e-07
5.257000e+05 1.960170e-07
5.257500e+05 1.953985e-07
5.258000e+05 1.972796e-07
5.258500e+05 1.940512e-07
5.259000e+05 1.468101e-07
5.259500e+05 1.978937e-07
5.260000e+05 2.108041e-07
5.260500e+05 2.217668e-07
5.261000e+05 1.701531e-07
5.261500e+05 1.818495e-07
5.262000e+05 2.233940e-07
5.262500e+05 1.873204e-07
5.263000e+05 2.025235e-07
5.263500e+05 1.545851e-07
5.264000e+05 2.185847e-07
5.264500e+05 2.145912e-07
5.265000e+05 1.833739e-07
5.265500e+05 1.754891e-07
5.266000e+05 2.183637e-07
5.266500e+05 2.085961e-07
5.267000e+05 2.245295e-07
5.267500e+05 1.966410e-07
5.268000e+05 2.263897e-07
5.268500e+05 1.989145e-07
5.269000e+05 2.168437e-07
5.269500e+05 1.760333e-07
5.270000e+05 1.906790e-07
5.270500e+05 1.827058e-07
5.271000e+05 1.767663e-07
5.271500e+05 1.686642e-07
5.272000e+05 1.914816e-07
5.272500e+05 2.397432e-07
5.273000e+05 1.970769e-07
5.273500e+05 2.346439e-07
5.274000e+05 2.204070e-07
5.274500e+05 2.153338e-07
5.275000e+05 2.381038e-07
5.275500e+05 2.264334e-07
5.276000e+05 2.290289e-07
5.276500e+05 2.296356e-07
5.277000e+05 2.019473e-07
5.277500e+05 2.001627e-07
5.278000e+05 2.193105e-07
5.278500e+05 1.966668e-07
5.279000e+05 1.791533e-07
5.279500e+05 1.702099e-07
5.280000e+05 2.112609e-07
5.280500e+05 2.021831e-07
5.281000e+05 1.743099e-07
5.281500e+05 2.007838e-07
5.282000e+05 1.958444e-07
5.282500e+05 2.539086e-07
5.283000e+05 2.015185e-07
5.283500e+05 2.032809e-07
5.284000e+05 2.336222e-07
5.284500e+05 1.784109e-07
5.285000e+05 1.802956e-07
5.285500e+05 2.093792e-07
5.286000e+05 2.110742e-07
5.286500e+05 2.073655e-07
5.287000e+05 1.764411e-07
5.287500e+05 2.414580e-07
5.288000e+05 2.324052e-07
5.288500e+05 1.942094e-07
5.289000e+05 1.901222e-07
5.289500e+05 2.242396e-07
5.290000e+05 2.249466e-07
5.290500e+05 2.031553e-07
5.291000e+05 2.430616e-07
5.291500e+05 1.749595e-07
5.292000e+05 1.878227e-07
5.292500e+05 2.016662e-07
5.293000e+05 2.152630e-07
5.293500e+05 1.859657e-07
5.294000e+05 1.992985e-07
5.294500e+05 1.910787e-07
5.295000e+05 2.229505e-07
5.295500e+05 1.914537e-07
5.296000e+05 1.642012e-07
5.296500e+05 2.041257e-07
5.297000e+05 2.261203e-07
5.297500e+05 2.014190e-07
5.298000e+05 2.223260e-07
5.298500e+05 1.881502e-07
5.299000e+05 1.836868e-07
5.299500e+05 2.329211e-07
5.300000e+05 1.995105e-07
5.300500e+05 2.156180e-07
5.301000e+05 2.041101e-07
5.301500e+05 2.226249e-07
5.302000e+05 2.268788e-07
5.302500e+05 2.163295e-07
5.303000e+05 2.175233e-07
5.303500e+05 1.785258e-07
5.304000e+05 2.633232e-07
5.304500e+05 2.038768e-07
5.305000e+05 1.686963e-07
5.305500e+05 1.865487e-07
5.306000e+05 1.933387e-07
5.306500e+05 2.175559e-07
5.307000e+05 1.862023e-07
5.307500e+05 1.743605e-07
5.308000e+05 2.436621e-07
5.308500e+05 2.020736e-07
5.309000e+05 2.210012e-07
5.309500e+05 2.196257e-07
5.310000e+05 2.490861e-07
5.310500e+05 2.252967e-07
5.311000e+05 1.757742e-07
5.311500e+05 1.620287e-07
5.312000e+05 2.181952e-07
5.312500e+05 1.674722e-07
5.313000e+05 1.801547e-07
5.313500e+05 1.919366e-07
5.314000e+05 1.939824e-07
5.314500e+05 1.900541e-07
5.315000e+05 2.057073e-07
5.315500e+05 1.776537e-07
5.316000e+05 1.845688e-07
5.316500e+05 2.044385e-07
5.317000e+05 1.674692e-07
5.317500e+05 1.839521e-07
5.318000e+05 1.719259e-07
5.318500e+05 1.860892e-07
5.319000e+05 1.660629e-07
5.319500e+05 1.794966e-07
5.320000e+05 1.933839e-07
5.320500e+05 2.072772e-07
5.321000e+05 2.486984e-07
5.321500e+05 2.149437e-07
5.322000e+05 2.157542e-07
5.322500e+05 2.053980e-07
5.323000e+05 2.146238e-07
5.323500e+05 2.091403e-07
5.324000e+05 1.962652e-07
5.324500e+05 2.207473e-07
5.325000e+05 1.799926e-07
5.325500e+05 1.776458e-07
5.326000e+05 1.852607e-07
5.326500e+05 2.069839e-07
5.327000e+05 1.979054e-07
5.327500e+05 2.254323e-07
5.328000e+05 2.168950e-07
5.328500e+05 2.199131e-07
5.329000e+05 1.725542e-07
5.329500e+05 2.091086e-07
5.330000e+05 2.149101e-07
5.330500e+05 2.163926e-07
5.331000e+05 1.955583e-07
5.331500e+05 2.241595e-07
5.332000e+05 1.999884e-07
5.332500e+05 2.174106e-07
5.333000e+05 1.819368e-07
5.333500e+05 1.900771e-07
5.334000e+05 1.920933e-07
5.334500e+05 1.972153e-07
5.335000e+05 1.980361e-07
5.335500e+05 1.843041e-07
5.336000e+05 1.709565e-07
5.336500e+05 2.373328e-07
5.337000e+05 1.938553e-07
5.337500e+05 2.044763e-07
5.338000e+05 1.557733e-07
5.338500e+05 1.877223e-07
5.339000e+05 2.056206e-07
5.339500e+05 2.080064e-07
5.340000e+05 2.261374e-07
5.340500e+05 1.935061e-07
5.341000e+05 2.071989e-07
5.341500e+05 2.072428e-07
5.342000e+05 1.641013e-07
5.342500e+05 2.073682e-07
5.343000e+05 1.817684e-07
5.343500e+05 1.514577e-07
5.344000e+05 1.721251e-07
5.344500e+05 1.589190e-07
5.345000e+05 2.000131e-07
5.345500e+05 2.383903e-07
5.346000e+05 2.184851e-07
5.346500e+05 2.117922e-07
5.347000e+05 1.924733e-07
5.347500e+05 1.903473e-07
5.348000e+05 1.993272e-07
5.348500e+05 2.270833e-07
5.349000e+05 1.839089e-07
5.349500e+05 1.985741e-07
5.350000e+05 1.880790e-07
5.350500e+05 1.937870e-07
5.351000e+05 2.148068e-07
5.351500e+05 2.107783e-07
5.352000e+05 1.819328e-07
5.352500e+05 1.887678e-07
5.353000e+05 2.126012e-07
5.353500e+05 1.865668e-07
5.354000e+05 1.825058e-07
5.354500e+05 1.647848e-07
5.355000e+05 1.721527e-07
5.355500e+05 2.301405e-07
5.356000e+05 1.842141e-07
5.356500e+05 1.843505e-07
5.357000e+05 2.154532e-07
5.357500e+05 1.934719e-07
5.358000e+05 2.057372e-07
5.358500e+05 2.095708e-07
5.359000e+05 1.902794e-07
5.359500e+05 1.960197e-07
5.360000e+05 2.045726e-07
5.360500e+05 1.568737e-07
5.361000e+05 1.938601e-07
5.361500e+05 2.300252e-07
5.362000e+05 1.697575e-07
5.362500e+05 2.058671e-07
5.363000e+05 2.088080e-07
5.363500e+05 1.998103e-07
5.364000e+05 1.700442e-07
5.364500e+05 1.918902e-07
5.365000e+05 2.215407e-07
5.365500e+05 1.595912e-07
5.366000e+05 2.271017e-07
5.366500e+05 1.858832e-07
5.367000e+05 2.157755e-07
5.367500e+05 1.841626e-07
5.368000e+05 2.025707e-07
5.368500e+05 1.726454e-07
5.369000e+05 2.239972e-07
5.369500e+05 2.065889e-07
5.370000e+05 1.865858e-07
5.370500e+05 1.869529e-07
5.371000e+05 1.692857e-07
5.371500e+05 2.100404e-07
5.372000e+05 1.961784e-07
5.372500e+05 1.660436e-07
5.373000e+05 2.188472e-07
5.373500e+05 1.927071e-07
5.374000e+05 1.766140e-07
5.374500e+05 1.864881e-07
5.375000e+05 2.115016e-07
5.375500e+05 2.208665e-07
5.376000e+05 2.316373e-07
5.376500e+05 2.013484e-07
5.377000e+05 1.742298e-07
5.377500e+05 2.121637e-07
5.378000e+05 2.338956e-07
5.378500e+05 2.005946e-07
5.379000e+05 2.228498e-07
5.379500e+05 2.006703e-07
5.380000e+05 1.839191e-07
5.380500e+05 1.627186e-07
5.381000e+05 1.949873e-07
5.381500e+05 1.934298e-07
5.382000e+05 2.081783e-07
5.382500e+05 2.032855e-07
5.383000e+05 2.040227e-07
5.383500e+05 2.263426e-07
5.384000e+05 1.670103e-07
5.384500e+05 2.106309e-07
5.385000e+05 1.702613e-07
5.385500e+05 1.794529e-07
5.386000e+05 2.182668e-07
5.386500e+05 1.883042e-07
5.387000e+05 1.823718e-07
5.387500e+05 1.707512e-07
5.388000e+05 2.201381e-07
5.388500e+05 1.951579e-07
5.389000e+05 1.570680e-07
5.389500e+05 1.848508e-07
5.390000e+05 2.144395e-07
5.390500e+05 1.761285e-07
5.391000e+05 1.996944e-07
5.391500e+05 1.979797e-07
5.392000e+05 2.330469e-07
5.392500e+05 2.083142e-07
5.393000e+05 1.841919e-07
5.393500e+05 2.195055e-07
5.394000e+05 1.613421e-07
5.394500e+05 1.924145e-07
5.395000e+05 1.830899e-07
5.395500e+05 2.198654e-07
5.396000e+05 1.814119e-07
5.396500e+05 2.342191e-07
5.397000e+05 2.017121e-07
5.397500e+05 1.728767e-07
5.398000e+05 2.136485e-07
5.398500e+05 2.435024e-07
5.399000e+05 1.971493e-07
5.399500e+05 1.894697e-07
5.400000e+05 2.095537e-07
5.400500e+05 1.990952e-07
5.401000e+05 1.937032e-07
5.401500e+05 2.074386e-07
5.402000e+05 1.810811e-07
5.402500e+05 1.787656e-07
5.403000e+05 2.222944e-07
5.403500e+05 2.323905e-07
5.404000e+05 2.034970e-07
5.404500e+05 2.144059e-07
5.405000e+05 1.716455e-07
5.405500e+05 1.810824e-07
5.406000e+05 2.235813e-07
5.406500e+05 1.883406e-07
5.407000e+05 1.807434e-07
5.407500e+05 2.122416e-07
5.408000e+05 2.079469e-07
5.408500e+05 1.927305e-07
5.409000e+05 1.793785e-07
5.409500e+05 1.998915e-07
5.410000e+05 2.248012e-07
5.410500e+05 1.791729e-07
5.411000e+05 2.096965e-07
5.411500e+05 2.057154e-07
5.412000e+05 1.929607e-07
5.412500e+05 1.893849e-07
5.413000e+05 1.978195e-07
5.413500e+05 2.065583e-07
5.414000e+05 1.937303e-07
5.414500e+05 2.147207e-07
5.415000e+05 1.519003e-07
5.415500e+05 1.947087e-07
5.416000e+05 1.864256e-07
5.416500e+05 2.351424e-07
5.417000e+05 1.934223e-07
5.417500e+05 1.762010e-07
5.418000e+05 1.941031e-07
5.418500e+05 2.372034e-07
5.419000e+05 2.279850e-07
5.419500e+05 1.977271e-07
5.420000e+05 1.824356e-07
5.420500e+05 1.771110e-07
5.421000e+05 1.944245e-07
5.421500e+05 2.430614e-07
5.422000e+05 1.688798e-07
5.422500e+05 1.885754e-07
5.423000e+05 1.703692e-07
5.423500e+05 2.236039e-07
5.424000e+05 2.155113e-07
5.424500e+05 2.194784e-07
5.425000e+05 1.766013e-07
5.425500e+05 1.742303e-07
5.426000e+05 1.749390e-07
5.426500e+05 1.750582e-07
5.427000e+05 1.914017e-07
5.427500e+05 2.071559e-07
5.428000e+05 2.367125e-07
5.428500e+05 1.906707e-07
5.429000e+05 1.753122e-07
5.429500e+05 2.022770e-07
5.430000e+05 1.872728e-07
5.430500e+05 2.234206e-07
5.431000e+05 2.220276e-07
5.431500e+05 1.865463e-07
5.432000e+05 1.636758e-07
5.432500e+05 1.899541e-07
5.433000e+05 1.999206e-07
5.433500e+05 1.631572e-07
5.434000e+05 2.083617e-07
5.434500e+05 1.890381e-07
5.435000e+05 2.056751e-07
5.435500e+05 1.813146e-07
5.436000e+05 2.025527e-07
5.436500e+05 2.095553e-07
5.437000e+05 1.932197e-07
5.437500e+05 1.665897e-07
5.438000e+05 1.466985e-07
5.438500e+05 1.915522e-07
5.439000e+05 1.890729e-07
5.439500e+05 2.031536e-07
5.440000e+05 2.145935e-07
5.440500e+05 1.994960e-07
5.441000e+05 2.351355e-07
5.441500e+05 1.893001e-07
5.442000e+05 2.238675e-07
5.442500e+05 2.155656e-07
5.443000e+05 2.160879e-07
5.443500e+05 2.213073e-07
5.444000e+05 1.645064e-07
5.444500e+05 1.599974e-07
5.445000e+05 2.084493e-07
5.445500e+05 1.505012e-07
5.446000e+05 1.994193e-07
5.446500e+05 2.532257e-07
5.447000e+05 1.714364e-07
5.447500e+05 2.166709e-07
5.448000e+05 2.193205e-07
5.448500e+05 1.528491e-07
5.449000e+05 1.710125e-07
5.449500e+05 1.949599e-07
5.450000e+05 1.630194e-07
5.450500e+05 1.991640e-07
5.451000e+05 2.017117e-07
5.451500e+05 1.845215e-07
5.452000e+05 2.138396e-07
5.452500e+05 1.781957e-07
5.453000e+05 1.997790e-07
5.453500e+05 2.391732e-07
5.454000e+05 2.180126e-07
5.454500e+05 2.054113e-07
5.455000e+05 1.793554e-07
5.455500e+05 1.947886e-07
5.456000e+05 1.935508e-07
5.456500e+05 2.491317e-07
5.457000e+05 2.064336e-07
5.457500e+05 1.865820e-07
5.458000e+05 1.770279e-07
5.458500e+05 1.898762e-07
5.459000e+05 1.599030e-07
5.459500e+05 2.303067e-07
5.460000e+05 1.805823e-07
5.460500e+05 2.178864e-07
5.461000e+05 1.935463e-07
5.461500e+05 1.690190e-07
5.462000e+05 1.795836e-07
5.462500e+05 1.879600e-07
5.463000e+05 1.756783e-07
5.463500e+05 1.735612e-07
5.464000e+05 1.964784e-07
5.464500e+05 2.127996e-07
5.465000e+05 2.147715e-07
5.465500e+05 2.019663e-07
5.466000e+05 2.201739e-07
5.466500e+05 1.961671e-07
5.467000e+05 1.761971e-07
5.467500e+05 2.146990e-07
5.468000e+05 1.879114e-07
5.468500e+05 2.387597e-07
5.469000e+05 1.751209e-07
5.469500e+05 1.897653e-07
5.470000e+05 1.736841e-07
5.470500e+05 1.756895e-07
5.471000e+05 1.961970e-07
5.471500e+05 2.025191e-07
5.472000e+05 1.794728e-07
5.472500e+05 1.712475e-07
5.473000e+05 2.128649e-07
5.473500e+05 2.070064e-07
5.474000e+05 1.951786e-07
5.474500e+05 1.446367e-07
5.475000e+05 2.153179e-07
5.475500e+05 2.069418e-07
5.476000e+05 1.906805e-07
5.476500e+05 1.502122e-07
5.477000e+05 1.827447e-07
5.477500e+05 1.577549e-07
5.478000e+05 2.149743e-07
5.478500e+05 2.225521e-07
5.479000e+05 2.238988e-07
5.479500e+05 1.942634e-07
5.480000e+05 2.125505e-07
5.480500e+05 1.918698e-07
5.481000e+05 1.897958e-07
5.481500e+05 1.819967e-07
5.482000e+05 2.089139e-07
5.482500e+05 1.735391e-07
5.483000e+05 1.681179e-07
5.483500e+05 1.764278e-07
5.484000e+05 2.221657e-07
5.484500e+05 1.869118e-07
5.485000e+05 1.591792e-07
5.485500e+05 2.018590e-07
5.486000e+05 1.820376e-07
5.486500e+05 2.490164e-07
5.487000e+05 1.731087e-07
5.487500e+05 2.362251e-07
5.488000e+05 2.061918e-07
5.488500e+05 1.854745e-07
5.489000e+05 1.799619e-07
5.489500e+05 1.934509e-07
5.490000e+05 1.944693e-07
5.490500e+05 1.702004e-07
5.491000e+05 1.824064e-07
5.491500e+05 1.696008e-07
5.492000e+05 1.879899e-07
5.492500e+05 2.029182e-07
5.493000e+05 1.572775e-07
5.493500e+05 1.913387e-07
5.494000e+05 2.156627e-07
5.494500e+05 1.895886e-07
5.495000e+05 1.996024e-07
5.495500e+05 1.830881e-07
5.496000e+05 2.183856e-07
5.496500e+05 1.416838e-07
5.497000e+05 1.308571e-07
5.497500e+05 1.766301e-07
5.498000e+05 1.719336e-07
5.498500e+05 2.178074e-07
5.499000e+05 1.885702e-07
5.499500e+05 1.894930e-07
5.500000e+05 1.854357e-07
5.500500e+05 1.673307e-07
5.501000e+05 2.224375e-07
5.501500e+05 1.908263e-07
5.502000e+05 2.248810e-07
5.502500e+05 1.819940e-07
5.503000e+05 2.171113e-07
5.503500e+05 1.734562e-07
5.504000e+05 2.158723e-07
5.504500e+05 2.038671e-07
5.505000e+05 2.069403e-07
5.505500e+05 1.989537e-07
5.506000e+05 2.182649e-07
5.506500e+05 1.825471e-07
5.507000e+05 2.029905e-07
5.507500e+05 2.128824e-07
5.508000e+05 1.713842e-07
5.508500e+05 1.830517e-07
5.509000e+05 1.845437e-07
5.509500e+05 2.388480e-07
5.510000e+05 1.633420e-07
5.510500e+05 1.695384e-07
5.511000e+05 1.982760e-07
5.511500e+05 1.627277e-07
5.512000e+05 1.809854e-07
5.512500e+05 1.400463e-07
5.513000e+05 1.829605e-07
5.513500e+05 2.036387e-07
5.514000e+05 1.917163e-07
5.514500e+05 2.354257e-07
5.515000e+05 1.888055e-07
5.515500e+05 1.617215e-07
5.516000e+05 1.888425e-07
5.516500e+05 2.012454e-07
5.517000e+05 1.876945e-07
5.517500e+05 2.125177e-07
5.518000e+05 2.043577e-07
5.518500e+05 1.807823e-07
5.519000e+05 1.895145e-07
5.519500e+05 1.842687e-07
5.520000e+05 1.821501e-07
5.520500e+05 2.058856e-07
5.521000e+05 1.798844e-07
5.521500e+05 1.780041e-07
5.522000e+05 2.356805e-07
5.522500e+05 1.539948e-07
5.523000e+05 1.798310e-07
5.523500e+05 1.884121e-07
5.524000e+05 1.682297e-07
5.524500e+05 1.950549e-07
5.525000e+05 2.224228e-07
5.525500e+05 1.801619e-07
5.526000e+05 1.956966e-07
5.526500e+05 1.916128e-07
5.527000e+05 1.712833e-07
5.527500e+05 1.553760e-07
5.528000e+05 1.750870e-07
5.528500e+05 1.453326e-07
5.529000e+05 2.346934e-07
5.529500e+05 2.003560e-07
5.530000e+05 2.287118e-07
5.530500e+05 1.650225e-07
5.531000e+05 1.825835e-07
5.531500e+05 1.377503e-07
5.532000e+05 1.639870e-07
5.532500e+05 1.940492e-07
5.533000e+05 1.695961e-07
5.533500e+05 1.816216e-07
5.534000e+05 1.716809e-07
5.534500e+05 1.790223e-07
5.535000e+05 1.765569e-07
5.535500e+05 1.910463e-07
5.536000e+05 1.732138e-07
5.536500e+05 2.057335e-07
5.537000e+05 1.716112e-07
5.537500e+05 1.769793e-07
5.538000e+05 2.026335e-07
5.538500e+05 1.873327e-07
5.539000e+05 1.603063e-07
5.539500e+05 1.688913e-07
5.540000e+05 1.741667e-07
5.540500e+05 1.980984e-07
5.541000e+05 1.748137e-07
5.541500e+05 2.332741e-07
5.542000e+05 1.743146e-07
5.542500e+05 1.720737e-07
5.543000e+05 1.929136e-07
5.543500e+05 2.069973e-07
5.544000e+05 2.185272e-07
5.544500e+05 1.671942e-07
5.545000e+05 2.408444e-07
5.545500e+05 1.850531e-07
5.546000e+05 1.897394e-07
5.546500e+05 1.860672e-07
5.547000e+05 1.968061e-07
5.547500e+05 1.978970e-07
5.548000e+05 1.436421e-07
5.548500e+05 1.857177e-07
5.549000e+05 1.893832e-07
5.549500e+05 1.785296e-07
5.550000e+05 2.008254e-07
5.550500e+05 1.804386e-07
5.551000e+05 1.745669e-07
5.551500e+05 1.988517e-07
5.552000e+05 1.749044e-07
5.552500e+05 1.932781e-07
5.553000e+05 1.924095e-07
5.553500e+05 1.777414e-07
5.554000e+05 2.036518e-07
5.554500e+05 1.959646e-07
5.555000e+05 2.424843e-07
5.555500e+05 1.776555e-07
5.556000e+05 1.951077e-07
5.556500e+05 1.998665e-07
5.557000e+05 1.940298e-07
5.557500e+05 2.074851e-07
5.558000e+05 1.686279e-07
5.558500e+05 2.026737e-07
5.559000e+05 2.161648e-07
5.559500e+05 2.541128e-07
5.560000e+05 2.090055e-07
5.560500e+05 1.844043e-07
5.561000e+05 1.821999e-07
5.561500e+05 1.831760e-07
5.562000e+05 1.884787e-07
5.562500e+05 1.448769e-07
5.563000e+05 2.153296e-07
5.563500e+05 1.669983e-07
5.564000e+05 1.867761e-07
5.564500e+05 1.841341e-07
5.565000e+05 1.956036e-07
5.565500e+05 1.568994e-07
5.566000e+05 1.615139e-07
5.566500e+05 2.167383e-07
5.567000e+05 1.884623e-07
5.567500e+05 2.025902e-07
5.568000e+05 1.775437e-07
5.568500e+05 1.917510e-07
5.569000e+05 1.994358e-07
5.569500e+05 2.131178e-07
5.570000e+05 1.841787e-07
5.570500e+05 1.823677e-07
5.571000e+05 1.915958e-07
5.571500e+05 1.644006e-07
5.572000e+05 1.420655e-07
5.572500e+05 1.556557e-07
5.573000e+05 2.029505e-07
5.573500e+05 2.117432e-07
5.574000e+05 2.103493e-07
5.574500e+05 1.867907e-07
5.575000e+05 1.617551e-07
5.575500e+05 1.883480e-07
5.576000e+05 2.184294e-07
5.576500e+05 1.591061e-07
5.577000e+05 1.923031e-07
5.577500e+05 1.899582e-07
5.578000e+05 1.718385e-07
5.578500e+05 2.129094e-07
5.579000e+05 1.783586e-07
5.579500e+05 1.714848e-07
5.580000e+05 1.555657e-07
5.580500e+05 1.851011e-07
5.581000e+05 2.048087e-07
5.581500e+05 1.851132e-07
5.582000e+05 2.410263e-07
5.582500e+05 1.917822e-07
5.583000e+05 1.889583e-07
5.583500e+05 1.787143e-07
5.584000e+05 1.997019e-07
5.584500e+05 1.450769e-07
5.585000e+05 1.892927e-07
5.585500e+05 1.705056e-07
5.586000e+05 1.952508e-07
5.586500e+05 2.124249e-07
5.587000e+05 1.813840e-07
5.587500e+05 1.827253e-07
5.588000e+05 1.571144e-07
5.588500e+05 1.692212e-07
5.589000e+05 1.768572e-07
5.589500e+05 2.032069e-07
5.590000e+05 1.917144e-07
5.590500e+05 1.852678e-07
5.591000e+05 2.086518e-07
5.591500e+05 1.789121e-07
5.592000e+05 1.979580e-07
5.592500e+05 1.627754e-07
5.593000e+05 1.977354e-07
5.593500e+05 1.988216e-07
5.594000e+05 1.924225e-07
5.594500e+05 1.697395e-07
5.595000e+05 2.186753e-07
5.595500e+05 1.756821e-07
5.596000e+05 1.411356e-07
5.596500e+05 1.921356e-07
5.597000e+05 1.951916e-07
5.597500e+05 1.716794e-07
5.598000e+05 1.877175e-07
5.598500e+05 1.611423e-07
5.599000e+05 1.755845e-07
5.599500e+05 2.088391e-07
5.600000e+05 1.940325e-07
5.600500e+05 2.187113e-07
5.601000e+05 1.871959e-07
5.601500e+05 1.555067e-07
5.602000e+05 1.817856e-07
5.602500e+05 1.751918e-07
5.603000e+05 1.617264e-07
5.603500e+05 1.642333e-07
5.604000e+05 1.724659e-07
5.604500e+05 2.048890e-07
5.605000e+05 2.231392e-07
5.605500e+05 1.812134e-07
5.606000e+05 1.933339e-07
5.606500e+05 1.726284e-07
5.607000e+05 1.797339e-07
5.607500e+05 1.758377e-07
5.608000e+05 1.500898e-07
5.608500e+05 1.786489e-07
5.609000e+05 2.107770e-07
5.609500e+05 2.042032e-07
5.610000e+05 1.840542e-07
5.610500e+05 1.963318e-07
5.611000e+05 1.715187e-07
5.611500e+05 2.149607e-07
5.612000e+05 1.955165e-07
5.612500e+05 2.131205e-07
5.613000e+05 1.744682e-07
5.613500e+05 1.871725e-07
5.614000e+05 1.696624e-07
5.614500e+05 1.746980e-07
5.615000e+05 1.745717e-07
5.615500e+05 1.877605e-07
5.616000e+05 1.821712e-07
5.616500e+05 1.879152e-07
5.617000e+05 1.738576e-07
5.617500e+05 1.632691e-07
5.618000e+05 1.605387e-07
5.618500e+05 2.071724e-07
5.619000e+05 1.741240e-07
5.619500e+05 1.743847e-07
5.620000e+05 1.955449e-07
5.620500e+05 1.935522e-07
5.621000e+05 2.018740e-07
5.621500e+05 2.121481e-07
5.622000e+05 2.208074e-07
5.622500e+05 1.592106e-07
5.623000e+05 1.825472e-07
5.623500e+05 1.716416e-07
5.624000e+05 1.834048e-07
5.624500e+05 1.768194e-07
5.625000e+05 1.788161e-07
5.625500e+05 1.888177e-07
5.626000e+05 1.789133e-07
5.626500e+05 2.067429e-07
5.627000e+05 1.626292e-07
5.627500e+05 1.456251e-07
5.628000e+05 1.960032e-07
5.628500e+05 2.161517e-07
5.629000e+05 1.733542e-07
5.629500e+05 1.815559e-07
5.630000e+05 1.823099e-07
5.630500e+05 1.905999e-07
5.631000e+05 1.384604e-07
5.631500e+05 1.901342e-07
5.632000e+05 1.863336e-07
5.632500e+05 1.562415e-07
5.633000e+05 1.917251e-07
5.633500e+05 1.625026e-07
5.634000e+05 1.584453e-07
5.634500e+05 1.570429e-07
5.635000e+05 1.854937e-07
5.635500e+05 1.672151e-07
5.636000e+05 1.852238e-07
5.636500e+05 1.528820e-07
5.637000e+05 1.856101e-07
5.637500e+05 1.900038e-07
5.638000e+05 2.154247e-07
5.638500e+05 1.887756e-07
5.639000e+05 1.673371e-07
5.639500e+05 1.676229e-07
5.640000e+05 1.740611e-07
5.640500e+05 1.412236e-07
5.641000e+05 1.806388e-07
5.641500e+05 1.697772e-07
5.642000e+05 1.735751e-07
5.642500e+05 1.751957e-07
5.643000e+05 1.708869e-07
5.643500e+05 1.680504e-07
5.644000e+05 1.729256e-07
5.644500e+05 1.466898e-07
5.645000e+05 1.465321e-07
5.645500e+05 1.573147e-07
5.646000e+05 2.149976e-07
5.646500e+05 1.513747e-07
5.647000e+05 2.234620e-07
5.647500e+05 2.039649e-07
5.648000e+05 1.823750e-07
5.648500e+05 1.962756e-07
5.649000e+05 1.595938e-07
5.649500e+05 1.884385e-07
5.650000e+05 1.704157e-07
5.650500e+05 1.879008e-07
5.651000e+05 1.666524e-07
5.651500e+05 1.902242e-07
5.652000e+05 1.776874e-07
5.652500e+05 2.107394e-07
5.653000e+05 2.053539e-07
5.653500e+05 1.795487e-07
5.654000e+05 1.716119e-07
5.654500e+05 2.121960e-07
5.655000e+05 2.020770e-07
5.655500e+05 2.026453e-07
5.656000e+05 2.012537e-07
5.656500e+05 1.588871e-07
5.657000e+05 2.088065e-07
5.657500e+05 1.712938e-07
5.658000e+05 1.500279e-07
5.658500e+05 1.837952e-07
5.659000e+05 1.805948e-07
5.659500e+05 1.922417e-07
5.660000e+05 1.607519e-07
5.660500e+05 1.780682e-07
5.661000e+05 1.658044e-07
5.661500e+05 1.827277e-07
5.662000e+05 1.527599e-07
5.662500e+05 1.684754e-07
5.663000e+05 1.258408e-07
5.663500e+05 1.858954e-07
5.664000e+05 1.841361e-07
5.664500e+05 1.538842e-07
5.665000e+05 1.862578e-07
5.665500e+05 1.468551e-07
5.666000e+05 1.585869e-07
5.666500e+05 2.081408e-07
5.667000e+05 1.477962e-07
5.667500e+05 1.805562e-07
5.668000e+05 1.729633e-07
5.668500e+05 1.914582e-07
5.669000e+05 2.039618e-07
5.669500e+05 1.539895e-07
5.670000e+05 1.698542e-07
5.670500e+05 1.689699e-07
5.671000e+05 1.677086e-07
5.671500e+05 1.955108e-07
5.672000e+05 1.520291e-07
5.672500e+05 1.792213e-07
5.673000e+05 1.825141e-07
5.673500e+05 1.898831e-07
5.674000e+05 2.049295e-07
5.674500e+05 1.971881e-07
5.675000e+05 1.818472e-07
5.675500e+05 1.767541e-07
5.676000e+05 1.707124e-07
5.676500e+05 1.738823e-07
5.677000e+05 1.910730e-07
5.677500e+05 1.462426e-07
5.678000e+05 1.885980e-07
5.678500e+05 2.148028e-07
5.679000e+05 1.640980e-07
5.679500e+05 1.943209e-07
5.680000e+05 1.983499e-07
5.680500e+05 1.676582e-07
5.681000e+05 1.752640e-07
5.681500e+05 1.757758e-07
5.682000e+05 1.898373e-07
5.682500e+05 1.878378e-07
5.683000e+05 1.832013e-07
5.683500e+05 1.750003e-07
5.684000e+05 2.107811e-07
5.684500e+05 1.895327e-07
5.685000e+05 1.892516e-07
5.685500e+05 1.920013e-07
5.686000e+05 2.000656e-07
5.686500e+05 1.935767e-07
5.687000e+05 1.897958e-07
5.687500e+05 1.877256e-07
5.688000e+05 2.058147e-07
5.688500e+05 1.640847e-07
5.689000e+05 1.653161e-07
5.689500e+05 1.467470e-07
5.690000e+05 1.680465e-07
5.690500e+05 1.738933e-07
5.691000e+05 1.797870e-07
5.691500e+05 1.645304e-07
5.692000e+05 1.585373e-07
5.692500e+05 1.478138e-07
5.693000e+05 1.511423e-07
5.693500e+05 1.785370e-07
5.694000e+05 1.734712e-07
5.694500e+05 2.010981e-07
5.695000e+05 1.703652e-07
5.695500e+05 1.655633e-07
5.696000e+05 1.788564e-07
5.696500e+05 1.746094e-07
5.697000e+05 1.706126e-07
5.697500e+05 1.966053e-07
5.698000e+05 1.422311e-07
5.698500e+05 2.094549e-07
5.699000e+05 1.635975e-07
5.699500e+05 1.623056e-07
5.700000e+05 1.988884e-07
5.700500e+05 1.971364e-07
5.701000e+05 1.767375e-07
5.701500e+05 1.534971e-07
5.702000e+05 1.553851e-07
5.702500e+05 2.021840e-07
5.703000e+05 1.509240e-07
5.703500e+05 1.430973e-07
5.704000e+05 1.684286e-07
5.704500e+05 1.904717e-07
5.705000e+05 1.974316e-07
5.705500e+05 1.873224e-07
5.706000e+05 1.494226e-07
5.706500e+05 1.835155e-07
5.707000e+05 1.509649e-07
5.707500e+05 2.125122e-07
5.708000e+05 2.114429e-07
5.708500e+05 1.748812e-07
5.709000e+05 1.278510e-07
5.709500e+05 1.675446e-07
5.710000e+05 1.854404e-07
5.710500e+05 1.420795e-07
5.711000e+05 1.679559e-07
5.711500e+05 1.829913e-07
5.712000e+05 1.900378e-07
5.712500e+05 2.026826e-07
5.713000e+05 1.730102e-07
5.713500e+05 1.976099e-07
5.714000e+05 1.850541e-07
5.714500e+05 2.123082e-07
5.715000e+05 1.460488e-07
5.715500e+05 1.664448e-07
5.716000e+05 1.630670e-07
5.716500e+05 1.718910e-07
5.717000e+05 1.902139e-07
5.717500e+05 1.956183e-07
5.718000e+05 1.863911e-07
5.718500e+05 1.978409e-07
5.719000e+05 2.098120e-07
5.719500e+05 1.352490e-07
5.720000e+05 2.144794e-07
5.720500e+05 2.034409e-07
5.721000e+05 1.438816e-07
5.721500e+05 1.640534e-07
5.722000e+05 1.800222e-07
5.722500e+05 1.537702e-07
5.723000e+05 1.603884e-07
5.723500e+05 1.785214e-07
5.724000e+05 2.132951e-07
5.724500e+05 1.626984e-07
5.725000e+05 1.704541e-07
5.725500e+05 1.625344e-07
5.726000e+05 1.514031e-07
5.726500e+05 1.513752e-07
5.727000e+05 1.386084e-07
5.727500e+05 1.867175e-07
5.728000e+05 1.625424e-07
5.728500e+05 2.020594e-07
5.729000e+05 1.744347e-07
5.729500e+05 1.988926e-07
5.730000e+05 1.673908e-07
5.730500e+05 1.815110e-07
5.731000e+05 1.713537e-07
5.731500e+05 1.724929e-07
5.732000e+05 1.593204e-07
5.732500e+05 1.704631e-07
5.733000e+05 1.807094e-07
5.733500e+05 1.605783e-07
5.734000e+05 1.719647e-07
5.734500e+05 1.903380e-07
5.735000e+05 1.927145e-07
5.735500e+05 2.134387e-07
5.736000e+05 1.667366e-07
5.736500e+05 1.787286e-07
5.737000e+05 1.907510e-07
5.737500e+05 1.674443e-07
5.738000e+05 1.599553e-07
5.738500e+05 1.292125e-07
5.739000e+05 1.552457e-07
5.739500e+05 1.963074e-07
5.740000e+05 1.940526e-07
5.740500e+05 1.712931e-07
5.741000e+05 1.532054e-07
5.741500e+05 1.888091e-07
5.742000e+05 1.732789e-07
5.742500e+05 1.483775e-07
5.743000e+05 1.781502e-07
5.743500e+05 1.756335e-07
5.744000e+05 1.937072e-07
5.744500e+05 1.799990e-07
5.745000e+05 1.903333e-07
5.745500e+05 1.655036e-07
5.746000e+05 1.772891e-07
5.746500e+05 1.350457e-07
5.747000e+05 1.936858e-07
5.747500e+05 1.979768e-07
5.748000e+05 1.723866e-07
5.748500e+05 1.869417e-07
5.749000e+05 1.502707e-07
5.749500e+05 1.308165e-07
5.750000e+05 1.912084e-07
5.750500e+05 1.548434e-07
5.751000e+05 1.591380e-07
5.751500e+05 2.062084e-07
5.752000e+05 1.619047e-07
5.752500e+05 1.761372e-07
5.753000e+05 1.575112e-07
5.753500e+05 1.693320e-07
5.754000e+05 1.963450e-07
5.754500e+05 1.467724e-07
5.755000e+05 1.804516e-07
5.755500e+05 2.003099e-07
5.756000e+05 1.568040e-07
5.756500e+05 1.540791e-07
5.757000e+05 1.457908e-07
5.757500e+05 1.901380e-07
5.758000e+05 1.879813e-07
5.758500e+05 1.452151e-07
5.759000e+05 1.569773e-07
5.759500e+05 1.476941e-07
5.760000e+05 1.481352e-07
5.760500e+05 1.822096e-07
5.761000e+05 1.660818e-07
5.761500e+05 1.686599e-07
5.762000e+05 2.023010e-07
5.762500e+05 1.868549e-07
5.763000e+05 1.633557e-07
5.763500e+05 2.076442e-07
5.764000e+05 1.800106e-07
5.764500e+05 1.800223e-07
5.765000e+05 1.697892e-07
5.765500e+05 1.853283e-07
5.766000e+05 1.544919e-07
5.766500e+05 1.783424e-07
5.767000e+05 1.664157e-07
5.767500e+05 1.617052e-07
5.768000e+05 1.648646e-07
5.768500e+05 1.883227e-07
5.769000e+05 1.948402e-07
5.769500e+05 1.564697e-07
5.770000e+05 2.011450e-07
5.770500e+05 1.539459e-07
5.771000e+05 1.682673e-07
5.771500e+05 2.069669e-07
5.772000e+05 1.541911e-07
5.772500e+05 1.832113e-07
5.773000e+05 1.720054e-07
5.773500e+05 1.764090e-07
5.774000e+05 2.034345e-07
5.774500e+05 1.648525e-07
5.775000e+05 2.117971e-07
5.775500e+05 1.948406e-07
5.776000e+05 1.789900e-07
5.776500e+05 1.826470e-07
5.777000e+05 1.950924e-07
5.777500e+05 1.765310e-07
5.778000e+05 1.815063e-07
5.778500e+05 2.034751e-07
5.779000e+05 1.465696e-07
5.779500e+05 1.714070e-07
5.780000e+05 1.831276e-07
5.780500e+05 1.493297e-07
5.781000e+05 1.886970e-07
5.781500e+05 1.590878e-07
5.782000e+05 1.833688e-07
5.782500e+05 2.028400e-07
5.783000e+05 1.721205e-07
5.783500e+05 1.668818e-07
5.784000e+05 1.608520e-07
5.784500e+05 1.921941e-07
5.785000e+05 1.625634e-07
5.785500e+05 2.155588e-07
5.786000e+05 1.757018e-07
5.786500e+05 1.980029e-07
5.787000e+05 1.461488e-07
5.787500e+05 1.254932e-07
5.788000e+05 1.944786e-07
5.788500e+05 1.834798e-07
5.789000e+05 1.911525e-07
5.789500e+05 1.801587e-07
5.790000e+05 1.870823e-07
5.790500e+05 1.720739e-07
5.791000e+05 1.639499e-07
5.791500e+05 1.547863e-07
5.792000e+05 1.597482e-07
5.792500e+05 1.995602e-07
5.793000e+05 1.784528e-07
5.793500e+05 2.036851e-07
5.794000e+05 1.639341e-07
5.794500e+05 1.292480e-07
5.795000e+05 1.560120e-07
5.795500e+05 1.791740e-07
5.796000e+05 1.657746e-07
5.796500e+05 1.612871e-07
5.797000e+05 2.001673e-07
5.797500e+05 1.727825e-07
5.798000e+05 1.703718e-07
5.798500e+05 1.927437e-07
5.799000e+05 1.716248e-07
5.799500e+05 1.765365e-07
5.800000e+05 1.642763e-07
5.800500e+05 1.521854e-07
5.801000e+05 1.814524e-07
5.801500e+05 1.811113e-07
5.802000e+05 2.010993e-07
5.802500e+05 1.594430e-07
5.803000e+05 1.449666e-07
5.803500e+05 1.804764e-07
5.804000e+05 1.612188e-07
5.804500e+05 1.811855e-07
5.805000e+05 1.844793e-07
5.805500e+05 1.525490e-07
5.806000e+05 1.758279e-07
5.806500e+05 1.624256e-07
5.807000e+05 1.484601e-07
5.807500e+05 1.841063e-07
5.808000e+05 1.714686e-07
5.808500e+05 1.954535e-07
5.809000e+05 1.626090e-07
5.809500e+05 1.312707e-07
5.810000e+05 1.783380e-07
5.810500e+05 1.713481e-07
5.811000e+05 1.385873e-07
5.811500e+05 1.313080e-07
5.812000e+05 1.318943e-07
5.812500e+05 1.792870e-07
5.813000e+05 1.921508e-07
5.813500e+05 2.079778e-07
5.814000e+05 1.836854e-07
5.814500e+05 1.654779e-07
5.815000e+05 1.510816e-07
5.815500e+05 2.029572e-07
5.816000e+05 1.816461e-07
5.816500e+05 1.982795e-07
5.817000e+05 1.673006e-07
5.817500e+05 1.691956e-07
5.818000e+05 1.804608e-07
5.818500e+05 1.824020e-07
5.819000e+05 2.073427e-07
5.819500e+05 1.667696e-07
5.820000e+05 1.531643e-07
5.820500e+05 1.735830e-07
5.821000e+05 1.568315e-07
5.821500e+05 1.709673e-07
5.822000e+05 1.625061e-07
5.822500e+05 1.681678e-07
5.823000e+05 1.587015e-07
5.823500e+05 1.724747e-07
5.824000e+05 1.692363e-07
5.824500e+05 1.867218e-07
5.825000e+05 1.909787e-07
5.825500e+05 2.137931e-07
5.826000e+05 1.851219e-07
5.826500e+05 1.493423e-07
5.827000e+05 1.666887e-07
5.827500e+05 1.743475e-07
5.828000e+05 1.899621e-07
5.828500e+05 1.327686e-07
5.829000e+05 1.906800e-07
5.829500e+05 1.471492e-07
5.830000e+05 1.519014e-07
5.830500e+05 1.619988e-07
5.831000e+05 1.422743e-07
5.831500e+05 1.752824e-07
5.832000e+05 2.113284e-07
5.832500e+05 2.023907e-07
5.833000e+05 2.022592e-07
5.833500e+05 1.826802e-07
5.834000e+05 1.955850e-07
5.834500e+05 1.898421e-07
5.835000e+05 1.809996e-07
5.835500e+05 1.755793e-07
5.836000e+05 1.898797e-07
5.836500e+05 1.547540e-07
5.837000e+05 1.809815e-07
5.837500e+05 1.628607e-07
5.838000e+05 1.902367e-07
5.838500e+05 1.499175e-07
5.839000e+05 1.615361e-07
5.839500e+05 1.478418e-07
5.840000e+05 1.682669e-07
5.840500e+05 1.451226e-07
5.841000e+05 1.647182e-07
5.841500e+05 1.337981e-07
5.842000e+05 1.759146e-07
5.842500e+05 1.591630e-07
5.843000e+05 1.991851e-07
5.843500e+05 2.026043e-07
5.844000e+05 1.906558e-07
5.844500e+05 1.899797e-07
5.845000e+05 1.964249e-07
5.845500e+05 2.204844e-07
5.846000e+05 1.568418e-07
5.846500e+05 1.424862e-07
5.847000e+05 1.724800e-07
5.847500e+05 1.159846e-07
5.848000e+05 1.471689e-07
5.848500e+05 1.398563e-07
5.849000e+05 1.738459e-07
5.849500e+05 1.662001e-07
5.850000e+05 1.583605e-07
5.850500e+05 1.630364e-07
5.851000e+05 1.667099e-07
5.851500e+05 1.746931e-07
5.852000e+05 1.605412e-07
5.852500e+05 1.632027e-07
5.853000e+05 1.681573e-07
5.853500e+05 1.864493e-07
5.854000e+05 1.531846e-07
5.854500e+05 1.707304e-07
5.855000e+05 1.678133e-07
5.855500e+05 2.173952e-07
5.856000e+05 1.528471e-07
5.856500e+05 1.505406e-07
5.857000e+05 1.666741e-07
5.857500e+05 1.699606e-07
5.858000e+05 1.554805e-07
5.858500e+05 1.860472e-07
5.859000e+05 1.353764e-07
5.859500e+05 1.891408e-07
5.860000e+05 2.061148e-07
5.860500e+05 1.997544e-07
5.861000e+05 1.802656e-07
5.861500e+05 1.611645e-07
5.862000e+05 1.660346e-07
5.862500e+05 1.351494e-07
5.863000e+05 1.790659e-07
5.863500e+05 1.886379e-07
5.864000e+05 1.813759e-07
5.864500e+05 1.890531e-07
5.865000e+05 1.515642e-07
5.865500e+05 1.442688e-07
5.866000e+05 1.902799e-07
5.866500e+05 1.913633e-07
5.867000e+05 1.596173e-07
5.867500e+05 1.490405e-07
5.868000e+05 1.717526e-07
5.868500e+05 1.753600e-07
5.869000e+05 1.292374e-07
5.869500e+05 1.757585e-07
5.870000e+05 1.418415e-07
5.870500e+05 1.993295e-07
5.871000e+05 1.483319e-07
5.871500e+05 1.787498e-07
5.872000e+05 1.475013e-07
5.872500e+05 1.496747e-07
5.873000e+05 1.648383e-07
5.873500e+05 1.606717e-07
5.874000e+05 1.756483e-07
5.874500e+05 1.767680e-07
5.875000e+05 2.043712e-07
5.875500e+05 1.939336e-07
5.876000e+05 1.728032e-07
5.876500e+05 1.327999e-07
5.877000e+05 1.755918e-07
5.877500e+05 1.644084e-07
5.878000e+05 1.889904e-07
5.878500e+05 1.886181e-07
5.879000e+05 1.534861e-07
5.879500e+05 1.423563e-07
5.880000e+05 1.813622e-07
5.880500e+05 1.556429e-07
5.881000e+05 1.724099e-07
5.881500e+05 1.578016e-07
5.882000e+05 1.523965e-07
5.882500e+05 1.812502e-07
5.883000e+05 2.209552e-07
5.883500e+05 1.576162e-07
5.884000e+05 1.338253e-07
5.884500e+05 2.149843e-07
5.885000e+05 1.783552e-07
5.885500e+05 1.598478e-07
5.886000e+05 1.397752e-07
5.886500e+05 1.707199e-07
5.887000e+05 1.593411e-07
5.887500e+05 1.548051e-07
5.888000e+05 1.753079e-07
5.888500e+05 1.574645e-07
5.889000e+05 1.635310e-07
5.889500e+05 1.369075e-07
5.890000e+05 1.847119e-07
5.890500e+05 1.801526e-07
5.891000e+05 2.194137e-07
5.891500e+05 1.897950e-07
5.892000e+05 1.529387e-07
5.892500e+05 1.843687e-07
5.893000e+05 1.437114e-07
5.893500e+05 1.868080e-07
5.894000e+05 1.960561e-07
5.894500e+05 1.728009e-07
5.895000e+05 1.773279e-07
5.895500e+05 1.227520e-07
5.896000e+05 1.560582e-07
5.896500e+05 1.840871e-07
5.897000e+05 1.624052e-07
5.897500e+05 1.524545e-07
5.898000e+05 1.757175e-07
5.898500e+05 1.580767e-07
5.899000e+05 1.452379e-07
5.899500e+05 1.450857e-07
5.900000e+05 1.422906e-07
5.900500e+05 1.771568e-07
5.901000e+05 1.990905e-07
5.901500e+05 1.651894e-07
5.902000e+05 1.955398e-07
5.902500e+05 1.885158e-07
5.903000e+05 1.812299e-07
5.903500e+05 1.730878e-07
5.904000e+05 1.609161e-07
5.904500e+05 1.645061e-07
5.905000e+05 1.590451e-07
5.905500e+05 1.882802e-07
5.906000e+05 1.606739e-07
5.906500e+05 1.566839e-07
5.907000e+05 1.637801e-07
5.907500e+05 1.534762e-07
5.908000e+05 1.901290e-07
5.908500e+05 1.812831e-07
5.909000e+05 1.312678e-07
5.909500e+05 1.854919e-07
5.910000e+05 1.716443e-07
5.910500e+05 1.672375e-07
5.911000e+05 1.951529e-07
5.911500e+05 1.457026e-07
5.912000e+05 1.639410e-07
5.912500e+05 1.712895e-07
5.913000e+05 1.575733e-07
5.913500e+05 1.674035e-07
5.914000e+05 1.557250e-07
5.914500e+05 1.727000e-07
5.915000e+05 1.641082e-07
5.915500e+05 1.907197e-07
5.916000e+05 1.734377e-07
5.916500e+05 1.520397e-07
5.917000e+05 1.724106e-07
5.917500e+05 1.600088e-07
5.918000e+05 1.728963e-07
5.918500e+05 1.549179e-07
5.919000e+05 1.403533e-07
5.919500e+05 1.422999e-07
5.920000e+05 1.535566e-07
5.920500e+05 1.461042e-07
5.921000e+05 1.843571e-07
5.921500e+05 1.862524e-07
5.922000e+05 1.584804e-07
5.922500e+05 1.740550e-07
5.923000e+05 1.717325e-07
5.923500e+05 1.674928e-07
5.924000e+05 2.132136e-07
5.924500e+05 1.888800e-07
5.925000e+05 1.791469e-07
5.925500e+05 1.662822e-07
5.926000e+05 1.868929e-07
5.926500e+05 1.548448e-07
5.927000e+05 2.051622e-07
5.927500e+05 1.727315e-07
5.928000e+05 1.757705e-07
5.928500e+05 1.807089e-07
5.929000e+05 1.688302e-07
5.929500e+05 1.404647e-07
5.930000e+05 1.699940e-07
5.930500e+05 1.814301e-07
5.931000e+05 1.625948e-07
5.931500e+05 1.828647e-07
5.932000e+05 1.395924e-07
5.932500e+05 1.587947e-07
5.933000e+05 1.889276e-07
5.933500e+05 1.240198e-07
5.934000e+05 1.720540e-07
5.934500e+05 1.830196e-07
5.935000e+05 1.708422e-07
5.935500e+05 1.753013e-07
5.936000e+05 1.537908e-07
5.936500e+05 1.805378e-07
5.937000e+05 1.380586e-07
5.937500e+05 1.783414e-07
5.938000e+05 1.848587e-07
5.938500e+05 1.856759e-07
5.939000e+05 1.314176e-07
5.939500e+05 1.883418e-07
5.940000e+05 1.900972e-07
5.940500e+05 1.632217e-07
5.941000e+05 1.559875e-07
5.941500e+05 2.044456e-07
5.942000e+05 1.525387e-07
5.942500e+05 1.561831e-07
5.943000e+05 1.297030e-07
5.943500e+05 1.654675e-07
5.944000e+05 1.926303e-07
5.944500e+05 2.080360e-07
5.945000e+05 1.779194e-07
5.945500e+05 1.736122e-07
5.946000e+05 1.614433e-07
5.946500e+05 1.706520e-07
5.947000e+05 1.686812e-07
5.947500e+05 1.584443e-07
5.948000e+05 1.698118e-07
5.948500e+05 1.757902e-07
5.949000e+05 1.621479e-07
5.949500e+05 1.792872e-07
5.950000e+05 1.474946e-07
5.950500e+05 1.308151e-07
5.951000e+05 1.907301e-07
5.951500e+05 1.903683e-07
5.952000e+05 1.549273e-07
5.952500e+05 1.693845e-07
5.953000e+05 1.812648e-07
5.953500e+05 1.782712e-07
5.954000e+05 1.293936e-07
5.954500e+05 1.596362e-07
5.955000e+05 1.507042e-07
5.955500e+05 1.754962e-07
5.956000e+05 1.763518e-07
5.956500e+05 1.507781e-07
5.957000e+05 1.399410e-07
5.957500e+05 1.313799e-07
5.958000e+05 1.741688e-07
5.958500e+05 1.636653e-07
5.959000e+05 1.627044e-07
5.959500e+05 1.424737e-07
5.960000e+05 1.621326e-07
5.960500e+05 1.956292e-07
5.961000e+05 1.709140e-07
5.961500e+05 1.626466e-07
5.962000e+05 1.660942e-07
5.962500e+05 1.599261e-07
5.963000e+05 1.744113e-07
5.963500e+05 1.610854e-07
5.964000e+05 1.416069e-07
5.964500e+05 1.729361e-07
5.965000e+05 1.852838e-07
5.965500e+05 1.393098e-07
5.966000e+05 1.588171e-07
5.966500e+05 1.512609e-07
5.967000e+05 1.665155e-07
5.967500e+05 1.592717e-07
5.968000e+05 1.802988e-07
5.968500e+05 1.659943e-07
5.969000e+05 1.415508e-07
5.969500e+05 1.439795e-07
5.970000e+05 1.382709e-07
5.970500e+05 1.528638e-07
5.971000e+05 1.509905e-07
5.971500e+05 1.615152e-07
5.972000e+05 1.216490e-07
5.972500e+05 1.477176e-07
5.973000e+05 1.575591e-07
5.973500e+05 1.442330e-07
5.974000e+05 1.751197e-07
5.974500e+05 1.509296e-07
5.975000e+05 1.503116e-07
5.975500e+05 1.706846e-07
5.976000e+05 1.718731e-07
5.976500e+05 1.797521e-07
5.977000e+05 1.642105e-07
5.977500e+05 1.578782e-07
5.978000e+05 1.520367e-07
5.978500e+05 1.701227e-07
5.979000e+05 1.664509e-07
5.979500e+05 1.628430e-07
5.980000e+05 1.651187e-07
5.980500e+05 1.763324e-07
5.981000e+05 1.745619e-07
5.981500e+05 2.034050e-07
5.982000e+05 1.563088e-07
5.982500e+05 1.899385e-07
5.983000e+05 1.431022e-07
5.983500e+05 1.358524e-07
5.984000e+05 1.793491e-07
5.984500e+05 1.577110e-07
5.985000e+05 1.692145e-07
5.985500e+05 1.674420e-07
5.986000e+05 1.754815e-07
5.986500e+05 1.642253e-07
5.987000e+05 1.657252e-07
5.987500e+05 1.317980e-07
5.988000e+05 1.758634e-07
5.988500e+05 1.664988e-07
5.989000e+05 1.714388e-07
5.989500e+05 1.715430e-07
5.990000e+05 1.446482e-07
5.990500e+05 1.533383e-07
5.991000e+05 1.492206e-07
5.991500e+05 1.772664e-07
5.992000e+05 1.898953e-07
5.992500e+05 1.638828e-07
5.993000e+05 1.888754e-07
5.993500e+05 1.772560e-07
5.994000e+05 1.797064e-07
5.994500e+05 1.816851e-07
5.995000e+05 1.302710e-07
5.995500e+05 1.776169e-07
5.996000e+05 1.777358e-07
5.996500e+05 1.448964e-07
5.997000e+05 1.789745e-07
5.997500e+05 1.660152e-07
5.998000e+05 1.557530e-07
5.998500e+05 1.769092e-07
5.999000e+05 1.640356e-07
5.999500e+05 1.409995e-07
6.000000e+05 1.766424e-07
6.000500e+05 1.740753e-07
6.001000e+05 1.510291e-07
6.001500e+05 1.237805e-07
6.002000e+05 1.770524e-07
6.002500e+05 1.782949e-07
6.003000e+05 1.493697e-07
6.003500e+05 1.369661e-07
6.004000e+05 1.744880e-07
6.004500e+05 1.692507e-07
6.005000e+05 1.760974e-07
6.005500e+05 1.257026e-07
6.006000e+05 1.526033e-07
6.006500e+05 1.398384e-07
6.007000e+05 1.644407e-07
6.007500e+05 1.315220e-07
6.008000e+05 1.739725e-07
6.008500e+05 1.925045e-07
6.009000e+05 1.608880e-07
6.009500e+05 1.801261e-07
6.010000e+05 2.143939e-07
6.010500e+05 1.825787e-07
6.011000e+05 1.593653e-07
6.011500e+05 1.571973e-07
6.012000e+05 1.548315e-07
6.012500e+05 1.336598e-07
6.013000e+05 1.508735e-07
6.013500e+05 1.731064e-07
6.014000e+05 1.410084e-07
6.014500e+05 1.658830e-07
6.015000e+05 1.641984e-07
6.015500e+05 1.744002e-07
6.016000e+05 1.116285e-07
6.016500e+05 1.750101e-07
6.017000e+05 1.545770e-07
6.017500e+05 1.778803e-07
6.018000e+05 1.703919e-07
6.018500e+05 1.478495e-07
6.019000e+05 1.571579e-07
6.019500e+05 2.038575e-07
6.020000e+05 1.669680e-07
6.020500e+05 1.683515e-07
6.021000e+05 1.452901e-07
6.021500e+05 1.724154e-07
6.022000e+05 1.763033e-07
6.022500e+05 1.596760e-07
6.023000e+05 1.354417e-07
6.023500e+05 1.367634e-07
6.024000e+05 1.692201e-07
6.024500e+05 1.753817e-07
6.025000e+05 1.602936e-07
6.025500e+05 2.028884e-07
6.026000e+05 1.849524e-07
6.026500e+05 1.647978e-07
6.027000e+05 1.534178e-07
6.027500e+05 1.345244e-07
6.028000e+05 1.768443e-07
6.028500e+05 1.557733e-07
6.029000e+05 1.721996e-07
6.029500e+05 1.453406e-07
6.030000e+05 1.782147e-07
6.030500e+05 1.982242e-07
6.031000e+05 1.447560e-07
6.031500e+05 1.261812e-07
6.032000e+05 1.587170e-07
6.032500e+05 1.804267e-07
6.033000e+05 1.821535e-07
6.033500e+05 1.490791e-07
6.034000e+05 1.400325e-07
6.034500e+05 1.738823e-07
6.035000e+05 1.054154e-07
6.035500e+05 1.633484e-07
6.036000e+05 2.025121e-07
6.036500e+05 1.435321e-07
6.037000e+05 1.604120e-07
6.037500e+05 2.092402e-07
6.038000e+05 1.610142e-07
6.038500e+05 1.652139e-07
6.039000e+05 1.440594e-07
6.039500e+05 1.624519e-07
6.040000e+05 1.663199e-07
6.040500e+05 1.523418e-07
6.041000e+05 1.377711e-07
6.041500e+05 1.558245e-07
6.042000e+05 1.707968e-07
6.042500e+05 1.590852e-07
6.043000e+05 1.902284e-07
6.043500e+05 1.555181e-07
6.044000e+05 1.665818e-07
6.044500e+05 1.643354e-07
6.045000e+05 1.760225e-07
6.045500e+05 1.806559e-07
6.046000e+05 1.333600e-07
6.046500e+05 1.454374e-07
6.047000e+05 1.574676e-07
6.047500e+05 1.591673e-07
6.048000e+05 1.610719e-07
6.048500e+05 1.692702e-07
6.049000e+05 1.665684e-07
6.049500e+05 1.293811e-07
6.050000e+05 1.378588e-07
6.050500e+05 1.450638e-07
6.051000e+05 1.437323e-07
6.051500e+05 1.687637e-07
6.052000e+05 1.829334e-07
6.052500e+05 1.612545e-07
6.053000e+05 1.589385e-07
6.053500e+05 1.222536e-07
6.054000e+05 1.754490e-07
6.054500e+05 1.750101e-07
6.055000e+05 1.567270e-07
6.055500e+05 1.427571e-07
6.056000e+05 1.727159e-07
6.056500e+05 1.646586e-07
6.057000e+05 1.425040e-07
6.057500e+05 1.185865e-07
6.058000e+05 1.552718e-07
6.058500e+05 1.631981e-07
6.059000e+05 1.495580e-07
6.059500e+05 1.988240e-07
6.060000e+05 1.568974e-07
6.060500e+05 1.409683e-07
6.061000e+05 1.588206e-07
6.061500e+05 1.434214e-07
6.062000e+05 1.624740e-07
6.062500e+05 1.510710e-07
6.063000e+05 1.904543e-07
6.063500e+05 1.594094e-07
6.064000e+05 1.558845e-07
6.064500e+05 1.439068e-07
6.065000e+05 1.668651e-07
6.065500e+05 1.662727e-07
6.066000e+05 1.487926e-07
6.066500e+05 1.597237e-07
6.067000e+05 1.390590e-07
6.067500e+05 1.796828e-07
6.068000e+05 1.774673e-07
6.068500e+05 1.734347e-07
6.069000e+05 1.550808e-07
6.069500e+05 1.573019e-07
6.070000e+05 1.658341e-07
6.070500e+05 1.666948e-07
6.071000e+05 1.471425e-07
6.071500e+05 1.628282e-07
6.072000e+05 1.429561e-07
6.072500e+05 1.307129e-07
6.073000e+05 1.665347e-07
6.073500e+05 1.515745e-07
6.074000e+05 1.653220e-07
6.074500e+05 1.695339e-07
6.075000e+05 1.529431e-07
6.075500e+05 1.413672e-07
6.076000e+05 1.714700e-07
6.076500e+05 1.422950e-07
6.077000e+05 1.592032e-07
6.077500e+05 1.599211e-07
6.078000e+05 1.449060e-07
6.078500e+05 1.528314e-07
6.079000e+05 1.343796e-07
6.079500e+05 1.577452e-07
6.080000e+05 1.589942e-07
6.080500e+05 2.007688e-07
6.081000e+05 1.649620e-07
6.081500e+05 1.546593e-07
6.082000e+05 1.408778e-07
6.082500e+05 1.973877e-07
6.083000e+05 1.564013e-07
6.083500e+05 1.085859e-07
6.084000e+05 1.775145e-07
6.084500e+05 1.762598e-07
6.085000e+05 1.533743e-07
6.085500e+05 1.640885e-07
6.086000e+05 1.826467e-07
6.086500e+05 1.746826e-07
6.087000e+05 1.834956e-07
6.087500e+05 1.360128e-07
6.088000e+05 1.546722e-07
6.088500e+05 1.695658e-07
6.089000e+05 1.359650e-07
6.089500e+05 1.410250e-07
6.090000e+05 1.620008e-07
6.090500e+05 1.830808e-07
6.091000e+05 1.373001e-07
6.091500e+05 1.787855e-07
6.092000e+05 1.552681e-07
6.092500e+05 1.688348e-07
6.093000e+05 1.478676e-07
6.093500e+05 1.616914e-07
6.094000e+05 1.671853e-07
6.094500e+05 1.255129e-07
6.095000e+05 1.740254e-07
6.095500e+05 1.746482e-07
6.096000e+05 1.376887e-07
6.096500e+05 1.520300e-07
6.097000e+05 1.634088e-07
6.097500e+05 1.715101e-07
6.098000e+05 1.794925e-07
6.098500e+05 1.637547e-07
6.099000e+05 1.362124e-07
6.099500e+05 1.558362e-07
6.100000e+05 1.324345e-07
6.100500e+05 1.146038e-07
6.101000e+05 1.574946e-07
6.101500e+05 1.549038e-07
6.102000e+05 1.579547e-07
6.102500e+05 1.531871e-07
6.103000e+05 1.803254e-07
6.103500e+05 1.575906e-07
6.104000e+05 1.529349e-07
6.104500e+05 1.527889e-07
6.105000e+05 1.487194e-07
6.105500e+05 1.585823e-07
6.106000e+05 1.559225e-07
6.106500e+05 1.353080e-07
6.107000e+05 1.627285e-07
6.107500e+05 1.504056e-07
6.108000e+05 1.518482e-07
6.108500e+05 1.625086e-07
6.109000e+05 1.796717e-07
6.109500e+05 1.731778e-07
6.110000e+05 1.461351e-07
6.110500e+05 1.516997e-07
6.111000e+05 1.498842e-07
6.111500e+05 1.510213e-07
6.112000e+05 1.411394e-07
6.112500e+05 1.480665e-07
6.113000e+05 1.286448e-07
6.113500e+05 1.541498e-07
6.114000e+05 1.946263e-07
6.114500e+05 1.503881e-07
6.115000e+05 1.466690e-07
6.115500e+05 1.342767e-07
6.116000e+05 1.441535e-07
6.116500e+05 1.613368e-07
6.117000e+05 1.413154e-07
6.117500e+05 1.513115e-07
6.118000e+05 1.742841e-07
6.118500e+05 1.273445e-07
6.119000e+05 1.443030e-07
6.119500e+05 1.924427e-07
6.120000e+05 1.655945e-07
6.120500e+05 1.883677e-07
6.121000e+05 1.539711e-07
6.121500e+05 1.390759e-07
6.122000e+05 1.582811e-07
6.122500e+05 1.547088e-07
6.123000e+05 1.778401e-07
6.123500e+05 1.547749e-07
6.124000e+05 1.608734e-07
6.124500e+05 1.248556e-07
6.125000e+05 1.668937e-07
6.125500e+05 1.299074e-07
6.126000e+05 1.607860e-07
6.126500e+05 1.974721e-07
6.127000e+05 1.661273e-07
6.127500e+05 1.375775e-07
6.128000e+05 1.638649e-07
6.128500e+05 1.560108e-07
6.129000e+05 1.399466e-07
6.129500e+05 1.266835e-07
6.130000e+05 1.423065e-07
6.130500e+05 1.408731e-07
6.131000e+05 1.688343e-07
6.131500e+05 1.484876e-07
6.132000e+05 1.517758e-07
6.132500e+05 1.730396e-07
6.133000e+05 1.838193e-07
6.133500e+05 1.453064e-07
6.134000e+05 1.662711e-07
6.134500e+05 1.661712e-07
6.135000e+05 1.784029e-07
6.135500e+05 1.812253e-07
6.136000e+05 1.505334e-07
6.136500e+05 1.558740e-07
6.137000e+05 1.822844e-07
6.137500e+05 1.545615e-07
6.138000e+05 1.647679e-07
6.138500e+05 1.493478e-07
6.139000e+05 1.319804e-07
6.139500e+05 1.541352e-07
6.140000e+05 1.542130e-07
6.140500e+05 1.406060e-07
6.141000e+05 1.502947e-07
6.141500e+05 1.669892e-07
6.142000e+05 1.541856e-07
6.142500e+05 1.620408e-07
6.143000e+05 1.671116e-07
6.143500e+05 1.606791e-07
6.144000e+05 1.768916e-07
6.144500e+05 1.514485e-07
6.145000e+05 1.849311e-07
6.145500e+05 1.420717e-07
6.146000e+05 1.412770e-07
6.146500e+05 1.315956e-07
6.147000e+05 1.501106e-07
6.147500e+05 1.403405e-07
6.148000e+05 1.596459e-07
6.148500e+05 1.913168e-07
6.149000e+05 1.349947e-07
6.149500e+05 1.557414e-07
6.150000e+05 1.708043e-07
6.150500e+05 1.514037e-07
6.151000e+05 1.636316e-07
6.151500e+05 1.591344e-07
6.152000e+05 1.763464e-07
6.152500e+05 1.743443e-07
6.153000e+05 1.699291e-07
6.153500e+05 1.511780e-07
6.154000e+05 1.354062e-07
6.154500e+05 1.350862e-07
6.155000e+05 1.559493e-07
6.155500e+05 1.621782e-07
6.156000e+05 1.480854e-07
6.156500e+05 1.144846e-07
6.157000e+05 1.700968e-07
6.157500e+05 1.265316e-07
6.158000e+05 1.174990e-07
6.158500e+05 1.469508e-07
6.159000e+05 1.634639e-07
6.159500e+05 1.382254e-07
6.160000e+05 1.245902e-07
6.160500e+05 1.655041e-07
6.161000e+05 1.373474e-07
6.161500e+05 1.361539e-07
6.162000e+05 1.404852e-07
6.162500e+05 1.507130e-07
6.163000e+05 1.389784e-07
6.163500e+05 1.660954e-07
6.164000e+05 1.634166e-07
6.164500e+05 1.434703e-07
6.165000e+05 1.603706e-07
6.165500e+05 1.919706e-07
6.166000e+05 1.453523e-07
6.166500e+05 1.399357e-07
6.167000e+05 1.777471e-07
6.167500e+05 1.610365e-07
6.168000e+05 1.721163e-07
6.168500e+05 1.574917e-07
6.169000e+05 1.467710e-07
6.169500e+05 1.630219e-07
6.170000e+05 1.625281e-07
6.170500e+05 1.418049e-07
6.171000e+05 1.402607e-07
6.171500e+05 1.488828e-07
6.172000e+05 1.576774e-07
6.172500e+05 1.679825e-07
6.173000e+05 1.378534e-07
6.173500e+05 1.472237e-07
6.174000e+05 1.914118e-07
6.174500e+05 1.253180e-07
6.175000e+05 1.567776e-07
6.175500e+05 1.496531e-07
6.176000e+05 1.546751e-07
6.176500e+05 1.662379e-07
6.177000e+05 1.495669e-07
6.177500e+05 1.976069e-07
6.178000e+05 1.777632e-07
6.178500e+05 1.404144e-07
6.179000e+05 1.376795e-07
6.179500e+05 1.474977e-07
6.180000e+05 1.344649e-07
6.180500e+05 1.453118e-07
6.181000e+05 1.624768e-07
6.181500e+05 1.559044e-07
6.182000e+05 1.698707e-07
6.182500e+05 1.863950e-07
6.183000e+05 1.475395e-07
6.183500e+05 1.453920e-07
6.184000e+05 1.549700e-07
6.184500e+05 1.369660e-07
6.185000e+05 1.726994e-07
6.185500e+05 1.497503e-07
6.186000e+05 1.666423e-07
6.186500e+05 1.457215e-07
6.187000e+05 1.463548e-07
6.187500e+05 1.374273e-07
6.188000e+05 1.464752e-07
6.188500e+05 2.061882e-07
6.189000e+05 1.277197e-07
6.189500e+05 1.709486e-07
6.190000e+05 1.260832e-07
6.190500e+05 1.294451e-07
6.191000e+05 1.599730e-07
6.191500e+05 1.393123e-07
6.192000e+05 1.460599e-07
6.192500e+05 1.392545e-07
6.193000e+05 1.443192e-07
6.193500e+05 1.243872e-07
6.194000e+05 1.434832e-07
6.194500e+05 1.840870e-07
6.195000e+05 1.439452e-07
6.195500e+05 1.648160e-07
6.196000e+05 1.331981e-07
6.196500e+05 1.415023e-07
6.197000e+05 1.528867e-07
6.197500e+05 1.497565e-07
6.198000e+05 1.638820e-07
6.198500e+05 1.501270e-07
6.199000e+05 1.412556e-07
6.199500e+05 1.632964e-07
6.200000e+05 1.679242e-07
6.200500e+05 1.556929e-07
6.201000e+05 1.814445e-07
6.201500e+05 1.794936e-07
6.202000e+05 1.608806e-07
6.202500e+05 1.807086e-07
6.203000e+05 1.758672e-07
6.203500e+05 1.815412e-07
6.204000e+05 1.587538e-07
6.204500e+05 1.374095e-07
6.205000e+05 1.496453e-07
6.205500e+05 1.228882e-07
6.206000e+05 1.573977e-07
6.206500e+05 1.436879e-07
6.207000e+05 1.380870e-07
6.207500e+05 1.494777e-07
6.208000e+05 1.470769e-07
6.208500e+05 1.524341e-07
6.209000e+05 1.581549e-07
6.209500e+05 1.820364e-07
6.210000e+05 1.574742e-07
6.210500e+05 1.514729e-07
6.211000e+05 1.363291e-07
6.211500e+05 1.538388e-07
6.212000e+05 1.756756e-07
6.212500e+05 1.288562e-07
6.213000e+05 1.514884e-07
6.213500e+05 1.737467e-07
6.214000e+05 1.695608e-07
6.214500e+05 1.341756e-07
6.215000e+05 1.367525e-07
6.215500e+05 1.511797e-07
6.216000e+05 1.945417e-07
6.216500e+05 1.608881e-07
6.217000e+05 1.520943e-07
6.217500e+05 1.746946e-07
6.218000e+05 1.260491e-07
6.218500e+05 1.616313e-07
6.219000e+05 1.756667e-07
6.219500e+05 1.645460e-07
6.220000e+05 1.384010e-07
6.220500e+05 1.547368e-07
6.221000e+05 1.425225e-07
6.221500e+05 1.447251e-07
6.222000e+05 1.751293e-07
6.222500e+05 1.284268e-07
6.223000e+05 1.543021e-07
6.223500e+05 1.335797e-07
6.224000e+05 1.465047e-07
6.224500e+05 1.490527e-07
6.225000e+05 1.394439e-07
6.225500e+05 1.389014e-07
6.226000e+05 1.615543e-07
6.226500e+05 1.601305e-07
6.227000e+05 1.299006e-07
6.227500e+05 1.684358e-07
6.228000e+05 1.452036e-07
6.228500e+05 1.705733e-07
6.229000e+05 1.583677e-07
6.229500e+05 1.520743e-07
6.230000e+05 1.327587e-07
6.230500e+05 1.383339e-07
6.231000e+05 1.671874e-07
6.231500e+05 1.690307e-07
6.232000e+05 1.290007e-07
6.232500e+05 1.124835e-07
6.233000e+05 1.501708e-07
6.233500e+05 2.093948e-07
6.234000e+05 1.303152e-07
6.234500e+05 1.744658e-07
6.235000e+05 1.449563e-07
6.235500e+05 1.588590e-07
6.236000e+05 1.530099e-07
6.236500e+05 1.537942e-07
6.237000e+05 1.418826e-07
6.237500e+05 1.614578e-07
6.238000e+05 1.253425e-07
6.238500e+05 1.364277e-07
6.239000e+05 1.734269e-07
6.239500e+05 1.736443e-07
6.240000e+05 1.104475e-07
6.240500e+05 1.334021e-07
6.241000e+05 1.376642e-07
6.241500e+05 1.534026e-07
6.242000e+05 1.302568e-07
6.242500e+05 1.414414e-07
6.243000e+05 1.107687e-07
6.243500e+05 1.379536e-07
6.244000e+05 1.499032e-07
6.244500e+05 1.406961e-07
6.245000e+05 1.403497e-07
6.245500e+05 1.891780e-07
6.246000e+05 1.446900e-07
6.246500e+05 1.895081e-07
6.247000e+05 1.953530e-07
6.247500e+05 1.579890e-07
6.248000e+05 1.460584e-07
6.248500e+05 1.726382e-07
6.249000e+05 1.661385e-07
6.249500e+05 1.254780e-07
6.250000e+05 1.633660e-07
6.250500e+05 1.491307e-07
6.251000e+05 1.226958e-07
6.251500e+05 1.739738e-07
6.252000e+05 1.276674e-07
6.252500e+05 1.589792e-07
6.253000e+05 1.539560e-07
6.253500e+05 1.624839e-07
6.254000e+05 1.471740e-07
6.254500e+05 1.889379e-07
6.255000e+05 1.788943e-07
6.255500e+05 1.472913e-07
6.256000e+05 1.894729e-07
6.256500e+05 1.281024e-07
6.257000e+05 1.333330e-07
6.257500e+05 1.396467e-07
6.258000e+05 1.611943e-07
6.258500e+05 1.435159e-07
6.259000e+05 1.520029e-07
6.259500e+05 1.444944e-07
6.260000e+05 1.218946e-07
6.260500e+05 1.313116e-07
6.261000e+05 1.628642e-07
6.261500e+05 1.425230e-07
6.262000e+05 1.479047e-07
6.262500e+05 1.528704e-07
6.263000e+05 1.644382e-07
6.263500e+05 1.779751e-07
6.264000e+05 1.562803e-07
6.264500e+05 1.686047e-07
6.265000e+05 1.224571e-07
6.265500e+05 1.446486e-07
6.266000e+05 1.184428e-07
6.266500e+05 1.428122e-07
6.267000e+05 1.716748e-07
6.267500e+05 1.254176e-07
6.268000e+05 1.365455e-07
6.268500e+05 1.388280e-07
6.269000e+05 1.505383e-07
6.269500e+05 1.608928e-07
6.270000e+05 1.623151e-07
6.270500e+05 1.326586e-07
6.271000e+05 1.402905e-07
6.271500e+05 1.753427e-07
6.272000e+05 1.240443e-07
6.272500e+05 1.368990e-07
6.273000e+05 1.728900e-07
6.273500e+05 1.452349e-07
6.274000e+05 1.354935e-07
6.274500e+05 1.451595e-07
6.275000e+05 1.298593e-07
6.275500e+05 1.478933e-07
6.276000e+05 1.371450e-07
6.276500e+05 1.782742e-07
6.277000e+05 1.542504e-07
6.277500e+05 1.238287e-07
6.278000e+05 1.610835e-07
6.278500e+05 1.369583e-07
6.279000e+05 1.219162e-07
6.279500e+05 1.584596e-07
6.280000e+05 1.391729e-07
6.280500e+05 1.401427e-07
6.281000e+05 1.397784e-07
6.281500e+05 1.399249e-07
6.282000e+05 1.103927e-07
6.282500e+05 1.348557e-07
6.283000e+05 1.506843e-07
6.283500e+05 1.478685e-07
6.284000e+05 1.728741e-07
6.284500e+05 1.508158e-07
6.285000e+05 1.767449e-07
6.285500e+05 1.375692e-07
6.286000e+05 1.559614e-07
6.286500e+05 1.212249e-07
6.287000e+05 1.405149e-07
6.287500e+05 1.561364e-07
6.288000e+05 1.425794e-07
6.288500e+05 1.523444e-07
6.289000e+05 1.563113e-07
6.289500e+05 1.452898e-07
6.290000e+05 1.382251e-07
6.290500e+05 1.688297e-07
6.291000e+05 1.780931e-07
6.291500e+05 1.469228e-07
6.292000e+05 1.348575e-07
6.292500e+05 1.528653e-07
6.293000e+05 1.251343e-07
6.293500e+05 1.742617e-07
6.294000e+05 1.529228e-07
6.294500e+05 1.519125e-07
6.295000e+05 1.278548e-07
6.295500e+05 1.610211e-07
6.296000e+05 1.186162e-07
6.296500e+05 1.603216e-07
6.297000e+05 1.259638e-07
6.297500e+05 1.663722e-07
6.298000e+05 1.436212e-07
6.298500e+05 1.438426e-07
6.299000e+05 1.741241e-07
6.299500e+05 1.693075e-07
6.300000e+05 1.640407e-07
6.300500e+05 1.687555e-07
6.301000e+05 1.719571e-07
6.301500e+05 1.284571e-07
6.302000e+05 1.106605e-07
6.302500e+05 1.509789e-07
6.303000e+05 1.290483e-07
6.303500e+05 1.338970e-07
6.304000e+05 1.180365e-07
6.304500e+05 1.473302e-07
6.305000e+05 2.048934e-07
6.305500e+05 1.509958e-07
6.306000e+05 1.448380e-07
6.306500e+05 1.210792e-07
6.307000e+05 1.229184e-07
6.307500e+05 1.666617e-07
6.308000e+05 1.314741e-07
6.308500e+05 1.339948e-07
6.309000e+05 1.570394e-07
6.309500e+05 1.580726e-07
6.310000e+05 1.502249e-07
6.310500e+05 1.366558e-07
6.311000e+05 1.759252e-07
6.311500e+05 1.679330e-07
6.312000e+05 1.570148e-07
6.312500e+05 1.362006e-07
6.313000e+05 1.663581e-07
6.313500e+05 1.368949e-07
6.314000e+05 1.769251e-07
6.314500e+05 1.373781e-07
6.315000e+05 1.769905e-07
6.315500e+05 1.361902e-07
6.316000e+05 1.497600e-07
6.316500e+05 1.349652e-07
6.317000e+05 1.519958e-07
6.317500e+05 1.492014e-07
6.318000e+05 1.294995e-07
6.318500e+05 1.662583e-07
6.319000e+05 1.604169e-07
6.319500e+05 1.222531e-07
6.320000e+05 1.765181e-07
6.320500e+05 1.594908e-07
6.321000e+05 1.257100e-07
6.321500e+05 1.453353e-07
6.322000e+05 1.453708e-07
6.322500e+05 1.660468e-07
6.323000e+05 1.858245e-07
6.323500e+05 1.318728e-07
6.324000e+05 1.731651e-07
6.324500e+05 1.587495e-07
6.325000e+05 1.436631e-07
6.325500e+05 1.411870e-07
6.326000e+05 1.504444e-07
6.326500e+05 1.701793e-07
6.327000e+05 1.434692e-07
6.327500e+05 1.257681e-07
6.328000e+05 1.367289e-07
6.328500e+05 1.102894e-07
6.329000e+05 1.805915e-07
6.329500e+05 1.343299e-07
6.330000e+05 1.694224e-07
6.330500e+05 1.365050e-07
6.331000e+05 1.459952e-07
6.331500e+05 1.489599e-07
6.332000e+05 1.314261e-07
6.332500e+05 1.532974e-07
6.333000e+05 1.677511e-07
6.333500e+05 1.261170e-07
6.334000e+05 1.380708e-07
6.334500e+05 1.575462e-07
6.335000e+05 1.506219e-07
6.335500e+05 1.457894e-07
6.336000e+05 1.515957e-07
6.336500e+05 1.339390e-07
6.337000e+05 1.429443e-07
6.337500e+05 1.469616e-07
6.338000e+05 1.575839e-07
6.338500e+05 1.443807e-07
6.339000e+05 1.595394e-07
6.339500e+05 1.753656e-07
6.340000e+05 1.354433e-07
6.340500e+05 1.409713e-07
6.341000e+05 1.514762e-07
6.341500e+05 1.442314e-07
6.342000e+05 1.746730e-07
6.342500e+05 1.481581e-07
6.343000e+05 1.708790e-07
6.343500e+05 1.604288e-07
6.344000e+05 1.546778e-07
6.344500e+05 1.387226e-07
6.345000e+05 1.612953e-07
6.345500e+05 1.469187e-07
6.346000e+05 1.497519e-07
6.346500e+05 1.556791e-07
6.347000e+05 1.660820e-07
6.347500e+05 1.449656e-07
6.348000e+05 1.379730e-07
6.348500e+05 1.449541e-07
6.349000e+05 1.649747e-07
6.349500e+05 1.372464e-07
6.350000e+05 1.646884e-07
6.350500e+05 1.653887e-07
6.351000e+05 1.683680e-07
6.351500e+05 1.418577e-07
6.352000e+05 1.586065e-07
6.352500e+05 1.696276e-07
6.353000e+05 1.457841e-07
6.353500e+05 1.362260e-07
6.354000e+05 1.670604e-07
6.354500e+05 1.663871e-07
6.355000e+05 1.541755e-07
6.355500e+05 1.325502e-07
6.356000e+05 1.432518e-07
6.356500e+05 1.355813e-07
6.357000e+05 1.509942e-07
6.357500e+05 1.585851e-07
6.358000e+05 1.160394e-07
6.358500e+05 1.604918e-07
6.359000e+05 1.375765e-07
6.359500e+05 1.533702e-07
6.360000e+05 1.415254e-07
6.360500e+05 1.484900e-07
6.361000e+05 1.404469e-07
6.361500e+05 1.553645e-07
6.362000e+05 1.199718e-07
6.362500e+05 1.534578e-07
6.363000e+05 1.256556e-07
6.363500e+05 1.488049e-07
6.364000e+05 1.506028e-07
6.364500e+05 1.418349e-07
6.365000e+05 1.355779e-07
6.365500e+05 1.429670e-07
6.366000e+05 1.506644e-07
6.366500e+05 1.389098e-07
6.367000e+05 1.303878e-07
6.367500e+05 1.459630e-07
6.368000e+05 1.522055e-07
6.368500e+05 1.462798e-07
6.369000e+05 1.594125e-07
6.369500e+05 1.451857e-07
6.370000e+05 1.318009e-07
6.370500e+05 1.451379e-07
6.371000e+05 1.412396e-07
6.371500e+05 1.372831e-07
6.372000e+05 1.814537e-07
6.372500e+05 1.345231e-07
6.373000e+05 1.475135e-07
6.373500e+05 1.454313e-07
6.374000e+05 1.768750e-07
6.374500e+05 1.437888e-07
6.375000e+05 1.481693e-07
6.375500e+05 1.853287e-07
6.376000e+05 1.364023e-07
6.376500e+05 1.188886e-07
6.377000e+05 1.544782e-07
6.377500e+05 1.596590e-07
6.378000e+05 1.723881e-07
6.378500e+05 1.566540e-07
6.379000e+05 1.349750e-07
6.379500e+05 1.441490e-07
6.380000e+05 1.393326e-07
6.380500e+05 1.172654e-07
6.381000e+05 1.412975e-07
6.381500e+05 1.370823e-07
6.382000e+05 1.803170e-07
6.382500e+05 1.268535e-07
6.383000e+05 1.366794e-07
6.383500e+05 1.397057e-07
6.384000e+05 1.689197e-07
6.384500e+05 1.334811e-07
6.385000e+05 1.394264e-07
6.385500e+05 1.479036e-07
6.386000e+05 1.282786e-07
6.386500e+05 1.670539e-07
6.387000e+05 1.519420e-07
6.387500e+05 1.436588e-07
6.388000e+05 1.185872e-07
6.388500e+05 1.184960e-07
6.389000e+05 1.662040e-07
6.389500e+05 1.236105e-07
6.390000e+05 1.433469e-07
6.390500e+05 1.357115e-07
6.391000e+05 1.441393e-07
6.391500e+05 1.569651e-07
6.392000e+05 1.233800e-07
6.392500e+05 1.449561e-07
6.393000e+05 1.581001e-07
6.393500e+05 1.355790e-07
6.394000e+05 1.481700e-07
6.394500e+05 1.397136e-07
6.395000e+05 1.355738e-07
6.395500e+05 1.770941e-07
6.396000e+05 1.539036e-07
6.396500e+05 1.067214e-07
6.397000e+05 1.480025e-07
6.397500e+05 1.676698e-07
6.398000e+05 1.598892e-07
6.398500e+05 1.279910e-07
6.399000e+05 1.581967e-07
6.399500e+05 1.605420e-07
6.400000e+05 1.469888e-07
6.400500e+05 1.417299e-07
6.401000e+05 1.740352e-07
6.401500e+05 1.348334e-07
6.402000e+05 1.546726e-07
6.402500e+05 1.658514e-07
6.403000e+05 1.293968e-07
6.403500e+05 1.419450e-07
6.404000e+05 1.515830e-07
6.404500e+05 1.489507e-07
6.405000e+05 1.535466e-07
6.405500e+05 1.466450e-07
6.406000e+05 1.537691e-07
6.406500e+05 1.629429e-07
6.407000e+05 1.463255e-07
6.407500e+05 1.526399e-07
6.408000e+05 1.608290e-07
6.408500e+05 1.386110e-07
6.409000e+05 1.289743e-07
6.409500e+05 1.239060e-07
6.410000e+05 1.360323e-07
6.410500e+05 1.534486e-07
6.411000e+05 1.660753e-07
6.411500e+05 1.335318e-07
6.412000e+05 1.695963e-07
6.412500e+05 1.565469e-07
6.413000e+05 1.415335e-07
6.413500e+05 1.410802e-07
6.414000e+05 1.718812e-07
6.414500e+05 1.324263e-07
6.415000e+05 1.646522e-07
6.415500e+05 1.577585e-07
6.416000e+05 1.305360e-07
6.416500e+05 1.828770e-07
6.417000e+05 1.527016e-07
6.417500e+05 1.325094e-07
6.418000e+05 1.363557e-07
6.418500e+05 1.167233e-07
6.419000e+05 1.344508e-07
6.419500e+05 1.586828e-07
6.420000e+05 1.581688e-07
6.420500e+05 1.762873e-07
6.421000e+05 1.470666e-07
6.421500e+05 1.348836e-07
6.422000e+05 1.631956e-07
6.422500e+05 1.356369e-07
6.423000e+05 1.511280e-07
6.423500e+05 1.596643e-07
6.424000e+05 1.499072e-07
6.424500e+05 1.654138e-07
6.425000e+05 1.810597e-07
6.425500e+05 1.367253e-07
6.426000e+05 1.609649e-07
6.426500e+05 1.371298e-07
6.427000e+05 1.704277e-07
6.427500e+05 1.539346e-07
6.428000e+05 1.516034e-07
6.428500e+05 1.478992e-07
6.429000e+05 1.506059e-07
6.429500e+05 1.566841e-07
6.430000e+05 1.442824e-07
6.430500e+05 1.369000e-07
6.431000e+05 1.527613e-07
6.431500e+05 1.414869e-07
6.432000e+05 1.371226e-07
6.432500e+05 1.359437e-07
6.433000e+05 1.594356e-07
6.433500e+05 1.380327e-07
6.434000e+05 1.446631e-07
6.434500e+05 1.796826e-07
6.435000e+05 1.534971e-07
6.435500e+05 1.335630e-07
6.436000e+05 1.560697e-07
6.436500e+05 1.403031e-07
6.437000e+05 1.448894e-07
6.437500e+05 1.169078e-07
6.438000e+05 1.090529e-07
6.438500e+05 1.304040e-07
6.439000e+05 1.362928e-07
6.439500e+05 1.429139e-07
6.440000e+05 1.757837e-07
6.440500e+05 1.434019e-07
6.441000e+05 1.261171e-07
6.441500e+05 1.411745e-07
6.442000e+05 1.767441e-07
6.442500e+05 1.300304e-07
6.443000e+05 1.467321e-07
6.443500e+05 1.252826e-07
6.444000e+05 1.535664e-07
6.444500e+05 1.440414e-07
6.445000e+05 1.435539e-07
6.445500e+05 1.991586e-07
6.446000e+05 1.476073e-07
6.446500e+05 1.192797e-07
6.447000e+05 1.339028e-07
6.447500e+05 1.656694e-07
6.448000e+05 1.362536e-07
6.448500e+05 1.498142e-07
6.449000e+05 1.333098e-07
6.449500e+05 1.771696e-07
6.450000e+05 1.280911e-07
6.450500e+05 1.373099e-07
6.451000e+05 1.508797e-07
6.451500e+05 1.649643e-07
6.452000e+05 1.709720e-07
6.452500e+05 1.158862e-07
6.453000e+05 1.429283e-07
6.453500e+05 1.431271e-07
6.454000e+05 1.323628e-07
6.454500e+05 1.285279e-07
6.455000e+05 1.393015e-07
6.455500e+05 1.274641e-07
6.456000e+05 1.420304e-07
6.456500e+05 1.197333e-07
6.457000e+05 1.436025e-07
6.457500e+05 1.689942e-07
6.458000e+05 1.558570e-07
6.458500e+05 1.267392e-07
6.459000e+05 1.498227e-07
6.459500e+05 1.409614e-07
6.460000e+05 1.389563e-07
6.460500e+05 1.181548e-07
6.461000e+05 1.382980e-07
6.461500e+05 1.792830e-07
6.462000e+05 1.516217e-07
6.462500e+05 1.617010e-07
6.463000e+05 1.592525e-07
6.463500e+05 1.689397e-07
6.464000e+05 1.423404e-07
6.464500e+05 1.522030e-07
6.465000e+05 1.725752e-07
6.465500e+05 1.657945e-07
6.466000e+05 1.428208e-07
6.466500e+05 1.450275e-07
6.467000e+05 1.698684e-07
6.467500e+05 1.561785e-07
6.468000e+05 1.641541e-07
6.468500e+05 1.481051e-07
6.469000e+05 1.406750e-07
6.469500e+05 1.279210e-07
6.470000e+05 1.507347e-07
6.470500e+05 1.128100e-07
6.471000e+05 1.650912e-07
6.471500e+05 1.654121e-07
6.472000e+05 1.740027e-07
6.472500e+05 1.363706e-07
6.473000e+05 1.394709e-07
6.473500e+05 1.503544e-07
6.474000e+05 1.281010e-07
6.474500e+05 1.423479e-07
6.475000e+05 1.412269e-07
6.475500e+05 1.343626e-07
6.476000e+05 1.210084e-07
6.476500e+05 1.384270e-07
6.477000e+05 1.493273e-07
6.477500e+05 1.383892e-07
6.478000e+05 1.295310e-07
6.478500e+05 1.590982e-07
6.479000e+05 1.306804e-07
6.479500e+05 1.504024e-07
6.480000e+05 1.281114e-07
6.480500e+05 1.174414e-07
6.481000e+05 1.305279e-07
6.481500e+05 1.449431e-07
6.482000e+05 1.162320e-07
6.482500e+05 1.334672e-07
6.483000e+05 1.437265e-07
6.483500e+05 1.409502e-07
6.484000e+05 1.706926e-07
6.484500e+05 1.242530e-07
6.485000e+05 1.535090e-07
6.485500e+05 1.521471e-07
6.486000e+05 1.321180e-07
6.486500e+05 1.305060e-07
6.487000e+05 1.431945e-07
6.487500e+05 1.593142e-07
6.488000e+05 1.485644e-07
6.488500e+05 1.922051e-07
6.489000e+05 1.314607e-07
6.489500e+05 1.168805e-07
6.490000e+05 1.502714e-07
6.490500e+05 1.485353e-07
6.491000e+05 1.558022e-07
6.491500e+05 1.323513e-07
6.492000e+05 1.837433e-07
6.492500e+05 1.278800e-07
6.493000e+05 1.340225e-07
6.493500e+05 1.252533e-07
6.494000e+05 1.334327e-07
6.494500e+05 1.821263e-07
6.495000e+05 1.282369e-07
6.495500e+05 1.420586e-07
6.496000e+05 1.646343e-07
6.496500e+05 1.659884e-07
6.497000e+05 1.493947e-07
6.497500e+05 1.366879e-07
6.498000e+05 1.213961e-07
6.498500e+05 1.296282e-07
6.499000e+05 1.266337e-07
6.499500e+05 1.586401e-07
6.500000e+05 1.497799e-07
6.500500e+05 1.296933e-07
6.501000e+05 1.821786e-07
6.501500e+05 1.560569e-07
6.502000e+05 1.578853e-07
6.502500e+05 1.521480e-07
6.503000e+05 1.652057e-07
6.503500e+05 1.487796e-07
6.504000e+05 1.469440e-07
6.504500e+05 1.617380e-07
6.505000e+05 1.391024e-07
6.505500e+05 1.130795e-07
6.506000e+05 1.394314e-07
6.506500e+05 1.375143e-07
6.507000e+05 1.459289e-07
6.507500e+05 1.538631e-07
6.508000e+05 1.278318e-07
6.508500e+05 1.478289e-07
6.509000e+05 1.685384e-07
6.509500e+05 1.524326e-07
6.510000e+05 1.353908e-07
6.510500e+05 1.256769e-07
6.511000e+05 1.182548e-07
6.511500e+05 1.190718e-07
6.512000e+05 1.581694e-07
6.512500e+05 1.440674e-07
6.513000e+05 1.328412e-07
6.513500e+05 1.433168e-07
6.514000e+05 1.266288e-07
6.514500e+05 1.374086e-07
6.515000e+05 1.259252e-07
6.515500e+05 1.371496e-07
6.516000e+05 1.324502e-07
6.516500e+05 1.303789e-07
6.517000e+05 1.532435e-07
6.517500e+05 1.502910e-07
6.518000e+05 1.363713e-07
6.518500e+05 1.329471e-07
6.519000e+05 1.459141e-07
6.519500e+05 1.014705e-07
6.520000e+05 1.618722e-07
6.520500e+05 1.335841e-07
6.521000e+05 1.253534e-07
6.521500e+05 1.310079e-07
6.522000e+05 1.332602e-07
6.522500e+05 1.703968e-07
6.523000e+05 1.225706e-07
6.523500e+05 1.452456e-07
6.524000e+05 1.709802e-07
6.524500e+05 1.364270e-07
6.525000e+05 1.357924e-07
6.525500e+05 1.233886e-07
6.526000e+05 1.579546e-07
6.526500e+05 1.431084e-07
6.527000e+05 1.543903e-07
6.527500e+05 1.669811e-07
6.528000e+05 1.519952e-07
6.528500e+05 1.196450e-07
6.529000e+05 1.638836e-07
6.529500e+05 1.376935e-07
6.530000e+05 1.601354e-07
6.530500e+05 1.312795e-07
6.531000e+05 1.529217e-07
6.531500e+05 1.565968e-07
6.532000e+05 1.602818e-07
6.532500e+05 1.529689e-07
6.533000e+05 1.109243e-07
6.533500e+05 1.208464e-07
6.534000e+05 1.342745e-07
6.534500e+05 1.367856e-07
6.535000e+05 1.492898e-07
6.535500e+05 1.281789e-07
6.536000e+05 1.358035e-07
6.536500e+05 1.357769e-07
6.537000e+05 1.486342e-07
6.537500e+05 1.742529e-07
6.538000e+05 1.387616e-07
6.538500e+05 1.200737e-07
6.539000e+05 1.027620e-07
6.539500e+05 1.092728e-07
6.540000e+05 1.162268e-07
6.540500e+05 1.198384e-07
6.541000e+05 1.203170e-07
6.541500e+05 1.185360e-07
6.542000e+05 1.169419e-07
6.542500e+05 1.577397e-07
6.543000e+05 1.324882e-07
6.543500e+05 1.531778e-07
6.544000e+05 1.527065e-07
6.544500e+05 1.410510e-07
6.545000e+05 1.604494e-07
6.545500e+05 1.389440e-07
6.546000e+05 1.589828e-07
6.546500e+05 1.236388e-07
6.547000e+05 1.201135e-07
6.547500e+05 1.463841e-07
6.548000e+05 1.234854e-07
6.548500e+05 1.174915e-07
6.549000e+05 1.216146e-07
6.549500e+05 1.408331e-07
6.550000e+05 1.286784e-07
6.550500e+05 1.386639e-07
6.551000e+05 1.077921e-07
6.551500e+05 1.582330e-07
6.552000e+05 1.230925e-07
6.552500e+05 1.337914e-07
6.553000e+05 1.442957e-07
6.553500e+05 1.415904e-07
6.554000e+05 1.214784e-07
6.554500e+05 9.779092e-08
6.555000e+05 1.380889e-07
6.555500e+05 1.476252e-07
6.556000e+05 1.339609e-07
6.556500e+05 1.243789e-07
6.557000e+05 1.329551e-07
6.557500e+05 1.426272e-07
6.558000e+05 1.511903e-07
6.558500e+05 1.545284e-07
6.559000e+05 1.146464e-07
6.559500e+05 1.410115e-07
6.560000e+05 1.301448e-07
6.560500e+05 1.448210e-07
6.561000e+05 1.074865e-07
6.561500e+05 1.301873e-07
6.562000e+05 1.673037e-07
6.562500e+05 1.435768e-07
6.563000e+05 1.259983e-07
6.563500e+05 1.390911e-07
6.564000e+05 1.429247e-07
6.564500e+05 1.455209e-07
6.565000e+05 1.535126e-07
6.565500e+05 1.383289e-07
6.566000e+05 1.574119e-07
6.566500e+05 1.251739e-07
6.567000e+05 1.362248e-07
6.567500e+05 1.145360e-07
6.568000e+05 1.577662e-07
6.568500e+05 1.457177e-07
6.569000e+05 1.371337e-07
6.569500e+05 1.421337e-07
6.570000e+05 1.109191e-07
6.570500e+05 1.476305e-07
6.571000e+05 1.475155e-07
6.571500e+05 1.606472e-07
6.572000e+05 1.217368e-07
6.572500e+05 1.451639e-07
6.573000e+05 1.272530e-07
6.573500e+05 1.573641e-07
6.574000e+05 1.531237e-07
6.574500e+05 1.242577e-07
6.575000e+05 1.262840e-07
6.575500e+05 1.170621e-07
6.576000e+05 1.373912e-07
6.576500e+05 1.730543e-07
6.577000e+05 1.176605e-07
6.577500e+05 1.383672e-07
6.578000e+05 1.573434e-07
6.578500e+05 1.281544e-07
6.579000e+05 1.302838e-07
6.579500e+05 1.513095e-07
6.580000e+05 1.116435e-07
6.580500e+05 1.333868e-07
6.581000e+05 1.295511e-07
6.581500e+05 1.537847e-07
6.582000e+05 1.356682e-07
6.582500e+05 1.393870e-07
6.583000e+05 1.594290e-07
6.583500e+05 1.313183e-07
6.584000e+05 1.383728e-07
6.584500e+05 1.391196e-07
6.585000e+05 1.243975e-07
6.585500e+05 1.371138e-07
6.586000e+05 1.448994e-07
6.586500e+05 1.335253e-07
6.587000e+05 1.179636e-07
6.587500e+05 1.424970e-07
6.588000e+05 1.473955e-07
6.588500e+05 1.462205e-07
6.589000e+05 1.504376e-07
6.589500e+05 1.155551e-07
6.590000e+05 1.386759e-07
6.590500e+05 1.370416e-07
6.591000e+05 1.424332e-07
6.591500e+05 1.469546e-07
6.592000e+05 1.446492e-07
6.592500e+05 1.801314e-07
6.593000e+05 1.349285e-07
6.593500e+05 1.243825e-07
6.594000e+05 1.530093e-07
6.594500e+05 1.263779e-07
6.595000e+05 1.456166e-07
6.595500e+05 1.436238e-07
6.596000e+05 1.291629e-07
6.596500e+05 1.587242e-07
6.597000e+05 1.447719e-07
6.597500e+05 1.356103e-07
6.598000e+05 1.268733e-07
6.598500e+05 1.654680e-07
6.599000e+05 1.244140e-07
6.599500e+05 1.821786e-07
6.600000e+05 1.319879e-07
6.600500e+05 1.535411e-07
6.601000e+05 1.364114e-07
6.601500e+05 1.554242e-07
6.602000e+05 1.214346e-07
6.602500e+05 1.470456e-07
6.603000e+05 1.329524e-07
6.603500e+05 1.551440e-07
6.604000e+05 1.484231e-07
6.604500e+05 1.322298e-07
6.605000e+05 1.294787e-07
6.605500e+05 1.232681e-07
6.606000e+05 1.425791e-07
6.606500e+05 1.307966e-07
6.607000e+05 1.253686e-07
6.607500e+05 1.499349e-07
6.608000e+05 1.310827e-07
6.608500e+05 1.135627e-07
6.609000e+05 1.287663e-07
6.609500e+05 1.341813e-07
6.610000e+05 1.378557e-07
6.610500e+05 1.226086e-07
6.611000e+05 1.459277e-07
6.611500e+05 1.450396e-07
6.612000e+05 1.514397e-07
6.612500e+05 1.369262e-07
6.613000e+05 1.369413e-07
6.613500e+05 1.574954e-07
6.614000e+05 1.304340e-07
6.614500e+05 1.538139e-07
6.615000e+05 1.499174e-07
6.615500e+05 1.151960e-07
6.616000e+05 1.328413e-07
6.616500e+05 1.356877e-07
6.617000e+05 1.597977e-07
6.617500e+05 1.438873e-07
6.618000e+05 1.339634e-07
6.618500e+05 1.509134e-07
6.619000e+05 1.163869e-07
6.619500e+05 1.482740e-07
6.620000e+05 1.305427e-07
6.620500e+05 1.598826e-07
6.621000e+05 1.299523e-07
6.621500e+05 1.495284e-07
6.622000e+05 1.506529e-07
6.622500e+05 1.364646e-07
6.623000e+05 1.265784e-07
6.623500e+05 1.475222e-07
6.624000e+05 1.552626e-07
6.624500e+05 1.203835e-07
6.625000e+05 1.262169e-07
6.625500e+05 1.549434e-07
6.626000e+05 1.196035e-07
6.626500e+05 1.494906e-07
6.627000e+05 1.419023e-07
6.627500e+05 1.293694e-07
6.628000e+05 1.299912e-07
6.628500e+05 1.188082e-07
6.629000e+05 1.519119e-07
6.629500e+05 1.427337e-07
6.630000e+05 1.326412e-07
6.630500e+05 1.319378e-07
6.631000e+05 1.221257e-07
6.631500e+05 1.327143e-07
6.632000e+05 1.473986e-07
6.632500e+05 1.147683e-07
6.633000e+05 1.225671e-07
6.633500e+05 1.515304e-07
6.634000e+05 1.282907e-07
6.634500e+05 1.238175e-07
6.635000e+05 1.593062e-07
6.635500e+05 1.452018e-07
6.636000e+05 1.217959e-07
6.636500e+05 1.297551e-07
6.637000e+05 1.642719e-07
6.637500e+05 1.429566e-07
6.638000e+05 1.495572e-07
6.638500e+05 1.475889e-07
6.639000e+05 1.366905e-07
6.639500e+05 1.445230e-07
6.640000e+05 1.558632e-07
6.640500e+05 1.600041e-07
6.641000e+05 1.185795e-07
6.641500e+05 1.387243e-07
6.642000e+05 1.385954e-07
6.642500e+05 1.594839e-07
6.643000e+05 1.574413e-07
6.643500e+05 1.441545e-07
6.644000e+05 1.436506e-07
6.644500e+05 1.388446e-07
6.645000e+05 1.458362e-07
6.645500e+05 1.613752e-07
6.646000e+05 1.445220e-07
6.646500e+05 1.113359e-07
6.647000e+05 1.131210e-07
6.647500e+05 1.131125e-07
6.648000e+05 1.482312e-07
6.648500e+05 1.429576e-07
6.649000e+05 1.423745e-07
6.649500e+05 1.083798e-07
6.650000e+05 1.623171e-07
6.650500e+05 1.294528e-07
6.651000e+05 1.407278e-07
6.651500e+05 1.520794e-07
6.652000e+05 1.616651e-07
6.652500e+05 1.510584e-07
6.653000e+05 1.137421e-07
6.653500e+05 1.452288e-07
6.654000e+05 1.331517e-07
6.654500e+05 1.288014e-07
6.655000e+05 1.553447e-07
6.655500e+05 1.393144e-07
6.656000e+05 1.401775e-07
6.656500e+05 1.138127e-07
6.657000e+05 1.379146e-07
6.657500e+05 1.259609e-07
6.658000e+05 1.559335e-07
6.658500e+05 1.330054e-07
6.659000e+05 1.207850e-07
6.659500e+05 1.294750e-07
6.660000e+05 1.219809e-07
6.660500e+05 1.232909e-07
6.661000e+05 1.407808e-07
6.661500e+05 1.500691e-07
6.662000e+05 1.445216e-07
6.662500e+05 1.222369e-07
6.663000e+05 1.519763e-07
6.663500e+05 1.130851e-07
6.664000e+05 1.786688e-07
6.664500e+05 1.268727e-07
6.665000e+05 1.229343e-07
6.665500e+05 1.284392e-07
6.666000e+05 1.296254e-07
6.666500e+05 1.421189e-07
6.667000e+05 1.245304e-07
6.667500e+05 1.376470e-07
6.668000e+05 1.394666e-07
6.668500e+05 1.591528e-07
6.669000e+05 1.165338e-07
6.669500e+05 1.169097e-07
6.670000e+05 1.446275e-07
6.670500e+05 1.214094e-07
6.671000e+05 1.400839e-07
6.671500e+05 1.561355e-07
6.672000e+05 1.465884e-07
6.672500e+05 1.326529e-07
6.673000e+05 1.721932e-07
6.673500e+05 1.137310e-07
6.674000e+05 1.537287e-07
6.674500e+05 1.414368e-07
6.675000e+05 1.363035e-07
6.675500e+05 1.390421e-07
6.676000e+05 1.213075e-07
6.676500e+05 1.080804e-07
6.677000e+05 1.249798e-07
6.677500e+05 1.142487e-07
6.678000e+05 1.125277e-07
6.678500e+05 1.069939e-07
6.679000e+05 1.078272e-07
6.679500e+05 1.391154e-07
6.680000e+05 1.227224e-07
6.680500e+05 1.054683e-07
6.681000e+05 1.415132e-07
6.681500e+05 1.198235e-07
6.682000e+05 1.282524e-07
6.682500e+05 1.463784e-07
6.683000e+05 1.717013e-07
6.683500e+05 1.418510e-07
6.684000e+05 1.471647e-07
6.684500e+05 1.285124e-07
6.685000e+05 1.458284e-07
6.685500e+05 1.461784e-07
6.686000e+05 1.587877e-07
6.686500e+05 1.414243e-07
6.687000e+05 1.341899e-07
6.687500e+05 1.451269e-07
6.688000e+05 1.417100e-07
6.688500e+05 1.228262e-07
6.689000e+05 1.267224e-07
6.689500e+05 1.277256e-07
6.690000e+05 1.302054e-07
6.690500e+05 1.258004e-07
6.691000e+05 1.220278e-07
6.691500e+05 1.217608e-07
6.692000e+05 1.450770e-07
6.692500e+05 1.279993e-07
6.693000e+05 1.402025e-07
6.693500e+05 1.567535e-07
6.694000e+05 1.035195e-07
6.694500e+05 1.551995e-07
6.695000e+05 1.206395e-07
6.695500e+05 1.116084e-07
6.696000e+05 1.283117e-07
6.696500e+05 1.140233e-07
6.697000e+05 1.945843e-07
6.697500e+05 1.324564e-07
6.698000e+05 1.119685e-07
6.698500e+05 1.600424e-07
6.699000e+05 1.311366e-07
6.699500e+05 1.180767e-07
6.700000e+05 1.383913e-07
6.700500e+05 1.469594e-07
6.701000e+05 1.022827e-07
6.701500e+05 1.415389e-07
6.702000e+05 1.362697e-07
6.702500e+05 1.226896e-07
6.703000e+05 1.240685e-07
6.703500e+05 1.485653e-07
6.704000e+05 1.243646e-07
6.704500e+05 1.421731e-07
6.705000e+05 1.368013e-07
6.705500e+05 1.655155e-07
6.706000e+05 1.250865e-07
6.706500e+05 1.216802e-07
6.707000e+05 1.292214e-07
6.707500e+05 1.243803e-07
6.708000e+05 1.162176e-07
6.708500e+05 1.493059e-07
6.709000e+05 1.507255e-07
6.709500e+05 1.432805e-07
6.710000e+05 1.463441e-07
6.710500e+05 1.237617e-07
6.711000e+05 1.231034e-07
6.711500e+05 1.615991e-07
6.712000e+05 1.192780e-07
6.712500e+05 1.294621e-07
6.713000e+05 1.351036e-07
6.713500e+05 1.281136e-07
6.714000e+05 1.617964e-07
6.714500e+05 1.475163e-07
6.715000e+05 1.404097e-07
6.715500e+05 1.332584e-07
6.716000e+05 1.531501e-07
6.716500e+05 1.241001e-07
6.717000e+05 1.366828e-07
6.717500e+05 1.065689e-07
6.718000e+05 1.189244e-07
6.718500e+05 1.232664e-07
6.719000e+05 1.310354e-07
6.719500e+05 1.114572e-07
6.720000e+05 1.242401e-07
6.720500e+05 1.415862e-07
6.721000e+05 1.356424e-07
6.721500e+05 1.440049e-07
6.722000e+05 1.432503e-07
6.722500e+05 1.352341e-07
6.723000e+05 1.100785e-07
6.723500e+05 1.221042e-07
6.724000e+05 1.257975e-07
6.724500e+05 1.137843e-07
6.725000e+05 1.384547e-07
6.725500e+05 1.512678e-07
6.726000e+05 1.351326e-07
6.726500e+05 1.132047e-07
6.727000e+05 1.186807e-07
6.727500e+05 1.586819e-07
6.728000e+05 1.444238e-07
6.728500e+05 1.334692e-07
6.729000e+05 1.277168e-07
6.729500e+05 1.493277e-07
6.730000e+05 1.488715e-07
6.730500e+05 1.039003e-07
6.731000e+05 1.071210e-07
6.731500e+05 1.504838e-07
6.732000e+05 1.342496e-07
6.732500e+05 1.100450e-07
6.733000e+05 1.335010e-07
6.733500e+05 1.141632e-07
6.734000e+05 1.328431e-07
6.734500e+05 1.437223e-07
6.735000e+05 1.302963e-07
6.735500e+05 1.390591e-07
6.736000e+05 1.419310e-07
6.736500e+05 1.362343e-07
6.737000e+05 1.353710e-07
6.737500e+05 1.116347e-07
6.738000e+05 1.581750e-07
6.738500e+05 1.127223e-07
6.739000e+05 1.551181e-07
6.739500e+05 1.309657e-07
6.740000e+05 1.255815e-07
6.740500e+05 1.118661e-07
6.741000e+05 1.275534e-07
6.741500e+05 1.336042e-07
6.742000e+05 1.204232e-07
6.742500e+05 1.292658e-07
6.743000e+05 1.295404e-07
6.743500e+05 1.400741e-07
6.744000e+05 1.293968e-07
6.744500e+05 1.288699e-07
6.745000e+05 1.239829e-07
6.745500e+05 1.441807e-07
6.746000e+05 1.350653e-07
6.746500e+05 1.316912e-07
6.747000e+05 1.245578e-07
6.747500e+05 1.460849e-07
6.748000e+05 1.548508e-07
6.748500e+05 1.272700e-07
6.749000e+05 1.348018e-07
6.749500e+05 1.165599e-07
6.750000e+05 1.159732e-07
6.750500e+05 1.380603e-07
6.751000e+05 1.255270e-07
6.751500e+05 1.462640e-07
6.752000e+05 1.244188e-07
6.752500e+05 1.432674e-07
6.753000e+05 1.293665e-07
6.753500e+05 1.038329e-07
6.754000e+05 1.429923e-07
6.754500e+05 1.253252e-07
6.755000e+05 1.471941e-07
6.755500e+05 1.361064e-07
6.756000e+05 1.361311e-07
6.756500e+05 1.324949e-07
6.757000e+05 1.510338e-07
6.757500e+05 1.326720e-07
6.758000e+05 1.360974e-07
6.758500e+05 1.227423e-07
6.759000e+05 1.292549e-07
6.759500e+05 1.495517e-07
6.760000e+05 1.510531e-07
6.760500e+05 1.224081e-07
6.761000e+05 1.111764e-07
6.761500e+05 1.901981e-07
6.762000e+05 1.399732e-07
6.762500e+05 1.385360e-07
6.763000e+05 1.277163e-07
6.763500e+05 1.345929e-07
6.764000e+05 1.508728e-07
6.764500e+05 1.201238e-07
6.765000e+05 1.292862e-07
6.765500e+05 1.152041e-07
6.766000e+05 1.485308e-07
6.766500e+05 1.292712e-07
6.767000e+05 1.433290e-07
6.767500e+05 1.298763e-07
6.768000e+05 1.298792e-07
6.768500e+05 1.207275e-07
6.769000e+05 1.295531e-07
6.769500e+05 1.365143e-07
6.770000e+05 1.270005e-07
6.770500e+05 1.415327e-07
6.771000e+05 1.269248e-07
6.771500e+05 8.877970e-08
6.772000e+05 1.213318e-07
6.772500e+05 1.324540e-07
6.773000e+05 1.109257e-07
6.773500e+05 1.256533e-07
6.774000e+05 1.503395e-07
6.774500e+05 1.097075e-07
6.775000e+05 1.507135e-07
6.775500e+05 8.662326e-08
6.776000e+05 1.434946e-07
6.776500e+05 1.147391e-07
6.777000e+05 1.290779e-07
6.777500e+05 1.513921e-07
6.778000e+05 1.081697e-07
6.778500e+05 1.633189e-07
6.779000e+05 1.285806e-07
6.779500e+05 1.208491e-07
6.780000e+05 1.315194e-07
6.780500e+05 1.043476e-07
6.781000e+05 1.236610e-07
6.781500e+05 1.521090e-07
6.782000e+05 1.100671e-07
6.782500e+05 1.662569e-07
6.783000e+05 1.268817e-07
6.783500e+05 1.360408e-07
6.784000e+05 1.289875e-07
6.784500e+05 1.195584e-07
6.785000e+05 1.328894e-07
6.785500e+05 1.349161e-07
6.786000e+05 1.574025e-07
6.786500e+05 1.029471e-07
6.787000e+05 1.346287e-07
6.787500e+05 1.363913e-07
6.788000e+05 1.475361e-07
6.788500e+05 1.159294e-07
6.789000e+05 1.538003e-07
6.789500e+05 1.189793e-07
6.790000e+05 1.295215e-07
6.790500e+05 1.285746e-07
6.791000e+05 1.514889e-07
6.791500e+05 1.388350e-07
6.792000e+05 1.489940e-07
6.792500e+05 1.113363e-07
6.793000e+05 1.285580e-07
6.793500e+05 1.250351e-07
6.794000e+05 1.387498e-07
6.794500e+05 1.340596e-07
6.795000e+05 1.221603e-07
6.795500e+05 1.681446e-07
6.796000e+05 1.377428e-07
6.796500e+05 1.328144e-07
6.797000e+05 1.236850e-07
6.797500e+05 1.244363e-07
6.798000e+05 1.203802e-07
6.798500e+05 1.238138e-07
6.799000e+05 1.226000e-07
6.799500e+05 1.494479e-07
6.800000e+05 1.065171e-07
6.800500e+05 1.044346e-07
6.801000e+05 1.091635e-07
6.801500e+05 1.297995e-07
6.802000e+05 1.215457e-07
6.802500e+05 1.328663e-07
6.803000e+05 1.272519e-07
6.803500e+05 1.209893e-07
6.804000e+05 1.245967e-07
6.804500e+05 1.179443e-07
6.805000e+05 1.673621e-07
6.805500e+05 1.278042e-07
6.806000e+05 1.031965e-07
6.806500e+05 1.577303e-07
6.807000e+05 1.152611e-07
6.807500e+05 1.341673e-07
6.808000e+05 1.068555e-07
6.808500e+05 1.245898e-07
6.809000e+05 1.285259e-07
6.809500e+05 1.420069e-07
6.810000e+05 1.176775e-07
6.810500e+05 1.189917e-07
6.811000e+05 1.267728e-07
6.811500e+05 1.272915e-07
6.812000e+05 1.407032e-07
6.812500e+05 1.399157e-07
6.813000e+05 1.274530e-07
6.813500e+05 1.310755e-07
6.814000e+05 1.475414e-07
6.814500e+05 1.397484e-07
6.815000e+05 1.546913e-07
6.815500e+05 1.658713e-07
6.816000e+05 1.471384e-07
6.816500e+05 1.322785e-07
6.817000e+05 1.457521e-07
6.817500e+05 1.169323e-07
6.818000e+05 1.129551e-07
6.818500e+05 1.457561e-07
6.819000e+05 1.452190e-07
6.819500e+05 1.475764e-07
6.820000e+05 1.341758e-07
6.820500e+05 1.244694e-07
6.821000e+05 1.430646e-07
6.821500e+05 1.223032e-07
6.822000e+05 1.542466e-07
6.822500e+05 1.252133e-07
6.823000e+05 1.056294e-07
6.823500e+05 1.057505e-07
6.824000e+05 1.153109e-07
6.824500e+05 1.473394e-07
6.825000e+05 1.333612e-07
6.825500e+05 1.141477e-07
6.826000e+05 1.343280e-07
6.826500e+05 1.434413e-07
6.827000e+05 1.713379e-07
6.827500e+05 1.328990e-07
6.828000e+05 1.172106e-07
6.828500e+05 1.118629e-07
6.829000e+05 1.509349e-07
6.829500e+05 1.388211e-07
6.830000e+05 1.393971e-07
6.830500e+05 1.286661e-07
6.831000e+05 1.169485e-07
6.831500e+05 1.205213e-07
6.832000e+05 1.470486e-07
6.832500e+05 1.397025e-07
6.833000e+05 1.146286e-07
6.833500e+05 1.359081e-07
6.834000e+05 1.253119e-07
6.834500e+05 1.300047e-07
6.835000e+05 1.160304e-07
6.835500e+05 1.283820e-07
6.836000e+05 1.307784e-07
6.836500e+05 1.172307e-07
6.837000e+05 1.262740e-07
6.837500e+05 1.387702e-07
6.838000e+05 1.473493e-07
6.838500e+05 1.400130e-07
6.839000e+05 1.135984e-07
6.839500e+05 1.550970e-07
6.840000e+05 1.177857e-07
6.840500e+05 1.078197e-07
6.841000e+05 1.602632e-07
6.841500e+05 1.230621e-07
6.842000e+05 1.256067e-07
6.842500e+05 1.198068e-07
6.843000e+05 1.312474e-07
6.843500e+05 1.034855e-07
6.844000e+05 1.407086e-07
6.844500e+05 1.362923e-07
6.845000e+05 1.560798e-07
6.845500e+05 1.365393e-07
6.846000e+05 1.347164e-07
6.846500e+05 1.308680e-07
6.847000e+05 1.263920e-07
6.847500e+05 1.365811e-07
6.848000e+05 1.344269e-07
6.848500e+05 1.256024e-07
6.849000e+05 1.016171e-07
6.849500e+05 1.645910e-07
6.850000e+05 1.211692e-07
6.850500e+05 1.187562e-07
6.851000e+05 1.335933e-07
6.851500e+05 1.264710e-07
6.852000e+05 1.300355e-07
6.852500e+05 1.314017e-07
6.853000e+05 1.308964e-07
6.853500e+05 1.408370e-07
6.854000e+05 1.242385e-07
6.854500e+05 1.410677e-07
6.855000e+05 1.279632e-07
6.855500e+05 1.321379e-07
6.856000e+05 1.371113e-07
6.856500e+05 1.225852e-07
6.857000e+05 1.392956e-07
6.857500e+05 1.195398e-07
6.858000e+05 1.037187e-07
6.858500e+05 1.397135e-07
6.859000e+05 1.350552e-07
6.859500e+05 1.230854e-07
6.860000e+05 1.576720e-07
6.860500e+05 1.343656e-07
6.861000e+05 1.295428e-07
6.861500e+05 1.099441e-07
6.862000e+05 1.078874e-07
6.862500e+05 1.217785e-07
6.863000e+05 1.252480e-07
6.863500e+05 1.195833e-07
6.864000e+05 1.185308e-07
6.864500e+05 1.338954e-07
6.865000e+05 1.346296e-07
6.865500e+05 1.083652e-07
6.866000e+05 1.296844e-07
6.866500e+05 1.104388e-07
6.867000e+05 1.099128e-07
6.867500e+05 9.390879e-08
6.868000e+05 1.125108e-07
6.868500e+05 1.394250e-07
6.869000e+05 1.743106e-07
6.869500e+05 1.565469e-07
6.870000e+05 1.311141e-07
6.870500e+05 1.337947e-07
6.871000e+05 1.341102e-07
6.871500e+05 1.169737e-07
6.872000e+05 1.322128e-07
6.872500e+05 1.499690e-07
6.873000e+05 1.510545e-07
6.873500e+05 1.122378e-07
6.874000e+05 1.488808e-07
6.874500e+05 1.174675e-07
6.875000e+05 1.168351e-07
6.875500e+05 1.472537e-07
6.876000e+05 1.251388e-07
6.876500e+05 1.125809e-07
6.877000e+05 1.150571e-07
6.877500e+05 1.269664e-07
6.878000e+05 1.617465e-07
6.878500e+05 1.217316e-07
6.879000e+05 1.320706e-07
6.879500e+05 1.242306e-07
6.880000e+05 1.290998e-07
6.880500e+05 1.148398e-07
6.881000e+05 1.211272e-07
6.881500e+05 1.418583e-07
6.882000e+05 1.250779e-07
6.882500e+05 1.438668e-07
6.883000e+05 1.152911e-07
6.883500e+05 1.040371e-07
6.884000e+05 1.022041e-07
6.884500e+05 1.393705e-07
6.885000e+05 1.425569e-07
6.885500e+05 1.253457e-07
6.886000e+05 1.071591e-07
6.886500e+05 1.376267e-07
6.887000e+05 1.154892e-07
6.887500e+05 1.083216e-07
6.888000e+05 1.532611e-07
6.888500e+05 1.451819e-07
6.889000e+05 1.143491e-07
6.889500e+05 1.166645e-07
6.890000e+05 1.357564e-07
6.890500e+05 1.513255e-07
6.891000e+05 1.094092e-07
6.891500e+05 1.400679e-07
6.892000e+05 1.475456e-07
6.892500e+05 1.327661e-07
6.893000e+05 1.199819e-07
6.893500e+05 1.340103e-07
6.894000e+05 1.398525e-07
6.894500e+05 1.225383e-07
6.895000e+05 1.249654e-07
6.895500e+05 1.113307e-07
6.896000e+05 1.127612e-07
6.896500e+05 9.223601e-08
6.897000e+05 1.197269e-07
6.897500e+05 1.366656e-07
6.898000e+05 1.139235e-07
6.898500e+05 1.353350e-07
6.899000e+05 1.145339e-07
6.899500e+05 1.120985e-07
6.900000e+05 1.150928e-07
6.900500e+05 1.187166e-07
6.901000e+05 1.187105e-07
6.901500e+05 1.208216e-07
6.902000e+05 1.156192e-07
6.902500e+05 1.366636e-07
6.903000e+05 1.409269e-07
6.903500e+05 1.347941e-07
6.904000e+05 1.358758e-07
6.904500e+05 1.073809e-07
6.905000e+05 1.271754e-07
6.905500e+05 1.154042e-07
6.906000e+05 1.002707e-07
6.906500e+05 1.265055e-07
6.907000e+05 1.272225e-07
6.907500e+05 1.284327e-07
6.908000e+05 1.261572e-07
6.908500e+05 1.334950e-07
6.909000e+05 1.131575e-07
6.909500e+05 1.363874e-07
6.910000e+05 1.368959e-07
6.910500e+05 1.178756e-07
6.911000e+05 1.567852e-07
6.911500e+05 1.112934e-07
6.912000e+05 9.992020e-08
6.912500e+05 1.328408e-07
6.913000e+05 1.490098e-07
6.913500e+05 1.214192e-07
6.914000e+05 1.362301e-07
6.914500e+05 1.361668e-07
6.915000e+05 1.317494e-07
6.915500e+05 1.294231e-07
6.916000e+05 1.161119e-07
6.916500e+05 1.328956e-07
6.917000e+05 1.263392e-07
6.917500e+05 1.239103e-07
6.918000e+05 1.033902e-07
6.918500e+05 1.047210e-07
6.919000e+05 1.319092e-07
6.919500e+05 1.090397e-07
6.920000e+05 1.215381e-07
6.920500e+05 1.159613e-07
6.921000e+05 1.280523e-07
6.921500e+05 1.445358e-07
6.922000e+05 1.152560e-07
6.922500e+05 1.104005e-07
6.923000e+05 1.130794e-07
6.923500e+05 1.513255e-07
6.924000e+05 1.214267e-07
6.924500e+05 1.318973e-07
6.925000e+05 1.103330e-07
6.925500e+05 1.166549e-07
6.926000e+05 1.353946e-07
6.926500e+05 1.225441e-07
6.927000e+05 1.217765e-07
6.927500e+05 1.600227e-07
6.928000e+05 1.435119e-07
6.928500e+05 1.170944e-07
6.929000e+05 1.327330e-07
6.929500e+05 1.378431e-07
6.930000e+05 1.070174e-07
6.930500e+05 1.064516e-07
6.931000e+05 1.253024e-07
6.931500e+05 1.409212e-07
6.932000e+05 1.163735e-07
6.932500e+05 1.388931e-07
6.933000e+05 1.451143e-07
6.933500e+05 1.496775e-07
6.934000e+05 1.315012e-07
6.934500e+05 1.265028e-07
6.935000e+05 1.293529e-07
6.935500e+05 1.397881e-07
6.936000e+05 1.454068e-07
6.936500e+05 1.591711e-07
6.937000e+05 1.138801e-07
6.937500e+05 1.119804e-07
6.938000e+05 1.532776e-07
6.938500e+05 1.451465e-07
6.939000e+05 1.605299e-07
6.939500e+05 1.468657e-07
6.940000e+05 1.510524e-07
6.940500e+05 1.008870e-07
6.941000e+05 9.658353e-08
6.941500e+05 1.142514e-07
6.942000e+05 1.241515e-07
6.942500e+05 1.120496e-07
6.943000e+05 1.349471e-07
6.943500e+05 1.115212e-07
6.944000e+05 1.342889e-07
6.944500e+05 1.144850e-07
6.945000e+05 1.321730e-07
6.945500e+05 1.303714e-07
6.946000e+05 1.249638e-07
6.946500e+05 1.403581e-07
6.947000e+05 1.158602e-07
6.947500e+05 1.662836e-07
6.948000e+05 1.226437e-07
6.948500e+05 1.258194e-07
6.949000e+05 1.132785e-07
6.949500e+05 1.188736e-07
6.950000e+05 1.290262e-07
6.950500e+05 1.366022e-07
6.951000e+05 1.334001e-07
6.951500e+05 1.552256e-07
6.952000e+05 1.205755e-07
6.952500e+05 1.143229e-07
6.953000e+05 1.276554e-07
6.953500e+05 1.147728e-07
6.954000e+05 1.389716e-07
6.954500e+05 9.623794e-08
6.955000e+05 1.442747e-07
6.955500e+05 1.112797e-07
6.956000e+05 1.284927e-07
6.956500e+05 1.444186e-07
6.957000e+05 1.205368e-07
6.957500e+05 1.166815e-07
6.958000e+05 1.410530e-07
6.958500e+05 1.174917e-07
6.959000e+05 1.362713e-07
6.959500e+05 1.221273e-07
6.960000e+05 1.464441e-07
6.960500e+05 1.336027e-07
6.961000e+05 1.438433e-07
6.961500e+05 1.449401e-07
6.962000e+05 1.120042e-07
6.962500e+05 1.173186e-07
6.963000e+05 1.255366e-07
6.963500e+05 1.465075e-07
6.964000e+05 1.038184e-07
6.964500e+05 1.033628e-07
6.965000e+05 1.385402e-07
6.965500e+05 1.304613e-07
6.966000e+05 1.037421e-07
6.966500e+05 1.056473e-07
6.967000e+05 1.281100e-07
6.967500e+05 1.452819e-07
6.968000e+05 1.203688e-07
6.968500e+05 1.385288e-07
6.969000e+05 1.502835e-07
6.969500e+05 9.872673e-08
6.970000e+05 1.338662e-07
6.970500e+05 1.175607e-07
6.971000e+05 1.332486e-07
6.971500e+05 1.105720e-07
6.972000e+05 1.416463e-07
6.972500e+05 1.029923e-07
6.973000e+05 1.267992e-07
6.973500e+05 1.210503e-07
6.974000e+05 1.235334e-07
6.974500e+05 1.346701e-07
6.975000e+05 1.208803e-07
6.975500e+05 1.088604e-07
6.976000e+05 1.215676e-07
6.976500e+05 1.427339e-07
6.977000e+05 1.197382e-07
6.977500e+05 1.260095e-07
6.978000e+05 1.256096e-07
6.978500e+05 1.150935e-07
6.979000e+05 9.515882e-08
6.979500e+05 1.120230e-07
6.980000e+05 1.207584e-07
6.980500e+05 1.471572e-07
6.981000e+05 1.389718e-07
6.981500e+05 1.451168e-07
6.982000e+05 1.256537e-07
6.982500e+05 1.315487e-07
6.983000e+05 1.200597e-07
6.983500e+05 1.186121e-07
6.984000e+05 1.108003e-07
6.984500e+05 1.278610e-07
6.985000e+05 1.175069e-07
6.985500e+05 1.237041e-07
6.986000e+05 1.206565e-07
6.986500e+05 1.271864e-07
6.987000e+05 1.227283e-07
6.987500e+05 1.147111e-07
6.988000e+05 1.059799e-07
6.988500e+05 1.065234e-07
6.989000e+05 1.140088e-07
6.989500e+05 1.289827e-07
6.990000e+05 1.165332e-07
6.990500e+05 1.066639e-07
6.991000e+05 1.298563e-07
6.991500e+05 1.204864e-07
6.992000e+05 1.246134e-07
6.992500e+05 1.218973e-07
6.993000e+05 1.153182e-07
6.993500e+05 1.136581e-07
6.994000e+05 1.197740e-07
6.994500e+05 1.378866e-07
6.995000e+05 1.394235e-07
6.995500e+05 1.322058e-07
6.996000e+05 1.095658e-07
6.996500e+05 1.388392e-07
6.997000e+05 1.333647e-07
6.997500e+05 1.432636e-07
6.998000e+05 1.291781e-07
6.998500e+05 1.261630e-07
6.999000e+05 1.160101e-07
6.999500e+05 1.411066e-07
7.000000e+05 1.290292e-07
7.000500e+05 1.354400e-07
7.001000e+05 1.379977e-07
7.001500e+05 1.251989e-07
7.002000e+05 1.344880e-07
7.002500e+05 1.116426e-07
7.003000e+05 1.222799e-07
7.003500e+05 1.351787e-07
7.004000e+05 1.193353e-07
7.004500e+05 1.243371e-07
7.005000e+05 1.257630e-07
7.005500e+05 1.197123e-07
7.006000e+05 1.374108e-07
7.006500e+05 1.007595e-07
7.007000e+05 1.280685e-07
7.007500e+05 1.104445e-07
7.008000e+05 1.072221e-07
7.008500e+05 8.526527e-08
7.009000e+05 1.351407e-07
7.009500e+05 1.297583e-07
7.010000e+05 1.157334e-07
7.010500e+05 1.287476e-07
7.011000e+05 1.236183e-07
7.011500e+05 1.266893e-07
7.012000e+05 1.272615e-07
7.012500e+05 1.224785e-07
7.013000e+05 1.695740e-07
7.013500e+05 1.307582e-07
7.014000e+05 1.021278e-07
7.014500e+05 1.463186e-07
7.015000e+05 1.407485e-07
7.015500e+05 1.560206e-07
7.016000e+05 1.289570e-07
7.016500e+05 1.418656e-07
7.017000e+05 9.767412e-08
7.017500e+05 1.340360e-07
7.018000e+05 1.251778e-07
7.018500e+05 1.199612e-07
7.019000e+05 1.225460e-07
7.019500e+05 1.052381e-07
7.020000e+05 1.243498e-07
7.020500e+05 1.380756e-07
7.021000e+05 1.594676e-07
7.021500e+05 1.273709e-07
7.022000e+05 1.153209e-07
7.022500e+05 1.354473e-07
7.023000e+05 1.243184e-07
7.023500e+05 1.096539e-07
7.024000e+05 1.128405e-07
7.024500e+05 1.524202e-07
7.025000e+05 1.179914e-07
7.025500e+05 1.229740e-07
7.026000e+05 1.404382e-07
7.026500e+05 1.259219e-07
7.027000e+05 1.037056e-07
7.027500e+05 1.144543e-07
7.028000e+05 1.264570e-07
7.028500e+05 1.184429e-07
7.029000e+05 1.182220e-07
7.029500e+05 1.273708e-07
7.030000e+05 1.178818e-07
7.030500e+05 1.204870e-07
7.031000e+05 1.333362e-07
7.031500e+05 1.427266e-07
7.032000e+05 1.100617e-07
7.032500e+05 1.256696e-07
7.033000e+05 1.100363e-07
7.033500e+05 1.039005e-07
7.034000e+05 1.098548e-07
7.034500e+05 1.089333e-07
7.035000e+05 1.232555e-07
7.035500e+05 1.155145e-07
7.036000e+05 1.167998e-07
7.036500e+05 1.465110e-07
7.037000e+05 1.128055e-07
7.037500e+05 1.256312e-07
7.038000e+05 1.179989e-07
7.038500e+05 1.224093e-07
7.039000e+05 1.357202e-07
7.039500e+05 1.286743e-07
7.040000e+05 1.342128e-07
7.040500e+05 1.273057e-07
7.041000e+05 1.164096e-07
7.041500e+05 1.233983e-07
7.042000e+05 1.208941e-07
7.042500e+05 9.820995e-08
7.043000e+05 1.446709e-07
7.043500e+05 1.134933e-07
7.044000e+05 1.232913e-07
7.044500e+05 1.168396e-07
7.045000e+05 1.182138e-07
7.045500e+05 1.235576e-07
7.046000e+05 1.152280e-07
7.046500e+05 1.386623e-07
7.047000e+05 1.219487e-07
7.047500e+05 1.298128e-07
7.048000e+05 1.249690e-07
7.048500e+05 1.461597e-07
7.049000e+05 1.252793e-07
7.049500e+05 1.259262e-07
7.050000e+05 1.312895e-07
7.050500e+05 1.246600e-07
7.051000e+05 1.003423e-07
7.051500e+05 1.457562e-07
7.052000e+05 1.457168e-07
7.052500e+05 1.096808e-07
7.053000e+05 1.094718e-07
7.053500e+05 9.838519e-08
7.054000e+05 1.404966e-07
7.054500e+05 1.207685e-07
7.055000e+05 1.223547e-07
7.055500e+05 1.095922e-07
7.056000e+05 1.080426e-07
7.056500e+05 1.263971e-07
7.057000e+05 1.215609e-07
7.057500e+05 1.027389e-07
7.058000e+05 1.050978e-07
7.058500e+05 1.187367e-07
7.059000e+05 9.950203e-08
7.059500e+05 1.327655e-07
7.060000e+05 1.132878e-07
7.060500e+05 1.058272e-07
7.061000e+05 1.082648e-07
7.061500e+05 1.224953e-07
7.062000e+05 1.091755e-07
7.062500e+05 1.305279e-07
7.063000e+05 1.000606e-07
7.063500e+05 1.405591e-07
7.064000e+05 1.315480e-07
7.064500e+05 1.027939e-07
7.065000e+05 1.367327e-07
7.065500e+05 1.134411e-07
7.066000e+05 1.487148e-07
7.066500e+05 1.122866e-07
7.067000e+05 1.097289e-07
7.067500e+05 1.142561e-07
7.068000e+05 1.368108e-07
7.068500e+05 1.189716e-07
7.069000e+05 1.021083e-07
7.069500e+05 1.202162e-07
7.070000e+05 1.094360e-07
7.070500e+05 1.181206e-07
7.071000e+05 1.235875e-07
7.071500e+05 1.106707e-07
7.072000e+05 1.270637e-07
7.072500e+05 1.041314e-07
7.073000e+05 1.261141e-07
7.073500e+05 1.549051e-07
7.074000e+05 1.255196e-07
7.074500e+05 1.407549e-07
7.075000e+05 1.553509e-07
7.075500e+05 1.097809e-07
7.076000e+05 1.027047e-07
7.076500e+05 1.186034e-07
7.077000e+05 1.406655e-07
7.077500e+05 1.428296e-07
7.078000e+05 1.319494e-07
7.078500e+05 1.080229e-07
7.079000e+05 1.171251e-07
7.079500e+05 1.480208e-07
7.080000e+05 1.291384e-07
7.080500e+05 1.409624e-07
7.081000e+05 1.108512e-07
7.081500e+05 1.356957e-07
7.082000e+05 1.292945e-07
7.082500e+05 1.294314e-07
7.083000e+05 1.202229e-07
7.083500e+05 1.311296e-07
7.084000e+05 1.111387e-07
7.084500e+05 1.129400e-07
7.085000e+05 1.402123e-07
7.085500e+05 1.282477e-07
7.086000e+05 1.022166e-07
7.086500e+05 1.088495e-07
7.087000e+05 1.337603e-07
7.087500e+05 9.380577e-08
7.088000e+05 1.203893e-07
7.088500e+05 1.048061e-07
7.089000e+05 1.388477e-07
7.089500e+05 1.136215e-07
7.090000e+05 1.213662e-07
7.090500e+05 1.154712e-07
7.091000e+05 1.452261e-07
7.091500e+05 1.274968e-07
7.092000e+05 1.058460e-07
7.092500e+05 1.280196e-07
7.093000e+05 1.419268e-07
7.093500e+05 1.134943e-07
7.094000e+05 1.204559e-07
7.094500e+05 1.142365e-07
7.095000e+05 1.231393e-07
7.095500e+05 1.279645e-07
7.096000e+05 1.174401e-07
7.096500e+05 1.111285e-07
7.097000e+05 1.254232e-07
7.097500e+05 1.105984e-07
7.098000e+05 9.369817e-08
7.098500e+05 1.239503e-07
7.099000e+05 1.259767e-07
7.099500e+05 1.198528e-07
7.100000e+05 1.163771e-07
7.100500e+05 1.440146e-07
7.101000e+05 1.000266e-07
7.101500e+05 1.183004e-07
7.102000e+05 1.203289e-07
7.102500e+05 1.326263e-07
7.103000e+05 1.294033e-07
7.103500e+05 1.461337e-07
7.104000e+05 1.122403e-07
7.104500e+05 1.229833e-07
7.105000e+05 1.225071e-07
7.105500e+05 1.292965e-07
7.106000e+05 1.225621e-07
7.106500e+05 1.026302e-07
7.107000e+05 1.115614e-07
7.107500e+05 1.379780e-07
7.108000e+05 1.224886e-07
7.108500e+05 1.027403e-07
7.109000e+05 1.255224e-07
7.109500e+05 1.250653e-07
7.110000e+05 1.173788e-07
7.110500e+05 1.182281e-07
7.111000e+05 1.290148e-07
7.111500e+05 1.104021e-07
7.112000e+05 9.854545e-08
7.112500e+05 1.204702e-07
7.113000e+05 1.275909e-07
7.113500e+05 1.080681e-07
7.114000e+05 9.954033e-08
7.114500e+05 1.381067e-07
7.115000e+05 1.037001e-07
7.115500e+05 1.173058e-07
7.116000e+05 1.220827e-07
7.116500e+05 1.249427e-07
7.117000e+05 1.199672e-07
7.117500e+05 1.359456e-07
7.118000e+05 1.073020e-07
7.118500e+05 1.367314e-07
7.119000e+05 1.277302e-07
7.119500e+05 1.136521e-07
7.120000e+05 1.081149e-07
7.120500e+05 1.190379e-07
7.121000e+05 8.817518e-08
7.121500e+05 1.121297e-07
7.122000e+05 1.001238e-07
7.122500e+05 1.194886e-07
7.123000e+05 1.025845e-07
7.123500e+05 9.798198e-08
7.124000e+05 1.169410e-07
7.124500e+05 1.232870e-07
7.125000e+05 1.233628e-07
7.125500e+05 1.311580e-07
7.126000e+05 1.513765e-07
7.126500e+05 1.182248e-07
7.127000e+05 1.144352e-07
7.127500e+05 1.192270e-07
7.128000e+05 1.034122e-07
7.128500e+05 1.256083e-07
7.129000e+05 1.264075e-07
7.129500e+05 1.268431e-07
7.130000e+05 1.233145e-07
7.130500e+05 1.273757e-07
7.131000e+05 1.304314e-07
7.131500e+05 1.094147e-07
7.132000e+05 1.039720e-07
7.132500e+05 1.035780e-07
7.133000e+05 1.545167e-07
7.133500e+05 1.450272e-07
7.134000e+05 1.288558e-07
7.134500e+05 9.076205e-08
7.135000e+05 9.249331e-08
7.135500e+05 1.334810e-07
7.136000e+05 1.074505e-07
7.136500e+05 1.173696e-07
7.137000e+05 9.068001e-08
7.137500e+05 1.011191e-07
7.138000e+05 9.919106e-08
7.138500e+05 1.304801e-07
7.139000e+05 1.394409e-07
7.139500e+05 1.073106e-07
7.140000e+05 1.234488e-07
7.140500e+05 1.379803e-07
7.141000e+05 1.148394e-07
7.141500e+05 1.181706e-07
7.142000e+05 1.136183e-07
7.142500e+05 1.272695e-07
7.143000e+05 9.233434e-08
7.143500e+05 1.336993e-07
7.144000e+05 1.198999e-07
7.144500e+05 1.192213e-07
7.145000e+05 1.025730e-07
7.145500e+05 1.182263e-07
7.146000e+05 1.266315e-07
7.146500e+05 1.063107e-07
7.147000e+05 1.111145e-07
7.147500e+05 1.118970e-07
7.148000e+05 1.238494e-07
7.148500e+05 1.139562e-07
7.149000e+05 1.249382e-07
7.149500e+05 9.260002e-08
7.150000e+05 1.202512e-07
7.150500e+05 1.119928e-07
7.151000e+05 1.534362e-07
7.151500e+05 1.252053e-07
7.152000e+05 1.198514e-07
7.152500e+05 1.228904e-07
7.153000e+05 1.309627e-07
7.153500e+05 1.065260e-07
7.154000e+05 1.249938e-07
7.154500e+05 1.314098e-07
7.155000e+05 1.024001e-07
7.155500e+05 1.125361e-07
7.156000e+05 1.164621e-07
7.156500e+05 1.305020e-07
7.157000e+05 1.078172e-07
7.157500e+05 1.115581e-07
7.158000e+05 1.265459e-07
7.158500e+05 1.249700e-07
7.159000e+05 1.235463e-07
7.159500e+05 1.453332e-07
7.160000e+05 1.387250e-07
7.160500e+05 1.338511e-07
7.161000e+05 1.099434e-07
7.161500e+05 1.300554e-07
7.162000e+05 1.259176e-07
7.162500e+05 1.340782e-07
7.163000e+05 1.045836e-07
7.163500e+05 1.251717e-07
7.164000e+05 1.173015e-07
7.164500e+05 1.089438e-07
7.165000e+05 1.413787e-07
7.165500e+05 1.195521e-07
7.166000e+05 1.332700e-07
7.166500e+05 1.303288e-07
7.167000e+05 1.166158e-07
7.167500e+05 1.524738e-07
7.168000e+05 1.181000e-07
7.168500e+05 1.043627e-07
7.169000e+05 1.281321e-07
7.169500e+05 1.011565e-07
7.170000e+05 1.255786e-07
7.170500e+05 1.025590e-07
7.171000e+05 1.213247e-07
7.171500e+05 1.315880e-07
7.172000e+05 1.101079e-07
7.172500e+05 1.107537e-07
7.173000e+05 9.481236e-08
7.173500e+05 1.247540e-07
7.174000e+05 1.337292e-07
7.174500e+05 1.228192e-07
7.175000e+05 1.079525e-07
7.175500e+05 1.120582e-07
7.176000e+05 1.063512e-07
7.176500e+05 1.185694e-07
7.177000e+05 1.150165e-07
7.177500e+05 9.543955e-08
7.178000e+05 9.018968e-08
7.178500e+05 1.401655e-07
7.179000e+05 1.029491e-07
7.179500e+05 1.379615e-07
7.180000e+05 9.618726e-08
7.180500e+05 1.246190e-07
7.181000e+05 1.196837e-07
7.181500e+05 1.121970e-07
7.182000e+05 1.291632e-07
7.182500e+05 1.318739e-07
7.183000e+05 1.211475e-07
7.183500e+05 8.659717e-08
7.184000e+05 1.186477e-07
7.184500e+05 1.328766e-07
7.185000e+05 1.216616e-07
7.185500e+05 1.211838e-07
7.186000e+05 1.260317e-07
7.186500e+05 1.015570e-07
7.187000e+05 1.251062e-07
7.187500e+05 1.440008e-07
7.188000e+05 1.169082e-07
7.188500e+05 1.257966e-07
7.189000e+05 1.155722e-07
7.189500e+05 1.339571e-07
7.190000e+05 1.103153e-07
7.190500e+05 1.071948e-07
7.191000e+05 1.314554e-07
7.191500e+05 1.182965e-07
7.192000e+05 1.049996e-07
7.192500e+05 1.230897e-07
7.193000e+05 1.166681e-07
7.193500e+05 1.209035e-07
7.194000e+05 1.210112e-07
7.194500e+05 1.084819e-07
7.195000e+05 1.512218e-07
7.195500e+05 1.014208e-07
7.196000e+05 1.316571e-07
7.196500e+05 1.241294e-07
7.197000e+05 1.167415e-07
7.197500e+05 1.355941e-07
7.198000e+05 1.217051e-07
7.198500e+05 1.282934e-07
7.199000e+05 1.297263e-07
7.199500e+05 9.362352e-08
7.200000e+05 1.505368e-07
7.200500e+05 1.118695e-07
7.201000e+05 1.216986e-07
7.201500e+05 1.334932e-07
7.202000e+05 1.179049e-07
7.202500e+05 8.723847e-08
7.203000e+05 1.264989e-07
7.203500e+05 1.503047e-07
7.204000e+05 1.166115e-07
7.204500e+05 1.142633e-07
7.205000e+05 1.228417e-07
7.205500e+05 1.158445e-07
7.206000e+05 1.249739e-07
7.206500e+05 1.266074e-07
7.207000e+05 1.268257e-07
7.207500e+05 8.630072e-08
7.208000e+05 1.041936e-07
7.208500e+05 1.148610e-07
7.209000e+05 9.947752e-08
7.209500e+05 1.194318e-07
7.210000e+05 9.925524e-08
7.210500e+05 1.215884e-07
7.211000e+05 9.365625e-08
7.211500e+05 1.321781e-07
7.212000e+05 9.213255e-08
7.212500e+05 1.216769e-07
7.213000e+05 1.298605e-07
7.213500e+05 1.031516e-07
7.214000e+05 1.302403e-07
7.214500e+05 1.071471e-07
7.215000e+05 1.138657e-07
7.215500e+05 1.412482e-07
7.216000e+05 1.197473e-07
7.216500e+05 1.371557e-07
7.217000e+05 1.209142e-07
7.217500e+05 1.037627e-07
7.218000e+05 1.286882e-07
7.218500e+05 9.221754e-08
7.219000e+05 1.439839e-07
7.219500e+05 1.188197e-07
7.220000e+05 9.931282e-08
7.220500e+05 1.146095e-07
7.221000e+05 1.146641e-07
7.221500e+05 1.099054e-07
7.222000e+05 1.075918e-07
7.222500e+05 9.424871e-08
7.223000e+05 1.072032e-07
7.223500e+05 1.208199e-07
7.224000e+05 1.020792e-07
7.224500e+05 1.092783e-07
7.225000e+05 1.328912e-07
7.225500e+05 1.083067e-07
7.226000e+05 1.235721e-07
7.226500e+05 1.248463e-07
7.227000e+05 1.269989e-07
7.227500e+05 1.172694e-07
7.228000e+05 1.333424e-07
7.228500e+05 1.173984e-07
7.229000e+05 1.202624e-07
7.229500e+05 1.130605e-07
7.230000e+05 9.264183e-08
7.230500e+05 1.351481e-07
7.231000e+05 9.569823e-08
7.231500e+05 1.048139e-07
7.232000e+05 1.343380e-07
7.232500e+05 1.055296e-07
7.233000e+05 1.043810e-07
7.233500e+05 1.277285e-07
7.234000e+05 1.064233e-07
7.234500e+05 1.069105e-07
7.235000e+05 1.101835e-07
7.235500e+05 1.200028e-07
7.236000e+05 1.081643e-07
7.236500e+05 1.159647e-07
7.237000e+05 1.067821e-07
7.237500e+05 1.243107e-07
7.238000e+05 1.346723e-07
7.238500e+05 1.200569e-07
7.239000e+05 1.176448e-07
7.239500e+05 1.065555e-07
7.240000e+05 9.724443e-08
7.240500e+05 1.318285e-07
7.241000e+05 1.175553e-07
7.241500e+05 9.415765e-08
7.242000e+05 1.121070e-07
7.242500e+05 1.059603e-07
7.243000e+05 1.089664e-07
7.243500e+05 9.877813e-08
7.244000e+05 1.156648e-07
7.244500e+05 1.389927e-07
7.245000e+05 1.057724e-07
7.245500e+05 1.201030e-07
7.246000e+05 1.049777e-07
7.246500e+05 1.144729e-07
7.247000e+05 1.066114e-07
7.247500e+05 1.161614e-07
7.248000e+05 1.258298e-07
7.248500e+05 1.313499e-07
7.249000e+05 1.185916e-07
7.249500e+05 1.175254e-07
7.250000e+05 1.019926e-07
7.250500e+05 9.898029e-08
7.251000e+05 1.077268e-07
7.251500e+05 9.513427e-08
7.252000e+05 1.076130e-07
7.252500e+05 1.287685e-07
7.253000e+05 1.249193e-07
7.253500e+05 1.019161e-07
7.254000e+05 1.246538e-07
7.254500e+05 1.100442e-07
7.255000e+05 1.011299e-07
7.255500e+05 1.162403e-07
7.256000e+05 1.094054e-07
7.256500e+05 1.364801e-07
7.257000e+05 1.240073e-07
7.257500e+05 1.273429e-07
7.258000e+05 1.172901e-07
7.258500e+05 1.111311e-07
7.259000e+05 1.122190e-07
7.259500e+05 1.065633e-07
7.260000e+05 1.083570e-07
7.260500e+05 1.165962e-07
7.261000e+05 1.236083e-07
7.261500e+05 1.093116e-07
7.262000e+05 9.943659e-08
7.262500e+05 1.350016e-07
7.263000e+05 1.446748e-07
7.263500e+05 1.239224e-07
7.264000e+05 1.309087e-07
7.264500e+05 1.161224e-07
7.265000e+05 1.411309e-07
7.265500e+05 1.187561e-07
7.266000e+05 1.022519e-07
7.266500e+05 1.156591e-07
7.267000e+05 1.266382e-07
7.267500e+05 1.183495e-07
7.268000e+05 1.028784e-07
7.268500e+05 1.056139e-07
7.269000e+05 1.270906e-07
7.269500e+05 1.220044e-07
7.270000e+05 1.044938e-07
7.270500e+05 1.132116e-07
7.271000e+05 1.269817e-07
7.271500e+05 1.398739e-07
7.272000e+05 1.259820e-07
7.272500e+05 1.013079e-07
7.273000e+05 1.237086e-07
7.273500e+05 1.127494e-07
7.274000e+05 1.145896e-07
7.274500e+05 1.125114e-07
7.275000e+05 1.276948e-07
7.275500e+05 1.088178e-07
7.276000e+05 1.275426e-07
7.276500e+05 1.050132e-07
7.277000e+05 1.075419e-07
7.277500e+05 1.210862e-07
7.278000e+05 1.146818e-07
7.278500e+05 1.134507e-07
7.279000e+05 1.267209e-07
7.279500e+05 1.228037e-07
7.280000e+05 1.022871e-07
7.280500e+05 1.058255e-07
7.281000e+05 1.343222e-07
7.281500e+05 1.115225e-07
7.282000e+05 1.092548e-07
7.282500e+05 1.090183e-07
7.283000e+05 1.152802e-07
7.283500e+05 1.269519e-07
7.284000e+05 1.185638e-07
7.284500e+05 1.233237e-07
7.285000e+05 9.604152e-08
7.285500e+05 1.219321e-07
7.286000e+05 1.268903e-07
7.286500e+05 1.141110e-07
7.287000e+05 1.116064e-07
7.287500e+05 1.251085e-07
7.288000e+05 1.104241e-07
7.288500e+05 1.222546e-07
7.289000e+05 1.274795e-07
7.289500e+05 1.255007e-07
7.290000e+05 1.032694e-07
7.290500e+05 1.232511e-07
7.291000e+05 1.182474e-07
7.291500e+05 1.183975e-07
7.292000e+05 1.079072e-07
7.292500e+05 1.285489e-07
7.293000e+05 1.351950e-07
7.293500e+05 1.134472e-07
7.294000e+05 1.091670e-07
7.294500e+05 1.184845e-07
7.295000e+05 1.200443e-07
7.295500e+05 1.311725e-07
7.296000e+05 1.050092e-07
7.296500e+05 1.153738e-07
7.297000e+05 1.119365e-07
7.297500e+05 1.555182e-07
7.298000e+05 1.194481e-07
7.298500e+05 1.062606e-07
7.299000e+05 1.391911e-07
7.299500e+05 1.047010e-07
7.300000e+05 1.053701e-07
7.300500e+05 1.196039e-07
7.301000e+05 1.004602e-07
7.301500e+05 1.228776e-07
7.302000e+05 1.003469e-07
7.302500e+05 1.116820e-07
7.303000e+05 1.168263e-07
7.303500e+05 1.370824e-07
7.304000e+05 1.119176e-07
7.304500e+05 1.159747e-07
7.305000e+05 1.200563e-07
7.305500e+05 9.786248e-08
7.306000e+05 1.039154e-07
7.306500e+05 8.069505e-08
7.307000e+05 1.251838e-07
7.307500e+05 1.178977e-07
7.308000e+05 1.194483e-07
7.308500e+05 9.475476e-08
7.309000e+05 1.058012e-07
7.309500e+05 1.139886e-07
7.310000e+05 1.388216e-07
7.310500e+05 1.239147e-07
7.311000e+05 1.166487e-07
7.311500e+05 1.318654e-07
7.312000e+05 1.186248e-07
7.312500e+05 1.332867e-07
7.313000e+05 1.159432e-07
7.313500e+05 1.093194e-07
7.314000e+05 1.099047e-07
7.314500e+05 1.338804e-07
7.315000e+05 1.112282e-07
7.315500e+05 1.171786e-07
7.316000e+05 1.350280e-07
7.316500e+05 1.170754e-07
7.317000e+05 1.169170e-07
7.317500e+05 1.185024e-07
7.318000e+05 1.329778e-07
7.318500e+05 1.104082e-07
7.319000e+05 9.878672e-08
7.319500e+05 1.180523e-07
7.320000e+05 1.281102e-07
7.320500e+05 9.830913e-08
7.321000e+05 1.202259e-07
7.321500e+05 1.071562e-07
7.322000e+05 1.106762e-07
7.322500e+05 1.039451e-07
7.323000e+05 1.013918e-07
7.323500e+05 1.190477e-07
7.324000e+05 8.820410e-08
7.324500e+05 1.304436e-07
7.325000e+05 1.025619e-07
7.325500e+05 1.126016e-07
7.326000e+05 1.292240e-07
7.326500e+05 1.236716e-07
7.327000e+05 1.111934e-07
7.327500e+05 9.142380e-08
7.328000e+05 1.272218e-07
7.328500e+05 1.100040e-07
7.329000e+05 1.289184e-07
7.329500e+05 1.205944e-07
7.330000e+05 1.286574e-07
7.330500e+05 1.277068e-07
7.331000e+05 1.117258e-07
7.331500e+05 1.261314e-07
7.332000e+05 1.371539e-07
7.332500e+05 1.169664e-07
7.333000e+05 1.212585e-07
7.333500e+05 1.191153e-07
7.334000e+05 1.111394e-07
7.334500e+05 1.003375e-07
7.335000e+05 9.852853e-08
7.335500e+05 1.119495e-07
7.336000e+05 1.050759e-07
7.336500e+05 1.082003e-07
7.337000e+05 1.103645e-07
7.337500e+05 1.503978e-07
7.338000e+05 1.169252e-07
7.338500e+05 1.117495e-07
7.339000e+05 1.012591e-07
7.339500e+05 1.101845e-07
7.340000e+05 1.005044e-07
7.340500e+05 1.135858e-07
7.341000e+05 1.007308e-07
7.341500e+05 9.911217e-08
7.342000e+05 1.083962e-07
7.342500e+05 1.148650e-07
7.343000e+05 1.251811e-07
7.343500e+05 1.488738e-07
7.344000e+05 1.206533e-07
7.344500e+05 9.915613e-08
7.345000e+05 9.739912e-08
7.345500e+05 1.257876e-07
7.346000e+05 1.152587e-07
7.346500e+05 1.236388e-07
7.347000e+05 1.082955e-07
7.347500e+05 9.456210e-08
7.348000e+05 1.063641e-07
7.348500e+05 1.132951e-07
7.349000e+05 1.103422e-07
7.349500e+05 1.225475e-07
7.350000e+05 1.104820e-07
7.350500e+05 1.130640e-07
7.351000e+05 1.031103e-07
7.351500e+05 9.694290e-08
7.352000e+05 1.062726e-07
7.352500e+05 1.015120e-07
7.353000e+05 1.476042e-07
7.353500e+05 1.063701e-07
7.354000e+05 1.249798e-07
7.354500e+05 9.868826e-08
7.355000e+05 1.081396e-07
7.355500e+05 1.216480e-07
7.356000e+05 1.039579e-07
7.356500e+05 1.111032e-07
7.357000e+05 1.289791e-07
7.357500e+05 1.117964e-07
7.358000e+05 1.037647e-07
7.358500e+05 1.153264e-07
7.359000e+05 8.882562e-08
7.359500e+05 1.298236e-07
7.360000e+05 1.057364e-07
7.360500e+05 1.060480e-07
7.361000e+05 1.101259e-07
7.361500e+05 9.739211e-08
7.362000e+05 1.328960e-07
7.362500e+05 1.073114e-07
7.363000e+05 1.183769e-07
7.363500e+05 1.167156e-07
7.364000e+05 1.208538e-07
7.364500e+05 1.053353e-07
7.365000e+05 1.216777e-07
7.365500e+05 1.085876e-07
7.366000e+05 1.169884e-07
7.366500e+05 1.222271e-07
7.367000e+05 1.080573e-07
7.367500e+05 1.166113e-07
7.368000e+05 1.132840e-07
7.368500e+05 1.112471e-07
7.369000e+05 1.101858e-07
7.369500e+05 1.051380e-07
7.370000e+05 1.190621e-07
7.370500e+05 1.038545e-07
7.371000e+05 1.456629e-07
7.371500e+05 1.094907e-07
7.372000e+05 1.034305e-07
7.372500e+05 1.105638e-07
7.373000e+05 9.822049e-08
7.373500e+05 1.176143e-07
7.374000e+05 1.036942e-07
7.374500e+05 1.217021e-07
7.375000e+05 1.094989e-07
7.375500e+05 1.318027e-07
7.376000e+05 1.005392e-07
7.376500e+05 9.617001e-08
7.377000e+05 1.354662e-07
7.377500e+05 1.063030e-07
7.378000e+05 1.407635e-07
7.378500e+05 1.190091e-07
7.379000e+05 1.138128e-07
7.379500e+05 1.046265e-07
7.380000e+05 1.050788e-07
7.380500e+05 9.483858e-08
7.381000e+05 1.039856e-07
7.381500e+05 9.747410e-08
7.382000e+05 9.352378e-08
7.382500e+05 8.788304e-08
7.383000e+05 9.592480e-08
7.383500e+05 9.806047e-08
7.384000e+05 1.075942e-07
7.384500e+05 1.175155e-07
7.385000e+05 1.353588e-07
7.385500e+05 1.139061e-07
7.386000e+05 1.028130e-07
7.386500e+05 1.118862e-07
7.387000e+05 1.160506e-07
7.387500e+05 1.163351e-07
7.388000e+05 1.123267e-07
7.388500e+05 1.104808e-07
7.389000e+05 1.080895e-07
7.389500e+05 1.120282e-07
7.390000e+05 1.180528e-07
7.390500e+05 1.248304e-07
7.391000e+05 1.223128e-07
7.391500e+05 9.469350e-08
7.392000e+05 1.128126e-07
7.392500e+05 1.225026e-07
7.393000e+05 1.066010e-07
7.393500e+05 1.194868e-07
7.394000e+05 1.192193e-07
7.394500e+05 1.010748e-07
7.395000e+05 1.304519e-07
7.395500e+05 1.043511e-07
7.396000e+05 1.046347e-07
7.396500e+05 1.063746e-07
7.397000e+05 1.224236e-07
7.397500e+05 1.090507e-07
7.398000e+05 1.118168e-07
7.398500e+05 1.323492e-07
7.399000e+05 1.138290e-07
7.399500e+05 1.028301e-07
7.400000e+05 1.145591e-07
7.400500e+05 1.095697e-07
7.401000e+05 9.470444e-08
7.401500e+05 1.191020e-07
7.402000e+05 9.868319e-08
7.402500e+05 1.240946e-07
7.403000e+05 1.020212e-07
7.403500e+05 1.314814e-07
7.404000e+05 1.252546e-07
7.404500e+05 1.229478e-07
7.405000e+05 1.182071e-07
7.405500e+05 1.443436e-07
7.406000e+05 1.102667e-07
7.406500e+05 9.834200e-08
7.407000e+05 1.188006e-07
7.407500e+05 1.045183e-07
7.408000e+05 1.064103e-07
7.408500e+05 1.109764e-07
7.409000e+05 1.035535e-07
7.409500e+05 1.100485e-07
7.410000e+05 1.397515e-07
7.410500e+05 1.097969e-07
7.411000e+05 1.128935e-07
7.411500e+05 1.188907e-07
7.412000e+05 1.097750e-07
7.412500e+05 1.064841e-07
7.413000e+05 9.610866e-08
7.413500e+05 1.198667e-07
7.414000e+05 1.102234e-07
7.414500e+05 1.287256e-07
7.415000e+05 1.076538e-07
7.415500e+05 1.185443e-07
7.416000e+05 1.221726e-07
7.416500e+05 1.130536e-07
7.417000e+05 9.595248e-08
7.417500e+05 1.151489e-07
7.418000e+05 9.965388e-08
7.418500e+05 1.257738e-07
7.419000e+05 9.830133e-08
7.419500e+05 8.195569e-08
7.420000e+05 1.102320e-07
7.420500e+05 1.138271e-07
7.421000e+05 1.272787e-07
7.421500e+05 1.170340e-07
7.422000e+05 1.174417e-07
7.422500e+05 1.230606e-07
7.423000e+05 9.714105e-08
7.423500e+05 1.645837e-07
7.424000e+05 1.058223e-07
7.424500e+05 9.824635e-08
7.425000e+05 9.612577e-08
7.425500e+05 1.052695e-07
7.426000e+05 1.122614e-07
7.426500e+05 1.238892e-07
7.427000e+05 1.021202e-07
7.427500e+05 1.097138e-07
7.428000e+05 1.055296e-07
7.428500e+05 1.191510e-07
7.429000e+05 1.464178e-07
7.429500e+05 1.148716e-07
7.430000e+05 1.086007e-07
7.430500e+05 1.066532e-07
7.431000e+05 1.117893e-07
7.431500e+05 9.052860e-08
7.432000e+05 9.997457e-08
7.432500e+05 1.163315e-07
7.433000e+05 1.208217e-07
7.433500e+05 1.187646e-07
7.434000e+05 1.166036e-07
7.434500e+05 1.345323e-07
7.435000e+05 1.314466e-07
7.435500e+05 8.788523e-08
7.436000e+05 1.079340e-07
7.436500e+05 1.094943e-07
7.437000e+05 1.118453e-07
7.437500e+05 1.190746e-07
7.438000e+05 9.974204e-08
7.438500e+05 9.778274e-08
7.439000e+05 1.107743e-07
7.439500e+05 1.093575e-07
7.440000e+05 1.092710e-07
7.440500e+05 1.215719e-07
7.441000e+05 1.059435e-07
7.441500e+05 1.121105e-07
7.442000e+05 1.152160e-07
7.442500e+05 1.130924e-07
7.443000e+05 1.115522e-07
7.443500e+05 9.665220e-08
7.444000e+05 9.793545e-08
7.444500e+05 1.018903e-07
7.445000e+05 8.902495e-08
7.445500e+05 1.076114e-07
7.446000e+05 8.918650e-08
7.446500e+05 1.087398e-07
7.447000e+05 9.257342e-08
7.447500e+05 1.084197e-07
7.448000e+05 9.812846e-08
7.448500e+05 9.415730e-08
7.449000e+05 8.968699e-08
7.449500e+05 1.174002e-07
7.450000e+05 1.141228e-07
7.450500e+05 1.166579e-07
7.451000e+05 1.182216e-07
7.451500e+05 1.205895e-07
7.452000e+05 1.002395e-07
7.452500e+05 1.252723e-07
7.453000e+05 9.138414e-08
7.453500e+05 1.209118e-07
7.454000e+05 1.070381e-07
7.454500e+05 9.315944e-08
7.455000e+05 1.112014e-07
7.455500e+05 1.082002e-07
7.456000e+05 1.071908e-07
7.456500e+05 9.010507e-08
7.457000e+05 8.005543e-08
7.457500e+05 1.029242e-07
7.458000e+05 1.242230e-07
7.458500e+05 1.075831e-07
7.459000e+05 9.534134e-08
7.459500e+05 1.030927e-07
7.460000e+05 1.166965e-07
7.460500e+05 1.055709e-07
7.461000e+05 1.071523e-07
7.461500e+05 1.119271e-07
7.462000e+05 1.059594e-07
7.462500e+05 9.073215e-08
7.463000e+05 1.178141e-07
7.463500e+05 1.122171e-07
7.464000e+05 7.896227e-08
7.464500e+05 9.915921e-08
7.465000e+05 1.075939e-07
7.465500e+05 9.169670e-08
7.466000e+05 9.498587e-08
7.466500e+05 1.239975e-07
7.467000e+05 9.809362e-08
7.467500e+05 1.165808e-07
7.468000e+05 1.146038e-07
7.468500e+05 8.976801e-08
7.469000e+05 1.379608e-07
7.469500e+05 1.187381e-07
7.470000e+05 1.144814e-07
7.470500e+05 1.255405e-07
7.471000e+05 1.096583e-07
7.471500e+05 1.090286e-07
7.472000e+05 1.055070e-07
7.472500e+05 1.055233e-07
7.473000e+05 1.092374e-07
7.473500e+05 1.247909e-07
7.474000e+05 1.250922e-07
7.474500e+05 1.328284e-07
7.475000e+05 1.090568e-07
7.475500e+05 1.145125e-07
7.476000e+05 9.993176e-08
7.476500e+05 1.104336e-07
7.477000e+05 1.174540e-07
7.477500e+05 1.213169e-07
7.478000e+05 8.161173e-08
7.478500e+05 1.087471e-07
7.479000e+05 1.147913e-07
7.479500e+05 8.368862e-08
7.480000e+05 8.514121e-08
7.480500e+05 9.839110e-08
7.481000e+05 1.280762e-07
7.481500e+05 1.068209e-07
7.482000e+05 1.191949e-07
7.482500e+05 1.104365e-07
7.483000e+05 1.134189e-07
7.483500e+05 1.297625e-07
7.484000e+05 1.144583e-07
7.484500e+05 9.773649e-08
7.485000e+05 1.005671e-07
7.485500e+05 9.648630e-08
7.486000e+05 1.127382e-07
7.486500e+05 1.063052e-07
7.487000e+05 1.164957e-07
7.487500e+05 1.135074e-07
7.488000e+05 1.227149e-07
7.488500e+05 1.207404e-07
7.489000e+05 1.140985e-07
7.489500e+05 1.113279e-07
7.490000e+05 1.040990e-07
7.490500e+05 1.122522e-07
7.491000e+05 9.356147e-08
7.491500e+05 1.201842e-07
7.492000e+05 9.827602e-08
7.492500e+05 1.071660e-07
7.493000e+05 1.159433e-07
7.493500e+05 1.200457e-07
7.494000e+05 1.059119e-07
7.494500e+05 1.527011e-07
7.495000e+05 1.010534e-07
7.495500e+05 1.059700e-07
7.496000e+05 1.001346e-07
7.496500e+05 1.040937e-07
7.497000e+05 1.073859e-07
7.497500e+05 1.334049e-07
7.498000e+05 1.277712e-07
7.498500e+05 1.072651e-07
7.499000e+05 1.011654e-07
7.499500e+05 1.143195e-07
7.500000e+05 1.040332e-07
7.500500e+05 1.044875e-07
7.501000e+05 1.038039e-07
7.501500e+05 9.735193e-08
7.502000e+05 1.214760e-07
7.502500e+05 1.195085e-07
7.503000e+05 8.681715e-08
7.503500e+05 8.799781e-08
7.504000e+05 8.523716e-08
7.504500e+05 1.159294e-07
7.505000e+05 1.134928e-07
7.505500e+05 9.451483e-08
7.506000e+05 1.064347e-07
7.506500e+05 1.291670e-07
7.507000e+05 9.462885e-08
7.507500e+05 9.722265e-08
7.508000e+05 1.184431e-07
7.508500e+05 1.342791e-07
7.509000e+05 1.115492e-07
7.509500e+05 1.290106e-07
7.510000e+05 1.027994e-07
7.510500e+05 9.316907e-08
7.511000e+05 9.898811e-08
7.511500e+05 9.860141e-08
7.512000e+05 1.101839e-07
7.512500e+05 1.192297e-07
7.513000e+05 1.017369e-07
7.513500e+05 1.004380e-07
7.514000e+05 1.271174e-07
7.514500e+05 1.310766e-07
7.515000e+05 1.092809e-07
7.515500e+05 1.179515e-07
7.516000e+05 1.250388e-07
7.516500e+05 9.215092e-08
7.517000e+05 1.082696e-07
7.517500e+05 1.018848e-07
7.518000e+05 1.150698e-07
7.518500e+05 1.346673e-07
7.519000e+05 1.040174e-07
7.519500e+05 9.794602e-08
7.520000e+05 1.162972e-07
7.520500e+05 1.142323e-07
7.521000e+05 1.018882e-07
7.521500e+05 1.133097e-07
7.522000e+05 1.083413e-07
7.522500e+05 1.127559e-07
7.523000e+05 1.107816e-07
7.523500e+05 1.047410e-07
7.524000e+05 1.015809e-07
7.524500e+05 1.206109e-07
7.525000e+05 1.069034e-07
7.525500e+05 1.038282e-07
7.526000e+05 1.185802e-07
7.526500e+05 1.160132e-07
7.527000e+05 1.114306e-07
7.527500e+05 1.126414e-07
7.528000e+05 1.141300e-07
7.528500e+05 1.148209e-07
7.529000e+05 7.973009e-08
7.529500e+05 9.434908e-08
7.530000e+05 1.011610e-07
7.530500e+05 1.220533e-07
7.531000e+05 1.294468e-07
7.531500e+05 8.709831e-08
7.532000e+05 1.293965e-07
7.532500e+05 1.225127e-07
7.533000e+05 9.881887e-08
7.533500e+05 9.520920e-08
7.534000e+05 1.085712e-07
7.534500e+05 1.132715e-07
7.535000e+05 1.087885e-07
7.535500e+05 1.079970e-07
7.536000e+05 1.075784e-07
7.536500e+05 1.095791e-07
7.537000e+05 1.163591e-07
7.537500e+05 8.492352e-08
7.538000e+05 1.131720e-07
7.538500e+05 1.062548e-07
7.539000e+05 1.108248e-07
7.539500e+05 1.125959e-07
7.540000e+05 9.567711e-08
7.540500e+05 1.361830e-07
7.541000e+05 1.293399e-07
7.541500e+05 1.017793e-07
7.542000e+05 1.370267e-07
7.542500e+05 9.730122e-08
7.543000e+05 1.049114e-07
7.543500e+05 1.131289e-07
7.544000e+05 1.156446e-07
7.544500e+05 9.756029e-08
7.545000e+05 1.162683e-07
7.545500e+05 1.231163e-07
7.546000e+05 1.119554e-07
7.546500e+05 1.005130e-07
7.547000e+05 8.717547e-08
7.547500e+05 9.989691e-08
7.548000e+05 9.864587e-08
7.548500e+05 1.310612e-07
7.549000e+05 1.238651e-07
7.549500e+05 9.140361e-08
7.550000e+05 1.089559e-07
7.550500e+05 1.104634e-07
7.551000e+05 1.021089e-07
7.551500e+05 8.441854e-08
7.552000e+05 9.505893e-08
7.552500e+05 9.876066e-08
7.553000e+05 9.273757e-08
7.553500e+05 1.176490e-07
7.554000e+05 8.971654e-08
7.554500e+05 1.006328e-07
7.555000e+05 1.189722e-07
7.555500e+05 1.184611e-07
7.556000e+05 9.218537e-08
7.556500e+05 9.475421e-08
7.557000e+05 9.523395e-08
7.557500e+05 1.062667e-07
7.558000e+05 9.468205e-08
7.558500e+05 1.097029e-07
7.559000e+05 1.069017e-07
7.559500e+05 1.001934e-07
7.560000e+05 1.041020e-07
7.560500e+05 9.879149e-08
7.561000e+05 1.027196e-07
7.561500e+05 1.199787e-07
7.562000e+05 9.808571e-08
7.562500e+05 9.559265e-08
7.563000e+05 1.159175e-07
7.563500e+05 9.922037e-08
7.564000e+05 9.762021e-08
7.564500e+05 1.072482e-07
7.565000e+05 9.427303e-08
7.565500e+05 1.047801e-07
7.566000e+05 1.041473e-07
7.566500e+05 9.271567e-08
7.567000e+05 1.018333e-07
7.567500e+05 1.276099e-07
7.568000e+05 1.018317e-07
7.568500e+05 1.148635e-07
7.569000e+05 1.471190e-07
7.569500e+05 1.340388e-07
7.570000e+05 1.221537e-07
7.570500e+05 1.054304e-07
7.571000e+05 8.433861e-08
7.571500e+05 1.194618e-07
7.572000e+05 1.126452e-07
7.572500e+05 1.085844e-07
7.573000e+05 9.687842e-08
7.573500e+05 1.148821e-07
7.574000e+05 9.629534e-08
7.574500e+05 1.102004e-07
7.575000e+05 1.019741e-07
7.575500e+05 9.698545e-08
7.576000e+05 8.107012e-08
7.576500e+05 1.094936e-07
7.577000e+05 1.154083e-07
7.577500e+05 1.219614e-07
7.578000e+05 1.165611e-07
7.578500e+05 1.183258e-07
7.579000e+05 9.143209e-08
7.579500e+05 1.081682e-07
7.580000e+05 8.022318e-08
7.580500e+05 9.535591e-08
7.581000e+05 1.181788e-07
7.581500e+05 1.246432e-07
7.582000e+05 1.230625e-07
7.582500e+05 1.137697e-07
7.583000e+05 9.717993e-08
7.583500e+05 9.548301e-08
7.584000e+05 1.111613e-07
7.584500e+05 1.259222e-07
7.585000e+05 1.214226e-07
7.585500e+05 1.276985e-07
7.586000e+05 1.103306e-07
7.586500e+05 1.165990e-07
7.587000e+05 1.025773e-07
7.587500e+05 1.217883e-07
7.588000e+05 1.159119e-07
7.588500e+05 1.227160e-07
7.589000e+05 1.091253e-07
7.589500e+05 9.696219e-08
7.590000e+05 9.670589e-08
7.590500e+05 1.061140e-07
7.591000e+05 9.797927e-08
7.591500e+05 8.748047e-08
7.592000e+05 1.129058e-07
7.592500e+05 9.656249e-08
7.593000e+05 8.942163e-08
7.593500e+05 1.089506e-07
7.594000e+05 1.035556e-07
7.594500e+05 1.300768e-07
7.595000e+05 1.200438e-07
7.595500e+05 1.286547e-07
7.596000e+05 9.740962e-08
7.596500e+05 9.509578e-08
7.597000e+05 9.367872e-08
7.597500e+05 1.009853e-07
7.598000e+05 1.077766e-07
7.598500e+05 1.067548e-07
7.599000e+05 1.206160e-07
7.599500e+05 1.011927e-07
7.600000e+05 1.115461e-07
7.600500e+05 1.025858e-07
7.601000e+05 1.183618e-07
7.601500e+05 1.205451e-07
7.602000e+05 8.735874e-08
7.602500e+05 9.936980e-08
7.603000e+05 1.058800e-07
7.603500e+05 1.126908e-07
7.604000e+05 1.174587e-07
7.604500e+05 1.255523e-07
7.605000e+05 1.168160e-07
7.605500e+05 1.012716e-07
7.606000e+05 1.054385e-07
7.606500e+05 1.209485e-07
7.607000e+05 9.352150e-08
7.607500e+05 1.077048e-07
7.608000e+05 9.845144e-08
7.608500e+05 8.712417e-08
7.609000e+05 1.033922e-07
7.609500e+05 8.113221e-08
7.610000e+05 1.321012e-07
7.610500e+05 9.989157e-08
7.611000e+05 1.140315e-07
7.611500e+05 1.302969e-07
7.612000e+05 1.255234e-07
7.612500e+05 1.362311e-07
7.613000e+05 1.012467e-07
7.613500e+05 1.051924e-07
7.614000e+05 8.939721e-08
7.614500e+05 1.009798e-07
7.615000e+05 1.101115e-07
7.615500e+05 9.537399e-08
7.616000e+05 1.114907e-07
7.616500e+05 1.137842e-07
7.617000e+05 9.988929e-08
7.617500e+05 9.928556e-08
7.618000e+05 1.143133e-07
7.618500e+05 1.175820e-07
7.619000e+05 1.179184e-07
7.619500e+05 1.097677e-07
7.620000e+05 9.943485e-08
7.620500e+05 1.025584e-07
7.621000e+05 1.057769e-07
7.621500e+05 9.967108e-08
7.622000e+05 9.672566e-08
7.622500e+05 1.220171e-07
7.623000e+05 1.230110e-07
7.623500e+05 1.206431e-07
7.624000e+05 1.209002e-07
7.624500e+05 1.368952e-07
7.625000e+05 9.438935e-08
7.625500e+05 1.139615e-07
7.626000e+05 8.802151e-08
7.626500e+05 9.352497e-08
7.627000e+05 1.051239e-07
7.627500e+05 1.100165e-07
7.628000e+05 1.147904e-07
7.628500e+05 9.830183e-08
7.629000e+05 1.019543e-07
7.629500e+05 9.058879e-08
7.630000e+05 1.083998e-07
7.630500e+05 1.061755e-07
7.631000e+05 1.303139e-07
7.631500e+05 9.208570e-08
7.632000e+05 7.218327e-08
7.632500e+05 1.106420e-07
7.633000e+05 8.969575e-08
7.633500e+05 1.019368e-07
7.634000e+05 9.172005e-08
7.634500e+05 9.620281e-08
7.635000e+05 1.253818e-07
7.635500e+05 9.539901e-08
7.636000e+05 1.224251e-07
7.636500e+05 9.087830e-08
7.637000e+05 1.227071e-07
7.637500e+05 9.353152e-08
7.638000e+05 1.019874e-07
7.638500e+05 1.112333e-07
7.639000e+05 1.195596e-07
7.639500e+05 7.953113e-08
7.640000e+05 8.827297e-08
7.640500e+05 9.744942e-08
7.641000e+05 1.010385e-07
7.641500e+05 1.040065e-07
7.642000e+05 1.321438e-07
7.642500e+05 1.130627e-07
7.643000e+05 1.002037e-07
7.643500e+05 9.706380e-08
7.644000e+05 1.058600e-07
7.644500e+05 1.175762e-07
7.645000e+05 1.270452e-07
7.645500e+05 1.053048e-07
7.646000e+05 1.030471e-07
7.646500e+05 1.081886e-07
7.647000e+05 1.138843e-07
7.647500e+05 1.070969e-07
7.648000e+05 1.179890e-07
7.648500e+05 1.203232e-07
7.649000e+05 1.014756e-07
7.649500e+05 9.929419e-08
7.650000e+05 1.115816e-07
7.650500e+05 1.027816e-07
7.651000e+05 1.150853e-07
7.651500e+05 1.089999e-07
7.652000e+05 1.008446e-07
7.652500e+05 9.674844e-08
7.653000e+05 1.050405e-07
7.653500e+05 8.812471e-08
7.654000e+05 1.262644e-07
7.654500e+05 1.091385e-07
7.655000e+05 1.037987e-07
7.655500e+05 9.558987e-08
7.656000e+05 1.182849e-07
7.656500e+05 1.085202e-07
7.657000e+05 1.107097e-07
7.657500e+05 1.004945e-07
7.658000e+05 1.202906e-07
7.658500e+05 1.069252e-07
7.659000e+05 9.514402e-08
7.659500e+05 9.814200e-08
7.660000e+05 1.034420e-07
7.660500e+05 1.281867e-07
7.661000e+05 1.014730e-07
7.661500e+05 1.051625e-07
7.662000e+05 8.366083e-08
7.662500e+05 8.623368e-08
7.663000e+05 9.562314e-08
7.663500e+05 1.097343e-07
7.664000e+05 1.109341e-07
7.664500e+05 9.557636e-08
7.665000e+05 1.006996e-07
7.665500e+05 1.121188e-07
7.666000e+05 9.891112e-08
7.666500e+05 1.159710e-07
7.667000e+05 1.066271e-07
7.667500e+05 1.160541e-07
7.668000e+05 9.896841e-08
7.668500e+05 8.751529e-08
7.669000e+05 1.177516e-07
7.669500e+05 1.114859e-07
7.670000e+05 8.806679e-08
7.670500e+05 1.130813e-07
7.671000e+05 1.055564e-07
7.671500e+05 1.023143e-07
7.672000e+05 1.190311e-07
7.672500e+05 1.097436e-07
7.673000e+05 1.039614e-07
7.673500e+05 1.107526e-07
7.674000e+05 8.794870e-08
7.674500e+05 1.032754e-07
7.675000e+05 1.154415e-07
7.675500e+05 1.130819e-07
7.676000e+05 1.038958e-07
7.676500e+05 1.070369e-07
7.677000e+05 1.201976e-07
7.677500e+05 9.376871e-08
7.678000e+05 1.169719e-07
7.678500e+05 8.929888e-08
7.679000e+05 1.104804e-07
7.679500e+05 1.076933e-07
7.680000e+05 8.652389e-08
7.680500e+05 1.107087e-07
7.681000e+05 9.898937e-08
7.681500e+05 1.341774e-07
7.682000e+05 8.308595e-08
7.682500e+05 1.102569e-07
7.683000e+05 1.070466e-07
7.683500e+05 9.472485e-08
7.684000e+05 9.622249e-08
7.684500e+05 1.119000e-07
7.685000e+05 9.437814e-08
7.685500e+05 1.092508e-07
7.686000e+05 9.477466e-08
7.686500e+05 8.303381e-08
7.687000e+05 1.022244e-07
7.687500e+05 9.641777e-08
7.688000e+05 8.730753e-08
7.688500e+05 1.008553e-07
7.689000e+05 9.065412e-08
7.689500e+05 1.008604e-07
7.690000e+05 1.001648e-07
7.690500e+05 9.292274e-08
7.691000e+05 1.248403e-07
7.691500e+05 9.078095e-08
7.692000e+05 9.577543e-08
7.692500e+05 9.709512e-08
7.693000e+05 9.441093e-08
[truncated: 379,887 more chars]
