# Supplementary material for: Escape dynamics of active particles in multistable potentials
Source: Nat Commun. 2021 Apr 27;12:2446. doi: 10.1038/s41467-021-22647-6 (PMC8079420; doi:10.1038/s41467-021-22647-6)
Supplement: Supplementary file 2 — Source Data [file 41467_2021_22647_MOESM2_ESM.zip › Source Data/Fig2c_fast_DR_fit.txt]

frequency Snn
1.500000e+02 1.544032e-06
1.550000e+02 1.544032e-06
1.600000e+02 1.544032e-06
1.650000e+02 1.544032e-06
1.700000e+02 1.544032e-06
1.750000e+02 1.544032e-06
1.800000e+02 1.544032e-06
1.850000e+02 1.544031e-06
1.900000e+02 1.544031e-06
1.950000e+02 1.544031e-06
2.000000e+02 1.544031e-06
2.050000e+02 1.544031e-06
2.100000e+02 1.544031e-06
2.150000e+02 1.544031e-06
2.200000e+02 1.544031e-06
2.250000e+02 1.544031e-06
2.300000e+02 1.544031e-06
2.350000e+02 1.544031e-06
2.400000e+02 1.544031e-06
2.450000e+02 1.544031e-06
2.500000e+02 1.544030e-06
2.550000e+02 1.544030e-06
2.600000e+02 1.544030e-06
2.650000e+02 1.544030e-06
2.700000e+02 1.544030e-06
2.750000e+02 1.544030e-06
2.800000e+02 1.544030e-06
2.850000e+02 1.544030e-06
2.900000e+02 1.544030e-06
2.950000e+02 1.544030e-06
3.000000e+02 1.544029e-06
3.050000e+02 1.544029e-06
3.100000e+02 1.544029e-06
3.150000e+02 1.544029e-06
3.200000e+02 1.544029e-06
3.250000e+02 1.544029e-06
3.300000e+02 1.544029e-06
3.350000e+02 1.544029e-06
3.400000e+02 1.544029e-06
3.450000e+02 1.544028e-06
3.500000e+02 1.544028e-06
3.550000e+02 1.544028e-06
3.600000e+02 1.544028e-06
3.650000e+02 1.544028e-06
3.700000e+02 1.544028e-06
3.750000e+02 1.544028e-06
3.800000e+02 1.544028e-06
3.850000e+02 1.544027e-06
3.900000e+02 1.544027e-06
3.950000e+02 1.544027e-06
4.000000e+02 1.544027e-06
4.050000e+02 1.544027e-06
4.100000e+02 1.544027e-06
4.150000e+02 1.544027e-06
4.200000e+02 1.544026e-06
4.250000e+02 1.544026e-06
4.300000e+02 1.544026e-06
4.350000e+02 1.544026e-06
4.400000e+02 1.544026e-06
4.450000e+02 1.544026e-06
4.500000e+02 1.544025e-06
4.550000e+02 1.544025e-06
4.600000e+02 1.544025e-06
4.650000e+02 1.544025e-06
4.700000e+02 1.544025e-06
4.750000e+02 1.544025e-06
4.800000e+02 1.544024e-06
4.850000e+02 1.544024e-06
4.900000e+02 1.544024e-06
4.950000e+02 1.544024e-06
5.000000e+02 1.544024e-06
5.050000e+02 1.544024e-06
5.100000e+02 1.544023e-06
5.150000e+02 1.544023e-06
5.200000e+02 1.544023e-06
5.250000e+02 1.544023e-06
5.300000e+02 1.544023e-06
5.350000e+02 1.544023e-06
5.400000e+02 1.544022e-06
5.450000e+02 1.544022e-06
5.500000e+02 1.544022e-06
5.550000e+02 1.544022e-06
5.600000e+02 1.544022e-06
5.650000e+02 1.544021e-06
5.700000e+02 1.544021e-06
5.750000e+02 1.544021e-06
5.800000e+02 1.544021e-06
5.850000e+02 1.544021e-06
5.900000e+02 1.544020e-06
5.950000e+02 1.544020e-06
6.000000e+02 1.544020e-06
6.050000e+02 1.544020e-06
6.100000e+02 1.544019e-06
6.150000e+02 1.544019e-06
6.200000e+02 1.544019e-06
6.250000e+02 1.544019e-06
6.300000e+02 1.544019e-06
6.350000e+02 1.544018e-06
6.400000e+02 1.544018e-06
6.450000e+02 1.544018e-06
6.500000e+02 1.544018e-06
6.550000e+02 1.544017e-06
6.600000e+02 1.544017e-06
6.650000e+02 1.544017e-06
6.700000e+02 1.544017e-06
6.750000e+02 1.544016e-06
6.800000e+02 1.544016e-06
6.850000e+02 1.544016e-06
6.900000e+02 1.544016e-06
6.950000e+02 1.544016e-06
7.000000e+02 1.544015e-06
7.050000e+02 1.544015e-06
7.100000e+02 1.544015e-06
7.150000e+02 1.544015e-06
7.200000e+02 1.544014e-06
7.250000e+02 1.544014e-06
7.300000e+02 1.544014e-06
7.350000e+02 1.544013e-06
7.400000e+02 1.544013e-06
7.450000e+02 1.544013e-06
7.500000e+02 1.544013e-06
7.550000e+02 1.544012e-06
7.600000e+02 1.544012e-06
7.650000e+02 1.544012e-06
7.700000e+02 1.544012e-06
7.750000e+02 1.544011e-06
7.800000e+02 1.544011e-06
7.850000e+02 1.544011e-06
7.900000e+02 1.544011e-06
7.950000e+02 1.544010e-06
8.000000e+02 1.544010e-06
8.050000e+02 1.544010e-06
8.100000e+02 1.544009e-06
8.150000e+02 1.544009e-06
8.200000e+02 1.544009e-06
8.250000e+02 1.544008e-06
8.300000e+02 1.544008e-06
8.350000e+02 1.544008e-06
8.400000e+02 1.544008e-06
8.450000e+02 1.544007e-06
8.500000e+02 1.544007e-06
8.550000e+02 1.544007e-06
8.600000e+02 1.544006e-06
8.650000e+02 1.544006e-06
8.700000e+02 1.544006e-06
8.750000e+02 1.544005e-06
8.800000e+02 1.544005e-06
8.850000e+02 1.544005e-06
8.900000e+02 1.544005e-06
8.950000e+02 1.544004e-06
9.000000e+02 1.544004e-06
9.050000e+02 1.544004e-06
9.100000e+02 1.544003e-06
9.150000e+02 1.544003e-06
9.200000e+02 1.544003e-06
9.250000e+02 1.544002e-06
9.300000e+02 1.544002e-06
9.350000e+02 1.544002e-06
9.400000e+02 1.544001e-06
9.450000e+02 1.544001e-06
9.500000e+02 1.544001e-06
9.550000e+02 1.544000e-06
9.600000e+02 1.544000e-06
9.650000e+02 1.544000e-06
9.700000e+02 1.543999e-06
9.750000e+02 1.543999e-06
9.800000e+02 1.543999e-06
9.850000e+02 1.543998e-06
9.900000e+02 1.543998e-06
9.950000e+02 1.543998e-06
1.000000e+03 1.543997e-06
1.005000e+03 1.543997e-06
1.010000e+03 1.543996e-06
1.015000e+03 1.543996e-06
1.020000e+03 1.543996e-06
1.025000e+03 1.543995e-06
1.030000e+03 1.543995e-06
1.035000e+03 1.543995e-06
1.040000e+03 1.543994e-06
1.045000e+03 1.543994e-06
1.050000e+03 1.543994e-06
1.055000e+03 1.543993e-06
1.060000e+03 1.543993e-06
1.065000e+03 1.543992e-06
1.070000e+03 1.543992e-06
1.075000e+03 1.543992e-06
1.080000e+03 1.543991e-06
1.085000e+03 1.543991e-06
1.090000e+03 1.543990e-06
1.095000e+03 1.543990e-06
1.100000e+03 1.543990e-06
1.105000e+03 1.543989e-06
1.110000e+03 1.543989e-06
1.115000e+03 1.543989e-06
1.120000e+03 1.543988e-06
1.125000e+03 1.543988e-06
1.130000e+03 1.543987e-06
1.135000e+03 1.543987e-06
1.140000e+03 1.543987e-06
1.145000e+03 1.543986e-06
1.150000e+03 1.543986e-06
1.155000e+03 1.543985e-06
1.160000e+03 1.543985e-06
1.165000e+03 1.543984e-06
1.170000e+03 1.543984e-06
1.175000e+03 1.543984e-06
1.180000e+03 1.543983e-06
1.185000e+03 1.543983e-06
1.190000e+03 1.543982e-06
1.195000e+03 1.543982e-06
1.200000e+03 1.543982e-06
1.205000e+03 1.543981e-06
1.210000e+03 1.543981e-06
1.215000e+03 1.543980e-06
1.220000e+03 1.543980e-06
1.225000e+03 1.543979e-06
1.230000e+03 1.543979e-06
1.235000e+03 1.543979e-06
1.240000e+03 1.543978e-06
1.245000e+03 1.543978e-06
1.250000e+03 1.543977e-06
1.255000e+03 1.543977e-06
1.260000e+03 1.543976e-06
1.265000e+03 1.543976e-06
1.270000e+03 1.543975e-06
1.275000e+03 1.543975e-06
1.280000e+03 1.543974e-06
1.285000e+03 1.543974e-06
1.290000e+03 1.543974e-06
1.295000e+03 1.543973e-06
1.300000e+03 1.543973e-06
1.305000e+03 1.543972e-06
1.310000e+03 1.543972e-06
1.315000e+03 1.543971e-06
1.320000e+03 1.543971e-06
1.325000e+03 1.543970e-06
1.330000e+03 1.543970e-06
1.335000e+03 1.543969e-06
1.340000e+03 1.543969e-06
1.345000e+03 1.543968e-06
1.350000e+03 1.543968e-06
1.355000e+03 1.543967e-06
1.360000e+03 1.543967e-06
1.365000e+03 1.543967e-06
1.370000e+03 1.543966e-06
1.375000e+03 1.543966e-06
1.380000e+03 1.543965e-06
1.385000e+03 1.543965e-06
1.390000e+03 1.543964e-06
1.395000e+03 1.543964e-06
1.400000e+03 1.543963e-06
1.405000e+03 1.543963e-06
1.410000e+03 1.543962e-06
1.415000e+03 1.543962e-06
1.420000e+03 1.543961e-06
1.425000e+03 1.543961e-06
1.430000e+03 1.543960e-06
1.435000e+03 1.543960e-06
1.440000e+03 1.543959e-06
1.445000e+03 1.543959e-06
1.450000e+03 1.543958e-06
1.455000e+03 1.543957e-06
1.460000e+03 1.543957e-06
1.465000e+03 1.543956e-06
1.470000e+03 1.543956e-06
1.475000e+03 1.543955e-06
1.480000e+03 1.543955e-06
1.485000e+03 1.543954e-06
1.490000e+03 1.543954e-06
1.495000e+03 1.543953e-06
1.500000e+03 1.543953e-06
1.505000e+03 1.543952e-06
1.510000e+03 1.543952e-06
1.515000e+03 1.543951e-06
1.520000e+03 1.543951e-06
1.525000e+03 1.543950e-06
1.530000e+03 1.543950e-06
1.535000e+03 1.543949e-06
1.540000e+03 1.543948e-06
1.545000e+03 1.543948e-06
1.550000e+03 1.543947e-06
1.555000e+03 1.543947e-06
1.560000e+03 1.543946e-06
1.565000e+03 1.543946e-06
1.570000e+03 1.543945e-06
1.575000e+03 1.543945e-06
1.580000e+03 1.543944e-06
1.585000e+03 1.543943e-06
1.590000e+03 1.543943e-06
1.595000e+03 1.543942e-06
1.600000e+03 1.543942e-06
1.605000e+03 1.543941e-06
1.610000e+03 1.543941e-06
1.615000e+03 1.543940e-06
1.620000e+03 1.543939e-06
1.625000e+03 1.543939e-06
1.630000e+03 1.543938e-06
1.635000e+03 1.543938e-06
1.640000e+03 1.543937e-06
1.645000e+03 1.543937e-06
1.650000e+03 1.543936e-06
1.655000e+03 1.543935e-06
1.660000e+03 1.543935e-06
1.665000e+03 1.543934e-06
1.670000e+03 1.543934e-06
1.675000e+03 1.543933e-06
1.680000e+03 1.543932e-06
1.685000e+03 1.543932e-06
1.690000e+03 1.543931e-06
1.695000e+03 1.543931e-06
1.700000e+03 1.543930e-06
1.705000e+03 1.543929e-06
1.710000e+03 1.543929e-06
1.715000e+03 1.543928e-06
1.720000e+03 1.543928e-06
1.725000e+03 1.543927e-06
1.730000e+03 1.543926e-06
1.735000e+03 1.543926e-06
1.740000e+03 1.543925e-06
1.745000e+03 1.543925e-06
1.750000e+03 1.543924e-06
1.755000e+03 1.543923e-06
1.760000e+03 1.543923e-06
1.765000e+03 1.543922e-06
1.770000e+03 1.543921e-06
1.775000e+03 1.543921e-06
1.780000e+03 1.543920e-06
1.785000e+03 1.543920e-06
1.790000e+03 1.543919e-06
1.795000e+03 1.543918e-06
1.800000e+03 1.543918e-06
1.805000e+03 1.543917e-06
1.810000e+03 1.543916e-06
1.815000e+03 1.543916e-06
1.820000e+03 1.543915e-06
1.825000e+03 1.543914e-06
1.830000e+03 1.543914e-06
1.835000e+03 1.543913e-06
1.840000e+03 1.543912e-06
1.845000e+03 1.543912e-06
1.850000e+03 1.543911e-06
1.855000e+03 1.543910e-06
1.860000e+03 1.543910e-06
1.865000e+03 1.543909e-06
1.870000e+03 1.543908e-06
1.875000e+03 1.543908e-06
1.880000e+03 1.543907e-06
1.885000e+03 1.543906e-06
1.890000e+03 1.543906e-06
1.895000e+03 1.543905e-06
1.900000e+03 1.543904e-06
1.905000e+03 1.543904e-06
1.910000e+03 1.543903e-06
1.915000e+03 1.543902e-06
1.920000e+03 1.543902e-06
1.925000e+03 1.543901e-06
1.930000e+03 1.543900e-06
1.935000e+03 1.543900e-06
1.940000e+03 1.543899e-06
1.945000e+03 1.543898e-06
1.950000e+03 1.543898e-06
1.955000e+03 1.543897e-06
1.960000e+03 1.543896e-06
1.965000e+03 1.543896e-06
1.970000e+03 1.543895e-06
1.975000e+03 1.543894e-06
1.980000e+03 1.543893e-06
1.985000e+03 1.543893e-06
1.990000e+03 1.543892e-06
1.995000e+03 1.543891e-06
2.000000e+03 1.543891e-06
2.005000e+03 1.543890e-06
2.010000e+03 1.543889e-06
2.015000e+03 1.543888e-06
2.020000e+03 1.543888e-06
2.025000e+03 1.543887e-06
2.030000e+03 1.543886e-06
2.035000e+03 1.543886e-06
2.040000e+03 1.543885e-06
2.045000e+03 1.543884e-06
2.050000e+03 1.543883e-06
2.055000e+03 1.543883e-06
2.060000e+03 1.543882e-06
2.065000e+03 1.543881e-06
2.070000e+03 1.543881e-06
2.075000e+03 1.543880e-06
2.080000e+03 1.543879e-06
2.085000e+03 1.543878e-06
2.090000e+03 1.543878e-06
2.095000e+03 1.543877e-06
2.100000e+03 1.543876e-06
2.105000e+03 1.543875e-06
2.110000e+03 1.543875e-06
2.115000e+03 1.543874e-06
2.120000e+03 1.543873e-06
2.125000e+03 1.543872e-06
2.130000e+03 1.543872e-06
2.135000e+03 1.543871e-06
2.140000e+03 1.543870e-06
2.145000e+03 1.543869e-06
2.150000e+03 1.543869e-06
2.155000e+03 1.543868e-06
2.160000e+03 1.543867e-06
2.165000e+03 1.543866e-06
2.170000e+03 1.543865e-06
2.175000e+03 1.543865e-06
2.180000e+03 1.543864e-06
2.185000e+03 1.543863e-06
2.190000e+03 1.543862e-06
2.195000e+03 1.543862e-06
2.200000e+03 1.543861e-06
2.205000e+03 1.543860e-06
2.210000e+03 1.543859e-06
2.215000e+03 1.543858e-06
2.220000e+03 1.543858e-06
2.225000e+03 1.543857e-06
2.230000e+03 1.543856e-06
2.235000e+03 1.543855e-06
2.240000e+03 1.543855e-06
2.245000e+03 1.543854e-06
2.250000e+03 1.543853e-06
2.255000e+03 1.543852e-06
2.260000e+03 1.543851e-06
2.265000e+03 1.543851e-06
2.270000e+03 1.543850e-06
2.275000e+03 1.543849e-06
2.280000e+03 1.543848e-06
2.285000e+03 1.543847e-06
2.290000e+03 1.543846e-06
2.295000e+03 1.543846e-06
2.300000e+03 1.543845e-06
2.305000e+03 1.543844e-06
2.310000e+03 1.543843e-06
2.315000e+03 1.543842e-06
2.320000e+03 1.543842e-06
2.325000e+03 1.543841e-06
2.330000e+03 1.543840e-06
2.335000e+03 1.543839e-06
2.340000e+03 1.543838e-06
2.345000e+03 1.543837e-06
2.350000e+03 1.543837e-06
2.355000e+03 1.543836e-06
2.360000e+03 1.543835e-06
2.365000e+03 1.543834e-06
2.370000e+03 1.543833e-06
2.375000e+03 1.543832e-06
2.380000e+03 1.543832e-06
2.385000e+03 1.543831e-06
2.390000e+03 1.543830e-06
2.395000e+03 1.543829e-06
2.400000e+03 1.543828e-06
2.405000e+03 1.543827e-06
2.410000e+03 1.543826e-06
2.415000e+03 1.543826e-06
2.420000e+03 1.543825e-06
2.425000e+03 1.543824e-06
2.430000e+03 1.543823e-06
2.435000e+03 1.543822e-06
2.440000e+03 1.543821e-06
2.445000e+03 1.543820e-06
2.450000e+03 1.543820e-06
2.455000e+03 1.543819e-06
2.460000e+03 1.543818e-06
2.465000e+03 1.543817e-06
2.470000e+03 1.543816e-06
2.475000e+03 1.543815e-06
2.480000e+03 1.543814e-06
2.485000e+03 1.543813e-06
2.490000e+03 1.543813e-06
2.495000e+03 1.543812e-06
2.500000e+03 1.543811e-06
2.505000e+03 1.543810e-06
2.510000e+03 1.543809e-06
2.515000e+03 1.543808e-06
2.520000e+03 1.543807e-06
2.525000e+03 1.543806e-06
2.530000e+03 1.543805e-06
2.535000e+03 1.543804e-06
2.540000e+03 1.543804e-06
2.545000e+03 1.543803e-06
2.550000e+03 1.543802e-06
2.555000e+03 1.543801e-06
2.560000e+03 1.543800e-06
2.565000e+03 1.543799e-06
2.570000e+03 1.543798e-06
2.575000e+03 1.543797e-06
2.580000e+03 1.543796e-06
2.585000e+03 1.543795e-06
2.590000e+03 1.543794e-06
2.595000e+03 1.543794e-06
2.600000e+03 1.543793e-06
2.605000e+03 1.543792e-06
2.610000e+03 1.543791e-06
2.615000e+03 1.543790e-06
2.620000e+03 1.543789e-06
2.625000e+03 1.543788e-06
2.630000e+03 1.543787e-06
2.635000e+03 1.543786e-06
2.640000e+03 1.543785e-06
2.645000e+03 1.543784e-06
2.650000e+03 1.543783e-06
2.655000e+03 1.543782e-06
2.660000e+03 1.543781e-06
2.665000e+03 1.543780e-06
2.670000e+03 1.543780e-06
2.675000e+03 1.543779e-06
2.680000e+03 1.543778e-06
2.685000e+03 1.543777e-06
2.690000e+03 1.543776e-06
2.695000e+03 1.543775e-06
2.700000e+03 1.543774e-06
2.705000e+03 1.543773e-06
2.710000e+03 1.543772e-06
2.715000e+03 1.543771e-06
2.720000e+03 1.543770e-06
2.725000e+03 1.543769e-06
2.730000e+03 1.543768e-06
2.735000e+03 1.543767e-06
2.740000e+03 1.543766e-06
2.745000e+03 1.543765e-06
2.750000e+03 1.543764e-06
2.755000e+03 1.543763e-06
2.760000e+03 1.543762e-06
2.765000e+03 1.543761e-06
2.770000e+03 1.543760e-06
2.775000e+03 1.543759e-06
2.780000e+03 1.543758e-06
2.785000e+03 1.543757e-06
2.790000e+03 1.543756e-06
2.795000e+03 1.543755e-06
2.800000e+03 1.543754e-06
2.805000e+03 1.543753e-06
2.810000e+03 1.543752e-06
2.815000e+03 1.543751e-06
2.820000e+03 1.543750e-06
2.825000e+03 1.543749e-06
2.830000e+03 1.543748e-06
2.835000e+03 1.543747e-06
2.840000e+03 1.543746e-06
2.845000e+03 1.543745e-06
2.850000e+03 1.543744e-06
2.855000e+03 1.543743e-06
2.860000e+03 1.543742e-06
2.865000e+03 1.543741e-06
2.870000e+03 1.543740e-06
2.875000e+03 1.543739e-06
2.880000e+03 1.543738e-06
2.885000e+03 1.543737e-06
2.890000e+03 1.543736e-06
2.895000e+03 1.543735e-06
2.900000e+03 1.543734e-06
2.905000e+03 1.543733e-06
2.910000e+03 1.543732e-06
2.915000e+03 1.543731e-06
2.920000e+03 1.543730e-06
2.925000e+03 1.543729e-06
2.930000e+03 1.543728e-06
2.935000e+03 1.543727e-06
2.940000e+03 1.543726e-06
2.945000e+03 1.543725e-06
2.950000e+03 1.543724e-06
2.955000e+03 1.543723e-06
2.960000e+03 1.543722e-06
2.965000e+03 1.543721e-06
2.970000e+03 1.543719e-06
2.975000e+03 1.543718e-06
2.980000e+03 1.543717e-06
2.985000e+03 1.543716e-06
2.990000e+03 1.543715e-06
2.995000e+03 1.543714e-06
3.000000e+03 1.543713e-06
3.005000e+03 1.543712e-06
3.010000e+03 1.543711e-06
3.015000e+03 1.543710e-06
3.020000e+03 1.543709e-06
3.025000e+03 1.543708e-06
3.030000e+03 1.543707e-06
3.035000e+03 1.543706e-06
3.040000e+03 1.543705e-06
3.045000e+03 1.543703e-06
3.050000e+03 1.543702e-06
3.055000e+03 1.543701e-06
3.060000e+03 1.543700e-06
3.065000e+03 1.543699e-06
3.070000e+03 1.543698e-06
3.075000e+03 1.543697e-06
3.080000e+03 1.543696e-06
3.085000e+03 1.543695e-06
3.090000e+03 1.543694e-06
3.095000e+03 1.543693e-06
3.100000e+03 1.543691e-06
3.105000e+03 1.543690e-06
3.110000e+03 1.543689e-06
3.115000e+03 1.543688e-06
3.120000e+03 1.543687e-06
3.125000e+03 1.543686e-06
3.130000e+03 1.543685e-06
3.135000e+03 1.543684e-06
3.140000e+03 1.543683e-06
3.145000e+03 1.543681e-06
3.150000e+03 1.543680e-06
3.155000e+03 1.543679e-06
3.160000e+03 1.543678e-06
3.165000e+03 1.543677e-06
3.170000e+03 1.543676e-06
3.175000e+03 1.543675e-06
3.180000e+03 1.543674e-06
3.185000e+03 1.543673e-06
3.190000e+03 1.543671e-06
3.195000e+03 1.543670e-06
3.200000e+03 1.543669e-06
3.205000e+03 1.543668e-06
3.210000e+03 1.543667e-06
3.215000e+03 1.543666e-06
3.220000e+03 1.543665e-06
3.225000e+03 1.543663e-06
3.230000e+03 1.543662e-06
3.235000e+03 1.543661e-06
3.240000e+03 1.543660e-06
3.245000e+03 1.543659e-06
3.250000e+03 1.543658e-06
3.255000e+03 1.543657e-06
3.260000e+03 1.543655e-06
3.265000e+03 1.543654e-06
3.270000e+03 1.543653e-06
3.275000e+03 1.543652e-06
3.280000e+03 1.543651e-06
3.285000e+03 1.543650e-06
3.290000e+03 1.543648e-06
3.295000e+03 1.543647e-06
3.300000e+03 1.543646e-06
3.305000e+03 1.543645e-06
3.310000e+03 1.543644e-06
3.315000e+03 1.543643e-06
3.320000e+03 1.543641e-06
3.325000e+03 1.543640e-06
3.330000e+03 1.543639e-06
3.335000e+03 1.543638e-06
3.340000e+03 1.543637e-06
3.345000e+03 1.543635e-06
3.350000e+03 1.543634e-06
3.355000e+03 1.543633e-06
3.360000e+03 1.543632e-06
3.365000e+03 1.543631e-06
3.370000e+03 1.543629e-06
3.375000e+03 1.543628e-06
3.380000e+03 1.543627e-06
3.385000e+03 1.543626e-06
3.390000e+03 1.543625e-06
3.395000e+03 1.543623e-06
3.400000e+03 1.543622e-06
3.405000e+03 1.543621e-06
3.410000e+03 1.543620e-06
3.415000e+03 1.543619e-06
3.420000e+03 1.543617e-06
3.425000e+03 1.543616e-06
3.430000e+03 1.543615e-06
3.435000e+03 1.543614e-06
3.440000e+03 1.543613e-06
3.445000e+03 1.543611e-06
3.450000e+03 1.543610e-06
3.455000e+03 1.543609e-06
3.460000e+03 1.543608e-06
3.465000e+03 1.543606e-06
3.470000e+03 1.543605e-06
3.475000e+03 1.543604e-06
3.480000e+03 1.543603e-06
3.485000e+03 1.543601e-06
3.490000e+03 1.543600e-06
3.495000e+03 1.543599e-06
3.500000e+03 1.543598e-06
3.505000e+03 1.543597e-06
3.510000e+03 1.543595e-06
3.515000e+03 1.543594e-06
3.520000e+03 1.543593e-06
3.525000e+03 1.543592e-06
3.530000e+03 1.543590e-06
3.535000e+03 1.543589e-06
3.540000e+03 1.543588e-06
3.545000e+03 1.543587e-06
3.550000e+03 1.543585e-06
3.555000e+03 1.543584e-06
3.560000e+03 1.543583e-06
3.565000e+03 1.543581e-06
3.570000e+03 1.543580e-06
3.575000e+03 1.543579e-06
3.580000e+03 1.543578e-06
3.585000e+03 1.543576e-06
3.590000e+03 1.543575e-06
3.595000e+03 1.543574e-06
3.600000e+03 1.543573e-06
3.605000e+03 1.543571e-06
3.610000e+03 1.543570e-06
3.615000e+03 1.543569e-06
3.620000e+03 1.543567e-06
3.625000e+03 1.543566e-06
3.630000e+03 1.543565e-06
3.635000e+03 1.543564e-06
3.640000e+03 1.543562e-06
3.645000e+03 1.543561e-06
3.650000e+03 1.543560e-06
3.655000e+03 1.543558e-06
3.660000e+03 1.543557e-06
3.665000e+03 1.543556e-06
3.670000e+03 1.543555e-06
3.675000e+03 1.543553e-06
3.680000e+03 1.543552e-06
3.685000e+03 1.543551e-06
3.690000e+03 1.543549e-06
3.695000e+03 1.543548e-06
3.700000e+03 1.543547e-06
3.705000e+03 1.543545e-06
3.710000e+03 1.543544e-06
3.715000e+03 1.543543e-06
3.720000e+03 1.543541e-06
3.725000e+03 1.543540e-06
3.730000e+03 1.543539e-06
3.735000e+03 1.543537e-06
3.740000e+03 1.543536e-06
3.745000e+03 1.543535e-06
3.750000e+03 1.543533e-06
3.755000e+03 1.543532e-06
3.760000e+03 1.543531e-06
3.765000e+03 1.543529e-06
3.770000e+03 1.543528e-06
3.775000e+03 1.543527e-06
3.780000e+03 1.543525e-06
3.785000e+03 1.543524e-06
3.790000e+03 1.543523e-06
3.795000e+03 1.543521e-06
3.800000e+03 1.543520e-06
3.805000e+03 1.543519e-06
3.810000e+03 1.543517e-06
3.815000e+03 1.543516e-06
3.820000e+03 1.543515e-06
3.825000e+03 1.543513e-06
3.830000e+03 1.543512e-06
3.835000e+03 1.543511e-06
3.840000e+03 1.543509e-06
3.845000e+03 1.543508e-06
3.850000e+03 1.543506e-06
3.855000e+03 1.543505e-06
3.860000e+03 1.543504e-06
3.865000e+03 1.543502e-06
3.870000e+03 1.543501e-06
3.875000e+03 1.543500e-06
3.880000e+03 1.543498e-06
3.885000e+03 1.543497e-06
3.890000e+03 1.543495e-06
3.895000e+03 1.543494e-06
3.900000e+03 1.543493e-06
3.905000e+03 1.543491e-06
3.910000e+03 1.543490e-06
3.915000e+03 1.543489e-06
3.920000e+03 1.543487e-06
3.925000e+03 1.543486e-06
3.930000e+03 1.543484e-06
3.935000e+03 1.543483e-06
3.940000e+03 1.543482e-06
3.945000e+03 1.543480e-06
3.950000e+03 1.543479e-06
3.955000e+03 1.543477e-06
3.960000e+03 1.543476e-06
3.965000e+03 1.543475e-06
3.970000e+03 1.543473e-06
3.975000e+03 1.543472e-06
3.980000e+03 1.543470e-06
3.985000e+03 1.543469e-06
3.990000e+03 1.543468e-06
3.995000e+03 1.543466e-06
4.000000e+03 1.543465e-06
4.005000e+03 1.543463e-06
4.010000e+03 1.543462e-06
4.015000e+03 1.543460e-06
4.020000e+03 1.543459e-06
4.025000e+03 1.543458e-06
4.030000e+03 1.543456e-06
4.035000e+03 1.543455e-06
4.040000e+03 1.543453e-06
4.045000e+03 1.543452e-06
4.050000e+03 1.543450e-06
4.055000e+03 1.543449e-06
4.060000e+03 1.543448e-06
4.065000e+03 1.543446e-06
4.070000e+03 1.543445e-06
4.075000e+03 1.543443e-06
4.080000e+03 1.543442e-06
4.085000e+03 1.543440e-06
4.090000e+03 1.543439e-06
4.095000e+03 1.543437e-06
4.100000e+03 1.543436e-06
4.105000e+03 1.543434e-06
4.110000e+03 1.543433e-06
4.115000e+03 1.543432e-06
4.120000e+03 1.543430e-06
4.125000e+03 1.543429e-06
4.130000e+03 1.543427e-06
4.135000e+03 1.543426e-06
4.140000e+03 1.543424e-06
4.145000e+03 1.543423e-06
4.150000e+03 1.543421e-06
4.155000e+03 1.543420e-06
4.160000e+03 1.543418e-06
4.165000e+03 1.543417e-06
4.170000e+03 1.543415e-06
4.175000e+03 1.543414e-06
4.180000e+03 1.543412e-06
4.185000e+03 1.543411e-06
4.190000e+03 1.543409e-06
4.195000e+03 1.543408e-06
4.200000e+03 1.543406e-06
4.205000e+03 1.543405e-06
4.210000e+03 1.543404e-06
4.215000e+03 1.543402e-06
4.220000e+03 1.543401e-06
4.225000e+03 1.543399e-06
4.230000e+03 1.543398e-06
4.235000e+03 1.543396e-06
4.240000e+03 1.543395e-06
4.245000e+03 1.543393e-06
4.250000e+03 1.543391e-06
4.255000e+03 1.543390e-06
4.260000e+03 1.543388e-06
4.265000e+03 1.543387e-06
4.270000e+03 1.543385e-06
4.275000e+03 1.543384e-06
4.280000e+03 1.543382e-06
4.285000e+03 1.543381e-06
4.290000e+03 1.543379e-06
4.295000e+03 1.543378e-06
4.300000e+03 1.543376e-06
4.305000e+03 1.543375e-06
4.310000e+03 1.543373e-06
4.315000e+03 1.543372e-06
4.320000e+03 1.543370e-06
4.325000e+03 1.543369e-06
4.330000e+03 1.543367e-06
4.335000e+03 1.543366e-06
4.340000e+03 1.543364e-06
4.345000e+03 1.543363e-06
4.350000e+03 1.543361e-06
4.355000e+03 1.543359e-06
4.360000e+03 1.543358e-06
4.365000e+03 1.543356e-06
4.370000e+03 1.543355e-06
4.375000e+03 1.543353e-06
4.380000e+03 1.543352e-06
4.385000e+03 1.543350e-06
4.390000e+03 1.543349e-06
4.395000e+03 1.543347e-06
4.400000e+03 1.543345e-06
4.405000e+03 1.543344e-06
4.410000e+03 1.543342e-06
4.415000e+03 1.543341e-06
4.420000e+03 1.543339e-06
4.425000e+03 1.543338e-06
4.430000e+03 1.543336e-06
4.435000e+03 1.543334e-06
4.440000e+03 1.543333e-06
4.445000e+03 1.543331e-06
4.450000e+03 1.543330e-06
4.455000e+03 1.543328e-06
4.460000e+03 1.543327e-06
4.465000e+03 1.543325e-06
4.470000e+03 1.543323e-06
4.475000e+03 1.543322e-06
4.480000e+03 1.543320e-06
4.485000e+03 1.543319e-06
4.490000e+03 1.543317e-06
4.495000e+03 1.543315e-06
4.500000e+03 1.543314e-06
4.505000e+03 1.543312e-06
4.510000e+03 1.543311e-06
4.515000e+03 1.543309e-06
4.520000e+03 1.543307e-06
4.525000e+03 1.543306e-06
4.530000e+03 1.543304e-06
4.535000e+03 1.543303e-06
4.540000e+03 1.543301e-06
4.545000e+03 1.543299e-06
4.550000e+03 1.543298e-06
4.555000e+03 1.543296e-06
4.560000e+03 1.543295e-06
4.565000e+03 1.543293e-06
4.570000e+03 1.543291e-06
4.575000e+03 1.543290e-06
4.580000e+03 1.543288e-06
4.585000e+03 1.543286e-06
4.590000e+03 1.543285e-06
4.595000e+03 1.543283e-06
4.600000e+03 1.543282e-06
4.605000e+03 1.543280e-06
4.610000e+03 1.543278e-06
4.615000e+03 1.543277e-06
4.620000e+03 1.543275e-06
4.625000e+03 1.543273e-06
4.630000e+03 1.543272e-06
4.635000e+03 1.543270e-06
4.640000e+03 1.543268e-06
4.645000e+03 1.543267e-06
4.650000e+03 1.543265e-06
4.655000e+03 1.543264e-06
4.660000e+03 1.543262e-06
4.665000e+03 1.543260e-06
4.670000e+03 1.543259e-06
4.675000e+03 1.543257e-06
4.680000e+03 1.543255e-06
4.685000e+03 1.543254e-06
4.690000e+03 1.543252e-06
4.695000e+03 1.543250e-06
4.700000e+03 1.543249e-06
4.705000e+03 1.543247e-06
4.710000e+03 1.543245e-06
4.715000e+03 1.543244e-06
4.720000e+03 1.543242e-06
4.725000e+03 1.543240e-06
4.730000e+03 1.543239e-06
4.735000e+03 1.543237e-06
4.740000e+03 1.543235e-06
4.745000e+03 1.543234e-06
4.750000e+03 1.543232e-06
4.755000e+03 1.543230e-06
4.760000e+03 1.543228e-06
4.765000e+03 1.543227e-06
4.770000e+03 1.543225e-06
4.775000e+03 1.543223e-06
4.780000e+03 1.543222e-06
4.785000e+03 1.543220e-06
4.790000e+03 1.543218e-06
4.795000e+03 1.543217e-06
4.800000e+03 1.543215e-06
4.805000e+03 1.543213e-06
4.810000e+03 1.543211e-06
4.815000e+03 1.543210e-06
4.820000e+03 1.543208e-06
4.825000e+03 1.543206e-06
4.830000e+03 1.543205e-06
4.835000e+03 1.543203e-06
4.840000e+03 1.543201e-06
4.845000e+03 1.543200e-06
4.850000e+03 1.543198e-06
4.855000e+03 1.543196e-06
4.860000e+03 1.543194e-06
4.865000e+03 1.543193e-06
4.870000e+03 1.543191e-06
4.875000e+03 1.543189e-06
4.880000e+03 1.543187e-06
4.885000e+03 1.543186e-06
4.890000e+03 1.543184e-06
4.895000e+03 1.543182e-06
4.900000e+03 1.543180e-06
4.905000e+03 1.543179e-06
4.910000e+03 1.543177e-06
4.915000e+03 1.543175e-06
4.920000e+03 1.543174e-06
4.925000e+03 1.543172e-06
4.930000e+03 1.543170e-06
4.935000e+03 1.543168e-06
4.940000e+03 1.543167e-06
4.945000e+03 1.543165e-06
4.950000e+03 1.543163e-06
4.955000e+03 1.543161e-06
4.960000e+03 1.543160e-06
4.965000e+03 1.543158e-06
4.970000e+03 1.543156e-06
4.975000e+03 1.543154e-06
4.980000e+03 1.543152e-06
4.985000e+03 1.543151e-06
4.990000e+03 1.543149e-06
4.995000e+03 1.543147e-06
5.000000e+03 1.543145e-06
5.005000e+03 1.543144e-06
5.010000e+03 1.543142e-06
5.015000e+03 1.543140e-06
5.020000e+03 1.543138e-06
5.025000e+03 1.543136e-06
5.030000e+03 1.543135e-06
5.035000e+03 1.543133e-06
5.040000e+03 1.543131e-06
5.045000e+03 1.543129e-06
5.050000e+03 1.543128e-06
5.055000e+03 1.543126e-06
5.060000e+03 1.543124e-06
5.065000e+03 1.543122e-06
5.070000e+03 1.543120e-06
5.075000e+03 1.543119e-06
5.080000e+03 1.543117e-06
5.085000e+03 1.543115e-06
5.090000e+03 1.543113e-06
5.095000e+03 1.543111e-06
5.100000e+03 1.543110e-06
5.105000e+03 1.543108e-06
5.110000e+03 1.543106e-06
5.115000e+03 1.543104e-06
5.120000e+03 1.543102e-06
5.125000e+03 1.543100e-06
5.130000e+03 1.543099e-06
5.135000e+03 1.543097e-06
5.140000e+03 1.543095e-06
5.145000e+03 1.543093e-06
5.150000e+03 1.543091e-06
5.155000e+03 1.543090e-06
5.160000e+03 1.543088e-06
5.165000e+03 1.543086e-06
5.170000e+03 1.543084e-06
5.175000e+03 1.543082e-06
5.180000e+03 1.543080e-06
5.185000e+03 1.543079e-06
5.190000e+03 1.543077e-06
5.195000e+03 1.543075e-06
5.200000e+03 1.543073e-06
5.205000e+03 1.543071e-06
5.210000e+03 1.543069e-06
5.215000e+03 1.543067e-06
5.220000e+03 1.543066e-06
5.225000e+03 1.543064e-06
5.230000e+03 1.543062e-06
5.235000e+03 1.543060e-06
5.240000e+03 1.543058e-06
5.245000e+03 1.543056e-06
5.250000e+03 1.543054e-06
5.255000e+03 1.543053e-06
5.260000e+03 1.543051e-06
5.265000e+03 1.543049e-06
5.270000e+03 1.543047e-06
5.275000e+03 1.543045e-06
5.280000e+03 1.543043e-06
5.285000e+03 1.543041e-06
5.290000e+03 1.543040e-06
5.295000e+03 1.543038e-06
5.300000e+03 1.543036e-06
5.305000e+03 1.543034e-06
5.310000e+03 1.543032e-06
5.315000e+03 1.543030e-06
5.320000e+03 1.543028e-06
5.325000e+03 1.543026e-06
5.330000e+03 1.543024e-06
5.335000e+03 1.543023e-06
5.340000e+03 1.543021e-06
5.345000e+03 1.543019e-06
5.350000e+03 1.543017e-06
5.355000e+03 1.543015e-06
5.360000e+03 1.543013e-06
5.365000e+03 1.543011e-06
5.370000e+03 1.543009e-06
5.375000e+03 1.543007e-06
5.380000e+03 1.543005e-06
5.385000e+03 1.543004e-06
5.390000e+03 1.543002e-06
5.395000e+03 1.543000e-06
5.400000e+03 1.542998e-06
5.405000e+03 1.542996e-06
5.410000e+03 1.542994e-06
5.415000e+03 1.542992e-06
5.420000e+03 1.542990e-06
5.425000e+03 1.542988e-06
5.430000e+03 1.542986e-06
5.435000e+03 1.542984e-06
5.440000e+03 1.542982e-06
5.445000e+03 1.542981e-06
5.450000e+03 1.542979e-06
5.455000e+03 1.542977e-06
5.460000e+03 1.542975e-06
5.465000e+03 1.542973e-06
5.470000e+03 1.542971e-06
5.475000e+03 1.542969e-06
5.480000e+03 1.542967e-06
5.485000e+03 1.542965e-06
5.490000e+03 1.542963e-06
5.495000e+03 1.542961e-06
5.500000e+03 1.542959e-06
5.505000e+03 1.542957e-06
5.510000e+03 1.542955e-06
5.515000e+03 1.542953e-06
5.520000e+03 1.542951e-06
5.525000e+03 1.542949e-06
5.530000e+03 1.542947e-06
5.535000e+03 1.542945e-06
5.540000e+03 1.542944e-06
5.545000e+03 1.542942e-06
5.550000e+03 1.542940e-06
5.555000e+03 1.542938e-06
5.560000e+03 1.542936e-06
5.565000e+03 1.542934e-06
5.570000e+03 1.542932e-06
5.575000e+03 1.542930e-06
5.580000e+03 1.542928e-06
5.585000e+03 1.542926e-06
5.590000e+03 1.542924e-06
5.595000e+03 1.542922e-06
5.600000e+03 1.542920e-06
5.605000e+03 1.542918e-06
5.610000e+03 1.542916e-06
5.615000e+03 1.542914e-06
5.620000e+03 1.542912e-06
5.625000e+03 1.542910e-06
5.630000e+03 1.542908e-06
5.635000e+03 1.542906e-06
5.640000e+03 1.542904e-06
5.645000e+03 1.542902e-06
5.650000e+03 1.542900e-06
5.655000e+03 1.542898e-06
5.660000e+03 1.542896e-06
5.665000e+03 1.542894e-06
5.670000e+03 1.542892e-06
5.675000e+03 1.542890e-06
5.680000e+03 1.542888e-06
5.685000e+03 1.542886e-06
5.690000e+03 1.542884e-06
5.695000e+03 1.542882e-06
5.700000e+03 1.542880e-06
5.705000e+03 1.542878e-06
5.710000e+03 1.542876e-06
5.715000e+03 1.542874e-06
5.720000e+03 1.542872e-06
5.725000e+03 1.542870e-06
5.730000e+03 1.542868e-06
5.735000e+03 1.542866e-06
5.740000e+03 1.542864e-06
5.745000e+03 1.542861e-06
5.750000e+03 1.542859e-06
5.755000e+03 1.542857e-06
5.760000e+03 1.542855e-06
5.765000e+03 1.542853e-06
5.770000e+03 1.542851e-06
5.775000e+03 1.542849e-06
5.780000e+03 1.542847e-06
5.785000e+03 1.542845e-06
5.790000e+03 1.542843e-06
5.795000e+03 1.542841e-06
5.800000e+03 1.542839e-06
5.805000e+03 1.542837e-06
5.810000e+03 1.542835e-06
5.815000e+03 1.542833e-06
5.820000e+03 1.542831e-06
5.825000e+03 1.542829e-06
5.830000e+03 1.542827e-06
5.835000e+03 1.542825e-06
5.840000e+03 1.542822e-06
5.845000e+03 1.542820e-06
5.850000e+03 1.542818e-06
5.855000e+03 1.542816e-06
5.860000e+03 1.542814e-06
5.865000e+03 1.542812e-06
5.870000e+03 1.542810e-06
5.875000e+03 1.542808e-06
5.880000e+03 1.542806e-06
5.885000e+03 1.542804e-06
5.890000e+03 1.542802e-06
5.895000e+03 1.542800e-06
5.900000e+03 1.542797e-06
5.905000e+03 1.542795e-06
5.910000e+03 1.542793e-06
5.915000e+03 1.542791e-06
5.920000e+03 1.542789e-06
5.925000e+03 1.542787e-06
5.930000e+03 1.542785e-06
5.935000e+03 1.542783e-06
5.940000e+03 1.542781e-06
5.945000e+03 1.542779e-06
5.950000e+03 1.542776e-06
5.955000e+03 1.542774e-06
5.960000e+03 1.542772e-06
5.965000e+03 1.542770e-06
5.970000e+03 1.542768e-06
5.975000e+03 1.542766e-06
5.980000e+03 1.542764e-06
5.985000e+03 1.542762e-06
5.990000e+03 1.542760e-06
5.995000e+03 1.542757e-06
6.000000e+03 1.542755e-06
6.005000e+03 1.542753e-06
6.010000e+03 1.542751e-06
6.015000e+03 1.542749e-06
6.020000e+03 1.542747e-06
6.025000e+03 1.542745e-06
6.030000e+03 1.542742e-06
6.035000e+03 1.542740e-06
6.040000e+03 1.542738e-06
6.045000e+03 1.542736e-06
6.050000e+03 1.542734e-06
6.055000e+03 1.542732e-06
6.060000e+03 1.542730e-06
6.065000e+03 1.542727e-06
6.070000e+03 1.542725e-06
6.075000e+03 1.542723e-06
6.080000e+03 1.542721e-06
6.085000e+03 1.542719e-06
6.090000e+03 1.542717e-06
6.095000e+03 1.542715e-06
6.100000e+03 1.542712e-06
6.105000e+03 1.542710e-06
6.110000e+03 1.542708e-06
6.115000e+03 1.542706e-06
6.120000e+03 1.542704e-06
6.125000e+03 1.542702e-06
6.130000e+03 1.542699e-06
6.135000e+03 1.542697e-06
6.140000e+03 1.542695e-06
6.145000e+03 1.542693e-06
6.150000e+03 1.542691e-06
6.155000e+03 1.542688e-06
6.160000e+03 1.542686e-06
6.165000e+03 1.542684e-06
6.170000e+03 1.542682e-06
6.175000e+03 1.542680e-06
6.180000e+03 1.542678e-06
6.185000e+03 1.542675e-06
6.190000e+03 1.542673e-06
6.195000e+03 1.542671e-06
6.200000e+03 1.542669e-06
6.205000e+03 1.542667e-06
6.210000e+03 1.542664e-06
6.215000e+03 1.542662e-06
6.220000e+03 1.542660e-06
6.225000e+03 1.542658e-06
6.230000e+03 1.542656e-06
6.235000e+03 1.542653e-06
6.240000e+03 1.542651e-06
6.245000e+03 1.542649e-06
6.250000e+03 1.542647e-06
6.255000e+03 1.542645e-06
6.260000e+03 1.542642e-06
6.265000e+03 1.542640e-06
6.270000e+03 1.542638e-06
6.275000e+03 1.542636e-06
6.280000e+03 1.542633e-06
6.285000e+03 1.542631e-06
6.290000e+03 1.542629e-06
6.295000e+03 1.542627e-06
6.300000e+03 1.542624e-06
6.305000e+03 1.542622e-06
6.310000e+03 1.542620e-06
6.315000e+03 1.542618e-06
6.320000e+03 1.542616e-06
6.325000e+03 1.542613e-06
6.330000e+03 1.542611e-06
6.335000e+03 1.542609e-06
6.340000e+03 1.542607e-06
6.345000e+03 1.542604e-06
6.350000e+03 1.542602e-06
6.355000e+03 1.542600e-06
6.360000e+03 1.542598e-06
6.365000e+03 1.542595e-06
6.370000e+03 1.542593e-06
6.375000e+03 1.542591e-06
6.380000e+03 1.542589e-06
6.385000e+03 1.542586e-06
6.390000e+03 1.542584e-06
6.395000e+03 1.542582e-06
6.400000e+03 1.542579e-06
6.405000e+03 1.542577e-06
6.410000e+03 1.542575e-06
6.415000e+03 1.542573e-06
6.420000e+03 1.542570e-06
6.425000e+03 1.542568e-06
6.430000e+03 1.542566e-06
6.435000e+03 1.542564e-06
6.440000e+03 1.542561e-06
6.445000e+03 1.542559e-06
6.450000e+03 1.542557e-06
6.455000e+03 1.542554e-06
6.460000e+03 1.542552e-06
6.465000e+03 1.542550e-06
6.470000e+03 1.542548e-06
6.475000e+03 1.542545e-06
6.480000e+03 1.542543e-06
6.485000e+03 1.542541e-06
6.490000e+03 1.542538e-06
6.495000e+03 1.542536e-06
6.500000e+03 1.542534e-06
6.505000e+03 1.542531e-06
6.510000e+03 1.542529e-06
6.515000e+03 1.542527e-06
6.520000e+03 1.542525e-06
6.525000e+03 1.542522e-06
6.530000e+03 1.542520e-06
6.535000e+03 1.542518e-06
6.540000e+03 1.542515e-06
6.545000e+03 1.542513e-06
6.550000e+03 1.542511e-06
6.555000e+03 1.542508e-06
6.560000e+03 1.542506e-06
6.565000e+03 1.542504e-06
6.570000e+03 1.542501e-06
6.575000e+03 1.542499e-06
6.580000e+03 1.542497e-06
6.585000e+03 1.542494e-06
6.590000e+03 1.542492e-06
6.595000e+03 1.542490e-06
6.600000e+03 1.542487e-06
6.605000e+03 1.542485e-06
6.610000e+03 1.542483e-06
6.615000e+03 1.542480e-06
6.620000e+03 1.542478e-06
6.625000e+03 1.542476e-06
6.630000e+03 1.542473e-06
6.635000e+03 1.542471e-06
6.640000e+03 1.542469e-06
6.645000e+03 1.542466e-06
6.650000e+03 1.542464e-06
6.655000e+03 1.542461e-06
6.660000e+03 1.542459e-06
6.665000e+03 1.542457e-06
6.670000e+03 1.542454e-06
6.675000e+03 1.542452e-06
6.680000e+03 1.542450e-06
6.685000e+03 1.542447e-06
6.690000e+03 1.542445e-06
6.695000e+03 1.542443e-06
6.700000e+03 1.542440e-06
6.705000e+03 1.542438e-06
6.710000e+03 1.542435e-06
6.715000e+03 1.542433e-06
6.720000e+03 1.542431e-06
6.725000e+03 1.542428e-06
6.730000e+03 1.542426e-06
6.735000e+03 1.542424e-06
6.740000e+03 1.542421e-06
6.745000e+03 1.542419e-06
6.750000e+03 1.542416e-06
6.755000e+03 1.542414e-06
6.760000e+03 1.542412e-06
6.765000e+03 1.542409e-06
6.770000e+03 1.542407e-06
6.775000e+03 1.542404e-06
6.780000e+03 1.542402e-06
6.785000e+03 1.542400e-06
6.790000e+03 1.542397e-06
6.795000e+03 1.542395e-06
6.800000e+03 1.542392e-06
6.805000e+03 1.542390e-06
6.810000e+03 1.542388e-06
6.815000e+03 1.542385e-06
6.820000e+03 1.542383e-06
6.825000e+03 1.542380e-06
6.830000e+03 1.542378e-06
6.835000e+03 1.542375e-06
6.840000e+03 1.542373e-06
6.845000e+03 1.542371e-06
6.850000e+03 1.542368e-06
6.855000e+03 1.542366e-06
6.860000e+03 1.542363e-06
6.865000e+03 1.542361e-06
6.870000e+03 1.542358e-06
6.875000e+03 1.542356e-06
6.880000e+03 1.542354e-06
6.885000e+03 1.542351e-06
6.890000e+03 1.542349e-06
6.895000e+03 1.542346e-06
6.900000e+03 1.542344e-06
6.905000e+03 1.542341e-06
6.910000e+03 1.542339e-06
6.915000e+03 1.542336e-06
6.920000e+03 1.542334e-06
6.925000e+03 1.542332e-06
6.930000e+03 1.542329e-06
6.935000e+03 1.542327e-06
6.940000e+03 1.542324e-06
6.945000e+03 1.542322e-06
6.950000e+03 1.542319e-06
6.955000e+03 1.542317e-06
6.960000e+03 1.542314e-06
6.965000e+03 1.542312e-06
6.970000e+03 1.542309e-06
6.975000e+03 1.542307e-06
6.980000e+03 1.542304e-06
6.985000e+03 1.542302e-06
6.990000e+03 1.542299e-06
6.995000e+03 1.542297e-06
7.000000e+03 1.542295e-06
7.005000e+03 1.542292e-06
7.010000e+03 1.542290e-06
7.015000e+03 1.542287e-06
7.020000e+03 1.542285e-06
7.025000e+03 1.542282e-06
7.030000e+03 1.542280e-06
7.035000e+03 1.542277e-06
7.040000e+03 1.542275e-06
7.045000e+03 1.542272e-06
7.050000e+03 1.542270e-06
7.055000e+03 1.542267e-06
7.060000e+03 1.542265e-06
7.065000e+03 1.542262e-06
7.070000e+03 1.542260e-06
7.075000e+03 1.542257e-06
7.080000e+03 1.542255e-06
7.085000e+03 1.542252e-06
7.090000e+03 1.542250e-06
7.095000e+03 1.542247e-06
7.100000e+03 1.542245e-06
7.105000e+03 1.542242e-06
7.110000e+03 1.542240e-06
7.115000e+03 1.542237e-06
7.120000e+03 1.542235e-06
7.125000e+03 1.542232e-06
7.130000e+03 1.542229e-06
7.135000e+03 1.542227e-06
7.140000e+03 1.542224e-06
7.145000e+03 1.542222e-06
7.150000e+03 1.542219e-06
7.155000e+03 1.542217e-06
7.160000e+03 1.542214e-06
7.165000e+03 1.542212e-06
7.170000e+03 1.542209e-06
7.175000e+03 1.542207e-06
7.180000e+03 1.542204e-06
7.185000e+03 1.542202e-06
7.190000e+03 1.542199e-06
7.195000e+03 1.542196e-06
7.200000e+03 1.542194e-06
7.205000e+03 1.542191e-06
7.210000e+03 1.542189e-06
7.215000e+03 1.542186e-06
7.220000e+03 1.542184e-06
7.225000e+03 1.542181e-06
7.230000e+03 1.542179e-06
7.235000e+03 1.542176e-06
7.240000e+03 1.542173e-06
7.245000e+03 1.542171e-06
7.250000e+03 1.542168e-06
7.255000e+03 1.542166e-06
7.260000e+03 1.542163e-06
7.265000e+03 1.542161e-06
7.270000e+03 1.542158e-06
7.275000e+03 1.542155e-06
7.280000e+03 1.542153e-06
7.285000e+03 1.542150e-06
7.290000e+03 1.542148e-06
7.295000e+03 1.542145e-06
7.300000e+03 1.542143e-06
7.305000e+03 1.542140e-06
7.310000e+03 1.542137e-06
7.315000e+03 1.542135e-06
7.320000e+03 1.542132e-06
7.325000e+03 1.542130e-06
7.330000e+03 1.542127e-06
7.335000e+03 1.542124e-06
7.340000e+03 1.542122e-06
7.345000e+03 1.542119e-06
7.350000e+03 1.542117e-06
7.355000e+03 1.542114e-06
7.360000e+03 1.542111e-06
7.365000e+03 1.542109e-06
7.370000e+03 1.542106e-06
7.375000e+03 1.542104e-06
7.380000e+03 1.542101e-06
7.385000e+03 1.542098e-06
7.390000e+03 1.542096e-06
7.395000e+03 1.542093e-06
7.400000e+03 1.542090e-06
7.405000e+03 1.542088e-06
7.410000e+03 1.542085e-06
7.415000e+03 1.542083e-06
7.420000e+03 1.542080e-06
7.425000e+03 1.542077e-06
7.430000e+03 1.542075e-06
7.435000e+03 1.542072e-06
7.440000e+03 1.542069e-06
7.445000e+03 1.542067e-06
7.450000e+03 1.542064e-06
7.455000e+03 1.542062e-06
7.460000e+03 1.542059e-06
7.465000e+03 1.542056e-06
7.470000e+03 1.542054e-06
7.475000e+03 1.542051e-06
7.480000e+03 1.542048e-06
7.485000e+03 1.542046e-06
7.490000e+03 1.542043e-06
7.495000e+03 1.542040e-06
7.500000e+03 1.542038e-06
7.505000e+03 1.542035e-06
7.510000e+03 1.542032e-06
7.515000e+03 1.542030e-06
7.520000e+03 1.542027e-06
7.525000e+03 1.542024e-06
7.530000e+03 1.542022e-06
7.535000e+03 1.542019e-06
7.540000e+03 1.542016e-06
7.545000e+03 1.542014e-06
7.550000e+03 1.542011e-06
7.555000e+03 1.542008e-06
7.560000e+03 1.542006e-06
7.565000e+03 1.542003e-06
7.570000e+03 1.542000e-06
7.575000e+03 1.541998e-06
7.580000e+03 1.541995e-06
7.585000e+03 1.541992e-06
7.590000e+03 1.541990e-06
7.595000e+03 1.541987e-06
7.600000e+03 1.541984e-06
7.605000e+03 1.541982e-06
7.610000e+03 1.541979e-06
7.615000e+03 1.541976e-06
7.620000e+03 1.541973e-06
7.625000e+03 1.541971e-06
7.630000e+03 1.541968e-06
7.635000e+03 1.541965e-06
7.640000e+03 1.541963e-06
7.645000e+03 1.541960e-06
7.650000e+03 1.541957e-06
7.655000e+03 1.541954e-06
7.660000e+03 1.541952e-06
7.665000e+03 1.541949e-06
7.670000e+03 1.541946e-06
7.675000e+03 1.541944e-06
7.680000e+03 1.541941e-06
7.685000e+03 1.541938e-06
7.690000e+03 1.541935e-06
7.695000e+03 1.541933e-06
7.700000e+03 1.541930e-06
7.705000e+03 1.541927e-06
7.710000e+03 1.541925e-06
7.715000e+03 1.541922e-06
7.720000e+03 1.541919e-06
7.725000e+03 1.541916e-06
7.730000e+03 1.541914e-06
7.735000e+03 1.541911e-06
7.740000e+03 1.541908e-06
7.745000e+03 1.541905e-06
7.750000e+03 1.541903e-06
7.755000e+03 1.541900e-06
7.760000e+03 1.541897e-06
7.765000e+03 1.541894e-06
7.770000e+03 1.541892e-06
7.775000e+03 1.541889e-06
7.780000e+03 1.541886e-06
7.785000e+03 1.541883e-06
7.790000e+03 1.541881e-06
7.795000e+03 1.541878e-06
7.800000e+03 1.541875e-06
7.805000e+03 1.541872e-06
7.810000e+03 1.541870e-06
7.815000e+03 1.541867e-06
7.820000e+03 1.541864e-06
7.825000e+03 1.541861e-06
7.830000e+03 1.541859e-06
7.835000e+03 1.541856e-06
7.840000e+03 1.541853e-06
7.845000e+03 1.541850e-06
7.850000e+03 1.541847e-06
7.855000e+03 1.541845e-06
7.860000e+03 1.541842e-06
7.865000e+03 1.541839e-06
7.870000e+03 1.541836e-06
7.875000e+03 1.541833e-06
7.880000e+03 1.541831e-06
7.885000e+03 1.541828e-06
7.890000e+03 1.541825e-06
7.895000e+03 1.541822e-06
7.900000e+03 1.541820e-06
7.905000e+03 1.541817e-06
7.910000e+03 1.541814e-06
7.915000e+03 1.541811e-06
7.920000e+03 1.541808e-06
7.925000e+03 1.541806e-06
7.930000e+03 1.541803e-06
7.935000e+03 1.541800e-06
7.940000e+03 1.541797e-06
7.945000e+03 1.541794e-06
7.950000e+03 1.541791e-06
7.955000e+03 1.541789e-06
7.960000e+03 1.541786e-06
7.965000e+03 1.541783e-06
7.970000e+03 1.541780e-06
7.975000e+03 1.541777e-06
7.980000e+03 1.541775e-06
7.985000e+03 1.541772e-06
7.990000e+03 1.541769e-06
7.995000e+03 1.541766e-06
8.000000e+03 1.541763e-06
8.005000e+03 1.541760e-06
8.010000e+03 1.541758e-06
8.015000e+03 1.541755e-06
8.020000e+03 1.541752e-06
8.025000e+03 1.541749e-06
8.030000e+03 1.541746e-06
8.035000e+03 1.541743e-06
8.040000e+03 1.541741e-06
8.045000e+03 1.541738e-06
8.050000e+03 1.541735e-06
8.055000e+03 1.541732e-06
8.060000e+03 1.541729e-06
8.065000e+03 1.541726e-06
8.070000e+03 1.541723e-06
8.075000e+03 1.541721e-06
8.080000e+03 1.541718e-06
8.085000e+03 1.541715e-06
8.090000e+03 1.541712e-06
8.095000e+03 1.541709e-06
8.100000e+03 1.541706e-06
8.105000e+03 1.541703e-06
8.110000e+03 1.541700e-06
8.115000e+03 1.541698e-06
8.120000e+03 1.541695e-06
8.125000e+03 1.541692e-06
8.130000e+03 1.541689e-06
8.135000e+03 1.541686e-06
8.140000e+03 1.541683e-06
8.145000e+03 1.541680e-06
8.150000e+03 1.541677e-06
8.155000e+03 1.541675e-06
8.160000e+03 1.541672e-06
8.165000e+03 1.541669e-06
8.170000e+03 1.541666e-06
8.175000e+03 1.541663e-06
8.180000e+03 1.541660e-06
8.185000e+03 1.541657e-06
8.190000e+03 1.541654e-06
8.195000e+03 1.541651e-06
8.200000e+03 1.541649e-06
8.205000e+03 1.541646e-06
8.210000e+03 1.541643e-06
8.215000e+03 1.541640e-06
8.220000e+03 1.541637e-06
8.225000e+03 1.541634e-06
8.230000e+03 1.541631e-06
8.235000e+03 1.541628e-06
8.240000e+03 1.541625e-06
8.245000e+03 1.541622e-06
8.250000e+03 1.541619e-06
8.255000e+03 1.541616e-06
8.260000e+03 1.541614e-06
8.265000e+03 1.541611e-06
8.270000e+03 1.541608e-06
8.275000e+03 1.541605e-06
8.280000e+03 1.541602e-06
8.285000e+03 1.541599e-06
8.290000e+03 1.541596e-06
8.295000e+03 1.541593e-06
8.300000e+03 1.541590e-06
8.305000e+03 1.541587e-06
8.310000e+03 1.541584e-06
8.315000e+03 1.541581e-06
8.320000e+03 1.541578e-06
8.325000e+03 1.541575e-06
8.330000e+03 1.541572e-06
8.335000e+03 1.541569e-06
8.340000e+03 1.541567e-06
8.345000e+03 1.541564e-06
8.350000e+03 1.541561e-06
8.355000e+03 1.541558e-06
8.360000e+03 1.541555e-06
8.365000e+03 1.541552e-06
8.370000e+03 1.541549e-06
8.375000e+03 1.541546e-06
8.380000e+03 1.541543e-06
8.385000e+03 1.541540e-06
8.390000e+03 1.541537e-06
8.395000e+03 1.541534e-06
8.400000e+03 1.541531e-06
8.405000e+03 1.541528e-06
8.410000e+03 1.541525e-06
8.415000e+03 1.541522e-06
8.420000e+03 1.541519e-06
8.425000e+03 1.541516e-06
8.430000e+03 1.541513e-06
8.435000e+03 1.541510e-06
8.440000e+03 1.541507e-06
8.445000e+03 1.541504e-06
8.450000e+03 1.541501e-06
8.455000e+03 1.541498e-06
8.460000e+03 1.541495e-06
8.465000e+03 1.541492e-06
8.470000e+03 1.541489e-06
8.475000e+03 1.541486e-06
8.480000e+03 1.541483e-06
8.485000e+03 1.541480e-06
8.490000e+03 1.541477e-06
8.495000e+03 1.541474e-06
8.500000e+03 1.541471e-06
8.505000e+03 1.541468e-06
8.510000e+03 1.541465e-06
8.515000e+03 1.541462e-06
8.520000e+03 1.541459e-06
8.525000e+03 1.541456e-06
8.530000e+03 1.541453e-06
8.535000e+03 1.541450e-06
8.540000e+03 1.541447e-06
8.545000e+03 1.541444e-06
8.550000e+03 1.541441e-06
8.555000e+03 1.541438e-06
8.560000e+03 1.541435e-06
8.565000e+03 1.541432e-06
8.570000e+03 1.541429e-06
8.575000e+03 1.541426e-06
8.580000e+03 1.541423e-06
8.585000e+03 1.541420e-06
8.590000e+03 1.541417e-06
8.595000e+03 1.541414e-06
8.600000e+03 1.541411e-06
8.605000e+03 1.541408e-06
8.610000e+03 1.541405e-06
8.615000e+03 1.541402e-06
8.620000e+03 1.541398e-06
8.625000e+03 1.541395e-06
8.630000e+03 1.541392e-06
8.635000e+03 1.541389e-06
8.640000e+03 1.541386e-06
8.645000e+03 1.541383e-06
8.650000e+03 1.541380e-06
8.655000e+03 1.541377e-06
8.660000e+03 1.541374e-06
8.665000e+03 1.541371e-06
8.670000e+03 1.541368e-06
8.675000e+03 1.541365e-06
8.680000e+03 1.541362e-06
8.685000e+03 1.541359e-06
8.690000e+03 1.541356e-06
8.695000e+03 1.541353e-06
8.700000e+03 1.541349e-06
8.705000e+03 1.541346e-06
8.710000e+03 1.541343e-06
8.715000e+03 1.541340e-06
8.720000e+03 1.541337e-06
8.725000e+03 1.541334e-06
8.730000e+03 1.541331e-06
8.735000e+03 1.541328e-06
8.740000e+03 1.541325e-06
8.745000e+03 1.541322e-06
8.750000e+03 1.541319e-06
8.755000e+03 1.541315e-06
8.760000e+03 1.541312e-06
8.765000e+03 1.541309e-06
8.770000e+03 1.541306e-06
8.775000e+03 1.541303e-06
8.780000e+03 1.541300e-06
8.785000e+03 1.541297e-06
8.790000e+03 1.541294e-06
8.795000e+03 1.541291e-06
8.800000e+03 1.541288e-06
8.805000e+03 1.541284e-06
8.810000e+03 1.541281e-06
8.815000e+03 1.541278e-06
8.820000e+03 1.541275e-06
8.825000e+03 1.541272e-06
8.830000e+03 1.541269e-06
8.835000e+03 1.541266e-06
8.840000e+03 1.541263e-06
8.845000e+03 1.541259e-06
8.850000e+03 1.541256e-06
8.855000e+03 1.541253e-06
8.860000e+03 1.541250e-06
8.865000e+03 1.541247e-06
8.870000e+03 1.541244e-06
8.875000e+03 1.541241e-06
8.880000e+03 1.541237e-06
8.885000e+03 1.541234e-06
8.890000e+03 1.541231e-06
8.895000e+03 1.541228e-06
8.900000e+03 1.541225e-06
8.905000e+03 1.541222e-06
8.910000e+03 1.541219e-06
8.915000e+03 1.541215e-06
8.920000e+03 1.541212e-06
8.925000e+03 1.541209e-06
8.930000e+03 1.541206e-06
8.935000e+03 1.541203e-06
8.940000e+03 1.541200e-06
8.945000e+03 1.541196e-06
8.950000e+03 1.541193e-06
8.955000e+03 1.541190e-06
8.960000e+03 1.541187e-06
8.965000e+03 1.541184e-06
8.970000e+03 1.541181e-06
8.975000e+03 1.541177e-06
8.980000e+03 1.541174e-06
8.985000e+03 1.541171e-06
8.990000e+03 1.541168e-06
8.995000e+03 1.541165e-06
9.000000e+03 1.541162e-06
9.005000e+03 1.541158e-06
9.010000e+03 1.541155e-06
9.015000e+03 1.541152e-06
9.020000e+03 1.541149e-06
9.025000e+03 1.541146e-06
9.030000e+03 1.541142e-06
9.035000e+03 1.541139e-06
9.040000e+03 1.541136e-06
9.045000e+03 1.541133e-06
9.050000e+03 1.541130e-06
9.055000e+03 1.541126e-06
9.060000e+03 1.541123e-06
9.065000e+03 1.541120e-06
9.070000e+03 1.541117e-06
9.075000e+03 1.541114e-06
9.080000e+03 1.541110e-06
9.085000e+03 1.541107e-06
9.090000e+03 1.541104e-06
9.095000e+03 1.541101e-06
9.100000e+03 1.541098e-06
9.105000e+03 1.541094e-06
9.110000e+03 1.541091e-06
9.115000e+03 1.541088e-06
9.120000e+03 1.541085e-06
9.125000e+03 1.541081e-06
9.130000e+03 1.541078e-06
9.135000e+03 1.541075e-06
9.140000e+03 1.541072e-06
9.145000e+03 1.541068e-06
9.150000e+03 1.541065e-06
9.155000e+03 1.541062e-06
9.160000e+03 1.541059e-06
9.165000e+03 1.541056e-06
9.170000e+03 1.541052e-06
9.175000e+03 1.541049e-06
9.180000e+03 1.541046e-06
9.185000e+03 1.541043e-06
9.190000e+03 1.541039e-06
9.195000e+03 1.541036e-06
9.200000e+03 1.541033e-06
9.205000e+03 1.541030e-06
9.210000e+03 1.541026e-06
9.215000e+03 1.541023e-06
9.220000e+03 1.541020e-06
9.225000e+03 1.541016e-06
9.230000e+03 1.541013e-06
9.235000e+03 1.541010e-06
9.240000e+03 1.541007e-06
9.245000e+03 1.541003e-06
9.250000e+03 1.541000e-06
9.255000e+03 1.540997e-06
9.260000e+03 1.540994e-06
9.265000e+03 1.540990e-06
9.270000e+03 1.540987e-06
9.275000e+03 1.540984e-06
9.280000e+03 1.540980e-06
9.285000e+03 1.540977e-06
9.290000e+03 1.540974e-06
9.295000e+03 1.540971e-06
9.300000e+03 1.540967e-06
9.305000e+03 1.540964e-06
9.310000e+03 1.540961e-06
9.315000e+03 1.540957e-06
9.320000e+03 1.540954e-06
9.325000e+03 1.540951e-06
9.330000e+03 1.540948e-06
9.335000e+03 1.540944e-06
9.340000e+03 1.540941e-06
9.345000e+03 1.540938e-06
9.350000e+03 1.540934e-06
9.355000e+03 1.540931e-06
9.360000e+03 1.540928e-06
9.365000e+03 1.540924e-06
9.370000e+03 1.540921e-06
9.375000e+03 1.540918e-06
9.380000e+03 1.540914e-06
9.385000e+03 1.540911e-06
9.390000e+03 1.540908e-06
9.395000e+03 1.540905e-06
9.400000e+03 1.540901e-06
9.405000e+03 1.540898e-06
9.410000e+03 1.540895e-06
9.415000e+03 1.540891e-06
9.420000e+03 1.540888e-06
9.425000e+03 1.540885e-06
9.430000e+03 1.540881e-06
9.435000e+03 1.540878e-06
9.440000e+03 1.540875e-06
9.445000e+03 1.540871e-06
9.450000e+03 1.540868e-06
9.455000e+03 1.540865e-06
9.460000e+03 1.540861e-06
9.465000e+03 1.540858e-06
9.470000e+03 1.540854e-06
9.475000e+03 1.540851e-06
9.480000e+03 1.540848e-06
9.485000e+03 1.540844e-06
9.490000e+03 1.540841e-06
9.495000e+03 1.540838e-06
9.500000e+03 1.540834e-06
9.505000e+03 1.540831e-06
9.510000e+03 1.540828e-06
9.515000e+03 1.540824e-06
9.520000e+03 1.540821e-06
9.525000e+03 1.540818e-06
9.530000e+03 1.540814e-06
9.535000e+03 1.540811e-06
9.540000e+03 1.540807e-06
9.545000e+03 1.540804e-06
9.550000e+03 1.540801e-06
9.555000e+03 1.540797e-06
9.560000e+03 1.540794e-06
9.565000e+03 1.540791e-06
9.570000e+03 1.540787e-06
9.575000e+03 1.540784e-06
9.580000e+03 1.540780e-06
9.585000e+03 1.540777e-06
9.590000e+03 1.540774e-06
9.595000e+03 1.540770e-06
9.600000e+03 1.540767e-06
9.605000e+03 1.540763e-06
9.610000e+03 1.540760e-06
9.615000e+03 1.540757e-06
9.620000e+03 1.540753e-06
9.625000e+03 1.540750e-06
9.630000e+03 1.540746e-06
9.635000e+03 1.540743e-06
9.640000e+03 1.540740e-06
9.645000e+03 1.540736e-06
9.650000e+03 1.540733e-06
9.655000e+03 1.540729e-06
9.660000e+03 1.540726e-06
9.665000e+03 1.540723e-06
9.670000e+03 1.540719e-06
9.675000e+03 1.540716e-06
9.680000e+03 1.540712e-06
9.685000e+03 1.540709e-06
9.690000e+03 1.540705e-06
9.695000e+03 1.540702e-06
9.700000e+03 1.540699e-06
9.705000e+03 1.540695e-06
9.710000e+03 1.540692e-06
9.715000e+03 1.540688e-06
9.720000e+03 1.540685e-06
9.725000e+03 1.540681e-06
9.730000e+03 1.540678e-06
9.735000e+03 1.540674e-06
9.740000e+03 1.540671e-06
9.745000e+03 1.540668e-06
9.750000e+03 1.540664e-06
9.755000e+03 1.540661e-06
9.760000e+03 1.540657e-06
9.765000e+03 1.540654e-06
9.770000e+03 1.540650e-06
9.775000e+03 1.540647e-06
9.780000e+03 1.540643e-06
9.785000e+03 1.540640e-06
9.790000e+03 1.540637e-06
9.795000e+03 1.540633e-06
9.800000e+03 1.540630e-06
9.805000e+03 1.540626e-06
9.810000e+03 1.540623e-06
9.815000e+03 1.540619e-06
9.820000e+03 1.540616e-06
9.825000e+03 1.540612e-06
9.830000e+03 1.540609e-06
9.835000e+03 1.540605e-06
9.840000e+03 1.540602e-06
9.845000e+03 1.540598e-06
9.850000e+03 1.540595e-06
9.855000e+03 1.540591e-06
9.860000e+03 1.540588e-06
9.865000e+03 1.540584e-06
9.870000e+03 1.540581e-06
9.875000e+03 1.540577e-06
9.880000e+03 1.540574e-06
9.885000e+03 1.540570e-06
9.890000e+03 1.540567e-06
9.895000e+03 1.540563e-06
9.900000e+03 1.540560e-06
9.905000e+03 1.540556e-06
9.910000e+03 1.540553e-06
9.915000e+03 1.540549e-06
9.920000e+03 1.540546e-06
9.925000e+03 1.540542e-06
9.930000e+03 1.540539e-06
9.935000e+03 1.540535e-06
9.940000e+03 1.540532e-06
9.945000e+03 1.540528e-06
9.950000e+03 1.540525e-06
9.955000e+03 1.540521e-06
9.960000e+03 1.540518e-06
9.965000e+03 1.540514e-06
9.970000e+03 1.540511e-06
9.975000e+03 1.540507e-06
9.980000e+03 1.540504e-06
9.985000e+03 1.540500e-06
9.990000e+03 1.540497e-06
9.995000e+03 1.540493e-06
1.000000e+04 1.540490e-06
1.000500e+04 1.540486e-06
1.001000e+04 1.540483e-06
1.001500e+04 1.540479e-06
1.002000e+04 1.540475e-06
1.002500e+04 1.540472e-06
1.003000e+04 1.540468e-06
1.003500e+04 1.540465e-06
1.004000e+04 1.540461e-06
1.004500e+04 1.540458e-06
1.005000e+04 1.540454e-06
1.005500e+04 1.540451e-06
1.006000e+04 1.540447e-06
1.006500e+04 1.540444e-06
1.007000e+04 1.540440e-06
1.007500e+04 1.540436e-06
1.008000e+04 1.540433e-06
1.008500e+04 1.540429e-06
1.009000e+04 1.540426e-06
1.009500e+04 1.540422e-06
1.010000e+04 1.540419e-06
1.010500e+04 1.540415e-06
1.011000e+04 1.540411e-06
1.011500e+04 1.540408e-06
1.012000e+04 1.540404e-06
1.012500e+04 1.540401e-06
1.013000e+04 1.540397e-06
1.013500e+04 1.540394e-06
1.014000e+04 1.540390e-06
1.014500e+04 1.540386e-06
1.015000e+04 1.540383e-06
1.015500e+04 1.540379e-06
1.016000e+04 1.540376e-06
1.016500e+04 1.540372e-06
1.017000e+04 1.540368e-06
1.017500e+04 1.540365e-06
1.018000e+04 1.540361e-06
1.018500e+04 1.540358e-06
1.019000e+04 1.540354e-06
1.019500e+04 1.540350e-06
1.020000e+04 1.540347e-06
1.020500e+04 1.540343e-06
1.021000e+04 1.540340e-06
1.021500e+04 1.540336e-06
1.022000e+04 1.540332e-06
1.022500e+04 1.540329e-06
1.023000e+04 1.540325e-06
1.023500e+04 1.540322e-06
1.024000e+04 1.540318e-06
1.024500e+04 1.540314e-06
1.025000e+04 1.540311e-06
1.025500e+04 1.540307e-06
1.026000e+04 1.540303e-06
1.026500e+04 1.540300e-06
1.027000e+04 1.540296e-06
1.027500e+04 1.540293e-06
1.028000e+04 1.540289e-06
1.028500e+04 1.540285e-06
1.029000e+04 1.540282e-06
1.029500e+04 1.540278e-06
1.030000e+04 1.540274e-06
1.030500e+04 1.540271e-06
1.031000e+04 1.540267e-06
1.031500e+04 1.540263e-06
1.032000e+04 1.540260e-06
1.032500e+04 1.540256e-06
1.033000e+04 1.540252e-06
1.033500e+04 1.540249e-06
1.034000e+04 1.540245e-06
1.034500e+04 1.540242e-06
1.035000e+04 1.540238e-06
1.035500e+04 1.540234e-06
1.036000e+04 1.540231e-06
1.036500e+04 1.540227e-06
1.037000e+04 1.540223e-06
1.037500e+04 1.540220e-06
1.038000e+04 1.540216e-06
1.038500e+04 1.540212e-06
1.039000e+04 1.540209e-06
1.039500e+04 1.540205e-06
1.040000e+04 1.540201e-06
1.040500e+04 1.540198e-06
1.041000e+04 1.540194e-06
1.041500e+04 1.540190e-06
1.042000e+04 1.540186e-06
1.042500e+04 1.540183e-06
1.043000e+04 1.540179e-06
1.043500e+04 1.540175e-06
1.044000e+04 1.540172e-06
1.044500e+04 1.540168e-06
1.045000e+04 1.540164e-06
1.045500e+04 1.540161e-06
1.046000e+04 1.540157e-06
1.046500e+04 1.540153e-06
1.047000e+04 1.540150e-06
1.047500e+04 1.540146e-06
1.048000e+04 1.540142e-06
1.048500e+04 1.540138e-06
1.049000e+04 1.540135e-06
1.049500e+04 1.540131e-06
1.050000e+04 1.540127e-06
1.050500e+04 1.540124e-06
1.051000e+04 1.540120e-06
1.051500e+04 1.540116e-06
1.052000e+04 1.540113e-06
1.052500e+04 1.540109e-06
1.053000e+04 1.540105e-06
1.053500e+04 1.540101e-06
1.054000e+04 1.540098e-06
1.054500e+04 1.540094e-06
1.055000e+04 1.540090e-06
1.055500e+04 1.540086e-06
1.056000e+04 1.540083e-06
1.056500e+04 1.540079e-06
1.057000e+04 1.540075e-06
1.057500e+04 1.540072e-06
1.058000e+04 1.540068e-06
1.058500e+04 1.540064e-06
1.059000e+04 1.540060e-06
1.059500e+04 1.540057e-06
1.060000e+04 1.540053e-06
1.060500e+04 1.540049e-06
1.061000e+04 1.540045e-06
1.061500e+04 1.540042e-06
1.062000e+04 1.540038e-06
1.062500e+04 1.540034e-06
1.063000e+04 1.540030e-06
1.063500e+04 1.540027e-06
1.064000e+04 1.540023e-06
1.064500e+04 1.540019e-06
1.065000e+04 1.540015e-06
1.065500e+04 1.540012e-06
1.066000e+04 1.540008e-06
1.066500e+04 1.540004e-06
1.067000e+04 1.540000e-06
1.067500e+04 1.539996e-06
1.068000e+04 1.539993e-06
1.068500e+04 1.539989e-06
1.069000e+04 1.539985e-06
1.069500e+04 1.539981e-06
1.070000e+04 1.539978e-06
1.070500e+04 1.539974e-06
1.071000e+04 1.539970e-06
1.071500e+04 1.539966e-06
1.072000e+04 1.539962e-06
1.072500e+04 1.539959e-06
1.073000e+04 1.539955e-06
1.073500e+04 1.539951e-06
1.074000e+04 1.539947e-06
1.074500e+04 1.539943e-06
1.075000e+04 1.539940e-06
1.075500e+04 1.539936e-06
1.076000e+04 1.539932e-06
1.076500e+04 1.539928e-06
1.077000e+04 1.539924e-06
1.077500e+04 1.539921e-06
1.078000e+04 1.539917e-06
1.078500e+04 1.539913e-06
1.079000e+04 1.539909e-06
1.079500e+04 1.539905e-06
1.080000e+04 1.539902e-06
1.080500e+04 1.539898e-06
1.081000e+04 1.539894e-06
1.081500e+04 1.539890e-06
1.082000e+04 1.539886e-06
1.082500e+04 1.539883e-06
1.083000e+04 1.539879e-06
1.083500e+04 1.539875e-06
1.084000e+04 1.539871e-06
1.084500e+04 1.539867e-06
1.085000e+04 1.539863e-06
1.085500e+04 1.539860e-06
1.086000e+04 1.539856e-06
1.086500e+04 1.539852e-06
1.087000e+04 1.539848e-06
1.087500e+04 1.539844e-06
1.088000e+04 1.539840e-06
1.088500e+04 1.539837e-06
1.089000e+04 1.539833e-06
1.089500e+04 1.539829e-06
1.090000e+04 1.539825e-06
1.090500e+04 1.539821e-06
1.091000e+04 1.539817e-06
1.091500e+04 1.539813e-06
1.092000e+04 1.539810e-06
1.092500e+04 1.539806e-06
1.093000e+04 1.539802e-06
1.093500e+04 1.539798e-06
1.094000e+04 1.539794e-06
1.094500e+04 1.539790e-06
1.095000e+04 1.539786e-06
1.095500e+04 1.539783e-06
1.096000e+04 1.539779e-06
1.096500e+04 1.539775e-06
1.097000e+04 1.539771e-06
1.097500e+04 1.539767e-06
1.098000e+04 1.539763e-06
1.098500e+04 1.539759e-06
1.099000e+04 1.539755e-06
1.099500e+04 1.539752e-06
1.100000e+04 1.539748e-06
1.100500e+04 1.539744e-06
1.101000e+04 1.539740e-06
1.101500e+04 1.539736e-06
1.102000e+04 1.539732e-06
1.102500e+04 1.539728e-06
1.103000e+04 1.539724e-06
1.103500e+04 1.539720e-06
1.104000e+04 1.539716e-06
1.104500e+04 1.539713e-06
1.105000e+04 1.539709e-06
1.105500e+04 1.539705e-06
1.106000e+04 1.539701e-06
1.106500e+04 1.539697e-06
1.107000e+04 1.539693e-06
1.107500e+04 1.539689e-06
1.108000e+04 1.539685e-06
1.108500e+04 1.539681e-06
1.109000e+04 1.539677e-06
1.109500e+04 1.539674e-06
1.110000e+04 1.539670e-06
1.110500e+04 1.539666e-06
1.111000e+04 1.539662e-06
1.111500e+04 1.539658e-06
1.112000e+04 1.539654e-06
1.112500e+04 1.539650e-06
1.113000e+04 1.539646e-06
1.113500e+04 1.539642e-06
1.114000e+04 1.539638e-06
1.114500e+04 1.539634e-06
1.115000e+04 1.539630e-06
1.115500e+04 1.539626e-06
1.116000e+04 1.539622e-06
1.116500e+04 1.539618e-06
1.117000e+04 1.539615e-06
1.117500e+04 1.539611e-06
1.118000e+04 1.539607e-06
1.118500e+04 1.539603e-06
1.119000e+04 1.539599e-06
1.119500e+04 1.539595e-06
1.120000e+04 1.539591e-06
1.120500e+04 1.539587e-06
1.121000e+04 1.539583e-06
1.121500e+04 1.539579e-06
1.122000e+04 1.539575e-06
1.122500e+04 1.539571e-06
1.123000e+04 1.539567e-06
1.123500e+04 1.539563e-06
1.124000e+04 1.539559e-06
1.124500e+04 1.539555e-06
1.125000e+04 1.539551e-06
1.125500e+04 1.539547e-06
1.126000e+04 1.539543e-06
1.126500e+04 1.539539e-06
1.127000e+04 1.539535e-06
1.127500e+04 1.539531e-06
1.128000e+04 1.539527e-06
1.128500e+04 1.539523e-06
1.129000e+04 1.539519e-06
1.129500e+04 1.539515e-06
1.130000e+04 1.539511e-06
1.130500e+04 1.539507e-06
1.131000e+04 1.539503e-06
1.131500e+04 1.539499e-06
1.132000e+04 1.539495e-06
1.132500e+04 1.539491e-06
1.133000e+04 1.539487e-06
1.133500e+04 1.539483e-06
1.134000e+04 1.539479e-06
1.134500e+04 1.539475e-06
1.135000e+04 1.539471e-06
1.135500e+04 1.539467e-06
1.136000e+04 1.539463e-06
1.136500e+04 1.539459e-06
1.137000e+04 1.539455e-06
1.137500e+04 1.539451e-06
1.138000e+04 1.539447e-06
1.138500e+04 1.539443e-06
1.139000e+04 1.539439e-06
1.139500e+04 1.539435e-06
1.140000e+04 1.539431e-06
1.140500e+04 1.539427e-06
1.141000e+04 1.539423e-06
1.141500e+04 1.539419e-06
1.142000e+04 1.539415e-06
1.142500e+04 1.539411e-06
1.143000e+04 1.539407e-06
1.143500e+04 1.539403e-06
1.144000e+04 1.539399e-06
1.144500e+04 1.539395e-06
1.145000e+04 1.539391e-06
1.145500e+04 1.539387e-06
1.146000e+04 1.539383e-06
1.146500e+04 1.539379e-06
1.147000e+04 1.539375e-06
1.147500e+04 1.539371e-06
1.148000e+04 1.539367e-06
1.148500e+04 1.539363e-06
1.149000e+04 1.539359e-06
1.149500e+04 1.539354e-06
1.150000e+04 1.539350e-06
1.150500e+04 1.539346e-06
1.151000e+04 1.539342e-06
1.151500e+04 1.539338e-06
1.152000e+04 1.539334e-06
1.152500e+04 1.539330e-06
1.153000e+04 1.539326e-06
1.153500e+04 1.539322e-06
1.154000e+04 1.539318e-06
1.154500e+04 1.539314e-06
1.155000e+04 1.539310e-06
1.155500e+04 1.539306e-06
1.156000e+04 1.539302e-06
1.156500e+04 1.539298e-06
1.157000e+04 1.539293e-06
1.157500e+04 1.539289e-06
1.158000e+04 1.539285e-06
1.158500e+04 1.539281e-06
1.159000e+04 1.539277e-06
1.159500e+04 1.539273e-06
1.160000e+04 1.539269e-06
1.160500e+04 1.539265e-06
1.161000e+04 1.539261e-06
1.161500e+04 1.539257e-06
1.162000e+04 1.539253e-06
1.162500e+04 1.539248e-06
1.163000e+04 1.539244e-06
1.163500e+04 1.539240e-06
1.164000e+04 1.539236e-06
1.164500e+04 1.539232e-06
1.165000e+04 1.539228e-06
1.165500e+04 1.539224e-06
1.166000e+04 1.539220e-06
1.166500e+04 1.539216e-06
1.167000e+04 1.539211e-06
1.167500e+04 1.539207e-06
1.168000e+04 1.539203e-06
1.168500e+04 1.539199e-06
1.169000e+04 1.539195e-06
1.169500e+04 1.539191e-06
1.170000e+04 1.539187e-06
1.170500e+04 1.539183e-06
1.171000e+04 1.539178e-06
1.171500e+04 1.539174e-06
1.172000e+04 1.539170e-06
1.172500e+04 1.539166e-06
1.173000e+04 1.539162e-06
1.173500e+04 1.539158e-06
1.174000e+04 1.539154e-06
1.174500e+04 1.539149e-06
1.175000e+04 1.539145e-06
1.175500e+04 1.539141e-06
1.176000e+04 1.539137e-06
1.176500e+04 1.539133e-06
1.177000e+04 1.539129e-06
1.177500e+04 1.539125e-06
1.178000e+04 1.539120e-06
1.178500e+04 1.539116e-06
1.179000e+04 1.539112e-06
1.179500e+04 1.539108e-06
1.180000e+04 1.539104e-06
1.180500e+04 1.539100e-06
1.181000e+04 1.539095e-06
1.181500e+04 1.539091e-06
1.182000e+04 1.539087e-06
1.182500e+04 1.539083e-06
1.183000e+04 1.539079e-06
1.183500e+04 1.539075e-06
1.184000e+04 1.539070e-06
1.184500e+04 1.539066e-06
1.185000e+04 1.539062e-06
1.185500e+04 1.539058e-06
1.186000e+04 1.539054e-06
1.186500e+04 1.539049e-06
1.187000e+04 1.539045e-06
1.187500e+04 1.539041e-06
1.188000e+04 1.539037e-06
1.188500e+04 1.539033e-06
1.189000e+04 1.539029e-06
1.189500e+04 1.539024e-06
1.190000e+04 1.539020e-06
1.190500e+04 1.539016e-06
1.191000e+04 1.539012e-06
1.191500e+04 1.539008e-06
1.192000e+04 1.539003e-06
1.192500e+04 1.538999e-06
1.193000e+04 1.538995e-06
1.193500e+04 1.538991e-06
1.194000e+04 1.538986e-06
1.194500e+04 1.538982e-06
1.195000e+04 1.538978e-06
1.195500e+04 1.538974e-06
1.196000e+04 1.538970e-06
1.196500e+04 1.538965e-06
1.197000e+04 1.538961e-06
1.197500e+04 1.538957e-06
1.198000e+04 1.538953e-06
1.198500e+04 1.538948e-06
1.199000e+04 1.538944e-06
1.199500e+04 1.538940e-06
1.200000e+04 1.538936e-06
1.200500e+04 1.538932e-06
1.201000e+04 1.538927e-06
1.201500e+04 1.538923e-06
1.202000e+04 1.538919e-06
1.202500e+04 1.538915e-06
1.203000e+04 1.538910e-06
1.203500e+04 1.538906e-06
1.204000e+04 1.538902e-06
1.204500e+04 1.538898e-06
1.205000e+04 1.538893e-06
1.205500e+04 1.538889e-06
1.206000e+04 1.538885e-06
1.206500e+04 1.538881e-06
1.207000e+04 1.538876e-06
1.207500e+04 1.538872e-06
1.208000e+04 1.538868e-06
1.208500e+04 1.538864e-06
1.209000e+04 1.538859e-06
1.209500e+04 1.538855e-06
1.210000e+04 1.538851e-06
1.210500e+04 1.538847e-06
1.211000e+04 1.538842e-06
1.211500e+04 1.538838e-06
1.212000e+04 1.538834e-06
1.212500e+04 1.538829e-06
1.213000e+04 1.538825e-06
1.213500e+04 1.538821e-06
1.214000e+04 1.538817e-06
1.214500e+04 1.538812e-06
1.215000e+04 1.538808e-06
1.215500e+04 1.538804e-06
1.216000e+04 1.538799e-06
1.216500e+04 1.538795e-06
1.217000e+04 1.538791e-06
1.217500e+04 1.538787e-06
1.218000e+04 1.538782e-06
1.218500e+04 1.538778e-06
1.219000e+04 1.538774e-06
1.219500e+04 1.538769e-06
1.220000e+04 1.538765e-06
1.220500e+04 1.538761e-06
1.221000e+04 1.538756e-06
1.221500e+04 1.538752e-06
1.222000e+04 1.538748e-06
1.222500e+04 1.538744e-06
1.223000e+04 1.538739e-06
1.223500e+04 1.538735e-06
1.224000e+04 1.538731e-06
1.224500e+04 1.538726e-06
1.225000e+04 1.538722e-06
1.225500e+04 1.538718e-06
1.226000e+04 1.538713e-06
1.226500e+04 1.538709e-06
1.227000e+04 1.538705e-06
1.227500e+04 1.538700e-06
1.228000e+04 1.538696e-06
1.228500e+04 1.538692e-06
1.229000e+04 1.538687e-06
1.229500e+04 1.538683e-06
1.230000e+04 1.538679e-06
1.230500e+04 1.538674e-06
1.231000e+04 1.538670e-06
1.231500e+04 1.538666e-06
1.232000e+04 1.538661e-06
1.232500e+04 1.538657e-06
1.233000e+04 1.538653e-06
1.233500e+04 1.538648e-06
1.234000e+04 1.538644e-06
1.234500e+04 1.538640e-06
1.235000e+04 1.538635e-06
1.235500e+04 1.538631e-06
1.236000e+04 1.538626e-06
1.236500e+04 1.538622e-06
1.237000e+04 1.538618e-06
1.237500e+04 1.538613e-06
1.238000e+04 1.538609e-06
1.238500e+04 1.538605e-06
1.239000e+04 1.538600e-06
1.239500e+04 1.538596e-06
1.240000e+04 1.538592e-06
1.240500e+04 1.538587e-06
1.241000e+04 1.538583e-06
1.241500e+04 1.538578e-06
1.242000e+04 1.538574e-06
1.242500e+04 1.538570e-06
1.243000e+04 1.538565e-06
1.243500e+04 1.538561e-06
1.244000e+04 1.538557e-06
1.244500e+04 1.538552e-06
1.245000e+04 1.538548e-06
1.245500e+04 1.538543e-06
1.246000e+04 1.538539e-06
1.246500e+04 1.538535e-06
1.247000e+04 1.538530e-06
1.247500e+04 1.538526e-06
1.248000e+04 1.538521e-06
1.248500e+04 1.538517e-06
1.249000e+04 1.538513e-06
1.249500e+04 1.538508e-06
1.250000e+04 1.538504e-06
1.250500e+04 1.538499e-06
1.251000e+04 1.538495e-06
1.251500e+04 1.538491e-06
1.252000e+04 1.538486e-06
1.252500e+04 1.538482e-06
1.253000e+04 1.538477e-06
1.253500e+04 1.538473e-06
1.254000e+04 1.538468e-06
1.254500e+04 1.538464e-06
1.255000e+04 1.538460e-06
1.255500e+04 1.538455e-06
1.256000e+04 1.538451e-06
1.256500e+04 1.538446e-06
1.257000e+04 1.538442e-06
1.257500e+04 1.538437e-06
1.258000e+04 1.538433e-06
1.258500e+04 1.538429e-06
1.259000e+04 1.538424e-06
1.259500e+04 1.538420e-06
1.260000e+04 1.538415e-06
1.260500e+04 1.538411e-06
1.261000e+04 1.538406e-06
1.261500e+04 1.538402e-06
1.262000e+04 1.538397e-06
1.262500e+04 1.538393e-06
1.263000e+04 1.538389e-06
1.263500e+04 1.538384e-06
1.264000e+04 1.538380e-06
1.264500e+04 1.538375e-06
1.265000e+04 1.538371e-06
1.265500e+04 1.538366e-06
1.266000e+04 1.538362e-06
1.266500e+04 1.538357e-06
1.267000e+04 1.538353e-06
1.267500e+04 1.538348e-06
1.268000e+04 1.538344e-06
1.268500e+04 1.538340e-06
1.269000e+04 1.538335e-06
1.269500e+04 1.538331e-06
1.270000e+04 1.538326e-06
1.270500e+04 1.538322e-06
1.271000e+04 1.538317e-06
1.271500e+04 1.538313e-06
1.272000e+04 1.538308e-06
1.272500e+04 1.538304e-06
1.273000e+04 1.538299e-06
1.273500e+04 1.538295e-06
1.274000e+04 1.538290e-06
1.274500e+04 1.538286e-06
1.275000e+04 1.538281e-06
1.275500e+04 1.538277e-06
1.276000e+04 1.538272e-06
1.276500e+04 1.538268e-06
1.277000e+04 1.538263e-06
1.277500e+04 1.538259e-06
1.278000e+04 1.538254e-06
1.278500e+04 1.538250e-06
1.279000e+04 1.538245e-06
1.279500e+04 1.538241e-06
1.280000e+04 1.538236e-06
1.280500e+04 1.538232e-06
1.281000e+04 1.538227e-06
1.281500e+04 1.538223e-06
1.282000e+04 1.538218e-06
1.282500e+04 1.538214e-06
1.283000e+04 1.538209e-06
1.283500e+04 1.538205e-06
1.284000e+04 1.538200e-06
1.284500e+04 1.538196e-06
1.285000e+04 1.538191e-06
1.285500e+04 1.538186e-06
1.286000e+04 1.538182e-06
1.286500e+04 1.538177e-06
1.287000e+04 1.538173e-06
1.287500e+04 1.538168e-06
1.288000e+04 1.538164e-06
1.288500e+04 1.538159e-06
1.289000e+04 1.538155e-06
1.289500e+04 1.538150e-06
1.290000e+04 1.538146e-06
1.290500e+04 1.538141e-06
1.291000e+04 1.538137e-06
1.291500e+04 1.538132e-06
1.292000e+04 1.538127e-06
1.292500e+04 1.538123e-06
1.293000e+04 1.538118e-06
1.293500e+04 1.538114e-06
1.294000e+04 1.538109e-06
1.294500e+04 1.538105e-06
1.295000e+04 1.538100e-06
1.295500e+04 1.538096e-06
1.296000e+04 1.538091e-06
1.296500e+04 1.538086e-06
1.297000e+04 1.538082e-06
1.297500e+04 1.538077e-06
1.298000e+04 1.538073e-06
1.298500e+04 1.538068e-06
1.299000e+04 1.538064e-06
1.299500e+04 1.538059e-06
1.300000e+04 1.538054e-06
1.300500e+04 1.538050e-06
1.301000e+04 1.538045e-06
1.301500e+04 1.538041e-06
1.302000e+04 1.538036e-06
1.302500e+04 1.538031e-06
1.303000e+04 1.538027e-06
1.303500e+04 1.538022e-06
1.304000e+04 1.538018e-06
1.304500e+04 1.538013e-06
1.305000e+04 1.538008e-06
1.305500e+04 1.538004e-06
1.306000e+04 1.537999e-06
1.306500e+04 1.537995e-06
1.307000e+04 1.537990e-06
1.307500e+04 1.537985e-06
1.308000e+04 1.537981e-06
1.308500e+04 1.537976e-06
1.309000e+04 1.537972e-06
1.309500e+04 1.537967e-06
1.310000e+04 1.537962e-06
1.310500e+04 1.537958e-06
1.311000e+04 1.537953e-06
1.311500e+04 1.537949e-06
1.312000e+04 1.537944e-06
1.312500e+04 1.537939e-06
1.313000e+04 1.537935e-06
1.313500e+04 1.537930e-06
1.314000e+04 1.537925e-06
1.314500e+04 1.537921e-06
1.315000e+04 1.537916e-06
1.315500e+04 1.537912e-06
1.316000e+04 1.537907e-06
1.316500e+04 1.537902e-06
1.317000e+04 1.537898e-06
1.317500e+04 1.537893e-06
1.318000e+04 1.537888e-06
1.318500e+04 1.537884e-06
1.319000e+04 1.537879e-06
1.319500e+04 1.537874e-06
1.320000e+04 1.537870e-06
1.320500e+04 1.537865e-06
1.321000e+04 1.537860e-06
1.321500e+04 1.537856e-06
1.322000e+04 1.537851e-06
1.322500e+04 1.537846e-06
1.323000e+04 1.537842e-06
1.323500e+04 1.537837e-06
1.324000e+04 1.537832e-06
1.324500e+04 1.537828e-06
1.325000e+04 1.537823e-06
1.325500e+04 1.537818e-06
1.326000e+04 1.537814e-06
1.326500e+04 1.537809e-06
1.327000e+04 1.537804e-06
1.327500e+04 1.537800e-06
1.328000e+04 1.537795e-06
1.328500e+04 1.537790e-06
1.329000e+04 1.537786e-06
1.329500e+04 1.537781e-06
1.330000e+04 1.537776e-06
1.330500e+04 1.537772e-06
1.331000e+04 1.537767e-06
1.331500e+04 1.537762e-06
1.332000e+04 1.537758e-06
1.332500e+04 1.537753e-06
1.333000e+04 1.537748e-06
1.333500e+04 1.537744e-06
1.334000e+04 1.537739e-06
1.334500e+04 1.537734e-06
1.335000e+04 1.537729e-06
1.335500e+04 1.537725e-06
1.336000e+04 1.537720e-06
1.336500e+04 1.537715e-06
1.337000e+04 1.537711e-06
1.337500e+04 1.537706e-06
1.338000e+04 1.537701e-06
1.338500e+04 1.537696e-06
1.339000e+04 1.537692e-06
1.339500e+04 1.537687e-06
1.340000e+04 1.537682e-06
1.340500e+04 1.537678e-06
1.341000e+04 1.537673e-06
1.341500e+04 1.537668e-06
1.342000e+04 1.537663e-06
1.342500e+04 1.537659e-06
1.343000e+04 1.537654e-06
1.343500e+04 1.537649e-06
1.344000e+04 1.537645e-06
1.344500e+04 1.537640e-06
1.345000e+04 1.537635e-06
1.345500e+04 1.537630e-06
1.346000e+04 1.537626e-06
1.346500e+04 1.537621e-06
1.347000e+04 1.537616e-06
1.347500e+04 1.537611e-06
1.348000e+04 1.537607e-06
1.348500e+04 1.537602e-06
1.349000e+04 1.537597e-06
1.349500e+04 1.537592e-06
1.350000e+04 1.537588e-06
1.350500e+04 1.537583e-06
1.351000e+04 1.537578e-06
1.351500e+04 1.537573e-06
1.352000e+04 1.537569e-06
1.352500e+04 1.537564e-06
1.353000e+04 1.537559e-06
1.353500e+04 1.537554e-06
1.354000e+04 1.537550e-06
1.354500e+04 1.537545e-06
1.355000e+04 1.537540e-06
1.355500e+04 1.537535e-06
1.356000e+04 1.537530e-06
1.356500e+04 1.537526e-06
1.357000e+04 1.537521e-06
1.357500e+04 1.537516e-06
1.358000e+04 1.537511e-06
1.358500e+04 1.537507e-06
1.359000e+04 1.537502e-06
1.359500e+04 1.537497e-06
1.360000e+04 1.537492e-06
1.360500e+04 1.537487e-06
1.361000e+04 1.537483e-06
1.361500e+04 1.537478e-06
1.362000e+04 1.537473e-06
1.362500e+04 1.537468e-06
1.363000e+04 1.537463e-06
1.363500e+04 1.537459e-06
1.364000e+04 1.537454e-06
1.364500e+04 1.537449e-06
1.365000e+04 1.537444e-06
1.365500e+04 1.537439e-06
1.366000e+04 1.537435e-06
1.366500e+04 1.537430e-06
1.367000e+04 1.537425e-06
1.367500e+04 1.537420e-06
1.368000e+04 1.537415e-06
1.368500e+04 1.537411e-06
1.369000e+04 1.537406e-06
1.369500e+04 1.537401e-06
1.370000e+04 1.537396e-06
1.370500e+04 1.537391e-06
1.371000e+04 1.537386e-06
1.371500e+04 1.537382e-06
1.372000e+04 1.537377e-06
1.372500e+04 1.537372e-06
1.373000e+04 1.537367e-06
1.373500e+04 1.537362e-06
1.374000e+04 1.537357e-06
1.374500e+04 1.537353e-06
1.375000e+04 1.537348e-06
1.375500e+04 1.537343e-06
1.376000e+04 1.537338e-06
1.376500e+04 1.537333e-06
1.377000e+04 1.537328e-06
1.377500e+04 1.537324e-06
1.378000e+04 1.537319e-06
1.378500e+04 1.537314e-06
1.379000e+04 1.537309e-06
1.379500e+04 1.537304e-06
1.380000e+04 1.537299e-06
1.380500e+04 1.537294e-06
1.381000e+04 1.537290e-06
1.381500e+04 1.537285e-06
1.382000e+04 1.537280e-06
1.382500e+04 1.537275e-06
1.383000e+04 1.537270e-06
1.383500e+04 1.537265e-06
1.384000e+04 1.537260e-06
1.384500e+04 1.537255e-06
1.385000e+04 1.537251e-06
1.385500e+04 1.537246e-06
1.386000e+04 1.537241e-06
1.386500e+04 1.537236e-06
1.387000e+04 1.537231e-06
1.387500e+04 1.537226e-06
1.388000e+04 1.537221e-06
1.388500e+04 1.537216e-06
1.389000e+04 1.537212e-06
1.389500e+04 1.537207e-06
1.390000e+04 1.537202e-06
1.390500e+04 1.537197e-06
1.391000e+04 1.537192e-06
1.391500e+04 1.537187e-06
1.392000e+04 1.537182e-06
1.392500e+04 1.537177e-06
1.393000e+04 1.537172e-06
1.393500e+04 1.537167e-06
1.394000e+04 1.537163e-06
1.394500e+04 1.537158e-06
1.395000e+04 1.537153e-06
1.395500e+04 1.537148e-06
1.396000e+04 1.537143e-06
1.396500e+04 1.537138e-06
1.397000e+04 1.537133e-06
1.397500e+04 1.537128e-06
1.398000e+04 1.537123e-06
1.398500e+04 1.537118e-06
1.399000e+04 1.537113e-06
1.399500e+04 1.537108e-06
1.400000e+04 1.537104e-06
1.400500e+04 1.537099e-06
1.401000e+04 1.537094e-06
1.401500e+04 1.537089e-06
1.402000e+04 1.537084e-06
1.402500e+04 1.537079e-06
1.403000e+04 1.537074e-06
1.403500e+04 1.537069e-06
1.404000e+04 1.537064e-06
1.404500e+04 1.537059e-06
1.405000e+04 1.537054e-06
1.405500e+04 1.537049e-06
1.406000e+04 1.537044e-06
1.406500e+04 1.537039e-06
1.407000e+04 1.537034e-06
1.407500e+04 1.537029e-06
1.408000e+04 1.537024e-06
1.408500e+04 1.537020e-06
1.409000e+04 1.537015e-06
1.409500e+04 1.537010e-06
1.410000e+04 1.537005e-06
1.410500e+04 1.537000e-06
1.411000e+04 1.536995e-06
1.411500e+04 1.536990e-06
1.412000e+04 1.536985e-06
1.412500e+04 1.536980e-06
1.413000e+04 1.536975e-06
1.413500e+04 1.536970e-06
1.414000e+04 1.536965e-06
1.414500e+04 1.536960e-06
1.415000e+04 1.536955e-06
1.415500e+04 1.536950e-06
1.416000e+04 1.536945e-06
1.416500e+04 1.536940e-06
1.417000e+04 1.536935e-06
1.417500e+04 1.536930e-06
1.418000e+04 1.536925e-06
1.418500e+04 1.536920e-06
1.419000e+04 1.536915e-06
1.419500e+04 1.536910e-06
1.420000e+04 1.536905e-06
1.420500e+04 1.536900e-06
1.421000e+04 1.536895e-06
1.421500e+04 1.536890e-06
1.422000e+04 1.536885e-06
1.422500e+04 1.536880e-06
1.423000e+04 1.536875e-06
1.423500e+04 1.536870e-06
1.424000e+04 1.536865e-06
1.424500e+04 1.536860e-06
1.425000e+04 1.536855e-06
1.425500e+04 1.536850e-06
1.426000e+04 1.536845e-06
1.426500e+04 1.536840e-06
1.427000e+04 1.536835e-06
1.427500e+04 1.536830e-06
1.428000e+04 1.536825e-06
1.428500e+04 1.536820e-06
1.429000e+04 1.536815e-06
1.429500e+04 1.536810e-06
1.430000e+04 1.536805e-06
1.430500e+04 1.536800e-06
1.431000e+04 1.536795e-06
1.431500e+04 1.536790e-06
1.432000e+04 1.536785e-06
1.432500e+04 1.536780e-06
1.433000e+04 1.536775e-06
1.433500e+04 1.536770e-06
1.434000e+04 1.536764e-06
1.434500e+04 1.536759e-06
1.435000e+04 1.536754e-06
1.435500e+04 1.536749e-06
1.436000e+04 1.536744e-06
1.436500e+04 1.536739e-06
1.437000e+04 1.536734e-06
1.437500e+04 1.536729e-06
1.438000e+04 1.536724e-06
1.438500e+04 1.536719e-06
1.439000e+04 1.536714e-06
1.439500e+04 1.536709e-06
1.440000e+04 1.536704e-06
1.440500e+04 1.536699e-06
1.441000e+04 1.536694e-06
1.441500e+04 1.536689e-06
1.442000e+04 1.536684e-06
1.442500e+04 1.536678e-06
1.443000e+04 1.536673e-06
1.443500e+04 1.536668e-06
1.444000e+04 1.536663e-06
1.444500e+04 1.536658e-06
1.445000e+04 1.536653e-06
1.445500e+04 1.536648e-06
1.446000e+04 1.536643e-06
1.446500e+04 1.536638e-06
1.447000e+04 1.536633e-06
1.447500e+04 1.536628e-06
1.448000e+04 1.536623e-06
1.448500e+04 1.536617e-06
1.449000e+04 1.536612e-06
1.449500e+04 1.536607e-06
1.450000e+04 1.536602e-06
1.450500e+04 1.536597e-06
1.451000e+04 1.536592e-06
1.451500e+04 1.536587e-06
1.452000e+04 1.536582e-06
1.452500e+04 1.536577e-06
1.453000e+04 1.536572e-06
1.453500e+04 1.536566e-06
1.454000e+04 1.536561e-06
1.454500e+04 1.536556e-06
1.455000e+04 1.536551e-06
1.455500e+04 1.536546e-06
1.456000e+04 1.536541e-06
1.456500e+04 1.536536e-06
1.457000e+04 1.536531e-06
1.457500e+04 1.536525e-06
1.458000e+04 1.536520e-06
1.458500e+04 1.536515e-06
1.459000e+04 1.536510e-06
1.459500e+04 1.536505e-06
1.460000e+04 1.536500e-06
1.460500e+04 1.536495e-06
1.461000e+04 1.536490e-06
1.461500e+04 1.536484e-06
1.462000e+04 1.536479e-06
1.462500e+04 1.536474e-06
1.463000e+04 1.536469e-06
1.463500e+04 1.536464e-06
1.464000e+04 1.536459e-06
1.464500e+04 1.536454e-06
1.465000e+04 1.536448e-06
1.465500e+04 1.536443e-06
1.466000e+04 1.536438e-06
1.466500e+04 1.536433e-06
1.467000e+04 1.536428e-06
1.467500e+04 1.536423e-06
1.468000e+04 1.536417e-06
1.468500e+04 1.536412e-06
1.469000e+04 1.536407e-06
1.469500e+04 1.536402e-06
1.470000e+04 1.536397e-06
1.470500e+04 1.536392e-06
1.471000e+04 1.536386e-06
1.471500e+04 1.536381e-06
1.472000e+04 1.536376e-06
1.472500e+04 1.536371e-06
1.473000e+04 1.536366e-06
1.473500e+04 1.536361e-06
1.474000e+04 1.536355e-06
1.474500e+04 1.536350e-06
1.475000e+04 1.536345e-06
1.475500e+04 1.536340e-06
1.476000e+04 1.536335e-06
1.476500e+04 1.536329e-06
1.477000e+04 1.536324e-06
1.477500e+04 1.536319e-06
1.478000e+04 1.536314e-06
1.478500e+04 1.536309e-06
1.479000e+04 1.536303e-06
1.479500e+04 1.536298e-06
1.480000e+04 1.536293e-06
1.480500e+04 1.536288e-06
1.481000e+04 1.536283e-06
1.481500e+04 1.536277e-06
1.482000e+04 1.536272e-06
1.482500e+04 1.536267e-06
1.483000e+04 1.536262e-06
1.483500e+04 1.536257e-06
1.484000e+04 1.536251e-06
1.484500e+04 1.536246e-06
1.485000e+04 1.536241e-06
1.485500e+04 1.536236e-06
1.486000e+04 1.536231e-06
1.486500e+04 1.536225e-06
1.487000e+04 1.536220e-06
1.487500e+04 1.536215e-06
1.488000e+04 1.536210e-06
1.488500e+04 1.536204e-06
1.489000e+04 1.536199e-06
1.489500e+04 1.536194e-06
1.490000e+04 1.536189e-06
1.490500e+04 1.536183e-06
1.491000e+04 1.536178e-06
1.491500e+04 1.536173e-06
1.492000e+04 1.536168e-06
1.492500e+04 1.536162e-06
1.493000e+04 1.536157e-06
1.493500e+04 1.536152e-06
1.494000e+04 1.536147e-06
1.494500e+04 1.536141e-06
1.495000e+04 1.536136e-06
1.495500e+04 1.536131e-06
1.496000e+04 1.536126e-06
1.496500e+04 1.536120e-06
1.497000e+04 1.536115e-06
1.497500e+04 1.536110e-06
1.498000e+04 1.536105e-06
1.498500e+04 1.536099e-06
1.499000e+04 1.536094e-06
1.499500e+04 1.536089e-06
1.500000e+04 1.536084e-06
1.500500e+04 1.536078e-06
1.501000e+04 1.536073e-06
1.501500e+04 1.536068e-06
1.502000e+04 1.536062e-06
1.502500e+04 1.536057e-06
1.503000e+04 1.536052e-06
1.503500e+04 1.536047e-06
1.504000e+04 1.536041e-06
1.504500e+04 1.536036e-06
1.505000e+04 1.536031e-06
1.505500e+04 1.536025e-06
1.506000e+04 1.536020e-06
1.506500e+04 1.536015e-06
1.507000e+04 1.536010e-06
1.507500e+04 1.536004e-06
1.508000e+04 1.535999e-06
1.508500e+04 1.535994e-06
1.509000e+04 1.535988e-06
1.509500e+04 1.535983e-06
1.510000e+04 1.535978e-06
1.510500e+04 1.535972e-06
1.511000e+04 1.535967e-06
1.511500e+04 1.535962e-06
1.512000e+04 1.535957e-06
1.512500e+04 1.535951e-06
1.513000e+04 1.535946e-06
1.513500e+04 1.535941e-06
1.514000e+04 1.535935e-06
1.514500e+04 1.535930e-06
1.515000e+04 1.535925e-06
1.515500e+04 1.535919e-06
1.516000e+04 1.535914e-06
1.516500e+04 1.535909e-06
1.517000e+04 1.535903e-06
1.517500e+04 1.535898e-06
1.518000e+04 1.535893e-06
1.518500e+04 1.535887e-06
1.519000e+04 1.535882e-06
1.519500e+04 1.535877e-06
1.520000e+04 1.535871e-06
1.520500e+04 1.535866e-06
1.521000e+04 1.535861e-06
1.521500e+04 1.535855e-06
1.522000e+04 1.535850e-06
1.522500e+04 1.535845e-06
1.523000e+04 1.535839e-06
1.523500e+04 1.535834e-06
1.524000e+04 1.535829e-06
1.524500e+04 1.535823e-06
1.525000e+04 1.535818e-06
1.525500e+04 1.535812e-06
1.526000e+04 1.535807e-06
1.526500e+04 1.535802e-06
1.527000e+04 1.535796e-06
1.527500e+04 1.535791e-06
1.528000e+04 1.535786e-06
1.528500e+04 1.535780e-06
1.529000e+04 1.535775e-06
1.529500e+04 1.535770e-06
1.530000e+04 1.535764e-06
1.530500e+04 1.535759e-06
1.531000e+04 1.535753e-06
1.531500e+04 1.535748e-06
1.532000e+04 1.535743e-06
1.532500e+04 1.535737e-06
1.533000e+04 1.535732e-06
1.533500e+04 1.535726e-06
1.534000e+04 1.535721e-06
1.534500e+04 1.535716e-06
1.535000e+04 1.535710e-06
1.535500e+04 1.535705e-06
1.536000e+04 1.535700e-06
1.536500e+04 1.535694e-06
1.537000e+04 1.535689e-06
1.537500e+04 1.535683e-06
1.538000e+04 1.535678e-06
1.538500e+04 1.535673e-06
1.539000e+04 1.535667e-06
1.539500e+04 1.535662e-06
1.540000e+04 1.535656e-06
1.540500e+04 1.535651e-06
1.541000e+04 1.535645e-06
1.541500e+04 1.535640e-06
1.542000e+04 1.535635e-06
1.542500e+04 1.535629e-06
1.543000e+04 1.535624e-06
1.543500e+04 1.535618e-06
1.544000e+04 1.535613e-06
1.544500e+04 1.535608e-06
1.545000e+04 1.535602e-06
1.545500e+04 1.535597e-06
1.546000e+04 1.535591e-06
1.546500e+04 1.535586e-06
1.547000e+04 1.535580e-06
1.547500e+04 1.535575e-06
1.548000e+04 1.535570e-06
1.548500e+04 1.535564e-06
1.549000e+04 1.535559e-06
1.549500e+04 1.535553e-06
1.550000e+04 1.535548e-06
1.550500e+04 1.535542e-06
1.551000e+04 1.535537e-06
1.551500e+04 1.535531e-06
1.552000e+04 1.535526e-06
1.552500e+04 1.535521e-06
1.553000e+04 1.535515e-06
1.553500e+04 1.535510e-06
1.554000e+04 1.535504e-06
1.554500e+04 1.535499e-06
1.555000e+04 1.535493e-06
1.555500e+04 1.535488e-06
1.556000e+04 1.535482e-06
1.556500e+04 1.535477e-06
1.557000e+04 1.535471e-06
1.557500e+04 1.535466e-06
1.558000e+04 1.535460e-06
1.558500e+04 1.535455e-06
1.559000e+04 1.535449e-06
1.559500e+04 1.535444e-06
1.560000e+04 1.535439e-06
1.560500e+04 1.535433e-06
1.561000e+04 1.535428e-06
1.561500e+04 1.535422e-06
1.562000e+04 1.535417e-06
1.562500e+04 1.535411e-06
1.563000e+04 1.535406e-06
1.563500e+04 1.535400e-06
1.564000e+04 1.535395e-06
1.564500e+04 1.535389e-06
1.565000e+04 1.535384e-06
1.565500e+04 1.535378e-06
1.566000e+04 1.535373e-06
1.566500e+04 1.535367e-06
1.567000e+04 1.535362e-06
1.567500e+04 1.535356e-06
1.568000e+04 1.535351e-06
1.568500e+04 1.535345e-06
1.569000e+04 1.535340e-06
1.569500e+04 1.535334e-06
1.570000e+04 1.535329e-06
1.570500e+04 1.535323e-06
1.571000e+04 1.535318e-06
1.571500e+04 1.535312e-06
1.572000e+04 1.535307e-06
1.572500e+04 1.535301e-06
1.573000e+04 1.535296e-06
1.573500e+04 1.535290e-06
1.574000e+04 1.535284e-06
1.574500e+04 1.535279e-06
1.575000e+04 1.535273e-06
1.575500e+04 1.535268e-06
1.576000e+04 1.535262e-06
1.576500e+04 1.535257e-06
1.577000e+04 1.535251e-06
1.577500e+04 1.535246e-06
1.578000e+04 1.535240e-06
1.578500e+04 1.535235e-06
1.579000e+04 1.535229e-06
1.579500e+04 1.535224e-06
1.580000e+04 1.535218e-06
1.580500e+04 1.535212e-06
1.581000e+04 1.535207e-06
1.581500e+04 1.535201e-06
1.582000e+04 1.535196e-06
1.582500e+04 1.535190e-06
1.583000e+04 1.535185e-06
1.583500e+04 1.535179e-06
1.584000e+04 1.535174e-06
1.584500e+04 1.535168e-06
1.585000e+04 1.535162e-06
1.585500e+04 1.535157e-06
1.586000e+04 1.535151e-06
1.586500e+04 1.535146e-06
1.587000e+04 1.535140e-06
1.587500e+04 1.535135e-06
1.588000e+04 1.535129e-06
1.588500e+04 1.535123e-06
1.589000e+04 1.535118e-06
1.589500e+04 1.535112e-06
1.590000e+04 1.535107e-06
1.590500e+04 1.535101e-06
1.591000e+04 1.535096e-06
1.591500e+04 1.535090e-06
1.592000e+04 1.535084e-06
1.592500e+04 1.535079e-06
1.593000e+04 1.535073e-06
1.593500e+04 1.535068e-06
1.594000e+04 1.535062e-06
1.594500e+04 1.535056e-06
1.595000e+04 1.535051e-06
1.595500e+04 1.535045e-06
1.596000e+04 1.535040e-06
1.596500e+04 1.535034e-06
1.597000e+04 1.535028e-06
1.597500e+04 1.535023e-06
1.598000e+04 1.535017e-06
1.598500e+04 1.535012e-06
1.599000e+04 1.535006e-06
1.599500e+04 1.535000e-06
1.600000e+04 1.534995e-06
1.600500e+04 1.534989e-06
1.601000e+04 1.534984e-06
1.601500e+04 1.534978e-06
1.602000e+04 1.534972e-06
1.602500e+04 1.534967e-06
1.603000e+04 1.534961e-06
1.603500e+04 1.534955e-06
1.604000e+04 1.534950e-06
1.604500e+04 1.534944e-06
1.605000e+04 1.534939e-06
1.605500e+04 1.534933e-06
1.606000e+04 1.534927e-06
1.606500e+04 1.534922e-06
1.607000e+04 1.534916e-06
1.607500e+04 1.534910e-06
1.608000e+04 1.534905e-06
1.608500e+04 1.534899e-06
1.609000e+04 1.534893e-06
1.609500e+04 1.534888e-06
1.610000e+04 1.534882e-06
1.610500e+04 1.534876e-06
1.611000e+04 1.534871e-06
1.611500e+04 1.534865e-06
1.612000e+04 1.534860e-06
1.612500e+04 1.534854e-06
1.613000e+04 1.534848e-06
1.613500e+04 1.534843e-06
1.614000e+04 1.534837e-06
1.614500e+04 1.534831e-06
1.615000e+04 1.534826e-06
1.615500e+04 1.534820e-06
1.616000e+04 1.534814e-06
1.616500e+04 1.534809e-06
1.617000e+04 1.534803e-06
1.617500e+04 1.534797e-06
1.618000e+04 1.534792e-06
1.618500e+04 1.534786e-06
1.619000e+04 1.534780e-06
1.619500e+04 1.534774e-06
1.620000e+04 1.534769e-06
1.620500e+04 1.534763e-06
1.621000e+04 1.534757e-06
1.621500e+04 1.534752e-06
1.622000e+04 1.534746e-06
1.622500e+04 1.534740e-06
1.623000e+04 1.534735e-06
1.623500e+04 1.534729e-06
1.624000e+04 1.534723e-06
1.624500e+04 1.534718e-06
1.625000e+04 1.534712e-06
1.625500e+04 1.534706e-06
1.626000e+04 1.534700e-06
1.626500e+04 1.534695e-06
1.627000e+04 1.534689e-06
1.627500e+04 1.534683e-06
1.628000e+04 1.534678e-06
1.628500e+04 1.534672e-06
1.629000e+04 1.534666e-06
1.629500e+04 1.534660e-06
1.630000e+04 1.534655e-06
1.630500e+04 1.534649e-06
1.631000e+04 1.534643e-06
1.631500e+04 1.534638e-06
1.632000e+04 1.534632e-06
1.632500e+04 1.534626e-06
1.633000e+04 1.534620e-06
1.633500e+04 1.534615e-06
1.634000e+04 1.534609e-06
1.634500e+04 1.534603e-06
1.635000e+04 1.534597e-06
1.635500e+04 1.534592e-06
1.636000e+04 1.534586e-06
1.636500e+04 1.534580e-06
1.637000e+04 1.534575e-06
1.637500e+04 1.534569e-06
1.638000e+04 1.534563e-06
1.638500e+04 1.534557e-06
1.639000e+04 1.534552e-06
1.639500e+04 1.534546e-06
1.640000e+04 1.534540e-06
1.640500e+04 1.534534e-06
1.641000e+04 1.534529e-06
1.641500e+04 1.534523e-06
1.642000e+04 1.534517e-06
1.642500e+04 1.534511e-06
1.643000e+04 1.534506e-06
1.643500e+04 1.534500e-06
1.644000e+04 1.534494e-06
1.644500e+04 1.534488e-06
1.645000e+04 1.534482e-06
1.645500e+04 1.534477e-06
1.646000e+04 1.534471e-06
1.646500e+04 1.534465e-06
1.647000e+04 1.534459e-06
1.647500e+04 1.534454e-06
1.648000e+04 1.534448e-06
1.648500e+04 1.534442e-06
1.649000e+04 1.534436e-06
1.649500e+04 1.534430e-06
1.650000e+04 1.534425e-06
1.650500e+04 1.534419e-06
1.651000e+04 1.534413e-06
1.651500e+04 1.534407e-06
1.652000e+04 1.534401e-06
1.652500e+04 1.534396e-06
1.653000e+04 1.534390e-06
1.653500e+04 1.534384e-06
1.654000e+04 1.534378e-06
1.654500e+04 1.534373e-06
1.655000e+04 1.534367e-06
1.655500e+04 1.534361e-06
1.656000e+04 1.534355e-06
1.656500e+04 1.534349e-06
1.657000e+04 1.534343e-06
1.657500e+04 1.534338e-06
1.658000e+04 1.534332e-06
1.658500e+04 1.534326e-06
1.659000e+04 1.534320e-06
1.659500e+04 1.534314e-06
1.660000e+04 1.534309e-06
1.660500e+04 1.534303e-06
1.661000e+04 1.534297e-06
1.661500e+04 1.534291e-06
1.662000e+04 1.534285e-06
1.662500e+04 1.534279e-06
1.663000e+04 1.534274e-06
1.663500e+04 1.534268e-06
1.664000e+04 1.534262e-06
1.664500e+04 1.534256e-06
1.665000e+04 1.534250e-06
1.665500e+04 1.534244e-06
1.666000e+04 1.534239e-06
1.666500e+04 1.534233e-06
1.667000e+04 1.534227e-06
1.667500e+04 1.534221e-06
1.668000e+04 1.534215e-06
1.668500e+04 1.534209e-06
1.669000e+04 1.534204e-06
1.669500e+04 1.534198e-06
1.670000e+04 1.534192e-06
1.670500e+04 1.534186e-06
1.671000e+04 1.534180e-06
1.671500e+04 1.534174e-06
1.672000e+04 1.534168e-06
1.672500e+04 1.534163e-06
1.673000e+04 1.534157e-06
1.673500e+04 1.534151e-06
1.674000e+04 1.534145e-06
1.674500e+04 1.534139e-06
1.675000e+04 1.534133e-06
1.675500e+04 1.534127e-06
1.676000e+04 1.534121e-06
1.676500e+04 1.534116e-06
1.677000e+04 1.534110e-06
1.677500e+04 1.534104e-06
1.678000e+04 1.534098e-06
1.678500e+04 1.534092e-06
1.679000e+04 1.534086e-06
1.679500e+04 1.534080e-06
1.680000e+04 1.534074e-06
1.680500e+04 1.534068e-06
1.681000e+04 1.534063e-06
1.681500e+04 1.534057e-06
1.682000e+04 1.534051e-06
1.682500e+04 1.534045e-06
1.683000e+04 1.534039e-06
1.683500e+04 1.534033e-06
1.684000e+04 1.534027e-06
1.684500e+04 1.534021e-06
1.685000e+04 1.534015e-06
1.685500e+04 1.534009e-06
1.686000e+04 1.534004e-06
1.686500e+04 1.533998e-06
1.687000e+04 1.533992e-06
1.687500e+04 1.533986e-06
1.688000e+04 1.533980e-06
1.688500e+04 1.533974e-06
1.689000e+04 1.533968e-06
1.689500e+04 1.533962e-06
1.690000e+04 1.533956e-06
1.690500e+04 1.533950e-06
1.691000e+04 1.533944e-06
1.691500e+04 1.533938e-06
1.692000e+04 1.533933e-06
1.692500e+04 1.533927e-06
1.693000e+04 1.533921e-06
1.693500e+04 1.533915e-06
1.694000e+04 1.533909e-06
1.694500e+04 1.533903e-06
1.695000e+04 1.533897e-06
1.695500e+04 1.533891e-06
1.696000e+04 1.533885e-06
1.696500e+04 1.533879e-06
1.697000e+04 1.533873e-06
1.697500e+04 1.533867e-06
1.698000e+04 1.533861e-06
1.698500e+04 1.533855e-06
1.699000e+04 1.533849e-06
1.699500e+04 1.533843e-06
1.700000e+04 1.533837e-06
1.700500e+04 1.533831e-06
1.701000e+04 1.533826e-06
1.701500e+04 1.533820e-06
1.702000e+04 1.533814e-06
1.702500e+04 1.533808e-06
1.703000e+04 1.533802e-06
1.703500e+04 1.533796e-06
1.704000e+04 1.533790e-06
1.704500e+04 1.533784e-06
1.705000e+04 1.533778e-06
1.705500e+04 1.533772e-06
1.706000e+04 1.533766e-06
1.706500e+04 1.533760e-06
1.707000e+04 1.533754e-06
1.707500e+04 1.533748e-06
1.708000e+04 1.533742e-06
1.708500e+04 1.533736e-06
1.709000e+04 1.533730e-06
1.709500e+04 1.533724e-06
1.710000e+04 1.533718e-06
1.710500e+04 1.533712e-06
1.711000e+04 1.533706e-06
1.711500e+04 1.533700e-06
1.712000e+04 1.533694e-06
1.712500e+04 1.533688e-06
1.713000e+04 1.533682e-06
1.713500e+04 1.533676e-06
1.714000e+04 1.533670e-06
1.714500e+04 1.533664e-06
1.715000e+04 1.533658e-06
1.715500e+04 1.533652e-06
1.716000e+04 1.533646e-06
1.716500e+04 1.533640e-06
1.717000e+04 1.533634e-06
1.717500e+04 1.533628e-06
1.718000e+04 1.533622e-06
1.718500e+04 1.533616e-06
1.719000e+04 1.533610e-06
1.719500e+04 1.533604e-06
1.720000e+04 1.533598e-06
1.720500e+04 1.533592e-06
1.721000e+04 1.533586e-06
1.721500e+04 1.533580e-06
1.722000e+04 1.533574e-06
1.722500e+04 1.533568e-06
1.723000e+04 1.533562e-06
1.723500e+04 1.533556e-06
1.724000e+04 1.533550e-06
1.724500e+04 1.533543e-06
1.725000e+04 1.533537e-06
1.725500e+04 1.533531e-06
1.726000e+04 1.533525e-06
1.726500e+04 1.533519e-06
1.727000e+04 1.533513e-06
1.727500e+04 1.533507e-06
1.728000e+04 1.533501e-06
1.728500e+04 1.533495e-06
1.729000e+04 1.533489e-06
1.729500e+04 1.533483e-06
1.730000e+04 1.533477e-06
1.730500e+04 1.533471e-06
1.731000e+04 1.533465e-06
1.731500e+04 1.533459e-06
1.732000e+04 1.533453e-06
1.732500e+04 1.533447e-06
1.733000e+04 1.533441e-06
1.733500e+04 1.533434e-06
1.734000e+04 1.533428e-06
1.734500e+04 1.533422e-06
1.735000e+04 1.533416e-06
1.735500e+04 1.533410e-06
1.736000e+04 1.533404e-06
1.736500e+04 1.533398e-06
1.737000e+04 1.533392e-06
1.737500e+04 1.533386e-06
1.738000e+04 1.533380e-06
1.738500e+04 1.533374e-06
1.739000e+04 1.533368e-06
1.739500e+04 1.533361e-06
1.740000e+04 1.533355e-06
1.740500e+04 1.533349e-06
1.741000e+04 1.533343e-06
1.741500e+04 1.533337e-06
1.742000e+04 1.533331e-06
1.742500e+04 1.533325e-06
1.743000e+04 1.533319e-06
1.743500e+04 1.533313e-06
1.744000e+04 1.533307e-06
1.744500e+04 1.533300e-06
1.745000e+04 1.533294e-06
1.745500e+04 1.533288e-06
1.746000e+04 1.533282e-06
1.746500e+04 1.533276e-06
1.747000e+04 1.533270e-06
1.747500e+04 1.533264e-06
1.748000e+04 1.533258e-06
1.748500e+04 1.533252e-06
1.749000e+04 1.533245e-06
1.749500e+04 1.533239e-06
1.750000e+04 1.533233e-06
1.750500e+04 1.533227e-06
1.751000e+04 1.533221e-06
1.751500e+04 1.533215e-06
1.752000e+04 1.533209e-06
1.752500e+04 1.533202e-06
1.753000e+04 1.533196e-06
1.753500e+04 1.533190e-06
1.754000e+04 1.533184e-06
1.754500e+04 1.533178e-06
1.755000e+04 1.533172e-06
1.755500e+04 1.533166e-06
1.756000e+04 1.533159e-06
1.756500e+04 1.533153e-06
1.757000e+04 1.533147e-06
1.757500e+04 1.533141e-06
1.758000e+04 1.533135e-06
1.758500e+04 1.533129e-06
1.759000e+04 1.533123e-06
1.759500e+04 1.533116e-06
1.760000e+04 1.533110e-06
1.760500e+04 1.533104e-06
1.761000e+04 1.533098e-06
1.761500e+04 1.533092e-06
1.762000e+04 1.533086e-06
1.762500e+04 1.533079e-06
1.763000e+04 1.533073e-06
1.763500e+04 1.533067e-06
1.764000e+04 1.533061e-06
1.764500e+04 1.533055e-06
1.765000e+04 1.533049e-06
1.765500e+04 1.533042e-06
1.766000e+04 1.533036e-06
1.766500e+04 1.533030e-06
1.767000e+04 1.533024e-06
1.767500e+04 1.533018e-06
1.768000e+04 1.533011e-06
1.768500e+04 1.533005e-06
1.769000e+04 1.532999e-06
1.769500e+04 1.532993e-06
1.770000e+04 1.532987e-06
1.770500e+04 1.532980e-06
1.771000e+04 1.532974e-06
1.771500e+04 1.532968e-06
1.772000e+04 1.532962e-06
1.772500e+04 1.532956e-06
1.773000e+04 1.532949e-06
1.773500e+04 1.532943e-06
1.774000e+04 1.532937e-06
1.774500e+04 1.532931e-06
1.775000e+04 1.532925e-06
1.775500e+04 1.532918e-06
1.776000e+04 1.532912e-06
1.776500e+04 1.532906e-06
1.777000e+04 1.532900e-06
1.777500e+04 1.532894e-06
1.778000e+04 1.532887e-06
1.778500e+04 1.532881e-06
1.779000e+04 1.532875e-06
1.779500e+04 1.532869e-06
1.780000e+04 1.532862e-06
1.780500e+04 1.532856e-06
1.781000e+04 1.532850e-06
1.781500e+04 1.532844e-06
1.782000e+04 1.532837e-06
1.782500e+04 1.532831e-06
1.783000e+04 1.532825e-06
1.783500e+04 1.532819e-06
1.784000e+04 1.532813e-06
1.784500e+04 1.532806e-06
1.785000e+04 1.532800e-06
1.785500e+04 1.532794e-06
1.786000e+04 1.532788e-06
1.786500e+04 1.532781e-06
1.787000e+04 1.532775e-06
1.787500e+04 1.532769e-06
1.788000e+04 1.532763e-06
1.788500e+04 1.532756e-06
1.789000e+04 1.532750e-06
1.789500e+04 1.532744e-06
1.790000e+04 1.532737e-06
1.790500e+04 1.532731e-06
1.791000e+04 1.532725e-06
1.791500e+04 1.532719e-06
1.792000e+04 1.532712e-06
1.792500e+04 1.532706e-06
1.793000e+04 1.532700e-06
1.793500e+04 1.532694e-06
1.794000e+04 1.532687e-06
1.794500e+04 1.532681e-06
1.795000e+04 1.532675e-06
1.795500e+04 1.532668e-06
1.796000e+04 1.532662e-06
1.796500e+04 1.532656e-06
1.797000e+04 1.532650e-06
1.797500e+04 1.532643e-06
1.798000e+04 1.532637e-06
1.798500e+04 1.532631e-06
1.799000e+04 1.532624e-06
1.799500e+04 1.532618e-06
1.800000e+04 1.532612e-06
1.800500e+04 1.532606e-06
1.801000e+04 1.532599e-06
1.801500e+04 1.532593e-06
1.802000e+04 1.532587e-06
1.802500e+04 1.532580e-06
1.803000e+04 1.532574e-06
1.803500e+04 1.532568e-06
1.804000e+04 1.532561e-06
1.804500e+04 1.532555e-06
1.805000e+04 1.532549e-06
1.805500e+04 1.532542e-06
1.806000e+04 1.532536e-06
1.806500e+04 1.532530e-06
1.807000e+04 1.532524e-06
1.807500e+04 1.532517e-06
1.808000e+04 1.532511e-06
1.808500e+04 1.532505e-06
1.809000e+04 1.532498e-06
1.809500e+04 1.532492e-06
1.810000e+04 1.532486e-06
1.810500e+04 1.532479e-06
1.811000e+04 1.532473e-06
1.811500e+04 1.532467e-06
1.812000e+04 1.532460e-06
1.812500e+04 1.532454e-06
1.813000e+04 1.532448e-06
1.813500e+04 1.532441e-06
1.814000e+04 1.532435e-06
1.814500e+04 1.532428e-06
1.815000e+04 1.532422e-06
1.815500e+04 1.532416e-06
1.816000e+04 1.532409e-06
1.816500e+04 1.532403e-06
1.817000e+04 1.532397e-06
1.817500e+04 1.532390e-06
1.818000e+04 1.532384e-06
1.818500e+04 1.532378e-06
1.819000e+04 1.532371e-06
1.819500e+04 1.532365e-06
1.820000e+04 1.532359e-06
1.820500e+04 1.532352e-06
1.821000e+04 1.532346e-06
1.821500e+04 1.532339e-06
1.822000e+04 1.532333e-06
1.822500e+04 1.532327e-06
1.823000e+04 1.532320e-06
1.823500e+04 1.532314e-06
1.824000e+04 1.532308e-06
1.824500e+04 1.532301e-06
1.825000e+04 1.532295e-06
1.825500e+04 1.532288e-06
1.826000e+04 1.532282e-06
1.826500e+04 1.532276e-06
1.827000e+04 1.532269e-06
1.827500e+04 1.532263e-06
1.828000e+04 1.532257e-06
1.828500e+04 1.532250e-06
1.829000e+04 1.532244e-06
1.829500e+04 1.532237e-06
1.830000e+04 1.532231e-06
1.830500e+04 1.532225e-06
1.831000e+04 1.532218e-06
1.831500e+04 1.532212e-06
1.832000e+04 1.532205e-06
1.832500e+04 1.532199e-06
1.833000e+04 1.532192e-06
1.833500e+04 1.532186e-06
1.834000e+04 1.532180e-06
1.834500e+04 1.532173e-06
1.835000e+04 1.532167e-06
1.835500e+04 1.532160e-06
1.836000e+04 1.532154e-06
1.836500e+04 1.532148e-06
1.837000e+04 1.532141e-06
1.837500e+04 1.532135e-06
1.838000e+04 1.532128e-06
1.838500e+04 1.532122e-06
1.839000e+04 1.532115e-06
1.839500e+04 1.532109e-06
1.840000e+04 1.532103e-06
1.840500e+04 1.532096e-06
1.841000e+04 1.532090e-06
1.841500e+04 1.532083e-06
1.842000e+04 1.532077e-06
1.842500e+04 1.532070e-06
1.843000e+04 1.532064e-06
1.843500e+04 1.532058e-06
1.844000e+04 1.532051e-06
1.844500e+04 1.532045e-06
1.845000e+04 1.532038e-06
1.845500e+04 1.532032e-06
1.846000e+04 1.532025e-06
1.846500e+04 1.532019e-06
1.847000e+04 1.532012e-06
1.847500e+04 1.532006e-06
1.848000e+04 1.531999e-06
1.848500e+04 1.531993e-06
1.849000e+04 1.531987e-06
1.849500e+04 1.531980e-06
1.850000e+04 1.531974e-06
1.850500e+04 1.531967e-06
1.851000e+04 1.531961e-06
1.851500e+04 1.531954e-06
1.852000e+04 1.531948e-06
1.852500e+04 1.531941e-06
1.853000e+04 1.531935e-06
1.853500e+04 1.531928e-06
1.854000e+04 1.531922e-06
1.854500e+04 1.531915e-06
1.855000e+04 1.531909e-06
1.855500e+04 1.531902e-06
1.856000e+04 1.531896e-06
1.856500e+04 1.531889e-06
1.857000e+04 1.531883e-06
1.857500e+04 1.531876e-06
1.858000e+04 1.531870e-06
1.858500e+04 1.531863e-06
1.859000e+04 1.531857e-06
1.859500e+04 1.531850e-06
1.860000e+04 1.531844e-06
1.860500e+04 1.531837e-06
1.861000e+04 1.531831e-06
1.861500e+04 1.531824e-06
1.862000e+04 1.531818e-06
1.862500e+04 1.531811e-06
1.863000e+04 1.531805e-06
1.863500e+04 1.531798e-06
1.864000e+04 1.531792e-06
1.864500e+04 1.531785e-06
1.865000e+04 1.531779e-06
1.865500e+04 1.531772e-06
1.866000e+04 1.531766e-06
1.866500e+04 1.531759e-06
1.867000e+04 1.531753e-06
1.867500e+04 1.531746e-06
1.868000e+04 1.531740e-06
1.868500e+04 1.531733e-06
1.869000e+04 1.531727e-06
1.869500e+04 1.531720e-06
1.870000e+04 1.531714e-06
1.870500e+04 1.531707e-06
1.871000e+04 1.531700e-06
1.871500e+04 1.531694e-06
1.872000e+04 1.531687e-06
1.872500e+04 1.531681e-06
1.873000e+04 1.531674e-06
1.873500e+04 1.531668e-06
1.874000e+04 1.531661e-06
1.874500e+04 1.531655e-06
1.875000e+04 1.531648e-06
1.875500e+04 1.531642e-06
1.876000e+04 1.531635e-06
1.876500e+04 1.531628e-06
1.877000e+04 1.531622e-06
1.877500e+04 1.531615e-06
1.878000e+04 1.531609e-06
1.878500e+04 1.531602e-06
1.879000e+04 1.531596e-06
1.879500e+04 1.531589e-06
1.880000e+04 1.531582e-06
1.880500e+04 1.531576e-06
1.881000e+04 1.531569e-06
1.881500e+04 1.531563e-06
1.882000e+04 1.531556e-06
1.882500e+04 1.531550e-06
1.883000e+04 1.531543e-06
1.883500e+04 1.531536e-06
1.884000e+04 1.531530e-06
1.884500e+04 1.531523e-06
1.885000e+04 1.531517e-06
1.885500e+04 1.531510e-06
1.886000e+04 1.531504e-06
1.886500e+04 1.531497e-06
1.887000e+04 1.531490e-06
1.887500e+04 1.531484e-06
1.888000e+04 1.531477e-06
1.888500e+04 1.531471e-06
1.889000e+04 1.531464e-06
1.889500e+04 1.531457e-06
1.890000e+04 1.531451e-06
1.890500e+04 1.531444e-06
1.891000e+04 1.531438e-06
1.891500e+04 1.531431e-06
1.892000e+04 1.531424e-06
1.892500e+04 1.531418e-06
1.893000e+04 1.531411e-06
1.893500e+04 1.531404e-06
1.894000e+04 1.531398e-06
1.894500e+04 1.531391e-06
1.895000e+04 1.531385e-06
1.895500e+04 1.531378e-06
1.896000e+04 1.531371e-06
1.896500e+04 1.531365e-06
1.897000e+04 1.531358e-06
1.897500e+04 1.531352e-06
1.898000e+04 1.531345e-06
1.898500e+04 1.531338e-06
1.899000e+04 1.531332e-06
1.899500e+04 1.531325e-06
1.900000e+04 1.531318e-06
1.900500e+04 1.531312e-06
1.901000e+04 1.531305e-06
1.901500e+04 1.531298e-06
1.902000e+04 1.531292e-06
1.902500e+04 1.531285e-06
1.903000e+04 1.531279e-06
1.903500e+04 1.531272e-06
1.904000e+04 1.531265e-06
1.904500e+04 1.531259e-06
1.905000e+04 1.531252e-06
1.905500e+04 1.531245e-06
1.906000e+04 1.531239e-06
1.906500e+04 1.531232e-06
1.907000e+04 1.531225e-06
1.907500e+04 1.531219e-06
1.908000e+04 1.531212e-06
1.908500e+04 1.531205e-06
1.909000e+04 1.531199e-06
1.909500e+04 1.531192e-06
1.910000e+04 1.531185e-06
1.910500e+04 1.531179e-06
1.911000e+04 1.531172e-06
1.911500e+04 1.531165e-06
1.912000e+04 1.531159e-06
1.912500e+04 1.531152e-06
1.913000e+04 1.531145e-06
1.913500e+04 1.531139e-06
1.914000e+04 1.531132e-06
1.914500e+04 1.531125e-06
1.915000e+04 1.531118e-06
1.915500e+04 1.531112e-06
1.916000e+04 1.531105e-06
1.916500e+04 1.531098e-06
1.917000e+04 1.531092e-06
1.917500e+04 1.531085e-06
1.918000e+04 1.531078e-06
1.918500e+04 1.531072e-06
1.919000e+04 1.531065e-06
1.919500e+04 1.531058e-06
1.920000e+04 1.531052e-06
1.920500e+04 1.531045e-06
1.921000e+04 1.531038e-06
1.921500e+04 1.531031e-06
1.922000e+04 1.531025e-06
1.922500e+04 1.531018e-06
1.923000e+04 1.531011e-06
1.923500e+04 1.531005e-06
1.924000e+04 1.530998e-06
1.924500e+04 1.530991e-06
1.925000e+04 1.530984e-06
1.925500e+04 1.530978e-06
1.926000e+04 1.530971e-06
1.926500e+04 1.530964e-06
1.927000e+04 1.530958e-06
1.927500e+04 1.530951e-06
1.928000e+04 1.530944e-06
1.928500e+04 1.530937e-06
1.929000e+04 1.530931e-06
1.929500e+04 1.530924e-06
1.930000e+04 1.530917e-06
1.930500e+04 1.530910e-06
1.931000e+04 1.530904e-06
1.931500e+04 1.530897e-06
1.932000e+04 1.530890e-06
1.932500e+04 1.530883e-06
1.933000e+04 1.530877e-06
1.933500e+04 1.530870e-06
1.934000e+04 1.530863e-06
1.934500e+04 1.530856e-06
1.935000e+04 1.530850e-06
1.935500e+04 1.530843e-06
1.936000e+04 1.530836e-06
1.936500e+04 1.530829e-06
1.937000e+04 1.530823e-06
1.937500e+04 1.530816e-06
1.938000e+04 1.530809e-06
1.938500e+04 1.530802e-06
1.939000e+04 1.530796e-06
1.939500e+04 1.530789e-06
1.940000e+04 1.530782e-06
1.940500e+04 1.530775e-06
1.941000e+04 1.530768e-06
1.941500e+04 1.530762e-06
1.942000e+04 1.530755e-06
1.942500e+04 1.530748e-06
1.943000e+04 1.530741e-06
1.943500e+04 1.530735e-06
1.944000e+04 1.530728e-06
1.944500e+04 1.530721e-06
1.945000e+04 1.530714e-06
1.945500e+04 1.530707e-06
1.946000e+04 1.530701e-06
1.946500e+04 1.530694e-06
1.947000e+04 1.530687e-06
1.947500e+04 1.530680e-06
1.948000e+04 1.530673e-06
1.948500e+04 1.530667e-06
1.949000e+04 1.530660e-06
1.949500e+04 1.530653e-06
1.950000e+04 1.530646e-06
1.950500e+04 1.530639e-06
1.951000e+04 1.530633e-06
1.951500e+04 1.530626e-06
1.952000e+04 1.530619e-06
1.952500e+04 1.530612e-06
1.953000e+04 1.530605e-06
1.953500e+04 1.530599e-06
1.954000e+04 1.530592e-06
1.954500e+04 1.530585e-06
1.955000e+04 1.530578e-06
1.955500e+04 1.530571e-06
1.956000e+04 1.530564e-06
1.956500e+04 1.530558e-06
1.957000e+04 1.530551e-06
1.957500e+04 1.530544e-06
1.958000e+04 1.530537e-06
1.958500e+04 1.530530e-06
1.959000e+04 1.530523e-06
1.959500e+04 1.530517e-06
1.960000e+04 1.530510e-06
1.960500e+04 1.530503e-06
1.961000e+04 1.530496e-06
1.961500e+04 1.530489e-06
1.962000e+04 1.530482e-06
1.962500e+04 1.530476e-06
1.963000e+04 1.530469e-06
1.963500e+04 1.530462e-06
1.964000e+04 1.530455e-06
1.964500e+04 1.530448e-06
1.965000e+04 1.530441e-06
1.965500e+04 1.530434e-06
1.966000e+04 1.530428e-06
1.966500e+04 1.530421e-06
1.967000e+04 1.530414e-06
1.967500e+04 1.530407e-06
1.968000e+04 1.530400e-06
1.968500e+04 1.530393e-06
1.969000e+04 1.530386e-06
1.969500e+04 1.530380e-06
1.970000e+04 1.530373e-06
1.970500e+04 1.530366e-06
1.971000e+04 1.530359e-06
1.971500e+04 1.530352e-06
1.972000e+04 1.530345e-06
1.972500e+04 1.530338e-06
1.973000e+04 1.530331e-06
1.973500e+04 1.530325e-06
1.974000e+04 1.530318e-06
1.974500e+04 1.530311e-06
1.975000e+04 1.530304e-06
1.975500e+04 1.530297e-06
1.976000e+04 1.530290e-06
1.976500e+04 1.530283e-06
1.977000e+04 1.530276e-06
1.977500e+04 1.530269e-06
1.978000e+04 1.530263e-06
1.978500e+04 1.530256e-06
1.979000e+04 1.530249e-06
1.979500e+04 1.530242e-06
1.980000e+04 1.530235e-06
1.980500e+04 1.530228e-06
1.981000e+04 1.530221e-06
1.981500e+04 1.530214e-06
1.982000e+04 1.530207e-06
1.982500e+04 1.530200e-06
1.983000e+04 1.530193e-06
1.983500e+04 1.530187e-06
1.984000e+04 1.530180e-06
1.984500e+04 1.530173e-06
1.985000e+04 1.530166e-06
1.985500e+04 1.530159e-06
1.986000e+04 1.530152e-06
1.986500e+04 1.530145e-06
1.987000e+04 1.530138e-06
1.987500e+04 1.530131e-06
1.988000e+04 1.530124e-06
1.988500e+04 1.530117e-06
1.989000e+04 1.530110e-06
1.989500e+04 1.530103e-06
1.990000e+04 1.530096e-06
1.990500e+04 1.530090e-06
1.991000e+04 1.530083e-06
1.991500e+04 1.530076e-06
1.992000e+04 1.530069e-06
1.992500e+04 1.530062e-06
1.993000e+04 1.530055e-06
1.993500e+04 1.530048e-06
1.994000e+04 1.530041e-06
1.994500e+04 1.530034e-06
1.995000e+04 1.530027e-06
1.995500e+04 1.530020e-06
1.996000e+04 1.530013e-06
1.996500e+04 1.530006e-06
1.997000e+04 1.529999e-06
1.997500e+04 1.529992e-06
1.998000e+04 1.529985e-06
1.998500e+04 1.529978e-06
1.999000e+04 1.529971e-06
1.999500e+04 1.529964e-06
2.000000e+04 1.529957e-06
2.000500e+04 1.529950e-06
2.001000e+04 1.529943e-06
2.001500e+04 1.529936e-06
2.002000e+04 1.529929e-06
2.002500e+04 1.529922e-06
2.003000e+04 1.529915e-06
2.003500e+04 1.529908e-06
2.004000e+04 1.529901e-06
2.004500e+04 1.529894e-06
2.005000e+04 1.529887e-06
2.005500e+04 1.529881e-06
2.006000e+04 1.529874e-06
2.006500e+04 1.529867e-06
2.007000e+04 1.529860e-06
2.007500e+04 1.529853e-06
2.008000e+04 1.529846e-06
2.008500e+04 1.529839e-06
2.009000e+04 1.529832e-06
2.009500e+04 1.529825e-06
2.010000e+04 1.529818e-06
2.010500e+04 1.529810e-06
2.011000e+04 1.529803e-06
2.011500e+04 1.529796e-06
2.012000e+04 1.529789e-06
2.012500e+04 1.529782e-06
2.013000e+04 1.529775e-06
2.013500e+04 1.529768e-06
2.014000e+04 1.529761e-06
2.014500e+04 1.529754e-06
2.015000e+04 1.529747e-06
2.015500e+04 1.529740e-06
2.016000e+04 1.529733e-06
2.016500e+04 1.529726e-06
2.017000e+04 1.529719e-06
2.017500e+04 1.529712e-06
2.018000e+04 1.529705e-06
2.018500e+04 1.529698e-06
2.019000e+04 1.529691e-06
2.019500e+04 1.529684e-06
2.020000e+04 1.529677e-06
2.020500e+04 1.529670e-06
2.021000e+04 1.529663e-06
2.021500e+04 1.529656e-06
2.022000e+04 1.529649e-06
2.022500e+04 1.529642e-06
2.023000e+04 1.529635e-06
2.023500e+04 1.529628e-06
2.024000e+04 1.529621e-06
2.024500e+04 1.529614e-06
2.025000e+04 1.529607e-06
2.025500e+04 1.529599e-06
2.026000e+04 1.529592e-06
2.026500e+04 1.529585e-06
2.027000e+04 1.529578e-06
2.027500e+04 1.529571e-06
2.028000e+04 1.529564e-06
2.028500e+04 1.529557e-06
2.029000e+04 1.529550e-06
2.029500e+04 1.529543e-06
2.030000e+04 1.529536e-06
2.030500e+04 1.529529e-06
2.031000e+04 1.529522e-06
2.031500e+04 1.529515e-06
2.032000e+04 1.529508e-06
2.032500e+04 1.529500e-06
2.033000e+04 1.529493e-06
2.033500e+04 1.529486e-06
2.034000e+04 1.529479e-06
2.034500e+04 1.529472e-06
2.035000e+04 1.529465e-06
2.035500e+04 1.529458e-06
2.036000e+04 1.529451e-06
2.036500e+04 1.529444e-06
2.037000e+04 1.529437e-06
2.037500e+04 1.529430e-06
2.038000e+04 1.529422e-06
2.038500e+04 1.529415e-06
2.039000e+04 1.529408e-06
2.039500e+04 1.529401e-06
2.040000e+04 1.529394e-06
2.040500e+04 1.529387e-06
2.041000e+04 1.529380e-06
2.041500e+04 1.529373e-06
2.042000e+04 1.529366e-06
2.042500e+04 1.529358e-06
2.043000e+04 1.529351e-06
2.043500e+04 1.529344e-06
2.044000e+04 1.529337e-06
2.044500e+04 1.529330e-06
2.045000e+04 1.529323e-06
2.045500e+04 1.529316e-06
2.046000e+04 1.529309e-06
2.046500e+04 1.529302e-06
2.047000e+04 1.529294e-06
2.047500e+04 1.529287e-06
2.048000e+04 1.529280e-06
2.048500e+04 1.529273e-06
2.049000e+04 1.529266e-06
2.049500e+04 1.529259e-06
2.050000e+04 1.529252e-06
2.050500e+04 1.529244e-06
2.051000e+04 1.529237e-06
2.051500e+04 1.529230e-06
2.052000e+04 1.529223e-06
2.052500e+04 1.529216e-06
2.053000e+04 1.529209e-06
2.053500e+04 1.529202e-06
2.054000e+04 1.529194e-06
2.054500e+04 1.529187e-06
2.055000e+04 1.529180e-06
2.055500e+04 1.529173e-06
2.056000e+04 1.529166e-06
2.056500e+04 1.529159e-06
2.057000e+04 1.529151e-06
2.057500e+04 1.529144e-06
2.058000e+04 1.529137e-06
2.058500e+04 1.529130e-06
2.059000e+04 1.529123e-06
2.059500e+04 1.529116e-06
2.060000e+04 1.529108e-06
2.060500e+04 1.529101e-06
2.061000e+04 1.529094e-06
2.061500e+04 1.529087e-06
2.062000e+04 1.529080e-06
2.062500e+04 1.529073e-06
2.063000e+04 1.529065e-06
2.063500e+04 1.529058e-06
2.064000e+04 1.529051e-06
2.064500e+04 1.529044e-06
2.065000e+04 1.529037e-06
2.065500e+04 1.529029e-06
2.066000e+04 1.529022e-06
2.066500e+04 1.529015e-06
2.067000e+04 1.529008e-06
2.067500e+04 1.529001e-06
2.068000e+04 1.528993e-06
2.068500e+04 1.528986e-06
2.069000e+04 1.528979e-06
2.069500e+04 1.528972e-06
2.070000e+04 1.528965e-06
2.070500e+04 1.528957e-06
2.071000e+04 1.528950e-06
2.071500e+04 1.528943e-06
2.072000e+04 1.528936e-06
2.072500e+04 1.528929e-06
2.073000e+04 1.528921e-06
2.073500e+04 1.528914e-06
2.074000e+04 1.528907e-06
2.074500e+04 1.528900e-06
2.075000e+04 1.528892e-06
2.075500e+04 1.528885e-06
2.076000e+04 1.528878e-06
2.076500e+04 1.528871e-06
2.077000e+04 1.528863e-06
2.077500e+04 1.528856e-06
2.078000e+04 1.528849e-06
2.078500e+04 1.528842e-06
2.079000e+04 1.528835e-06
2.079500e+04 1.528827e-06
2.080000e+04 1.528820e-06
2.080500e+04 1.528813e-06
2.081000e+04 1.528806e-06
2.081500e+04 1.528798e-06
2.082000e+04 1.528791e-06
2.082500e+04 1.528784e-06
2.083000e+04 1.528777e-06
2.083500e+04 1.528769e-06
2.084000e+04 1.528762e-06
2.084500e+04 1.528755e-06
2.085000e+04 1.528748e-06
2.085500e+04 1.528740e-06
2.086000e+04 1.528733e-06
2.086500e+04 1.528726e-06
2.087000e+04 1.528719e-06
2.087500e+04 1.528711e-06
2.088000e+04 1.528704e-06
2.088500e+04 1.528697e-06
2.089000e+04 1.528689e-06
2.089500e+04 1.528682e-06
2.090000e+04 1.528675e-06
2.090500e+04 1.528668e-06
2.091000e+04 1.528660e-06
2.091500e+04 1.528653e-06
2.092000e+04 1.528646e-06
2.092500e+04 1.528639e-06
2.093000e+04 1.528631e-06
2.093500e+04 1.528624e-06
2.094000e+04 1.528617e-06
2.094500e+04 1.528609e-06
2.095000e+04 1.528602e-06
2.095500e+04 1.528595e-06
2.096000e+04 1.528587e-06
2.096500e+04 1.528580e-06
2.097000e+04 1.528573e-06
2.097500e+04 1.528566e-06
2.098000e+04 1.528558e-06
2.098500e+04 1.528551e-06
2.099000e+04 1.528544e-06
2.099500e+04 1.528536e-06
2.100000e+04 1.528529e-06
2.100500e+04 1.528522e-06
2.101000e+04 1.528514e-06
2.101500e+04 1.528507e-06
2.102000e+04 1.528500e-06
2.102500e+04 1.528493e-06
2.103000e+04 1.528485e-06
2.103500e+04 1.528478e-06
2.104000e+04 1.528471e-06
2.104500e+04 1.528463e-06
2.105000e+04 1.528456e-06
2.105500e+04 1.528449e-06
2.106000e+04 1.528441e-06
2.106500e+04 1.528434e-06
2.107000e+04 1.528427e-06
2.107500e+04 1.528419e-06
2.108000e+04 1.528412e-06
2.108500e+04 1.528405e-06
2.109000e+04 1.528397e-06
2.109500e+04 1.528390e-06
2.110000e+04 1.528383e-06
2.110500e+04 1.528375e-06
2.111000e+04 1.528368e-06
2.111500e+04 1.528361e-06
2.112000e+04 1.528353e-06
2.112500e+04 1.528346e-06
2.113000e+04 1.528338e-06
2.113500e+04 1.528331e-06
2.114000e+04 1.528324e-06
2.114500e+04 1.528316e-06
2.115000e+04 1.528309e-06
2.115500e+04 1.528302e-06
2.116000e+04 1.528294e-06
2.116500e+04 1.528287e-06
2.117000e+04 1.528280e-06
2.117500e+04 1.528272e-06
2.118000e+04 1.528265e-06
2.118500e+04 1.528258e-06
2.119000e+04 1.528250e-06
2.119500e+04 1.528243e-06
2.120000e+04 1.528235e-06
2.120500e+04 1.528228e-06
2.121000e+04 1.528221e-06
2.121500e+04 1.528213e-06
2.122000e+04 1.528206e-06
2.122500e+04 1.528198e-06
2.123000e+04 1.528191e-06
2.123500e+04 1.528184e-06
2.124000e+04 1.528176e-06
2.124500e+04 1.528169e-06
2.125000e+04 1.528162e-06
2.125500e+04 1.528154e-06
2.126000e+04 1.528147e-06
2.126500e+04 1.528139e-06
2.127000e+04 1.528132e-06
2.127500e+04 1.528125e-06
2.128000e+04 1.528117e-06
2.128500e+04 1.528110e-06
2.129000e+04 1.528102e-06
2.129500e+04 1.528095e-06
2.130000e+04 1.528088e-06
2.130500e+04 1.528080e-06
2.131000e+04 1.528073e-06
2.131500e+04 1.528065e-06
2.132000e+04 1.528058e-06
2.132500e+04 1.528050e-06
2.133000e+04 1.528043e-06
2.133500e+04 1.528036e-06
2.134000e+04 1.528028e-06
2.134500e+04 1.528021e-06
2.135000e+04 1.528013e-06
2.135500e+04 1.528006e-06
2.136000e+04 1.527999e-06
2.136500e+04 1.527991e-06
2.137000e+04 1.527984e-06
2.137500e+04 1.527976e-06
2.138000e+04 1.527969e-06
2.138500e+04 1.527961e-06
2.139000e+04 1.527954e-06
2.139500e+04 1.527946e-06
2.140000e+04 1.527939e-06
2.140500e+04 1.527932e-06
2.141000e+04 1.527924e-06
2.141500e+04 1.527917e-06
2.142000e+04 1.527909e-06
2.142500e+04 1.527902e-06
2.143000e+04 1.527894e-06
2.143500e+04 1.527887e-06
2.144000e+04 1.527879e-06
2.144500e+04 1.527872e-06
2.145000e+04 1.527865e-06
2.145500e+04 1.527857e-06
2.146000e+04 1.527850e-06
2.146500e+04 1.527842e-06
2.147000e+04 1.527835e-06
2.147500e+04 1.527827e-06
2.148000e+04 1.527820e-06
2.148500e+04 1.527812e-06
2.149000e+04 1.527805e-06
2.149500e+04 1.527797e-06
2.150000e+04 1.527790e-06
2.150500e+04 1.527782e-06
2.151000e+04 1.527775e-06
2.151500e+04 1.527767e-06
2.152000e+04 1.527760e-06
2.152500e+04 1.527752e-06
2.153000e+04 1.527745e-06
2.153500e+04 1.527738e-06
2.154000e+04 1.527730e-06
2.154500e+04 1.527723e-06
2.155000e+04 1.527715e-06
2.155500e+04 1.527708e-06
2.156000e+04 1.527700e-06
2.156500e+04 1.527693e-06
2.157000e+04 1.527685e-06
2.157500e+04 1.527678e-06
2.158000e+04 1.527670e-06
2.158500e+04 1.527663e-06
2.159000e+04 1.527655e-06
2.159500e+04 1.527648e-06
2.160000e+04 1.527640e-06
2.160500e+04 1.527633e-06
2.161000e+04 1.527625e-06
2.161500e+04 1.527618e-06
2.162000e+04 1.527610e-06
2.162500e+04 1.527602e-06
2.163000e+04 1.527595e-06
2.163500e+04 1.527587e-06
2.164000e+04 1.527580e-06
2.164500e+04 1.527572e-06
2.165000e+04 1.527565e-06
2.165500e+04 1.527557e-06
2.166000e+04 1.527550e-06
2.166500e+04 1.527542e-06
2.167000e+04 1.527535e-06
2.167500e+04 1.527527e-06
2.168000e+04 1.527520e-06
2.168500e+04 1.527512e-06
2.169000e+04 1.527505e-06
2.169500e+04 1.527497e-06
2.170000e+04 1.527490e-06
2.170500e+04 1.527482e-06
2.171000e+04 1.527474e-06
2.171500e+04 1.527467e-06
2.172000e+04 1.527459e-06
2.172500e+04 1.527452e-06
2.173000e+04 1.527444e-06
2.173500e+04 1.527437e-06
2.174000e+04 1.527429e-06
2.174500e+04 1.527422e-06
2.175000e+04 1.527414e-06
2.175500e+04 1.527406e-06
2.176000e+04 1.527399e-06
2.176500e+04 1.527391e-06
2.177000e+04 1.527384e-06
2.177500e+04 1.527376e-06
2.178000e+04 1.527369e-06
2.178500e+04 1.527361e-06
2.179000e+04 1.527354e-06
2.179500e+04 1.527346e-06
2.180000e+04 1.527338e-06
2.180500e+04 1.527331e-06
2.181000e+04 1.527323e-06
2.181500e+04 1.527316e-06
2.182000e+04 1.527308e-06
2.182500e+04 1.527300e-06
2.183000e+04 1.527293e-06
2.183500e+04 1.527285e-06
2.184000e+04 1.527278e-06
2.184500e+04 1.527270e-06
2.185000e+04 1.527263e-06
2.185500e+04 1.527255e-06
2.186000e+04 1.527247e-06
2.186500e+04 1.527240e-06
2.187000e+04 1.527232e-06
2.187500e+04 1.527225e-06
2.188000e+04 1.527217e-06
2.188500e+04 1.527209e-06
2.189000e+04 1.527202e-06
2.189500e+04 1.527194e-06
2.190000e+04 1.527187e-06
2.190500e+04 1.527179e-06
2.191000e+04 1.527171e-06
2.191500e+04 1.527164e-06
2.192000e+04 1.527156e-06
2.192500e+04 1.527148e-06
2.193000e+04 1.527141e-06
2.193500e+04 1.527133e-06
2.194000e+04 1.527126e-06
2.194500e+04 1.527118e-06
2.195000e+04 1.527110e-06
2.195500e+04 1.527103e-06
2.196000e+04 1.527095e-06
2.196500e+04 1.527087e-06
2.197000e+04 1.527080e-06
2.197500e+04 1.527072e-06
2.198000e+04 1.527065e-06
2.198500e+04 1.527057e-06
2.199000e+04 1.527049e-06
2.199500e+04 1.527042e-06
2.200000e+04 1.527034e-06
2.200500e+04 1.527026e-06
2.201000e+04 1.527019e-06
2.201500e+04 1.527011e-06
2.202000e+04 1.527003e-06
2.202500e+04 1.526996e-06
2.203000e+04 1.526988e-06
2.203500e+04 1.526980e-06
2.204000e+04 1.526973e-06
2.204500e+04 1.526965e-06
2.205000e+04 1.526958e-06
2.205500e+04 1.526950e-06
2.206000e+04 1.526942e-06
2.206500e+04 1.526935e-06
2.207000e+04 1.526927e-06
2.207500e+04 1.526919e-06
2.208000e+04 1.526912e-06
2.208500e+04 1.526904e-06
2.209000e+04 1.526896e-06
2.209500e+04 1.526889e-06
2.210000e+04 1.526881e-06
2.210500e+04 1.526873e-06
2.211000e+04 1.526866e-06
2.211500e+04 1.526858e-06
2.212000e+04 1.526850e-06
2.212500e+04 1.526842e-06
2.213000e+04 1.526835e-06
2.213500e+04 1.526827e-06
2.214000e+04 1.526819e-06
2.214500e+04 1.526812e-06
2.215000e+04 1.526804e-06
2.215500e+04 1.526796e-06
2.216000e+04 1.526789e-06
2.216500e+04 1.526781e-06
2.217000e+04 1.526773e-06
2.217500e+04 1.526766e-06
2.218000e+04 1.526758e-06
2.218500e+04 1.526750e-06
2.219000e+04 1.526742e-06
2.219500e+04 1.526735e-06
2.220000e+04 1.526727e-06
2.220500e+04 1.526719e-06
2.221000e+04 1.526712e-06
2.221500e+04 1.526704e-06
2.222000e+04 1.526696e-06
2.222500e+04 1.526688e-06
2.223000e+04 1.526681e-06
2.223500e+04 1.526673e-06
2.224000e+04 1.526665e-06
2.224500e+04 1.526658e-06
2.225000e+04 1.526650e-06
2.225500e+04 1.526642e-06
2.226000e+04 1.526634e-06
2.226500e+04 1.526627e-06
2.227000e+04 1.526619e-06
2.227500e+04 1.526611e-06
2.228000e+04 1.526603e-06
2.228500e+04 1.526596e-06
2.229000e+04 1.526588e-06
2.229500e+04 1.526580e-06
2.230000e+04 1.526573e-06
2.230500e+04 1.526565e-06
2.231000e+04 1.526557e-06
2.231500e+04 1.526549e-06
2.232000e+04 1.526542e-06
2.232500e+04 1.526534e-06
2.233000e+04 1.526526e-06
2.233500e+04 1.526518e-06
2.234000e+04 1.526511e-06
2.234500e+04 1.526503e-06
2.235000e+04 1.526495e-06
2.235500e+04 1.526487e-06
2.236000e+04 1.526480e-06
2.236500e+04 1.526472e-06
2.237000e+04 1.526464e-06
2.237500e+04 1.526456e-06
2.238000e+04 1.526448e-06
2.238500e+04 1.526441e-06
2.239000e+04 1.526433e-06
2.239500e+04 1.526425e-06
2.240000e+04 1.526417e-06
2.240500e+04 1.526410e-06
2.241000e+04 1.526402e-06
2.241500e+04 1.526394e-06
2.242000e+04 1.526386e-06
2.242500e+04 1.526378e-06
2.243000e+04 1.526371e-06
2.243500e+04 1.526363e-06
2.244000e+04 1.526355e-06
2.244500e+04 1.526347e-06
2.245000e+04 1.526340e-06
2.245500e+04 1.526332e-06
2.246000e+04 1.526324e-06
2.246500e+04 1.526316e-06
2.247000e+04 1.526308e-06
2.247500e+04 1.526301e-06
2.248000e+04 1.526293e-06
2.248500e+04 1.526285e-06
2.249000e+04 1.526277e-06
2.249500e+04 1.526269e-06
2.250000e+04 1.526262e-06
2.250500e+04 1.526254e-06
2.251000e+04 1.526246e-06
2.251500e+04 1.526238e-06
2.252000e+04 1.526230e-06
2.252500e+04 1.526223e-06
2.253000e+04 1.526215e-06
2.253500e+04 1.526207e-06
2.254000e+04 1.526199e-06
2.254500e+04 1.526191e-06
2.255000e+04 1.526183e-06
2.255500e+04 1.526176e-06
2.256000e+04 1.526168e-06
2.256500e+04 1.526160e-06
2.257000e+04 1.526152e-06
2.257500e+04 1.526144e-06
2.258000e+04 1.526136e-06
2.258500e+04 1.526129e-06
2.259000e+04 1.526121e-06
2.259500e+04 1.526113e-06
2.260000e+04 1.526105e-06
2.260500e+04 1.526097e-06
2.261000e+04 1.526089e-06
2.261500e+04 1.526082e-06
2.262000e+04 1.526074e-06
2.262500e+04 1.526066e-06
2.263000e+04 1.526058e-06
2.263500e+04 1.526050e-06
2.264000e+04 1.526042e-06
2.264500e+04 1.526034e-06
2.265000e+04 1.526027e-06
2.265500e+04 1.526019e-06
2.266000e+04 1.526011e-06
2.266500e+04 1.526003e-06
2.267000e+04 1.525995e-06
2.267500e+04 1.525987e-06
2.268000e+04 1.525979e-06
2.268500e+04 1.525972e-06
2.269000e+04 1.525964e-06
2.269500e+04 1.525956e-06
2.270000e+04 1.525948e-06
2.270500e+04 1.525940e-06
2.271000e+04 1.525932e-06
2.271500e+04 1.525924e-06
2.272000e+04 1.525916e-06
2.272500e+04 1.525909e-06
2.273000e+04 1.525901e-06
2.273500e+04 1.525893e-06
2.274000e+04 1.525885e-06
2.274500e+04 1.525877e-06
2.275000e+04 1.525869e-06
2.275500e+04 1.525861e-06
2.276000e+04 1.525853e-06
2.276500e+04 1.525845e-06
2.277000e+04 1.525838e-06
2.277500e+04 1.525830e-06
2.278000e+04 1.525822e-06
2.278500e+04 1.525814e-06
2.279000e+04 1.525806e-06
2.279500e+04 1.525798e-06
2.280000e+04 1.525790e-06
2.280500e+04 1.525782e-06
2.281000e+04 1.525774e-06
2.281500e+04 1.525766e-06
2.282000e+04 1.525759e-06
2.282500e+04 1.525751e-06
2.283000e+04 1.525743e-06
2.283500e+04 1.525735e-06
2.284000e+04 1.525727e-06
2.284500e+04 1.525719e-06
2.285000e+04 1.525711e-06
2.285500e+04 1.525703e-06
2.286000e+04 1.525695e-06
2.286500e+04 1.525687e-06
2.287000e+04 1.525679e-06
2.287500e+04 1.525671e-06
2.288000e+04 1.525663e-06
2.288500e+04 1.525656e-06
2.289000e+04 1.525648e-06
2.289500e+04 1.525640e-06
2.290000e+04 1.525632e-06
2.290500e+04 1.525624e-06
2.291000e+04 1.525616e-06
2.291500e+04 1.525608e-06
2.292000e+04 1.525600e-06
2.292500e+04 1.525592e-06
2.293000e+04 1.525584e-06
2.293500e+04 1.525576e-06
2.294000e+04 1.525568e-06
2.294500e+04 1.525560e-06
2.295000e+04 1.525552e-06
2.295500e+04 1.525544e-06
2.296000e+04 1.525536e-06
2.296500e+04 1.525528e-06
2.297000e+04 1.525520e-06
2.297500e+04 1.525512e-06
2.298000e+04 1.525504e-06
2.298500e+04 1.525496e-06
2.299000e+04 1.525489e-06
2.299500e+04 1.525481e-06
2.300000e+04 1.525473e-06
2.300500e+04 1.525465e-06
2.301000e+04 1.525457e-06
2.301500e+04 1.525449e-06
2.302000e+04 1.525441e-06
2.302500e+04 1.525433e-06
2.303000e+04 1.525425e-06
2.303500e+04 1.525417e-06
2.304000e+04 1.525409e-06
2.304500e+04 1.525401e-06
2.305000e+04 1.525393e-06
2.305500e+04 1.525385e-06
2.306000e+04 1.525377e-06
2.306500e+04 1.525369e-06
2.307000e+04 1.525361e-06
2.307500e+04 1.525353e-06
2.308000e+04 1.525345e-06
2.308500e+04 1.525337e-06
2.309000e+04 1.525329e-06
2.309500e+04 1.525321e-06
2.310000e+04 1.525313e-06
2.310500e+04 1.525305e-06
2.311000e+04 1.525297e-06
2.311500e+04 1.525289e-06
2.312000e+04 1.525281e-06
2.312500e+04 1.525273e-06
2.313000e+04 1.525265e-06
2.313500e+04 1.525257e-06
2.314000e+04 1.525249e-06
2.314500e+04 1.525241e-06
2.315000e+04 1.525233e-06
2.315500e+04 1.525225e-06
2.316000e+04 1.525217e-06
2.316500e+04 1.525209e-06
2.317000e+04 1.525201e-06
2.317500e+04 1.525193e-06
2.318000e+04 1.525184e-06
2.318500e+04 1.525176e-06
2.319000e+04 1.525168e-06
2.319500e+04 1.525160e-06
2.320000e+04 1.525152e-06
2.320500e+04 1.525144e-06
2.321000e+04 1.525136e-06
2.321500e+04 1.525128e-06
2.322000e+04 1.525120e-06
2.322500e+04 1.525112e-06
2.323000e+04 1.525104e-06
2.323500e+04 1.525096e-06
2.324000e+04 1.525088e-06
2.324500e+04 1.525080e-06
2.325000e+04 1.525072e-06
2.325500e+04 1.525064e-06
2.326000e+04 1.525056e-06
2.326500e+04 1.525048e-06
2.327000e+04 1.525040e-06
2.327500e+04 1.525032e-06
2.328000e+04 1.525024e-06
2.328500e+04 1.525015e-06
2.329000e+04 1.525007e-06
2.329500e+04 1.524999e-06
2.330000e+04 1.524991e-06
2.330500e+04 1.524983e-06
2.331000e+04 1.524975e-06
2.331500e+04 1.524967e-06
2.332000e+04 1.524959e-06
2.332500e+04 1.524951e-06
2.333000e+04 1.524943e-06
2.333500e+04 1.524935e-06
2.334000e+04 1.524927e-06
2.334500e+04 1.524919e-06
2.335000e+04 1.524910e-06
2.335500e+04 1.524902e-06
2.336000e+04 1.524894e-06
2.336500e+04 1.524886e-06
2.337000e+04 1.524878e-06
2.337500e+04 1.524870e-06
2.338000e+04 1.524862e-06
2.338500e+04 1.524854e-06
2.339000e+04 1.524846e-06
2.339500e+04 1.524838e-06
2.340000e+04 1.524829e-06
2.340500e+04 1.524821e-06
2.341000e+04 1.524813e-06
2.341500e+04 1.524805e-06
2.342000e+04 1.524797e-06
2.342500e+04 1.524789e-06
2.343000e+04 1.524781e-06
2.343500e+04 1.524773e-06
2.344000e+04 1.524765e-06
2.344500e+04 1.524756e-06
2.345000e+04 1.524748e-06
2.345500e+04 1.524740e-06
2.346000e+04 1.524732e-06
2.346500e+04 1.524724e-06
2.347000e+04 1.524716e-06
2.347500e+04 1.524708e-06
2.348000e+04 1.524700e-06
2.348500e+04 1.524691e-06
2.349000e+04 1.524683e-06
2.349500e+04 1.524675e-06
2.350000e+04 1.524667e-06
2.350500e+04 1.524659e-06
2.351000e+04 1.524651e-06
2.351500e+04 1.524643e-06
2.352000e+04 1.524635e-06
2.352500e+04 1.524626e-06
2.353000e+04 1.524618e-06
2.353500e+04 1.524610e-06
2.354000e+04 1.524602e-06
2.354500e+04 1.524594e-06
2.355000e+04 1.524586e-06
2.355500e+04 1.524577e-06
2.356000e+04 1.524569e-06
2.356500e+04 1.524561e-06
2.357000e+04 1.524553e-06
2.357500e+04 1.524545e-06
2.358000e+04 1.524537e-06
2.358500e+04 1.524528e-06
2.359000e+04 1.524520e-06
2.359500e+04 1.524512e-06
2.360000e+04 1.524504e-06
2.360500e+04 1.524496e-06
2.361000e+04 1.524488e-06
2.361500e+04 1.524479e-06
2.362000e+04 1.524471e-06
2.362500e+04 1.524463e-06
2.363000e+04 1.524455e-06
2.363500e+04 1.524447e-06
2.364000e+04 1.524439e-06
2.364500e+04 1.524430e-06
2.365000e+04 1.524422e-06
2.365500e+04 1.524414e-06
2.366000e+04 1.524406e-06
2.366500e+04 1.524398e-06
2.367000e+04 1.524389e-06
2.367500e+04 1.524381e-06
2.368000e+04 1.524373e-06
2.368500e+04 1.524365e-06
2.369000e+04 1.524357e-06
2.369500e+04 1.524348e-06
2.370000e+04 1.524340e-06
2.370500e+04 1.524332e-06
2.371000e+04 1.524324e-06
2.371500e+04 1.524316e-06
2.372000e+04 1.524307e-06
2.372500e+04 1.524299e-06
2.373000e+04 1.524291e-06
2.373500e+04 1.524283e-06
2.374000e+04 1.524275e-06
2.374500e+04 1.524266e-06
2.375000e+04 1.524258e-06
2.375500e+04 1.524250e-06
2.376000e+04 1.524242e-06
2.376500e+04 1.524233e-06
2.377000e+04 1.524225e-06
2.377500e+04 1.524217e-06
2.378000e+04 1.524209e-06
2.378500e+04 1.524201e-06
2.379000e+04 1.524192e-06
2.379500e+04 1.524184e-06
2.380000e+04 1.524176e-06
2.380500e+04 1.524168e-06
2.381000e+04 1.524159e-06
2.381500e+04 1.524151e-06
2.382000e+04 1.524143e-06
2.382500e+04 1.524135e-06
2.383000e+04 1.524126e-06
2.383500e+04 1.524118e-06
2.384000e+04 1.524110e-06
2.384500e+04 1.524102e-06
2.385000e+04 1.524093e-06
2.385500e+04 1.524085e-06
2.386000e+04 1.524077e-06
2.386500e+04 1.524069e-06
2.387000e+04 1.524060e-06
2.387500e+04 1.524052e-06
2.388000e+04 1.524044e-06
2.388500e+04 1.524036e-06
2.389000e+04 1.524027e-06
2.389500e+04 1.524019e-06
2.390000e+04 1.524011e-06
2.390500e+04 1.524003e-06
2.391000e+04 1.523994e-06
2.391500e+04 1.523986e-06
2.392000e+04 1.523978e-06
2.392500e+04 1.523969e-06
2.393000e+04 1.523961e-06
2.393500e+04 1.523953e-06
2.394000e+04 1.523945e-06
2.394500e+04 1.523936e-06
2.395000e+04 1.523928e-06
2.395500e+04 1.523920e-06
2.396000e+04 1.523911e-06
2.396500e+04 1.523903e-06
2.397000e+04 1.523895e-06
2.397500e+04 1.523887e-06
2.398000e+04 1.523878e-06
2.398500e+04 1.523870e-06
2.399000e+04 1.523862e-06
2.399500e+04 1.523853e-06
2.400000e+04 1.523845e-06
2.400500e+04 1.523837e-06
2.401000e+04 1.523829e-06
2.401500e+04 1.523820e-06
2.402000e+04 1.523812e-06
2.402500e+04 1.523804e-06
2.403000e+04 1.523795e-06
2.403500e+04 1.523787e-06
2.404000e+04 1.523779e-06
2.404500e+04 1.523770e-06
2.405000e+04 1.523762e-06
2.405500e+04 1.523754e-06
2.406000e+04 1.523745e-06
2.406500e+04 1.523737e-06
2.407000e+04 1.523729e-06
2.407500e+04 1.523720e-06
2.408000e+04 1.523712e-06
2.408500e+04 1.523704e-06
2.409000e+04 1.523695e-06
2.409500e+04 1.523687e-06
2.410000e+04 1.523679e-06
2.410500e+04 1.523670e-06
2.411000e+04 1.523662e-06
2.411500e+04 1.523654e-06
2.412000e+04 1.523645e-06
2.412500e+04 1.523637e-06
2.413000e+04 1.523629e-06
2.413500e+04 1.523620e-06
2.414000e+04 1.523612e-06
2.414500e+04 1.523604e-06
2.415000e+04 1.523595e-06
2.415500e+04 1.523587e-06
2.416000e+04 1.523579e-06
2.416500e+04 1.523570e-06
2.417000e+04 1.523562e-06
2.417500e+04 1.523554e-06
2.418000e+04 1.523545e-06
2.418500e+04 1.523537e-06
2.419000e+04 1.523528e-06
2.419500e+04 1.523520e-06
2.420000e+04 1.523512e-06
2.420500e+04 1.523503e-06
2.421000e+04 1.523495e-06
2.421500e+04 1.523487e-06
2.422000e+04 1.523478e-06
2.422500e+04 1.523470e-06
2.423000e+04 1.523462e-06
2.423500e+04 1.523453e-06
2.424000e+04 1.523445e-06
2.424500e+04 1.523436e-06
2.425000e+04 1.523428e-06
2.425500e+04 1.523420e-06
2.426000e+04 1.523411e-06
2.426500e+04 1.523403e-06
2.427000e+04 1.523394e-06
2.427500e+04 1.523386e-06
2.428000e+04 1.523378e-06
2.428500e+04 1.523369e-06
2.429000e+04 1.523361e-06
2.429500e+04 1.523352e-06
2.430000e+04 1.523344e-06
2.430500e+04 1.523336e-06
2.431000e+04 1.523327e-06
2.431500e+04 1.523319e-06
2.432000e+04 1.523310e-06
2.432500e+04 1.523302e-06
2.433000e+04 1.523294e-06
2.433500e+04 1.523285e-06
2.434000e+04 1.523277e-06
2.434500e+04 1.523268e-06
2.435000e+04 1.523260e-06
2.435500e+04 1.523252e-06
2.436000e+04 1.523243e-06
2.436500e+04 1.523235e-06
2.437000e+04 1.523226e-06
2.437500e+04 1.523218e-06
2.438000e+04 1.523209e-06
2.438500e+04 1.523201e-06
2.439000e+04 1.523193e-06
2.439500e+04 1.523184e-06
2.440000e+04 1.523176e-06
2.440500e+04 1.523167e-06
2.441000e+04 1.523159e-06
2.441500e+04 1.523150e-06
2.442000e+04 1.523142e-06
2.442500e+04 1.523134e-06
2.443000e+04 1.523125e-06
2.443500e+04 1.523117e-06
2.444000e+04 1.523108e-06
2.444500e+04 1.523100e-06
2.445000e+04 1.523091e-06
2.445500e+04 1.523083e-06
2.446000e+04 1.523074e-06
2.446500e+04 1.523066e-06
2.447000e+04 1.523058e-06
2.447500e+04 1.523049e-06
2.448000e+04 1.523041e-06
2.448500e+04 1.523032e-06
2.449000e+04 1.523024e-06
2.449500e+04 1.523015e-06
2.450000e+04 1.523007e-06
2.450500e+04 1.522998e-06
2.451000e+04 1.522990e-06
2.451500e+04 1.522981e-06
2.452000e+04 1.522973e-06
2.452500e+04 1.522964e-06
2.453000e+04 1.522956e-06
2.453500e+04 1.522947e-06
2.454000e+04 1.522939e-06
2.454500e+04 1.522931e-06
2.455000e+04 1.522922e-06
2.455500e+04 1.522914e-06
2.456000e+04 1.522905e-06
2.456500e+04 1.522897e-06
2.457000e+04 1.522888e-06
2.457500e+04 1.522880e-06
2.458000e+04 1.522871e-06
2.458500e+04 1.522863e-06
2.459000e+04 1.522854e-06
2.459500e+04 1.522846e-06
2.460000e+04 1.522837e-06
2.460500e+04 1.522829e-06
2.461000e+04 1.522820e-06
2.461500e+04 1.522812e-06
2.462000e+04 1.522803e-06
2.462500e+04 1.522795e-06
2.463000e+04 1.522786e-06
2.463500e+04 1.522778e-06
2.464000e+04 1.522769e-06
2.464500e+04 1.522761e-06
2.465000e+04 1.522752e-06
2.465500e+04 1.522744e-06
2.466000e+04 1.522735e-06
2.466500e+04 1.522727e-06
2.467000e+04 1.522718e-06
2.467500e+04 1.522710e-06
2.468000e+04 1.522701e-06
2.468500e+04 1.522692e-06
2.469000e+04 1.522684e-06
2.469500e+04 1.522675e-06
2.470000e+04 1.522667e-06
2.470500e+04 1.522658e-06
2.471000e+04 1.522650e-06
2.471500e+04 1.522641e-06
2.472000e+04 1.522633e-06
2.472500e+04 1.522624e-06
2.473000e+04 1.522616e-06
2.473500e+04 1.522607e-06
2.474000e+04 1.522599e-06
2.474500e+04 1.522590e-06
2.475000e+04 1.522581e-06
2.475500e+04 1.522573e-06
2.476000e+04 1.522564e-06
2.476500e+04 1.522556e-06
2.477000e+04 1.522547e-06
2.477500e+04 1.522539e-06
2.478000e+04 1.522530e-06
2.478500e+04 1.522522e-06
2.479000e+04 1.522513e-06
2.479500e+04 1.522505e-06
2.480000e+04 1.522496e-06
2.480500e+04 1.522487e-06
2.481000e+04 1.522479e-06
2.481500e+04 1.522470e-06
2.482000e+04 1.522462e-06
2.482500e+04 1.522453e-06
2.483000e+04 1.522445e-06
2.483500e+04 1.522436e-06
2.484000e+04 1.522427e-06
2.484500e+04 1.522419e-06
2.485000e+04 1.522410e-06
2.485500e+04 1.522402e-06
2.486000e+04 1.522393e-06
2.486500e+04 1.522384e-06
2.487000e+04 1.522376e-06
2.487500e+04 1.522367e-06
2.488000e+04 1.522359e-06
2.488500e+04 1.522350e-06
2.489000e+04 1.522342e-06
2.489500e+04 1.522333e-06
2.490000e+04 1.522324e-06
2.490500e+04 1.522316e-06
2.491000e+04 1.522307e-06
2.491500e+04 1.522299e-06
2.492000e+04 1.522290e-06
2.492500e+04 1.522281e-06
2.493000e+04 1.522273e-06
2.493500e+04 1.522264e-06
2.494000e+04 1.522256e-06
2.494500e+04 1.522247e-06
2.495000e+04 1.522238e-06
2.495500e+04 1.522230e-06
2.496000e+04 1.522221e-06
2.496500e+04 1.522212e-06
2.497000e+04 1.522204e-06
2.497500e+04 1.522195e-06
2.498000e+04 1.522187e-06
2.498500e+04 1.522178e-06
2.499000e+04 1.522169e-06
2.499500e+04 1.522161e-06
2.500000e+04 1.522152e-06
2.500500e+04 1.522143e-06
2.501000e+04 1.522135e-06
2.501500e+04 1.522126e-06
2.502000e+04 1.522118e-06
2.502500e+04 1.522109e-06
2.503000e+04 1.522100e-06
2.503500e+04 1.522092e-06
2.504000e+04 1.522083e-06
2.504500e+04 1.522074e-06
2.505000e+04 1.522066e-06
2.505500e+04 1.522057e-06
2.506000e+04 1.522048e-06
2.506500e+04 1.522040e-06
2.507000e+04 1.522031e-06
2.507500e+04 1.522023e-06
2.508000e+04 1.522014e-06
2.508500e+04 1.522005e-06
2.509000e+04 1.521997e-06
2.509500e+04 1.521988e-06
2.510000e+04 1.521979e-06
2.510500e+04 1.521971e-06
2.511000e+04 1.521962e-06
2.511500e+04 1.521953e-06
2.512000e+04 1.521945e-06
2.512500e+04 1.521936e-06
2.513000e+04 1.521927e-06
2.513500e+04 1.521919e-06
2.514000e+04 1.521910e-06
2.514500e+04 1.521901e-06
2.515000e+04 1.521893e-06
2.515500e+04 1.521884e-06
2.516000e+04 1.521875e-06
2.516500e+04 1.521867e-06
2.517000e+04 1.521858e-06
2.517500e+04 1.521849e-06
2.518000e+04 1.521840e-06
2.518500e+04 1.521832e-06
2.519000e+04 1.521823e-06
2.519500e+04 1.521814e-06
2.520000e+04 1.521806e-06
2.520500e+04 1.521797e-06
2.521000e+04 1.521788e-06
2.521500e+04 1.521780e-06
2.522000e+04 1.521771e-06
2.522500e+04 1.521762e-06
2.523000e+04 1.521754e-06
2.523500e+04 1.521745e-06
2.524000e+04 1.521736e-06
2.524500e+04 1.521727e-06
2.525000e+04 1.521719e-06
2.525500e+04 1.521710e-06
2.526000e+04 1.521701e-06
2.526500e+04 1.521693e-06
2.527000e+04 1.521684e-06
2.527500e+04 1.521675e-06
2.528000e+04 1.521666e-06
2.528500e+04 1.521658e-06
2.529000e+04 1.521649e-06
2.529500e+04 1.521640e-06
2.530000e+04 1.521631e-06
2.530500e+04 1.521623e-06
2.531000e+04 1.521614e-06
2.531500e+04 1.521605e-06
2.532000e+04 1.521597e-06
2.532500e+04 1.521588e-06
2.533000e+04 1.521579e-06
2.533500e+04 1.521570e-06
2.534000e+04 1.521562e-06
2.534500e+04 1.521553e-06
2.535000e+04 1.521544e-06
2.535500e+04 1.521535e-06
2.536000e+04 1.521527e-06
2.536500e+04 1.521518e-06
2.537000e+04 1.521509e-06
2.537500e+04 1.521500e-06
2.538000e+04 1.521492e-06
2.538500e+04 1.521483e-06
2.539000e+04 1.521474e-06
2.539500e+04 1.521465e-06
2.540000e+04 1.521457e-06
2.540500e+04 1.521448e-06
2.541000e+04 1.521439e-06
2.541500e+04 1.521430e-06
2.542000e+04 1.521422e-06
2.542500e+04 1.521413e-06
2.543000e+04 1.521404e-06
2.543500e+04 1.521395e-06
2.544000e+04 1.521387e-06
2.544500e+04 1.521378e-06
2.545000e+04 1.521369e-06
2.545500e+04 1.521360e-06
2.546000e+04 1.521351e-06
2.546500e+04 1.521343e-06
2.547000e+04 1.521334e-06
2.547500e+04 1.521325e-06
2.548000e+04 1.521316e-06
2.548500e+04 1.521308e-06
2.549000e+04 1.521299e-06
2.549500e+04 1.521290e-06
2.550000e+04 1.521281e-06
2.550500e+04 1.521272e-06
2.551000e+04 1.521264e-06
2.551500e+04 1.521255e-06
2.552000e+04 1.521246e-06
2.552500e+04 1.521237e-06
2.553000e+04 1.521228e-06
2.553500e+04 1.521220e-06
2.554000e+04 1.521211e-06
2.554500e+04 1.521202e-06
2.555000e+04 1.521193e-06
2.555500e+04 1.521184e-06
2.556000e+04 1.521176e-06
2.556500e+04 1.521167e-06
2.557000e+04 1.521158e-06
2.557500e+04 1.521149e-06
2.558000e+04 1.521140e-06
2.558500e+04 1.521131e-06
2.559000e+04 1.521123e-06
2.559500e+04 1.521114e-06
2.560000e+04 1.521105e-06
2.560500e+04 1.521096e-06
2.561000e+04 1.521087e-06
2.561500e+04 1.521079e-06
2.562000e+04 1.521070e-06
2.562500e+04 1.521061e-06
2.563000e+04 1.521052e-06
2.563500e+04 1.521043e-06
2.564000e+04 1.521034e-06
2.564500e+04 1.521026e-06
2.565000e+04 1.521017e-06
2.565500e+04 1.521008e-06
2.566000e+04 1.520999e-06
2.566500e+04 1.520990e-06
2.567000e+04 1.520981e-06
2.567500e+04 1.520973e-06
2.568000e+04 1.520964e-06
2.568500e+04 1.520955e-06
2.569000e+04 1.520946e-06
2.569500e+04 1.520937e-06
2.570000e+04 1.520928e-06
2.570500e+04 1.520919e-06
2.571000e+04 1.520911e-06
2.571500e+04 1.520902e-06
2.572000e+04 1.520893e-06
2.572500e+04 1.520884e-06
2.573000e+04 1.520875e-06
2.573500e+04 1.520866e-06
2.574000e+04 1.520857e-06
2.574500e+04 1.520848e-06
2.575000e+04 1.520840e-06
2.575500e+04 1.520831e-06
2.576000e+04 1.520822e-06
2.576500e+04 1.520813e-06
2.577000e+04 1.520804e-06
2.577500e+04 1.520795e-06
2.578000e+04 1.520786e-06
2.578500e+04 1.520777e-06
2.579000e+04 1.520769e-06
2.579500e+04 1.520760e-06
2.580000e+04 1.520751e-06
2.580500e+04 1.520742e-06
2.581000e+04 1.520733e-06
2.581500e+04 1.520724e-06
2.582000e+04 1.520715e-06
2.582500e+04 1.520706e-06
2.583000e+04 1.520697e-06
2.583500e+04 1.520689e-06
2.584000e+04 1.520680e-06
2.584500e+04 1.520671e-06
2.585000e+04 1.520662e-06
2.585500e+04 1.520653e-06
2.586000e+04 1.520644e-06
2.586500e+04 1.520635e-06
2.587000e+04 1.520626e-06
2.587500e+04 1.520617e-06
2.588000e+04 1.520608e-06
2.588500e+04 1.520599e-06
2.589000e+04 1.520591e-06
2.589500e+04 1.520582e-06
2.590000e+04 1.520573e-06
2.590500e+04 1.520564e-06
2.591000e+04 1.520555e-06
2.591500e+04 1.520546e-06
2.592000e+04 1.520537e-06
2.592500e+04 1.520528e-06
2.593000e+04 1.520519e-06
2.593500e+04 1.520510e-06
2.594000e+04 1.520501e-06
2.594500e+04 1.520492e-06
2.595000e+04 1.520483e-06
2.595500e+04 1.520475e-06
2.596000e+04 1.520466e-06
2.596500e+04 1.520457e-06
2.597000e+04 1.520448e-06
2.597500e+04 1.520439e-06
2.598000e+04 1.520430e-06
2.598500e+04 1.520421e-06
2.599000e+04 1.520412e-06
2.599500e+04 1.520403e-06
2.600000e+04 1.520394e-06
2.600500e+04 1.520385e-06
2.601000e+04 1.520376e-06
2.601500e+04 1.520367e-06
2.602000e+04 1.520358e-06
2.602500e+04 1.520349e-06
2.603000e+04 1.520340e-06
2.603500e+04 1.520331e-06
2.604000e+04 1.520322e-06
2.604500e+04 1.520313e-06
2.605000e+04 1.520304e-06
2.605500e+04 1.520295e-06
2.606000e+04 1.520286e-06
2.606500e+04 1.520277e-06
2.607000e+04 1.520269e-06
2.607500e+04 1.520260e-06
2.608000e+04 1.520251e-06
2.608500e+04 1.520242e-06
2.609000e+04 1.520233e-06
2.609500e+04 1.520224e-06
2.610000e+04 1.520215e-06
2.610500e+04 1.520206e-06
2.611000e+04 1.520197e-06
2.611500e+04 1.520188e-06
2.612000e+04 1.520179e-06
2.612500e+04 1.520170e-06
2.613000e+04 1.520161e-06
2.613500e+04 1.520152e-06
2.614000e+04 1.520143e-06
2.614500e+04 1.520134e-06
2.615000e+04 1.520125e-06
2.615500e+04 1.520116e-06
2.616000e+04 1.520107e-06
2.616500e+04 1.520098e-06
2.617000e+04 1.520089e-06
2.617500e+04 1.520080e-06
2.618000e+04 1.520071e-06
2.618500e+04 1.520062e-06
2.619000e+04 1.520053e-06
2.619500e+04 1.520044e-06
2.620000e+04 1.520035e-06
2.620500e+04 1.520026e-06
2.621000e+04 1.520017e-06
2.621500e+04 1.520008e-06
2.622000e+04 1.519999e-06
2.622500e+04 1.519989e-06
2.623000e+04 1.519980e-06
2.623500e+04 1.519971e-06
2.624000e+04 1.519962e-06
2.624500e+04 1.519953e-06
2.625000e+04 1.519944e-06
2.625500e+04 1.519935e-06
2.626000e+04 1.519926e-06
2.626500e+04 1.519917e-06
2.627000e+04 1.519908e-06
2.627500e+04 1.519899e-06
2.628000e+04 1.519890e-06
2.628500e+04 1.519881e-06
2.629000e+04 1.519872e-06
2.629500e+04 1.519863e-06
2.630000e+04 1.519854e-06
2.630500e+04 1.519845e-06
2.631000e+04 1.519836e-06
2.631500e+04 1.519827e-06
2.632000e+04 1.519818e-06
2.632500e+04 1.519809e-06
2.633000e+04 1.519800e-06
2.633500e+04 1.519791e-06
2.634000e+04 1.519781e-06
2.634500e+04 1.519772e-06
2.635000e+04 1.519763e-06
2.635500e+04 1.519754e-06
2.636000e+04 1.519745e-06
2.636500e+04 1.519736e-06
2.637000e+04 1.519727e-06
2.637500e+04 1.519718e-06
2.638000e+04 1.519709e-06
2.638500e+04 1.519700e-06
2.639000e+04 1.519691e-06
2.639500e+04 1.519682e-06
2.640000e+04 1.519673e-06
2.640500e+04 1.519664e-06
2.641000e+04 1.519654e-06
2.641500e+04 1.519645e-06
2.642000e+04 1.519636e-06
2.642500e+04 1.519627e-06
2.643000e+04 1.519618e-06
2.643500e+04 1.519609e-06
2.644000e+04 1.519600e-06
2.644500e+04 1.519591e-06
2.645000e+04 1.519582e-06
2.645500e+04 1.519573e-06
2.646000e+04 1.519564e-06
2.646500e+04 1.519554e-06
2.647000e+04 1.519545e-06
2.647500e+04 1.519536e-06
2.648000e+04 1.519527e-06
2.648500e+04 1.519518e-06
2.649000e+04 1.519509e-06
2.649500e+04 1.519500e-06
2.650000e+04 1.519491e-06
2.650500e+04 1.519482e-06
2.651000e+04 1.519472e-06
2.651500e+04 1.519463e-06
2.652000e+04 1.519454e-06
2.652500e+04 1.519445e-06
2.653000e+04 1.519436e-06
2.653500e+04 1.519427e-06
2.654000e+04 1.519418e-06
2.654500e+04 1.519409e-06
2.655000e+04 1.519399e-06
2.655500e+04 1.519390e-06
2.656000e+04 1.519381e-06
2.656500e+04 1.519372e-06
2.657000e+04 1.519363e-06
2.657500e+04 1.519354e-06
2.658000e+04 1.519345e-06
2.658500e+04 1.519335e-06
2.659000e+04 1.519326e-06
2.659500e+04 1.519317e-06
2.660000e+04 1.519308e-06
2.660500e+04 1.519299e-06
2.661000e+04 1.519290e-06
2.661500e+04 1.519281e-06
2.662000e+04 1.519271e-06
2.662500e+04 1.519262e-06
2.663000e+04 1.519253e-06
2.663500e+04 1.519244e-06
2.664000e+04 1.519235e-06
2.664500e+04 1.519226e-06
2.665000e+04 1.519217e-06
2.665500e+04 1.519207e-06
2.666000e+04 1.519198e-06
2.666500e+04 1.519189e-06
2.667000e+04 1.519180e-06
2.667500e+04 1.519171e-06
2.668000e+04 1.519162e-06
2.668500e+04 1.519152e-06
2.669000e+04 1.519143e-06
2.669500e+04 1.519134e-06
2.670000e+04 1.519125e-06
2.670500e+04 1.519116e-06
2.671000e+04 1.519106e-06
2.671500e+04 1.519097e-06
2.672000e+04 1.519088e-06
2.672500e+04 1.519079e-06
2.673000e+04 1.519070e-06
2.673500e+04 1.519061e-06
2.674000e+04 1.519051e-06
2.674500e+04 1.519042e-06
2.675000e+04 1.519033e-06
2.675500e+04 1.519024e-06
2.676000e+04 1.519015e-06
2.676500e+04 1.519005e-06
2.677000e+04 1.518996e-06
2.677500e+04 1.518987e-06
2.678000e+04 1.518978e-06
2.678500e+04 1.518969e-06
2.679000e+04 1.518959e-06
2.679500e+04 1.518950e-06
2.680000e+04 1.518941e-06
2.680500e+04 1.518932e-06
2.681000e+04 1.518923e-06
2.681500e+04 1.518913e-06
2.682000e+04 1.518904e-06
2.682500e+04 1.518895e-06
2.683000e+04 1.518886e-06
2.683500e+04 1.518876e-06
2.684000e+04 1.518867e-06
2.684500e+04 1.518858e-06
2.685000e+04 1.518849e-06
2.685500e+04 1.518840e-06
2.686000e+04 1.518830e-06
2.686500e+04 1.518821e-06
2.687000e+04 1.518812e-06
2.687500e+04 1.518803e-06
2.688000e+04 1.518793e-06
2.688500e+04 1.518784e-06
2.689000e+04 1.518775e-06
2.689500e+04 1.518766e-06
2.690000e+04 1.518756e-06
2.690500e+04 1.518747e-06
2.691000e+04 1.518738e-06
2.691500e+04 1.518729e-06
2.692000e+04 1.518719e-06
2.692500e+04 1.518710e-06
2.693000e+04 1.518701e-06
2.693500e+04 1.518692e-06
2.694000e+04 1.518682e-06
2.694500e+04 1.518673e-06
2.695000e+04 1.518664e-06
2.695500e+04 1.518655e-06
2.696000e+04 1.518645e-06
2.696500e+04 1.518636e-06
2.697000e+04 1.518627e-06
2.697500e+04 1.518618e-06
2.698000e+04 1.518608e-06
2.698500e+04 1.518599e-06
2.699000e+04 1.518590e-06
2.699500e+04 1.518581e-06
2.700000e+04 1.518571e-06
2.700500e+04 1.518562e-06
2.701000e+04 1.518553e-06
2.701500e+04 1.518543e-06
2.702000e+04 1.518534e-06
2.702500e+04 1.518525e-06
2.703000e+04 1.518516e-06
2.703500e+04 1.518506e-06
2.704000e+04 1.518497e-06
2.704500e+04 1.518488e-06
2.705000e+04 1.518478e-06
2.705500e+04 1.518469e-06
2.706000e+04 1.518460e-06
2.706500e+04 1.518451e-06
2.707000e+04 1.518441e-06
2.707500e+04 1.518432e-06
2.708000e+04 1.518423e-06
2.708500e+04 1.518413e-06
2.709000e+04 1.518404e-06
2.709500e+04 1.518395e-06
2.710000e+04 1.518385e-06
2.710500e+04 1.518376e-06
2.711000e+04 1.518367e-06
2.711500e+04 1.518357e-06
2.712000e+04 1.518348e-06
2.712500e+04 1.518339e-06
2.713000e+04 1.518330e-06
2.713500e+04 1.518320e-06
2.714000e+04 1.518311e-06
2.714500e+04 1.518302e-06
2.715000e+04 1.518292e-06
2.715500e+04 1.518283e-06
2.716000e+04 1.518274e-06
2.716500e+04 1.518264e-06
2.717000e+04 1.518255e-06
2.717500e+04 1.518246e-06
2.718000e+04 1.518236e-06
2.718500e+04 1.518227e-06
2.719000e+04 1.518218e-06
2.719500e+04 1.518208e-06
2.720000e+04 1.518199e-06
2.720500e+04 1.518190e-06
2.721000e+04 1.518180e-06
2.721500e+04 1.518171e-06
2.722000e+04 1.518162e-06
2.722500e+04 1.518152e-06
2.723000e+04 1.518143e-06
2.723500e+04 1.518134e-06
2.724000e+04 1.518124e-06
2.724500e+04 1.518115e-06
2.725000e+04 1.518105e-06
2.725500e+04 1.518096e-06
2.726000e+04 1.518087e-06
2.726500e+04 1.518077e-06
2.727000e+04 1.518068e-06
2.727500e+04 1.518059e-06
2.728000e+04 1.518049e-06
2.728500e+04 1.518040e-06
2.729000e+04 1.518031e-06
2.729500e+04 1.518021e-06
2.730000e+04 1.518012e-06
2.730500e+04 1.518002e-06
2.731000e+04 1.517993e-06
2.731500e+04 1.517984e-06
2.732000e+04 1.517974e-06
2.732500e+04 1.517965e-06
2.733000e+04 1.517956e-06
2.733500e+04 1.517946e-06
2.734000e+04 1.517937e-06
2.734500e+04 1.517927e-06
2.735000e+04 1.517918e-06
2.735500e+04 1.517909e-06
2.736000e+04 1.517899e-06
2.736500e+04 1.517890e-06
2.737000e+04 1.517881e-06
2.737500e+04 1.517871e-06
2.738000e+04 1.517862e-06
2.738500e+04 1.517852e-06
2.739000e+04 1.517843e-06
2.739500e+04 1.517834e-06
2.740000e+04 1.517824e-06
2.740500e+04 1.517815e-06
2.741000e+04 1.517805e-06
2.741500e+04 1.517796e-06
2.742000e+04 1.517787e-06
2.742500e+04 1.517777e-06
2.743000e+04 1.517768e-06
2.743500e+04 1.517758e-06
2.744000e+04 1.517749e-06
2.744500e+04 1.517739e-06
2.745000e+04 1.517730e-06
2.745500e+04 1.517721e-06
2.746000e+04 1.517711e-06
2.746500e+04 1.517702e-06
2.747000e+04 1.517692e-06
2.747500e+04 1.517683e-06
2.748000e+04 1.517673e-06
2.748500e+04 1.517664e-06
2.749000e+04 1.517655e-06
2.749500e+04 1.517645e-06
2.750000e+04 1.517636e-06
2.750500e+04 1.517626e-06
2.751000e+04 1.517617e-06
2.751500e+04 1.517607e-06
2.752000e+04 1.517598e-06
2.752500e+04 1.517589e-06
2.753000e+04 1.517579e-06
2.753500e+04 1.517570e-06
2.754000e+04 1.517560e-06
2.754500e+04 1.517551e-06
2.755000e+04 1.517541e-06
2.755500e+04 1.517532e-06
2.756000e+04 1.517522e-06
2.756500e+04 1.517513e-06
2.757000e+04 1.517504e-06
2.757500e+04 1.517494e-06
2.758000e+04 1.517485e-06
2.758500e+04 1.517475e-06
2.759000e+04 1.517466e-06
2.759500e+04 1.517456e-06
2.760000e+04 1.517447e-06
2.760500e+04 1.517437e-06
2.761000e+04 1.517428e-06
2.761500e+04 1.517418e-06
2.762000e+04 1.517409e-06
2.762500e+04 1.517399e-06
2.763000e+04 1.517390e-06
2.763500e+04 1.517380e-06
2.764000e+04 1.517371e-06
2.764500e+04 1.517361e-06
2.765000e+04 1.517352e-06
2.765500e+04 1.517343e-06
2.766000e+04 1.517333e-06
2.766500e+04 1.517324e-06
2.767000e+04 1.517314e-06
2.767500e+04 1.517305e-06
2.768000e+04 1.517295e-06
2.768500e+04 1.517286e-06
2.769000e+04 1.517276e-06
2.769500e+04 1.517267e-06
2.770000e+04 1.517257e-06
2.770500e+04 1.517248e-06
2.771000e+04 1.517238e-06
2.771500e+04 1.517229e-06
2.772000e+04 1.517219e-06
2.772500e+04 1.517210e-06
2.773000e+04 1.517200e-06
2.773500e+04 1.517191e-06
2.774000e+04 1.517181e-06
2.774500e+04 1.517172e-06
2.775000e+04 1.517162e-06
2.775500e+04 1.517153e-06
2.776000e+04 1.517143e-06
2.776500e+04 1.517133e-06
2.777000e+04 1.517124e-06
2.777500e+04 1.517114e-06
2.778000e+04 1.517105e-06
2.778500e+04 1.517095e-06
2.779000e+04 1.517086e-06
2.779500e+04 1.517076e-06
2.780000e+04 1.517067e-06
2.780500e+04 1.517057e-06
2.781000e+04 1.517048e-06
2.781500e+04 1.517038e-06
2.782000e+04 1.517029e-06
2.782500e+04 1.517019e-06
2.783000e+04 1.517010e-06
2.783500e+04 1.517000e-06
2.784000e+04 1.516991e-06
2.784500e+04 1.516981e-06
2.785000e+04 1.516971e-06
2.785500e+04 1.516962e-06
2.786000e+04 1.516952e-06
2.786500e+04 1.516943e-06
2.787000e+04 1.516933e-06
2.787500e+04 1.516924e-06
2.788000e+04 1.516914e-06
2.788500e+04 1.516905e-06
2.789000e+04 1.516895e-06
2.789500e+04 1.516885e-06
2.790000e+04 1.516876e-06
2.790500e+04 1.516866e-06
2.791000e+04 1.516857e-06
2.791500e+04 1.516847e-06
2.792000e+04 1.516838e-06
2.792500e+04 1.516828e-06
2.793000e+04 1.516818e-06
2.793500e+04 1.516809e-06
2.794000e+04 1.516799e-06
2.794500e+04 1.516790e-06
2.795000e+04 1.516780e-06
2.795500e+04 1.516771e-06
2.796000e+04 1.516761e-06
2.796500e+04 1.516751e-06
2.797000e+04 1.516742e-06
2.797500e+04 1.516732e-06
2.798000e+04 1.516723e-06
2.798500e+04 1.516713e-06
2.799000e+04 1.516703e-06
2.799500e+04 1.516694e-06
2.800000e+04 1.516684e-06
2.800500e+04 1.516675e-06
2.801000e+04 1.516665e-06
2.801500e+04 1.516656e-06
2.802000e+04 1.516646e-06
2.802500e+04 1.516636e-06
2.803000e+04 1.516627e-06
2.803500e+04 1.516617e-06
2.804000e+04 1.516607e-06
2.804500e+04 1.516598e-06
2.805000e+04 1.516588e-06
2.805500e+04 1.516579e-06
2.806000e+04 1.516569e-06
2.806500e+04 1.516559e-06
2.807000e+04 1.516550e-06
2.807500e+04 1.516540e-06
2.808000e+04 1.516531e-06
2.808500e+04 1.516521e-06
2.809000e+04 1.516511e-06
2.809500e+04 1.516502e-06
2.810000e+04 1.516492e-06
2.810500e+04 1.516482e-06
2.811000e+04 1.516473e-06
2.811500e+04 1.516463e-06
2.812000e+04 1.516454e-06
2.812500e+04 1.516444e-06
2.813000e+04 1.516434e-06
2.813500e+04 1.516425e-06
2.814000e+04 1.516415e-06
2.814500e+04 1.516405e-06
2.815000e+04 1.516396e-06
2.815500e+04 1.516386e-06
2.816000e+04 1.516376e-06
2.816500e+04 1.516367e-06
2.817000e+04 1.516357e-06
2.817500e+04 1.516348e-06
2.818000e+04 1.516338e-06
2.818500e+04 1.516328e-06
2.819000e+04 1.516319e-06
2.819500e+04 1.516309e-06
2.820000e+04 1.516299e-06
2.820500e+04 1.516290e-06
2.821000e+04 1.516280e-06
2.821500e+04 1.516270e-06
2.822000e+04 1.516261e-06
2.822500e+04 1.516251e-06
2.823000e+04 1.516241e-06
2.823500e+04 1.516232e-06
2.824000e+04 1.516222e-06
2.824500e+04 1.516212e-06
2.825000e+04 1.516203e-06
2.825500e+04 1.516193e-06
2.826000e+04 1.516183e-06
2.826500e+04 1.516174e-06
2.827000e+04 1.516164e-06
2.827500e+04 1.516154e-06
2.828000e+04 1.516145e-06
2.828500e+04 1.516135e-06
2.829000e+04 1.516125e-06
2.829500e+04 1.516115e-06
2.830000e+04 1.516106e-06
2.830500e+04 1.516096e-06
2.831000e+04 1.516086e-06
2.831500e+04 1.516077e-06
2.832000e+04 1.516067e-06
2.832500e+04 1.516057e-06
2.833000e+04 1.516048e-06
2.833500e+04 1.516038e-06
2.834000e+04 1.516028e-06
2.834500e+04 1.516019e-06
2.835000e+04 1.516009e-06
2.835500e+04 1.515999e-06
2.836000e+04 1.515989e-06
2.836500e+04 1.515980e-06
2.837000e+04 1.515970e-06
2.837500e+04 1.515960e-06
2.838000e+04 1.515951e-06
2.838500e+04 1.515941e-06
2.839000e+04 1.515931e-06
2.839500e+04 1.515921e-06
2.840000e+04 1.515912e-06
2.840500e+04 1.515902e-06
2.841000e+04 1.515892e-06
2.841500e+04 1.515882e-06
2.842000e+04 1.515873e-06
2.842500e+04 1.515863e-06
2.843000e+04 1.515853e-06
2.843500e+04 1.515844e-06
2.844000e+04 1.515834e-06
2.844500e+04 1.515824e-06
2.845000e+04 1.515814e-06
2.845500e+04 1.515805e-06
2.846000e+04 1.515795e-06
2.846500e+04 1.515785e-06
2.847000e+04 1.515775e-06
2.847500e+04 1.515766e-06
2.848000e+04 1.515756e-06
2.848500e+04 1.515746e-06
2.849000e+04 1.515736e-06
2.849500e+04 1.515727e-06
2.850000e+04 1.515717e-06
2.850500e+04 1.515707e-06
2.851000e+04 1.515697e-06
2.851500e+04 1.515688e-06
2.852000e+04 1.515678e-06
2.852500e+04 1.515668e-06
2.853000e+04 1.515658e-06
2.853500e+04 1.515649e-06
2.854000e+04 1.515639e-06
2.854500e+04 1.515629e-06
2.855000e+04 1.515619e-06
2.855500e+04 1.515610e-06
2.856000e+04 1.515600e-06
2.856500e+04 1.515590e-06
2.857000e+04 1.515580e-06
2.857500e+04 1.515570e-06
2.858000e+04 1.515561e-06
2.858500e+04 1.515551e-06
2.859000e+04 1.515541e-06
2.859500e+04 1.515531e-06
2.860000e+04 1.515522e-06
2.860500e+04 1.515512e-06
2.861000e+04 1.515502e-06
2.861500e+04 1.515492e-06
2.862000e+04 1.515482e-06
2.862500e+04 1.515473e-06
2.863000e+04 1.515463e-06
2.863500e+04 1.515453e-06
2.864000e+04 1.515443e-06
2.864500e+04 1.515433e-06
2.865000e+04 1.515424e-06
2.865500e+04 1.515414e-06
2.866000e+04 1.515404e-06
2.866500e+04 1.515394e-06
2.867000e+04 1.515384e-06
2.867500e+04 1.515375e-06
2.868000e+04 1.515365e-06
2.868500e+04 1.515355e-06
2.869000e+04 1.515345e-06
2.869500e+04 1.515335e-06
2.870000e+04 1.515326e-06
2.870500e+04 1.515316e-06
2.871000e+04 1.515306e-06
2.871500e+04 1.515296e-06
2.872000e+04 1.515286e-06
2.872500e+04 1.515276e-06
2.873000e+04 1.515267e-06
2.873500e+04 1.515257e-06
2.874000e+04 1.515247e-06
2.874500e+04 1.515237e-06
2.875000e+04 1.515227e-06
2.875500e+04 1.515217e-06
2.876000e+04 1.515208e-06
2.876500e+04 1.515198e-06
2.877000e+04 1.515188e-06
2.877500e+04 1.515178e-06
2.878000e+04 1.515168e-06
2.878500e+04 1.515158e-06
2.879000e+04 1.515149e-06
2.879500e+04 1.515139e-06
2.880000e+04 1.515129e-06
2.880500e+04 1.515119e-06
2.881000e+04 1.515109e-06
2.881500e+04 1.515099e-06
2.882000e+04 1.515089e-06
2.882500e+04 1.515080e-06
2.883000e+04 1.515070e-06
2.883500e+04 1.515060e-06
2.884000e+04 1.515050e-06
2.884500e+04 1.515040e-06
2.885000e+04 1.515030e-06
2.885500e+04 1.515020e-06
2.886000e+04 1.515011e-06
2.886500e+04 1.515001e-06
2.887000e+04 1.514991e-06
2.887500e+04 1.514981e-06
2.888000e+04 1.514971e-06
2.888500e+04 1.514961e-06
2.889000e+04 1.514951e-06
2.889500e+04 1.514941e-06
2.890000e+04 1.514932e-06
2.890500e+04 1.514922e-06
2.891000e+04 1.514912e-06
2.891500e+04 1.514902e-06
2.892000e+04 1.514892e-06
2.892500e+04 1.514882e-06
2.893000e+04 1.514872e-06
2.893500e+04 1.514862e-06
2.894000e+04 1.514853e-06
2.894500e+04 1.514843e-06
2.895000e+04 1.514833e-06
2.895500e+04 1.514823e-06
2.896000e+04 1.514813e-06
2.896500e+04 1.514803e-06
2.897000e+04 1.514793e-06
2.897500e+04 1.514783e-06
2.898000e+04 1.514773e-06
2.898500e+04 1.514763e-06
2.899000e+04 1.514754e-06
2.899500e+04 1.514744e-06
2.900000e+04 1.514734e-06
2.900500e+04 1.514724e-06
2.901000e+04 1.514714e-06
2.901500e+04 1.514704e-06
2.902000e+04 1.514694e-06
2.902500e+04 1.514684e-06
2.903000e+04 1.514674e-06
2.903500e+04 1.514664e-06
2.904000e+04 1.514654e-06
2.904500e+04 1.514644e-06
2.905000e+04 1.514634e-06
2.905500e+04 1.514625e-06
2.906000e+04 1.514615e-06
2.906500e+04 1.514605e-06
2.907000e+04 1.514595e-06
2.907500e+04 1.514585e-06
2.908000e+04 1.514575e-06
2.908500e+04 1.514565e-06
2.909000e+04 1.514555e-06
2.909500e+04 1.514545e-06
2.910000e+04 1.514535e-06
2.910500e+04 1.514525e-06
2.911000e+04 1.514515e-06
2.911500e+04 1.514505e-06
2.912000e+04 1.514495e-06
2.912500e+04 1.514485e-06
2.913000e+04 1.514475e-06
2.913500e+04 1.514466e-06
2.914000e+04 1.514456e-06
2.914500e+04 1.514446e-06
2.915000e+04 1.514436e-06
2.915500e+04 1.514426e-06
2.916000e+04 1.514416e-06
2.916500e+04 1.514406e-06
2.917000e+04 1.514396e-06
2.917500e+04 1.514386e-06
2.918000e+04 1.514376e-06
2.918500e+04 1.514366e-06
2.919000e+04 1.514356e-06
2.919500e+04 1.514346e-06
2.920000e+04 1.514336e-06
2.920500e+04 1.514326e-06
2.921000e+04 1.514316e-06
2.921500e+04 1.514306e-06
2.922000e+04 1.514296e-06
2.922500e+04 1.514286e-06
2.923000e+04 1.514276e-06
2.923500e+04 1.514266e-06
2.924000e+04 1.514256e-06
2.924500e+04 1.514246e-06
2.925000e+04 1.514236e-06
2.925500e+04 1.514226e-06
2.926000e+04 1.514216e-06
2.926500e+04 1.514206e-06
2.927000e+04 1.514196e-06
2.927500e+04 1.514186e-06
2.928000e+04 1.514176e-06
2.928500e+04 1.514166e-06
2.929000e+04 1.514156e-06
2.929500e+04 1.514146e-06
2.930000e+04 1.514136e-06
2.930500e+04 1.514126e-06
2.931000e+04 1.514116e-06
2.931500e+04 1.514106e-06
2.932000e+04 1.514096e-06
2.932500e+04 1.514086e-06
2.933000e+04 1.514076e-06
2.933500e+04 1.514066e-06
2.934000e+04 1.514056e-06
2.934500e+04 1.514046e-06
2.935000e+04 1.514036e-06
2.935500e+04 1.514026e-06
2.936000e+04 1.514016e-06
2.936500e+04 1.514006e-06
2.937000e+04 1.513996e-06
2.937500e+04 1.513986e-06
2.938000e+04 1.513976e-06
2.938500e+04 1.513966e-06
2.939000e+04 1.513956e-06
2.939500e+04 1.513946e-06
2.940000e+04 1.513936e-06
2.940500e+04 1.513926e-06
2.941000e+04 1.513916e-06
2.941500e+04 1.513906e-06
2.942000e+04 1.513896e-06
2.942500e+04 1.513886e-06
2.943000e+04 1.513875e-06
2.943500e+04 1.513865e-06
2.944000e+04 1.513855e-06
2.944500e+04 1.513845e-06
2.945000e+04 1.513835e-06
2.945500e+04 1.513825e-06
2.946000e+04 1.513815e-06
2.946500e+04 1.513805e-06
2.947000e+04 1.513795e-06
2.947500e+04 1.513785e-06
2.948000e+04 1.513775e-06
2.948500e+04 1.513765e-06
2.949000e+04 1.513755e-06
2.949500e+04 1.513745e-06
2.950000e+04 1.513735e-06
2.950500e+04 1.513725e-06
2.951000e+04 1.513715e-06
2.951500e+04 1.513704e-06
2.952000e+04 1.513694e-06
2.952500e+04 1.513684e-06
2.953000e+04 1.513674e-06
2.953500e+04 1.513664e-06
2.954000e+04 1.513654e-06
2.954500e+04 1.513644e-06
2.955000e+04 1.513634e-06
2.955500e+04 1.513624e-06
2.956000e+04 1.513614e-06
2.956500e+04 1.513604e-06
2.957000e+04 1.513594e-06
2.957500e+04 1.513583e-06
2.958000e+04 1.513573e-06
2.958500e+04 1.513563e-06
2.959000e+04 1.513553e-06
2.959500e+04 1.513543e-06
2.960000e+04 1.513533e-06
2.960500e+04 1.513523e-06
2.961000e+04 1.513513e-06
2.961500e+04 1.513503e-06
2.962000e+04 1.513493e-06
2.962500e+04 1.513482e-06
2.963000e+04 1.513472e-06
2.963500e+04 1.513462e-06
2.964000e+04 1.513452e-06
2.964500e+04 1.513442e-06
2.965000e+04 1.513432e-06
2.965500e+04 1.513422e-06
2.966000e+04 1.513412e-06
2.966500e+04 1.513402e-06
2.967000e+04 1.513391e-06
2.967500e+04 1.513381e-06
2.968000e+04 1.513371e-06
2.968500e+04 1.513361e-06
2.969000e+04 1.513351e-06
2.969500e+04 1.513341e-06
2.970000e+04 1.513331e-06
2.970500e+04 1.513321e-06
2.971000e+04 1.513310e-06
2.971500e+04 1.513300e-06
2.972000e+04 1.513290e-06
2.972500e+04 1.513280e-06
2.973000e+04 1.513270e-06
2.973500e+04 1.513260e-06
2.974000e+04 1.513250e-06
2.974500e+04 1.513239e-06
2.975000e+04 1.513229e-06
2.975500e+04 1.513219e-06
2.976000e+04 1.513209e-06
2.976500e+04 1.513199e-06
2.977000e+04 1.513189e-06
2.977500e+04 1.513178e-06
2.978000e+04 1.513168e-06
2.978500e+04 1.513158e-06
2.979000e+04 1.513148e-06
2.979500e+04 1.513138e-06
2.980000e+04 1.513128e-06
2.980500e+04 1.513118e-06
2.981000e+04 1.513107e-06
2.981500e+04 1.513097e-06
2.982000e+04 1.513087e-06
2.982500e+04 1.513077e-06
2.983000e+04 1.513067e-06
2.983500e+04 1.513057e-06
2.984000e+04 1.513046e-06
2.984500e+04 1.513036e-06
2.985000e+04 1.513026e-06
2.985500e+04 1.513016e-06
2.986000e+04 1.513006e-06
2.986500e+04 1.512995e-06
2.987000e+04 1.512985e-06
2.987500e+04 1.512975e-06
2.988000e+04 1.512965e-06
2.988500e+04 1.512955e-06
2.989000e+04 1.512945e-06
2.989500e+04 1.512934e-06
2.990000e+04 1.512924e-06
2.990500e+04 1.512914e-06
2.991000e+04 1.512904e-06
2.991500e+04 1.512894e-06
2.992000e+04 1.512883e-06
2.992500e+04 1.512873e-06
2.993000e+04 1.512863e-06
2.993500e+04 1.512853e-06
2.994000e+04 1.512843e-06
2.994500e+04 1.512832e-06
2.995000e+04 1.512822e-06
2.995500e+04 1.512812e-06
2.996000e+04 1.512802e-06
2.996500e+04 1.512791e-06
2.997000e+04 1.512781e-06
2.997500e+04 1.512771e-06
2.998000e+04 1.512761e-06
2.998500e+04 1.512751e-06
2.999000e+04 1.512740e-06
2.999500e+04 1.512730e-06
3.000000e+04 1.512720e-06
3.000500e+04 1.512710e-06
3.001000e+04 1.512699e-06
3.001500e+04 1.512689e-06
3.002000e+04 1.512679e-06
3.002500e+04 1.512669e-06
3.003000e+04 1.512659e-06
3.003500e+04 1.512648e-06
3.004000e+04 1.512638e-06
3.004500e+04 1.512628e-06
3.005000e+04 1.512618e-06
3.005500e+04 1.512607e-06
3.006000e+04 1.512597e-06
3.006500e+04 1.512587e-06
3.007000e+04 1.512577e-06
3.007500e+04 1.512566e-06
3.008000e+04 1.512556e-06
3.008500e+04 1.512546e-06
3.009000e+04 1.512536e-06
3.009500e+04 1.512525e-06
3.010000e+04 1.512515e-06
3.010500e+04 1.512505e-06
3.011000e+04 1.512495e-06
3.011500e+04 1.512484e-06
3.012000e+04 1.512474e-06
3.012500e+04 1.512464e-06
3.013000e+04 1.512454e-06
3.013500e+04 1.512443e-06
3.014000e+04 1.512433e-06
3.014500e+04 1.512423e-06
3.015000e+04 1.512412e-06
3.015500e+04 1.512402e-06
3.016000e+04 1.512392e-06
3.016500e+04 1.512382e-06
3.017000e+04 1.512371e-06
3.017500e+04 1.512361e-06
3.018000e+04 1.512351e-06
3.018500e+04 1.512340e-06
3.019000e+04 1.512330e-06
3.019500e+04 1.512320e-06
3.020000e+04 1.512310e-06
3.020500e+04 1.512299e-06
3.021000e+04 1.512289e-06
3.021500e+04 1.512279e-06
3.022000e+04 1.512268e-06
3.022500e+04 1.512258e-06
3.023000e+04 1.512248e-06
3.023500e+04 1.512238e-06
3.024000e+04 1.512227e-06
3.024500e+04 1.512217e-06
3.025000e+04 1.512207e-06
3.025500e+04 1.512196e-06
3.026000e+04 1.512186e-06
3.026500e+04 1.512176e-06
3.027000e+04 1.512165e-06
3.027500e+04 1.512155e-06
3.028000e+04 1.512145e-06
3.028500e+04 1.512135e-06
3.029000e+04 1.512124e-06
3.029500e+04 1.512114e-06
3.030000e+04 1.512104e-06
3.030500e+04 1.512093e-06
3.031000e+04 1.512083e-06
3.031500e+04 1.512073e-06
3.032000e+04 1.512062e-06
3.032500e+04 1.512052e-06
3.033000e+04 1.512042e-06
3.033500e+04 1.512031e-06
3.034000e+04 1.512021e-06
3.034500e+04 1.512011e-06
3.035000e+04 1.512000e-06
3.035500e+04 1.511990e-06
3.036000e+04 1.511980e-06
3.036500e+04 1.511969e-06
3.037000e+04 1.511959e-06
3.037500e+04 1.511949e-06
3.038000e+04 1.511938e-06
3.038500e+04 1.511928e-06
3.039000e+04 1.511918e-06
3.039500e+04 1.511907e-06
3.040000e+04 1.511897e-06
3.040500e+04 1.511886e-06
3.041000e+04 1.511876e-06
3.041500e+04 1.511866e-06
3.042000e+04 1.511855e-06
3.042500e+04 1.511845e-06
3.043000e+04 1.511835e-06
3.043500e+04 1.511824e-06
3.044000e+04 1.511814e-06
3.044500e+04 1.511804e-06
3.045000e+04 1.511793e-06
3.045500e+04 1.511783e-06
3.046000e+04 1.511773e-06
3.046500e+04 1.511762e-06
3.047000e+04 1.511752e-06
3.047500e+04 1.511741e-06
3.048000e+04 1.511731e-06
3.048500e+04 1.511721e-06
3.049000e+04 1.511710e-06
3.049500e+04 1.511700e-06
3.050000e+04 1.511690e-06
3.050500e+04 1.511679e-06
3.051000e+04 1.511669e-06
3.051500e+04 1.511658e-06
3.052000e+04 1.511648e-06
3.052500e+04 1.511638e-06
3.053000e+04 1.511627e-06
3.053500e+04 1.511617e-06
3.054000e+04 1.511606e-06
3.054500e+04 1.511596e-06
3.055000e+04 1.511586e-06
3.055500e+04 1.511575e-06
3.056000e+04 1.511565e-06
3.056500e+04 1.511554e-06
3.057000e+04 1.511544e-06
3.057500e+04 1.511534e-06
3.058000e+04 1.511523e-06
3.058500e+04 1.511513e-06
3.059000e+04 1.511502e-06
3.059500e+04 1.511492e-06
3.060000e+04 1.511482e-06
3.060500e+04 1.511471e-06
3.061000e+04 1.511461e-06
3.061500e+04 1.511450e-06
3.062000e+04 1.511440e-06
3.062500e+04 1.511429e-06
3.063000e+04 1.511419e-06
3.063500e+04 1.511409e-06
3.064000e+04 1.511398e-06
3.064500e+04 1.511388e-06
3.065000e+04 1.511377e-06
3.065500e+04 1.511367e-06
3.066000e+04 1.511356e-06
3.066500e+04 1.511346e-06
3.067000e+04 1.511336e-06
3.067500e+04 1.511325e-06
3.068000e+04 1.511315e-06
3.068500e+04 1.511304e-06
3.069000e+04 1.511294e-06
3.069500e+04 1.511283e-06
3.070000e+04 1.511273e-06
3.070500e+04 1.511263e-06
3.071000e+04 1.511252e-06
3.071500e+04 1.511242e-06
3.072000e+04 1.511231e-06
3.072500e+04 1.511221e-06
3.073000e+04 1.511210e-06
3.073500e+04 1.511200e-06
3.074000e+04 1.511189e-06
3.074500e+04 1.511179e-06
3.075000e+04 1.511168e-06
3.075500e+04 1.511158e-06
3.076000e+04 1.511148e-06
3.076500e+04 1.511137e-06
3.077000e+04 1.511127e-06
3.077500e+04 1.511116e-06
3.078000e+04 1.511106e-06
3.078500e+04 1.511095e-06
3.079000e+04 1.511085e-06
3.079500e+04 1.511074e-06
3.080000e+04 1.511064e-06
3.080500e+04 1.511053e-06
3.081000e+04 1.511043e-06
3.081500e+04 1.511032e-06
3.082000e+04 1.511022e-06
3.082500e+04 1.511011e-06
3.083000e+04 1.511001e-06
3.083500e+04 1.510990e-06
3.084000e+04 1.510980e-06
3.084500e+04 1.510969e-06
3.085000e+04 1.510959e-06
3.085500e+04 1.510948e-06
3.086000e+04 1.510938e-06
3.086500e+04 1.510927e-06
3.087000e+04 1.510917e-06
3.087500e+04 1.510906e-06
3.088000e+04 1.510896e-06
3.088500e+04 1.510885e-06
3.089000e+04 1.510875e-06
3.089500e+04 1.510864e-06
3.090000e+04 1.510854e-06
3.090500e+04 1.510843e-06
3.091000e+04 1.510833e-06
3.091500e+04 1.510822e-06
3.092000e+04 1.510812e-06
3.092500e+04 1.510801e-06
3.093000e+04 1.510791e-06
3.093500e+04 1.510780e-06
3.094000e+04 1.510770e-06
3.094500e+04 1.510759e-06
3.095000e+04 1.510749e-06
3.095500e+04 1.510738e-06
3.096000e+04 1.510728e-06
3.096500e+04 1.510717e-06
3.097000e+04 1.510707e-06
3.097500e+04 1.510696e-06
3.098000e+04 1.510686e-06
3.098500e+04 1.510675e-06
3.099000e+04 1.510665e-06
3.099500e+04 1.510654e-06
3.100000e+04 1.510644e-06
3.100500e+04 1.510633e-06
3.101000e+04 1.510622e-06
3.101500e+04 1.510612e-06
3.102000e+04 1.510601e-06
3.102500e+04 1.510591e-06
3.103000e+04 1.510580e-06
3.103500e+04 1.510570e-06
3.104000e+04 1.510559e-06
3.104500e+04 1.510549e-06
3.105000e+04 1.510538e-06
3.105500e+04 1.510527e-06
3.106000e+04 1.510517e-06
3.106500e+04 1.510506e-06
3.107000e+04 1.510496e-06
3.107500e+04 1.510485e-06
3.108000e+04 1.510475e-06
3.108500e+04 1.510464e-06
3.109000e+04 1.510454e-06
3.109500e+04 1.510443e-06
3.110000e+04 1.510432e-06
3.110500e+04 1.510422e-06
3.111000e+04 1.510411e-06
3.111500e+04 1.510401e-06
3.112000e+04 1.510390e-06
3.112500e+04 1.510380e-06
3.113000e+04 1.510369e-06
3.113500e+04 1.510358e-06
3.114000e+04 1.510348e-06
3.114500e+04 1.510337e-06
3.115000e+04 1.510327e-06
3.115500e+04 1.510316e-06
3.116000e+04 1.510306e-06
3.116500e+04 1.510295e-06
3.117000e+04 1.510284e-06
3.117500e+04 1.510274e-06
3.118000e+04 1.510263e-06
3.118500e+04 1.510253e-06
3.119000e+04 1.510242e-06
3.119500e+04 1.510231e-06
3.120000e+04 1.510221e-06
3.120500e+04 1.510210e-06
3.121000e+04 1.510200e-06
3.121500e+04 1.510189e-06
3.122000e+04 1.510178e-06
3.122500e+04 1.510168e-06
3.123000e+04 1.510157e-06
3.123500e+04 1.510147e-06
3.124000e+04 1.510136e-06
3.124500e+04 1.510125e-06
3.125000e+04 1.510115e-06
3.125500e+04 1.510104e-06
3.126000e+04 1.510093e-06
3.126500e+04 1.510083e-06
3.127000e+04 1.510072e-06
3.127500e+04 1.510062e-06
3.128000e+04 1.510051e-06
3.128500e+04 1.510040e-06
3.129000e+04 1.510030e-06
3.129500e+04 1.510019e-06
3.130000e+04 1.510008e-06
3.130500e+04 1.509998e-06
3.131000e+04 1.509987e-06
3.131500e+04 1.509977e-06
3.132000e+04 1.509966e-06
3.132500e+04 1.509955e-06
3.133000e+04 1.509945e-06
3.133500e+04 1.509934e-06
3.134000e+04 1.509923e-06
3.134500e+04 1.509913e-06
3.135000e+04 1.509902e-06
3.135500e+04 1.509891e-06
3.136000e+04 1.509881e-06
3.136500e+04 1.509870e-06
3.137000e+04 1.509859e-06
3.137500e+04 1.509849e-06
3.138000e+04 1.509838e-06
3.138500e+04 1.509827e-06
3.139000e+04 1.509817e-06
3.139500e+04 1.509806e-06
3.140000e+04 1.509796e-06
3.140500e+04 1.509785e-06
3.141000e+04 1.509774e-06
3.141500e+04 1.509764e-06
3.142000e+04 1.509753e-06
3.142500e+04 1.509742e-06
3.143000e+04 1.509732e-06
3.143500e+04 1.509721e-06
3.144000e+04 1.509710e-06
3.144500e+04 1.509700e-06
3.145000e+04 1.509689e-06
3.145500e+04 1.509678e-06
3.146000e+04 1.509667e-06
3.146500e+04 1.509657e-06
3.147000e+04 1.509646e-06
3.147500e+04 1.509635e-06
3.148000e+04 1.509625e-06
3.148500e+04 1.509614e-06
3.149000e+04 1.509603e-06
3.149500e+04 1.509593e-06
3.150000e+04 1.509582e-06
3.150500e+04 1.509571e-06
3.151000e+04 1.509561e-06
3.151500e+04 1.509550e-06
3.152000e+04 1.509539e-06
3.152500e+04 1.509528e-06
3.153000e+04 1.509518e-06
3.153500e+04 1.509507e-06
3.154000e+04 1.509496e-06
3.154500e+04 1.509486e-06
3.155000e+04 1.509475e-06
3.155500e+04 1.509464e-06
3.156000e+04 1.509454e-06
3.156500e+04 1.509443e-06
3.157000e+04 1.509432e-06
3.157500e+04 1.509421e-06
3.158000e+04 1.509411e-06
3.158500e+04 1.509400e-06
3.159000e+04 1.509389e-06
3.159500e+04 1.509379e-06
3.160000e+04 1.509368e-06
3.160500e+04 1.509357e-06
3.161000e+04 1.509346e-06
3.161500e+04 1.509336e-06
3.162000e+04 1.509325e-06
3.162500e+04 1.509314e-06
3.163000e+04 1.509303e-06
3.163500e+04 1.509293e-06
3.164000e+04 1.509282e-06
3.164500e+04 1.509271e-06
3.165000e+04 1.509260e-06
3.165500e+04 1.509250e-06
3.166000e+04 1.509239e-06
3.166500e+04 1.509228e-06
3.167000e+04 1.509218e-06
3.167500e+04 1.509207e-06
3.168000e+04 1.509196e-06
3.168500e+04 1.509185e-06
3.169000e+04 1.509175e-06
3.169500e+04 1.509164e-06
3.170000e+04 1.509153e-06
3.170500e+04 1.509142e-06
3.171000e+04 1.509132e-06
3.171500e+04 1.509121e-06
3.172000e+04 1.509110e-06
3.172500e+04 1.509099e-06
3.173000e+04 1.509088e-06
3.173500e+04 1.509078e-06
3.174000e+04 1.509067e-06
3.174500e+04 1.509056e-06
3.175000e+04 1.509045e-06
3.175500e+04 1.509035e-06
3.176000e+04 1.509024e-06
3.176500e+04 1.509013e-06
3.177000e+04 1.509002e-06
3.177500e+04 1.508992e-06
3.178000e+04 1.508981e-06
3.178500e+04 1.508970e-06
3.179000e+04 1.508959e-06
3.179500e+04 1.508948e-06
3.180000e+04 1.508938e-06
3.180500e+04 1.508927e-06
3.181000e+04 1.508916e-06
3.181500e+04 1.508905e-06
3.182000e+04 1.508894e-06
3.182500e+04 1.508884e-06
3.183000e+04 1.508873e-06
3.183500e+04 1.508862e-06
3.184000e+04 1.508851e-06
3.184500e+04 1.508841e-06
3.185000e+04 1.508830e-06
3.185500e+04 1.508819e-06
3.186000e+04 1.508808e-06
3.186500e+04 1.508797e-06
3.187000e+04 1.508786e-06
3.187500e+04 1.508776e-06
3.188000e+04 1.508765e-06
3.188500e+04 1.508754e-06
3.189000e+04 1.508743e-06
3.189500e+04 1.508732e-06
3.190000e+04 1.508722e-06
3.190500e+04 1.508711e-06
3.191000e+04 1.508700e-06
3.191500e+04 1.508689e-06
3.192000e+04 1.508678e-06
3.192500e+04 1.508668e-06
3.193000e+04 1.508657e-06
3.193500e+04 1.508646e-06
3.194000e+04 1.508635e-06
3.194500e+04 1.508624e-06
3.195000e+04 1.508613e-06
3.195500e+04 1.508603e-06
3.196000e+04 1.508592e-06
3.196500e+04 1.508581e-06
3.197000e+04 1.508570e-06
3.197500e+04 1.508559e-06
3.198000e+04 1.508548e-06
3.198500e+04 1.508538e-06
3.199000e+04 1.508527e-06
3.199500e+04 1.508516e-06
3.200000e+04 1.508505e-06
3.200500e+04 1.508494e-06
3.201000e+04 1.508483e-06
3.201500e+04 1.508472e-06
3.202000e+04 1.508462e-06
3.202500e+04 1.508451e-06
3.203000e+04 1.508440e-06
3.203500e+04 1.508429e-06
3.204000e+04 1.508418e-06
3.204500e+04 1.508407e-06
3.205000e+04 1.508396e-06
3.205500e+04 1.508386e-06
3.206000e+04 1.508375e-06
3.206500e+04 1.508364e-06
3.207000e+04 1.508353e-06
3.207500e+04 1.508342e-06
3.208000e+04 1.508331e-06
3.208500e+04 1.508320e-06
3.209000e+04 1.508309e-06
3.209500e+04 1.508299e-06
3.210000e+04 1.508288e-06
3.210500e+04 1.508277e-06
3.211000e+04 1.508266e-06
3.211500e+04 1.508255e-06
3.212000e+04 1.508244e-06
3.212500e+04 1.508233e-06
3.213000e+04 1.508222e-06
3.213500e+04 1.508212e-06
3.214000e+04 1.508201e-06
3.214500e+04 1.508190e-06
3.215000e+04 1.508179e-06
3.215500e+04 1.508168e-06
3.216000e+04 1.508157e-06
3.216500e+04 1.508146e-06
3.217000e+04 1.508135e-06
3.217500e+04 1.508124e-06
3.218000e+04 1.508113e-06
3.218500e+04 1.508103e-06
3.219000e+04 1.508092e-06
3.219500e+04 1.508081e-06
3.220000e+04 1.508070e-06
3.220500e+04 1.508059e-06
3.221000e+04 1.508048e-06
3.221500e+04 1.508037e-06
3.222000e+04 1.508026e-06
3.222500e+04 1.508015e-06
3.223000e+04 1.508004e-06
3.223500e+04 1.507993e-06
3.224000e+04 1.507983e-06
3.224500e+04 1.507972e-06
3.225000e+04 1.507961e-06
3.225500e+04 1.507950e-06
3.226000e+04 1.507939e-06
3.226500e+04 1.507928e-06
3.227000e+04 1.507917e-06
3.227500e+04 1.507906e-06
3.228000e+04 1.507895e-06
3.228500e+04 1.507884e-06
3.229000e+04 1.507873e-06
3.229500e+04 1.507862e-06
3.230000e+04 1.507851e-06
3.230500e+04 1.507840e-06
3.231000e+04 1.507830e-06
3.231500e+04 1.507819e-06
3.232000e+04 1.507808e-06
3.232500e+04 1.507797e-06
3.233000e+04 1.507786e-06
3.233500e+04 1.507775e-06
3.234000e+04 1.507764e-06
3.234500e+04 1.507753e-06
3.235000e+04 1.507742e-06
3.235500e+04 1.507731e-06
3.236000e+04 1.507720e-06
3.236500e+04 1.507709e-06
3.237000e+04 1.507698e-06
3.237500e+04 1.507687e-06
3.238000e+04 1.507676e-06
3.238500e+04 1.507665e-06
3.239000e+04 1.507654e-06
3.239500e+04 1.507643e-06
3.240000e+04 1.507632e-06
3.240500e+04 1.507621e-06
3.241000e+04 1.507610e-06
3.241500e+04 1.507599e-06
3.242000e+04 1.507588e-06
3.242500e+04 1.507577e-06
3.243000e+04 1.507566e-06
3.243500e+04 1.507555e-06
3.244000e+04 1.507545e-06
3.244500e+04 1.507534e-06
3.245000e+04 1.507523e-06
3.245500e+04 1.507512e-06
3.246000e+04 1.507501e-06
3.246500e+04 1.507490e-06
3.247000e+04 1.507479e-06
3.247500e+04 1.507468e-06
3.248000e+04 1.507457e-06
3.248500e+04 1.507446e-06
3.249000e+04 1.507435e-06
3.249500e+04 1.507424e-06
3.250000e+04 1.507413e-06
3.250500e+04 1.507402e-06
3.251000e+04 1.507391e-06
3.251500e+04 1.507380e-06
3.252000e+04 1.507369e-06
3.252500e+04 1.507358e-06
3.253000e+04 1.507347e-06
3.253500e+04 1.507336e-06
3.254000e+04 1.507325e-06
3.254500e+04 1.507314e-06
3.255000e+04 1.507303e-06
3.255500e+04 1.507292e-06
3.256000e+04 1.507280e-06
3.256500e+04 1.507269e-06
3.257000e+04 1.507258e-06
3.257500e+04 1.507247e-06
3.258000e+04 1.507236e-06
3.258500e+04 1.507225e-06
3.259000e+04 1.507214e-06
3.259500e+04 1.507203e-06
3.260000e+04 1.507192e-06
3.260500e+04 1.507181e-06
3.261000e+04 1.507170e-06
3.261500e+04 1.507159e-06
3.262000e+04 1.507148e-06
3.262500e+04 1.507137e-06
3.263000e+04 1.507126e-06
3.263500e+04 1.507115e-06
3.264000e+04 1.507104e-06
3.264500e+04 1.507093e-06
3.265000e+04 1.507082e-06
3.265500e+04 1.507071e-06
3.266000e+04 1.507060e-06
3.266500e+04 1.507049e-06
3.267000e+04 1.507038e-06
3.267500e+04 1.507027e-06
3.268000e+04 1.507016e-06
3.268500e+04 1.507005e-06
3.269000e+04 1.506993e-06
3.269500e+04 1.506982e-06
3.270000e+04 1.506971e-06
3.270500e+04 1.506960e-06
3.271000e+04 1.506949e-06
3.271500e+04 1.506938e-06
3.272000e+04 1.506927e-06
3.272500e+04 1.506916e-06
3.273000e+04 1.506905e-06
3.273500e+04 1.506894e-06
3.274000e+04 1.506883e-06
3.274500e+04 1.506872e-06
3.275000e+04 1.506861e-06
3.275500e+04 1.506850e-06
3.276000e+04 1.506839e-06
3.276500e+04 1.506827e-06
3.277000e+04 1.506816e-06
3.277500e+04 1.506805e-06
3.278000e+04 1.506794e-06
3.278500e+04 1.506783e-06
3.279000e+04 1.506772e-06
3.279500e+04 1.506761e-06
3.280000e+04 1.506750e-06
3.280500e+04 1.506739e-06
3.281000e+04 1.506728e-06
3.281500e+04 1.506717e-06
3.282000e+04 1.506705e-06
3.282500e+04 1.506694e-06
3.283000e+04 1.506683e-06
3.283500e+04 1.506672e-06
3.284000e+04 1.506661e-06
3.284500e+04 1.506650e-06
3.285000e+04 1.506639e-06
3.285500e+04 1.506628e-06
3.286000e+04 1.506617e-06
3.286500e+04 1.506605e-06
3.287000e+04 1.506594e-06
3.287500e+04 1.506583e-06
3.288000e+04 1.506572e-06
3.288500e+04 1.506561e-06
3.289000e+04 1.506550e-06
3.289500e+04 1.506539e-06
3.290000e+04 1.506528e-06
3.290500e+04 1.506517e-06
3.291000e+04 1.506505e-06
3.291500e+04 1.506494e-06
3.292000e+04 1.506483e-06
3.292500e+04 1.506472e-06
3.293000e+04 1.506461e-06
3.293500e+04 1.506450e-06
3.294000e+04 1.506439e-06
3.294500e+04 1.506428e-06
3.295000e+04 1.506416e-06
3.295500e+04 1.506405e-06
3.296000e+04 1.506394e-06
3.296500e+04 1.506383e-06
3.297000e+04 1.506372e-06
3.297500e+04 1.506361e-06
3.298000e+04 1.506350e-06
3.298500e+04 1.506338e-06
3.299000e+04 1.506327e-06
3.299500e+04 1.506316e-06
3.300000e+04 1.506305e-06
3.300500e+04 1.506294e-06
3.301000e+04 1.506283e-06
3.301500e+04 1.506271e-06
3.302000e+04 1.506260e-06
3.302500e+04 1.506249e-06
3.303000e+04 1.506238e-06
3.303500e+04 1.506227e-06
3.304000e+04 1.506216e-06
3.304500e+04 1.506204e-06
3.305000e+04 1.506193e-06
3.305500e+04 1.506182e-06
3.306000e+04 1.506171e-06
3.306500e+04 1.506160e-06
3.307000e+04 1.506149e-06
3.307500e+04 1.506137e-06
3.308000e+04 1.506126e-06
3.308500e+04 1.506115e-06
3.309000e+04 1.506104e-06
3.309500e+04 1.506093e-06
3.310000e+04 1.506082e-06
3.310500e+04 1.506070e-06
3.311000e+04 1.506059e-06
3.311500e+04 1.506048e-06
3.312000e+04 1.506037e-06
3.312500e+04 1.506026e-06
3.313000e+04 1.506014e-06
3.313500e+04 1.506003e-06
3.314000e+04 1.505992e-06
3.314500e+04 1.505981e-06
3.315000e+04 1.505970e-06
3.315500e+04 1.505958e-06
3.316000e+04 1.505947e-06
3.316500e+04 1.505936e-06
3.317000e+04 1.505925e-06
3.317500e+04 1.505914e-06
3.318000e+04 1.505902e-06
3.318500e+04 1.505891e-06
3.319000e+04 1.505880e-06
3.319500e+04 1.505869e-06
3.320000e+04 1.505858e-06
3.320500e+04 1.505846e-06
3.321000e+04 1.505835e-06
3.321500e+04 1.505824e-06
3.322000e+04 1.505813e-06
3.322500e+04 1.505801e-06
3.323000e+04 1.505790e-06
3.323500e+04 1.505779e-06
3.324000e+04 1.505768e-06
3.324500e+04 1.505757e-06
3.325000e+04 1.505745e-06
3.325500e+04 1.505734e-06
3.326000e+04 1.505723e-06
3.326500e+04 1.505712e-06
3.327000e+04 1.505700e-06
3.327500e+04 1.505689e-06
3.328000e+04 1.505678e-06
3.328500e+04 1.505667e-06
3.329000e+04 1.505655e-06
3.329500e+04 1.505644e-06
3.330000e+04 1.505633e-06
3.330500e+04 1.505622e-06
3.331000e+04 1.505610e-06
3.331500e+04 1.505599e-06
3.332000e+04 1.505588e-06
3.332500e+04 1.505577e-06
3.333000e+04 1.505565e-06
3.333500e+04 1.505554e-06
3.334000e+04 1.505543e-06
3.334500e+04 1.505532e-06
3.335000e+04 1.505520e-06
3.335500e+04 1.505509e-06
3.336000e+04 1.505498e-06
3.336500e+04 1.505487e-06
3.337000e+04 1.505475e-06
3.337500e+04 1.505464e-06
3.338000e+04 1.505453e-06
3.338500e+04 1.505442e-06
3.339000e+04 1.505430e-06
3.339500e+04 1.505419e-06
3.340000e+04 1.505408e-06
3.340500e+04 1.505397e-06
3.341000e+04 1.505385e-06
3.341500e+04 1.505374e-06
3.342000e+04 1.505363e-06
3.342500e+04 1.505351e-06
3.343000e+04 1.505340e-06
3.343500e+04 1.505329e-06
3.344000e+04 1.505318e-06
3.344500e+04 1.505306e-06
3.345000e+04 1.505295e-06
3.345500e+04 1.505284e-06
3.346000e+04 1.505272e-06
3.346500e+04 1.505261e-06
3.347000e+04 1.505250e-06
3.347500e+04 1.505238e-06
3.348000e+04 1.505227e-06
3.348500e+04 1.505216e-06
3.349000e+04 1.505205e-06
3.349500e+04 1.505193e-06
3.350000e+04 1.505182e-06
3.350500e+04 1.505171e-06
3.351000e+04 1.505159e-06
3.351500e+04 1.505148e-06
3.352000e+04 1.505137e-06
3.352500e+04 1.505125e-06
3.353000e+04 1.505114e-06
3.353500e+04 1.505103e-06
3.354000e+04 1.505091e-06
3.354500e+04 1.505080e-06
3.355000e+04 1.505069e-06
3.355500e+04 1.505058e-06
3.356000e+04 1.505046e-06
3.356500e+04 1.505035e-06
3.357000e+04 1.505024e-06
3.357500e+04 1.505012e-06
3.358000e+04 1.505001e-06
3.358500e+04 1.504990e-06
3.359000e+04 1.504978e-06
3.359500e+04 1.504967e-06
3.360000e+04 1.504956e-06
3.360500e+04 1.504944e-06
3.361000e+04 1.504933e-06
3.361500e+04 1.504922e-06
3.362000e+04 1.504910e-06
3.362500e+04 1.504899e-06
3.363000e+04 1.504888e-06
3.363500e+04 1.504876e-06
3.364000e+04 1.504865e-06
3.364500e+04 1.504853e-06
3.365000e+04 1.504842e-06
3.365500e+04 1.504831e-06
3.366000e+04 1.504819e-06
3.366500e+04 1.504808e-06
3.367000e+04 1.504797e-06
3.367500e+04 1.504785e-06
3.368000e+04 1.504774e-06
3.368500e+04 1.504763e-06
3.369000e+04 1.504751e-06
3.369500e+04 1.504740e-06
3.370000e+04 1.504729e-06
3.370500e+04 1.504717e-06
3.371000e+04 1.504706e-06
3.371500e+04 1.504694e-06
3.372000e+04 1.504683e-06
3.372500e+04 1.504672e-06
3.373000e+04 1.504660e-06
3.373500e+04 1.504649e-06
3.374000e+04 1.504638e-06
3.374500e+04 1.504626e-06
3.375000e+04 1.504615e-06
3.375500e+04 1.504603e-06
3.376000e+04 1.504592e-06
3.376500e+04 1.504581e-06
3.377000e+04 1.504569e-06
3.377500e+04 1.504558e-06
3.378000e+04 1.504546e-06
3.378500e+04 1.504535e-06
3.379000e+04 1.504524e-06
3.379500e+04 1.504512e-06
3.380000e+04 1.504501e-06
3.380500e+04 1.504490e-06
3.381000e+04 1.504478e-06
3.381500e+04 1.504467e-06
3.382000e+04 1.504455e-06
3.382500e+04 1.504444e-06
3.383000e+04 1.504433e-06
3.383500e+04 1.504421e-06
3.384000e+04 1.504410e-06
3.384500e+04 1.504398e-06
3.385000e+04 1.504387e-06
3.385500e+04 1.504375e-06
3.386000e+04 1.504364e-06
3.386500e+04 1.504353e-06
3.387000e+04 1.504341e-06
3.387500e+04 1.504330e-06
3.388000e+04 1.504318e-06
3.388500e+04 1.504307e-06
3.389000e+04 1.504296e-06
3.389500e+04 1.504284e-06
3.390000e+04 1.504273e-06
3.390500e+04 1.504261e-06
3.391000e+04 1.504250e-06
3.391500e+04 1.504238e-06
3.392000e+04 1.504227e-06
3.392500e+04 1.504216e-06
3.393000e+04 1.504204e-06
3.393500e+04 1.504193e-06
3.394000e+04 1.504181e-06
3.394500e+04 1.504170e-06
3.395000e+04 1.504158e-06
3.395500e+04 1.504147e-06
3.396000e+04 1.504135e-06
3.396500e+04 1.504124e-06
3.397000e+04 1.504113e-06
3.397500e+04 1.504101e-06
3.398000e+04 1.504090e-06
3.398500e+04 1.504078e-06
3.399000e+04 1.504067e-06
3.399500e+04 1.504055e-06
3.400000e+04 1.504044e-06
3.400500e+04 1.504032e-06
3.401000e+04 1.504021e-06
3.401500e+04 1.504009e-06
3.402000e+04 1.503998e-06
3.402500e+04 1.503987e-06
3.403000e+04 1.503975e-06
3.403500e+04 1.503964e-06
3.404000e+04 1.503952e-06
3.404500e+04 1.503941e-06
3.405000e+04 1.503929e-06
3.405500e+04 1.503918e-06
3.406000e+04 1.503906e-06
3.406500e+04 1.503895e-06
3.407000e+04 1.503883e-06
3.407500e+04 1.503872e-06
3.408000e+04 1.503860e-06
3.408500e+04 1.503849e-06
3.409000e+04 1.503837e-06
3.409500e+04 1.503826e-06
3.410000e+04 1.503814e-06
3.410500e+04 1.503803e-06
3.411000e+04 1.503791e-06
3.411500e+04 1.503780e-06
3.412000e+04 1.503768e-06
3.412500e+04 1.503757e-06
3.413000e+04 1.503745e-06
3.413500e+04 1.503734e-06
3.414000e+04 1.503722e-06
3.414500e+04 1.503711e-06
3.415000e+04 1.503699e-06
3.415500e+04 1.503688e-06
3.416000e+04 1.503676e-06
3.416500e+04 1.503665e-06
3.417000e+04 1.503653e-06
3.417500e+04 1.503642e-06
3.418000e+04 1.503630e-06
3.418500e+04 1.503619e-06
3.419000e+04 1.503607e-06
3.419500e+04 1.503596e-06
3.420000e+04 1.503584e-06
3.420500e+04 1.503573e-06
3.421000e+04 1.503561e-06
3.421500e+04 1.503550e-06
3.422000e+04 1.503538e-06
3.422500e+04 1.503527e-06
3.423000e+04 1.503515e-06
3.423500e+04 1.503504e-06
3.424000e+04 1.503492e-06
3.424500e+04 1.503481e-06
3.425000e+04 1.503469e-06
3.425500e+04 1.503458e-06
3.426000e+04 1.503446e-06
3.426500e+04 1.503435e-06
3.427000e+04 1.503423e-06
3.427500e+04 1.503411e-06
3.428000e+04 1.503400e-06
3.428500e+04 1.503388e-06
3.429000e+04 1.503377e-06
3.429500e+04 1.503365e-06
3.430000e+04 1.503354e-06
3.430500e+04 1.503342e-06
3.431000e+04 1.503331e-06
3.431500e+04 1.503319e-06
3.432000e+04 1.503308e-06
3.432500e+04 1.503296e-06
3.433000e+04 1.503284e-06
3.433500e+04 1.503273e-06
3.434000e+04 1.503261e-06
3.434500e+04 1.503250e-06
3.435000e+04 1.503238e-06
3.435500e+04 1.503227e-06
3.436000e+04 1.503215e-06
3.436500e+04 1.503203e-06
3.437000e+04 1.503192e-06
3.437500e+04 1.503180e-06
3.438000e+04 1.503169e-06
3.438500e+04 1.503157e-06
3.439000e+04 1.503146e-06
3.439500e+04 1.503134e-06
3.440000e+04 1.503122e-06
3.440500e+04 1.503111e-06
3.441000e+04 1.503099e-06
3.441500e+04 1.503088e-06
3.442000e+04 1.503076e-06
3.442500e+04 1.503065e-06
3.443000e+04 1.503053e-06
3.443500e+04 1.503041e-06
3.444000e+04 1.503030e-06
3.444500e+04 1.503018e-06
3.445000e+04 1.503007e-06
3.445500e+04 1.502995e-06
3.446000e+04 1.502983e-06
3.446500e+04 1.502972e-06
3.447000e+04 1.502960e-06
3.447500e+04 1.502949e-06
3.448000e+04 1.502937e-06
3.448500e+04 1.502925e-06
3.449000e+04 1.502914e-06
3.449500e+04 1.502902e-06
3.450000e+04 1.502891e-06
3.450500e+04 1.502879e-06
3.451000e+04 1.502867e-06
3.451500e+04 1.502856e-06
3.452000e+04 1.502844e-06
3.452500e+04 1.502833e-06
3.453000e+04 1.502821e-06
3.453500e+04 1.502809e-06
3.454000e+04 1.502798e-06
3.454500e+04 1.502786e-06
3.455000e+04 1.502774e-06
3.455500e+04 1.502763e-06
3.456000e+04 1.502751e-06
3.456500e+04 1.502740e-06
3.457000e+04 1.502728e-06
3.457500e+04 1.502716e-06
3.458000e+04 1.502705e-06
3.458500e+04 1.502693e-06
3.459000e+04 1.502681e-06
3.459500e+04 1.502670e-06
3.460000e+04 1.502658e-06
3.460500e+04 1.502647e-06
3.461000e+04 1.502635e-06
3.461500e+04 1.502623e-06
3.462000e+04 1.502612e-06
3.462500e+04 1.502600e-06
3.463000e+04 1.502588e-06
3.463500e+04 1.502577e-06
3.464000e+04 1.502565e-06
3.464500e+04 1.502553e-06
3.465000e+04 1.502542e-06
3.465500e+04 1.502530e-06
3.466000e+04 1.502518e-06
3.466500e+04 1.502507e-06
3.467000e+04 1.502495e-06
3.467500e+04 1.502483e-06
3.468000e+04 1.502472e-06
3.468500e+04 1.502460e-06
3.469000e+04 1.502448e-06
3.469500e+04 1.502437e-06
3.470000e+04 1.502425e-06
3.470500e+04 1.502413e-06
3.471000e+04 1.502402e-06
3.471500e+04 1.502390e-06
3.472000e+04 1.502378e-06
3.472500e+04 1.502367e-06
3.473000e+04 1.502355e-06
3.473500e+04 1.502343e-06
3.474000e+04 1.502332e-06
3.474500e+04 1.502320e-06
3.475000e+04 1.502308e-06
3.475500e+04 1.502297e-06
3.476000e+04 1.502285e-06
3.476500e+04 1.502273e-06
3.477000e+04 1.502262e-06
3.477500e+04 1.502250e-06
3.478000e+04 1.502238e-06
3.478500e+04 1.502227e-06
3.479000e+04 1.502215e-06
3.479500e+04 1.502203e-06
3.480000e+04 1.502191e-06
3.480500e+04 1.502180e-06
3.481000e+04 1.502168e-06
3.481500e+04 1.502156e-06
3.482000e+04 1.502145e-06
3.482500e+04 1.502133e-06
3.483000e+04 1.502121e-06
3.483500e+04 1.502110e-06
3.484000e+04 1.502098e-06
3.484500e+04 1.502086e-06
3.485000e+04 1.502074e-06
3.485500e+04 1.502063e-06
3.486000e+04 1.502051e-06
3.486500e+04 1.502039e-06
3.487000e+04 1.502028e-06
3.487500e+04 1.502016e-06
3.488000e+04 1.502004e-06
3.488500e+04 1.501992e-06
3.489000e+04 1.501981e-06
3.489500e+04 1.501969e-06
3.490000e+04 1.501957e-06
3.490500e+04 1.501946e-06
3.491000e+04 1.501934e-06
3.491500e+04 1.501922e-06
3.492000e+04 1.501910e-06
3.492500e+04 1.501899e-06
3.493000e+04 1.501887e-06
3.493500e+04 1.501875e-06
3.494000e+04 1.501863e-06
3.494500e+04 1.501852e-06
3.495000e+04 1.501840e-06
3.495500e+04 1.501828e-06
3.496000e+04 1.501816e-06
3.496500e+04 1.501805e-06
3.497000e+04 1.501793e-06
3.497500e+04 1.501781e-06
3.498000e+04 1.501769e-06
3.498500e+04 1.501758e-06
3.499000e+04 1.501746e-06
3.499500e+04 1.501734e-06
3.500000e+04 1.501722e-06
3.500500e+04 1.501711e-06
3.501000e+04 1.501699e-06
3.501500e+04 1.501687e-06
3.502000e+04 1.501675e-06
3.502500e+04 1.501664e-06
3.503000e+04 1.501652e-06
3.503500e+04 1.501640e-06
3.504000e+04 1.501628e-06
3.504500e+04 1.501617e-06
3.505000e+04 1.501605e-06
3.505500e+04 1.501593e-06
3.506000e+04 1.501581e-06
3.506500e+04 1.501569e-06
3.507000e+04 1.501558e-06
3.507500e+04 1.501546e-06
3.508000e+04 1.501534e-06
3.508500e+04 1.501522e-06
3.509000e+04 1.501511e-06
3.509500e+04 1.501499e-06
3.510000e+04 1.501487e-06
3.510500e+04 1.501475e-06
3.511000e+04 1.501463e-06
3.511500e+04 1.501452e-06
3.512000e+04 1.501440e-06
3.512500e+04 1.501428e-06
3.513000e+04 1.501416e-06
3.513500e+04 1.501404e-06
3.514000e+04 1.501393e-06
3.514500e+04 1.501381e-06
3.515000e+04 1.501369e-06
3.515500e+04 1.501357e-06
3.516000e+04 1.501345e-06
3.516500e+04 1.501334e-06
3.517000e+04 1.501322e-06
3.517500e+04 1.501310e-06
3.518000e+04 1.501298e-06
3.518500e+04 1.501286e-06
3.519000e+04 1.501275e-06
3.519500e+04 1.501263e-06
3.520000e+04 1.501251e-06
3.520500e+04 1.501239e-06
3.521000e+04 1.501227e-06
3.521500e+04 1.501215e-06
3.522000e+04 1.501204e-06
3.522500e+04 1.501192e-06
3.523000e+04 1.501180e-06
3.523500e+04 1.501168e-06
3.524000e+04 1.501156e-06
3.524500e+04 1.501144e-06
3.525000e+04 1.501133e-06
3.525500e+04 1.501121e-06
3.526000e+04 1.501109e-06
3.526500e+04 1.501097e-06
3.527000e+04 1.501085e-06
3.527500e+04 1.501073e-06
3.528000e+04 1.501062e-06
3.528500e+04 1.501050e-06
3.529000e+04 1.501038e-06
3.529500e+04 1.501026e-06
3.530000e+04 1.501014e-06
3.530500e+04 1.501002e-06
3.531000e+04 1.500991e-06
3.531500e+04 1.500979e-06
3.532000e+04 1.500967e-06
3.532500e+04 1.500955e-06
3.533000e+04 1.500943e-06
3.533500e+04 1.500931e-06
3.534000e+04 1.500919e-06
3.534500e+04 1.500908e-06
3.535000e+04 1.500896e-06
3.535500e+04 1.500884e-06
3.536000e+04 1.500872e-06
3.536500e+04 1.500860e-06
3.537000e+04 1.500848e-06
3.537500e+04 1.500836e-06
3.538000e+04 1.500825e-06
3.538500e+04 1.500813e-06
3.539000e+04 1.500801e-06
3.539500e+04 1.500789e-06
3.540000e+04 1.500777e-06
3.540500e+04 1.500765e-06
3.541000e+04 1.500753e-06
3.541500e+04 1.500741e-06
3.542000e+04 1.500729e-06
3.542500e+04 1.500718e-06
3.543000e+04 1.500706e-06
3.543500e+04 1.500694e-06
3.544000e+04 1.500682e-06
3.544500e+04 1.500670e-06
3.545000e+04 1.500658e-06
3.545500e+04 1.500646e-06
3.546000e+04 1.500634e-06
3.546500e+04 1.500622e-06
3.547000e+04 1.500611e-06
3.547500e+04 1.500599e-06
3.548000e+04 1.500587e-06
3.548500e+04 1.500575e-06
3.549000e+04 1.500563e-06
3.549500e+04 1.500551e-06
3.550000e+04 1.500539e-06
3.550500e+04 1.500527e-06
3.551000e+04 1.500515e-06
3.551500e+04 1.500503e-06
3.552000e+04 1.500492e-06
3.552500e+04 1.500480e-06
3.553000e+04 1.500468e-06
3.553500e+04 1.500456e-06
3.554000e+04 1.500444e-06
3.554500e+04 1.500432e-06
3.555000e+04 1.500420e-06
3.555500e+04 1.500408e-06
3.556000e+04 1.500396e-06
3.556500e+04 1.500384e-06
3.557000e+04 1.500372e-06
3.557500e+04 1.500360e-06
3.558000e+04 1.500348e-06
3.558500e+04 1.500337e-06
3.559000e+04 1.500325e-06
3.559500e+04 1.500313e-06
3.560000e+04 1.500301e-06
3.560500e+04 1.500289e-06
3.561000e+04 1.500277e-06
3.561500e+04 1.500265e-06
3.562000e+04 1.500253e-06
3.562500e+04 1.500241e-06
3.563000e+04 1.500229e-06
3.563500e+04 1.500217e-06
3.564000e+04 1.500205e-06
3.564500e+04 1.500193e-06
3.565000e+04 1.500181e-06
3.565500e+04 1.500169e-06
3.566000e+04 1.500157e-06
3.566500e+04 1.500145e-06
3.567000e+04 1.500133e-06
3.567500e+04 1.500122e-06
3.568000e+04 1.500110e-06
3.568500e+04 1.500098e-06
3.569000e+04 1.500086e-06
3.569500e+04 1.500074e-06
3.570000e+04 1.500062e-06
3.570500e+04 1.500050e-06
3.571000e+04 1.500038e-06
3.571500e+04 1.500026e-06
3.572000e+04 1.500014e-06
3.572500e+04 1.500002e-06
3.573000e+04 1.499990e-06
3.573500e+04 1.499978e-06
3.574000e+04 1.499966e-06
3.574500e+04 1.499954e-06
3.575000e+04 1.499942e-06
3.575500e+04 1.499930e-06
3.576000e+04 1.499918e-06
3.576500e+04 1.499906e-06
3.577000e+04 1.499894e-06
3.577500e+04 1.499882e-06
3.578000e+04 1.499870e-06
3.578500e+04 1.499858e-06
3.579000e+04 1.499846e-06
3.579500e+04 1.499834e-06
3.580000e+04 1.499822e-06
3.580500e+04 1.499810e-06
3.581000e+04 1.499798e-06
3.581500e+04 1.499786e-06
3.582000e+04 1.499774e-06
3.582500e+04 1.499762e-06
3.583000e+04 1.499750e-06
3.583500e+04 1.499738e-06
3.584000e+04 1.499726e-06
3.584500e+04 1.499714e-06
3.585000e+04 1.499702e-06
3.585500e+04 1.499690e-06
3.586000e+04 1.499678e-06
3.586500e+04 1.499666e-06
3.587000e+04 1.499654e-06
3.587500e+04 1.499642e-06
3.588000e+04 1.499630e-06
3.588500e+04 1.499618e-06
3.589000e+04 1.499606e-06
3.589500e+04 1.499594e-06
3.590000e+04 1.499582e-06
3.590500e+04 1.499570e-06
3.591000e+04 1.499558e-06
3.591500e+04 1.499546e-06
3.592000e+04 1.499534e-06
3.592500e+04 1.499522e-06
3.593000e+04 1.499510e-06
3.593500e+04 1.499498e-06
3.594000e+04 1.499486e-06
3.594500e+04 1.499474e-06
3.595000e+04 1.499462e-06
3.595500e+04 1.499450e-06
3.596000e+04 1.499437e-06
3.596500e+04 1.499425e-06
3.597000e+04 1.499413e-06
3.597500e+04 1.499401e-06
3.598000e+04 1.499389e-06
3.598500e+04 1.499377e-06
3.599000e+04 1.499365e-06
3.599500e+04 1.499353e-06
3.600000e+04 1.499341e-06
3.600500e+04 1.499329e-06
3.601000e+04 1.499317e-06
3.601500e+04 1.499305e-06
3.602000e+04 1.499293e-06
3.602500e+04 1.499281e-06
3.603000e+04 1.499269e-06
3.603500e+04 1.499257e-06
3.604000e+04 1.499245e-06
3.604500e+04 1.499233e-06
3.605000e+04 1.499220e-06
3.605500e+04 1.499208e-06
3.606000e+04 1.499196e-06
3.606500e+04 1.499184e-06
3.607000e+04 1.499172e-06
3.607500e+04 1.499160e-06
3.608000e+04 1.499148e-06
3.608500e+04 1.499136e-06
3.609000e+04 1.499124e-06
3.609500e+04 1.499112e-06
3.610000e+04 1.499100e-06
3.610500e+04 1.499088e-06
3.611000e+04 1.499076e-06
3.611500e+04 1.499063e-06
3.612000e+04 1.499051e-06
3.612500e+04 1.499039e-06
3.613000e+04 1.499027e-06
3.613500e+04 1.499015e-06
3.614000e+04 1.499003e-06
3.614500e+04 1.498991e-06
3.615000e+04 1.498979e-06
3.615500e+04 1.498967e-06
3.616000e+04 1.498955e-06
3.616500e+04 1.498942e-06
3.617000e+04 1.498930e-06
3.617500e+04 1.498918e-06
3.618000e+04 1.498906e-06
3.618500e+04 1.498894e-06
3.619000e+04 1.498882e-06
3.619500e+04 1.498870e-06
3.620000e+04 1.498858e-06
3.620500e+04 1.498846e-06
3.621000e+04 1.498833e-06
3.621500e+04 1.498821e-06
3.622000e+04 1.498809e-06
3.622500e+04 1.498797e-06
3.623000e+04 1.498785e-06
3.623500e+04 1.498773e-06
3.624000e+04 1.498761e-06
3.624500e+04 1.498749e-06
3.625000e+04 1.498736e-06
3.625500e+04 1.498724e-06
3.626000e+04 1.498712e-06
3.626500e+04 1.498700e-06
3.627000e+04 1.498688e-06
3.627500e+04 1.498676e-06
3.628000e+04 1.498664e-06
3.628500e+04 1.498652e-06
3.629000e+04 1.498639e-06
3.629500e+04 1.498627e-06
3.630000e+04 1.498615e-06
3.630500e+04 1.498603e-06
3.631000e+04 1.498591e-06
3.631500e+04 1.498579e-06
3.632000e+04 1.498567e-06
3.632500e+04 1.498554e-06
3.633000e+04 1.498542e-06
3.633500e+04 1.498530e-06
3.634000e+04 1.498518e-06
3.634500e+04 1.498506e-06
3.635000e+04 1.498494e-06
3.635500e+04 1.498481e-06
3.636000e+04 1.498469e-06
3.636500e+04 1.498457e-06
3.637000e+04 1.498445e-06
3.637500e+04 1.498433e-06
3.638000e+04 1.498421e-06
3.638500e+04 1.498408e-06
3.639000e+04 1.498396e-06
3.639500e+04 1.498384e-06
3.640000e+04 1.498372e-06
3.640500e+04 1.498360e-06
3.641000e+04 1.498348e-06
3.641500e+04 1.498335e-06
3.642000e+04 1.498323e-06
3.642500e+04 1.498311e-06
3.643000e+04 1.498299e-06
3.643500e+04 1.498287e-06
3.644000e+04 1.498275e-06
3.644500e+04 1.498262e-06
3.645000e+04 1.498250e-06
3.645500e+04 1.498238e-06
3.646000e+04 1.498226e-06
3.646500e+04 1.498214e-06
3.647000e+04 1.498201e-06
3.647500e+04 1.498189e-06
3.648000e+04 1.498177e-06
3.648500e+04 1.498165e-06
3.649000e+04 1.498153e-06
3.649500e+04 1.498140e-06
3.650000e+04 1.498128e-06
3.650500e+04 1.498116e-06
3.651000e+04 1.498104e-06
3.651500e+04 1.498092e-06
3.652000e+04 1.498079e-06
3.652500e+04 1.498067e-06
3.653000e+04 1.498055e-06
3.653500e+04 1.498043e-06
3.654000e+04 1.498031e-06
3.654500e+04 1.498018e-06
3.655000e+04 1.498006e-06
3.655500e+04 1.497994e-06
3.656000e+04 1.497982e-06
3.656500e+04 1.497969e-06
3.657000e+04 1.497957e-06
3.657500e+04 1.497945e-06
3.658000e+04 1.497933e-06
3.658500e+04 1.497921e-06
3.659000e+04 1.497908e-06
3.659500e+04 1.497896e-06
3.660000e+04 1.497884e-06
3.660500e+04 1.497872e-06
3.661000e+04 1.497859e-06
3.661500e+04 1.497847e-06
3.662000e+04 1.497835e-06
3.662500e+04 1.497823e-06
3.663000e+04 1.497810e-06
3.663500e+04 1.497798e-06
3.664000e+04 1.497786e-06
3.664500e+04 1.497774e-06
3.665000e+04 1.497761e-06
3.665500e+04 1.497749e-06
3.666000e+04 1.497737e-06
3.666500e+04 1.497725e-06
3.667000e+04 1.497712e-06
3.667500e+04 1.497700e-06
3.668000e+04 1.497688e-06
3.668500e+04 1.497676e-06
3.669000e+04 1.497663e-06
3.669500e+04 1.497651e-06
3.670000e+04 1.497639e-06
3.670500e+04 1.497627e-06
3.671000e+04 1.497614e-06
3.671500e+04 1.497602e-06
3.672000e+04 1.497590e-06
3.672500e+04 1.497578e-06
3.673000e+04 1.497565e-06
3.673500e+04 1.497553e-06
3.674000e+04 1.497541e-06
3.674500e+04 1.497529e-06
3.675000e+04 1.497516e-06
3.675500e+04 1.497504e-06
3.676000e+04 1.497492e-06
3.676500e+04 1.497479e-06
3.677000e+04 1.497467e-06
3.677500e+04 1.497455e-06
3.678000e+04 1.497443e-06
3.678500e+04 1.497430e-06
3.679000e+04 1.497418e-06
3.679500e+04 1.497406e-06
3.680000e+04 1.497393e-06
3.680500e+04 1.497381e-06
3.681000e+04 1.497369e-06
3.681500e+04 1.497357e-06
3.682000e+04 1.497344e-06
3.682500e+04 1.497332e-06
3.683000e+04 1.497320e-06
3.683500e+04 1.497307e-06
3.684000e+04 1.497295e-06
3.684500e+04 1.497283e-06
3.685000e+04 1.497270e-06
3.685500e+04 1.497258e-06
3.686000e+04 1.497246e-06
3.686500e+04 1.497233e-06
3.687000e+04 1.497221e-06
3.687500e+04 1.497209e-06
3.688000e+04 1.497197e-06
3.688500e+04 1.497184e-06
3.689000e+04 1.497172e-06
3.689500e+04 1.497160e-06
3.690000e+04 1.497147e-06
3.690500e+04 1.497135e-06
3.691000e+04 1.497123e-06
3.691500e+04 1.497110e-06
3.692000e+04 1.497098e-06
3.692500e+04 1.497086e-06
3.693000e+04 1.497073e-06
3.693500e+04 1.497061e-06
3.694000e+04 1.497049e-06
3.694500e+04 1.497036e-06
3.695000e+04 1.497024e-06
3.695500e+04 1.497012e-06
3.696000e+04 1.496999e-06
3.696500e+04 1.496987e-06
3.697000e+04 1.496975e-06
3.697500e+04 1.496962e-06
3.698000e+04 1.496950e-06
3.698500e+04 1.496938e-06
3.699000e+04 1.496925e-06
3.699500e+04 1.496913e-06
3.700000e+04 1.496901e-06
3.700500e+04 1.496888e-06
3.701000e+04 1.496876e-06
3.701500e+04 1.496864e-06
3.702000e+04 1.496851e-06
3.702500e+04 1.496839e-06
3.703000e+04 1.496826e-06
3.703500e+04 1.496814e-06
3.704000e+04 1.496802e-06
3.704500e+04 1.496789e-06
3.705000e+04 1.496777e-06
3.705500e+04 1.496765e-06
3.706000e+04 1.496752e-06
3.706500e+04 1.496740e-06
3.707000e+04 1.496728e-06
3.707500e+04 1.496715e-06
3.708000e+04 1.496703e-06
3.708500e+04 1.496690e-06
3.709000e+04 1.496678e-06
3.709500e+04 1.496666e-06
3.710000e+04 1.496653e-06
3.710500e+04 1.496641e-06
3.711000e+04 1.496629e-06
3.711500e+04 1.496616e-06
3.712000e+04 1.496604e-06
3.712500e+04 1.496591e-06
3.713000e+04 1.496579e-06
3.713500e+04 1.496567e-06
3.714000e+04 1.496554e-06
3.714500e+04 1.496542e-06
3.715000e+04 1.496529e-06
3.715500e+04 1.496517e-06
3.716000e+04 1.496505e-06
3.716500e+04 1.496492e-06
3.717000e+04 1.496480e-06
3.717500e+04 1.496467e-06
3.718000e+04 1.496455e-06
3.718500e+04 1.496443e-06
3.719000e+04 1.496430e-06
3.719500e+04 1.496418e-06
3.720000e+04 1.496405e-06
3.720500e+04 1.496393e-06
3.721000e+04 1.496381e-06
3.721500e+04 1.496368e-06
3.722000e+04 1.496356e-06
3.722500e+04 1.496343e-06
3.723000e+04 1.496331e-06
3.723500e+04 1.496319e-06
3.724000e+04 1.496306e-06
3.724500e+04 1.496294e-06
3.725000e+04 1.496281e-06
3.725500e+04 1.496269e-06
3.726000e+04 1.496256e-06
3.726500e+04 1.496244e-06
3.727000e+04 1.496232e-06
3.727500e+04 1.496219e-06
3.728000e+04 1.496207e-06
3.728500e+04 1.496194e-06
3.729000e+04 1.496182e-06
3.729500e+04 1.496169e-06
3.730000e+04 1.496157e-06
3.730500e+04 1.496145e-06
3.731000e+04 1.496132e-06
3.731500e+04 1.496120e-06
3.732000e+04 1.496107e-06
3.732500e+04 1.496095e-06
3.733000e+04 1.496082e-06
3.733500e+04 1.496070e-06
3.734000e+04 1.496057e-06
3.734500e+04 1.496045e-06
3.735000e+04 1.496033e-06
3.735500e+04 1.496020e-06
3.736000e+04 1.496008e-06
3.736500e+04 1.495995e-06
3.737000e+04 1.495983e-06
3.737500e+04 1.495970e-06
3.738000e+04 1.495958e-06
3.738500e+04 1.495945e-06
3.739000e+04 1.495933e-06
3.739500e+04 1.495920e-06
3.740000e+04 1.495908e-06
3.740500e+04 1.495895e-06
3.741000e+04 1.495883e-06
3.741500e+04 1.495871e-06
3.742000e+04 1.495858e-06
3.742500e+04 1.495846e-06
3.743000e+04 1.495833e-06
3.743500e+04 1.495821e-06
3.744000e+04 1.495808e-06
3.744500e+04 1.495796e-06
3.745000e+04 1.495783e-06
3.745500e+04 1.495771e-06
3.746000e+04 1.495758e-06
3.746500e+04 1.495746e-06
3.747000e+04 1.495733e-06
3.747500e+04 1.495721e-06
3.748000e+04 1.495708e-06
3.748500e+04 1.495696e-06
3.749000e+04 1.495683e-06
3.749500e+04 1.495671e-06
3.750000e+04 1.495658e-06
3.750500e+04 1.495646e-06
3.751000e+04 1.495633e-06
3.751500e+04 1.495621e-06
3.752000e+04 1.495608e-06
3.752500e+04 1.495596e-06
3.753000e+04 1.495583e-06
3.753500e+04 1.495571e-06
3.754000e+04 1.495558e-06
3.754500e+04 1.495546e-06
3.755000e+04 1.495533e-06
3.755500e+04 1.495521e-06
3.756000e+04 1.495508e-06
3.756500e+04 1.495496e-06
3.757000e+04 1.495483e-06
3.757500e+04 1.495471e-06
3.758000e+04 1.495458e-06
3.758500e+04 1.495446e-06
3.759000e+04 1.495433e-06
3.759500e+04 1.495421e-06
3.760000e+04 1.495408e-06
3.760500e+04 1.495396e-06
3.761000e+04 1.495383e-06
3.761500e+04 1.495371e-06
3.762000e+04 1.495358e-06
3.762500e+04 1.495345e-06
3.763000e+04 1.495333e-06
3.763500e+04 1.495320e-06
3.764000e+04 1.495308e-06
3.764500e+04 1.495295e-06
3.765000e+04 1.495283e-06
3.765500e+04 1.495270e-06
3.766000e+04 1.495258e-06
3.766500e+04 1.495245e-06
3.767000e+04 1.495233e-06
3.767500e+04 1.495220e-06
3.768000e+04 1.495208e-06
3.768500e+04 1.495195e-06
3.769000e+04 1.495182e-06
3.769500e+04 1.495170e-06
3.770000e+04 1.495157e-06
3.770500e+04 1.495145e-06
3.771000e+04 1.495132e-06
3.771500e+04 1.495120e-06
3.772000e+04 1.495107e-06
3.772500e+04 1.495095e-06
3.773000e+04 1.495082e-06
3.773500e+04 1.495069e-06
3.774000e+04 1.495057e-06
3.774500e+04 1.495044e-06
3.775000e+04 1.495032e-06
3.775500e+04 1.495019e-06
3.776000e+04 1.495007e-06
3.776500e+04 1.494994e-06
3.777000e+04 1.494981e-06
3.777500e+04 1.494969e-06
3.778000e+04 1.494956e-06
3.778500e+04 1.494944e-06
3.779000e+04 1.494931e-06
3.779500e+04 1.494919e-06
3.780000e+04 1.494906e-06
3.780500e+04 1.494893e-06
3.781000e+04 1.494881e-06
3.781500e+04 1.494868e-06
3.782000e+04 1.494856e-06
3.782500e+04 1.494843e-06
3.783000e+04 1.494830e-06
3.783500e+04 1.494818e-06
3.784000e+04 1.494805e-06
3.784500e+04 1.494793e-06
3.785000e+04 1.494780e-06
3.785500e+04 1.494767e-06
3.786000e+04 1.494755e-06
3.786500e+04 1.494742e-06
3.787000e+04 1.494730e-06
3.787500e+04 1.494717e-06
3.788000e+04 1.494704e-06
3.788500e+04 1.494692e-06
3.789000e+04 1.494679e-06
3.789500e+04 1.494667e-06
3.790000e+04 1.494654e-06
3.790500e+04 1.494641e-06
3.791000e+04 1.494629e-06
3.791500e+04 1.494616e-06
3.792000e+04 1.494604e-06
3.792500e+04 1.494591e-06
3.793000e+04 1.494578e-06
3.793500e+04 1.494566e-06
3.794000e+04 1.494553e-06
3.794500e+04 1.494540e-06
3.795000e+04 1.494528e-06
3.795500e+04 1.494515e-06
3.796000e+04 1.494503e-06
3.796500e+04 1.494490e-06
3.797000e+04 1.494477e-06
3.797500e+04 1.494465e-06
3.798000e+04 1.494452e-06
3.798500e+04 1.494439e-06
3.799000e+04 1.494427e-06
3.799500e+04 1.494414e-06
3.800000e+04 1.494401e-06
3.800500e+04 1.494389e-06
3.801000e+04 1.494376e-06
3.801500e+04 1.494364e-06
3.802000e+04 1.494351e-06
3.802500e+04 1.494338e-06
3.803000e+04 1.494326e-06
3.803500e+04 1.494313e-06
3.804000e+04 1.494300e-06
3.804500e+04 1.494288e-06
3.805000e+04 1.494275e-06
3.805500e+04 1.494262e-06
3.806000e+04 1.494250e-06
3.806500e+04 1.494237e-06
3.807000e+04 1.494224e-06
3.807500e+04 1.494212e-06
3.808000e+04 1.494199e-06
3.808500e+04 1.494186e-06
3.809000e+04 1.494174e-06
3.809500e+04 1.494161e-06
3.810000e+04 1.494148e-06
3.810500e+04 1.494136e-06
3.811000e+04 1.494123e-06
3.811500e+04 1.494110e-06
3.812000e+04 1.494098e-06
3.812500e+04 1.494085e-06
3.813000e+04 1.494072e-06
3.813500e+04 1.494060e-06
3.814000e+04 1.494047e-06
3.814500e+04 1.494034e-06
3.815000e+04 1.494022e-06
3.815500e+04 1.494009e-06
3.816000e+04 1.493996e-06
3.816500e+04 1.493984e-06
3.817000e+04 1.493971e-06
3.817500e+04 1.493958e-06
3.818000e+04 1.493945e-06
3.818500e+04 1.493933e-06
3.819000e+04 1.493920e-06
3.819500e+04 1.493907e-06
3.820000e+04 1.493895e-06
3.820500e+04 1.493882e-06
3.821000e+04 1.493869e-06
3.821500e+04 1.493857e-06
3.822000e+04 1.493844e-06
3.822500e+04 1.493831e-06
3.823000e+04 1.493818e-06
3.823500e+04 1.493806e-06
3.824000e+04 1.493793e-06
3.824500e+04 1.493780e-06
3.825000e+04 1.493768e-06
3.825500e+04 1.493755e-06
3.826000e+04 1.493742e-06
3.826500e+04 1.493729e-06
3.827000e+04 1.493717e-06
3.827500e+04 1.493704e-06
3.828000e+04 1.493691e-06
3.828500e+04 1.493679e-06
3.829000e+04 1.493666e-06
3.829500e+04 1.493653e-06
3.830000e+04 1.493640e-06
3.830500e+04 1.493628e-06
3.831000e+04 1.493615e-06
3.831500e+04 1.493602e-06
3.832000e+04 1.493589e-06
3.832500e+04 1.493577e-06
3.833000e+04 1.493564e-06
3.833500e+04 1.493551e-06
3.834000e+04 1.493539e-06
3.834500e+04 1.493526e-06
3.835000e+04 1.493513e-06
3.835500e+04 1.493500e-06
3.836000e+04 1.493488e-06
3.836500e+04 1.493475e-06
3.837000e+04 1.493462e-06
3.837500e+04 1.493449e-06
3.838000e+04 1.493437e-06
3.838500e+04 1.493424e-06
3.839000e+04 1.493411e-06
3.839500e+04 1.493398e-06
3.840000e+04 1.493386e-06
3.840500e+04 1.493373e-06
3.841000e+04 1.493360e-06
3.841500e+04 1.493347e-06
3.842000e+04 1.493335e-06
3.842500e+04 1.493322e-06
3.843000e+04 1.493309e-06
3.843500e+04 1.493296e-06
3.844000e+04 1.493283e-06
3.844500e+04 1.493271e-06
3.845000e+04 1.493258e-06
3.845500e+04 1.493245e-06
3.846000e+04 1.493232e-06
3.846500e+04 1.493220e-06
3.847000e+04 1.493207e-06
3.847500e+04 1.493194e-06
3.848000e+04 1.493181e-06
3.848500e+04 1.493168e-06
3.849000e+04 1.493156e-06
3.849500e+04 1.493143e-06
3.850000e+04 1.493130e-06
3.850500e+04 1.493117e-06
3.851000e+04 1.493105e-06
3.851500e+04 1.493092e-06
3.852000e+04 1.493079e-06
3.852500e+04 1.493066e-06
3.853000e+04 1.493053e-06
3.853500e+04 1.493041e-06
3.854000e+04 1.493028e-06
3.854500e+04 1.493015e-06
3.855000e+04 1.493002e-06
3.855500e+04 1.492989e-06
3.856000e+04 1.492977e-06
3.856500e+04 1.492964e-06
3.857000e+04 1.492951e-06
3.857500e+04 1.492938e-06
3.858000e+04 1.492925e-06
3.858500e+04 1.492913e-06
3.859000e+04 1.492900e-06
3.859500e+04 1.492887e-06
3.860000e+04 1.492874e-06
3.860500e+04 1.492861e-06
3.861000e+04 1.492849e-06
3.861500e+04 1.492836e-06
3.862000e+04 1.492823e-06
3.862500e+04 1.492810e-06
3.863000e+04 1.492797e-06
3.863500e+04 1.492784e-06
3.864000e+04 1.492772e-06
3.864500e+04 1.492759e-06
3.865000e+04 1.492746e-06
3.865500e+04 1.492733e-06
3.866000e+04 1.492720e-06
3.866500e+04 1.492707e-06
3.867000e+04 1.492695e-06
3.867500e+04 1.492682e-06
3.868000e+04 1.492669e-06
3.868500e+04 1.492656e-06
3.869000e+04 1.492643e-06
3.869500e+04 1.492630e-06
3.870000e+04 1.492618e-06
3.870500e+04 1.492605e-06
3.871000e+04 1.492592e-06
3.871500e+04 1.492579e-06
3.872000e+04 1.492566e-06
3.872500e+04 1.492553e-06
3.873000e+04 1.492540e-06
3.873500e+04 1.492528e-06
3.874000e+04 1.492515e-06
3.874500e+04 1.492502e-06
3.875000e+04 1.492489e-06
3.875500e+04 1.492476e-06
3.876000e+04 1.492463e-06
3.876500e+04 1.492450e-06
3.877000e+04 1.492438e-06
3.877500e+04 1.492425e-06
3.878000e+04 1.492412e-06
3.878500e+04 1.492399e-06
3.879000e+04 1.492386e-06
3.879500e+04 1.492373e-06
3.880000e+04 1.492360e-06
3.880500e+04 1.492348e-06
3.881000e+04 1.492335e-06
3.881500e+04 1.492322e-06
3.882000e+04 1.492309e-06
3.882500e+04 1.492296e-06
3.883000e+04 1.492283e-06
3.883500e+04 1.492270e-06
3.884000e+04 1.492257e-06
3.884500e+04 1.492245e-06
3.885000e+04 1.492232e-06
3.885500e+04 1.492219e-06
3.886000e+04 1.492206e-06
3.886500e+04 1.492193e-06
3.887000e+04 1.492180e-06
3.887500e+04 1.492167e-06
3.888000e+04 1.492154e-06
3.888500e+04 1.492141e-06
3.889000e+04 1.492128e-06
3.889500e+04 1.492116e-06
3.890000e+04 1.492103e-06
3.890500e+04 1.492090e-06
3.891000e+04 1.492077e-06
3.891500e+04 1.492064e-06
3.892000e+04 1.492051e-06
3.892500e+04 1.492038e-06
3.893000e+04 1.492025e-06
3.893500e+04 1.492012e-06
3.894000e+04 1.491999e-06
3.894500e+04 1.491987e-06
3.895000e+04 1.491974e-06
3.895500e+04 1.491961e-06
3.896000e+04 1.491948e-06
3.896500e+04 1.491935e-06
3.897000e+04 1.491922e-06
3.897500e+04 1.491909e-06
3.898000e+04 1.491896e-06
3.898500e+04 1.491883e-06
3.899000e+04 1.491870e-06
3.899500e+04 1.491857e-06
3.900000e+04 1.491844e-06
3.900500e+04 1.491831e-06
3.901000e+04 1.491819e-06
3.901500e+04 1.491806e-06
3.902000e+04 1.491793e-06
3.902500e+04 1.491780e-06
3.903000e+04 1.491767e-06
3.903500e+04 1.491754e-06
3.904000e+04 1.491741e-06
3.904500e+04 1.491728e-06
3.905000e+04 1.491715e-06
3.905500e+04 1.491702e-06
3.906000e+04 1.491689e-06
3.906500e+04 1.491676e-06
3.907000e+04 1.491663e-06
3.907500e+04 1.491650e-06
3.908000e+04 1.491637e-06
3.908500e+04 1.491624e-06
3.909000e+04 1.491611e-06
3.909500e+04 1.491598e-06
3.910000e+04 1.491586e-06
3.910500e+04 1.491573e-06
3.911000e+04 1.491560e-06
3.911500e+04 1.491547e-06
3.912000e+04 1.491534e-06
3.912500e+04 1.491521e-06
3.913000e+04 1.491508e-06
3.913500e+04 1.491495e-06
3.914000e+04 1.491482e-06
3.914500e+04 1.491469e-06
3.915000e+04 1.491456e-06
3.915500e+04 1.491443e-06
3.916000e+04 1.491430e-06
3.916500e+04 1.491417e-06
3.917000e+04 1.491404e-06
3.917500e+04 1.491391e-06
3.918000e+04 1.491378e-06
3.918500e+04 1.491365e-06
3.919000e+04 1.491352e-06
3.919500e+04 1.491339e-06
3.920000e+04 1.491326e-06
3.920500e+04 1.491313e-06
3.921000e+04 1.491300e-06
3.921500e+04 1.491287e-06
3.922000e+04 1.491274e-06
3.922500e+04 1.491261e-06
3.923000e+04 1.491248e-06
3.923500e+04 1.491235e-06
3.924000e+04 1.491222e-06
3.924500e+04 1.491209e-06
3.925000e+04 1.491196e-06
3.925500e+04 1.491183e-06
3.926000e+04 1.491170e-06
3.926500e+04 1.491157e-06
3.927000e+04 1.491144e-06
3.927500e+04 1.491131e-06
3.928000e+04 1.491118e-06
3.928500e+04 1.491105e-06
3.929000e+04 1.491092e-06
3.929500e+04 1.491079e-06
3.930000e+04 1.491066e-06
3.930500e+04 1.491053e-06
3.931000e+04 1.491040e-06
3.931500e+04 1.491027e-06
3.932000e+04 1.491014e-06
3.932500e+04 1.491001e-06
3.933000e+04 1.490988e-06
3.933500e+04 1.490975e-06
3.934000e+04 1.490962e-06
3.934500e+04 1.490949e-06
3.935000e+04 1.490936e-06
3.935500e+04 1.490923e-06
3.936000e+04 1.490910e-06
3.936500e+04 1.490897e-06
3.937000e+04 1.490884e-06
3.937500e+04 1.490871e-06
3.938000e+04 1.490858e-06
3.938500e+04 1.490845e-06
3.939000e+04 1.490832e-06
3.939500e+04 1.490819e-06
3.940000e+04 1.490805e-06
3.940500e+04 1.490792e-06
3.941000e+04 1.490779e-06
3.941500e+04 1.490766e-06
3.942000e+04 1.490753e-06
3.942500e+04 1.490740e-06
3.943000e+04 1.490727e-06
3.943500e+04 1.490714e-06
3.944000e+04 1.490701e-06
3.944500e+04 1.490688e-06
3.945000e+04 1.490675e-06
3.945500e+04 1.490662e-06
3.946000e+04 1.490649e-06
3.946500e+04 1.490636e-06
3.947000e+04 1.490623e-06
3.947500e+04 1.490610e-06
3.948000e+04 1.490597e-06
3.948500e+04 1.490584e-06
3.949000e+04 1.490570e-06
3.949500e+04 1.490557e-06
3.950000e+04 1.490544e-06
3.950500e+04 1.490531e-06
3.951000e+04 1.490518e-06
3.951500e+04 1.490505e-06
3.952000e+04 1.490492e-06
3.952500e+04 1.490479e-06
3.953000e+04 1.490466e-06
3.953500e+04 1.490453e-06
3.954000e+04 1.490440e-06
3.954500e+04 1.490427e-06
3.955000e+04 1.490414e-06
3.955500e+04 1.490400e-06
3.956000e+04 1.490387e-06
3.956500e+04 1.490374e-06
3.957000e+04 1.490361e-06
3.957500e+04 1.490348e-06
3.958000e+04 1.490335e-06
3.958500e+04 1.490322e-06
3.959000e+04 1.490309e-06
3.959500e+04 1.490296e-06
3.960000e+04 1.490283e-06
3.960500e+04 1.490269e-06
3.961000e+04 1.490256e-06
3.961500e+04 1.490243e-06
3.962000e+04 1.490230e-06
3.962500e+04 1.490217e-06
3.963000e+04 1.490204e-06
3.963500e+04 1.490191e-06
3.964000e+04 1.490178e-06
3.964500e+04 1.490165e-06
3.965000e+04 1.490152e-06
3.965500e+04 1.490138e-06
3.966000e+04 1.490125e-06
3.966500e+04 1.490112e-06
3.967000e+04 1.490099e-06
3.967500e+04 1.490086e-06
3.968000e+04 1.490073e-06
3.968500e+04 1.490060e-06
3.969000e+04 1.490047e-06
3.969500e+04 1.490033e-06
3.970000e+04 1.490020e-06
3.970500e+04 1.490007e-06
3.971000e+04 1.489994e-06
3.971500e+04 1.489981e-06
3.972000e+04 1.489968e-06
3.972500e+04 1.489955e-06
3.973000e+04 1.489941e-06
3.973500e+04 1.489928e-06
3.974000e+04 1.489915e-06
3.974500e+04 1.489902e-06
3.975000e+04 1.489889e-06
3.975500e+04 1.489876e-06
3.976000e+04 1.489863e-06
3.976500e+04 1.489849e-06
3.977000e+04 1.489836e-06
3.977500e+04 1.489823e-06
3.978000e+04 1.489810e-06
3.978500e+04 1.489797e-06
3.979000e+04 1.489784e-06
3.979500e+04 1.489771e-06
3.980000e+04 1.489757e-06
3.980500e+04 1.489744e-06
3.981000e+04 1.489731e-06
3.981500e+04 1.489718e-06
3.982000e+04 1.489705e-06
3.982500e+04 1.489692e-06
3.983000e+04 1.489678e-06
3.983500e+04 1.489665e-06
3.984000e+04 1.489652e-06
3.984500e+04 1.489639e-06
3.985000e+04 1.489626e-06
3.985500e+04 1.489613e-06
3.986000e+04 1.489599e-06
3.986500e+04 1.489586e-06
3.987000e+04 1.489573e-06
3.987500e+04 1.489560e-06
3.988000e+04 1.489547e-06
3.988500e+04 1.489534e-06
3.989000e+04 1.489520e-06
3.989500e+04 1.489507e-06
3.990000e+04 1.489494e-06
3.990500e+04 1.489481e-06
3.991000e+04 1.489468e-06
3.991500e+04 1.489454e-06
3.992000e+04 1.489441e-06
3.992500e+04 1.489428e-06
3.993000e+04 1.489415e-06
3.993500e+04 1.489402e-06
3.994000e+04 1.489388e-06
3.994500e+04 1.489375e-06
3.995000e+04 1.489362e-06
3.995500e+04 1.489349e-06
3.996000e+04 1.489336e-06
3.996500e+04 1.489322e-06
3.997000e+04 1.489309e-06
3.997500e+04 1.489296e-06
3.998000e+04 1.489283e-06
3.998500e+04 1.489270e-06
3.999000e+04 1.489256e-06
3.999500e+04 1.489243e-06
4.000000e+04 1.489230e-06
4.000500e+04 1.489217e-06
4.001000e+04 1.489204e-06
4.001500e+04 1.489190e-06
4.002000e+04 1.489177e-06
4.002500e+04 1.489164e-06
4.003000e+04 1.489151e-06
4.003500e+04 1.489137e-06
4.004000e+04 1.489124e-06
4.004500e+04 1.489111e-06
4.005000e+04 1.489098e-06
4.005500e+04 1.489085e-06
4.006000e+04 1.489071e-06
4.006500e+04 1.489058e-06
4.007000e+04 1.489045e-06
4.007500e+04 1.489032e-06
4.008000e+04 1.489018e-06
4.008500e+04 1.489005e-06
4.009000e+04 1.488992e-06
4.009500e+04 1.488979e-06
4.010000e+04 1.488965e-06
4.010500e+04 1.488952e-06
4.011000e+04 1.488939e-06
4.011500e+04 1.488926e-06
4.012000e+04 1.488912e-06
4.012500e+04 1.488899e-06
4.013000e+04 1.488886e-06
4.013500e+04 1.488873e-06
4.014000e+04 1.488859e-06
4.014500e+04 1.488846e-06
4.015000e+04 1.488833e-06
4.015500e+04 1.488820e-06
4.016000e+04 1.488806e-06
4.016500e+04 1.488793e-06
4.017000e+04 1.488780e-06
4.017500e+04 1.488767e-06
4.018000e+04 1.488753e-06
4.018500e+04 1.488740e-06
4.019000e+04 1.488727e-06
4.019500e+04 1.488714e-06
4.020000e+04 1.488700e-06
4.020500e+04 1.488687e-06
4.021000e+04 1.488674e-06
4.021500e+04 1.488660e-06
4.022000e+04 1.488647e-06
4.022500e+04 1.488634e-06
4.023000e+04 1.488621e-06
4.023500e+04 1.488607e-06
4.024000e+04 1.488594e-06
4.024500e+04 1.488581e-06
4.025000e+04 1.488567e-06
4.025500e+04 1.488554e-06
4.026000e+04 1.488541e-06
4.026500e+04 1.488528e-06
4.027000e+04 1.488514e-06
4.027500e+04 1.488501e-06
4.028000e+04 1.488488e-06
4.028500e+04 1.488474e-06
4.029000e+04 1.488461e-06
4.029500e+04 1.488448e-06
4.030000e+04 1.488435e-06
4.030500e+04 1.488421e-06
4.031000e+04 1.488408e-06
4.031500e+04 1.488395e-06
4.032000e+04 1.488381e-06
4.032500e+04 1.488368e-06
4.033000e+04 1.488355e-06
4.033500e+04 1.488341e-06
4.034000e+04 1.488328e-06
4.034500e+04 1.488315e-06
4.035000e+04 1.488301e-06
4.035500e+04 1.488288e-06
4.036000e+04 1.488275e-06
4.036500e+04 1.488262e-06
4.037000e+04 1.488248e-06
4.037500e+04 1.488235e-06
4.038000e+04 1.488222e-06
4.038500e+04 1.488208e-06
4.039000e+04 1.488195e-06
4.039500e+04 1.488182e-06
4.040000e+04 1.488168e-06
4.040500e+04 1.488155e-06
4.041000e+04 1.488142e-06
4.041500e+04 1.488128e-06
4.042000e+04 1.488115e-06
4.042500e+04 1.488102e-06
4.043000e+04 1.488088e-06
4.043500e+04 1.488075e-06
4.044000e+04 1.488062e-06
4.044500e+04 1.488048e-06
4.045000e+04 1.488035e-06
4.045500e+04 1.488022e-06
4.046000e+04 1.488008e-06
4.046500e+04 1.487995e-06
4.047000e+04 1.487982e-06
4.047500e+04 1.487968e-06
4.048000e+04 1.487955e-06
4.048500e+04 1.487942e-06
4.049000e+04 1.487928e-06
4.049500e+04 1.487915e-06
4.050000e+04 1.487901e-06
4.050500e+04 1.487888e-06
4.051000e+04 1.487875e-06
4.051500e+04 1.487861e-06
4.052000e+04 1.487848e-06
4.052500e+04 1.487835e-06
4.053000e+04 1.487821e-06
4.053500e+04 1.487808e-06
4.054000e+04 1.487795e-06
4.054500e+04 1.487781e-06
4.055000e+04 1.487768e-06
4.055500e+04 1.487754e-06
4.056000e+04 1.487741e-06
4.056500e+04 1.487728e-06
4.057000e+04 1.487714e-06
4.057500e+04 1.487701e-06
4.058000e+04 1.487688e-06
4.058500e+04 1.487674e-06
4.059000e+04 1.487661e-06
4.059500e+04 1.487647e-06
4.060000e+04 1.487634e-06
4.060500e+04 1.487621e-06
4.061000e+04 1.487607e-06
4.061500e+04 1.487594e-06
4.062000e+04 1.487581e-06
4.062500e+04 1.487567e-06
4.063000e+04 1.487554e-06
4.063500e+04 1.487540e-06
4.064000e+04 1.487527e-06
4.064500e+04 1.487514e-06
4.065000e+04 1.487500e-06
4.065500e+04 1.487487e-06
4.066000e+04 1.487473e-06
4.066500e+04 1.487460e-06
4.067000e+04 1.487447e-06
4.067500e+04 1.487433e-06
4.068000e+04 1.487420e-06
4.068500e+04 1.487406e-06
4.069000e+04 1.487393e-06
4.069500e+04 1.487380e-06
4.070000e+04 1.487366e-06
4.070500e+04 1.487353e-06
4.071000e+04 1.487339e-06
4.071500e+04 1.487326e-06
4.072000e+04 1.487312e-06
4.072500e+04 1.487299e-06
4.073000e+04 1.487286e-06
4.073500e+04 1.487272e-06
4.074000e+04 1.487259e-06
4.074500e+04 1.487245e-06
4.075000e+04 1.487232e-06
4.075500e+04 1.487218e-06
4.076000e+04 1.487205e-06
4.076500e+04 1.487192e-06
4.077000e+04 1.487178e-06
4.077500e+04 1.487165e-06
4.078000e+04 1.487151e-06
4.078500e+04 1.487138e-06
4.079000e+04 1.487124e-06
4.079500e+04 1.487111e-06
4.080000e+04 1.487098e-06
4.080500e+04 1.487084e-06
4.081000e+04 1.487071e-06
4.081500e+04 1.487057e-06
4.082000e+04 1.487044e-06
4.082500e+04 1.487030e-06
4.083000e+04 1.487017e-06
4.083500e+04 1.487003e-06
4.084000e+04 1.486990e-06
4.084500e+04 1.486977e-06
4.085000e+04 1.486963e-06
4.085500e+04 1.486950e-06
4.086000e+04 1.486936e-06
4.086500e+04 1.486923e-06
4.087000e+04 1.486909e-06
4.087500e+04 1.486896e-06
4.088000e+04 1.486882e-06
4.088500e+04 1.486869e-06
4.089000e+04 1.486855e-06
4.089500e+04 1.486842e-06
4.090000e+04 1.486829e-06
4.090500e+04 1.486815e-06
4.091000e+04 1.486802e-06
4.091500e+04 1.486788e-06
4.092000e+04 1.486775e-06
4.092500e+04 1.486761e-06
4.093000e+04 1.486748e-06
4.093500e+04 1.486734e-06
4.094000e+04 1.486721e-06
4.094500e+04 1.486707e-06
4.095000e+04 1.486694e-06
4.095500e+04 1.486680e-06
4.096000e+04 1.486667e-06
4.096500e+04 1.486653e-06
4.097000e+04 1.486640e-06
4.097500e+04 1.486626e-06
4.098000e+04 1.486613e-06
4.098500e+04 1.486599e-06
4.099000e+04 1.486586e-06
4.099500e+04 1.486572e-06
4.100000e+04 1.486559e-06
4.100500e+04 1.486545e-06
4.101000e+04 1.486532e-06
4.101500e+04 1.486518e-06
4.102000e+04 1.486505e-06
4.102500e+04 1.486491e-06
4.103000e+04 1.486478e-06
4.103500e+04 1.486464e-06
4.104000e+04 1.486451e-06
4.104500e+04 1.486437e-06
4.105000e+04 1.486424e-06
4.105500e+04 1.486410e-06
4.106000e+04 1.486397e-06
4.106500e+04 1.486383e-06
4.107000e+04 1.486370e-06
4.107500e+04 1.486356e-06
4.108000e+04 1.486343e-06
4.108500e+04 1.486329e-06
4.109000e+04 1.486316e-06
4.109500e+04 1.486302e-06
4.110000e+04 1.486289e-06
4.110500e+04 1.486275e-06
4.111000e+04 1.486262e-06
4.111500e+04 1.486248e-06
4.112000e+04 1.486235e-06
4.112500e+04 1.486221e-06
4.113000e+04 1.486207e-06
4.113500e+04 1.486194e-06
4.114000e+04 1.486180e-06
4.114500e+04 1.486167e-06
4.115000e+04 1.486153e-06
4.115500e+04 1.486140e-06
4.116000e+04 1.486126e-06
4.116500e+04 1.486113e-06
4.117000e+04 1.486099e-06
4.117500e+04 1.486086e-06
4.118000e+04 1.486072e-06
4.118500e+04 1.486059e-06
4.119000e+04 1.486045e-06
4.119500e+04 1.486031e-06
4.120000e+04 1.486018e-06
4.120500e+04 1.486004e-06
4.121000e+04 1.485991e-06
4.121500e+04 1.485977e-06
4.122000e+04 1.485964e-06
4.122500e+04 1.485950e-06
4.123000e+04 1.485937e-06
4.123500e+04 1.485923e-06
4.124000e+04 1.485909e-06
4.124500e+04 1.485896e-06
4.125000e+04 1.485882e-06
4.125500e+04 1.485869e-06
4.126000e+04 1.485855e-06
4.126500e+04 1.485842e-06
4.127000e+04 1.485828e-06
4.127500e+04 1.485814e-06
4.128000e+04 1.485801e-06
4.128500e+04 1.485787e-06
4.129000e+04 1.485774e-06
4.129500e+04 1.485760e-06
4.130000e+04 1.485747e-06
4.130500e+04 1.485733e-06
4.131000e+04 1.485719e-06
4.131500e+04 1.485706e-06
4.132000e+04 1.485692e-06
4.132500e+04 1.485679e-06
4.133000e+04 1.485665e-06
4.133500e+04 1.485651e-06
4.134000e+04 1.485638e-06
4.134500e+04 1.485624e-06
4.135000e+04 1.485611e-06
4.135500e+04 1.485597e-06
4.136000e+04 1.485584e-06
4.136500e+04 1.485570e-06
4.137000e+04 1.485556e-06
4.137500e+04 1.485543e-06
4.138000e+04 1.485529e-06
4.138500e+04 1.485516e-06
4.139000e+04 1.485502e-06
4.139500e+04 1.485488e-06
4.140000e+04 1.485475e-06
4.140500e+04 1.485461e-06
4.141000e+04 1.485447e-06
4.141500e+04 1.485434e-06
4.142000e+04 1.485420e-06
4.142500e+04 1.485407e-06
4.143000e+04 1.485393e-06
4.143500e+04 1.485379e-06
4.144000e+04 1.485366e-06
4.144500e+04 1.485352e-06
4.145000e+04 1.485339e-06
4.145500e+04 1.485325e-06
4.146000e+04 1.485311e-06
4.146500e+04 1.485298e-06
4.147000e+04 1.485284e-06
4.147500e+04 1.485270e-06
4.148000e+04 1.485257e-06
4.148500e+04 1.485243e-06
4.149000e+04 1.485230e-06
4.149500e+04 1.485216e-06
4.150000e+04 1.485202e-06
4.150500e+04 1.485189e-06
4.151000e+04 1.485175e-06
4.151500e+04 1.485161e-06
4.152000e+04 1.485148e-06
4.152500e+04 1.485134e-06
4.153000e+04 1.485120e-06
4.153500e+04 1.485107e-06
4.154000e+04 1.485093e-06
4.154500e+04 1.485079e-06
4.155000e+04 1.485066e-06
4.155500e+04 1.485052e-06
4.156000e+04 1.485039e-06
4.156500e+04 1.485025e-06
4.157000e+04 1.485011e-06
4.157500e+04 1.484998e-06
4.158000e+04 1.484984e-06
4.158500e+04 1.484970e-06
4.159000e+04 1.484957e-06
4.159500e+04 1.484943e-06
4.160000e+04 1.484929e-06
4.160500e+04 1.484916e-06
4.161000e+04 1.484902e-06
4.161500e+04 1.484888e-06
4.162000e+04 1.484875e-06
4.162500e+04 1.484861e-06
4.163000e+04 1.484847e-06
4.163500e+04 1.484834e-06
4.164000e+04 1.484820e-06
4.164500e+04 1.484806e-06
4.165000e+04 1.484793e-06
4.165500e+04 1.484779e-06
4.166000e+04 1.484765e-06
4.166500e+04 1.484752e-06
4.167000e+04 1.484738e-06
4.167500e+04 1.484724e-06
4.168000e+04 1.484710e-06
4.168500e+04 1.484697e-06
4.169000e+04 1.484683e-06
4.169500e+04 1.484669e-06
4.170000e+04 1.484656e-06
4.170500e+04 1.484642e-06
4.171000e+04 1.484628e-06
4.171500e+04 1.484615e-06
4.172000e+04 1.484601e-06
4.172500e+04 1.484587e-06
4.173000e+04 1.484574e-06
4.173500e+04 1.484560e-06
4.174000e+04 1.484546e-06
4.174500e+04 1.484532e-06
4.175000e+04 1.484519e-06
4.175500e+04 1.484505e-06
4.176000e+04 1.484491e-06
4.176500e+04 1.484478e-06
4.177000e+04 1.484464e-06
4.177500e+04 1.484450e-06
4.178000e+04 1.484436e-06
4.178500e+04 1.484423e-06
4.179000e+04 1.484409e-06
4.179500e+04 1.484395e-06
4.180000e+04 1.484382e-06
4.180500e+04 1.484368e-06
4.181000e+04 1.484354e-06
4.181500e+04 1.484340e-06
4.182000e+04 1.484327e-06
4.182500e+04 1.484313e-06
4.183000e+04 1.484299e-06
4.183500e+04 1.484286e-06
4.184000e+04 1.484272e-06
4.184500e+04 1.484258e-06
4.185000e+04 1.484244e-06
4.185500e+04 1.484231e-06
4.186000e+04 1.484217e-06
4.186500e+04 1.484203e-06
4.187000e+04 1.484189e-06
4.187500e+04 1.484176e-06
4.188000e+04 1.484162e-06
4.188500e+04 1.484148e-06
4.189000e+04 1.484134e-06
4.189500e+04 1.484121e-06
4.190000e+04 1.484107e-06
4.190500e+04 1.484093e-06
4.191000e+04 1.484079e-06
4.191500e+04 1.484066e-06
4.192000e+04 1.484052e-06
4.192500e+04 1.484038e-06
4.193000e+04 1.484024e-06
4.193500e+04 1.484011e-06
4.194000e+04 1.483997e-06
4.194500e+04 1.483983e-06
4.195000e+04 1.483969e-06
4.195500e+04 1.483956e-06
4.196000e+04 1.483942e-06
4.196500e+04 1.483928e-06
4.197000e+04 1.483914e-06
4.197500e+04 1.483901e-06
4.198000e+04 1.483887e-06
4.198500e+04 1.483873e-06
4.199000e+04 1.483859e-06
4.199500e+04 1.483845e-06
4.200000e+04 1.483832e-06
4.200500e+04 1.483818e-06
4.201000e+04 1.483804e-06
4.201500e+04 1.483790e-06
4.202000e+04 1.483777e-06
4.202500e+04 1.483763e-06
4.203000e+04 1.483749e-06
4.203500e+04 1.483735e-06
4.204000e+04 1.483721e-06
4.204500e+04 1.483708e-06
4.205000e+04 1.483694e-06
4.205500e+04 1.483680e-06
4.206000e+04 1.483666e-06
4.206500e+04 1.483653e-06
4.207000e+04 1.483639e-06
4.207500e+04 1.483625e-06
4.208000e+04 1.483611e-06
4.208500e+04 1.483597e-06
4.209000e+04 1.483584e-06
4.209500e+04 1.483570e-06
4.210000e+04 1.483556e-06
4.210500e+04 1.483542e-06
4.211000e+04 1.483528e-06
4.211500e+04 1.483515e-06
4.212000e+04 1.483501e-06
4.212500e+04 1.483487e-06
4.213000e+04 1.483473e-06
4.213500e+04 1.483459e-06
4.214000e+04 1.483445e-06
4.214500e+04 1.483432e-06
4.215000e+04 1.483418e-06
4.215500e+04 1.483404e-06
4.216000e+04 1.483390e-06
4.216500e+04 1.483376e-06
4.217000e+04 1.483363e-06
4.217500e+04 1.483349e-06
4.218000e+04 1.483335e-06
4.218500e+04 1.483321e-06
4.219000e+04 1.483307e-06
4.219500e+04 1.483293e-06
4.220000e+04 1.483280e-06
4.220500e+04 1.483266e-06
4.221000e+04 1.483252e-06
4.221500e+04 1.483238e-06
4.222000e+04 1.483224e-06
4.222500e+04 1.483210e-06
4.223000e+04 1.483197e-06
4.223500e+04 1.483183e-06
4.224000e+04 1.483169e-06
4.224500e+04 1.483155e-06
4.225000e+04 1.483141e-06
4.225500e+04 1.483127e-06
4.226000e+04 1.483114e-06
4.226500e+04 1.483100e-06
4.227000e+04 1.483086e-06
4.227500e+04 1.483072e-06
4.228000e+04 1.483058e-06
4.228500e+04 1.483044e-06
4.229000e+04 1.483030e-06
4.229500e+04 1.483017e-06
4.230000e+04 1.483003e-06
4.230500e+04 1.482989e-06
4.231000e+04 1.482975e-06
4.231500e+04 1.482961e-06
4.232000e+04 1.482947e-06
4.232500e+04 1.482933e-06
4.233000e+04 1.482920e-06
4.233500e+04 1.482906e-06
4.234000e+04 1.482892e-06
4.234500e+04 1.482878e-06
4.235000e+04 1.482864e-06
4.235500e+04 1.482850e-06
4.236000e+04 1.482836e-06
4.236500e+04 1.482822e-06
4.237000e+04 1.482809e-06
4.237500e+04 1.482795e-06
4.238000e+04 1.482781e-06
4.238500e+04 1.482767e-06
4.239000e+04 1.482753e-06
4.239500e+04 1.482739e-06
4.240000e+04 1.482725e-06
4.240500e+04 1.482711e-06
4.241000e+04 1.482698e-06
4.241500e+04 1.482684e-06
4.242000e+04 1.482670e-06
4.242500e+04 1.482656e-06
4.243000e+04 1.482642e-06
4.243500e+04 1.482628e-06
4.244000e+04 1.482614e-06
4.244500e+04 1.482600e-06
4.245000e+04 1.482586e-06
4.245500e+04 1.482572e-06
4.246000e+04 1.482559e-06
4.246500e+04 1.482545e-06
4.247000e+04 1.482531e-06
4.247500e+04 1.482517e-06
4.248000e+04 1.482503e-06
4.248500e+04 1.482489e-06
4.249000e+04 1.482475e-06
4.249500e+04 1.482461e-06
4.250000e+04 1.482447e-06
4.250500e+04 1.482433e-06
4.251000e+04 1.482420e-06
4.251500e+04 1.482406e-06
4.252000e+04 1.482392e-06
4.252500e+04 1.482378e-06
4.253000e+04 1.482364e-06
4.253500e+04 1.482350e-06
4.254000e+04 1.482336e-06
4.254500e+04 1.482322e-06
4.255000e+04 1.482308e-06
4.255500e+04 1.482294e-06
4.256000e+04 1.482280e-06
4.256500e+04 1.482266e-06
4.257000e+04 1.482252e-06
4.257500e+04 1.482238e-06
4.258000e+04 1.482225e-06
4.258500e+04 1.482211e-06
4.259000e+04 1.482197e-06
4.259500e+04 1.482183e-06
4.260000e+04 1.482169e-06
4.260500e+04 1.482155e-06
4.261000e+04 1.482141e-06
4.261500e+04 1.482127e-06
4.262000e+04 1.482113e-06
4.262500e+04 1.482099e-06
4.263000e+04 1.482085e-06
4.263500e+04 1.482071e-06
4.264000e+04 1.482057e-06
4.264500e+04 1.482043e-06
4.265000e+04 1.482029e-06
4.265500e+04 1.482015e-06
4.266000e+04 1.482001e-06
4.266500e+04 1.481987e-06
4.267000e+04 1.481974e-06
4.267500e+04 1.481960e-06
4.268000e+04 1.481946e-06
4.268500e+04 1.481932e-06
4.269000e+04 1.481918e-06
4.269500e+04 1.481904e-06
4.270000e+04 1.481890e-06
4.270500e+04 1.481876e-06
4.271000e+04 1.481862e-06
4.271500e+04 1.481848e-06
4.272000e+04 1.481834e-06
4.272500e+04 1.481820e-06
4.273000e+04 1.481806e-06
4.273500e+04 1.481792e-06
4.274000e+04 1.481778e-06
4.274500e+04 1.481764e-06
4.275000e+04 1.481750e-06
4.275500e+04 1.481736e-06
4.276000e+04 1.481722e-06
4.276500e+04 1.481708e-06
4.277000e+04 1.481694e-06
4.277500e+04 1.481680e-06
4.278000e+04 1.481666e-06
4.278500e+04 1.481652e-06
4.279000e+04 1.481638e-06
4.279500e+04 1.481624e-06
4.280000e+04 1.481610e-06
4.280500e+04 1.481596e-06
4.281000e+04 1.481582e-06
4.281500e+04 1.481568e-06
4.282000e+04 1.481554e-06
4.282500e+04 1.481540e-06
4.283000e+04 1.481526e-06
4.283500e+04 1.481512e-06
4.284000e+04 1.481498e-06
4.284500e+04 1.481484e-06
4.285000e+04 1.481470e-06
4.285500e+04 1.481456e-06
4.286000e+04 1.481442e-06
4.286500e+04 1.481428e-06
4.287000e+04 1.481414e-06
4.287500e+04 1.481400e-06
4.288000e+04 1.481386e-06
4.288500e+04 1.481372e-06
4.289000e+04 1.481358e-06
4.289500e+04 1.481344e-06
4.290000e+04 1.481330e-06
4.290500e+04 1.481316e-06
4.291000e+04 1.481302e-06
4.291500e+04 1.481288e-06
4.292000e+04 1.481274e-06
4.292500e+04 1.481260e-06
4.293000e+04 1.481246e-06
4.293500e+04 1.481232e-06
4.294000e+04 1.481218e-06
4.294500e+04 1.481204e-06
4.295000e+04 1.481190e-06
4.295500e+04 1.481176e-06
4.296000e+04 1.481162e-06
4.296500e+04 1.481148e-06
4.297000e+04 1.481133e-06
4.297500e+04 1.481119e-06
4.298000e+04 1.481105e-06
4.298500e+04 1.481091e-06
4.299000e+04 1.481077e-06
4.299500e+04 1.481063e-06
4.300000e+04 1.481049e-06
4.300500e+04 1.481035e-06
4.301000e+04 1.481021e-06
4.301500e+04 1.481007e-06
4.302000e+04 1.480993e-06
4.302500e+04 1.480979e-06
4.303000e+04 1.480965e-06
4.303500e+04 1.480951e-06
4.304000e+04 1.480937e-06
4.304500e+04 1.480923e-06
4.305000e+04 1.480909e-06
4.305500e+04 1.480895e-06
4.306000e+04 1.480881e-06
4.306500e+04 1.480866e-06
4.307000e+04 1.480852e-06
4.307500e+04 1.480838e-06
4.308000e+04 1.480824e-06
4.308500e+04 1.480810e-06
4.309000e+04 1.480796e-06
4.309500e+04 1.480782e-06
4.310000e+04 1.480768e-06
4.310500e+04 1.480754e-06
4.311000e+04 1.480740e-06
4.311500e+04 1.480726e-06
4.312000e+04 1.480712e-06
4.312500e+04 1.480698e-06
4.313000e+04 1.480683e-06
4.313500e+04 1.480669e-06
4.314000e+04 1.480655e-06
4.314500e+04 1.480641e-06
4.315000e+04 1.480627e-06
4.315500e+04 1.480613e-06
4.316000e+04 1.480599e-06
4.316500e+04 1.480585e-06
4.317000e+04 1.480571e-06
4.317500e+04 1.480557e-06
4.318000e+04 1.480543e-06
4.318500e+04 1.480528e-06
4.319000e+04 1.480514e-06
4.319500e+04 1.480500e-06
4.320000e+04 1.480486e-06
4.320500e+04 1.480472e-06
4.321000e+04 1.480458e-06
4.321500e+04 1.480444e-06
4.322000e+04 1.480430e-06
4.322500e+04 1.480416e-06
4.323000e+04 1.480401e-06
4.323500e+04 1.480387e-06
4.324000e+04 1.480373e-06
4.324500e+04 1.480359e-06
4.325000e+04 1.480345e-06
4.325500e+04 1.480331e-06
4.326000e+04 1.480317e-06
4.326500e+04 1.480303e-06
4.327000e+04 1.480289e-06
4.327500e+04 1.480274e-06
4.328000e+04 1.480260e-06
4.328500e+04 1.480246e-06
4.329000e+04 1.480232e-06
4.329500e+04 1.480218e-06
4.330000e+04 1.480204e-06
4.330500e+04 1.480190e-06
4.331000e+04 1.480175e-06
4.331500e+04 1.480161e-06
4.332000e+04 1.480147e-06
4.332500e+04 1.480133e-06
4.333000e+04 1.480119e-06
4.333500e+04 1.480105e-06
4.334000e+04 1.480091e-06
4.334500e+04 1.480077e-06
4.335000e+04 1.480062e-06
4.335500e+04 1.480048e-06
4.336000e+04 1.480034e-06
4.336500e+04 1.480020e-06
4.337000e+04 1.480006e-06
4.337500e+04 1.479992e-06
4.338000e+04 1.479977e-06
4.338500e+04 1.479963e-06
4.339000e+04 1.479949e-06
4.339500e+04 1.479935e-06
4.340000e+04 1.479921e-06
4.340500e+04 1.479907e-06
4.341000e+04 1.479893e-06
4.341500e+04 1.479878e-06
4.342000e+04 1.479864e-06
4.342500e+04 1.479850e-06
4.343000e+04 1.479836e-06
4.343500e+04 1.479822e-06
4.344000e+04 1.479808e-06
4.344500e+04 1.479793e-06
4.345000e+04 1.479779e-06
4.345500e+04 1.479765e-06
4.346000e+04 1.479751e-06
4.346500e+04 1.479737e-06
4.347000e+04 1.479722e-06
4.347500e+04 1.479708e-06
4.348000e+04 1.479694e-06
4.348500e+04 1.479680e-06
4.349000e+04 1.479666e-06
4.349500e+04 1.479652e-06
4.350000e+04 1.479637e-06
4.350500e+04 1.479623e-06
4.351000e+04 1.479609e-06
4.351500e+04 1.479595e-06
4.352000e+04 1.479581e-06
4.352500e+04 1.479566e-06
4.353000e+04 1.479552e-06
4.353500e+04 1.479538e-06
4.354000e+04 1.479524e-06
4.354500e+04 1.479510e-06
4.355000e+04 1.479495e-06
4.355500e+04 1.479481e-06
4.356000e+04 1.479467e-06
4.356500e+04 1.479453e-06
4.357000e+04 1.479439e-06
4.357500e+04 1.479424e-06
4.358000e+04 1.479410e-06
4.358500e+04 1.479396e-06
4.359000e+04 1.479382e-06
4.359500e+04 1.479368e-06
4.360000e+04 1.479353e-06
4.360500e+04 1.479339e-06
4.361000e+04 1.479325e-06
4.361500e+04 1.479311e-06
4.362000e+04 1.479297e-06
4.362500e+04 1.479282e-06
4.363000e+04 1.479268e-06
4.363500e+04 1.479254e-06
4.364000e+04 1.479240e-06
4.364500e+04 1.479225e-06
4.365000e+04 1.479211e-06
4.365500e+04 1.479197e-06
4.366000e+04 1.479183e-06
4.366500e+04 1.479169e-06
4.367000e+04 1.479154e-06
4.367500e+04 1.479140e-06
4.368000e+04 1.479126e-06
4.368500e+04 1.479112e-06
4.369000e+04 1.479097e-06
4.369500e+04 1.479083e-06
4.370000e+04 1.479069e-06
4.370500e+04 1.479055e-06
4.371000e+04 1.479040e-06
4.371500e+04 1.479026e-06
4.372000e+04 1.479012e-06
4.372500e+04 1.478998e-06
4.373000e+04 1.478983e-06
4.373500e+04 1.478969e-06
4.374000e+04 1.478955e-06
4.374500e+04 1.478941e-06
4.375000e+04 1.478926e-06
4.375500e+04 1.478912e-06
4.376000e+04 1.478898e-06
4.376500e+04 1.478884e-06
4.377000e+04 1.478869e-06
4.377500e+04 1.478855e-06
4.378000e+04 1.478841e-06
4.378500e+04 1.478827e-06
4.379000e+04 1.478812e-06
4.379500e+04 1.478798e-06
4.380000e+04 1.478784e-06
4.380500e+04 1.478770e-06
4.381000e+04 1.478755e-06
4.381500e+04 1.478741e-06
4.382000e+04 1.478727e-06
4.382500e+04 1.478712e-06
4.383000e+04 1.478698e-06
4.383500e+04 1.478684e-06
4.384000e+04 1.478670e-06
4.384500e+04 1.478655e-06
4.385000e+04 1.478641e-06
4.385500e+04 1.478627e-06
4.386000e+04 1.478612e-06
4.386500e+04 1.478598e-06
4.387000e+04 1.478584e-06
4.387500e+04 1.478570e-06
4.388000e+04 1.478555e-06
4.388500e+04 1.478541e-06
4.389000e+04 1.478527e-06
4.389500e+04 1.478512e-06
4.390000e+04 1.478498e-06
4.390500e+04 1.478484e-06
4.391000e+04 1.478470e-06
4.391500e+04 1.478455e-06
4.392000e+04 1.478441e-06
4.392500e+04 1.478427e-06
4.393000e+04 1.478412e-06
4.393500e+04 1.478398e-06
4.394000e+04 1.478384e-06
4.394500e+04 1.478369e-06
4.395000e+04 1.478355e-06
4.395500e+04 1.478341e-06
4.396000e+04 1.478327e-06
4.396500e+04 1.478312e-06
4.397000e+04 1.478298e-06
4.397500e+04 1.478284e-06
4.398000e+04 1.478269e-06
4.398500e+04 1.478255e-06
4.399000e+04 1.478241e-06
4.399500e+04 1.478226e-06
4.400000e+04 1.478212e-06
4.400500e+04 1.478198e-06
4.401000e+04 1.478183e-06
4.401500e+04 1.478169e-06
4.402000e+04 1.478155e-06
4.402500e+04 1.478140e-06
4.403000e+04 1.478126e-06
4.403500e+04 1.478112e-06
4.404000e+04 1.478097e-06
4.404500e+04 1.478083e-06
4.405000e+04 1.478069e-06
4.405500e+04 1.478054e-06
4.406000e+04 1.478040e-06
4.406500e+04 1.478026e-06
4.407000e+04 1.478011e-06
4.407500e+04 1.477997e-06
4.408000e+04 1.477983e-06
4.408500e+04 1.477968e-06
4.409000e+04 1.477954e-06
4.409500e+04 1.477940e-06
4.410000e+04 1.477925e-06
4.410500e+04 1.477911e-06
4.411000e+04 1.477897e-06
4.411500e+04 1.477882e-06
4.412000e+04 1.477868e-06
4.412500e+04 1.477854e-06
4.413000e+04 1.477839e-06
4.413500e+04 1.477825e-06
4.414000e+04 1.477810e-06
4.414500e+04 1.477796e-06
4.415000e+04 1.477782e-06
4.415500e+04 1.477767e-06
4.416000e+04 1.477753e-06
4.416500e+04 1.477739e-06
4.417000e+04 1.477724e-06
4.417500e+04 1.477710e-06
4.418000e+04 1.477696e-06
4.418500e+04 1.477681e-06
4.419000e+04 1.477667e-06
4.419500e+04 1.477652e-06
4.420000e+04 1.477638e-06
4.420500e+04 1.477624e-06
4.421000e+04 1.477609e-06
4.421500e+04 1.477595e-06
4.422000e+04 1.477581e-06
4.422500e+04 1.477566e-06
4.423000e+04 1.477552e-06
4.423500e+04 1.477537e-06
4.424000e+04 1.477523e-06
4.424500e+04 1.477509e-06
4.425000e+04 1.477494e-06
4.425500e+04 1.477480e-06
4.426000e+04 1.477465e-06
4.426500e+04 1.477451e-06
4.427000e+04 1.477437e-06
4.427500e+04 1.477422e-06
4.428000e+04 1.477408e-06
4.428500e+04 1.477393e-06
4.429000e+04 1.477379e-06
4.429500e+04 1.477365e-06
4.430000e+04 1.477350e-06
4.430500e+04 1.477336e-06
4.431000e+04 1.477321e-06
4.431500e+04 1.477307e-06
4.432000e+04 1.477293e-06
4.432500e+04 1.477278e-06
4.433000e+04 1.477264e-06
4.433500e+04 1.477249e-06
4.434000e+04 1.477235e-06
4.434500e+04 1.477221e-06
4.435000e+04 1.477206e-06
4.435500e+04 1.477192e-06
4.436000e+04 1.477177e-06
4.436500e+04 1.477163e-06
4.437000e+04 1.477149e-06
4.437500e+04 1.477134e-06
4.438000e+04 1.477120e-06
4.438500e+04 1.477105e-06
4.439000e+04 1.477091e-06
4.439500e+04 1.477076e-06
4.440000e+04 1.477062e-06
4.440500e+04 1.477048e-06
4.441000e+04 1.477033e-06
4.441500e+04 1.477019e-06
4.442000e+04 1.477004e-06
4.442500e+04 1.476990e-06
4.443000e+04 1.476975e-06
4.443500e+04 1.476961e-06
4.444000e+04 1.476946e-06
4.444500e+04 1.476932e-06
4.445000e+04 1.476918e-06
4.445500e+04 1.476903e-06
4.446000e+04 1.476889e-06
4.446500e+04 1.476874e-06
4.447000e+04 1.476860e-06
4.447500e+04 1.476845e-06
4.448000e+04 1.476831e-06
4.448500e+04 1.476816e-06
4.449000e+04 1.476802e-06
4.449500e+04 1.476788e-06
4.450000e+04 1.476773e-06
4.450500e+04 1.476759e-06
4.451000e+04 1.476744e-06
4.451500e+04 1.476730e-06
4.452000e+04 1.476715e-06
4.452500e+04 1.476701e-06
4.453000e+04 1.476686e-06
4.453500e+04 1.476672e-06
4.454000e+04 1.476657e-06
4.454500e+04 1.476643e-06
4.455000e+04 1.476628e-06
4.455500e+04 1.476614e-06
4.456000e+04 1.476600e-06
4.456500e+04 1.476585e-06
4.457000e+04 1.476571e-06
4.457500e+04 1.476556e-06
4.458000e+04 1.476542e-06
4.458500e+04 1.476527e-06
4.459000e+04 1.476513e-06
4.459500e+04 1.476498e-06
4.460000e+04 1.476484e-06
4.460500e+04 1.476469e-06
4.461000e+04 1.476455e-06
4.461500e+04 1.476440e-06
4.462000e+04 1.476426e-06
4.462500e+04 1.476411e-06
4.463000e+04 1.476397e-06
4.463500e+04 1.476382e-06
4.464000e+04 1.476368e-06
4.464500e+04 1.476353e-06
4.465000e+04 1.476339e-06
4.465500e+04 1.476324e-06
4.466000e+04 1.476310e-06
4.466500e+04 1.476295e-06
4.467000e+04 1.476281e-06
4.467500e+04 1.476266e-06
4.468000e+04 1.476252e-06
4.468500e+04 1.476237e-06
4.469000e+04 1.476223e-06
4.469500e+04 1.476208e-06
4.470000e+04 1.476194e-06
4.470500e+04 1.476179e-06
4.471000e+04 1.476165e-06
4.471500e+04 1.476150e-06
4.472000e+04 1.476136e-06
4.472500e+04 1.476121e-06
4.473000e+04 1.476107e-06
4.473500e+04 1.476092e-06
4.474000e+04 1.476078e-06
4.474500e+04 1.476063e-06
4.475000e+04 1.476049e-06
4.475500e+04 1.476034e-06
4.476000e+04 1.476020e-06
4.476500e+04 1.476005e-06
4.477000e+04 1.475991e-06
4.477500e+04 1.475976e-06
4.478000e+04 1.475961e-06
4.478500e+04 1.475947e-06
4.479000e+04 1.475932e-06
4.479500e+04 1.475918e-06
4.480000e+04 1.475903e-06
4.480500e+04 1.475889e-06
4.481000e+04 1.475874e-06
4.481500e+04 1.475860e-06
4.482000e+04 1.475845e-06
4.482500e+04 1.475831e-06
4.483000e+04 1.475816e-06
4.483500e+04 1.475802e-06
4.484000e+04 1.475787e-06
4.484500e+04 1.475772e-06
4.485000e+04 1.475758e-06
4.485500e+04 1.475743e-06
4.486000e+04 1.475729e-06
4.486500e+04 1.475714e-06
4.487000e+04 1.475700e-06
4.487500e+04 1.475685e-06
4.488000e+04 1.475671e-06
4.488500e+04 1.475656e-06
4.489000e+04 1.475641e-06
4.489500e+04 1.475627e-06
4.490000e+04 1.475612e-06
4.490500e+04 1.475598e-06
4.491000e+04 1.475583e-06
4.491500e+04 1.475569e-06
4.492000e+04 1.475554e-06
4.492500e+04 1.475540e-06
4.493000e+04 1.475525e-06
4.493500e+04 1.475510e-06
4.494000e+04 1.475496e-06
4.494500e+04 1.475481e-06
4.495000e+04 1.475467e-06
4.495500e+04 1.475452e-06
4.496000e+04 1.475437e-06
4.496500e+04 1.475423e-06
4.497000e+04 1.475408e-06
4.497500e+04 1.475394e-06
4.498000e+04 1.475379e-06
4.498500e+04 1.475365e-06
4.499000e+04 1.475350e-06
4.499500e+04 1.475335e-06
4.500000e+04 1.475321e-06
4.500500e+04 1.475306e-06
4.501000e+04 1.475292e-06
4.501500e+04 1.475277e-06
4.502000e+04 1.475262e-06
4.502500e+04 1.475248e-06
4.503000e+04 1.475233e-06
4.503500e+04 1.475219e-06
4.504000e+04 1.475204e-06
4.504500e+04 1.475189e-06
4.505000e+04 1.475175e-06
4.505500e+04 1.475160e-06
4.506000e+04 1.475146e-06
4.506500e+04 1.475131e-06
4.507000e+04 1.475116e-06
4.507500e+04 1.475102e-06
4.508000e+04 1.475087e-06
4.508500e+04 1.475073e-06
4.509000e+04 1.475058e-06
4.509500e+04 1.475043e-06
4.510000e+04 1.475029e-06
4.510500e+04 1.475014e-06
4.511000e+04 1.475000e-06
4.511500e+04 1.474985e-06
4.512000e+04 1.474970e-06
4.512500e+04 1.474956e-06
4.513000e+04 1.474941e-06
4.513500e+04 1.474926e-06
4.514000e+04 1.474912e-06
4.514500e+04 1.474897e-06
4.515000e+04 1.474883e-06
4.515500e+04 1.474868e-06
4.516000e+04 1.474853e-06
4.516500e+04 1.474839e-06
4.517000e+04 1.474824e-06
4.517500e+04 1.474809e-06
4.518000e+04 1.474795e-06
4.518500e+04 1.474780e-06
4.519000e+04 1.474765e-06
4.519500e+04 1.474751e-06
4.520000e+04 1.474736e-06
4.520500e+04 1.474722e-06
4.521000e+04 1.474707e-06
4.521500e+04 1.474692e-06
4.522000e+04 1.474678e-06
4.522500e+04 1.474663e-06
4.523000e+04 1.474648e-06
4.523500e+04 1.474634e-06
4.524000e+04 1.474619e-06
4.524500e+04 1.474604e-06
4.525000e+04 1.474590e-06
4.525500e+04 1.474575e-06
4.526000e+04 1.474560e-06
4.526500e+04 1.474546e-06
4.527000e+04 1.474531e-06
4.527500e+04 1.474516e-06
4.528000e+04 1.474502e-06
4.528500e+04 1.474487e-06
4.529000e+04 1.474472e-06
4.529500e+04 1.474458e-06
4.530000e+04 1.474443e-06
4.530500e+04 1.474428e-06
4.531000e+04 1.474414e-06
4.531500e+04 1.474399e-06
4.532000e+04 1.474384e-06
4.532500e+04 1.474370e-06
4.533000e+04 1.474355e-06
4.533500e+04 1.474340e-06
4.534000e+04 1.474326e-06
4.534500e+04 1.474311e-06
4.535000e+04 1.474296e-06
4.535500e+04 1.474282e-06
4.536000e+04 1.474267e-06
4.536500e+04 1.474252e-06
4.537000e+04 1.474238e-06
4.537500e+04 1.474223e-06
4.538000e+04 1.474208e-06
4.538500e+04 1.474193e-06
4.539000e+04 1.474179e-06
4.539500e+04 1.474164e-06
4.540000e+04 1.474149e-06
4.540500e+04 1.474135e-06
4.541000e+04 1.474120e-06
4.541500e+04 1.474105e-06
4.542000e+04 1.474091e-06
4.542500e+04 1.474076e-06
4.543000e+04 1.474061e-06
4.543500e+04 1.474046e-06
4.544000e+04 1.474032e-06
4.544500e+04 1.474017e-06
4.545000e+04 1.474002e-06
4.545500e+04 1.473988e-06
4.546000e+04 1.473973e-06
4.546500e+04 1.473958e-06
4.547000e+04 1.473943e-06
4.547500e+04 1.473929e-06
4.548000e+04 1.473914e-06
4.548500e+04 1.473899e-06
4.549000e+04 1.473885e-06
4.549500e+04 1.473870e-06
4.550000e+04 1.473855e-06
4.550500e+04 1.473840e-06
4.551000e+04 1.473826e-06
4.551500e+04 1.473811e-06
4.552000e+04 1.473796e-06
4.552500e+04 1.473782e-06
4.553000e+04 1.473767e-06
4.553500e+04 1.473752e-06
4.554000e+04 1.473737e-06
4.554500e+04 1.473723e-06
4.555000e+04 1.473708e-06
4.555500e+04 1.473693e-06
4.556000e+04 1.473678e-06
4.556500e+04 1.473664e-06
4.557000e+04 1.473649e-06
4.557500e+04 1.473634e-06
4.558000e+04 1.473619e-06
4.558500e+04 1.473605e-06
4.559000e+04 1.473590e-06
4.559500e+04 1.473575e-06
4.560000e+04 1.473560e-06
4.560500e+04 1.473546e-06
4.561000e+04 1.473531e-06
4.561500e+04 1.473516e-06
4.562000e+04 1.473501e-06
4.562500e+04 1.473487e-06
4.563000e+04 1.473472e-06
4.563500e+04 1.473457e-06
4.564000e+04 1.473442e-06
4.564500e+04 1.473428e-06
4.565000e+04 1.473413e-06
4.565500e+04 1.473398e-06
4.566000e+04 1.473383e-06
4.566500e+04 1.473369e-06
4.567000e+04 1.473354e-06
4.567500e+04 1.473339e-06
4.568000e+04 1.473324e-06
4.568500e+04 1.473310e-06
4.569000e+04 1.473295e-06
4.569500e+04 1.473280e-06
4.570000e+04 1.473265e-06
4.570500e+04 1.473250e-06
4.571000e+04 1.473236e-06
4.571500e+04 1.473221e-06
4.572000e+04 1.473206e-06
4.572500e+04 1.473191e-06
4.573000e+04 1.473177e-06
4.573500e+04 1.473162e-06
4.574000e+04 1.473147e-06
4.574500e+04 1.473132e-06
4.575000e+04 1.473117e-06
4.575500e+04 1.473103e-06
4.576000e+04 1.473088e-06
4.576500e+04 1.473073e-06
4.577000e+04 1.473058e-06
4.577500e+04 1.473043e-06
4.578000e+04 1.473029e-06
4.578500e+04 1.473014e-06
4.579000e+04 1.472999e-06
4.579500e+04 1.472984e-06
4.580000e+04 1.472969e-06
4.580500e+04 1.472955e-06
4.581000e+04 1.472940e-06
4.581500e+04 1.472925e-06
4.582000e+04 1.472910e-06
4.582500e+04 1.472895e-06
4.583000e+04 1.472881e-06
4.583500e+04 1.472866e-06
4.584000e+04 1.472851e-06
4.584500e+04 1.472836e-06
4.585000e+04 1.472821e-06
4.585500e+04 1.472807e-06
4.586000e+04 1.472792e-06
4.586500e+04 1.472777e-06
4.587000e+04 1.472762e-06
4.587500e+04 1.472747e-06
4.588000e+04 1.472732e-06
4.588500e+04 1.472718e-06
4.589000e+04 1.472703e-06
4.589500e+04 1.472688e-06
4.590000e+04 1.472673e-06
4.590500e+04 1.472658e-06
4.591000e+04 1.472643e-06
4.591500e+04 1.472629e-06
4.592000e+04 1.472614e-06
4.592500e+04 1.472599e-06
4.593000e+04 1.472584e-06
4.593500e+04 1.472569e-06
4.594000e+04 1.472554e-06
4.594500e+04 1.472540e-06
4.595000e+04 1.472525e-06
4.595500e+04 1.472510e-06
4.596000e+04 1.472495e-06
4.596500e+04 1.472480e-06
4.597000e+04 1.472465e-06
4.597500e+04 1.472451e-06
4.598000e+04 1.472436e-06
4.598500e+04 1.472421e-06
4.599000e+04 1.472406e-06
4.599500e+04 1.472391e-06
4.600000e+04 1.472376e-06
4.600500e+04 1.472361e-06
4.601000e+04 1.472347e-06
4.601500e+04 1.472332e-06
4.602000e+04 1.472317e-06
4.602500e+04 1.472302e-06
4.603000e+04 1.472287e-06
4.603500e+04 1.472272e-06
4.604000e+04 1.472257e-06
4.604500e+04 1.472243e-06
4.605000e+04 1.472228e-06
4.605500e+04 1.472213e-06
4.606000e+04 1.472198e-06
4.606500e+04 1.472183e-06
4.607000e+04 1.472168e-06
4.607500e+04 1.472153e-06
4.608000e+04 1.472138e-06
4.608500e+04 1.472124e-06
4.609000e+04 1.472109e-06
4.609500e+04 1.472094e-06
4.610000e+04 1.472079e-06
4.610500e+04 1.472064e-06
4.611000e+04 1.472049e-06
4.611500e+04 1.472034e-06
4.612000e+04 1.472019e-06
4.612500e+04 1.472005e-06
4.613000e+04 1.471990e-06
4.613500e+04 1.471975e-06
4.614000e+04 1.471960e-06
4.614500e+04 1.471945e-06
4.615000e+04 1.471930e-06
4.615500e+04 1.471915e-06
4.616000e+04 1.471900e-06
4.616500e+04 1.471885e-06
4.617000e+04 1.471871e-06
4.617500e+04 1.471856e-06
4.618000e+04 1.471841e-06
4.618500e+04 1.471826e-06
4.619000e+04 1.471811e-06
4.619500e+04 1.471796e-06
4.620000e+04 1.471781e-06
4.620500e+04 1.471766e-06
4.621000e+04 1.471751e-06
4.621500e+04 1.471736e-06
4.622000e+04 1.471721e-06
4.622500e+04 1.471707e-06
4.623000e+04 1.471692e-06
4.623500e+04 1.471677e-06
4.624000e+04 1.471662e-06
4.624500e+04 1.471647e-06
4.625000e+04 1.471632e-06
4.625500e+04 1.471617e-06
4.626000e+04 1.471602e-06
4.626500e+04 1.471587e-06
4.627000e+04 1.471572e-06
4.627500e+04 1.471557e-06
4.628000e+04 1.471542e-06
4.628500e+04 1.471527e-06
4.629000e+04 1.471513e-06
4.629500e+04 1.471498e-06
4.630000e+04 1.471483e-06
4.630500e+04 1.471468e-06
4.631000e+04 1.471453e-06
4.631500e+04 1.471438e-06
4.632000e+04 1.471423e-06
4.632500e+04 1.471408e-06
4.633000e+04 1.471393e-06
4.633500e+04 1.471378e-06
4.634000e+04 1.471363e-06
4.634500e+04 1.471348e-06
4.635000e+04 1.471333e-06
4.635500e+04 1.471318e-06
4.636000e+04 1.471303e-06
4.636500e+04 1.471288e-06
4.637000e+04 1.471273e-06
4.637500e+04 1.471259e-06
4.638000e+04 1.471244e-06
4.638500e+04 1.471229e-06
4.639000e+04 1.471214e-06
4.639500e+04 1.471199e-06
4.640000e+04 1.471184e-06
4.640500e+04 1.471169e-06
4.641000e+04 1.471154e-06
4.641500e+04 1.471139e-06
4.642000e+04 1.471124e-06
4.642500e+04 1.471109e-06
4.643000e+04 1.471094e-06
4.643500e+04 1.471079e-06
4.644000e+04 1.471064e-06
4.644500e+04 1.471049e-06
4.645000e+04 1.471034e-06
4.645500e+04 1.471019e-06
4.646000e+04 1.471004e-06
4.646500e+04 1.470989e-06
4.647000e+04 1.470974e-06
4.647500e+04 1.470959e-06
4.648000e+04 1.470944e-06
4.648500e+04 1.470929e-06
4.649000e+04 1.470914e-06
4.649500e+04 1.470899e-06
4.650000e+04 1.470884e-06
4.650500e+04 1.470869e-06
4.651000e+04 1.470854e-06
4.651500e+04 1.470839e-06
4.652000e+04 1.470824e-06
4.652500e+04 1.470809e-06
4.653000e+04 1.470794e-06
4.653500e+04 1.470779e-06
4.654000e+04 1.470764e-06
4.654500e+04 1.470749e-06
4.655000e+04 1.470734e-06
4.655500e+04 1.470719e-06
4.656000e+04 1.470704e-06
4.656500e+04 1.470689e-06
4.657000e+04 1.470674e-06
4.657500e+04 1.470659e-06
4.658000e+04 1.470644e-06
4.658500e+04 1.470629e-06
4.659000e+04 1.470614e-06
4.659500e+04 1.470599e-06
4.660000e+04 1.470584e-06
4.660500e+04 1.470569e-06
4.661000e+04 1.470554e-06
4.661500e+04 1.470539e-06
4.662000e+04 1.470524e-06
4.662500e+04 1.470509e-06
4.663000e+04 1.470494e-06
4.663500e+04 1.470479e-06
4.664000e+04 1.470464e-06
4.664500e+04 1.470449e-06
4.665000e+04 1.470434e-06
4.665500e+04 1.470419e-06
4.666000e+04 1.470404e-06
4.666500e+04 1.470389e-06
4.667000e+04 1.470374e-06
4.667500e+04 1.470359e-06
4.668000e+04 1.470344e-06
4.668500e+04 1.470329e-06
4.669000e+04 1.470314e-06
4.669500e+04 1.470299e-06
4.670000e+04 1.470284e-06
4.670500e+04 1.470269e-06
4.671000e+04 1.470254e-06
4.671500e+04 1.470239e-06
4.672000e+04 1.470224e-06
4.672500e+04 1.470209e-06
4.673000e+04 1.470194e-06
4.673500e+04 1.470179e-06
4.674000e+04 1.470163e-06
4.674500e+04 1.470148e-06
4.675000e+04 1.470133e-06
4.675500e+04 1.470118e-06
4.676000e+04 1.470103e-06
4.676500e+04 1.470088e-06
4.677000e+04 1.470073e-06
4.677500e+04 1.470058e-06
4.678000e+04 1.470043e-06
4.678500e+04 1.470028e-06
4.679000e+04 1.470013e-06
4.679500e+04 1.469998e-06
4.680000e+04 1.469983e-06
4.680500e+04 1.469968e-06
4.681000e+04 1.469953e-06
4.681500e+04 1.469938e-06
4.682000e+04 1.469923e-06
4.682500e+04 1.469907e-06
4.683000e+04 1.469892e-06
4.683500e+04 1.469877e-06
4.684000e+04 1.469862e-06
4.684500e+04 1.469847e-06
4.685000e+04 1.469832e-06
4.685500e+04 1.469817e-06
4.686000e+04 1.469802e-06
4.686500e+04 1.469787e-06
4.687000e+04 1.469772e-06
4.687500e+04 1.469757e-06
4.688000e+04 1.469742e-06
4.688500e+04 1.469727e-06
4.689000e+04 1.469711e-06
4.689500e+04 1.469696e-06
4.690000e+04 1.469681e-06
4.690500e+04 1.469666e-06
4.691000e+04 1.469651e-06
4.691500e+04 1.469636e-06
4.692000e+04 1.469621e-06
4.692500e+04 1.469606e-06
4.693000e+04 1.469591e-06
4.693500e+04 1.469576e-06
4.694000e+04 1.469561e-06
4.694500e+04 1.469545e-06
4.695000e+04 1.469530e-06
4.695500e+04 1.469515e-06
4.696000e+04 1.469500e-06
4.696500e+04 1.469485e-06
4.697000e+04 1.469470e-06
4.697500e+04 1.469455e-06
4.698000e+04 1.469440e-06
4.698500e+04 1.469425e-06
4.699000e+04 1.469409e-06
4.699500e+04 1.469394e-06
4.700000e+04 1.469379e-06
4.700500e+04 1.469364e-06
4.701000e+04 1.469349e-06
4.701500e+04 1.469334e-06
4.702000e+04 1.469319e-06
4.702500e+04 1.469304e-06
4.703000e+04 1.469289e-06
4.703500e+04 1.469273e-06
4.704000e+04 1.469258e-06
4.704500e+04 1.469243e-06
4.705000e+04 1.469228e-06
4.705500e+04 1.469213e-06
4.706000e+04 1.469198e-06
4.706500e+04 1.469183e-06
4.707000e+04 1.469167e-06
4.707500e+04 1.469152e-06
4.708000e+04 1.469137e-06
4.708500e+04 1.469122e-06
4.709000e+04 1.469107e-06
4.709500e+04 1.469092e-06
4.710000e+04 1.469077e-06
4.710500e+04 1.469062e-06
4.711000e+04 1.469046e-06
4.711500e+04 1.469031e-06
4.712000e+04 1.469016e-06
4.712500e+04 1.469001e-06
4.713000e+04 1.468986e-06
4.713500e+04 1.468971e-06
4.714000e+04 1.468955e-06
4.714500e+04 1.468940e-06
4.715000e+04 1.468925e-06
4.715500e+04 1.468910e-06
4.716000e+04 1.468895e-06
4.716500e+04 1.468880e-06
4.717000e+04 1.468865e-06
4.717500e+04 1.468849e-06
4.718000e+04 1.468834e-06
4.718500e+04 1.468819e-06
4.719000e+04 1.468804e-06
4.719500e+04 1.468789e-06
4.720000e+04 1.468774e-06
4.720500e+04 1.468758e-06
4.721000e+04 1.468743e-06
4.721500e+04 1.468728e-06
4.722000e+04 1.468713e-06
4.722500e+04 1.468698e-06
4.723000e+04 1.468683e-06
4.723500e+04 1.468667e-06
4.724000e+04 1.468652e-06
4.724500e+04 1.468637e-06
4.725000e+04 1.468622e-06
4.725500e+04 1.468607e-06
4.726000e+04 1.468591e-06
4.726500e+04 1.468576e-06
4.727000e+04 1.468561e-06
4.727500e+04 1.468546e-06
4.728000e+04 1.468531e-06
4.728500e+04 1.468516e-06
4.729000e+04 1.468500e-06
4.729500e+04 1.468485e-06
4.730000e+04 1.468470e-06
4.730500e+04 1.468455e-06
4.731000e+04 1.468440e-06
4.731500e+04 1.468424e-06
4.732000e+04 1.468409e-06
4.732500e+04 1.468394e-06
4.733000e+04 1.468379e-06
4.733500e+04 1.468364e-06
4.734000e+04 1.468348e-06
4.734500e+04 1.468333e-06
4.735000e+04 1.468318e-06
4.735500e+04 1.468303e-06
4.736000e+04 1.468288e-06
4.736500e+04 1.468272e-06
4.737000e+04 1.468257e-06
4.737500e+04 1.468242e-06
4.738000e+04 1.468227e-06
4.738500e+04 1.468211e-06
4.739000e+04 1.468196e-06
4.739500e+04 1.468181e-06
4.740000e+04 1.468166e-06
4.740500e+04 1.468151e-06
4.741000e+04 1.468135e-06
4.741500e+04 1.468120e-06
4.742000e+04 1.468105e-06
4.742500e+04 1.468090e-06
4.743000e+04 1.468074e-06
4.743500e+04 1.468059e-06
4.744000e+04 1.468044e-06
4.744500e+04 1.468029e-06
4.745000e+04 1.468014e-06
4.745500e+04 1.467998e-06
4.746000e+04 1.467983e-06
4.746500e+04 1.467968e-06
4.747000e+04 1.467953e-06
4.747500e+04 1.467937e-06
4.748000e+04 1.467922e-06
4.748500e+04 1.467907e-06
4.749000e+04 1.467892e-06
4.749500e+04 1.467876e-06
4.750000e+04 1.467861e-06
4.750500e+04 1.467846e-06
4.751000e+04 1.467831e-06
4.751500e+04 1.467815e-06
4.752000e+04 1.467800e-06
4.752500e+04 1.467785e-06
4.753000e+04 1.467770e-06
4.753500e+04 1.467754e-06
4.754000e+04 1.467739e-06
4.754500e+04 1.467724e-06
4.755000e+04 1.467709e-06
4.755500e+04 1.467693e-06
4.756000e+04 1.467678e-06
4.756500e+04 1.467663e-06
4.757000e+04 1.467648e-06
4.757500e+04 1.467632e-06
4.758000e+04 1.467617e-06
4.758500e+04 1.467602e-06
4.759000e+04 1.467587e-06
4.759500e+04 1.467571e-06
4.760000e+04 1.467556e-06
4.760500e+04 1.467541e-06
4.761000e+04 1.467525e-06
4.761500e+04 1.467510e-06
4.762000e+04 1.467495e-06
4.762500e+04 1.467480e-06
4.763000e+04 1.467464e-06
4.763500e+04 1.467449e-06
4.764000e+04 1.467434e-06
4.764500e+04 1.467419e-06
4.765000e+04 1.467403e-06
4.765500e+04 1.467388e-06
4.766000e+04 1.467373e-06
4.766500e+04 1.467357e-06
4.767000e+04 1.467342e-06
4.767500e+04 1.467327e-06
4.768000e+04 1.467312e-06
4.768500e+04 1.467296e-06
4.769000e+04 1.467281e-06
4.769500e+04 1.467266e-06
4.770000e+04 1.467250e-06
4.770500e+04 1.467235e-06
4.771000e+04 1.467220e-06
4.771500e+04 1.467204e-06
4.772000e+04 1.467189e-06
4.772500e+04 1.467174e-06
4.773000e+04 1.467159e-06
4.773500e+04 1.467143e-06
4.774000e+04 1.467128e-06
4.774500e+04 1.467113e-06
4.775000e+04 1.467097e-06
4.775500e+04 1.467082e-06
4.776000e+04 1.467067e-06
4.776500e+04 1.467051e-06
4.777000e+04 1.467036e-06
4.777500e+04 1.467021e-06
4.778000e+04 1.467005e-06
4.778500e+04 1.466990e-06
4.779000e+04 1.466975e-06
4.779500e+04 1.466959e-06
4.780000e+04 1.466944e-06
4.780500e+04 1.466929e-06
4.781000e+04 1.466914e-06
4.781500e+04 1.466898e-06
4.782000e+04 1.466883e-06
4.782500e+04 1.466868e-06
4.783000e+04 1.466852e-06
4.783500e+04 1.466837e-06
4.784000e+04 1.466822e-06
4.784500e+04 1.466806e-06
4.785000e+04 1.466791e-06
4.785500e+04 1.466776e-06
4.786000e+04 1.466760e-06
4.786500e+04 1.466745e-06
4.787000e+04 1.466730e-06
4.787500e+04 1.466714e-06
4.788000e+04 1.466699e-06
4.788500e+04 1.466684e-06
4.789000e+04 1.466668e-06
4.789500e+04 1.466653e-06
4.790000e+04 1.466637e-06
4.790500e+04 1.466622e-06
4.791000e+04 1.466607e-06
4.791500e+04 1.466591e-06
4.792000e+04 1.466576e-06
4.792500e+04 1.466561e-06
4.793000e+04 1.466545e-06
4.793500e+04 1.466530e-06
4.794000e+04 1.466515e-06
4.794500e+04 1.466499e-06
4.795000e+04 1.466484e-06
4.795500e+04 1.466469e-06
4.796000e+04 1.466453e-06
4.796500e+04 1.466438e-06
4.797000e+04 1.466422e-06
4.797500e+04 1.466407e-06
4.798000e+04 1.466392e-06
4.798500e+04 1.466376e-06
4.799000e+04 1.466361e-06
4.799500e+04 1.466346e-06
4.800000e+04 1.466330e-06
4.800500e+04 1.466315e-06
4.801000e+04 1.466300e-06
4.801500e+04 1.466284e-06
4.802000e+04 1.466269e-06
4.802500e+04 1.466253e-06
4.803000e+04 1.466238e-06
4.803500e+04 1.466223e-06
4.804000e+04 1.466207e-06
4.804500e+04 1.466192e-06
4.805000e+04 1.466176e-06
4.805500e+04 1.466161e-06
4.806000e+04 1.466146e-06
4.806500e+04 1.466130e-06
4.807000e+04 1.466115e-06
4.807500e+04 1.466100e-06
4.808000e+04 1.466084e-06
4.808500e+04 1.466069e-06
4.809000e+04 1.466053e-06
4.809500e+04 1.466038e-06
4.810000e+04 1.466023e-06
4.810500e+04 1.466007e-06
4.811000e+04 1.465992e-06
4.811500e+04 1.465976e-06
4.812000e+04 1.465961e-06
4.812500e+04 1.465946e-06
4.813000e+04 1.465930e-06
4.813500e+04 1.465915e-06
4.814000e+04 1.465899e-06
4.814500e+04 1.465884e-06
4.815000e+04 1.465868e-06
4.815500e+04 1.465853e-06
4.816000e+04 1.465838e-06
4.816500e+04 1.465822e-06
4.817000e+04 1.465807e-06
4.817500e+04 1.465791e-06
4.818000e+04 1.465776e-06
4.818500e+04 1.465761e-06
4.819000e+04 1.465745e-06
4.819500e+04 1.465730e-06
4.820000e+04 1.465714e-06
4.820500e+04 1.465699e-06
4.821000e+04 1.465683e-06
4.821500e+04 1.465668e-06
4.822000e+04 1.465653e-06
4.822500e+04 1.465637e-06
4.823000e+04 1.465622e-06
4.823500e+04 1.465606e-06
4.824000e+04 1.465591e-06
4.824500e+04 1.465575e-06
4.825000e+04 1.465560e-06
4.825500e+04 1.465545e-06
4.826000e+04 1.465529e-06
4.826500e+04 1.465514e-06
4.827000e+04 1.465498e-06
4.827500e+04 1.465483e-06
4.828000e+04 1.465467e-06
4.828500e+04 1.465452e-06
4.829000e+04 1.465436e-06
4.829500e+04 1.465421e-06
4.830000e+04 1.465406e-06
4.830500e+04 1.465390e-06
4.831000e+04 1.465375e-06
4.831500e+04 1.465359e-06
4.832000e+04 1.465344e-06
4.832500e+04 1.465328e-06
4.833000e+04 1.465313e-06
4.833500e+04 1.465297e-06
4.834000e+04 1.465282e-06
4.834500e+04 1.465266e-06
4.835000e+04 1.465251e-06
4.835500e+04 1.465236e-06
4.836000e+04 1.465220e-06
4.836500e+04 1.465205e-06
4.837000e+04 1.465189e-06
4.837500e+04 1.465174e-06
4.838000e+04 1.465158e-06
4.838500e+04 1.465143e-06
4.839000e+04 1.465127e-06
4.839500e+04 1.465112e-06
4.840000e+04 1.465096e-06
4.840500e+04 1.465081e-06
4.841000e+04 1.465065e-06
4.841500e+04 1.465050e-06
4.842000e+04 1.465034e-06
4.842500e+04 1.465019e-06
4.843000e+04 1.465003e-06
4.843500e+04 1.464988e-06
4.844000e+04 1.464972e-06
4.844500e+04 1.464957e-06
4.845000e+04 1.464941e-06
4.845500e+04 1.464926e-06
4.846000e+04 1.464911e-06
4.846500e+04 1.464895e-06
4.847000e+04 1.464880e-06
4.847500e+04 1.464864e-06
4.848000e+04 1.464849e-06
4.848500e+04 1.464833e-06
4.849000e+04 1.464818e-06
4.849500e+04 1.464802e-06
4.850000e+04 1.464787e-06
4.850500e+04 1.464771e-06
4.851000e+04 1.464756e-06
4.851500e+04 1.464740e-06
4.852000e+04 1.464725e-06
4.852500e+04 1.464709e-06
4.853000e+04 1.464694e-06
4.853500e+04 1.464678e-06
4.854000e+04 1.464663e-06
4.854500e+04 1.464647e-06
4.855000e+04 1.464631e-06
4.855500e+04 1.464616e-06
4.856000e+04 1.464600e-06
4.856500e+04 1.464585e-06
4.857000e+04 1.464569e-06
4.857500e+04 1.464554e-06
4.858000e+04 1.464538e-06
4.858500e+04 1.464523e-06
4.859000e+04 1.464507e-06
4.859500e+04 1.464492e-06
4.860000e+04 1.464476e-06
4.860500e+04 1.464461e-06
4.861000e+04 1.464445e-06
4.861500e+04 1.464430e-06
4.862000e+04 1.464414e-06
4.862500e+04 1.464399e-06
4.863000e+04 1.464383e-06
4.863500e+04 1.464368e-06
4.864000e+04 1.464352e-06
4.864500e+04 1.464336e-06
4.865000e+04 1.464321e-06
4.865500e+04 1.464305e-06
4.866000e+04 1.464290e-06
4.866500e+04 1.464274e-06
4.867000e+04 1.464259e-06
4.867500e+04 1.464243e-06
4.868000e+04 1.464228e-06
4.868500e+04 1.464212e-06
4.869000e+04 1.464197e-06
4.869500e+04 1.464181e-06
4.870000e+04 1.464166e-06
4.870500e+04 1.464150e-06
4.871000e+04 1.464134e-06
4.871500e+04 1.464119e-06
4.872000e+04 1.464103e-06
4.872500e+04 1.464088e-06
4.873000e+04 1.464072e-06
4.873500e+04 1.464057e-06
4.874000e+04 1.464041e-06
4.874500e+04 1.464025e-06
4.875000e+04 1.464010e-06
4.875500e+04 1.463994e-06
4.876000e+04 1.463979e-06
4.876500e+04 1.463963e-06
4.877000e+04 1.463948e-06
4.877500e+04 1.463932e-06
4.878000e+04 1.463917e-06
4.878500e+04 1.463901e-06
4.879000e+04 1.463885e-06
4.879500e+04 1.463870e-06
4.880000e+04 1.463854e-06
4.880500e+04 1.463839e-06
4.881000e+04 1.463823e-06
4.881500e+04 1.463807e-06
4.882000e+04 1.463792e-06
4.882500e+04 1.463776e-06
4.883000e+04 1.463761e-06
4.883500e+04 1.463745e-06
4.884000e+04 1.463730e-06
4.884500e+04 1.463714e-06
4.885000e+04 1.463698e-06
4.885500e+04 1.463683e-06
4.886000e+04 1.463667e-06
4.886500e+04 1.463652e-06
4.887000e+04 1.463636e-06
4.887500e+04 1.463620e-06
4.888000e+04 1.463605e-06
4.888500e+04 1.463589e-06
4.889000e+04 1.463574e-06
4.889500e+04 1.463558e-06
4.890000e+04 1.463542e-06
4.890500e+04 1.463527e-06
4.891000e+04 1.463511e-06
4.891500e+04 1.463496e-06
4.892000e+04 1.463480e-06
4.892500e+04 1.463464e-06
4.893000e+04 1.463449e-06
4.893500e+04 1.463433e-06
4.894000e+04 1.463418e-06
4.894500e+04 1.463402e-06
4.895000e+04 1.463386e-06
4.895500e+04 1.463371e-06
4.896000e+04 1.463355e-06
4.896500e+04 1.463339e-06
4.897000e+04 1.463324e-06
4.897500e+04 1.463308e-06
4.898000e+04 1.463293e-06
4.898500e+04 1.463277e-06
4.899000e+04 1.463261e-06
4.899500e+04 1.463246e-06
4.900000e+04 1.463230e-06
4.900500e+04 1.463215e-06
4.901000e+04 1.463199e-06
4.901500e+04 1.463183e-06
4.902000e+04 1.463168e-06
4.902500e+04 1.463152e-06
4.903000e+04 1.463136e-06
4.903500e+04 1.463121e-06
4.904000e+04 1.463105e-06
4.904500e+04 1.463089e-06
4.905000e+04 1.463074e-06
4.905500e+04 1.463058e-06
4.906000e+04 1.463043e-06
4.906500e+04 1.463027e-06
4.907000e+04 1.463011e-06
4.907500e+04 1.462996e-06
4.908000e+04 1.462980e-06
4.908500e+04 1.462964e-06
4.909000e+04 1.462949e-06
4.909500e+04 1.462933e-06
4.910000e+04 1.462917e-06
4.910500e+04 1.462902e-06
4.911000e+04 1.462886e-06
4.911500e+04 1.462870e-06
4.912000e+04 1.462855e-06
4.912500e+04 1.462839e-06
4.913000e+04 1.462823e-06
4.913500e+04 1.462808e-06
4.914000e+04 1.462792e-06
4.914500e+04 1.462776e-06
4.915000e+04 1.462761e-06
4.915500e+04 1.462745e-06
4.916000e+04 1.462729e-06
4.916500e+04 1.462714e-06
4.917000e+04 1.462698e-06
4.917500e+04 1.462682e-06
4.918000e+04 1.462667e-06
4.918500e+04 1.462651e-06
4.919000e+04 1.462635e-06
4.919500e+04 1.462620e-06
4.920000e+04 1.462604e-06
4.920500e+04 1.462588e-06
4.921000e+04 1.462573e-06
4.921500e+04 1.462557e-06
4.922000e+04 1.462541e-06
4.922500e+04 1.462526e-06
4.923000e+04 1.462510e-06
4.923500e+04 1.462494e-06
4.924000e+04 1.462479e-06
4.924500e+04 1.462463e-06
4.925000e+04 1.462447e-06
4.925500e+04 1.462432e-06
4.926000e+04 1.462416e-06
4.926500e+04 1.462400e-06
4.927000e+04 1.462384e-06
4.927500e+04 1.462369e-06
4.928000e+04 1.462353e-06
4.928500e+04 1.462337e-06
4.929000e+04 1.462322e-06
4.929500e+04 1.462306e-06
4.930000e+04 1.462290e-06
4.930500e+04 1.462275e-06
4.931000e+04 1.462259e-06
4.931500e+04 1.462243e-06
4.932000e+04 1.462227e-06
4.932500e+04 1.462212e-06
4.933000e+04 1.462196e-06
4.933500e+04 1.462180e-06
4.934000e+04 1.462165e-06
4.934500e+04 1.462149e-06
4.935000e+04 1.462133e-06
4.935500e+04 1.462117e-06
4.936000e+04 1.462102e-06
4.936500e+04 1.462086e-06
4.937000e+04 1.462070e-06
4.937500e+04 1.462055e-06
4.938000e+04 1.462039e-06
4.938500e+04 1.462023e-06
4.939000e+04 1.462007e-06
4.939500e+04 1.461992e-06
4.940000e+04 1.461976e-06
4.940500e+04 1.461960e-06
4.941000e+04 1.461944e-06
4.941500e+04 1.461929e-06
4.942000e+04 1.461913e-06
4.942500e+04 1.461897e-06
4.943000e+04 1.461882e-06
4.943500e+04 1.461866e-06
4.944000e+04 1.461850e-06
4.944500e+04 1.461834e-06
4.945000e+04 1.461819e-06
4.945500e+04 1.461803e-06
4.946000e+04 1.461787e-06
4.946500e+04 1.461771e-06
4.947000e+04 1.461756e-06
4.947500e+04 1.461740e-06
4.948000e+04 1.461724e-06
4.948500e+04 1.461708e-06
4.949000e+04 1.461693e-06
4.949500e+04 1.461677e-06
4.950000e+04 1.461661e-06
4.950500e+04 1.461645e-06
4.951000e+04 1.461630e-06
4.951500e+04 1.461614e-06
4.952000e+04 1.461598e-06
4.952500e+04 1.461582e-06
4.953000e+04 1.461567e-06
4.953500e+04 1.461551e-06
4.954000e+04 1.461535e-06
4.954500e+04 1.461519e-06
4.955000e+04 1.461504e-06
4.955500e+04 1.461488e-06
4.956000e+04 1.461472e-06
4.956500e+04 1.461456e-06
4.957000e+04 1.461440e-06
4.957500e+04 1.461425e-06
4.958000e+04 1.461409e-06
4.958500e+04 1.461393e-06
4.959000e+04 1.461377e-06
4.959500e+04 1.461362e-06
4.960000e+04 1.461346e-06
4.960500e+04 1.461330e-06
4.961000e+04 1.461314e-06
4.961500e+04 1.461298e-06
4.962000e+04 1.461283e-06
4.962500e+04 1.461267e-06
4.963000e+04 1.461251e-06
4.963500e+04 1.461235e-06
4.964000e+04 1.461220e-06
4.964500e+04 1.461204e-06
4.965000e+04 1.461188e-06
4.965500e+04 1.461172e-06
4.966000e+04 1.461156e-06
4.966500e+04 1.461141e-06
4.967000e+04 1.461125e-06
4.967500e+04 1.461109e-06
4.968000e+04 1.461093e-06
4.968500e+04 1.461077e-06
4.969000e+04 1.461062e-06
4.969500e+04 1.461046e-06
4.970000e+04 1.461030e-06
4.970500e+04 1.461014e-06
4.971000e+04 1.460998e-06
4.971500e+04 1.460983e-06
4.972000e+04 1.460967e-06
4.972500e+04 1.460951e-06
4.973000e+04 1.460935e-06
4.973500e+04 1.460919e-06
4.974000e+04 1.460904e-06
4.974500e+04 1.460888e-06
4.975000e+04 1.460872e-06
4.975500e+04 1.460856e-06
4.976000e+04 1.460840e-06
4.976500e+04 1.460824e-06
4.977000e+04 1.460809e-06
4.977500e+04 1.460793e-06
4.978000e+04 1.460777e-06
4.978500e+04 1.460761e-06
4.979000e+04 1.460745e-06
4.979500e+04 1.460730e-06
4.980000e+04 1.460714e-06
4.980500e+04 1.460698e-06
4.981000e+04 1.460682e-06
4.981500e+04 1.460666e-06
4.982000e+04 1.460650e-06
4.982500e+04 1.460635e-06
4.983000e+04 1.460619e-06
4.983500e+04 1.460603e-06
4.984000e+04 1.460587e-06
4.984500e+04 1.460571e-06
4.985000e+04 1.460555e-06
4.985500e+04 1.460540e-06
4.986000e+04 1.460524e-06
4.986500e+04 1.460508e-06
4.987000e+04 1.460492e-06
4.987500e+04 1.460476e-06
4.988000e+04 1.460460e-06
4.988500e+04 1.460444e-06
4.989000e+04 1.460429e-06
4.989500e+04 1.460413e-06
4.990000e+04 1.460397e-06
4.990500e+04 1.460381e-06
4.991000e+04 1.460365e-06
4.991500e+04 1.460349e-06
4.992000e+04 1.460333e-06
4.992500e+04 1.460318e-06
4.993000e+04 1.460302e-06
4.993500e+04 1.460286e-06
4.994000e+04 1.460270e-06
4.994500e+04 1.460254e-06
4.995000e+04 1.460238e-06
4.995500e+04 1.460222e-06
4.996000e+04 1.460207e-06
4.996500e+04 1.460191e-06
4.997000e+04 1.460175e-06
4.997500e+04 1.460159e-06
4.998000e+04 1.460143e-06
4.998500e+04 1.460127e-06
4.999000e+04 1.460111e-06
4.999500e+04 1.460095e-06
5.000000e+04 1.460080e-06
5.000500e+04 1.460064e-06
5.001000e+04 1.460048e-06
5.001500e+04 1.460032e-06
5.002000e+04 1.460016e-06
5.002500e+04 1.460000e-06
5.003000e+04 1.459984e-06
5.003500e+04 1.459968e-06
5.004000e+04 1.459953e-06
5.004500e+04 1.459937e-06
5.005000e+04 1.459921e-06
5.005500e+04 1.459905e-06
5.006000e+04 1.459889e-06
5.006500e+04 1.459873e-06
5.007000e+04 1.459857e-06
5.007500e+04 1.459841e-06
5.008000e+04 1.459825e-06
5.008500e+04 1.459809e-06
5.009000e+04 1.459794e-06
5.009500e+04 1.459778e-06
5.010000e+04 1.459762e-06
5.010500e+04 1.459746e-06
5.011000e+04 1.459730e-06
5.011500e+04 1.459714e-06
5.012000e+04 1.459698e-06
5.012500e+04 1.459682e-06
5.013000e+04 1.459666e-06
5.013500e+04 1.459650e-06
5.014000e+04 1.459635e-06
5.014500e+04 1.459619e-06
5.015000e+04 1.459603e-06
5.015500e+04 1.459587e-06
5.016000e+04 1.459571e-06
5.016500e+04 1.459555e-06
5.017000e+04 1.459539e-06
5.017500e+04 1.459523e-06
5.018000e+04 1.459507e-06
5.018500e+04 1.459491e-06
5.019000e+04 1.459475e-06
5.019500e+04 1.459459e-06
5.020000e+04 1.459443e-06
5.020500e+04 1.459428e-06
5.021000e+04 1.459412e-06
5.021500e+04 1.459396e-06
5.022000e+04 1.459380e-06
5.022500e+04 1.459364e-06
5.023000e+04 1.459348e-06
5.023500e+04 1.459332e-06
5.024000e+04 1.459316e-06
5.024500e+04 1.459300e-06
5.025000e+04 1.459284e-06
5.025500e+04 1.459268e-06
5.026000e+04 1.459252e-06
5.026500e+04 1.459236e-06
5.027000e+04 1.459220e-06
5.027500e+04 1.459204e-06
5.028000e+04 1.459188e-06
5.028500e+04 1.459173e-06
5.029000e+04 1.459157e-06
5.029500e+04 1.459141e-06
5.030000e+04 1.459125e-06
5.030500e+04 1.459109e-06
5.031000e+04 1.459093e-06
5.031500e+04 1.459077e-06
5.032000e+04 1.459061e-06
5.032500e+04 1.459045e-06
5.033000e+04 1.459029e-06
5.033500e+04 1.459013e-06
5.034000e+04 1.458997e-06
5.034500e+04 1.458981e-06
5.035000e+04 1.458965e-06
5.035500e+04 1.458949e-06
5.036000e+04 1.458933e-06
5.036500e+04 1.458917e-06
5.037000e+04 1.458901e-06
5.037500e+04 1.458885e-06
5.038000e+04 1.458869e-06
5.038500e+04 1.458853e-06
5.039000e+04 1.458837e-06
5.039500e+04 1.458821e-06
5.040000e+04 1.458805e-06
5.040500e+04 1.458789e-06
5.041000e+04 1.458773e-06
5.041500e+04 1.458757e-06
5.042000e+04 1.458741e-06
5.042500e+04 1.458725e-06
5.043000e+04 1.458710e-06
5.043500e+04 1.458694e-06
5.044000e+04 1.458678e-06
5.044500e+04 1.458662e-06
5.045000e+04 1.458646e-06
5.045500e+04 1.458630e-06
5.046000e+04 1.458614e-06
5.046500e+04 1.458598e-06
5.047000e+04 1.458582e-06
5.047500e+04 1.458566e-06
5.048000e+04 1.458550e-06
5.048500e+04 1.458534e-06
5.049000e+04 1.458518e-06
5.049500e+04 1.458502e-06
5.050000e+04 1.458486e-06
5.050500e+04 1.458470e-06
5.051000e+04 1.458454e-06
5.051500e+04 1.458438e-06
5.052000e+04 1.458422e-06
5.052500e+04 1.458406e-06
5.053000e+04 1.458390e-06
5.053500e+04 1.458374e-06
5.054000e+04 1.458358e-06
5.054500e+04 1.458342e-06
5.055000e+04 1.458326e-06
5.055500e+04 1.458310e-06
5.056000e+04 1.458294e-06
5.056500e+04 1.458277e-06
5.057000e+04 1.458261e-06
5.057500e+04 1.458245e-06
5.058000e+04 1.458229e-06
5.058500e+04 1.458213e-06
5.059000e+04 1.458197e-06
5.059500e+04 1.458181e-06
5.060000e+04 1.458165e-06
5.060500e+04 1.458149e-06
5.061000e+04 1.458133e-06
5.061500e+04 1.458117e-06
5.062000e+04 1.458101e-06
5.062500e+04 1.458085e-06
5.063000e+04 1.458069e-06
5.063500e+04 1.458053e-06
5.064000e+04 1.458037e-06
5.064500e+04 1.458021e-06
5.065000e+04 1.458005e-06
5.065500e+04 1.457989e-06
5.066000e+04 1.457973e-06
5.066500e+04 1.457957e-06
5.067000e+04 1.457941e-06
5.067500e+04 1.457925e-06
5.068000e+04 1.457909e-06
5.068500e+04 1.457893e-06
5.069000e+04 1.457877e-06
5.069500e+04 1.457861e-06
5.070000e+04 1.457845e-06
5.070500e+04 1.457829e-06
5.071000e+04 1.457812e-06
5.071500e+04 1.457796e-06
5.072000e+04 1.457780e-06
5.072500e+04 1.457764e-06
5.073000e+04 1.457748e-06
5.073500e+04 1.457732e-06
5.074000e+04 1.457716e-06
5.074500e+04 1.457700e-06
5.075000e+04 1.457684e-06
5.075500e+04 1.457668e-06
5.076000e+04 1.457652e-06
5.076500e+04 1.457636e-06
5.077000e+04 1.457620e-06
5.077500e+04 1.457604e-06
5.078000e+04 1.457588e-06
5.078500e+04 1.457572e-06
5.079000e+04 1.457555e-06
5.079500e+04 1.457539e-06
5.080000e+04 1.457523e-06
5.080500e+04 1.457507e-06
5.081000e+04 1.457491e-06
5.081500e+04 1.457475e-06
5.082000e+04 1.457459e-06
5.082500e+04 1.457443e-06
5.083000e+04 1.457427e-06
5.083500e+04 1.457411e-06
5.084000e+04 1.457395e-06
5.084500e+04 1.457379e-06
5.085000e+04 1.457362e-06
5.085500e+04 1.457346e-06
5.086000e+04 1.457330e-06
5.086500e+04 1.457314e-06
5.087000e+04 1.457298e-06
5.087500e+04 1.457282e-06
5.088000e+04 1.457266e-06
5.088500e+04 1.457250e-06
5.089000e+04 1.457234e-06
5.089500e+04 1.457218e-06
5.090000e+04 1.457202e-06
5.090500e+04 1.457185e-06
5.091000e+04 1.457169e-06
5.091500e+04 1.457153e-06
5.092000e+04 1.457137e-06
5.092500e+04 1.457121e-06
5.093000e+04 1.457105e-06
5.093500e+04 1.457089e-06
5.094000e+04 1.457073e-06
5.094500e+04 1.457057e-06
5.095000e+04 1.457040e-06
5.095500e+04 1.457024e-06
5.096000e+04 1.457008e-06
5.096500e+04 1.456992e-06
5.097000e+04 1.456976e-06
5.097500e+04 1.456960e-06
5.098000e+04 1.456944e-06
5.098500e+04 1.456928e-06
5.099000e+04 1.456912e-06
5.099500e+04 1.456895e-06
5.100000e+04 1.456879e-06
5.100500e+04 1.456863e-06
5.101000e+04 1.456847e-06
5.101500e+04 1.456831e-06
5.102000e+04 1.456815e-06
5.102500e+04 1.456799e-06
5.103000e+04 1.456783e-06
5.103500e+04 1.456766e-06
5.104000e+04 1.456750e-06
5.104500e+04 1.456734e-06
5.105000e+04 1.456718e-06
5.105500e+04 1.456702e-06
5.106000e+04 1.456686e-06
5.106500e+04 1.456670e-06
5.107000e+04 1.456653e-06
5.107500e+04 1.456637e-06
5.108000e+04 1.456621e-06
5.108500e+04 1.456605e-06
5.109000e+04 1.456589e-06
5.109500e+04 1.456573e-06
5.110000e+04 1.456557e-06
5.110500e+04 1.456540e-06
5.111000e+04 1.456524e-06
5.111500e+04 1.456508e-06
5.112000e+04 1.456492e-06
5.112500e+04 1.456476e-06
5.113000e+04 1.456460e-06
5.113500e+04 1.456444e-06
5.114000e+04 1.456427e-06
5.114500e+04 1.456411e-06
5.115000e+04 1.456395e-06
5.115500e+04 1.456379e-06
5.116000e+04 1.456363e-06
5.116500e+04 1.456347e-06
5.117000e+04 1.456330e-06
5.117500e+04 1.456314e-06
5.118000e+04 1.456298e-06
5.118500e+04 1.456282e-06
5.119000e+04 1.456266e-06
5.119500e+04 1.456250e-06
5.120000e+04 1.456233e-06
5.120500e+04 1.456217e-06
5.121000e+04 1.456201e-06
5.121500e+04 1.456185e-06
5.122000e+04 1.456169e-06
5.122500e+04 1.456152e-06
5.123000e+04 1.456136e-06
5.123500e+04 1.456120e-06
5.124000e+04 1.456104e-06
5.124500e+04 1.456088e-06
5.125000e+04 1.456072e-06
5.125500e+04 1.456055e-06
5.126000e+04 1.456039e-06
5.126500e+04 1.456023e-06
5.127000e+04 1.456007e-06
5.127500e+04 1.455991e-06
5.128000e+04 1.455974e-06
5.128500e+04 1.455958e-06
5.129000e+04 1.455942e-06
5.129500e+04 1.455926e-06
5.130000e+04 1.455910e-06
5.130500e+04 1.455893e-06
5.131000e+04 1.455877e-06
5.131500e+04 1.455861e-06
5.132000e+04 1.455845e-06
5.132500e+04 1.455829e-06
5.133000e+04 1.455812e-06
5.133500e+04 1.455796e-06
5.134000e+04 1.455780e-06
5.134500e+04 1.455764e-06
5.135000e+04 1.455748e-06
5.135500e+04 1.455731e-06
5.136000e+04 1.455715e-06
5.136500e+04 1.455699e-06
5.137000e+04 1.455683e-06
5.137500e+04 1.455667e-06
5.138000e+04 1.455650e-06
5.138500e+04 1.455634e-06
5.139000e+04 1.455618e-06
5.139500e+04 1.455602e-06
5.140000e+04 1.455585e-06
5.140500e+04 1.455569e-06
5.141000e+04 1.455553e-06
5.141500e+04 1.455537e-06
5.142000e+04 1.455521e-06
5.142500e+04 1.455504e-06
5.143000e+04 1.455488e-06
5.143500e+04 1.455472e-06
5.144000e+04 1.455456e-06
5.144500e+04 1.455439e-06
5.145000e+04 1.455423e-06
5.145500e+04 1.455407e-06
5.146000e+04 1.455391e-06
5.146500e+04 1.455374e-06
5.147000e+04 1.455358e-06
5.147500e+04 1.455342e-06
5.148000e+04 1.455326e-06
5.148500e+04 1.455310e-06
5.149000e+04 1.455293e-06
5.149500e+04 1.455277e-06
5.150000e+04 1.455261e-06
5.150500e+04 1.455245e-06
5.151000e+04 1.455228e-06
5.151500e+04 1.455212e-06
5.152000e+04 1.455196e-06
5.152500e+04 1.455180e-06
5.153000e+04 1.455163e-06
5.153500e+04 1.455147e-06
5.154000e+04 1.455131e-06
5.154500e+04 1.455115e-06
5.155000e+04 1.455098e-06
5.155500e+04 1.455082e-06
5.156000e+04 1.455066e-06
5.156500e+04 1.455049e-06
5.157000e+04 1.455033e-06
5.157500e+04 1.455017e-06
5.158000e+04 1.455001e-06
5.158500e+04 1.454984e-06
5.159000e+04 1.454968e-06
5.159500e+04 1.454952e-06
5.160000e+04 1.454936e-06
5.160500e+04 1.454919e-06
5.161000e+04 1.454903e-06
5.161500e+04 1.454887e-06
5.162000e+04 1.454871e-06
5.162500e+04 1.454854e-06
5.163000e+04 1.454838e-06
5.163500e+04 1.454822e-06
5.164000e+04 1.454805e-06
5.164500e+04 1.454789e-06
5.165000e+04 1.454773e-06
5.165500e+04 1.454757e-06
5.166000e+04 1.454740e-06
5.166500e+04 1.454724e-06
5.167000e+04 1.454708e-06
5.167500e+04 1.454691e-06
5.168000e+04 1.454675e-06
5.168500e+04 1.454659e-06
5.169000e+04 1.454643e-06
5.169500e+04 1.454626e-06
5.170000e+04 1.454610e-06
5.170500e+04 1.454594e-06
5.171000e+04 1.454577e-06
5.171500e+04 1.454561e-06
5.172000e+04 1.454545e-06
5.172500e+04 1.454528e-06
5.173000e+04 1.454512e-06
5.173500e+04 1.454496e-06
5.174000e+04 1.454480e-06
5.174500e+04 1.454463e-06
5.175000e+04 1.454447e-06
5.175500e+04 1.454431e-06
5.176000e+04 1.454414e-06
5.176500e+04 1.454398e-06
5.177000e+04 1.454382e-06
5.177500e+04 1.454365e-06
5.178000e+04 1.454349e-06
5.178500e+04 1.454333e-06
5.179000e+04 1.454316e-06
5.179500e+04 1.454300e-06
5.180000e+04 1.454284e-06
5.180500e+04 1.454268e-06
5.181000e+04 1.454251e-06
5.181500e+04 1.454235e-06
5.182000e+04 1.454219e-06
5.182500e+04 1.454202e-06
5.183000e+04 1.454186e-06
5.183500e+04 1.454170e-06
5.184000e+04 1.454153e-06
5.184500e+04 1.454137e-06
5.185000e+04 1.454121e-06
5.185500e+04 1.454104e-06
5.186000e+04 1.454088e-06
5.186500e+04 1.454072e-06
5.187000e+04 1.454055e-06
5.187500e+04 1.454039e-06
5.188000e+04 1.454023e-06
5.188500e+04 1.454006e-06
5.189000e+04 1.453990e-06
5.189500e+04 1.453974e-06
5.190000e+04 1.453957e-06
5.190500e+04 1.453941e-06
5.191000e+04 1.453925e-06
5.191500e+04 1.453908e-06
5.192000e+04 1.453892e-06
5.192500e+04 1.453875e-06
5.193000e+04 1.453859e-06
5.193500e+04 1.453843e-06
5.194000e+04 1.453826e-06
5.194500e+04 1.453810e-06
5.195000e+04 1.453794e-06
5.195500e+04 1.453777e-06
5.196000e+04 1.453761e-06
5.196500e+04 1.453745e-06
5.197000e+04 1.453728e-06
5.197500e+04 1.453712e-06
5.198000e+04 1.453696e-06
5.198500e+04 1.453679e-06
5.199000e+04 1.453663e-06
5.199500e+04 1.453646e-06
5.200000e+04 1.453630e-06
5.200500e+04 1.453614e-06
5.201000e+04 1.453597e-06
5.201500e+04 1.453581e-06
5.202000e+04 1.453565e-06
5.202500e+04 1.453548e-06
5.203000e+04 1.453532e-06
5.203500e+04 1.453515e-06
5.204000e+04 1.453499e-06
5.204500e+04 1.453483e-06
5.205000e+04 1.453466e-06
5.205500e+04 1.453450e-06
5.206000e+04 1.453434e-06
5.206500e+04 1.453417e-06
5.207000e+04 1.453401e-06
5.207500e+04 1.453384e-06
5.208000e+04 1.453368e-06
5.208500e+04 1.453352e-06
5.209000e+04 1.453335e-06
5.209500e+04 1.453319e-06
5.210000e+04 1.453303e-06
5.210500e+04 1.453286e-06
5.211000e+04 1.453270e-06
5.211500e+04 1.453253e-06
5.212000e+04 1.453237e-06
5.212500e+04 1.453221e-06
5.213000e+04 1.453204e-06
5.213500e+04 1.453188e-06
5.214000e+04 1.453171e-06
5.214500e+04 1.453155e-06
5.215000e+04 1.453139e-06
5.215500e+04 1.453122e-06
5.216000e+04 1.453106e-06
5.216500e+04 1.453089e-06
5.217000e+04 1.453073e-06
5.217500e+04 1.453057e-06
5.218000e+04 1.453040e-06
5.218500e+04 1.453024e-06
5.219000e+04 1.453007e-06
5.219500e+04 1.452991e-06
5.220000e+04 1.452974e-06
5.220500e+04 1.452958e-06
5.221000e+04 1.452942e-06
5.221500e+04 1.452925e-06
5.222000e+04 1.452909e-06
5.222500e+04 1.452892e-06
5.223000e+04 1.452876e-06
5.223500e+04 1.452860e-06
5.224000e+04 1.452843e-06
5.224500e+04 1.452827e-06
5.225000e+04 1.452810e-06
5.225500e+04 1.452794e-06
5.226000e+04 1.452777e-06
5.226500e+04 1.452761e-06
5.227000e+04 1.452745e-06
5.227500e+04 1.452728e-06
5.228000e+04 1.452712e-06
5.228500e+04 1.452695e-06
5.229000e+04 1.452679e-06
5.229500e+04 1.452662e-06
5.230000e+04 1.452646e-06
5.230500e+04 1.452629e-06
5.231000e+04 1.452613e-06
5.231500e+04 1.452597e-06
5.232000e+04 1.452580e-06
5.232500e+04 1.452564e-06
5.233000e+04 1.452547e-06
5.233500e+04 1.452531e-06
5.234000e+04 1.452514e-06
5.234500e+04 1.452498e-06
5.235000e+04 1.452481e-06
5.235500e+04 1.452465e-06
5.236000e+04 1.452449e-06
5.236500e+04 1.452432e-06
5.237000e+04 1.452416e-06
5.237500e+04 1.452399e-06
5.238000e+04 1.452383e-06
5.238500e+04 1.452366e-06
5.239000e+04 1.452350e-06
5.239500e+04 1.452333e-06
5.240000e+04 1.452317e-06
5.240500e+04 1.452300e-06
5.241000e+04 1.452284e-06
5.241500e+04 1.452267e-06
5.242000e+04 1.452251e-06
5.242500e+04 1.452235e-06
5.243000e+04 1.452218e-06
5.243500e+04 1.452202e-06
5.244000e+04 1.452185e-06
5.244500e+04 1.452169e-06
5.245000e+04 1.452152e-06
5.245500e+04 1.452136e-06
5.246000e+04 1.452119e-06
5.246500e+04 1.452103e-06
5.247000e+04 1.452086e-06
5.247500e+04 1.452070e-06
5.248000e+04 1.452053e-06
5.248500e+04 1.452037e-06
5.249000e+04 1.452020e-06
5.249500e+04 1.452004e-06
5.250000e+04 1.451987e-06
5.250500e+04 1.451971e-06
5.251000e+04 1.451954e-06
5.251500e+04 1.451938e-06
5.252000e+04 1.451921e-06
5.252500e+04 1.451905e-06
5.253000e+04 1.451888e-06
5.253500e+04 1.451872e-06
5.254000e+04 1.451855e-06
5.254500e+04 1.451839e-06
5.255000e+04 1.451822e-06
5.255500e+04 1.451806e-06
5.256000e+04 1.451789e-06
5.256500e+04 1.451773e-06
5.257000e+04 1.451756e-06
5.257500e+04 1.451740e-06
5.258000e+04 1.451723e-06
5.258500e+04 1.451707e-06
5.259000e+04 1.451690e-06
5.259500e+04 1.451674e-06
5.260000e+04 1.451657e-06
5.260500e+04 1.451641e-06
5.261000e+04 1.451624e-06
5.261500e+04 1.451608e-06
5.262000e+04 1.451591e-06
5.262500e+04 1.451575e-06
5.263000e+04 1.451558e-06
5.263500e+04 1.451542e-06
5.264000e+04 1.451525e-06
5.264500e+04 1.451509e-06
5.265000e+04 1.451492e-06
5.265500e+04 1.451476e-06
5.266000e+04 1.451459e-06
5.266500e+04 1.451443e-06
5.267000e+04 1.451426e-06
5.267500e+04 1.451410e-06
5.268000e+04 1.451393e-06
5.268500e+04 1.451377e-06
5.269000e+04 1.451360e-06
5.269500e+04 1.451343e-06
5.270000e+04 1.451327e-06
5.270500e+04 1.451310e-06
5.271000e+04 1.451294e-06
5.271500e+04 1.451277e-06
5.272000e+04 1.451261e-06
5.272500e+04 1.451244e-06
5.273000e+04 1.451228e-06
5.273500e+04 1.451211e-06
5.274000e+04 1.451195e-06
5.274500e+04 1.451178e-06
5.275000e+04 1.451162e-06
5.275500e+04 1.451145e-06
5.276000e+04 1.451128e-06
5.276500e+04 1.451112e-06
5.277000e+04 1.451095e-06
5.277500e+04 1.451079e-06
5.278000e+04 1.451062e-06
5.278500e+04 1.451046e-06
5.279000e+04 1.451029e-06
5.279500e+04 1.451013e-06
5.280000e+04 1.450996e-06
5.280500e+04 1.450979e-06
5.281000e+04 1.450963e-06
5.281500e+04 1.450946e-06
5.282000e+04 1.450930e-06
5.282500e+04 1.450913e-06
5.283000e+04 1.450897e-06
5.283500e+04 1.450880e-06
5.284000e+04 1.450863e-06
5.284500e+04 1.450847e-06
5.285000e+04 1.450830e-06
5.285500e+04 1.450814e-06
5.286000e+04 1.450797e-06
5.286500e+04 1.450781e-06
5.287000e+04 1.450764e-06
5.287500e+04 1.450747e-06
5.288000e+04 1.450731e-06
5.288500e+04 1.450714e-06
5.289000e+04 1.450698e-06
5.289500e+04 1.450681e-06
5.290000e+04 1.450665e-06
5.290500e+04 1.450648e-06
5.291000e+04 1.450631e-06
5.291500e+04 1.450615e-06
5.292000e+04 1.450598e-06
5.292500e+04 1.450582e-06
5.293000e+04 1.450565e-06
5.293500e+04 1.450548e-06
5.294000e+04 1.450532e-06
5.294500e+04 1.450515e-06
5.295000e+04 1.450499e-06
5.295500e+04 1.450482e-06
5.296000e+04 1.450465e-06
5.296500e+04 1.450449e-06
5.297000e+04 1.450432e-06
5.297500e+04 1.450416e-06
5.298000e+04 1.450399e-06
5.298500e+04 1.450382e-06
5.299000e+04 1.450366e-06
5.299500e+04 1.450349e-06
5.300000e+04 1.450333e-06
5.300500e+04 1.450316e-06
5.301000e+04 1.450299e-06
5.301500e+04 1.450283e-06
5.302000e+04 1.450266e-06
5.302500e+04 1.450250e-06
5.303000e+04 1.450233e-06
5.303500e+04 1.450216e-06
5.304000e+04 1.450200e-06
5.304500e+04 1.450183e-06
5.305000e+04 1.450167e-06
5.305500e+04 1.450150e-06
5.306000e+04 1.450133e-06
5.306500e+04 1.450117e-06
5.307000e+04 1.450100e-06
5.307500e+04 1.450083e-06
5.308000e+04 1.450067e-06
5.308500e+04 1.450050e-06
5.309000e+04 1.450034e-06
5.309500e+04 1.450017e-06
5.310000e+04 1.450000e-06
5.310500e+04 1.449984e-06
5.311000e+04 1.449967e-06
5.311500e+04 1.449950e-06
5.312000e+04 1.449934e-06
5.312500e+04 1.449917e-06
5.313000e+04 1.449901e-06
5.313500e+04 1.449884e-06
5.314000e+04 1.449867e-06
5.314500e+04 1.449851e-06
5.315000e+04 1.449834e-06
5.315500e+04 1.449817e-06
5.316000e+04 1.449801e-06
5.316500e+04 1.449784e-06
5.317000e+04 1.449767e-06
5.317500e+04 1.449751e-06
5.318000e+04 1.449734e-06
5.318500e+04 1.449717e-06
5.319000e+04 1.449701e-06
5.319500e+04 1.449684e-06
5.320000e+04 1.449667e-06
5.320500e+04 1.449651e-06
5.321000e+04 1.449634e-06
5.321500e+04 1.449618e-06
5.322000e+04 1.449601e-06
5.322500e+04 1.449584e-06
5.323000e+04 1.449568e-06
5.323500e+04 1.449551e-06
5.324000e+04 1.449534e-06
5.324500e+04 1.449518e-06
5.325000e+04 1.449501e-06
5.325500e+04 1.449484e-06
5.326000e+04 1.449468e-06
5.326500e+04 1.449451e-06
5.327000e+04 1.449434e-06
5.327500e+04 1.449418e-06
5.328000e+04 1.449401e-06
5.328500e+04 1.449384e-06
5.329000e+04 1.449368e-06
5.329500e+04 1.449351e-06
5.330000e+04 1.449334e-06
5.330500e+04 1.449317e-06
5.331000e+04 1.449301e-06
5.331500e+04 1.449284e-06
5.332000e+04 1.449267e-06
5.332500e+04 1.449251e-06
5.333000e+04 1.449234e-06
5.333500e+04 1.449217e-06
5.334000e+04 1.449201e-06
5.334500e+04 1.449184e-06
5.335000e+04 1.449167e-06
5.335500e+04 1.449151e-06
5.336000e+04 1.449134e-06
5.336500e+04 1.449117e-06
5.337000e+04 1.449101e-06
5.337500e+04 1.449084e-06
5.338000e+04 1.449067e-06
5.338500e+04 1.449050e-06
5.339000e+04 1.449034e-06
5.339500e+04 1.449017e-06
5.340000e+04 1.449000e-06
5.340500e+04 1.448984e-06
5.341000e+04 1.448967e-06
5.341500e+04 1.448950e-06
5.342000e+04 1.448934e-06
5.342500e+04 1.448917e-06
5.343000e+04 1.448900e-06
5.343500e+04 1.448883e-06
5.344000e+04 1.448867e-06
5.344500e+04 1.448850e-06
5.345000e+04 1.448833e-06
5.345500e+04 1.448817e-06
5.346000e+04 1.448800e-06
5.346500e+04 1.448783e-06
5.347000e+04 1.448766e-06
5.347500e+04 1.448750e-06
5.348000e+04 1.448733e-06
5.348500e+04 1.448716e-06
5.349000e+04 1.448700e-06
5.349500e+04 1.448683e-06
5.350000e+04 1.448666e-06
5.350500e+04 1.448649e-06
5.351000e+04 1.448633e-06
5.351500e+04 1.448616e-06
5.352000e+04 1.448599e-06
5.352500e+04 1.448582e-06
5.353000e+04 1.448566e-06
5.353500e+04 1.448549e-06
5.354000e+04 1.448532e-06
5.354500e+04 1.448516e-06
5.355000e+04 1.448499e-06
5.355500e+04 1.448482e-06
5.356000e+04 1.448465e-06
5.356500e+04 1.448449e-06
5.357000e+04 1.448432e-06
5.357500e+04 1.448415e-06
5.358000e+04 1.448398e-06
5.358500e+04 1.448382e-06
5.359000e+04 1.448365e-06
5.359500e+04 1.448348e-06
5.360000e+04 1.448331e-06
5.360500e+04 1.448315e-06
5.361000e+04 1.448298e-06
5.361500e+04 1.448281e-06
5.362000e+04 1.448264e-06
5.362500e+04 1.448248e-06
5.363000e+04 1.448231e-06
5.363500e+04 1.448214e-06
5.364000e+04 1.448197e-06
5.364500e+04 1.448181e-06
5.365000e+04 1.448164e-06
5.365500e+04 1.448147e-06
5.366000e+04 1.448130e-06
5.366500e+04 1.448114e-06
5.367000e+04 1.448097e-06
5.367500e+04 1.448080e-06
5.368000e+04 1.448063e-06
5.368500e+04 1.448047e-06
5.369000e+04 1.448030e-06
5.369500e+04 1.448013e-06
5.370000e+04 1.447996e-06
5.370500e+04 1.447979e-06
5.371000e+04 1.447963e-06
5.371500e+04 1.447946e-06
5.372000e+04 1.447929e-06
5.372500e+04 1.447912e-06
5.373000e+04 1.447896e-06
5.373500e+04 1.447879e-06
5.374000e+04 1.447862e-06
5.374500e+04 1.447845e-06
5.375000e+04 1.447828e-06
5.375500e+04 1.447812e-06
5.376000e+04 1.447795e-06
5.376500e+04 1.447778e-06
5.377000e+04 1.447761e-06
5.377500e+04 1.447744e-06
5.378000e+04 1.447728e-06
5.378500e+04 1.447711e-06
5.379000e+04 1.447694e-06
5.379500e+04 1.447677e-06
5.380000e+04 1.447661e-06
5.380500e+04 1.447644e-06
5.381000e+04 1.447627e-06
5.381500e+04 1.447610e-06
5.382000e+04 1.447593e-06
5.382500e+04 1.447577e-06
5.383000e+04 1.447560e-06
5.383500e+04 1.447543e-06
5.384000e+04 1.447526e-06
5.384500e+04 1.447509e-06
5.385000e+04 1.447493e-06
5.385500e+04 1.447476e-06
5.386000e+04 1.447459e-06
5.386500e+04 1.447442e-06
5.387000e+04 1.447425e-06
5.387500e+04 1.447408e-06
5.388000e+04 1.447392e-06
5.388500e+04 1.447375e-06
5.389000e+04 1.447358e-06
5.389500e+04 1.447341e-06
5.390000e+04 1.447324e-06
5.390500e+04 1.447308e-06
5.391000e+04 1.447291e-06
5.391500e+04 1.447274e-06
5.392000e+04 1.447257e-06
5.392500e+04 1.447240e-06
5.393000e+04 1.447223e-06
5.393500e+04 1.447207e-06
5.394000e+04 1.447190e-06
5.394500e+04 1.447173e-06
5.395000e+04 1.447156e-06
5.395500e+04 1.447139e-06
5.396000e+04 1.447122e-06
5.396500e+04 1.447106e-06
5.397000e+04 1.447089e-06
5.397500e+04 1.447072e-06
5.398000e+04 1.447055e-06
5.398500e+04 1.447038e-06
5.399000e+04 1.447021e-06
5.399500e+04 1.447005e-06
5.400000e+04 1.446988e-06
5.400500e+04 1.446971e-06
5.401000e+04 1.446954e-06
5.401500e+04 1.446937e-06
5.402000e+04 1.446920e-06
5.402500e+04 1.446904e-06
5.403000e+04 1.446887e-06
5.403500e+04 1.446870e-06
5.404000e+04 1.446853e-06
5.404500e+04 1.446836e-06
5.405000e+04 1.446819e-06
5.405500e+04 1.446802e-06
5.406000e+04 1.446786e-06
5.406500e+04 1.446769e-06
5.407000e+04 1.446752e-06
5.407500e+04 1.446735e-06
5.408000e+04 1.446718e-06
5.408500e+04 1.446701e-06
5.409000e+04 1.446684e-06
5.409500e+04 1.446668e-06
5.410000e+04 1.446651e-06
5.410500e+04 1.446634e-06
5.411000e+04 1.446617e-06
5.411500e+04 1.446600e-06
5.412000e+04 1.446583e-06
5.412500e+04 1.446566e-06
5.413000e+04 1.446550e-06
5.413500e+04 1.446533e-06
5.414000e+04 1.446516e-06
5.414500e+04 1.446499e-06
5.415000e+04 1.446482e-06
5.415500e+04 1.446465e-06
5.416000e+04 1.446448e-06
5.416500e+04 1.446431e-06
5.417000e+04 1.446415e-06
5.417500e+04 1.446398e-06
5.418000e+04 1.446381e-06
5.418500e+04 1.446364e-06
5.419000e+04 1.446347e-06
5.419500e+04 1.446330e-06
5.420000e+04 1.446313e-06
5.420500e+04 1.446296e-06
5.421000e+04 1.446279e-06
5.421500e+04 1.446263e-06
5.422000e+04 1.446246e-06
5.422500e+04 1.446229e-06
5.423000e+04 1.446212e-06
5.423500e+04 1.446195e-06
5.424000e+04 1.446178e-06
5.424500e+04 1.446161e-06
5.425000e+04 1.446144e-06
5.425500e+04 1.446127e-06
5.426000e+04 1.446110e-06
5.426500e+04 1.446094e-06
5.427000e+04 1.446077e-06
5.427500e+04 1.446060e-06
5.428000e+04 1.446043e-06
5.428500e+04 1.446026e-06
5.429000e+04 1.446009e-06
5.429500e+04 1.445992e-06
5.430000e+04 1.445975e-06
5.430500e+04 1.445958e-06
5.431000e+04 1.445941e-06
5.431500e+04 1.445924e-06
5.432000e+04 1.445908e-06
5.432500e+04 1.445891e-06
5.433000e+04 1.445874e-06
5.433500e+04 1.445857e-06
5.434000e+04 1.445840e-06
5.434500e+04 1.445823e-06
5.435000e+04 1.445806e-06
5.435500e+04 1.445789e-06
5.436000e+04 1.445772e-06
5.436500e+04 1.445755e-06
5.437000e+04 1.445738e-06
5.437500e+04 1.445721e-06
5.438000e+04 1.445704e-06
5.438500e+04 1.445688e-06
5.439000e+04 1.445671e-06
5.439500e+04 1.445654e-06
5.440000e+04 1.445637e-06
5.440500e+04 1.445620e-06
5.441000e+04 1.445603e-06
5.441500e+04 1.445586e-06
5.442000e+04 1.445569e-06
5.442500e+04 1.445552e-06
5.443000e+04 1.445535e-06
5.443500e+04 1.445518e-06
5.444000e+04 1.445501e-06
5.444500e+04 1.445484e-06
5.445000e+04 1.445467e-06
5.445500e+04 1.445450e-06
5.446000e+04 1.445433e-06
5.446500e+04 1.445416e-06
5.447000e+04 1.445400e-06
5.447500e+04 1.445383e-06
5.448000e+04 1.445366e-06
5.448500e+04 1.445349e-06
5.449000e+04 1.445332e-06
5.449500e+04 1.445315e-06
5.450000e+04 1.445298e-06
5.450500e+04 1.445281e-06
5.451000e+04 1.445264e-06
5.451500e+04 1.445247e-06
5.452000e+04 1.445230e-06
5.452500e+04 1.445213e-06
5.453000e+04 1.445196e-06
5.453500e+04 1.445179e-06
5.454000e+04 1.445162e-06
5.454500e+04 1.445145e-06
5.455000e+04 1.445128e-06
5.455500e+04 1.445111e-06
5.456000e+04 1.445094e-06
5.456500e+04 1.445077e-06
5.457000e+04 1.445060e-06
5.457500e+04 1.445043e-06
5.458000e+04 1.445026e-06
5.458500e+04 1.445009e-06
5.459000e+04 1.444992e-06
5.459500e+04 1.444975e-06
5.460000e+04 1.444958e-06
5.460500e+04 1.444941e-06
5.461000e+04 1.444924e-06
5.461500e+04 1.444907e-06
5.462000e+04 1.444890e-06
5.462500e+04 1.444873e-06
5.463000e+04 1.444857e-06
5.463500e+04 1.444840e-06
5.464000e+04 1.444823e-06
5.464500e+04 1.444806e-06
5.465000e+04 1.444789e-06
5.465500e+04 1.444772e-06
5.466000e+04 1.444755e-06
5.466500e+04 1.444738e-06
5.467000e+04 1.444721e-06
5.467500e+04 1.444704e-06
5.468000e+04 1.444687e-06
5.468500e+04 1.444670e-06
5.469000e+04 1.444653e-06
5.469500e+04 1.444636e-06
5.470000e+04 1.444619e-06
5.470500e+04 1.444602e-06
5.471000e+04 1.444585e-06
5.471500e+04 1.444568e-06
5.472000e+04 1.444551e-06
5.472500e+04 1.444534e-06
5.473000e+04 1.444517e-06
5.473500e+04 1.444500e-06
5.474000e+04 1.444482e-06
5.474500e+04 1.444465e-06
5.475000e+04 1.444448e-06
5.475500e+04 1.444431e-06
5.476000e+04 1.444414e-06
5.476500e+04 1.444397e-06
5.477000e+04 1.444380e-06
5.477500e+04 1.444363e-06
5.478000e+04 1.444346e-06
5.478500e+04 1.444329e-06
5.479000e+04 1.444312e-06
5.479500e+04 1.444295e-06
5.480000e+04 1.444278e-06
5.480500e+04 1.444261e-06
5.481000e+04 1.444244e-06
5.481500e+04 1.444227e-06
5.482000e+04 1.444210e-06
5.482500e+04 1.444193e-06
5.483000e+04 1.444176e-06
5.483500e+04 1.444159e-06
5.484000e+04 1.444142e-06
5.484500e+04 1.444125e-06
5.485000e+04 1.444108e-06
5.485500e+04 1.444091e-06
5.486000e+04 1.444074e-06
5.486500e+04 1.444057e-06
5.487000e+04 1.444040e-06
5.487500e+04 1.444023e-06
5.488000e+04 1.444006e-06
5.488500e+04 1.443989e-06
5.489000e+04 1.443972e-06
5.489500e+04 1.443955e-06
5.490000e+04 1.443937e-06
5.490500e+04 1.443920e-06
5.491000e+04 1.443903e-06
5.491500e+04 1.443886e-06
5.492000e+04 1.443869e-06
5.492500e+04 1.443852e-06
5.493000e+04 1.443835e-06
5.493500e+04 1.443818e-06
5.494000e+04 1.443801e-06
5.494500e+04 1.443784e-06
5.495000e+04 1.443767e-06
5.495500e+04 1.443750e-06
5.496000e+04 1.443733e-06
5.496500e+04 1.443716e-06
5.497000e+04 1.443699e-06
5.497500e+04 1.443682e-06
5.498000e+04 1.443665e-06
5.498500e+04 1.443647e-06
5.499000e+04 1.443630e-06
5.499500e+04 1.443613e-06
5.500000e+04 1.443596e-06
5.500500e+04 1.443579e-06
5.501000e+04 1.443562e-06
5.501500e+04 1.443545e-06
5.502000e+04 1.443528e-06
5.502500e+04 1.443511e-06
5.503000e+04 1.443494e-06
5.503500e+04 1.443477e-06
5.504000e+04 1.443460e-06
5.504500e+04 1.443443e-06
5.505000e+04 1.443425e-06
5.505500e+04 1.443408e-06
5.506000e+04 1.443391e-06
5.506500e+04 1.443374e-06
5.507000e+04 1.443357e-06
5.507500e+04 1.443340e-06
5.508000e+04 1.443323e-06
5.508500e+04 1.443306e-06
5.509000e+04 1.443289e-06
5.509500e+04 1.443272e-06
5.510000e+04 1.443255e-06
5.510500e+04 1.443237e-06
5.511000e+04 1.443220e-06
5.511500e+04 1.443203e-06
5.512000e+04 1.443186e-06
5.512500e+04 1.443169e-06
5.513000e+04 1.443152e-06
5.513500e+04 1.443135e-06
5.514000e+04 1.443118e-06
5.514500e+04 1.443101e-06
5.515000e+04 1.443084e-06
5.515500e+04 1.443066e-06
5.516000e+04 1.443049e-06
5.516500e+04 1.443032e-06
5.517000e+04 1.443015e-06
5.517500e+04 1.442998e-06
5.518000e+04 1.442981e-06
5.518500e+04 1.442964e-06
5.519000e+04 1.442947e-06
5.519500e+04 1.442929e-06
5.520000e+04 1.442912e-06
5.520500e+04 1.442895e-06
5.521000e+04 1.442878e-06
5.521500e+04 1.442861e-06
5.522000e+04 1.442844e-06
5.522500e+04 1.442827e-06
5.523000e+04 1.442810e-06
5.523500e+04 1.442793e-06
5.524000e+04 1.442775e-06
5.524500e+04 1.442758e-06
5.525000e+04 1.442741e-06
5.525500e+04 1.442724e-06
5.526000e+04 1.442707e-06
5.526500e+04 1.442690e-06
5.527000e+04 1.442673e-06
5.527500e+04 1.442655e-06
5.528000e+04 1.442638e-06
5.528500e+04 1.442621e-06
5.529000e+04 1.442604e-06
5.529500e+04 1.442587e-06
5.530000e+04 1.442570e-06
5.530500e+04 1.442553e-06
5.531000e+04 1.442535e-06
5.531500e+04 1.442518e-06
5.532000e+04 1.442501e-06
5.532500e+04 1.442484e-06
5.533000e+04 1.442467e-06
5.533500e+04 1.442450e-06
5.534000e+04 1.442433e-06
5.534500e+04 1.442415e-06
5.535000e+04 1.442398e-06
5.535500e+04 1.442381e-06
5.536000e+04 1.442364e-06
5.536500e+04 1.442347e-06
5.537000e+04 1.442330e-06
5.537500e+04 1.442313e-06
5.538000e+04 1.442295e-06
5.538500e+04 1.442278e-06
5.539000e+04 1.442261e-06
5.539500e+04 1.442244e-06
5.540000e+04 1.442227e-06
5.540500e+04 1.442210e-06
5.541000e+04 1.442192e-06
5.541500e+04 1.442175e-06
5.542000e+04 1.442158e-06
5.542500e+04 1.442141e-06
5.543000e+04 1.442124e-06
5.543500e+04 1.442107e-06
5.544000e+04 1.442089e-06
5.544500e+04 1.442072e-06
5.545000e+04 1.442055e-06
5.545500e+04 1.442038e-06
5.546000e+04 1.442021e-06
5.546500e+04 1.442003e-06
5.547000e+04 1.441986e-06
5.547500e+04 1.441969e-06
5.548000e+04 1.441952e-06
5.548500e+04 1.441935e-06
5.549000e+04 1.441918e-06
5.549500e+04 1.441900e-06
5.550000e+04 1.441883e-06
5.550500e+04 1.441866e-06
5.551000e+04 1.441849e-06
5.551500e+04 1.441832e-06
5.552000e+04 1.441814e-06
5.552500e+04 1.441797e-06
5.553000e+04 1.441780e-06
5.553500e+04 1.441763e-06
5.554000e+04 1.441746e-06
5.554500e+04 1.441728e-06
5.555000e+04 1.441711e-06
5.555500e+04 1.441694e-06
5.556000e+04 1.441677e-06
5.556500e+04 1.441660e-06
5.557000e+04 1.441642e-06
5.557500e+04 1.441625e-06
5.558000e+04 1.441608e-06
5.558500e+04 1.441591e-06
5.559000e+04 1.441574e-06
5.559500e+04 1.441556e-06
5.560000e+04 1.441539e-06
5.560500e+04 1.441522e-06
5.561000e+04 1.441505e-06
5.561500e+04 1.441488e-06
5.562000e+04 1.441470e-06
5.562500e+04 1.441453e-06
5.563000e+04 1.441436e-06
5.563500e+04 1.441419e-06
5.564000e+04 1.441401e-06
5.564500e+04 1.441384e-06
5.565000e+04 1.441367e-06
5.565500e+04 1.441350e-06
5.566000e+04 1.441333e-06
5.566500e+04 1.441315e-06
5.567000e+04 1.441298e-06
5.567500e+04 1.441281e-06
5.568000e+04 1.441264e-06
5.568500e+04 1.441246e-06
5.569000e+04 1.441229e-06
5.569500e+04 1.441212e-06
5.570000e+04 1.441195e-06
5.570500e+04 1.441178e-06
5.571000e+04 1.441160e-06
5.571500e+04 1.441143e-06
5.572000e+04 1.441126e-06
5.572500e+04 1.441109e-06
5.573000e+04 1.441091e-06
5.573500e+04 1.441074e-06
5.574000e+04 1.441057e-06
5.574500e+04 1.441040e-06
5.575000e+04 1.441022e-06
5.575500e+04 1.441005e-06
5.576000e+04 1.440988e-06
5.576500e+04 1.440971e-06
5.577000e+04 1.440953e-06
5.577500e+04 1.440936e-06
5.578000e+04 1.440919e-06
5.578500e+04 1.440902e-06
5.579000e+04 1.440884e-06
5.579500e+04 1.440867e-06
5.580000e+04 1.440850e-06
5.580500e+04 1.440833e-06
5.581000e+04 1.440815e-06
5.581500e+04 1.440798e-06
5.582000e+04 1.440781e-06
5.582500e+04 1.440764e-06
5.583000e+04 1.440746e-06
5.583500e+04 1.440729e-06
5.584000e+04 1.440712e-06
5.584500e+04 1.440695e-06
5.585000e+04 1.440677e-06
5.585500e+04 1.440660e-06
5.586000e+04 1.440643e-06
5.586500e+04 1.440625e-06
5.587000e+04 1.440608e-06
5.587500e+04 1.440591e-06
5.588000e+04 1.440574e-06
5.588500e+04 1.440556e-06
5.589000e+04 1.440539e-06
5.589500e+04 1.440522e-06
5.590000e+04 1.440505e-06
5.590500e+04 1.440487e-06
5.591000e+04 1.440470e-06
5.591500e+04 1.440453e-06
5.592000e+04 1.440435e-06
5.592500e+04 1.440418e-06
5.593000e+04 1.440401e-06
5.593500e+04 1.440384e-06
5.594000e+04 1.440366e-06
5.594500e+04 1.440349e-06
5.595000e+04 1.440332e-06
5.595500e+04 1.440314e-06
5.596000e+04 1.440297e-06
5.596500e+04 1.440280e-06
5.597000e+04 1.440263e-06
5.597500e+04 1.440245e-06
5.598000e+04 1.440228e-06
5.598500e+04 1.440211e-06
5.599000e+04 1.440193e-06
5.599500e+04 1.440176e-06
5.600000e+04 1.440159e-06
5.600500e+04 1.440141e-06
5.601000e+04 1.440124e-06
5.601500e+04 1.440107e-06
5.602000e+04 1.440090e-06
5.602500e+04 1.440072e-06
5.603000e+04 1.440055e-06
5.603500e+04 1.440038e-06
5.604000e+04 1.440020e-06
5.604500e+04 1.440003e-06
5.605000e+04 1.439986e-06
5.605500e+04 1.439968e-06
5.606000e+04 1.439951e-06
5.606500e+04 1.439934e-06
5.607000e+04 1.439916e-06
5.607500e+04 1.439899e-06
5.608000e+04 1.439882e-06
5.608500e+04 1.439864e-06
5.609000e+04 1.439847e-06
5.609500e+04 1.439830e-06
5.610000e+04 1.439812e-06
5.610500e+04 1.439795e-06
5.611000e+04 1.439778e-06
5.611500e+04 1.439761e-06
5.612000e+04 1.439743e-06
5.612500e+04 1.439726e-06
5.613000e+04 1.439709e-06
5.613500e+04 1.439691e-06
5.614000e+04 1.439674e-06
5.614500e+04 1.439657e-06
5.615000e+04 1.439639e-06
5.615500e+04 1.439622e-06
5.616000e+04 1.439605e-06
5.616500e+04 1.439587e-06
5.617000e+04 1.439570e-06
5.617500e+04 1.439553e-06
5.618000e+04 1.439535e-06
5.618500e+04 1.439518e-06
5.619000e+04 1.439500e-06
5.619500e+04 1.439483e-06
5.620000e+04 1.439466e-06
5.620500e+04 1.439448e-06
5.621000e+04 1.439431e-06
5.621500e+04 1.439414e-06
5.622000e+04 1.439396e-06
5.622500e+04 1.439379e-06
5.623000e+04 1.439362e-06
5.623500e+04 1.439344e-06
5.624000e+04 1.439327e-06
5.624500e+04 1.439310e-06
5.625000e+04 1.439292e-06
5.625500e+04 1.439275e-06
5.626000e+04 1.439258e-06
5.626500e+04 1.439240e-06
5.627000e+04 1.439223e-06
5.627500e+04 1.439205e-06
5.628000e+04 1.439188e-06
5.628500e+04 1.439171e-06
5.629000e+04 1.439153e-06
5.629500e+04 1.439136e-06
5.630000e+04 1.439119e-06
5.630500e+04 1.439101e-06
5.631000e+04 1.439084e-06
5.631500e+04 1.439067e-06
5.632000e+04 1.439049e-06
5.632500e+04 1.439032e-06
5.633000e+04 1.439014e-06
5.633500e+04 1.438997e-06
5.634000e+04 1.438980e-06
5.634500e+04 1.438962e-06
5.635000e+04 1.438945e-06
5.635500e+04 1.438928e-06
5.636000e+04 1.438910e-06
5.636500e+04 1.438893e-06
5.637000e+04 1.438875e-06
5.637500e+04 1.438858e-06
5.638000e+04 1.438841e-06
5.638500e+04 1.438823e-06
5.639000e+04 1.438806e-06
5.639500e+04 1.438788e-06
5.640000e+04 1.438771e-06
5.640500e+04 1.438754e-06
5.641000e+04 1.438736e-06
5.641500e+04 1.438719e-06
5.642000e+04 1.438701e-06
5.642500e+04 1.438684e-06
5.643000e+04 1.438667e-06
5.643500e+04 1.438649e-06
5.644000e+04 1.438632e-06
5.644500e+04 1.438614e-06
5.645000e+04 1.438597e-06
5.645500e+04 1.438580e-06
5.646000e+04 1.438562e-06
5.646500e+04 1.438545e-06
5.647000e+04 1.438527e-06
5.647500e+04 1.438510e-06
5.648000e+04 1.438493e-06
5.648500e+04 1.438475e-06
5.649000e+04 1.438458e-06
5.649500e+04 1.438440e-06
5.650000e+04 1.438423e-06
5.650500e+04 1.438406e-06
5.651000e+04 1.438388e-06
5.651500e+04 1.438371e-06
5.652000e+04 1.438353e-06
5.652500e+04 1.438336e-06
5.653000e+04 1.438318e-06
5.653500e+04 1.438301e-06
5.654000e+04 1.438284e-06
5.654500e+04 1.438266e-06
5.655000e+04 1.438249e-06
5.655500e+04 1.438231e-06
5.656000e+04 1.438214e-06
5.656500e+04 1.438197e-06
5.657000e+04 1.438179e-06
5.657500e+04 1.438162e-06
5.658000e+04 1.438144e-06
5.658500e+04 1.438127e-06
5.659000e+04 1.438109e-06
5.659500e+04 1.438092e-06
5.660000e+04 1.438075e-06
5.660500e+04 1.438057e-06
5.661000e+04 1.438040e-06
5.661500e+04 1.438022e-06
5.662000e+04 1.438005e-06
5.662500e+04 1.437987e-06
5.663000e+04 1.437970e-06
5.663500e+04 1.437952e-06
5.664000e+04 1.437935e-06
5.664500e+04 1.437918e-06
5.665000e+04 1.437900e-06
5.665500e+04 1.437883e-06
5.666000e+04 1.437865e-06
5.666500e+04 1.437848e-06
5.667000e+04 1.437830e-06
5.667500e+04 1.437813e-06
5.668000e+04 1.437795e-06
5.668500e+04 1.437778e-06
5.669000e+04 1.437760e-06
5.669500e+04 1.437743e-06
5.670000e+04 1.437726e-06
5.670500e+04 1.437708e-06
5.671000e+04 1.437691e-06
5.671500e+04 1.437673e-06
5.672000e+04 1.437656e-06
5.672500e+04 1.437638e-06
5.673000e+04 1.437621e-06
5.673500e+04 1.437603e-06
5.674000e+04 1.437586e-06
5.674500e+04 1.437568e-06
5.675000e+04 1.437551e-06
5.675500e+04 1.437533e-06
5.676000e+04 1.437516e-06
5.676500e+04 1.437499e-06
5.677000e+04 1.437481e-06
5.677500e+04 1.437464e-06
5.678000e+04 1.437446e-06
5.678500e+04 1.437429e-06
5.679000e+04 1.437411e-06
5.679500e+04 1.437394e-06
5.680000e+04 1.437376e-06
5.680500e+04 1.437359e-06
5.681000e+04 1.437341e-06
5.681500e+04 1.437324e-06
5.682000e+04 1.437306e-06
5.682500e+04 1.437289e-06
5.683000e+04 1.437271e-06
5.683500e+04 1.437254e-06
5.684000e+04 1.437236e-06
5.684500e+04 1.437219e-06
5.685000e+04 1.437201e-06
5.685500e+04 1.437184e-06
5.686000e+04 1.437166e-06
5.686500e+04 1.437149e-06
5.687000e+04 1.437131e-06
5.687500e+04 1.437114e-06
5.688000e+04 1.437096e-06
5.688500e+04 1.437079e-06
5.689000e+04 1.437061e-06
5.689500e+04 1.437044e-06
5.690000e+04 1.437026e-06
5.690500e+04 1.437009e-06
5.691000e+04 1.436991e-06
5.691500e+04 1.436974e-06
5.692000e+04 1.436956e-06
5.692500e+04 1.436939e-06
5.693000e+04 1.436921e-06
5.693500e+04 1.436904e-06
5.694000e+04 1.436886e-06
5.694500e+04 1.436869e-06
5.695000e+04 1.436851e-06
5.695500e+04 1.436834e-06
5.696000e+04 1.436816e-06
5.696500e+04 1.436799e-06
5.697000e+04 1.436781e-06
5.697500e+04 1.436764e-06
5.698000e+04 1.436746e-06
5.698500e+04 1.436729e-06
5.699000e+04 1.436711e-06
5.699500e+04 1.436694e-06
5.700000e+04 1.436676e-06
5.700500e+04 1.436659e-06
5.701000e+04 1.436641e-06
5.701500e+04 1.436623e-06
5.702000e+04 1.436606e-06
5.702500e+04 1.436588e-06
5.703000e+04 1.436571e-06
5.703500e+04 1.436553e-06
5.704000e+04 1.436536e-06
5.704500e+04 1.436518e-06
5.705000e+04 1.436501e-06
5.705500e+04 1.436483e-06
5.706000e+04 1.436466e-06
5.706500e+04 1.436448e-06
5.707000e+04 1.436431e-06
5.707500e+04 1.436413e-06
5.708000e+04 1.436396e-06
5.708500e+04 1.436378e-06
5.709000e+04 1.436360e-06
5.709500e+04 1.436343e-06
5.710000e+04 1.436325e-06
5.710500e+04 1.436308e-06
5.711000e+04 1.436290e-06
5.711500e+04 1.436273e-06
5.712000e+04 1.436255e-06
5.712500e+04 1.436238e-06
5.713000e+04 1.436220e-06
5.713500e+04 1.436202e-06
5.714000e+04 1.436185e-06
5.714500e+04 1.436167e-06
5.715000e+04 1.436150e-06
5.715500e+04 1.436132e-06
5.716000e+04 1.436115e-06
5.716500e+04 1.436097e-06
5.717000e+04 1.436080e-06
5.717500e+04 1.436062e-06
5.718000e+04 1.436044e-06
5.718500e+04 1.436027e-06
5.719000e+04 1.436009e-06
5.719500e+04 1.435992e-06
5.720000e+04 1.435974e-06
5.720500e+04 1.435957e-06
5.721000e+04 1.435939e-06
5.721500e+04 1.435921e-06
5.722000e+04 1.435904e-06
5.722500e+04 1.435886e-06
5.723000e+04 1.435869e-06
5.723500e+04 1.435851e-06
5.724000e+04 1.435834e-06
5.724500e+04 1.435816e-06
5.725000e+04 1.435798e-06
5.725500e+04 1.435781e-06
5.726000e+04 1.435763e-06
5.726500e+04 1.435746e-06
5.727000e+04 1.435728e-06
5.727500e+04 1.435711e-06
5.728000e+04 1.435693e-06
5.728500e+04 1.435675e-06
5.729000e+04 1.435658e-06
5.729500e+04 1.435640e-06
5.730000e+04 1.435623e-06
5.730500e+04 1.435605e-06
5.731000e+04 1.435587e-06
5.731500e+04 1.435570e-06
5.732000e+04 1.435552e-06
5.732500e+04 1.435535e-06
5.733000e+04 1.435517e-06
5.733500e+04 1.435499e-06
5.734000e+04 1.435482e-06
5.734500e+04 1.435464e-06
5.735000e+04 1.435447e-06
5.735500e+04 1.435429e-06
5.736000e+04 1.435411e-06
5.736500e+04 1.435394e-06
5.737000e+04 1.435376e-06
5.737500e+04 1.435359e-06
5.738000e+04 1.435341e-06
5.738500e+04 1.435323e-06
5.739000e+04 1.435306e-06
5.739500e+04 1.435288e-06
5.740000e+04 1.435271e-06
5.740500e+04 1.435253e-06
5.741000e+04 1.435235e-06
5.741500e+04 1.435218e-06
5.742000e+04 1.435200e-06
5.742500e+04 1.435182e-06
5.743000e+04 1.435165e-06
5.743500e+04 1.435147e-06
5.744000e+04 1.435130e-06
5.744500e+04 1.435112e-06
5.745000e+04 1.435094e-06
5.745500e+04 1.435077e-06
5.746000e+04 1.435059e-06
5.746500e+04 1.435041e-06
5.747000e+04 1.435024e-06
5.747500e+04 1.435006e-06
5.748000e+04 1.434989e-06
5.748500e+04 1.434971e-06
5.749000e+04 1.434953e-06
5.749500e+04 1.434936e-06
5.750000e+04 1.434918e-06
5.750500e+04 1.434900e-06
5.751000e+04 1.434883e-06
5.751500e+04 1.434865e-06
5.752000e+04 1.434847e-06
5.752500e+04 1.434830e-06
5.753000e+04 1.434812e-06
5.753500e+04 1.434795e-06
5.754000e+04 1.434777e-06
5.754500e+04 1.434759e-06
5.755000e+04 1.434742e-06
5.755500e+04 1.434724e-06
5.756000e+04 1.434706e-06
5.756500e+04 1.434689e-06
5.757000e+04 1.434671e-06
5.757500e+04 1.434653e-06
5.758000e+04 1.434636e-06
5.758500e+04 1.434618e-06
5.759000e+04 1.434600e-06
5.759500e+04 1.434583e-06
5.760000e+04 1.434565e-06
5.760500e+04 1.434547e-06
5.761000e+04 1.434530e-06
5.761500e+04 1.434512e-06
5.762000e+04 1.434494e-06
5.762500e+04 1.434477e-06
5.763000e+04 1.434459e-06
5.763500e+04 1.434441e-06
5.764000e+04 1.434424e-06
5.764500e+04 1.434406e-06
5.765000e+04 1.434388e-06
5.765500e+04 1.434371e-06
5.766000e+04 1.434353e-06
5.766500e+04 1.434335e-06
5.767000e+04 1.434318e-06
5.767500e+04 1.434300e-06
5.768000e+04 1.434282e-06
5.768500e+04 1.434265e-06
5.769000e+04 1.434247e-06
5.769500e+04 1.434229e-06
5.770000e+04 1.434212e-06
5.770500e+04 1.434194e-06
5.771000e+04 1.434176e-06
5.771500e+04 1.434159e-06
5.772000e+04 1.434141e-06
5.772500e+04 1.434123e-06
5.773000e+04 1.434106e-06
5.773500e+04 1.434088e-06
5.774000e+04 1.434070e-06
5.774500e+04 1.434053e-06
5.775000e+04 1.434035e-06
5.775500e+04 1.434017e-06
5.776000e+04 1.434000e-06
5.776500e+04 1.433982e-06
5.777000e+04 1.433964e-06
5.777500e+04 1.433946e-06
5.778000e+04 1.433929e-06
5.778500e+04 1.433911e-06
5.779000e+04 1.433893e-06
5.779500e+04 1.433876e-06
5.780000e+04 1.433858e-06
5.780500e+04 1.433840e-06
5.781000e+04 1.433823e-06
5.781500e+04 1.433805e-06
5.782000e+04 1.433787e-06
5.782500e+04 1.433769e-06
5.783000e+04 1.433752e-06
5.783500e+04 1.433734e-06
5.784000e+04 1.433716e-06
5.784500e+04 1.433699e-06
5.785000e+04 1.433681e-06
5.785500e+04 1.433663e-06
5.786000e+04 1.433645e-06
5.786500e+04 1.433628e-06
5.787000e+04 1.433610e-06
5.787500e+04 1.433592e-06
5.788000e+04 1.433575e-06
5.788500e+04 1.433557e-06
5.789000e+04 1.433539e-06
5.789500e+04 1.433521e-06
5.790000e+04 1.433504e-06
5.790500e+04 1.433486e-06
5.791000e+04 1.433468e-06
5.791500e+04 1.433451e-06
5.792000e+04 1.433433e-06
5.792500e+04 1.433415e-06
5.793000e+04 1.433397e-06
5.793500e+04 1.433380e-06
5.794000e+04 1.433362e-06
5.794500e+04 1.433344e-06
5.795000e+04 1.433326e-06
5.795500e+04 1.433309e-06
5.796000e+04 1.433291e-06
5.796500e+04 1.433273e-06
5.797000e+04 1.433255e-06
5.797500e+04 1.433238e-06
5.798000e+04 1.433220e-06
5.798500e+04 1.433202e-06
5.799000e+04 1.433185e-06
5.799500e+04 1.433167e-06
5.800000e+04 1.433149e-06
5.800500e+04 1.433131e-06
5.801000e+04 1.433114e-06
5.801500e+04 1.433096e-06
5.802000e+04 1.433078e-06
5.802500e+04 1.433060e-06
5.803000e+04 1.433043e-06
5.803500e+04 1.433025e-06
5.804000e+04 1.433007e-06
5.804500e+04 1.432989e-06
5.805000e+04 1.432972e-06
5.805500e+04 1.432954e-06
5.806000e+04 1.432936e-06
5.806500e+04 1.432918e-06
5.807000e+04 1.432900e-06
5.807500e+04 1.432883e-06
5.808000e+04 1.432865e-06
5.808500e+04 1.432847e-06
5.809000e+04 1.432829e-06
5.809500e+04 1.432812e-06
5.810000e+04 1.432794e-06
5.810500e+04 1.432776e-06
5.811000e+04 1.432758e-06
5.811500e+04 1.432741e-06
5.812000e+04 1.432723e-06
5.812500e+04 1.432705e-06
5.813000e+04 1.432687e-06
5.813500e+04 1.432670e-06
5.814000e+04 1.432652e-06
5.814500e+04 1.432634e-06
5.815000e+04 1.432616e-06
5.815500e+04 1.432598e-06
5.816000e+04 1.432581e-06
5.816500e+04 1.432563e-06
5.817000e+04 1.432545e-06
5.817500e+04 1.432527e-06
5.818000e+04 1.432509e-06
5.818500e+04 1.432492e-06
5.819000e+04 1.432474e-06
5.819500e+04 1.432456e-06
5.820000e+04 1.432438e-06
5.820500e+04 1.432421e-06
5.821000e+04 1.432403e-06
5.821500e+04 1.432385e-06
5.822000e+04 1.432367e-06
5.822500e+04 1.432349e-06
5.823000e+04 1.432332e-06
5.823500e+04 1.432314e-06
5.824000e+04 1.432296e-06
5.824500e+04 1.432278e-06
5.825000e+04 1.432260e-06
5.825500e+04 1.432243e-06
5.826000e+04 1.432225e-06
5.826500e+04 1.432207e-06
5.827000e+04 1.432189e-06
5.827500e+04 1.432171e-06
5.828000e+04 1.432154e-06
5.828500e+04 1.432136e-06
5.829000e+04 1.432118e-06
5.829500e+04 1.432100e-06
5.830000e+04 1.432082e-06
5.830500e+04 1.432065e-06
5.831000e+04 1.432047e-06
5.831500e+04 1.432029e-06
5.832000e+04 1.432011e-06
5.832500e+04 1.431993e-06
5.833000e+04 1.431975e-06
5.833500e+04 1.431958e-06
5.834000e+04 1.431940e-06
5.834500e+04 1.431922e-06
5.835000e+04 1.431904e-06
5.835500e+04 1.431886e-06
5.836000e+04 1.431869e-06
5.836500e+04 1.431851e-06
5.837000e+04 1.431833e-06
5.837500e+04 1.431815e-06
5.838000e+04 1.431797e-06
5.838500e+04 1.431779e-06
5.839000e+04 1.431762e-06
5.839500e+04 1.431744e-06
5.840000e+04 1.431726e-06
5.840500e+04 1.431708e-06
5.841000e+04 1.431690e-06
5.841500e+04 1.431672e-06
5.842000e+04 1.431655e-06
5.842500e+04 1.431637e-06
5.843000e+04 1.431619e-06
5.843500e+04 1.431601e-06
5.844000e+04 1.431583e-06
5.844500e+04 1.431565e-06
5.845000e+04 1.431548e-06
5.845500e+04 1.431530e-06
5.846000e+04 1.431512e-06
5.846500e+04 1.431494e-06
5.847000e+04 1.431476e-06
5.847500e+04 1.431458e-06
5.848000e+04 1.431440e-06
5.848500e+04 1.431423e-06
5.849000e+04 1.431405e-06
5.849500e+04 1.431387e-06
5.850000e+04 1.431369e-06
5.850500e+04 1.431351e-06
5.851000e+04 1.431333e-06
5.851500e+04 1.431316e-06
5.852000e+04 1.431298e-06
5.852500e+04 1.431280e-06
5.853000e+04 1.431262e-06
5.853500e+04 1.431244e-06
5.854000e+04 1.431226e-06
5.854500e+04 1.431208e-06
5.855000e+04 1.431190e-06
5.855500e+04 1.431173e-06
5.856000e+04 1.431155e-06
5.856500e+04 1.431137e-06
5.857000e+04 1.431119e-06
5.857500e+04 1.431101e-06
5.858000e+04 1.431083e-06
5.858500e+04 1.431065e-06
5.859000e+04 1.431048e-06
5.859500e+04 1.431030e-06
5.860000e+04 1.431012e-06
5.860500e+04 1.430994e-06
5.861000e+04 1.430976e-06
5.861500e+04 1.430958e-06
5.862000e+04 1.430940e-06
5.862500e+04 1.430922e-06
5.863000e+04 1.430905e-06
5.863500e+04 1.430887e-06
5.864000e+04 1.430869e-06
5.864500e+04 1.430851e-06
5.865000e+04 1.430833e-06
5.865500e+04 1.430815e-06
5.866000e+04 1.430797e-06
5.866500e+04 1.430779e-06
5.867000e+04 1.430761e-06
5.867500e+04 1.430744e-06
5.868000e+04 1.430726e-06
5.868500e+04 1.430708e-06
5.869000e+04 1.430690e-06
5.869500e+04 1.430672e-06
5.870000e+04 1.430654e-06
5.870500e+04 1.430636e-06
5.871000e+04 1.430618e-06
5.871500e+04 1.430600e-06
5.872000e+04 1.430582e-06
5.872500e+04 1.430565e-06
5.873000e+04 1.430547e-06
5.873500e+04 1.430529e-06
5.874000e+04 1.430511e-06
5.874500e+04 1.430493e-06
5.875000e+04 1.430475e-06
5.875500e+04 1.430457e-06
5.876000e+04 1.430439e-06
5.876500e+04 1.430421e-06
5.877000e+04 1.430403e-06
5.877500e+04 1.430386e-06
5.878000e+04 1.430368e-06
5.878500e+04 1.430350e-06
5.879000e+04 1.430332e-06
5.879500e+04 1.430314e-06
5.880000e+04 1.430296e-06
5.880500e+04 1.430278e-06
5.881000e+04 1.430260e-06
5.881500e+04 1.430242e-06
5.882000e+04 1.430224e-06
5.882500e+04 1.430206e-06
5.883000e+04 1.430188e-06
5.883500e+04 1.430170e-06
5.884000e+04 1.430153e-06
5.884500e+04 1.430135e-06
5.885000e+04 1.430117e-06
5.885500e+04 1.430099e-06
5.886000e+04 1.430081e-06
5.886500e+04 1.430063e-06
5.887000e+04 1.430045e-06
5.887500e+04 1.430027e-06
5.888000e+04 1.430009e-06
5.888500e+04 1.429991e-06
5.889000e+04 1.429973e-06
5.889500e+04 1.429955e-06
5.890000e+04 1.429937e-06
5.890500e+04 1.429919e-06
5.891000e+04 1.429901e-06
5.891500e+04 1.429884e-06
5.892000e+04 1.429866e-06
5.892500e+04 1.429848e-06
5.893000e+04 1.429830e-06
5.893500e+04 1.429812e-06
5.894000e+04 1.429794e-06
5.894500e+04 1.429776e-06
5.895000e+04 1.429758e-06
5.895500e+04 1.429740e-06
5.896000e+04 1.429722e-06
5.896500e+04 1.429704e-06
5.897000e+04 1.429686e-06
5.897500e+04 1.429668e-06
5.898000e+04 1.429650e-06
5.898500e+04 1.429632e-06
5.899000e+04 1.429614e-06
5.899500e+04 1.429596e-06
5.900000e+04 1.429578e-06
5.900500e+04 1.429560e-06
5.901000e+04 1.429542e-06
5.901500e+04 1.429524e-06
5.902000e+04 1.429507e-06
5.902500e+04 1.429489e-06
5.903000e+04 1.429471e-06
5.903500e+04 1.429453e-06
5.904000e+04 1.429435e-06
5.904500e+04 1.429417e-06
5.905000e+04 1.429399e-06
5.905500e+04 1.429381e-06
5.906000e+04 1.429363e-06
5.906500e+04 1.429345e-06
5.907000e+04 1.429327e-06
5.907500e+04 1.429309e-06
5.908000e+04 1.429291e-06
5.908500e+04 1.429273e-06
5.909000e+04 1.429255e-06
5.909500e+04 1.429237e-06
5.910000e+04 1.429219e-06
5.910500e+04 1.429201e-06
5.911000e+04 1.429183e-06
5.911500e+04 1.429165e-06
5.912000e+04 1.429147e-06
5.912500e+04 1.429129e-06
5.913000e+04 1.429111e-06
5.913500e+04 1.429093e-06
5.914000e+04 1.429075e-06
5.914500e+04 1.429057e-06
5.915000e+04 1.429039e-06
5.915500e+04 1.429021e-06
5.916000e+04 1.429003e-06
5.916500e+04 1.428985e-06
5.917000e+04 1.428967e-06
5.917500e+04 1.428949e-06
5.918000e+04 1.428931e-06
5.918500e+04 1.428913e-06
5.919000e+04 1.428895e-06
5.919500e+04 1.428877e-06
5.920000e+04 1.428859e-06
5.920500e+04 1.428841e-06
5.921000e+04 1.428823e-06
5.921500e+04 1.428805e-06
5.922000e+04 1.428787e-06
5.922500e+04 1.428769e-06
5.923000e+04 1.428751e-06
5.923500e+04 1.428733e-06
5.924000e+04 1.428715e-06
5.924500e+04 1.428697e-06
5.925000e+04 1.428679e-06
5.925500e+04 1.428661e-06
5.926000e+04 1.428643e-06
5.926500e+04 1.428625e-06
5.927000e+04 1.428607e-06
5.927500e+04 1.428589e-06
5.928000e+04 1.428571e-06
5.928500e+04 1.428553e-06
5.929000e+04 1.428535e-06
5.929500e+04 1.428517e-06
5.930000e+04 1.428499e-06
5.930500e+04 1.428481e-06
5.931000e+04 1.428463e-06
5.931500e+04 1.428445e-06
5.932000e+04 1.428427e-06
5.932500e+04 1.428409e-06
5.933000e+04 1.428391e-06
5.933500e+04 1.428373e-06
5.934000e+04 1.428355e-06
5.934500e+04 1.428336e-06
5.935000e+04 1.428318e-06
5.935500e+04 1.428300e-06
5.936000e+04 1.428282e-06
5.936500e+04 1.428264e-06
5.937000e+04 1.428246e-06
5.937500e+04 1.428228e-06
5.938000e+04 1.428210e-06
5.938500e+04 1.428192e-06
5.939000e+04 1.428174e-06
5.939500e+04 1.428156e-06
5.940000e+04 1.428138e-06
5.940500e+04 1.428120e-06
5.941000e+04 1.428102e-06
5.941500e+04 1.428084e-06
5.942000e+04 1.428066e-06
5.942500e+04 1.428048e-06
5.943000e+04 1.428030e-06
5.943500e+04 1.428012e-06
5.944000e+04 1.427994e-06
5.944500e+04 1.427976e-06
5.945000e+04 1.427958e-06
5.945500e+04 1.427939e-06
5.946000e+04 1.427921e-06
5.946500e+04 1.427903e-06
5.947000e+04 1.427885e-06
5.947500e+04 1.427867e-06
5.948000e+04 1.427849e-06
5.948500e+04 1.427831e-06
5.949000e+04 1.427813e-06
5.949500e+04 1.427795e-06
5.950000e+04 1.427777e-06
5.950500e+04 1.427759e-06
5.951000e+04 1.427741e-06
5.951500e+04 1.427723e-06
5.952000e+04 1.427705e-06
5.952500e+04 1.427687e-06
5.953000e+04 1.427668e-06
5.953500e+04 1.427650e-06
5.954000e+04 1.427632e-06
5.954500e+04 1.427614e-06
5.955000e+04 1.427596e-06
5.955500e+04 1.427578e-06
5.956000e+04 1.427560e-06
5.956500e+04 1.427542e-06
5.957000e+04 1.427524e-06
5.957500e+04 1.427506e-06
5.958000e+04 1.427488e-06
5.958500e+04 1.427470e-06
5.959000e+04 1.427452e-06
5.959500e+04 1.427433e-06
5.960000e+04 1.427415e-06
5.960500e+04 1.427397e-06
5.961000e+04 1.427379e-06
5.961500e+04 1.427361e-06
5.962000e+04 1.427343e-06
5.962500e+04 1.427325e-06
5.963000e+04 1.427307e-06
5.963500e+04 1.427289e-06
5.964000e+04 1.427271e-06
5.964500e+04 1.427253e-06
5.965000e+04 1.427234e-06
5.965500e+04 1.427216e-06
5.966000e+04 1.427198e-06
5.966500e+04 1.427180e-06
5.967000e+04 1.427162e-06
5.967500e+04 1.427144e-06
5.968000e+04 1.427126e-06
5.968500e+04 1.427108e-06
5.969000e+04 1.427090e-06
5.969500e+04 1.427071e-06
5.970000e+04 1.427053e-06
5.970500e+04 1.427035e-06
5.971000e+04 1.427017e-06
5.971500e+04 1.426999e-06
5.972000e+04 1.426981e-06
5.972500e+04 1.426963e-06
5.973000e+04 1.426945e-06
5.973500e+04 1.426927e-06
5.974000e+04 1.426908e-06
5.974500e+04 1.426890e-06
5.975000e+04 1.426872e-06
5.975500e+04 1.426854e-06
5.976000e+04 1.426836e-06
5.976500e+04 1.426818e-06
5.977000e+04 1.426800e-06
5.977500e+04 1.426782e-06
5.978000e+04 1.426763e-06
5.978500e+04 1.426745e-06
5.979000e+04 1.426727e-06
5.979500e+04 1.426709e-06
5.980000e+04 1.426691e-06
5.980500e+04 1.426673e-06
5.981000e+04 1.426655e-06
5.981500e+04 1.426637e-06
5.982000e+04 1.426618e-06
5.982500e+04 1.426600e-06
5.983000e+04 1.426582e-06
5.983500e+04 1.426564e-06
5.984000e+04 1.426546e-06
5.984500e+04 1.426528e-06
5.985000e+04 1.426510e-06
5.985500e+04 1.426491e-06
5.986000e+04 1.426473e-06
5.986500e+04 1.426455e-06
5.987000e+04 1.426437e-06
5.987500e+04 1.426419e-06
5.988000e+04 1.426401e-06
5.988500e+04 1.426383e-06
5.989000e+04 1.426364e-06
5.989500e+04 1.426346e-06
5.990000e+04 1.426328e-06
5.990500e+04 1.426310e-06
5.991000e+04 1.426292e-06
5.991500e+04 1.426274e-06
5.992000e+04 1.426255e-06
5.992500e+04 1.426237e-06
5.993000e+04 1.426219e-06
5.993500e+04 1.426201e-06
5.994000e+04 1.426183e-06
5.994500e+04 1.426165e-06
5.995000e+04 1.426147e-06
5.995500e+04 1.426128e-06
5.996000e+04 1.426110e-06
5.996500e+04 1.426092e-06
5.997000e+04 1.426074e-06
5.997500e+04 1.426056e-06
5.998000e+04 1.426038e-06
5.998500e+04 1.426019e-06
5.999000e+04 1.426001e-06
5.999500e+04 1.425983e-06
6.000000e+04 1.425965e-06
6.000500e+04 1.425947e-06
6.001000e+04 1.425929e-06
6.001500e+04 1.425910e-06
6.002000e+04 1.425892e-06
6.002500e+04 1.425874e-06
6.003000e+04 1.425856e-06
6.003500e+04 1.425838e-06
6.004000e+04 1.425819e-06
6.004500e+04 1.425801e-06
6.005000e+04 1.425783e-06
6.005500e+04 1.425765e-06
6.006000e+04 1.425747e-06
6.006500e+04 1.425729e-06
6.007000e+04 1.425710e-06
6.007500e+04 1.425692e-06
6.008000e+04 1.425674e-06
6.008500e+04 1.425656e-06
6.009000e+04 1.425638e-06
6.009500e+04 1.425619e-06
6.010000e+04 1.425601e-06
6.010500e+04 1.425583e-06
6.011000e+04 1.425565e-06
6.011500e+04 1.425547e-06
6.012000e+04 1.425528e-06
6.012500e+04 1.425510e-06
6.013000e+04 1.425492e-06
6.013500e+04 1.425474e-06
6.014000e+04 1.425456e-06
6.014500e+04 1.425437e-06
6.015000e+04 1.425419e-06
6.015500e+04 1.425401e-06
6.016000e+04 1.425383e-06
6.016500e+04 1.425365e-06
6.017000e+04 1.425346e-06
6.017500e+04 1.425328e-06
6.018000e+04 1.425310e-06
6.018500e+04 1.425292e-06
6.019000e+04 1.425274e-06
6.019500e+04 1.425255e-06
6.020000e+04 1.425237e-06
6.020500e+04 1.425219e-06
6.021000e+04 1.425201e-06
6.021500e+04 1.425182e-06
6.022000e+04 1.425164e-06
6.022500e+04 1.425146e-06
6.023000e+04 1.425128e-06
6.023500e+04 1.425110e-06
6.024000e+04 1.425091e-06
6.024500e+04 1.425073e-06
6.025000e+04 1.425055e-06
6.025500e+04 1.425037e-06
6.026000e+04 1.425018e-06
6.026500e+04 1.425000e-06
6.027000e+04 1.424982e-06
6.027500e+04 1.424964e-06
6.028000e+04 1.424946e-06
6.028500e+04 1.424927e-06
6.029000e+04 1.424909e-06
6.029500e+04 1.424891e-06
6.030000e+04 1.424873e-06
6.030500e+04 1.424854e-06
6.031000e+04 1.424836e-06
6.031500e+04 1.424818e-06
6.032000e+04 1.424800e-06
6.032500e+04 1.424781e-06
6.033000e+04 1.424763e-06
6.033500e+04 1.424745e-06
6.034000e+04 1.424727e-06
6.034500e+04 1.424708e-06
6.035000e+04 1.424690e-06
6.035500e+04 1.424672e-06
6.036000e+04 1.424654e-06
6.036500e+04 1.424635e-06
6.037000e+04 1.424617e-06
6.037500e+04 1.424599e-06
6.038000e+04 1.424581e-06
6.038500e+04 1.424562e-06
6.039000e+04 1.424544e-06
6.039500e+04 1.424526e-06
6.040000e+04 1.424508e-06
6.040500e+04 1.424489e-06
6.041000e+04 1.424471e-06
6.041500e+04 1.424453e-06
6.042000e+04 1.424435e-06
6.042500e+04 1.424416e-06
6.043000e+04 1.424398e-06
6.043500e+04 1.424380e-06
6.044000e+04 1.424362e-06
6.044500e+04 1.424343e-06
6.045000e+04 1.424325e-06
6.045500e+04 1.424307e-06
6.046000e+04 1.424288e-06
6.046500e+04 1.424270e-06
6.047000e+04 1.424252e-06
6.047500e+04 1.424234e-06
6.048000e+04 1.424215e-06
6.048500e+04 1.424197e-06
6.049000e+04 1.424179e-06
6.049500e+04 1.424161e-06
6.050000e+04 1.424142e-06
6.050500e+04 1.424124e-06
6.051000e+04 1.424106e-06
6.051500e+04 1.424087e-06
6.052000e+04 1.424069e-06
6.052500e+04 1.424051e-06
6.053000e+04 1.424033e-06
6.053500e+04 1.424014e-06
6.054000e+04 1.423996e-06
6.054500e+04 1.423978e-06
6.055000e+04 1.423959e-06
6.055500e+04 1.423941e-06
6.056000e+04 1.423923e-06
6.056500e+04 1.423905e-06
6.057000e+04 1.423886e-06
6.057500e+04 1.423868e-06
6.058000e+04 1.423850e-06
6.058500e+04 1.423831e-06
6.059000e+04 1.423813e-06
6.059500e+04 1.423795e-06
6.060000e+04 1.423777e-06
6.060500e+04 1.423758e-06
6.061000e+04 1.423740e-06
6.061500e+04 1.423722e-06
6.062000e+04 1.423703e-06
6.062500e+04 1.423685e-06
6.063000e+04 1.423667e-06
6.063500e+04 1.423648e-06
6.064000e+04 1.423630e-06
6.064500e+04 1.423612e-06
6.065000e+04 1.423593e-06
6.065500e+04 1.423575e-06
6.066000e+04 1.423557e-06
6.066500e+04 1.423539e-06
6.067000e+04 1.423520e-06
6.067500e+04 1.423502e-06
6.068000e+04 1.423484e-06
6.068500e+04 1.423465e-06
6.069000e+04 1.423447e-06
6.069500e+04 1.423429e-06
6.070000e+04 1.423410e-06
6.070500e+04 1.423392e-06
6.071000e+04 1.423374e-06
6.071500e+04 1.423355e-06
6.072000e+04 1.423337e-06
6.072500e+04 1.423319e-06
6.073000e+04 1.423300e-06
6.073500e+04 1.423282e-06
6.074000e+04 1.423264e-06
6.074500e+04 1.423245e-06
6.075000e+04 1.423227e-06
6.075500e+04 1.423209e-06
6.076000e+04 1.423190e-06
6.076500e+04 1.423172e-06
6.077000e+04 1.423154e-06
6.077500e+04 1.423135e-06
6.078000e+04 1.423117e-06
6.078500e+04 1.423099e-06
6.079000e+04 1.423080e-06
6.079500e+04 1.423062e-06
6.080000e+04 1.423044e-06
6.080500e+04 1.423025e-06
6.081000e+04 1.423007e-06
6.081500e+04 1.422989e-06
6.082000e+04 1.422970e-06
6.082500e+04 1.422952e-06
6.083000e+04 1.422934e-06
6.083500e+04 1.422915e-06
6.084000e+04 1.422897e-06
6.084500e+04 1.422879e-06
6.085000e+04 1.422860e-06
6.085500e+04 1.422842e-06
6.086000e+04 1.422824e-06
6.086500e+04 1.422805e-06
6.087000e+04 1.422787e-06
6.087500e+04 1.422769e-06
6.088000e+04 1.422750e-06
6.088500e+04 1.422732e-06
6.089000e+04 1.422713e-06
6.089500e+04 1.422695e-06
6.090000e+04 1.422677e-06
6.090500e+04 1.422658e-06
6.091000e+04 1.422640e-06
6.091500e+04 1.422622e-06
6.092000e+04 1.422603e-06
6.092500e+04 1.422585e-06
6.093000e+04 1.422567e-06
6.093500e+04 1.422548e-06
6.094000e+04 1.422530e-06
6.094500e+04 1.422511e-06
6.095000e+04 1.422493e-06
6.095500e+04 1.422475e-06
6.096000e+04 1.422456e-06
6.096500e+04 1.422438e-06
6.097000e+04 1.422420e-06
6.097500e+04 1.422401e-06
6.098000e+04 1.422383e-06
6.098500e+04 1.422364e-06
6.099000e+04 1.422346e-06
6.099500e+04 1.422328e-06
6.100000e+04 1.422309e-06
6.100500e+04 1.422291e-06
6.101000e+04 1.422273e-06
6.101500e+04 1.422254e-06
6.102000e+04 1.422236e-06
6.102500e+04 1.422217e-06
6.103000e+04 1.422199e-06
6.103500e+04 1.422181e-06
6.104000e+04 1.422162e-06
6.104500e+04 1.422144e-06
6.105000e+04 1.422125e-06
6.105500e+04 1.422107e-06
6.106000e+04 1.422089e-06
6.106500e+04 1.422070e-06
6.107000e+04 1.422052e-06
6.107500e+04 1.422033e-06
6.108000e+04 1.422015e-06
6.108500e+04 1.421997e-06
6.109000e+04 1.421978e-06
6.109500e+04 1.421960e-06
6.110000e+04 1.421941e-06
6.110500e+04 1.421923e-06
6.111000e+04 1.421905e-06
6.111500e+04 1.421886e-06
6.112000e+04 1.421868e-06
6.112500e+04 1.421849e-06
6.113000e+04 1.421831e-06
6.113500e+04 1.421813e-06
6.114000e+04 1.421794e-06
6.114500e+04 1.421776e-06
6.115000e+04 1.421757e-06
6.115500e+04 1.421739e-06
6.116000e+04 1.421721e-06
6.116500e+04 1.421702e-06
6.117000e+04 1.421684e-06
6.117500e+04 1.421665e-06
6.118000e+04 1.421647e-06
6.118500e+04 1.421628e-06
6.119000e+04 1.421610e-06
6.119500e+04 1.421592e-06
6.120000e+04 1.421573e-06
6.120500e+04 1.421555e-06
6.121000e+04 1.421536e-06
6.121500e+04 1.421518e-06
6.122000e+04 1.421500e-06
6.122500e+04 1.421481e-06
6.123000e+04 1.421463e-06
6.123500e+04 1.421444e-06
6.124000e+04 1.421426e-06
6.124500e+04 1.421407e-06
6.125000e+04 1.421389e-06
6.125500e+04 1.421371e-06
6.126000e+04 1.421352e-06
6.126500e+04 1.421334e-06
6.127000e+04 1.421315e-06
6.127500e+04 1.421297e-06
6.128000e+04 1.421278e-06
6.128500e+04 1.421260e-06
6.129000e+04 1.421241e-06
6.129500e+04 1.421223e-06
6.130000e+04 1.421205e-06
6.130500e+04 1.421186e-06
6.131000e+04 1.421168e-06
6.131500e+04 1.421149e-06
6.132000e+04 1.421131e-06
6.132500e+04 1.421112e-06
6.133000e+04 1.421094e-06
6.133500e+04 1.421075e-06
6.134000e+04 1.421057e-06
6.134500e+04 1.421039e-06
6.135000e+04 1.421020e-06
6.135500e+04 1.421002e-06
6.136000e+04 1.420983e-06
6.136500e+04 1.420965e-06
6.137000e+04 1.420946e-06
6.137500e+04 1.420928e-06
6.138000e+04 1.420909e-06
6.138500e+04 1.420891e-06
6.139000e+04 1.420872e-06
6.139500e+04 1.420854e-06
6.140000e+04 1.420836e-06
6.140500e+04 1.420817e-06
6.141000e+04 1.420799e-06
6.141500e+04 1.420780e-06
6.142000e+04 1.420762e-06
6.142500e+04 1.420743e-06
6.143000e+04 1.420725e-06
6.143500e+04 1.420706e-06
6.144000e+04 1.420688e-06
6.144500e+04 1.420669e-06
6.145000e+04 1.420651e-06
6.145500e+04 1.420632e-06
6.146000e+04 1.420614e-06
6.146500e+04 1.420595e-06
6.147000e+04 1.420577e-06
6.147500e+04 1.420558e-06
6.148000e+04 1.420540e-06
6.148500e+04 1.420521e-06
6.149000e+04 1.420503e-06
6.149500e+04 1.420485e-06
6.150000e+04 1.420466e-06
6.150500e+04 1.420448e-06
6.151000e+04 1.420429e-06
6.151500e+04 1.420411e-06
6.152000e+04 1.420392e-06
6.152500e+04 1.420374e-06
6.153000e+04 1.420355e-06
6.153500e+04 1.420337e-06
6.154000e+04 1.420318e-06
6.154500e+04 1.420300e-06
6.155000e+04 1.420281e-06
6.155500e+04 1.420263e-06
6.156000e+04 1.420244e-06
6.156500e+04 1.420226e-06
6.157000e+04 1.420207e-06
6.157500e+04 1.420189e-06
6.158000e+04 1.420170e-06
6.158500e+04 1.420152e-06
6.159000e+04 1.420133e-06
6.159500e+04 1.420115e-06
6.160000e+04 1.420096e-06
6.160500e+04 1.420078e-06
6.161000e+04 1.420059e-06
6.161500e+04 1.420041e-06
6.162000e+04 1.420022e-06
6.162500e+04 1.420004e-06
6.163000e+04 1.419985e-06
6.163500e+04 1.419967e-06
6.164000e+04 1.419948e-06
6.164500e+04 1.419930e-06
6.165000e+04 1.419911e-06
6.165500e+04 1.419893e-06
6.166000e+04 1.419874e-06
6.166500e+04 1.419855e-06
6.167000e+04 1.419837e-06
6.167500e+04 1.419818e-06
6.168000e+04 1.419800e-06
6.168500e+04 1.419781e-06
6.169000e+04 1.419763e-06
6.169500e+04 1.419744e-06
6.170000e+04 1.419726e-06
6.170500e+04 1.419707e-06
6.171000e+04 1.419689e-06
6.171500e+04 1.419670e-06
6.172000e+04 1.419652e-06
6.172500e+04 1.419633e-06
6.173000e+04 1.419615e-06
6.173500e+04 1.419596e-06
6.174000e+04 1.419578e-06
6.174500e+04 1.419559e-06
6.175000e+04 1.419541e-06
6.175500e+04 1.419522e-06
6.176000e+04 1.419503e-06
6.176500e+04 1.419485e-06
6.177000e+04 1.419466e-06
6.177500e+04 1.419448e-06
6.178000e+04 1.419429e-06
6.178500e+04 1.419411e-06
6.179000e+04 1.419392e-06
6.179500e+04 1.419374e-06
6.180000e+04 1.419355e-06
6.180500e+04 1.419337e-06
6.181000e+04 1.419318e-06
6.181500e+04 1.419299e-06
6.182000e+04 1.419281e-06
6.182500e+04 1.419262e-06
6.183000e+04 1.419244e-06
6.183500e+04 1.419225e-06
6.184000e+04 1.419207e-06
6.184500e+04 1.419188e-06
6.185000e+04 1.419170e-06
6.185500e+04 1.419151e-06
6.186000e+04 1.419133e-06
6.186500e+04 1.419114e-06
6.187000e+04 1.419095e-06
6.187500e+04 1.419077e-06
6.188000e+04 1.419058e-06
6.188500e+04 1.419040e-06
6.189000e+04 1.419021e-06
6.189500e+04 1.419003e-06
6.190000e+04 1.418984e-06
6.190500e+04 1.418965e-06
6.191000e+04 1.418947e-06
6.191500e+04 1.418928e-06
6.192000e+04 1.418910e-06
6.192500e+04 1.418891e-06
6.193000e+04 1.418873e-06
6.193500e+04 1.418854e-06
6.194000e+04 1.418835e-06
6.194500e+04 1.418817e-06
6.195000e+04 1.418798e-06
6.195500e+04 1.418780e-06
6.196000e+04 1.418761e-06
6.196500e+04 1.418743e-06
6.197000e+04 1.418724e-06
6.197500e+04 1.418705e-06
6.198000e+04 1.418687e-06
6.198500e+04 1.418668e-06
6.199000e+04 1.418650e-06
6.199500e+04 1.418631e-06
6.200000e+04 1.418613e-06
6.200500e+04 1.418594e-06
6.201000e+04 1.418575e-06
6.201500e+04 1.418557e-06
6.202000e+04 1.418538e-06
6.202500e+04 1.418520e-06
6.203000e+04 1.418501e-06
6.203500e+04 1.418482e-06
6.204000e+04 1.418464e-06
6.204500e+04 1.418445e-06
6.205000e+04 1.418427e-06
6.205500e+04 1.418408e-06
6.206000e+04 1.418389e-06
6.206500e+04 1.418371e-06
6.207000e+04 1.418352e-06
6.207500e+04 1.418334e-06
6.208000e+04 1.418315e-06
6.208500e+04 1.418296e-06
6.209000e+04 1.418278e-06
6.209500e+04 1.418259e-06
6.210000e+04 1.418241e-06
6.210500e+04 1.418222e-06
6.211000e+04 1.418203e-06
6.211500e+04 1.418185e-06
6.212000e+04 1.418166e-06
6.212500e+04 1.418148e-06
6.213000e+04 1.418129e-06
6.213500e+04 1.418110e-06
6.214000e+04 1.418092e-06
6.214500e+04 1.418073e-06
6.215000e+04 1.418054e-06
6.215500e+04 1.418036e-06
6.216000e+04 1.418017e-06
6.216500e+04 1.417999e-06
6.217000e+04 1.417980e-06
6.217500e+04 1.417961e-06
6.218000e+04 1.417943e-06
6.218500e+04 1.417924e-06
6.219000e+04 1.417906e-06
6.219500e+04 1.417887e-06
6.220000e+04 1.417868e-06
6.220500e+04 1.417850e-06
6.221000e+04 1.417831e-06
6.221500e+04 1.417812e-06
6.222000e+04 1.417794e-06
6.222500e+04 1.417775e-06
6.223000e+04 1.417756e-06
6.223500e+04 1.417738e-06
6.224000e+04 1.417719e-06
6.224500e+04 1.417701e-06
6.225000e+04 1.417682e-06
6.225500e+04 1.417663e-06
6.226000e+04 1.417645e-06
6.226500e+04 1.417626e-06
6.227000e+04 1.417607e-06
6.227500e+04 1.417589e-06
6.228000e+04 1.417570e-06
6.228500e+04 1.417551e-06
6.229000e+04 1.417533e-06
6.229500e+04 1.417514e-06
6.230000e+04 1.417496e-06
6.230500e+04 1.417477e-06
6.231000e+04 1.417458e-06
6.231500e+04 1.417440e-06
6.232000e+04 1.417421e-06
6.232500e+04 1.417402e-06
6.233000e+04 1.417384e-06
6.233500e+04 1.417365e-06
6.234000e+04 1.417346e-06
6.234500e+04 1.417328e-06
6.235000e+04 1.417309e-06
6.235500e+04 1.417290e-06
6.236000e+04 1.417272e-06
6.236500e+04 1.417253e-06
6.237000e+04 1.417234e-06
6.237500e+04 1.417216e-06
6.238000e+04 1.417197e-06
6.238500e+04 1.417178e-06
6.239000e+04 1.417160e-06
6.239500e+04 1.417141e-06
6.240000e+04 1.417122e-06
6.240500e+04 1.417104e-06
6.241000e+04 1.417085e-06
6.241500e+04 1.417066e-06
6.242000e+04 1.417048e-06
6.242500e+04 1.417029e-06
6.243000e+04 1.417010e-06
6.243500e+04 1.416992e-06
6.244000e+04 1.416973e-06
6.244500e+04 1.416954e-06
6.245000e+04 1.416936e-06
6.245500e+04 1.416917e-06
6.246000e+04 1.416898e-06
6.246500e+04 1.416880e-06
6.247000e+04 1.416861e-06
6.247500e+04 1.416842e-06
6.248000e+04 1.416824e-06
6.248500e+04 1.416805e-06
6.249000e+04 1.416786e-06
6.249500e+04 1.416768e-06
6.250000e+04 1.416749e-06
6.250500e+04 1.416730e-06
6.251000e+04 1.416712e-06
6.251500e+04 1.416693e-06
6.252000e+04 1.416674e-06
6.252500e+04 1.416655e-06
6.253000e+04 1.416637e-06
6.253500e+04 1.416618e-06
6.254000e+04 1.416599e-06
6.254500e+04 1.416581e-06
6.255000e+04 1.416562e-06
6.255500e+04 1.416543e-06
6.256000e+04 1.416525e-06
6.256500e+04 1.416506e-06
6.257000e+04 1.416487e-06
6.257500e+04 1.416468e-06
6.258000e+04 1.416450e-06
6.258500e+04 1.416431e-06
6.259000e+04 1.416412e-06
6.259500e+04 1.416394e-06
6.260000e+04 1.416375e-06
6.260500e+04 1.416356e-06
6.261000e+04 1.416338e-06
6.261500e+04 1.416319e-06
6.262000e+04 1.416300e-06
6.262500e+04 1.416281e-06
6.263000e+04 1.416263e-06
6.263500e+04 1.416244e-06
6.264000e+04 1.416225e-06
6.264500e+04 1.416207e-06
6.265000e+04 1.416188e-06
6.265500e+04 1.416169e-06
6.266000e+04 1.416150e-06
6.266500e+04 1.416132e-06
6.267000e+04 1.416113e-06
6.267500e+04 1.416094e-06
6.268000e+04 1.416076e-06
6.268500e+04 1.416057e-06
6.269000e+04 1.416038e-06
6.269500e+04 1.416019e-06
6.270000e+04 1.416001e-06
6.270500e+04 1.415982e-06
6.271000e+04 1.415963e-06
6.271500e+04 1.415944e-06
6.272000e+04 1.415926e-06
6.272500e+04 1.415907e-06
6.273000e+04 1.415888e-06
6.273500e+04 1.415870e-06
6.274000e+04 1.415851e-06
6.274500e+04 1.415832e-06
6.275000e+04 1.415813e-06
6.275500e+04 1.415795e-06
6.276000e+04 1.415776e-06
6.276500e+04 1.415757e-06
6.277000e+04 1.415738e-06
6.277500e+04 1.415720e-06
6.278000e+04 1.415701e-06
6.278500e+04 1.415682e-06
6.279000e+04 1.415663e-06
6.279500e+04 1.415645e-06
6.280000e+04 1.415626e-06
6.280500e+04 1.415607e-06
6.281000e+04 1.415588e-06
6.281500e+04 1.415570e-06
6.282000e+04 1.415551e-06
6.282500e+04 1.415532e-06
6.283000e+04 1.415513e-06
6.283500e+04 1.415495e-06
6.284000e+04 1.415476e-06
6.284500e+04 1.415457e-06
6.285000e+04 1.415438e-06
6.285500e+04 1.415420e-06
6.286000e+04 1.415401e-06
6.286500e+04 1.415382e-06
6.287000e+04 1.415363e-06
6.287500e+04 1.415345e-06
6.288000e+04 1.415326e-06
6.288500e+04 1.415307e-06
6.289000e+04 1.415288e-06
6.289500e+04 1.415270e-06
6.290000e+04 1.415251e-06
6.290500e+04 1.415232e-06
6.291000e+04 1.415213e-06
6.291500e+04 1.415194e-06
6.292000e+04 1.415176e-06
6.292500e+04 1.415157e-06
6.293000e+04 1.415138e-06
6.293500e+04 1.415119e-06
6.294000e+04 1.415101e-06
6.294500e+04 1.415082e-06
6.295000e+04 1.415063e-06
6.295500e+04 1.415044e-06
6.296000e+04 1.415025e-06
6.296500e+04 1.415007e-06
6.297000e+04 1.414988e-06
6.297500e+04 1.414969e-06
6.298000e+04 1.414950e-06
6.298500e+04 1.414932e-06
6.299000e+04 1.414913e-06
6.299500e+04 1.414894e-06
6.300000e+04 1.414875e-06
6.300500e+04 1.414856e-06
6.301000e+04 1.414838e-06
6.301500e+04 1.414819e-06
6.302000e+04 1.414800e-06
6.302500e+04 1.414781e-06
6.303000e+04 1.414762e-06
6.303500e+04 1.414744e-06
6.304000e+04 1.414725e-06
6.304500e+04 1.414706e-06
6.305000e+04 1.414687e-06
6.305500e+04 1.414669e-06
6.306000e+04 1.414650e-06
6.306500e+04 1.414631e-06
6.307000e+04 1.414612e-06
6.307500e+04 1.414593e-06
6.308000e+04 1.414575e-06
6.308500e+04 1.414556e-06
6.309000e+04 1.414537e-06
6.309500e+04 1.414518e-06
6.310000e+04 1.414499e-06
6.310500e+04 1.414480e-06
6.311000e+04 1.414462e-06
6.311500e+04 1.414443e-06
6.312000e+04 1.414424e-06
6.312500e+04 1.414405e-06
6.313000e+04 1.414386e-06
6.313500e+04 1.414368e-06
6.314000e+04 1.414349e-06
6.314500e+04 1.414330e-06
6.315000e+04 1.414311e-06
6.315500e+04 1.414292e-06
6.316000e+04 1.414274e-06
6.316500e+04 1.414255e-06
6.317000e+04 1.414236e-06
6.317500e+04 1.414217e-06
6.318000e+04 1.414198e-06
6.318500e+04 1.414179e-06
6.319000e+04 1.414161e-06
6.319500e+04 1.414142e-06
6.320000e+04 1.414123e-06
6.320500e+04 1.414104e-06
6.321000e+04 1.414085e-06
6.321500e+04 1.414067e-06
6.322000e+04 1.414048e-06
6.322500e+04 1.414029e-06
6.323000e+04 1.414010e-06
6.323500e+04 1.413991e-06
6.324000e+04 1.413972e-06
6.324500e+04 1.413954e-06
6.325000e+04 1.413935e-06
6.325500e+04 1.413916e-06
6.326000e+04 1.413897e-06
6.326500e+04 1.413878e-06
6.327000e+04 1.413859e-06
6.327500e+04 1.413840e-06
6.328000e+04 1.413822e-06
6.328500e+04 1.413803e-06
6.329000e+04 1.413784e-06
6.329500e+04 1.413765e-06
6.330000e+04 1.413746e-06
6.330500e+04 1.413727e-06
6.331000e+04 1.413709e-06
6.331500e+04 1.413690e-06
6.332000e+04 1.413671e-06
6.332500e+04 1.413652e-06
6.333000e+04 1.413633e-06
6.333500e+04 1.413614e-06
6.334000e+04 1.413595e-06
6.334500e+04 1.413577e-06
6.335000e+04 1.413558e-06
6.335500e+04 1.413539e-06
6.336000e+04 1.413520e-06
6.336500e+04 1.413501e-06
6.337000e+04 1.413482e-06
6.337500e+04 1.413463e-06
6.338000e+04 1.413445e-06
6.338500e+04 1.413426e-06
6.339000e+04 1.413407e-06
6.339500e+04 1.413388e-06
6.340000e+04 1.413369e-06
6.340500e+04 1.413350e-06
6.341000e+04 1.413331e-06
6.341500e+04 1.413313e-06
6.342000e+04 1.413294e-06
6.342500e+04 1.413275e-06
6.343000e+04 1.413256e-06
6.343500e+04 1.413237e-06
6.344000e+04 1.413218e-06
6.344500e+04 1.413199e-06
6.345000e+04 1.413180e-06
6.345500e+04 1.413162e-06
6.346000e+04 1.413143e-06
6.346500e+04 1.413124e-06
6.347000e+04 1.413105e-06
6.347500e+04 1.413086e-06
6.348000e+04 1.413067e-06
6.348500e+04 1.413048e-06
6.349000e+04 1.413029e-06
6.349500e+04 1.413011e-06
6.350000e+04 1.412992e-06
6.350500e+04 1.412973e-06
6.351000e+04 1.412954e-06
6.351500e+04 1.412935e-06
6.352000e+04 1.412916e-06
6.352500e+04 1.412897e-06
6.353000e+04 1.412878e-06
6.353500e+04 1.412859e-06
6.354000e+04 1.412841e-06
6.354500e+04 1.412822e-06
6.355000e+04 1.412803e-06
6.355500e+04 1.412784e-06
6.356000e+04 1.412765e-06
6.356500e+04 1.412746e-06
6.357000e+04 1.412727e-06
6.357500e+04 1.412708e-06
6.358000e+04 1.412689e-06
6.358500e+04 1.412670e-06
6.359000e+04 1.412652e-06
6.359500e+04 1.412633e-06
6.360000e+04 1.412614e-06
6.360500e+04 1.412595e-06
6.361000e+04 1.412576e-06
6.361500e+04 1.412557e-06
6.362000e+04 1.412538e-06
6.362500e+04 1.412519e-06
6.363000e+04 1.412500e-06
6.363500e+04 1.412481e-06
6.364000e+04 1.412462e-06
6.364500e+04 1.412444e-06
6.365000e+04 1.412425e-06
6.365500e+04 1.412406e-06
6.366000e+04 1.412387e-06
6.366500e+04 1.412368e-06
6.367000e+04 1.412349e-06
6.367500e+04 1.412330e-06
6.368000e+04 1.412311e-06
6.368500e+04 1.412292e-06
6.369000e+04 1.412273e-06
6.369500e+04 1.412254e-06
6.370000e+04 1.412235e-06
6.370500e+04 1.412217e-06
6.371000e+04 1.412198e-06
6.371500e+04 1.412179e-06
6.372000e+04 1.412160e-06
6.372500e+04 1.412141e-06
6.373000e+04 1.412122e-06
6.373500e+04 1.412103e-06
6.374000e+04 1.412084e-06
6.374500e+04 1.412065e-06
6.375000e+04 1.412046e-06
6.375500e+04 1.412027e-06
6.376000e+04 1.412008e-06
6.376500e+04 1.411989e-06
6.377000e+04 1.411970e-06
6.377500e+04 1.411952e-06
6.378000e+04 1.411933e-06
6.378500e+04 1.411914e-06
6.379000e+04 1.411895e-06
6.379500e+04 1.411876e-06
6.380000e+04 1.411857e-06
6.380500e+04 1.411838e-06
6.381000e+04 1.411819e-06
6.381500e+04 1.411800e-06
6.382000e+04 1.411781e-06
6.382500e+04 1.411762e-06
6.383000e+04 1.411743e-06
6.383500e+04 1.411724e-06
6.384000e+04 1.411705e-06
6.384500e+04 1.411686e-06
6.385000e+04 1.411667e-06
6.385500e+04 1.411648e-06
6.386000e+04 1.411629e-06
6.386500e+04 1.411610e-06
6.387000e+04 1.411591e-06
6.387500e+04 1.411573e-06
6.388000e+04 1.411554e-06
6.388500e+04 1.411535e-06
6.389000e+04 1.411516e-06
6.389500e+04 1.411497e-06
6.390000e+04 1.411478e-06
6.390500e+04 1.411459e-06
6.391000e+04 1.411440e-06
6.391500e+04 1.411421e-06
6.392000e+04 1.411402e-06
6.392500e+04 1.411383e-06
6.393000e+04 1.411364e-06
6.393500e+04 1.411345e-06
6.394000e+04 1.411326e-06
6.394500e+04 1.411307e-06
6.395000e+04 1.411288e-06
6.395500e+04 1.411269e-06
6.396000e+04 1.411250e-06
6.396500e+04 1.411231e-06
6.397000e+04 1.411212e-06
6.397500e+04 1.411193e-06
6.398000e+04 1.411174e-06
6.398500e+04 1.411155e-06
6.399000e+04 1.411136e-06
6.399500e+04 1.411117e-06
6.400000e+04 1.411098e-06
6.400500e+04 1.411079e-06
6.401000e+04 1.411060e-06
6.401500e+04 1.411041e-06
6.402000e+04 1.411022e-06
6.402500e+04 1.411003e-06
6.403000e+04 1.410984e-06
6.403500e+04 1.410965e-06
6.404000e+04 1.410946e-06
6.404500e+04 1.410927e-06
6.405000e+04 1.410908e-06
6.405500e+04 1.410889e-06
6.406000e+04 1.410870e-06
6.406500e+04 1.410851e-06
6.407000e+04 1.410832e-06
6.407500e+04 1.410813e-06
6.408000e+04 1.410794e-06
6.408500e+04 1.410775e-06
6.409000e+04 1.410756e-06
6.409500e+04 1.410737e-06
6.410000e+04 1.410718e-06
6.410500e+04 1.410699e-06
6.411000e+04 1.410680e-06
6.411500e+04 1.410661e-06
6.412000e+04 1.410642e-06
6.412500e+04 1.410623e-06
6.413000e+04 1.410604e-06
6.413500e+04 1.410585e-06
6.414000e+04 1.410566e-06
6.414500e+04 1.410547e-06
6.415000e+04 1.410528e-06
6.415500e+04 1.410509e-06
6.416000e+04 1.410490e-06
6.416500e+04 1.410471e-06
6.417000e+04 1.410452e-06
6.417500e+04 1.410433e-06
6.418000e+04 1.410414e-06
6.418500e+04 1.410395e-06
6.419000e+04 1.410376e-06
6.419500e+04 1.410357e-06
6.420000e+04 1.410338e-06
6.420500e+04 1.410319e-06
6.421000e+04 1.410300e-06
6.421500e+04 1.410281e-06
6.422000e+04 1.410262e-06
6.422500e+04 1.410243e-06
6.423000e+04 1.410224e-06
6.423500e+04 1.410205e-06
6.424000e+04 1.410186e-06
6.424500e+04 1.410167e-06
6.425000e+04 1.410148e-06
6.425500e+04 1.410129e-06
6.426000e+04 1.410110e-06
6.426500e+04 1.410091e-06
6.427000e+04 1.410072e-06
6.427500e+04 1.410053e-06
6.428000e+04 1.410034e-06
6.428500e+04 1.410015e-06
6.429000e+04 1.409996e-06
6.429500e+04 1.409977e-06
6.430000e+04 1.409958e-06
6.430500e+04 1.409939e-06
6.431000e+04 1.409919e-06
6.431500e+04 1.409900e-06
6.432000e+04 1.409881e-06
6.432500e+04 1.409862e-06
6.433000e+04 1.409843e-06
6.433500e+04 1.409824e-06
6.434000e+04 1.409805e-06
6.434500e+04 1.409786e-06
6.435000e+04 1.409767e-06
6.435500e+04 1.409748e-06
6.436000e+04 1.409729e-06
6.436500e+04 1.409710e-06
6.437000e+04 1.409691e-06
6.437500e+04 1.409672e-06
6.438000e+04 1.409653e-06
6.438500e+04 1.409634e-06
6.439000e+04 1.409615e-06
6.439500e+04 1.409596e-06
6.440000e+04 1.409577e-06
6.440500e+04 1.409557e-06
6.441000e+04 1.409538e-06
6.441500e+04 1.409519e-06
6.442000e+04 1.409500e-06
6.442500e+04 1.409481e-06
6.443000e+04 1.409462e-06
6.443500e+04 1.409443e-06
6.444000e+04 1.409424e-06
6.444500e+04 1.409405e-06
6.445000e+04 1.409386e-06
6.445500e+04 1.409367e-06
6.446000e+04 1.409348e-06
6.446500e+04 1.409329e-06
6.447000e+04 1.409310e-06
6.447500e+04 1.409291e-06
6.448000e+04 1.409271e-06
6.448500e+04 1.409252e-06
6.449000e+04 1.409233e-06
6.449500e+04 1.409214e-06
6.450000e+04 1.409195e-06
6.450500e+04 1.409176e-06
6.451000e+04 1.409157e-06
6.451500e+04 1.409138e-06
6.452000e+04 1.409119e-06
6.452500e+04 1.409100e-06
6.453000e+04 1.409081e-06
6.453500e+04 1.409062e-06
6.454000e+04 1.409042e-06
6.454500e+04 1.409023e-06
6.455000e+04 1.409004e-06
6.455500e+04 1.408985e-06
6.456000e+04 1.408966e-06
6.456500e+04 1.408947e-06
6.457000e+04 1.408928e-06
6.457500e+04 1.408909e-06
6.458000e+04 1.408890e-06
6.458500e+04 1.408871e-06
6.459000e+04 1.408852e-06
6.459500e+04 1.408832e-06
6.460000e+04 1.408813e-06
6.460500e+04 1.408794e-06
6.461000e+04 1.408775e-06
6.461500e+04 1.408756e-06
6.462000e+04 1.408737e-06
6.462500e+04 1.408718e-06
6.463000e+04 1.408699e-06
6.463500e+04 1.408680e-06
6.464000e+04 1.408661e-06
6.464500e+04 1.408641e-06
6.465000e+04 1.408622e-06
6.465500e+04 1.408603e-06
6.466000e+04 1.408584e-06
6.466500e+04 1.408565e-06
6.467000e+04 1.408546e-06
6.467500e+04 1.408527e-06
6.468000e+04 1.408508e-06
6.468500e+04 1.408489e-06
6.469000e+04 1.408469e-06
6.469500e+04 1.408450e-06
6.470000e+04 1.408431e-06
6.470500e+04 1.408412e-06
6.471000e+04 1.408393e-06
6.471500e+04 1.408374e-06
6.472000e+04 1.408355e-06
6.472500e+04 1.408336e-06
6.473000e+04 1.408316e-06
6.473500e+04 1.408297e-06
6.474000e+04 1.408278e-06
6.474500e+04 1.408259e-06
6.475000e+04 1.408240e-06
6.475500e+04 1.408221e-06
6.476000e+04 1.408202e-06
6.476500e+04 1.408183e-06
6.477000e+04 1.408163e-06
6.477500e+04 1.408144e-06
6.478000e+04 1.408125e-06
6.478500e+04 1.408106e-06
6.479000e+04 1.408087e-06
6.479500e+04 1.408068e-06
6.480000e+04 1.408049e-06
6.480500e+04 1.408030e-06
6.481000e+04 1.408010e-06
6.481500e+04 1.407991e-06
6.482000e+04 1.407972e-06
6.482500e+04 1.407953e-06
6.483000e+04 1.407934e-06
6.483500e+04 1.407915e-06
6.484000e+04 1.407896e-06
6.484500e+04 1.407876e-06
6.485000e+04 1.407857e-06
6.485500e+04 1.407838e-06
6.486000e+04 1.407819e-06
6.486500e+04 1.407800e-06
6.487000e+04 1.407781e-06
6.487500e+04 1.407761e-06
6.488000e+04 1.407742e-06
6.488500e+04 1.407723e-06
6.489000e+04 1.407704e-06
6.489500e+04 1.407685e-06
6.490000e+04 1.407666e-06
6.490500e+04 1.407647e-06
6.491000e+04 1.407627e-06
6.491500e+04 1.407608e-06
6.492000e+04 1.407589e-06
6.492500e+04 1.407570e-06
6.493000e+04 1.407551e-06
6.493500e+04 1.407532e-06
6.494000e+04 1.407512e-06
6.494500e+04 1.407493e-06
6.495000e+04 1.407474e-06
6.495500e+04 1.407455e-06
6.496000e+04 1.407436e-06
6.496500e+04 1.407417e-06
6.497000e+04 1.407397e-06
6.497500e+04 1.407378e-06
6.498000e+04 1.407359e-06
6.498500e+04 1.407340e-06
6.499000e+04 1.407321e-06
6.499500e+04 1.407302e-06
6.500000e+04 1.407282e-06
6.500500e+04 1.407263e-06
6.501000e+04 1.407244e-06
6.501500e+04 1.407225e-06
6.502000e+04 1.407206e-06
6.502500e+04 1.407187e-06
6.503000e+04 1.407167e-06
6.503500e+04 1.407148e-06
6.504000e+04 1.407129e-06
6.504500e+04 1.407110e-06
6.505000e+04 1.407091e-06
6.505500e+04 1.407071e-06
6.506000e+04 1.407052e-06
6.506500e+04 1.407033e-06
6.507000e+04 1.407014e-06
6.507500e+04 1.406995e-06
6.508000e+04 1.406975e-06
6.508500e+04 1.406956e-06
6.509000e+04 1.406937e-06
6.509500e+04 1.406918e-06
6.510000e+04 1.406899e-06
6.510500e+04 1.406880e-06
6.511000e+04 1.406860e-06
6.511500e+04 1.406841e-06
6.512000e+04 1.406822e-06
6.512500e+04 1.406803e-06
6.513000e+04 1.406784e-06
6.513500e+04 1.406764e-06
6.514000e+04 1.406745e-06
6.514500e+04 1.406726e-06
6.515000e+04 1.406707e-06
6.515500e+04 1.406688e-06
6.516000e+04 1.406668e-06
6.516500e+04 1.406649e-06
6.517000e+04 1.406630e-06
6.517500e+04 1.406611e-06
6.518000e+04 1.406591e-06
6.518500e+04 1.406572e-06
6.519000e+04 1.406553e-06
6.519500e+04 1.406534e-06
6.520000e+04 1.406515e-06
6.520500e+04 1.406495e-06
6.521000e+04 1.406476e-06
6.521500e+04 1.406457e-06
6.522000e+04 1.406438e-06
6.522500e+04 1.406419e-06
6.523000e+04 1.406399e-06
6.523500e+04 1.406380e-06
6.524000e+04 1.406361e-06
6.524500e+04 1.406342e-06
6.525000e+04 1.406322e-06
6.525500e+04 1.406303e-06
6.526000e+04 1.406284e-06
6.526500e+04 1.406265e-06
6.527000e+04 1.406246e-06
6.527500e+04 1.406226e-06
6.528000e+04 1.406207e-06
6.528500e+04 1.406188e-06
6.529000e+04 1.406169e-06
6.529500e+04 1.406149e-06
6.530000e+04 1.406130e-06
6.530500e+04 1.406111e-06
6.531000e+04 1.406092e-06
6.531500e+04 1.406072e-06
6.532000e+04 1.406053e-06
6.532500e+04 1.406034e-06
6.533000e+04 1.406015e-06
6.533500e+04 1.405996e-06
6.534000e+04 1.405976e-06
6.534500e+04 1.405957e-06
6.535000e+04 1.405938e-06
6.535500e+04 1.405919e-06
6.536000e+04 1.405899e-06
6.536500e+04 1.405880e-06
6.537000e+04 1.405861e-06
6.537500e+04 1.405842e-06
6.538000e+04 1.405822e-06
6.538500e+04 1.405803e-06
6.539000e+04 1.405784e-06
6.539500e+04 1.405765e-06
6.540000e+04 1.405745e-06
6.540500e+04 1.405726e-06
6.541000e+04 1.405707e-06
6.541500e+04 1.405688e-06
6.542000e+04 1.405668e-06
6.542500e+04 1.405649e-06
6.543000e+04 1.405630e-06
6.543500e+04 1.405611e-06
6.544000e+04 1.405591e-06
6.544500e+04 1.405572e-06
6.545000e+04 1.405553e-06
6.545500e+04 1.405534e-06
6.546000e+04 1.405514e-06
6.546500e+04 1.405495e-06
6.547000e+04 1.405476e-06
6.547500e+04 1.405456e-06
6.548000e+04 1.405437e-06
6.548500e+04 1.405418e-06
6.549000e+04 1.405399e-06
6.549500e+04 1.405379e-06
6.550000e+04 1.405360e-06
6.550500e+04 1.405341e-06
6.551000e+04 1.405322e-06
6.551500e+04 1.405302e-06
6.552000e+04 1.405283e-06
6.552500e+04 1.405264e-06
6.553000e+04 1.405245e-06
6.553500e+04 1.405225e-06
6.554000e+04 1.405206e-06
6.554500e+04 1.405187e-06
6.555000e+04 1.405167e-06
6.555500e+04 1.405148e-06
6.556000e+04 1.405129e-06
6.556500e+04 1.405110e-06
6.557000e+04 1.405090e-06
6.557500e+04 1.405071e-06
6.558000e+04 1.405052e-06
6.558500e+04 1.405032e-06
6.559000e+04 1.405013e-06
6.559500e+04 1.404994e-06
6.560000e+04 1.404975e-06
6.560500e+04 1.404955e-06
6.561000e+04 1.404936e-06
6.561500e+04 1.404917e-06
6.562000e+04 1.404897e-06
6.562500e+04 1.404878e-06
6.563000e+04 1.404859e-06
6.563500e+04 1.404840e-06
6.564000e+04 1.404820e-06
6.564500e+04 1.404801e-06
6.565000e+04 1.404782e-06
6.565500e+04 1.404762e-06
6.566000e+04 1.404743e-06
6.566500e+04 1.404724e-06
6.567000e+04 1.404704e-06
6.567500e+04 1.404685e-06
6.568000e+04 1.404666e-06
6.568500e+04 1.404647e-06
6.569000e+04 1.404627e-06
6.569500e+04 1.404608e-06
6.570000e+04 1.404589e-06
6.570500e+04 1.404569e-06
6.571000e+04 1.404550e-06
6.571500e+04 1.404531e-06
6.572000e+04 1.404511e-06
6.572500e+04 1.404492e-06
6.573000e+04 1.404473e-06
6.573500e+04 1.404453e-06
6.574000e+04 1.404434e-06
6.574500e+04 1.404415e-06
6.575000e+04 1.404395e-06
6.575500e+04 1.404376e-06
6.576000e+04 1.404357e-06
6.576500e+04 1.404338e-06
6.577000e+04 1.404318e-06
6.577500e+04 1.404299e-06
6.578000e+04 1.404280e-06
6.578500e+04 1.404260e-06
6.579000e+04 1.404241e-06
6.579500e+04 1.404222e-06
6.580000e+04 1.404202e-06
6.580500e+04 1.404183e-06
6.581000e+04 1.404164e-06
6.581500e+04 1.404144e-06
6.582000e+04 1.404125e-06
6.582500e+04 1.404106e-06
6.583000e+04 1.404086e-06
6.583500e+04 1.404067e-06
6.584000e+04 1.404048e-06
6.584500e+04 1.404028e-06
6.585000e+04 1.404009e-06
6.585500e+04 1.403990e-06
6.586000e+04 1.403970e-06
6.586500e+04 1.403951e-06
6.587000e+04 1.403932e-06
6.587500e+04 1.403912e-06
6.588000e+04 1.403893e-06
6.588500e+04 1.403874e-06
6.589000e+04 1.403854e-06
6.589500e+04 1.403835e-06
6.590000e+04 1.403816e-06
6.590500e+04 1.403796e-06
6.591000e+04 1.403777e-06
6.591500e+04 1.403758e-06
6.592000e+04 1.403738e-06
6.592500e+04 1.403719e-06
6.593000e+04 1.403699e-06
6.593500e+04 1.403680e-06
6.594000e+04 1.403661e-06
6.594500e+04 1.403641e-06
6.595000e+04 1.403622e-06
6.595500e+04 1.403603e-06
6.596000e+04 1.403583e-06
6.596500e+04 1.403564e-06
6.597000e+04 1.403545e-06
6.597500e+04 1.403525e-06
6.598000e+04 1.403506e-06
6.598500e+04 1.403487e-06
6.599000e+04 1.403467e-06
6.599500e+04 1.403448e-06
6.600000e+04 1.403428e-06
6.600500e+04 1.403409e-06
6.601000e+04 1.403390e-06
6.601500e+04 1.403370e-06
6.602000e+04 1.403351e-06
6.602500e+04 1.403332e-06
6.603000e+04 1.403312e-06
6.603500e+04 1.403293e-06
6.604000e+04 1.403274e-06
6.604500e+04 1.403254e-06
6.605000e+04 1.403235e-06
6.605500e+04 1.403215e-06
6.606000e+04 1.403196e-06
6.606500e+04 1.403177e-06
6.607000e+04 1.403157e-06
6.607500e+04 1.403138e-06
6.608000e+04 1.403119e-06
6.608500e+04 1.403099e-06
6.609000e+04 1.403080e-06
6.609500e+04 1.403060e-06
6.610000e+04 1.403041e-06
6.610500e+04 1.403022e-06
6.611000e+04 1.403002e-06
6.611500e+04 1.402983e-06
6.612000e+04 1.402963e-06
6.612500e+04 1.402944e-06
6.613000e+04 1.402925e-06
6.613500e+04 1.402905e-06
6.614000e+04 1.402886e-06
6.614500e+04 1.402867e-06
6.615000e+04 1.402847e-06
6.615500e+04 1.402828e-06
6.616000e+04 1.402808e-06
6.616500e+04 1.402789e-06
6.617000e+04 1.402770e-06
6.617500e+04 1.402750e-06
6.618000e+04 1.402731e-06
6.618500e+04 1.402711e-06
6.619000e+04 1.402692e-06
6.619500e+04 1.402673e-06
6.620000e+04 1.402653e-06
6.620500e+04 1.402634e-06
6.621000e+04 1.402614e-06
6.621500e+04 1.402595e-06
6.622000e+04 1.402576e-06
6.622500e+04 1.402556e-06
6.623000e+04 1.402537e-06
6.623500e+04 1.402517e-06
6.624000e+04 1.402498e-06
6.624500e+04 1.402479e-06
6.625000e+04 1.402459e-06
6.625500e+04 1.402440e-06
6.626000e+04 1.402420e-06
6.626500e+04 1.402401e-06
6.627000e+04 1.402381e-06
6.627500e+04 1.402362e-06
6.628000e+04 1.402343e-06
6.628500e+04 1.402323e-06
6.629000e+04 1.402304e-06
6.629500e+04 1.402284e-06
6.630000e+04 1.402265e-06
6.630500e+04 1.402246e-06
6.631000e+04 1.402226e-06
6.631500e+04 1.402207e-06
6.632000e+04 1.402187e-06
6.632500e+04 1.402168e-06
6.633000e+04 1.402148e-06
6.633500e+04 1.402129e-06
6.634000e+04 1.402110e-06
6.634500e+04 1.402090e-06
6.635000e+04 1.402071e-06
6.635500e+04 1.402051e-06
6.636000e+04 1.402032e-06
6.636500e+04 1.402012e-06
6.637000e+04 1.401993e-06
6.637500e+04 1.401974e-06
6.638000e+04 1.401954e-06
6.638500e+04 1.401935e-06
6.639000e+04 1.401915e-06
6.639500e+04 1.401896e-06
6.640000e+04 1.401876e-06
6.640500e+04 1.401857e-06
6.641000e+04 1.401838e-06
6.641500e+04 1.401818e-06
6.642000e+04 1.401799e-06
6.642500e+04 1.401779e-06
6.643000e+04 1.401760e-06
6.643500e+04 1.401740e-06
6.644000e+04 1.401721e-06
6.644500e+04 1.401701e-06
6.645000e+04 1.401682e-06
6.645500e+04 1.401663e-06
6.646000e+04 1.401643e-06
6.646500e+04 1.401624e-06
6.647000e+04 1.401604e-06
6.647500e+04 1.401585e-06
6.648000e+04 1.401565e-06
6.648500e+04 1.401546e-06
6.649000e+04 1.401526e-06
6.649500e+04 1.401507e-06
6.650000e+04 1.401487e-06
6.650500e+04 1.401468e-06
6.651000e+04 1.401449e-06
6.651500e+04 1.401429e-06
6.652000e+04 1.401410e-06
6.652500e+04 1.401390e-06
6.653000e+04 1.401371e-06
6.653500e+04 1.401351e-06
6.654000e+04 1.401332e-06
6.654500e+04 1.401312e-06
6.655000e+04 1.401293e-06
6.655500e+04 1.401273e-06
6.656000e+04 1.401254e-06
6.656500e+04 1.401234e-06
6.657000e+04 1.401215e-06
6.657500e+04 1.401195e-06
6.658000e+04 1.401176e-06
6.658500e+04 1.401157e-06
6.659000e+04 1.401137e-06
6.659500e+04 1.401118e-06
6.660000e+04 1.401098e-06
6.660500e+04 1.401079e-06
6.661000e+04 1.401059e-06
6.661500e+04 1.401040e-06
6.662000e+04 1.401020e-06
6.662500e+04 1.401001e-06
6.663000e+04 1.400981e-06
6.663500e+04 1.400962e-06
6.664000e+04 1.400942e-06
6.664500e+04 1.400923e-06
6.665000e+04 1.400903e-06
6.665500e+04 1.400884e-06
6.666000e+04 1.400864e-06
6.666500e+04 1.400845e-06
6.667000e+04 1.400825e-06
6.667500e+04 1.400806e-06
6.668000e+04 1.400786e-06
6.668500e+04 1.400767e-06
6.669000e+04 1.400747e-06
6.669500e+04 1.400728e-06
6.670000e+04 1.400708e-06
6.670500e+04 1.400689e-06
6.671000e+04 1.400669e-06
6.671500e+04 1.400650e-06
6.672000e+04 1.400630e-06
6.672500e+04 1.400611e-06
6.673000e+04 1.400591e-06
6.673500e+04 1.400572e-06
6.674000e+04 1.400552e-06
6.674500e+04 1.400533e-06
6.675000e+04 1.400513e-06
6.675500e+04 1.400494e-06
6.676000e+04 1.400474e-06
6.676500e+04 1.400455e-06
6.677000e+04 1.400435e-06
6.677500e+04 1.400416e-06
6.678000e+04 1.400396e-06
6.678500e+04 1.400377e-06
6.679000e+04 1.400357e-06
6.679500e+04 1.400338e-06
6.680000e+04 1.400318e-06
6.680500e+04 1.400299e-06
6.681000e+04 1.400279e-06
6.681500e+04 1.400260e-06
6.682000e+04 1.400240e-06
6.682500e+04 1.400221e-06
6.683000e+04 1.400201e-06
6.683500e+04 1.400182e-06
6.684000e+04 1.400162e-06
6.684500e+04 1.400143e-06
6.685000e+04 1.400123e-06
6.685500e+04 1.400104e-06
6.686000e+04 1.400084e-06
6.686500e+04 1.400065e-06
6.687000e+04 1.400045e-06
6.687500e+04 1.400026e-06
6.688000e+04 1.400006e-06
6.688500e+04 1.399987e-06
6.689000e+04 1.399967e-06
6.689500e+04 1.399948e-06
6.690000e+04 1.399928e-06
6.690500e+04 1.399908e-06
6.691000e+04 1.399889e-06
6.691500e+04 1.399869e-06
6.692000e+04 1.399850e-06
6.692500e+04 1.399830e-06
6.693000e+04 1.399811e-06
6.693500e+04 1.399791e-06
6.694000e+04 1.399772e-06
6.694500e+04 1.399752e-06
6.695000e+04 1.399733e-06
6.695500e+04 1.399713e-06
6.696000e+04 1.399694e-06
6.696500e+04 1.399674e-06
6.697000e+04 1.399654e-06
6.697500e+04 1.399635e-06
6.698000e+04 1.399615e-06
6.698500e+04 1.399596e-06
6.699000e+04 1.399576e-06
6.699500e+04 1.399557e-06
6.700000e+04 1.399537e-06
6.700500e+04 1.399518e-06
6.701000e+04 1.399498e-06
6.701500e+04 1.399479e-06
6.702000e+04 1.399459e-06
6.702500e+04 1.399439e-06
6.703000e+04 1.399420e-06
6.703500e+04 1.399400e-06
6.704000e+04 1.399381e-06
6.704500e+04 1.399361e-06
6.705000e+04 1.399342e-06
6.705500e+04 1.399322e-06
6.706000e+04 1.399303e-06
6.706500e+04 1.399283e-06
6.707000e+04 1.399263e-06
6.707500e+04 1.399244e-06
6.708000e+04 1.399224e-06
6.708500e+04 1.399205e-06
6.709000e+04 1.399185e-06
6.709500e+04 1.399166e-06
6.710000e+04 1.399146e-06
6.710500e+04 1.399126e-06
6.711000e+04 1.399107e-06
6.711500e+04 1.399087e-06
6.712000e+04 1.399068e-06
6.712500e+04 1.399048e-06
6.713000e+04 1.399029e-06
6.713500e+04 1.399009e-06
6.714000e+04 1.398989e-06
6.714500e+04 1.398970e-06
6.715000e+04 1.398950e-06
6.715500e+04 1.398931e-06
6.716000e+04 1.398911e-06
6.716500e+04 1.398892e-06
6.717000e+04 1.398872e-06
6.717500e+04 1.398852e-06
6.718000e+04 1.398833e-06
6.718500e+04 1.398813e-06
6.719000e+04 1.398794e-06
6.719500e+04 1.398774e-06
6.720000e+04 1.398755e-06
6.720500e+04 1.398735e-06
6.721000e+04 1.398715e-06
6.721500e+04 1.398696e-06
6.722000e+04 1.398676e-06
6.722500e+04 1.398657e-06
6.723000e+04 1.398637e-06
6.723500e+04 1.398617e-06
6.724000e+04 1.398598e-06
6.724500e+04 1.398578e-06
6.725000e+04 1.398559e-06
6.725500e+04 1.398539e-06
6.726000e+04 1.398519e-06
6.726500e+04 1.398500e-06
6.727000e+04 1.398480e-06
6.727500e+04 1.398461e-06
6.728000e+04 1.398441e-06
6.728500e+04 1.398421e-06
6.729000e+04 1.398402e-06
6.729500e+04 1.398382e-06
6.730000e+04 1.398363e-06
6.730500e+04 1.398343e-06
6.731000e+04 1.398323e-06
6.731500e+04 1.398304e-06
6.732000e+04 1.398284e-06
6.732500e+04 1.398265e-06
6.733000e+04 1.398245e-06
6.733500e+04 1.398225e-06
6.734000e+04 1.398206e-06
6.734500e+04 1.398186e-06
6.735000e+04 1.398167e-06
6.735500e+04 1.398147e-06
6.736000e+04 1.398127e-06
6.736500e+04 1.398108e-06
6.737000e+04 1.398088e-06
6.737500e+04 1.398069e-06
6.738000e+04 1.398049e-06
6.738500e+04 1.398029e-06
6.739000e+04 1.398010e-06
6.739500e+04 1.397990e-06
6.740000e+04 1.397970e-06
6.740500e+04 1.397951e-06
6.741000e+04 1.397931e-06
6.741500e+04 1.397912e-06
6.742000e+04 1.397892e-06
6.742500e+04 1.397872e-06
6.743000e+04 1.397853e-06
6.743500e+04 1.397833e-06
6.744000e+04 1.397813e-06
6.744500e+04 1.397794e-06
6.745000e+04 1.397774e-06
6.745500e+04 1.397755e-06
6.746000e+04 1.397735e-06
6.746500e+04 1.397715e-06
6.747000e+04 1.397696e-06
6.747500e+04 1.397676e-06
6.748000e+04 1.397656e-06
6.748500e+04 1.397637e-06
6.749000e+04 1.397617e-06
6.749500e+04 1.397597e-06
6.750000e+04 1.397578e-06
6.750500e+04 1.397558e-06
6.751000e+04 1.397539e-06
6.751500e+04 1.397519e-06
6.752000e+04 1.397499e-06
6.752500e+04 1.397480e-06
6.753000e+04 1.397460e-06
6.753500e+04 1.397440e-06
6.754000e+04 1.397421e-06
6.754500e+04 1.397401e-06
6.755000e+04 1.397381e-06
6.755500e+04 1.397362e-06
6.756000e+04 1.397342e-06
6.756500e+04 1.397322e-06
6.757000e+04 1.397303e-06
6.757500e+04 1.397283e-06
6.758000e+04 1.397263e-06
6.758500e+04 1.397244e-06
6.759000e+04 1.397224e-06
6.759500e+04 1.397205e-06
6.760000e+04 1.397185e-06
6.760500e+04 1.397165e-06
6.761000e+04 1.397146e-06
6.761500e+04 1.397126e-06
6.762000e+04 1.397106e-06
6.762500e+04 1.397087e-06
6.763000e+04 1.397067e-06
6.763500e+04 1.397047e-06
6.764000e+04 1.397028e-06
6.764500e+04 1.397008e-06
6.765000e+04 1.396988e-06
6.765500e+04 1.396969e-06
6.766000e+04 1.396949e-06
6.766500e+04 1.396929e-06
6.767000e+04 1.396910e-06
6.767500e+04 1.396890e-06
6.768000e+04 1.396870e-06
6.768500e+04 1.396851e-06
6.769000e+04 1.396831e-06
6.769500e+04 1.396811e-06
6.770000e+04 1.396792e-06
6.770500e+04 1.396772e-06
6.771000e+04 1.396752e-06
6.771500e+04 1.396733e-06
6.772000e+04 1.396713e-06
6.772500e+04 1.396693e-06
6.773000e+04 1.396673e-06
6.773500e+04 1.396654e-06
6.774000e+04 1.396634e-06
6.774500e+04 1.396614e-06
6.775000e+04 1.396595e-06
6.775500e+04 1.396575e-06
6.776000e+04 1.396555e-06
6.776500e+04 1.396536e-06
6.777000e+04 1.396516e-06
6.777500e+04 1.396496e-06
6.778000e+04 1.396477e-06
6.778500e+04 1.396457e-06
6.779000e+04 1.396437e-06
6.779500e+04 1.396418e-06
6.780000e+04 1.396398e-06
6.780500e+04 1.396378e-06
6.781000e+04 1.396358e-06
6.781500e+04 1.396339e-06
6.782000e+04 1.396319e-06
6.782500e+04 1.396299e-06
6.783000e+04 1.396280e-06
6.783500e+04 1.396260e-06
6.784000e+04 1.396240e-06
6.784500e+04 1.396221e-06
6.785000e+04 1.396201e-06
6.785500e+04 1.396181e-06
6.786000e+04 1.396161e-06
6.786500e+04 1.396142e-06
6.787000e+04 1.396122e-06
6.787500e+04 1.396102e-06
6.788000e+04 1.396083e-06
6.788500e+04 1.396063e-06
6.789000e+04 1.396043e-06
6.789500e+04 1.396024e-06
6.790000e+04 1.396004e-06
6.790500e+04 1.395984e-06
6.791000e+04 1.395964e-06
6.791500e+04 1.395945e-06
6.792000e+04 1.395925e-06
6.792500e+04 1.395905e-06
6.793000e+04 1.395886e-06
6.793500e+04 1.395866e-06
6.794000e+04 1.395846e-06
6.794500e+04 1.395826e-06
6.795000e+04 1.395807e-06
6.795500e+04 1.395787e-06
6.796000e+04 1.395767e-06
6.796500e+04 1.395748e-06
6.797000e+04 1.395728e-06
6.797500e+04 1.395708e-06
6.798000e+04 1.395688e-06
6.798500e+04 1.395669e-06
6.799000e+04 1.395649e-06
6.799500e+04 1.395629e-06
6.800000e+04 1.395609e-06
6.800500e+04 1.395590e-06
6.801000e+04 1.395570e-06
6.801500e+04 1.395550e-06
6.802000e+04 1.395531e-06
6.802500e+04 1.395511e-06
6.803000e+04 1.395491e-06
6.803500e+04 1.395471e-06
6.804000e+04 1.395452e-06
6.804500e+04 1.395432e-06
6.805000e+04 1.395412e-06
6.805500e+04 1.395392e-06
6.806000e+04 1.395373e-06
6.806500e+04 1.395353e-06
6.807000e+04 1.395333e-06
6.807500e+04 1.395313e-06
6.808000e+04 1.395294e-06
6.808500e+04 1.395274e-06
6.809000e+04 1.395254e-06
6.809500e+04 1.395234e-06
6.810000e+04 1.395215e-06
6.810500e+04 1.395195e-06
6.811000e+04 1.395175e-06
6.811500e+04 1.395155e-06
6.812000e+04 1.395136e-06
6.812500e+04 1.395116e-06
6.813000e+04 1.395096e-06
6.813500e+04 1.395076e-06
6.814000e+04 1.395057e-06
6.814500e+04 1.395037e-06
6.815000e+04 1.395017e-06
6.815500e+04 1.394997e-06
6.816000e+04 1.394978e-06
6.816500e+04 1.394958e-06
6.817000e+04 1.394938e-06
6.817500e+04 1.394918e-06
6.818000e+04 1.394899e-06
6.818500e+04 1.394879e-06
6.819000e+04 1.394859e-06
6.819500e+04 1.394839e-06
6.820000e+04 1.394820e-06
6.820500e+04 1.394800e-06
6.821000e+04 1.394780e-06
6.821500e+04 1.394760e-06
6.822000e+04 1.394741e-06
6.822500e+04 1.394721e-06
6.823000e+04 1.394701e-06
6.823500e+04 1.394681e-06
6.824000e+04 1.394661e-06
6.824500e+04 1.394642e-06
6.825000e+04 1.394622e-06
6.825500e+04 1.394602e-06
6.826000e+04 1.394582e-06
6.826500e+04 1.394563e-06
6.827000e+04 1.394543e-06
6.827500e+04 1.394523e-06
6.828000e+04 1.394503e-06
6.828500e+04 1.394483e-06
6.829000e+04 1.394464e-06
6.829500e+04 1.394444e-06
6.830000e+04 1.394424e-06
6.830500e+04 1.394404e-06
6.831000e+04 1.394385e-06
6.831500e+04 1.394365e-06
6.832000e+04 1.394345e-06
6.832500e+04 1.394325e-06
6.833000e+04 1.394305e-06
6.833500e+04 1.394286e-06
6.834000e+04 1.394266e-06
6.834500e+04 1.394246e-06
6.835000e+04 1.394226e-06
6.835500e+04 1.394206e-06
6.836000e+04 1.394187e-06
6.836500e+04 1.394167e-06
6.837000e+04 1.394147e-06
6.837500e+04 1.394127e-06
6.838000e+04 1.394107e-06
6.838500e+04 1.394088e-06
6.839000e+04 1.394068e-06
6.839500e+04 1.394048e-06
6.840000e+04 1.394028e-06
6.840500e+04 1.394008e-06
6.841000e+04 1.393989e-06
6.841500e+04 1.393969e-06
6.842000e+04 1.393949e-06
6.842500e+04 1.393929e-06
6.843000e+04 1.393909e-06
6.843500e+04 1.393890e-06
6.844000e+04 1.393870e-06
6.844500e+04 1.393850e-06
6.845000e+04 1.393830e-06
6.845500e+04 1.393810e-06
6.846000e+04 1.393791e-06
6.846500e+04 1.393771e-06
6.847000e+04 1.393751e-06
6.847500e+04 1.393731e-06
6.848000e+04 1.393711e-06
6.848500e+04 1.393692e-06
6.849000e+04 1.393672e-06
6.849500e+04 1.393652e-06
6.850000e+04 1.393632e-06
6.850500e+04 1.393612e-06
6.851000e+04 1.393592e-06
6.851500e+04 1.393573e-06
6.852000e+04 1.393553e-06
6.852500e+04 1.393533e-06
6.853000e+04 1.393513e-06
6.853500e+04 1.393493e-06
6.854000e+04 1.393474e-06
6.854500e+04 1.393454e-06
6.855000e+04 1.393434e-06
6.855500e+04 1.393414e-06
6.856000e+04 1.393394e-06
6.856500e+04 1.393374e-06
6.857000e+04 1.393355e-06
6.857500e+04 1.393335e-06
6.858000e+04 1.393315e-06
6.858500e+04 1.393295e-06
6.859000e+04 1.393275e-06
6.859500e+04 1.393255e-06
6.860000e+04 1.393236e-06
6.860500e+04 1.393216e-06
6.861000e+04 1.393196e-06
6.861500e+04 1.393176e-06
6.862000e+04 1.393156e-06
6.862500e+04 1.393136e-06
6.863000e+04 1.393117e-06
6.863500e+04 1.393097e-06
6.864000e+04 1.393077e-06
6.864500e+04 1.393057e-06
6.865000e+04 1.393037e-06
6.865500e+04 1.393017e-06
6.866000e+04 1.392997e-06
6.866500e+04 1.392978e-06
6.867000e+04 1.392958e-06
6.867500e+04 1.392938e-06
6.868000e+04 1.392918e-06
6.868500e+04 1.392898e-06
6.869000e+04 1.392878e-06
6.869500e+04 1.392859e-06
6.870000e+04 1.392839e-06
6.870500e+04 1.392819e-06
6.871000e+04 1.392799e-06
6.871500e+04 1.392779e-06
6.872000e+04 1.392759e-06
6.872500e+04 1.392739e-06
6.873000e+04 1.392720e-06
6.873500e+04 1.392700e-06
6.874000e+04 1.392680e-06
6.874500e+04 1.392660e-06
6.875000e+04 1.392640e-06
6.875500e+04 1.392620e-06
6.876000e+04 1.392600e-06
6.876500e+04 1.392581e-06
6.877000e+04 1.392561e-06
6.877500e+04 1.392541e-06
6.878000e+04 1.392521e-06
6.878500e+04 1.392501e-06
6.879000e+04 1.392481e-06
6.879500e+04 1.392461e-06
6.880000e+04 1.392441e-06
6.880500e+04 1.392422e-06
6.881000e+04 1.392402e-06
6.881500e+04 1.392382e-06
6.882000e+04 1.392362e-06
6.882500e+04 1.392342e-06
6.883000e+04 1.392322e-06
6.883500e+04 1.392302e-06
6.884000e+04 1.392282e-06
6.884500e+04 1.392263e-06
6.885000e+04 1.392243e-06
6.885500e+04 1.392223e-06
6.886000e+04 1.392203e-06
6.886500e+04 1.392183e-06
6.887000e+04 1.392163e-06
6.887500e+04 1.392143e-06
6.888000e+04 1.392123e-06
6.888500e+04 1.392104e-06
6.889000e+04 1.392084e-06
6.889500e+04 1.392064e-06
6.890000e+04 1.392044e-06
6.890500e+04 1.392024e-06
6.891000e+04 1.392004e-06
6.891500e+04 1.391984e-06
6.892000e+04 1.391964e-06
6.892500e+04 1.391944e-06
6.893000e+04 1.391925e-06
6.893500e+04 1.391905e-06
6.894000e+04 1.391885e-06
6.894500e+04 1.391865e-06
6.895000e+04 1.391845e-06
6.895500e+04 1.391825e-06
6.896000e+04 1.391805e-06
6.896500e+04 1.391785e-06
6.897000e+04 1.391765e-06
6.897500e+04 1.391745e-06
6.898000e+04 1.391726e-06
6.898500e+04 1.391706e-06
6.899000e+04 1.391686e-06
6.899500e+04 1.391666e-06
6.900000e+04 1.391646e-06
6.900500e+04 1.391626e-06
6.901000e+04 1.391606e-06
6.901500e+04 1.391586e-06
6.902000e+04 1.391566e-06
6.902500e+04 1.391546e-06
6.903000e+04 1.391526e-06
6.903500e+04 1.391507e-06
6.904000e+04 1.391487e-06
6.904500e+04 1.391467e-06
6.905000e+04 1.391447e-06
6.905500e+04 1.391427e-06
6.906000e+04 1.391407e-06
6.906500e+04 1.391387e-06
6.907000e+04 1.391367e-06
6.907500e+04 1.391347e-06
6.908000e+04 1.391327e-06
6.908500e+04 1.391307e-06
6.909000e+04 1.391288e-06
6.909500e+04 1.391268e-06
6.910000e+04 1.391248e-06
6.910500e+04 1.391228e-06
6.911000e+04 1.391208e-06
6.911500e+04 1.391188e-06
6.912000e+04 1.391168e-06
6.912500e+04 1.391148e-06
6.913000e+04 1.391128e-06
6.913500e+04 1.391108e-06
6.914000e+04 1.391088e-06
6.914500e+04 1.391068e-06
6.915000e+04 1.391048e-06
6.915500e+04 1.391028e-06
6.916000e+04 1.391009e-06
6.916500e+04 1.390989e-06
6.917000e+04 1.390969e-06
6.917500e+04 1.390949e-06
6.918000e+04 1.390929e-06
6.918500e+04 1.390909e-06
6.919000e+04 1.390889e-06
6.919500e+04 1.390869e-06
6.920000e+04 1.390849e-06
6.920500e+04 1.390829e-06
6.921000e+04 1.390809e-06
6.921500e+04 1.390789e-06
6.922000e+04 1.390769e-06
6.922500e+04 1.390749e-06
6.923000e+04 1.390729e-06
6.923500e+04 1.390709e-06
6.924000e+04 1.390689e-06
6.924500e+04 1.390670e-06
6.925000e+04 1.390650e-06
6.925500e+04 1.390630e-06
6.926000e+04 1.390610e-06
6.926500e+04 1.390590e-06
6.927000e+04 1.390570e-06
6.927500e+04 1.390550e-06
6.928000e+04 1.390530e-06
6.928500e+04 1.390510e-06
6.929000e+04 1.390490e-06
6.929500e+04 1.390470e-06
6.930000e+04 1.390450e-06
6.930500e+04 1.390430e-06
6.931000e+04 1.390410e-06
6.931500e+04 1.390390e-06
6.932000e+04 1.390370e-06
6.932500e+04 1.390350e-06
6.933000e+04 1.390330e-06
6.933500e+04 1.390310e-06
6.934000e+04 1.390290e-06
6.934500e+04 1.390270e-06
6.935000e+04 1.390250e-06
6.935500e+04 1.390230e-06
6.936000e+04 1.390211e-06
6.936500e+04 1.390191e-06
6.937000e+04 1.390171e-06
6.937500e+04 1.390151e-06
6.938000e+04 1.390131e-06
6.938500e+04 1.390111e-06
6.939000e+04 1.390091e-06
6.939500e+04 1.390071e-06
6.940000e+04 1.390051e-06
6.940500e+04 1.390031e-06
6.941000e+04 1.390011e-06
6.941500e+04 1.389991e-06
6.942000e+04 1.389971e-06
6.942500e+04 1.389951e-06
6.943000e+04 1.389931e-06
6.943500e+04 1.389911e-06
6.944000e+04 1.389891e-06
6.944500e+04 1.389871e-06
6.945000e+04 1.389851e-06
6.945500e+04 1.389831e-06
6.946000e+04 1.389811e-06
6.946500e+04 1.389791e-06
6.947000e+04 1.389771e-06
6.947500e+04 1.389751e-06
6.948000e+04 1.389731e-06
6.948500e+04 1.389711e-06
6.949000e+04 1.389691e-06
6.949500e+04 1.389671e-06
6.950000e+04 1.389651e-06
6.950500e+04 1.389631e-06
6.951000e+04 1.389611e-06
6.951500e+04 1.389591e-06
6.952000e+04 1.389571e-06
6.952500e+04 1.389551e-06
6.953000e+04 1.389531e-06
6.953500e+04 1.389511e-06
6.954000e+04 1.389491e-06
6.954500e+04 1.389471e-06
6.955000e+04 1.389451e-06
6.955500e+04 1.389431e-06
6.956000e+04 1.389411e-06
6.956500e+04 1.389391e-06
6.957000e+04 1.389371e-06
6.957500e+04 1.389351e-06
6.958000e+04 1.389331e-06
6.958500e+04 1.389311e-06
6.959000e+04 1.389291e-06
6.959500e+04 1.389271e-06
6.960000e+04 1.389251e-06
6.960500e+04 1.389231e-06
6.961000e+04 1.389211e-06
6.961500e+04 1.389191e-06
6.962000e+04 1.389171e-06
6.962500e+04 1.389151e-06
6.963000e+04 1.389131e-06
6.963500e+04 1.389111e-06
6.964000e+04 1.389091e-06
6.964500e+04 1.389071e-06
6.965000e+04 1.389051e-06
6.965500e+04 1.389031e-06
6.966000e+04 1.389011e-06
6.966500e+04 1.388991e-06
6.967000e+04 1.388971e-06
6.967500e+04 1.388951e-06
6.968000e+04 1.388931e-06
6.968500e+04 1.388911e-06
6.969000e+04 1.388891e-06
6.969500e+04 1.388871e-06
6.970000e+04 1.388851e-06
6.970500e+04 1.388831e-06
6.971000e+04 1.388811e-06
6.971500e+04 1.388791e-06
6.972000e+04 1.388771e-06
6.972500e+04 1.388751e-06
6.973000e+04 1.388731e-06
6.973500e+04 1.388710e-06
6.974000e+04 1.388690e-06
6.974500e+04 1.388670e-06
6.975000e+04 1.388650e-06
6.975500e+04 1.388630e-06
6.976000e+04 1.388610e-06
6.976500e+04 1.388590e-06
6.977000e+04 1.388570e-06
6.977500e+04 1.388550e-06
6.978000e+04 1.388530e-06
6.978500e+04 1.388510e-06
6.979000e+04 1.388490e-06
6.979500e+04 1.388470e-06
6.980000e+04 1.388450e-06
6.980500e+04 1.388430e-06
6.981000e+04 1.388410e-06
6.981500e+04 1.388390e-06
6.982000e+04 1.388370e-06
6.982500e+04 1.388350e-06
6.983000e+04 1.388330e-06
6.983500e+04 1.388310e-06
6.984000e+04 1.388290e-06
6.984500e+04 1.388270e-06
6.985000e+04 1.388250e-06
6.985500e+04 1.388229e-06
6.986000e+04 1.388209e-06
6.986500e+04 1.388189e-06
6.987000e+04 1.388169e-06
6.987500e+04 1.388149e-06
6.988000e+04 1.388129e-06
6.988500e+04 1.388109e-06
6.989000e+04 1.388089e-06
6.989500e+04 1.388069e-06
6.990000e+04 1.388049e-06
6.990500e+04 1.388029e-06
6.991000e+04 1.388009e-06
6.991500e+04 1.387989e-06
6.992000e+04 1.387969e-06
6.992500e+04 1.387949e-06
6.993000e+04 1.387929e-06
6.993500e+04 1.387908e-06
6.994000e+04 1.387888e-06
6.994500e+04 1.387868e-06
6.995000e+04 1.387848e-06
6.995500e+04 1.387828e-06
6.996000e+04 1.387808e-06
6.996500e+04 1.387788e-06
6.997000e+04 1.387768e-06
6.997500e+04 1.387748e-06
6.998000e+04 1.387728e-06
6.998500e+04 1.387708e-06
6.999000e+04 1.387688e-06
6.999500e+04 1.387668e-06
7.000000e+04 1.387648e-06
7.000500e+04 1.387627e-06
7.001000e+04 1.387607e-06
7.001500e+04 1.387587e-06
7.002000e+04 1.387567e-06
7.002500e+04 1.387547e-06
7.003000e+04 1.387527e-06
7.003500e+04 1.387507e-06
7.004000e+04 1.387487e-06
7.004500e+04 1.387467e-06
7.005000e+04 1.387447e-06
7.005500e+04 1.387427e-06
7.006000e+04 1.387407e-06
7.006500e+04 1.387386e-06
7.007000e+04 1.387366e-06
7.007500e+04 1.387346e-06
7.008000e+04 1.387326e-06
7.008500e+04 1.387306e-06
7.009000e+04 1.387286e-06
7.009500e+04 1.387266e-06
7.010000e+04 1.387246e-06
7.010500e+04 1.387226e-06
7.011000e+04 1.387206e-06
7.011500e+04 1.387186e-06
7.012000e+04 1.387165e-06
7.012500e+04 1.387145e-06
7.013000e+04 1.387125e-06
7.013500e+04 1.387105e-06
7.014000e+04 1.387085e-06
7.014500e+04 1.387065e-06
7.015000e+04 1.387045e-06
7.015500e+04 1.387025e-06
7.016000e+04 1.387005e-06
7.016500e+04 1.386985e-06
7.017000e+04 1.386964e-06
7.017500e+04 1.386944e-06
7.018000e+04 1.386924e-06
7.018500e+04 1.386904e-06
7.019000e+04 1.386884e-06
7.019500e+04 1.386864e-06
7.020000e+04 1.386844e-06
7.020500e+04 1.386824e-06
7.021000e+04 1.386804e-06
7.021500e+04 1.386783e-06
7.022000e+04 1.386763e-06
7.022500e+04 1.386743e-06
7.023000e+04 1.386723e-06
7.023500e+04 1.386703e-06
7.024000e+04 1.386683e-06
7.024500e+04 1.386663e-06
7.025000e+04 1.386643e-06
7.025500e+04 1.386622e-06
7.026000e+04 1.386602e-06
7.026500e+04 1.386582e-06
7.027000e+04 1.386562e-06
7.027500e+04 1.386542e-06
7.028000e+04 1.386522e-06
7.028500e+04 1.386502e-06
7.029000e+04 1.386482e-06
7.029500e+04 1.386461e-06
7.030000e+04 1.386441e-06
7.030500e+04 1.386421e-06
7.031000e+04 1.386401e-06
7.031500e+04 1.386381e-06
7.032000e+04 1.386361e-06
7.032500e+04 1.386341e-06
7.033000e+04 1.386321e-06
7.033500e+04 1.386300e-06
7.034000e+04 1.386280e-06
7.034500e+04 1.386260e-06
7.035000e+04 1.386240e-06
7.035500e+04 1.386220e-06
7.036000e+04 1.386200e-06
7.036500e+04 1.386180e-06
7.037000e+04 1.386159e-06
7.037500e+04 1.386139e-06
7.038000e+04 1.386119e-06
7.038500e+04 1.386099e-06
7.039000e+04 1.386079e-06
7.039500e+04 1.386059e-06
7.040000e+04 1.386039e-06
7.040500e+04 1.386018e-06
7.041000e+04 1.385998e-06
7.041500e+04 1.385978e-06
7.042000e+04 1.385958e-06
7.042500e+04 1.385938e-06
7.043000e+04 1.385918e-06
7.043500e+04 1.385898e-06
7.044000e+04 1.385877e-06
7.044500e+04 1.385857e-06
7.045000e+04 1.385837e-06
7.045500e+04 1.385817e-06
7.046000e+04 1.385797e-06
7.046500e+04 1.385777e-06
7.047000e+04 1.385756e-06
7.047500e+04 1.385736e-06
7.048000e+04 1.385716e-06
7.048500e+04 1.385696e-06
7.049000e+04 1.385676e-06
7.049500e+04 1.385656e-06
7.050000e+04 1.385635e-06
7.050500e+04 1.385615e-06
7.051000e+04 1.385595e-06
7.051500e+04 1.385575e-06
7.052000e+04 1.385555e-06
7.052500e+04 1.385535e-06
7.053000e+04 1.385515e-06
7.053500e+04 1.385494e-06
7.054000e+04 1.385474e-06
7.054500e+04 1.385454e-06
7.055000e+04 1.385434e-06
7.055500e+04 1.385414e-06
7.056000e+04 1.385393e-06
7.056500e+04 1.385373e-06
7.057000e+04 1.385353e-06
7.057500e+04 1.385333e-06
7.058000e+04 1.385313e-06
7.058500e+04 1.385293e-06
7.059000e+04 1.385272e-06
7.059500e+04 1.385252e-06
7.060000e+04 1.385232e-06
7.060500e+04 1.385212e-06
7.061000e+04 1.385192e-06
7.061500e+04 1.385172e-06
7.062000e+04 1.385151e-06
7.062500e+04 1.385131e-06
7.063000e+04 1.385111e-06
7.063500e+04 1.385091e-06
7.064000e+04 1.385071e-06
7.064500e+04 1.385050e-06
7.065000e+04 1.385030e-06
7.065500e+04 1.385010e-06
7.066000e+04 1.384990e-06
7.066500e+04 1.384970e-06
7.067000e+04 1.384949e-06
7.067500e+04 1.384929e-06
7.068000e+04 1.384909e-06
7.068500e+04 1.384889e-06
7.069000e+04 1.384869e-06
7.069500e+04 1.384849e-06
7.070000e+04 1.384828e-06
7.070500e+04 1.384808e-06
7.071000e+04 1.384788e-06
7.071500e+04 1.384768e-06
7.072000e+04 1.384748e-06
7.072500e+04 1.384727e-06
7.073000e+04 1.384707e-06
7.073500e+04 1.384687e-06
7.074000e+04 1.384667e-06
7.074500e+04 1.384647e-06
7.075000e+04 1.384626e-06
7.075500e+04 1.384606e-06
7.076000e+04 1.384586e-06
7.076500e+04 1.384566e-06
7.077000e+04 1.384545e-06
7.077500e+04 1.384525e-06
7.078000e+04 1.384505e-06
7.078500e+04 1.384485e-06
7.079000e+04 1.384465e-06
7.079500e+04 1.384444e-06
7.080000e+04 1.384424e-06
7.080500e+04 1.384404e-06
7.081000e+04 1.384384e-06
7.081500e+04 1.384364e-06
7.082000e+04 1.384343e-06
7.082500e+04 1.384323e-06
7.083000e+04 1.384303e-06
7.083500e+04 1.384283e-06
7.084000e+04 1.384262e-06
7.084500e+04 1.384242e-06
7.085000e+04 1.384222e-06
7.085500e+04 1.384202e-06
7.086000e+04 1.384182e-06
7.086500e+04 1.384161e-06
7.087000e+04 1.384141e-06
7.087500e+04 1.384121e-06
7.088000e+04 1.384101e-06
7.088500e+04 1.384080e-06
7.089000e+04 1.384060e-06
7.089500e+04 1.384040e-06
7.090000e+04 1.384020e-06
7.090500e+04 1.384000e-06
7.091000e+04 1.383979e-06
7.091500e+04 1.383959e-06
7.092000e+04 1.383939e-06
7.092500e+04 1.383919e-06
7.093000e+04 1.383898e-06
7.093500e+04 1.383878e-06
7.094000e+04 1.383858e-06
7.094500e+04 1.383838e-06
7.095000e+04 1.383817e-06
7.095500e+04 1.383797e-06
7.096000e+04 1.383777e-06
7.096500e+04 1.383757e-06
7.097000e+04 1.383736e-06
7.097500e+04 1.383716e-06
7.098000e+04 1.383696e-06
7.098500e+04 1.383676e-06
7.099000e+04 1.383656e-06
7.099500e+04 1.383635e-06
7.100000e+04 1.383615e-06
7.100500e+04 1.383595e-06
7.101000e+04 1.383575e-06
7.101500e+04 1.383554e-06
7.102000e+04 1.383534e-06
7.102500e+04 1.383514e-06
7.103000e+04 1.383494e-06
7.103500e+04 1.383473e-06
7.104000e+04 1.383453e-06
7.104500e+04 1.383433e-06
7.105000e+04 1.383413e-06
7.105500e+04 1.383392e-06
7.106000e+04 1.383372e-06
7.106500e+04 1.383352e-06
7.107000e+04 1.383331e-06
7.107500e+04 1.383311e-06
7.108000e+04 1.383291e-06
7.108500e+04 1.383271e-06
7.109000e+04 1.383250e-06
7.109500e+04 1.383230e-06
7.110000e+04 1.383210e-06
7.110500e+04 1.383190e-06
7.111000e+04 1.383169e-06
7.111500e+04 1.383149e-06
7.112000e+04 1.383129e-06
7.112500e+04 1.383109e-06
7.113000e+04 1.383088e-06
7.113500e+04 1.383068e-06
7.114000e+04 1.383048e-06
7.114500e+04 1.383028e-06
7.115000e+04 1.383007e-06
7.115500e+04 1.382987e-06
7.116000e+04 1.382967e-06
7.116500e+04 1.382946e-06
7.117000e+04 1.382926e-06
7.117500e+04 1.382906e-06
7.118000e+04 1.382886e-06
7.118500e+04 1.382865e-06
7.119000e+04 1.382845e-06
7.119500e+04 1.382825e-06
7.120000e+04 1.382804e-06
7.120500e+04 1.382784e-06
7.121000e+04 1.382764e-06
7.121500e+04 1.382744e-06
7.122000e+04 1.382723e-06
7.122500e+04 1.382703e-06
7.123000e+04 1.382683e-06
7.123500e+04 1.382663e-06
7.124000e+04 1.382642e-06
7.124500e+04 1.382622e-06
7.125000e+04 1.382602e-06
7.125500e+04 1.382581e-06
7.126000e+04 1.382561e-06
7.126500e+04 1.382541e-06
7.127000e+04 1.382520e-06
7.127500e+04 1.382500e-06
7.128000e+04 1.382480e-06
7.128500e+04 1.382460e-06
7.129000e+04 1.382439e-06
7.129500e+04 1.382419e-06
7.130000e+04 1.382399e-06
7.130500e+04 1.382378e-06
7.131000e+04 1.382358e-06
7.131500e+04 1.382338e-06
7.132000e+04 1.382318e-06
7.132500e+04 1.382297e-06
7.133000e+04 1.382277e-06
7.133500e+04 1.382257e-06
7.134000e+04 1.382236e-06
7.134500e+04 1.382216e-06
7.135000e+04 1.382196e-06
7.135500e+04 1.382175e-06
7.136000e+04 1.382155e-06
7.136500e+04 1.382135e-06
7.137000e+04 1.382114e-06
7.137500e+04 1.382094e-06
7.138000e+04 1.382074e-06
7.138500e+04 1.382054e-06
7.139000e+04 1.382033e-06
7.139500e+04 1.382013e-06
7.140000e+04 1.381993e-06
7.140500e+04 1.381972e-06
7.141000e+04 1.381952e-06
7.141500e+04 1.381932e-06
7.142000e+04 1.381911e-06
7.142500e+04 1.381891e-06
7.143000e+04 1.381871e-06
7.143500e+04 1.381850e-06
7.144000e+04 1.381830e-06
7.144500e+04 1.381810e-06
7.145000e+04 1.381789e-06
7.145500e+04 1.381769e-06
7.146000e+04 1.381749e-06
7.146500e+04 1.381728e-06
7.147000e+04 1.381708e-06
7.147500e+04 1.381688e-06
7.148000e+04 1.381668e-06
7.148500e+04 1.381647e-06
7.149000e+04 1.381627e-06
7.149500e+04 1.381607e-06
7.150000e+04 1.381586e-06
7.150500e+04 1.381566e-06
7.151000e+04 1.381546e-06
7.151500e+04 1.381525e-06
7.152000e+04 1.381505e-06
7.152500e+04 1.381485e-06
7.153000e+04 1.381464e-06
7.153500e+04 1.381444e-06
7.154000e+04 1.381424e-06
7.154500e+04 1.381403e-06
7.155000e+04 1.381383e-06
7.155500e+04 1.381363e-06
7.156000e+04 1.381342e-06
7.156500e+04 1.381322e-06
7.157000e+04 1.381302e-06
7.157500e+04 1.381281e-06
7.158000e+04 1.381261e-06
7.158500e+04 1.381240e-06
7.159000e+04 1.381220e-06
7.159500e+04 1.381200e-06
7.160000e+04 1.381179e-06
7.160500e+04 1.381159e-06
7.161000e+04 1.381139e-06
7.161500e+04 1.381118e-06
7.162000e+04 1.381098e-06
7.162500e+04 1.381078e-06
7.163000e+04 1.381057e-06
7.163500e+04 1.381037e-06
7.164000e+04 1.381017e-06
7.164500e+04 1.380996e-06
7.165000e+04 1.380976e-06
7.165500e+04 1.380956e-06
7.166000e+04 1.380935e-06
7.166500e+04 1.380915e-06
7.167000e+04 1.380895e-06
7.167500e+04 1.380874e-06
7.168000e+04 1.380854e-06
7.168500e+04 1.380833e-06
7.169000e+04 1.380813e-06
7.169500e+04 1.380793e-06
7.170000e+04 1.380772e-06
7.170500e+04 1.380752e-06
7.171000e+04 1.380732e-06
7.171500e+04 1.380711e-06
7.172000e+04 1.380691e-06
7.172500e+04 1.380671e-06
7.173000e+04 1.380650e-06
7.173500e+04 1.380630e-06
7.174000e+04 1.380609e-06
7.174500e+04 1.380589e-06
7.175000e+04 1.380569e-06
7.175500e+04 1.380548e-06
7.176000e+04 1.380528e-06
7.176500e+04 1.380508e-06
7.177000e+04 1.380487e-06
7.177500e+04 1.380467e-06
7.178000e+04 1.380446e-06
7.178500e+04 1.380426e-06
7.179000e+04 1.380406e-06
7.179500e+04 1.380385e-06
7.180000e+04 1.380365e-06
7.180500e+04 1.380345e-06
7.181000e+04 1.380324e-06
7.181500e+04 1.380304e-06
7.182000e+04 1.380283e-06
7.182500e+04 1.380263e-06
7.183000e+04 1.380243e-06
7.183500e+04 1.380222e-06
7.184000e+04 1.380202e-06
7.184500e+04 1.380182e-06
7.185000e+04 1.380161e-06
7.185500e+04 1.380141e-06
7.186000e+04 1.380120e-06
7.186500e+04 1.380100e-06
7.187000e+04 1.380080e-06
7.187500e+04 1.380059e-06
7.188000e+04 1.380039e-06
7.188500e+04 1.380018e-06
7.189000e+04 1.379998e-06
7.189500e+04 1.379978e-06
7.190000e+04 1.379957e-06
7.190500e+04 1.379937e-06
7.191000e+04 1.379916e-06
7.191500e+04 1.379896e-06
7.192000e+04 1.379876e-06
7.192500e+04 1.379855e-06
7.193000e+04 1.379835e-06
7.193500e+04 1.379814e-06
7.194000e+04 1.379794e-06
7.194500e+04 1.379774e-06
7.195000e+04 1.379753e-06
7.195500e+04 1.379733e-06
7.196000e+04 1.379712e-06
7.196500e+04 1.379692e-06
7.197000e+04 1.379672e-06
7.197500e+04 1.379651e-06
7.198000e+04 1.379631e-06
7.198500e+04 1.379610e-06
7.199000e+04 1.379590e-06
7.199500e+04 1.379570e-06
7.200000e+04 1.379549e-06
7.200500e+04 1.379529e-06
7.201000e+04 1.379508e-06
7.201500e+04 1.379488e-06
7.202000e+04 1.379468e-06
7.202500e+04 1.379447e-06
7.203000e+04 1.379427e-06
7.203500e+04 1.379406e-06
7.204000e+04 1.379386e-06
7.204500e+04 1.379365e-06
7.205000e+04 1.379345e-06
7.205500e+04 1.379325e-06
7.206000e+04 1.379304e-06
7.206500e+04 1.379284e-06
7.207000e+04 1.379263e-06
7.207500e+04 1.379243e-06
7.208000e+04 1.379222e-06
7.208500e+04 1.379202e-06
7.209000e+04 1.379182e-06
7.209500e+04 1.379161e-06
7.210000e+04 1.379141e-06
7.210500e+04 1.379120e-06
7.211000e+04 1.379100e-06
7.211500e+04 1.379079e-06
7.212000e+04 1.379059e-06
7.212500e+04 1.379039e-06
7.213000e+04 1.379018e-06
7.213500e+04 1.378998e-06
7.214000e+04 1.378977e-06
7.214500e+04 1.378957e-06
7.215000e+04 1.378936e-06
7.215500e+04 1.378916e-06
7.216000e+04 1.378896e-06
7.216500e+04 1.378875e-06
7.217000e+04 1.378855e-06
7.217500e+04 1.378834e-06
7.218000e+04 1.378814e-06
7.218500e+04 1.378793e-06
7.219000e+04 1.378773e-06
7.219500e+04 1.378753e-06
7.220000e+04 1.378732e-06
7.220500e+04 1.378712e-06
7.221000e+04 1.378691e-06
7.221500e+04 1.378671e-06
7.222000e+04 1.378650e-06
7.222500e+04 1.378630e-06
7.223000e+04 1.378609e-06
7.223500e+04 1.378589e-06
7.224000e+04 1.378568e-06
7.224500e+04 1.378548e-06
7.225000e+04 1.378528e-06
7.225500e+04 1.378507e-06
7.226000e+04 1.378487e-06
7.226500e+04 1.378466e-06
7.227000e+04 1.378446e-06
7.227500e+04 1.378425e-06
7.228000e+04 1.378405e-06
7.228500e+04 1.378384e-06
7.229000e+04 1.378364e-06
7.229500e+04 1.378343e-06
7.230000e+04 1.378323e-06
7.230500e+04 1.378303e-06
7.231000e+04 1.378282e-06
7.231500e+04 1.378262e-06
7.232000e+04 1.378241e-06
7.232500e+04 1.378221e-06
7.233000e+04 1.378200e-06
7.233500e+04 1.378180e-06
7.234000e+04 1.378159e-06
7.234500e+04 1.378139e-06
7.235000e+04 1.378118e-06
7.235500e+04 1.378098e-06
7.236000e+04 1.378077e-06
7.236500e+04 1.378057e-06
7.237000e+04 1.378037e-06
7.237500e+04 1.378016e-06
7.238000e+04 1.377996e-06
7.238500e+04 1.377975e-06
7.239000e+04 1.377955e-06
7.239500e+04 1.377934e-06
7.240000e+04 1.377914e-06
7.240500e+04 1.377893e-06
7.241000e+04 1.377873e-06
7.241500e+04 1.377852e-06
7.242000e+04 1.377832e-06
7.242500e+04 1.377811e-06
7.243000e+04 1.377791e-06
7.243500e+04 1.377770e-06
7.244000e+04 1.377750e-06
7.244500e+04 1.377729e-06
7.245000e+04 1.377709e-06
7.245500e+04 1.377688e-06
7.246000e+04 1.377668e-06
7.246500e+04 1.377647e-06
7.247000e+04 1.377627e-06
7.247500e+04 1.377606e-06
7.248000e+04 1.377586e-06
7.248500e+04 1.377565e-06
7.249000e+04 1.377545e-06
7.249500e+04 1.377524e-06
7.250000e+04 1.377504e-06
7.250500e+04 1.377483e-06
7.251000e+04 1.377463e-06
7.251500e+04 1.377443e-06
7.252000e+04 1.377422e-06
7.252500e+04 1.377402e-06
7.253000e+04 1.377381e-06
7.253500e+04 1.377361e-06
7.254000e+04 1.377340e-06
7.254500e+04 1.377320e-06
7.255000e+04 1.377299e-06
7.255500e+04 1.377279e-06
7.256000e+04 1.377258e-06
7.256500e+04 1.377238e-06
7.257000e+04 1.377217e-06
7.257500e+04 1.377197e-06
7.258000e+04 1.377176e-06
7.258500e+04 1.377155e-06
7.259000e+04 1.377135e-06
7.259500e+04 1.377114e-06
7.260000e+04 1.377094e-06
7.260500e+04 1.377073e-06
7.261000e+04 1.377053e-06
7.261500e+04 1.377032e-06
7.262000e+04 1.377012e-06
7.262500e+04 1.376991e-06
7.263000e+04 1.376971e-06
7.263500e+04 1.376950e-06
7.264000e+04 1.376930e-06
7.264500e+04 1.376909e-06
7.265000e+04 1.376889e-06
7.265500e+04 1.376868e-06
7.266000e+04 1.376848e-06
7.266500e+04 1.376827e-06
7.267000e+04 1.376807e-06
7.267500e+04 1.376786e-06
7.268000e+04 1.376766e-06
7.268500e+04 1.376745e-06
7.269000e+04 1.376725e-06
7.269500e+04 1.376704e-06
7.270000e+04 1.376684e-06
7.270500e+04 1.376663e-06
7.271000e+04 1.376643e-06
7.271500e+04 1.376622e-06
7.272000e+04 1.376602e-06
7.272500e+04 1.376581e-06
7.273000e+04 1.376560e-06
7.273500e+04 1.376540e-06
7.274000e+04 1.376519e-06
7.274500e+04 1.376499e-06
7.275000e+04 1.376478e-06
7.275500e+04 1.376458e-06
7.276000e+04 1.376437e-06
7.276500e+04 1.376417e-06
7.277000e+04 1.376396e-06
7.277500e+04 1.376376e-06
7.278000e+04 1.376355e-06
7.278500e+04 1.376335e-06
7.279000e+04 1.376314e-06
7.279500e+04 1.376294e-06
7.280000e+04 1.376273e-06
7.280500e+04 1.376252e-06
7.281000e+04 1.376232e-06
7.281500e+04 1.376211e-06
7.282000e+04 1.376191e-06
7.282500e+04 1.376170e-06
7.283000e+04 1.376150e-06
7.283500e+04 1.376129e-06
7.284000e+04 1.376109e-06
7.284500e+04 1.376088e-06
7.285000e+04 1.376068e-06
7.285500e+04 1.376047e-06
7.286000e+04 1.376026e-06
7.286500e+04 1.376006e-06
7.287000e+04 1.375985e-06
7.287500e+04 1.375965e-06
7.288000e+04 1.375944e-06
7.288500e+04 1.375924e-06
7.289000e+04 1.375903e-06
7.289500e+04 1.375883e-06
7.290000e+04 1.375862e-06
7.290500e+04 1.375841e-06
7.291000e+04 1.375821e-06
7.291500e+04 1.375800e-06
7.292000e+04 1.375780e-06
7.292500e+04 1.375759e-06
7.293000e+04 1.375739e-06
7.293500e+04 1.375718e-06
7.294000e+04 1.375698e-06
7.294500e+04 1.375677e-06
7.295000e+04 1.375656e-06
7.295500e+04 1.375636e-06
7.296000e+04 1.375615e-06
7.296500e+04 1.375595e-06
7.297000e+04 1.375574e-06
7.297500e+04 1.375554e-06
7.298000e+04 1.375533e-06
7.298500e+04 1.375512e-06
7.299000e+04 1.375492e-06
7.299500e+04 1.375471e-06
7.300000e+04 1.375451e-06
7.300500e+04 1.375430e-06
7.301000e+04 1.375410e-06
7.301500e+04 1.375389e-06
7.302000e+04 1.375368e-06
7.302500e+04 1.375348e-06
7.303000e+04 1.375327e-06
7.303500e+04 1.375307e-06
7.304000e+04 1.375286e-06
7.304500e+04 1.375266e-06
7.305000e+04 1.375245e-06
7.305500e+04 1.375224e-06
7.306000e+04 1.375204e-06
7.306500e+04 1.375183e-06
7.307000e+04 1.375163e-06
7.307500e+04 1.375142e-06
7.308000e+04 1.375122e-06
7.308500e+04 1.375101e-06
7.309000e+04 1.375080e-06
7.309500e+04 1.375060e-06
7.310000e+04 1.375039e-06
7.310500e+04 1.375019e-06
7.311000e+04 1.374998e-06
7.311500e+04 1.374977e-06
7.312000e+04 1.374957e-06
7.312500e+04 1.374936e-06
7.313000e+04 1.374916e-06
7.313500e+04 1.374895e-06
7.314000e+04 1.374874e-06
7.314500e+04 1.374854e-06
7.315000e+04 1.374833e-06
7.315500e+04 1.374813e-06
7.316000e+04 1.374792e-06
7.316500e+04 1.374771e-06
7.317000e+04 1.374751e-06
7.317500e+04 1.374730e-06
7.318000e+04 1.374710e-06
7.318500e+04 1.374689e-06
7.319000e+04 1.374668e-06
7.319500e+04 1.374648e-06
7.320000e+04 1.374627e-06
7.320500e+04 1.374607e-06
7.321000e+04 1.374586e-06
7.321500e+04 1.374565e-06
7.322000e+04 1.374545e-06
7.322500e+04 1.374524e-06
7.323000e+04 1.374504e-06
7.323500e+04 1.374483e-06
7.324000e+04 1.374462e-06
7.324500e+04 1.374442e-06
7.325000e+04 1.374421e-06
7.325500e+04 1.374401e-06
7.326000e+04 1.374380e-06
7.326500e+04 1.374359e-06
7.327000e+04 1.374339e-06
7.327500e+04 1.374318e-06
7.328000e+04 1.374297e-06
7.328500e+04 1.374277e-06
7.329000e+04 1.374256e-06
7.329500e+04 1.374236e-06
7.330000e+04 1.374215e-06
7.330500e+04 1.374194e-06
7.331000e+04 1.374174e-06
7.331500e+04 1.374153e-06
7.332000e+04 1.374133e-06
7.332500e+04 1.374112e-06
7.333000e+04 1.374091e-06
7.333500e+04 1.374071e-06
7.334000e+04 1.374050e-06
7.334500e+04 1.374029e-06
7.335000e+04 1.374009e-06
7.335500e+04 1.373988e-06
7.336000e+04 1.373968e-06
7.336500e+04 1.373947e-06
7.337000e+04 1.373926e-06
7.337500e+04 1.373906e-06
7.338000e+04 1.373885e-06
7.338500e+04 1.373864e-06
7.339000e+04 1.373844e-06
7.339500e+04 1.373823e-06
7.340000e+04 1.373802e-06
7.340500e+04 1.373782e-06
7.341000e+04 1.373761e-06
7.341500e+04 1.373741e-06
7.342000e+04 1.373720e-06
7.342500e+04 1.373699e-06
7.343000e+04 1.373679e-06
7.343500e+04 1.373658e-06
7.344000e+04 1.373637e-06
7.344500e+04 1.373617e-06
7.345000e+04 1.373596e-06
7.345500e+04 1.373575e-06
7.346000e+04 1.373555e-06
7.346500e+04 1.373534e-06
7.347000e+04 1.373514e-06
7.347500e+04 1.373493e-06
7.348000e+04 1.373472e-06
7.348500e+04 1.373452e-06
7.349000e+04 1.373431e-06
7.349500e+04 1.373410e-06
7.350000e+04 1.373390e-06
7.350500e+04 1.373369e-06
7.351000e+04 1.373348e-06
7.351500e+04 1.373328e-06
7.352000e+04 1.373307e-06
7.352500e+04 1.373286e-06
7.353000e+04 1.373266e-06
7.353500e+04 1.373245e-06
7.354000e+04 1.373224e-06
7.354500e+04 1.373204e-06
7.355000e+04 1.373183e-06
7.355500e+04 1.373162e-06
7.356000e+04 1.373142e-06
7.356500e+04 1.373121e-06
7.357000e+04 1.373100e-06
7.357500e+04 1.373080e-06
7.358000e+04 1.373059e-06
7.358500e+04 1.373038e-06
7.359000e+04 1.373018e-06
7.359500e+04 1.372997e-06
7.360000e+04 1.372976e-06
7.360500e+04 1.372956e-06
7.361000e+04 1.372935e-06
7.361500e+04 1.372914e-06
7.362000e+04 1.372894e-06
7.362500e+04 1.372873e-06
7.363000e+04 1.372852e-06
7.363500e+04 1.372832e-06
7.364000e+04 1.372811e-06
7.364500e+04 1.372790e-06
7.365000e+04 1.372770e-06
7.365500e+04 1.372749e-06
7.366000e+04 1.372728e-06
7.366500e+04 1.372708e-06
7.367000e+04 1.372687e-06
7.367500e+04 1.372666e-06
7.368000e+04 1.372646e-06
7.368500e+04 1.372625e-06
7.369000e+04 1.372604e-06
7.369500e+04 1.372584e-06
7.370000e+04 1.372563e-06
7.370500e+04 1.372542e-06
7.371000e+04 1.372522e-06
7.371500e+04 1.372501e-06
7.372000e+04 1.372480e-06
7.372500e+04 1.372460e-06
7.373000e+04 1.372439e-06
7.373500e+04 1.372418e-06
7.374000e+04 1.372397e-06
7.374500e+04 1.372377e-06
7.375000e+04 1.372356e-06
7.375500e+04 1.372335e-06
7.376000e+04 1.372315e-06
7.376500e+04 1.372294e-06
7.377000e+04 1.372273e-06
7.377500e+04 1.372253e-06
7.378000e+04 1.372232e-06
7.378500e+04 1.372211e-06
7.379000e+04 1.372191e-06
7.379500e+04 1.372170e-06
7.380000e+04 1.372149e-06
7.380500e+04 1.372128e-06
7.381000e+04 1.372108e-06
7.381500e+04 1.372087e-06
7.382000e+04 1.372066e-06
7.382500e+04 1.372046e-06
7.383000e+04 1.372025e-06
7.383500e+04 1.372004e-06
7.384000e+04 1.371984e-06
7.384500e+04 1.371963e-06
7.385000e+04 1.371942e-06
7.385500e+04 1.371921e-06
7.386000e+04 1.371901e-06
7.386500e+04 1.371880e-06
7.387000e+04 1.371859e-06
7.387500e+04 1.371839e-06
7.388000e+04 1.371818e-06
7.388500e+04 1.371797e-06
7.389000e+04 1.371776e-06
7.389500e+04 1.371756e-06
7.390000e+04 1.371735e-06
7.390500e+04 1.371714e-06
7.391000e+04 1.371694e-06
7.391500e+04 1.371673e-06
7.392000e+04 1.371652e-06
7.392500e+04 1.371631e-06
7.393000e+04 1.371611e-06
7.393500e+04 1.371590e-06
7.394000e+04 1.371569e-06
7.394500e+04 1.371549e-06
7.395000e+04 1.371528e-06
7.395500e+04 1.371507e-06
7.396000e+04 1.371486e-06
7.396500e+04 1.371466e-06
7.397000e+04 1.371445e-06
7.397500e+04 1.371424e-06
7.398000e+04 1.371404e-06
7.398500e+04 1.371383e-06
7.399000e+04 1.371362e-06
7.399500e+04 1.371341e-06
7.400000e+04 1.371321e-06
7.400500e+04 1.371300e-06
7.401000e+04 1.371279e-06
7.401500e+04 1.371258e-06
7.402000e+04 1.371238e-06
7.402500e+04 1.371217e-06
7.403000e+04 1.371196e-06
7.403500e+04 1.371176e-06
7.404000e+04 1.371155e-06
7.404500e+04 1.371134e-06
7.405000e+04 1.371113e-06
7.405500e+04 1.371093e-06
7.406000e+04 1.371072e-06
7.406500e+04 1.371051e-06
7.407000e+04 1.371030e-06
7.407500e+04 1.371010e-06
7.408000e+04 1.370989e-06
7.408500e+04 1.370968e-06
7.409000e+04 1.370947e-06
7.409500e+04 1.370927e-06
7.410000e+04 1.370906e-06
7.410500e+04 1.370885e-06
7.411000e+04 1.370864e-06
7.411500e+04 1.370844e-06
7.412000e+04 1.370823e-06
7.412500e+04 1.370802e-06
7.413000e+04 1.370781e-06
7.413500e+04 1.370761e-06
7.414000e+04 1.370740e-06
7.414500e+04 1.370719e-06
7.415000e+04 1.370698e-06
7.415500e+04 1.370678e-06
7.416000e+04 1.370657e-06
7.416500e+04 1.370636e-06
7.417000e+04 1.370615e-06
7.417500e+04 1.370595e-06
7.418000e+04 1.370574e-06
7.418500e+04 1.370553e-06
7.419000e+04 1.370532e-06
7.419500e+04 1.370512e-06
7.420000e+04 1.370491e-06
7.420500e+04 1.370470e-06
7.421000e+04 1.370449e-06
7.421500e+04 1.370429e-06
7.422000e+04 1.370408e-06
7.422500e+04 1.370387e-06
7.423000e+04 1.370366e-06
7.423500e+04 1.370346e-06
7.424000e+04 1.370325e-06
7.424500e+04 1.370304e-06
7.425000e+04 1.370283e-06
7.425500e+04 1.370262e-06
7.426000e+04 1.370242e-06
7.426500e+04 1.370221e-06
7.427000e+04 1.370200e-06
7.427500e+04 1.370179e-06
7.428000e+04 1.370159e-06
7.428500e+04 1.370138e-06
7.429000e+04 1.370117e-06
7.429500e+04 1.370096e-06
7.430000e+04 1.370076e-06
7.430500e+04 1.370055e-06
7.431000e+04 1.370034e-06
7.431500e+04 1.370013e-06
7.432000e+04 1.369992e-06
7.432500e+04 1.369972e-06
7.433000e+04 1.369951e-06
7.433500e+04 1.369930e-06
7.434000e+04 1.369909e-06
7.434500e+04 1.369888e-06
7.435000e+04 1.369868e-06
7.435500e+04 1.369847e-06
7.436000e+04 1.369826e-06
7.436500e+04 1.369805e-06
7.437000e+04 1.369785e-06
7.437500e+04 1.369764e-06
7.438000e+04 1.369743e-06
7.438500e+04 1.369722e-06
7.439000e+04 1.369701e-06
7.439500e+04 1.369681e-06
7.440000e+04 1.369660e-06
7.440500e+04 1.369639e-06
7.441000e+04 1.369618e-06
7.441500e+04 1.369597e-06
7.442000e+04 1.369577e-06
7.442500e+04 1.369556e-06
7.443000e+04 1.369535e-06
7.443500e+04 1.369514e-06
7.444000e+04 1.369494e-06
7.444500e+04 1.369473e-06
7.445000e+04 1.369452e-06
7.445500e+04 1.369431e-06
7.446000e+04 1.369410e-06
7.446500e+04 1.369390e-06
7.447000e+04 1.369369e-06
7.447500e+04 1.369348e-06
7.448000e+04 1.369327e-06
7.448500e+04 1.369306e-06
7.449000e+04 1.369286e-06
7.449500e+04 1.369265e-06
7.450000e+04 1.369244e-06
7.450500e+04 1.369223e-06
7.451000e+04 1.369202e-06
7.451500e+04 1.369181e-06
7.452000e+04 1.369161e-06
7.452500e+04 1.369140e-06
7.453000e+04 1.369119e-06
7.453500e+04 1.369098e-06
7.454000e+04 1.369077e-06
7.454500e+04 1.369057e-06
7.455000e+04 1.369036e-06
7.455500e+04 1.369015e-06
7.456000e+04 1.368994e-06
7.456500e+04 1.368973e-06
7.457000e+04 1.368953e-06
7.457500e+04 1.368932e-06
7.458000e+04 1.368911e-06
7.458500e+04 1.368890e-06
7.459000e+04 1.368869e-06
7.459500e+04 1.368848e-06
7.460000e+04 1.368828e-06
7.460500e+04 1.368807e-06
7.461000e+04 1.368786e-06
7.461500e+04 1.368765e-06
7.462000e+04 1.368744e-06
7.462500e+04 1.368724e-06
7.463000e+04 1.368703e-06
7.463500e+04 1.368682e-06
7.464000e+04 1.368661e-06
7.464500e+04 1.368640e-06
7.465000e+04 1.368619e-06
7.465500e+04 1.368599e-06
7.466000e+04 1.368578e-06
7.466500e+04 1.368557e-06
7.467000e+04 1.368536e-06
7.467500e+04 1.368515e-06
7.468000e+04 1.368494e-06
7.468500e+04 1.368474e-06
7.469000e+04 1.368453e-06
7.469500e+04 1.368432e-06
7.470000e+04 1.368411e-06
7.470500e+04 1.368390e-06
7.471000e+04 1.368369e-06
7.471500e+04 1.368349e-06
7.472000e+04 1.368328e-06
7.472500e+04 1.368307e-06
7.473000e+04 1.368286e-06
7.473500e+04 1.368265e-06
7.474000e+04 1.368244e-06
7.474500e+04 1.368223e-06
7.475000e+04 1.368203e-06
7.475500e+04 1.368182e-06
7.476000e+04 1.368161e-06
7.476500e+04 1.368140e-06
7.477000e+04 1.368119e-06
7.477500e+04 1.368098e-06
7.478000e+04 1.368078e-06
7.478500e+04 1.368057e-06
7.479000e+04 1.368036e-06
7.479500e+04 1.368015e-06
7.480000e+04 1.367994e-06
7.480500e+04 1.367973e-06
7.481000e+04 1.367952e-06
7.481500e+04 1.367932e-06
7.482000e+04 1.367911e-06
7.482500e+04 1.367890e-06
7.483000e+04 1.367869e-06
7.483500e+04 1.367848e-06
7.484000e+04 1.367827e-06
7.484500e+04 1.367806e-06
7.485000e+04 1.367786e-06
7.485500e+04 1.367765e-06
7.486000e+04 1.367744e-06
7.486500e+04 1.367723e-06
7.487000e+04 1.367702e-06
7.487500e+04 1.367681e-06
7.488000e+04 1.367660e-06
7.488500e+04 1.367640e-06
7.489000e+04 1.367619e-06
7.489500e+04 1.367598e-06
7.490000e+04 1.367577e-06
7.490500e+04 1.367556e-06
7.491000e+04 1.367535e-06
7.491500e+04 1.367514e-06
7.492000e+04 1.367494e-06
7.492500e+04 1.367473e-06
7.493000e+04 1.367452e-06
7.493500e+04 1.367431e-06
7.494000e+04 1.367410e-06
7.494500e+04 1.367389e-06
7.495000e+04 1.367368e-06
7.495500e+04 1.367347e-06
7.496000e+04 1.367327e-06
7.496500e+04 1.367306e-06
7.497000e+04 1.367285e-06
7.497500e+04 1.367264e-06
7.498000e+04 1.367243e-06
7.498500e+04 1.367222e-06
7.499000e+04 1.367201e-06
7.499500e+04 1.367180e-06
7.500000e+04 1.367160e-06
7.500500e+04 1.367139e-06
7.501000e+04 1.367118e-06
7.501500e+04 1.367097e-06
7.502000e+04 1.367076e-06
7.502500e+04 1.367055e-06
7.503000e+04 1.367034e-06
7.503500e+04 1.367013e-06
7.504000e+04 1.366992e-06
7.504500e+04 1.366972e-06
7.505000e+04 1.366951e-06
7.505500e+04 1.366930e-06
7.506000e+04 1.366909e-06
7.506500e+04 1.366888e-06
7.507000e+04 1.366867e-06
7.507500e+04 1.366846e-06
7.508000e+04 1.366825e-06
7.508500e+04 1.366804e-06
7.509000e+04 1.366784e-06
7.509500e+04 1.366763e-06
7.510000e+04 1.366742e-06
7.510500e+04 1.366721e-06
7.511000e+04 1.366700e-06
7.511500e+04 1.366679e-06
7.512000e+04 1.366658e-06
7.512500e+04 1.366637e-06
7.513000e+04 1.366616e-06
7.513500e+04 1.366595e-06
7.514000e+04 1.366575e-06
7.514500e+04 1.366554e-06
7.515000e+04 1.366533e-06
7.515500e+04 1.366512e-06
7.516000e+04 1.366491e-06
7.516500e+04 1.366470e-06
7.517000e+04 1.366449e-06
7.517500e+04 1.366428e-06
7.518000e+04 1.366407e-06
7.518500e+04 1.366386e-06
7.519000e+04 1.366365e-06
7.519500e+04 1.366345e-06
7.520000e+04 1.366324e-06
7.520500e+04 1.366303e-06
7.521000e+04 1.366282e-06
7.521500e+04 1.366261e-06
7.522000e+04 1.366240e-06
7.522500e+04 1.366219e-06
7.523000e+04 1.366198e-06
7.523500e+04 1.366177e-06
7.524000e+04 1.366156e-06
7.524500e+04 1.366135e-06
7.525000e+04 1.366115e-06
7.525500e+04 1.366094e-06
7.526000e+04 1.366073e-06
7.526500e+04 1.366052e-06
7.527000e+04 1.366031e-06
7.527500e+04 1.366010e-06
7.528000e+04 1.365989e-06
7.528500e+04 1.365968e-06
7.529000e+04 1.365947e-06
7.529500e+04 1.365926e-06
7.530000e+04 1.365905e-06
7.530500e+04 1.365884e-06
7.531000e+04 1.365863e-06
7.531500e+04 1.365842e-06
7.532000e+04 1.365822e-06
7.532500e+04 1.365801e-06
7.533000e+04 1.365780e-06
7.533500e+04 1.365759e-06
7.534000e+04 1.365738e-06
7.534500e+04 1.365717e-06
7.535000e+04 1.365696e-06
7.535500e+04 1.365675e-06
7.536000e+04 1.365654e-06
7.536500e+04 1.365633e-06
7.537000e+04 1.365612e-06
7.537500e+04 1.365591e-06
7.538000e+04 1.365570e-06
7.538500e+04 1.365549e-06
7.539000e+04 1.365528e-06
7.539500e+04 1.365508e-06
7.540000e+04 1.365487e-06
7.540500e+04 1.365466e-06
7.541000e+04 1.365445e-06
7.541500e+04 1.365424e-06
7.542000e+04 1.365403e-06
7.542500e+04 1.365382e-06
7.543000e+04 1.365361e-06
7.543500e+04 1.365340e-06
7.544000e+04 1.365319e-06
7.544500e+04 1.365298e-06
7.545000e+04 1.365277e-06
7.545500e+04 1.365256e-06
7.546000e+04 1.365235e-06
7.546500e+04 1.365214e-06
7.547000e+04 1.365193e-06
7.547500e+04 1.365172e-06
7.548000e+04 1.365151e-06
7.548500e+04 1.365130e-06
7.549000e+04 1.365110e-06
7.549500e+04 1.365089e-06
7.550000e+04 1.365068e-06
7.550500e+04 1.365047e-06
7.551000e+04 1.365026e-06
7.551500e+04 1.365005e-06
7.552000e+04 1.364984e-06
7.552500e+04 1.364963e-06
7.553000e+04 1.364942e-06
7.553500e+04 1.364921e-06
7.554000e+04 1.364900e-06
7.554500e+04 1.364879e-06
7.555000e+04 1.364858e-06
7.555500e+04 1.364837e-06
7.556000e+04 1.364816e-06
7.556500e+04 1.364795e-06
7.557000e+04 1.364774e-06
7.557500e+04 1.364753e-06
7.558000e+04 1.364732e-06
7.558500e+04 1.364711e-06
7.559000e+04 1.364690e-06
7.559500e+04 1.364669e-06
7.560000e+04 1.364648e-06
7.560500e+04 1.364627e-06
7.561000e+04 1.364606e-06
7.561500e+04 1.364585e-06
7.562000e+04 1.364564e-06
7.562500e+04 1.364543e-06
7.563000e+04 1.364522e-06
7.563500e+04 1.364502e-06
7.564000e+04 1.364481e-06
7.564500e+04 1.364460e-06
7.565000e+04 1.364439e-06
7.565500e+04 1.364418e-06
7.566000e+04 1.364397e-06
7.566500e+04 1.364376e-06
7.567000e+04 1.364355e-06
7.567500e+04 1.364334e-06
7.568000e+04 1.364313e-06
7.568500e+04 1.364292e-06
7.569000e+04 1.364271e-06
7.569500e+04 1.364250e-06
7.570000e+04 1.364229e-06
7.570500e+04 1.364208e-06
7.571000e+04 1.364187e-06
7.571500e+04 1.364166e-06
7.572000e+04 1.364145e-06
7.572500e+04 1.364124e-06
7.573000e+04 1.364103e-06
7.573500e+04 1.364082e-06
7.574000e+04 1.364061e-06
7.574500e+04 1.364040e-06
7.575000e+04 1.364019e-06
7.575500e+04 1.363998e-06
7.576000e+04 1.363977e-06
7.576500e+04 1.363956e-06
7.577000e+04 1.363935e-06
7.577500e+04 1.363914e-06
7.578000e+04 1.363893e-06
7.578500e+04 1.363872e-06
7.579000e+04 1.363851e-06
7.579500e+04 1.363830e-06
7.580000e+04 1.363809e-06
7.580500e+04 1.363788e-06
7.581000e+04 1.363767e-06
7.581500e+04 1.363746e-06
7.582000e+04 1.363725e-06
7.582500e+04 1.363704e-06
7.583000e+04 1.363683e-06
7.583500e+04 1.363662e-06
7.584000e+04 1.363641e-06
7.584500e+04 1.363620e-06
7.585000e+04 1.363599e-06
7.585500e+04 1.363578e-06
7.586000e+04 1.363557e-06
7.586500e+04 1.363536e-06
7.587000e+04 1.363515e-06
7.587500e+04 1.363494e-06
7.588000e+04 1.363473e-06
7.588500e+04 1.363452e-06
7.589000e+04 1.363431e-06
7.589500e+04 1.363410e-06
7.590000e+04 1.363389e-06
7.590500e+04 1.363368e-06
7.591000e+04 1.363347e-06
7.591500e+04 1.363326e-06
7.592000e+04 1.363305e-06
7.592500e+04 1.363284e-06
7.593000e+04 1.363263e-06
7.593500e+04 1.363242e-06
7.594000e+04 1.363221e-06
7.594500e+04 1.363200e-06
7.595000e+04 1.363179e-06
7.595500e+04 1.363157e-06
7.596000e+04 1.363136e-06
7.596500e+04 1.363115e-06
7.597000e+04 1.363094e-06
7.597500e+04 1.363073e-06
7.598000e+04 1.363052e-06
7.598500e+04 1.363031e-06
7.599000e+04 1.363010e-06
7.599500e+04 1.362989e-06
7.600000e+04 1.362968e-06
7.600500e+04 1.362947e-06
7.601000e+04 1.362926e-06
7.601500e+04 1.362905e-06
7.602000e+04 1.362884e-06
7.602500e+04 1.362863e-06
7.603000e+04 1.362842e-06
7.603500e+04 1.362821e-06
7.604000e+04 1.362800e-06
7.604500e+04 1.362779e-06
7.605000e+04 1.362758e-06
7.605500e+04 1.362737e-06
7.606000e+04 1.362716e-06
7.606500e+04 1.362695e-06
7.607000e+04 1.362674e-06
7.607500e+04 1.362653e-06
7.608000e+04 1.362632e-06
7.608500e+04 1.362611e-06
7.609000e+04 1.362590e-06
7.609500e+04 1.362569e-06
7.610000e+04 1.362547e-06
7.610500e+04 1.362526e-06
7.611000e+04 1.362505e-06
7.611500e+04 1.362484e-06
7.612000e+04 1.362463e-06
7.612500e+04 1.362442e-06
7.613000e+04 1.362421e-06
7.613500e+04 1.362400e-06
7.614000e+04 1.362379e-06
7.614500e+04 1.362358e-06
7.615000e+04 1.362337e-06
7.615500e+04 1.362316e-06
7.616000e+04 1.362295e-06
7.616500e+04 1.362274e-06
7.617000e+04 1.362253e-06
7.617500e+04 1.362232e-06
7.618000e+04 1.362211e-06
7.618500e+04 1.362190e-06
7.619000e+04 1.362169e-06
7.619500e+04 1.362148e-06
7.620000e+04 1.362126e-06
7.620500e+04 1.362105e-06
7.621000e+04 1.362084e-06
7.621500e+04 1.362063e-06
7.622000e+04 1.362042e-06
7.622500e+04 1.362021e-06
7.623000e+04 1.362000e-06
7.623500e+04 1.361979e-06
7.624000e+04 1.361958e-06
7.624500e+04 1.361937e-06
7.625000e+04 1.361916e-06
7.625500e+04 1.361895e-06
7.626000e+04 1.361874e-06
7.626500e+04 1.361853e-06
7.627000e+04 1.361832e-06
7.627500e+04 1.361810e-06
7.628000e+04 1.361789e-06
7.628500e+04 1.361768e-06
7.629000e+04 1.361747e-06
7.629500e+04 1.361726e-06
7.630000e+04 1.361705e-06
7.630500e+04 1.361684e-06
7.631000e+04 1.361663e-06
7.631500e+04 1.361642e-06
7.632000e+04 1.361621e-06
7.632500e+04 1.361600e-06
7.633000e+04 1.361579e-06
7.633500e+04 1.361558e-06
7.634000e+04 1.361536e-06
7.634500e+04 1.361515e-06
7.635000e+04 1.361494e-06
7.635500e+04 1.361473e-06
7.636000e+04 1.361452e-06
7.636500e+04 1.361431e-06
7.637000e+04 1.361410e-06
7.637500e+04 1.361389e-06
7.638000e+04 1.361368e-06
7.638500e+04 1.361347e-06
7.639000e+04 1.361326e-06
7.639500e+04 1.361305e-06
7.640000e+04 1.361283e-06
7.640500e+04 1.361262e-06
7.641000e+04 1.361241e-06
7.641500e+04 1.361220e-06
7.642000e+04 1.361199e-06
7.642500e+04 1.361178e-06
7.643000e+04 1.361157e-06
7.643500e+04 1.361136e-06
7.644000e+04 1.361115e-06
7.644500e+04 1.361094e-06
7.645000e+04 1.361073e-06
7.645500e+04 1.361051e-06
7.646000e+04 1.361030e-06
7.646500e+04 1.361009e-06
7.647000e+04 1.360988e-06
7.647500e+04 1.360967e-06
7.648000e+04 1.360946e-06
7.648500e+04 1.360925e-06
7.649000e+04 1.360904e-06
7.649500e+04 1.360883e-06
7.650000e+04 1.360862e-06
7.650500e+04 1.360840e-06
7.651000e+04 1.360819e-06
7.651500e+04 1.360798e-06
7.652000e+04 1.360777e-06
7.652500e+04 1.360756e-06
7.653000e+04 1.360735e-06
7.653500e+04 1.360714e-06
7.654000e+04 1.360693e-06
7.654500e+04 1.360672e-06
7.655000e+04 1.360650e-06
7.655500e+04 1.360629e-06
7.656000e+04 1.360608e-06
7.656500e+04 1.360587e-06
7.657000e+04 1.360566e-06
7.657500e+04 1.360545e-06
7.658000e+04 1.360524e-06
7.658500e+04 1.360503e-06
7.659000e+04 1.360482e-06
7.659500e+04 1.360460e-06
7.660000e+04 1.360439e-06
7.660500e+04 1.360418e-06
7.661000e+04 1.360397e-06
7.661500e+04 1.360376e-06
7.662000e+04 1.360355e-06
7.662500e+04 1.360334e-06
7.663000e+04 1.360313e-06
7.663500e+04 1.360291e-06
7.664000e+04 1.360270e-06
7.664500e+04 1.360249e-06
7.665000e+04 1.360228e-06
7.665500e+04 1.360207e-06
7.666000e+04 1.360186e-06
7.666500e+04 1.360165e-06
7.667000e+04 1.360144e-06
7.667500e+04 1.360122e-06
7.668000e+04 1.360101e-06
7.668500e+04 1.360080e-06
7.669000e+04 1.360059e-06
7.669500e+04 1.360038e-06
7.670000e+04 1.360017e-06
7.670500e+04 1.359996e-06
7.671000e+04 1.359975e-06
7.671500e+04 1.359953e-06
7.672000e+04 1.359932e-06
7.672500e+04 1.359911e-06
7.673000e+04 1.359890e-06
7.673500e+04 1.359869e-06
7.674000e+04 1.359848e-06
7.674500e+04 1.359827e-06
7.675000e+04 1.359805e-06
7.675500e+04 1.359784e-06
7.676000e+04 1.359763e-06
7.676500e+04 1.359742e-06
7.677000e+04 1.359721e-06
7.677500e+04 1.359700e-06
7.678000e+04 1.359679e-06
7.678500e+04 1.359657e-06
7.679000e+04 1.359636e-06
7.679500e+04 1.359615e-06
7.680000e+04 1.359594e-06
7.680500e+04 1.359573e-06
7.681000e+04 1.359552e-06
7.681500e+04 1.359531e-06
7.682000e+04 1.359509e-06
7.682500e+04 1.359488e-06
7.683000e+04 1.359467e-06
7.683500e+04 1.359446e-06
7.684000e+04 1.359425e-06
7.684500e+04 1.359404e-06
7.685000e+04 1.359383e-06
7.685500e+04 1.359361e-06
7.686000e+04 1.359340e-06
7.686500e+04 1.359319e-06
7.687000e+04 1.359298e-06
7.687500e+04 1.359277e-06
7.688000e+04 1.359256e-06
7.688500e+04 1.359234e-06
7.689000e+04 1.359213e-06
7.689500e+04 1.359192e-06
7.690000e+04 1.359171e-06
7.690500e+04 1.359150e-06
7.691000e+04 1.359129e-06
7.691500e+04 1.359107e-06
7.692000e+04 1.359086e-06
7.692500e+04 1.359065e-06
7.693000e+04 1.359044e-06
7.693500e+04 1.359023e-06
7.694000e+04 1.359002e-06
7.694500e+04 1.358980e-06
7.695000e+04 1.358959e-06
7.695500e+04 1.358938e-06
7.696000e+04 1.358917e-06
7.696500e+04 1.358896e-06
7.697000e+04 1.358875e-06
7.697500e+04 1.358853e-06
7.698000e+04 1.358832e-06
7.698500e+04 1.358811e-06
7.699000e+04 1.358790e-06
7.699500e+04 1.358769e-06
7.700000e+04 1.358748e-06
7.700500e+04 1.358726e-06
7.701000e+04 1.358705e-06
7.701500e+04 1.358684e-06
7.702000e+04 1.358663e-06
7.702500e+04 1.358642e-06
7.703000e+04 1.358621e-06
7.703500e+04 1.358599e-06
7.704000e+04 1.358578e-06
7.704500e+04 1.358557e-06
7.705000e+04 1.358536e-06
7.705500e+04 1.358515e-06
7.706000e+04 1.358493e-06
7.706500e+04 1.358472e-06
[truncated: 9,998,743 more chars]
