# Supplementary material for: Escape dynamics of active particles in multistable potentials
Source: Nat Commun. 2021 Apr 27;12:2446. doi: 10.1038/s41467-021-22647-6 (PMC8079420; doi:10.1038/s41467-021-22647-6)
Supplement: Supplementary file 2 — Source Data [file 41467_2021_22647_MOESM2_ESM.zip › Source Data/Fig2c_medium_DR.txt]

frequency Snn
1.500000e+02 1.321052e-05
2.000000e+02 1.784015e-05
2.500000e+02 1.678431e-05
3.000000e+02 1.480646e-05
3.500000e+02 1.713901e-05
4.000000e+02 1.462468e-05
4.500000e+02 1.532181e-05
5.000000e+02 1.463890e-05
5.500000e+02 1.769177e-05
6.000000e+02 1.840235e-05
6.500000e+02 1.520634e-05
7.000000e+02 1.893356e-05
7.500000e+02 1.487292e-05
8.000000e+02 1.700250e-05
8.500000e+02 1.591952e-05
9.000000e+02 1.673684e-05
9.500000e+02 1.948307e-05
1.000000e+03 2.010610e-05
1.050000e+03 1.706246e-05
1.100000e+03 1.512123e-05
1.150000e+03 1.682754e-05
1.200000e+03 1.595464e-05
1.250000e+03 1.648875e-05
1.300000e+03 1.448982e-05
1.350000e+03 1.646996e-05
1.400000e+03 1.661800e-05
1.450000e+03 1.534676e-05
1.500000e+03 1.772759e-05
1.550000e+03 1.804230e-05
1.600000e+03 1.528446e-05
1.650000e+03 1.890984e-05
1.700000e+03 1.418373e-05
1.750000e+03 1.401052e-05
1.800000e+03 1.874579e-05
1.850000e+03 1.616807e-05
1.900000e+03 1.616761e-05
1.950000e+03 1.727417e-05
2.000000e+03 1.544424e-05
2.050000e+03 1.457106e-05
2.100000e+03 1.481156e-05
2.150000e+03 2.027412e-05
2.200000e+03 1.649365e-05
2.250000e+03 1.598261e-05
2.300000e+03 1.853428e-05
2.350000e+03 1.699278e-05
2.400000e+03 1.815887e-05
2.450000e+03 1.570968e-05
2.500000e+03 1.868011e-05
2.550000e+03 1.908080e-05
2.600000e+03 1.967561e-05
2.650000e+03 1.502073e-05
2.700000e+03 1.846157e-05
2.750000e+03 1.835544e-05
2.800000e+03 1.743611e-05
2.850000e+03 1.842849e-05
2.900000e+03 1.543191e-05
2.950000e+03 1.771777e-05
3.000000e+03 1.985058e-05
3.050000e+03 1.565646e-05
3.100000e+03 2.045797e-05
3.150000e+03 1.819441e-05
3.200000e+03 1.474146e-05
3.250000e+03 1.722883e-05
3.300000e+03 1.945048e-05
3.350000e+03 1.551179e-05
3.400000e+03 1.703038e-05
3.450000e+03 2.222088e-05
3.500000e+03 1.900597e-05
3.550000e+03 1.682948e-05
3.600000e+03 1.560452e-05
3.650000e+03 1.357713e-05
3.700000e+03 1.580753e-05
3.750000e+03 1.487948e-05
3.800000e+03 1.542470e-05
3.850000e+03 1.786507e-05
3.900000e+03 1.507853e-05
3.950000e+03 1.492751e-05
4.000000e+03 1.912570e-05
4.050000e+03 1.832555e-05
4.100000e+03 1.622040e-05
4.150000e+03 1.413921e-05
4.200000e+03 1.756104e-05
4.250000e+03 1.493427e-05
4.300000e+03 1.231810e-05
4.350000e+03 1.426727e-05
4.400000e+03 1.445014e-05
4.450000e+03 2.009074e-05
4.500000e+03 1.498690e-05
4.550000e+03 1.526830e-05
4.600000e+03 1.663620e-05
4.650000e+03 1.580818e-05
4.700000e+03 1.461680e-05
4.750000e+03 1.688425e-05
4.800000e+03 1.508383e-05
4.850000e+03 1.551950e-05
4.900000e+03 1.421783e-05
4.950000e+03 1.713398e-05
5.000000e+03 1.800329e-05
5.050000e+03 2.030727e-05
5.100000e+03 1.634782e-05
5.150000e+03 1.471070e-05
5.200000e+03 1.337567e-05
5.250000e+03 1.732394e-05
5.300000e+03 1.626806e-05
5.350000e+03 1.592078e-05
5.400000e+03 1.591698e-05
5.450000e+03 1.487190e-05
5.500000e+03 1.772790e-05
5.550000e+03 1.233919e-05
5.600000e+03 1.980109e-05
5.650000e+03 1.842104e-05
5.700000e+03 1.469061e-05
5.750000e+03 1.489900e-05
5.800000e+03 1.594398e-05
5.850000e+03 1.944236e-05
5.900000e+03 1.423409e-05
5.950000e+03 1.343289e-05
6.000000e+03 1.585799e-05
6.050000e+03 1.477738e-05
6.100000e+03 1.888779e-05
6.150000e+03 1.705320e-05
6.200000e+03 1.679197e-05
6.250000e+03 1.187826e-05
6.300000e+03 1.939511e-05
6.350000e+03 1.646097e-05
6.400000e+03 1.731626e-05
6.450000e+03 1.400071e-05
6.500000e+03 1.397507e-05
6.550000e+03 1.532790e-05
6.600000e+03 1.800798e-05
6.650000e+03 1.602498e-05
6.700000e+03 1.383623e-05
6.750000e+03 1.752446e-05
6.800000e+03 1.525782e-05
6.850000e+03 1.517924e-05
6.900000e+03 1.653622e-05
6.950000e+03 1.359074e-05
7.000000e+03 1.404404e-05
7.050000e+03 1.549795e-05
7.100000e+03 1.647206e-05
7.150000e+03 1.590605e-05
7.200000e+03 1.880858e-05
7.250000e+03 1.621557e-05
7.300000e+03 1.747125e-05
7.350000e+03 1.415137e-05
7.400000e+03 1.622660e-05
7.450000e+03 1.524764e-05
7.500000e+03 1.415348e-05
7.550000e+03 1.565415e-05
7.600000e+03 1.504899e-05
7.650000e+03 1.413776e-05
7.700000e+03 1.500479e-05
7.750000e+03 1.736767e-05
7.800000e+03 1.584889e-05
7.850000e+03 1.556734e-05
7.900000e+03 1.532377e-05
7.950000e+03 1.651676e-05
8.000000e+03 1.482934e-05
8.050000e+03 1.661176e-05
8.100000e+03 1.148276e-05
8.150000e+03 1.489718e-05
8.200000e+03 1.445078e-05
8.250000e+03 1.689139e-05
8.300000e+03 1.572955e-05
8.350000e+03 1.604062e-05
8.400000e+03 1.678651e-05
8.450000e+03 1.365395e-05
8.500000e+03 1.478841e-05
8.550000e+03 1.465960e-05
8.600000e+03 1.382291e-05
8.650000e+03 1.245700e-05
8.700000e+03 1.539075e-05
8.750000e+03 1.645717e-05
8.800000e+03 1.568143e-05
8.850000e+03 1.495335e-05
8.900000e+03 1.483431e-05
8.950000e+03 1.292737e-05
9.000000e+03 1.558978e-05
9.050000e+03 1.344035e-05
9.100000e+03 1.291225e-05
9.150000e+03 1.416662e-05
9.200000e+03 1.205647e-05
9.250000e+03 1.343812e-05
9.300000e+03 1.300900e-05
9.350000e+03 1.159748e-05
9.400000e+03 1.600083e-05
9.450000e+03 1.630809e-05
9.500000e+03 1.369144e-05
9.550000e+03 1.671170e-05
9.600000e+03 1.306441e-05
9.650000e+03 1.351290e-05
9.700000e+03 1.503589e-05
9.750000e+03 1.257969e-05
9.800000e+03 1.202495e-05
9.850000e+03 1.426875e-05
9.900000e+03 1.485416e-05
9.950000e+03 1.406700e-05
1.000000e+04 1.147367e-05
1.005000e+04 1.354235e-05
1.010000e+04 1.359374e-05
1.015000e+04 1.683135e-05
1.020000e+04 1.607074e-05
1.025000e+04 1.195034e-05
1.030000e+04 1.224454e-05
1.035000e+04 1.527352e-05
1.040000e+04 1.199277e-05
1.045000e+04 1.335739e-05
1.050000e+04 1.259612e-05
1.055000e+04 1.273521e-05
1.060000e+04 1.307836e-05
1.065000e+04 1.063183e-05
1.070000e+04 1.242315e-05
1.075000e+04 1.268028e-05
1.080000e+04 1.063254e-05
1.085000e+04 1.480859e-05
1.090000e+04 1.269550e-05
1.095000e+04 1.282176e-05
1.100000e+04 1.569120e-05
1.105000e+04 1.318235e-05
1.110000e+04 1.434041e-05
1.115000e+04 1.278010e-05
1.120000e+04 1.271525e-05
1.125000e+04 1.030496e-05
1.130000e+04 1.350155e-05
1.135000e+04 1.068798e-05
1.140000e+04 1.216942e-05
1.145000e+04 1.500535e-05
1.150000e+04 1.566023e-05
1.155000e+04 1.176801e-05
1.160000e+04 1.193759e-05
1.165000e+04 1.381457e-05
1.170000e+04 1.224780e-05
1.175000e+04 1.504560e-05
1.180000e+04 1.103116e-05
1.185000e+04 1.278332e-05
1.190000e+04 1.506602e-05
1.195000e+04 1.297829e-05
1.200000e+04 1.408789e-05
1.205000e+04 1.251021e-05
1.210000e+04 1.172668e-05
1.215000e+04 1.240574e-05
1.220000e+04 1.222755e-05
1.225000e+04 1.248442e-05
1.230000e+04 9.767748e-06
1.235000e+04 1.415769e-05
1.240000e+04 1.350934e-05
1.245000e+04 1.073894e-05
1.250000e+04 1.066926e-05
1.255000e+04 1.091962e-05
1.260000e+04 1.356713e-05
1.265000e+04 1.010079e-05
1.270000e+04 1.235113e-05
1.275000e+04 1.204295e-05
1.280000e+04 9.649944e-06
1.285000e+04 1.132067e-05
1.290000e+04 9.776130e-06
1.295000e+04 1.181989e-05
1.300000e+04 9.222085e-06
1.305000e+04 1.222485e-05
1.310000e+04 1.133633e-05
1.315000e+04 1.259250e-05
1.320000e+04 1.149555e-05
1.325000e+04 1.115434e-05
1.330000e+04 1.240128e-05
1.335000e+04 1.078709e-05
1.340000e+04 1.091955e-05
1.345000e+04 1.087391e-05
1.350000e+04 1.215836e-05
1.355000e+04 1.406674e-05
1.360000e+04 1.093557e-05
1.365000e+04 1.195806e-05
1.370000e+04 9.476624e-06
1.375000e+04 1.118575e-05
1.380000e+04 1.289026e-05
1.385000e+04 1.350197e-05
1.390000e+04 1.238879e-05
1.395000e+04 1.006986e-05
1.400000e+04 1.233856e-05
1.405000e+04 1.235254e-05
1.410000e+04 1.175150e-05
1.415000e+04 1.320110e-05
1.420000e+04 9.527105e-06
1.425000e+04 1.129938e-05
1.430000e+04 1.089969e-05
1.435000e+04 1.245760e-05
1.440000e+04 1.465410e-05
1.445000e+04 1.007975e-05
1.450000e+04 1.106023e-05
1.455000e+04 9.880454e-06
1.460000e+04 1.219334e-05
1.465000e+04 1.026865e-05
1.470000e+04 1.005892e-05
1.475000e+04 1.191676e-05
1.480000e+04 1.074195e-05
1.485000e+04 1.138560e-05
1.490000e+04 1.029932e-05
1.495000e+04 1.102609e-05
1.500000e+04 9.509818e-06
1.505000e+04 1.032835e-05
1.510000e+04 1.039433e-05
1.515000e+04 9.523650e-06
1.520000e+04 9.507832e-06
1.525000e+04 9.944792e-06
1.530000e+04 1.234533e-05
1.535000e+04 1.076278e-05
1.540000e+04 1.153423e-05
1.545000e+04 8.784202e-06
1.550000e+04 1.117922e-05
1.555000e+04 9.534106e-06
1.560000e+04 1.129054e-05
1.565000e+04 1.082185e-05
1.570000e+04 1.072000e-05
1.575000e+04 1.217856e-05
1.580000e+04 1.189469e-05
1.585000e+04 1.199665e-05
1.590000e+04 8.760048e-06
1.595000e+04 1.074962e-05
1.600000e+04 9.242725e-06
1.605000e+04 1.140028e-05
1.610000e+04 8.605663e-06
1.615000e+04 9.359256e-06
1.620000e+04 9.231035e-06
1.625000e+04 9.401640e-06
1.630000e+04 9.479739e-06
1.635000e+04 1.158751e-05
1.640000e+04 9.294808e-06
1.645000e+04 9.458076e-06
1.650000e+04 1.022387e-05
1.655000e+04 9.032247e-06
1.660000e+04 1.010901e-05
1.665000e+04 8.774982e-06
1.670000e+04 1.150081e-05
1.675000e+04 9.331890e-06
1.680000e+04 1.055024e-05
1.685000e+04 9.327458e-06
1.690000e+04 9.568726e-06
1.695000e+04 8.557078e-06
1.700000e+04 8.276746e-06
1.705000e+04 9.265337e-06
1.710000e+04 8.662595e-06
1.715000e+04 7.922308e-06
1.720000e+04 1.232893e-05
1.725000e+04 9.191138e-06
1.730000e+04 1.007935e-05
1.735000e+04 8.873154e-06
1.740000e+04 8.324288e-06
1.745000e+04 7.526779e-06
1.750000e+04 8.849958e-06
1.755000e+04 9.449621e-06
1.760000e+04 9.255293e-06
1.765000e+04 1.071895e-05
1.770000e+04 8.926426e-06
1.775000e+04 9.093854e-06
1.780000e+04 8.907232e-06
1.785000e+04 9.207418e-06
1.790000e+04 8.503052e-06
1.795000e+04 8.670229e-06
1.800000e+04 9.993644e-06
1.805000e+04 7.333401e-06
1.810000e+04 9.081620e-06
1.815000e+04 9.119675e-06
1.820000e+04 8.534444e-06
1.825000e+04 8.921681e-06
1.830000e+04 8.923496e-06
1.835000e+04 7.558851e-06
1.840000e+04 8.826072e-06
1.845000e+04 1.073969e-05
1.850000e+04 9.870272e-06
1.855000e+04 9.305149e-06
1.860000e+04 8.233856e-06
1.865000e+04 7.490520e-06
1.870000e+04 9.261504e-06
1.875000e+04 8.165153e-06
1.880000e+04 7.840430e-06
1.885000e+04 8.107016e-06
1.890000e+04 1.149268e-05
1.895000e+04 9.360425e-06
1.900000e+04 9.852533e-06
1.905000e+04 1.119242e-05
1.910000e+04 7.451260e-06
1.915000e+04 1.089115e-05
1.920000e+04 9.259918e-06
1.925000e+04 8.717876e-06
1.930000e+04 7.631978e-06
1.935000e+04 8.317035e-06
1.940000e+04 8.711541e-06
1.945000e+04 7.996308e-06
1.950000e+04 7.488308e-06
1.955000e+04 7.327263e-06
1.960000e+04 8.742139e-06
1.965000e+04 9.781357e-06
1.970000e+04 1.082441e-05
1.975000e+04 1.034620e-05
1.980000e+04 8.129670e-06
1.985000e+04 7.360851e-06
1.990000e+04 1.019893e-05
1.995000e+04 8.117083e-06
2.000000e+04 9.381668e-06
2.005000e+04 8.322798e-06
2.010000e+04 7.986081e-06
2.015000e+04 8.559164e-06
2.020000e+04 8.210242e-06
2.025000e+04 7.209042e-06
2.030000e+04 8.988462e-06
2.035000e+04 8.157590e-06
2.040000e+04 7.910703e-06
2.045000e+04 7.316649e-06
2.050000e+04 6.491864e-06
2.055000e+04 8.974643e-06
2.060000e+04 8.282200e-06
2.065000e+04 8.002157e-06
2.070000e+04 7.723900e-06
2.075000e+04 6.708988e-06
2.080000e+04 6.879469e-06
2.085000e+04 7.300522e-06
2.090000e+04 7.121605e-06
2.095000e+04 6.479228e-06
2.100000e+04 8.190155e-06
2.105000e+04 7.040608e-06
2.110000e+04 1.007516e-05
2.115000e+04 6.855637e-06
2.120000e+04 8.383752e-06
2.125000e+04 8.943041e-06
2.130000e+04 8.989916e-06
2.135000e+04 6.430475e-06
2.140000e+04 7.580710e-06
2.145000e+04 6.920704e-06
2.150000e+04 7.001845e-06
2.155000e+04 8.997452e-06
2.160000e+04 7.585483e-06
2.165000e+04 6.899947e-06
2.170000e+04 7.090868e-06
2.175000e+04 6.363042e-06
2.180000e+04 9.064359e-06
2.185000e+04 6.797987e-06
2.190000e+04 8.422577e-06
2.195000e+04 7.248140e-06
2.200000e+04 6.911902e-06
2.205000e+04 7.092653e-06
2.210000e+04 6.651204e-06
2.215000e+04 7.612954e-06
2.220000e+04 6.021219e-06
2.225000e+04 6.792842e-06
2.230000e+04 6.379544e-06
2.235000e+04 8.436004e-06
2.240000e+04 7.618893e-06
2.245000e+04 6.235383e-06
2.250000e+04 9.237317e-06
2.255000e+04 6.383929e-06
2.260000e+04 5.906079e-06
2.265000e+04 6.257230e-06
2.270000e+04 6.889649e-06
2.275000e+04 7.203038e-06
2.280000e+04 7.192781e-06
2.285000e+04 6.237592e-06
2.290000e+04 6.409214e-06
2.295000e+04 5.710109e-06
2.300000e+04 5.559172e-06
2.305000e+04 6.256523e-06
2.310000e+04 6.124506e-06
2.315000e+04 5.250956e-06
2.320000e+04 5.857393e-06
2.325000e+04 7.291389e-06
2.330000e+04 6.073201e-06
2.335000e+04 6.927081e-06
2.340000e+04 6.391585e-06
2.345000e+04 6.568620e-06
2.350000e+04 7.025071e-06
2.355000e+04 6.233812e-06
2.360000e+04 6.860298e-06
2.365000e+04 6.092068e-06
2.370000e+04 7.021787e-06
2.375000e+04 7.407803e-06
2.380000e+04 7.229575e-06
2.385000e+04 6.856283e-06
2.390000e+04 5.116329e-06
2.395000e+04 5.924395e-06
2.400000e+04 8.553251e-06
2.405000e+04 6.521104e-06
2.410000e+04 6.181039e-06
2.415000e+04 5.402118e-06
2.420000e+04 6.530451e-06
2.425000e+04 7.934860e-06
2.430000e+04 6.202609e-06
2.435000e+04 7.270682e-06
2.440000e+04 7.793023e-06
2.445000e+04 5.831193e-06
2.450000e+04 8.341737e-06
2.455000e+04 6.859698e-06
2.460000e+04 7.261718e-06
2.465000e+04 6.274947e-06
2.470000e+04 6.177303e-06
2.475000e+04 6.328340e-06
2.480000e+04 7.407470e-06
2.485000e+04 6.502225e-06
2.490000e+04 5.576173e-06
2.495000e+04 6.494319e-06
2.500000e+04 8.710063e-06
2.505000e+04 4.958325e-06
2.510000e+04 5.884923e-06
2.515000e+04 5.162764e-06
2.520000e+04 6.540713e-06
2.525000e+04 5.402620e-06
2.530000e+04 6.568050e-06
2.535000e+04 6.050957e-06
2.540000e+04 6.085968e-06
2.545000e+04 4.414108e-06
2.550000e+04 5.349270e-06
2.555000e+04 4.965278e-06
2.560000e+04 5.662685e-06
2.565000e+04 6.286872e-06
2.570000e+04 5.526454e-06
2.575000e+04 5.873440e-06
2.580000e+04 6.805539e-06
2.585000e+04 6.794102e-06
2.590000e+04 4.521915e-06
2.595000e+04 5.589494e-06
2.600000e+04 5.738906e-06
2.605000e+04 6.069271e-06
2.610000e+04 6.063370e-06
2.615000e+04 6.624323e-06
2.620000e+04 6.065576e-06
2.625000e+04 5.937168e-06
2.630000e+04 5.846625e-06
2.635000e+04 5.255392e-06
2.640000e+04 4.965718e-06
2.645000e+04 6.250156e-06
2.650000e+04 5.662728e-06
2.655000e+04 5.950443e-06
2.660000e+04 5.435940e-06
2.665000e+04 5.116748e-06
2.670000e+04 5.655040e-06
2.675000e+04 5.069673e-06
2.680000e+04 5.020966e-06
2.685000e+04 7.196574e-06
2.690000e+04 4.376858e-06
2.695000e+04 5.939629e-06
2.700000e+04 5.262292e-06
2.705000e+04 5.157705e-06
2.710000e+04 5.648151e-06
2.715000e+04 4.558525e-06
2.720000e+04 5.300578e-06
2.725000e+04 4.838112e-06
2.730000e+04 5.407896e-06
2.735000e+04 5.534659e-06
2.740000e+04 5.606156e-06
2.745000e+04 6.343895e-06
2.750000e+04 6.045434e-06
2.755000e+04 5.914712e-06
2.760000e+04 5.285032e-06
2.765000e+04 5.086363e-06
2.770000e+04 5.348550e-06
2.775000e+04 4.651334e-06
2.780000e+04 4.733377e-06
2.785000e+04 5.383543e-06
2.790000e+04 4.561272e-06
2.795000e+04 5.287945e-06
2.800000e+04 5.786499e-06
2.805000e+04 5.025145e-06
2.810000e+04 6.040530e-06
2.815000e+04 4.487681e-06
2.820000e+04 4.897328e-06
2.825000e+04 5.139732e-06
2.830000e+04 4.744845e-06
2.835000e+04 5.451913e-06
2.840000e+04 4.956136e-06
2.845000e+04 4.597567e-06
2.850000e+04 5.447417e-06
2.855000e+04 5.124655e-06
2.860000e+04 4.350488e-06
2.865000e+04 5.646576e-06
2.870000e+04 4.487659e-06
2.875000e+04 4.219137e-06
2.880000e+04 4.109195e-06
2.885000e+04 7.121960e-06
2.890000e+04 5.402700e-06
2.895000e+04 4.540597e-06
2.900000e+04 4.498492e-06
2.905000e+04 5.974263e-06
2.910000e+04 4.954423e-06
2.915000e+04 5.273830e-06
2.920000e+04 4.595735e-06
2.925000e+04 4.457822e-06
2.930000e+04 5.278563e-06
2.935000e+04 5.248654e-06
2.940000e+04 4.760675e-06
2.945000e+04 5.360728e-06
2.950000e+04 6.241330e-06
2.955000e+04 5.461209e-06
2.960000e+04 4.616402e-06
2.965000e+04 4.749589e-06
2.970000e+04 3.950922e-06
2.975000e+04 5.143905e-06
2.980000e+04 5.315541e-06
2.985000e+04 4.897545e-06
2.990000e+04 5.212606e-06
2.995000e+04 4.673503e-06
3.000000e+04 5.160593e-06
3.005000e+04 4.943378e-06
3.010000e+04 4.808025e-06
3.015000e+04 5.073290e-06
3.020000e+04 4.588648e-06
3.025000e+04 4.047453e-06
3.030000e+04 4.498390e-06
3.035000e+04 4.134401e-06
3.040000e+04 4.816500e-06
3.045000e+04 4.468276e-06
3.050000e+04 4.540614e-06
3.055000e+04 4.648832e-06
3.060000e+04 4.345713e-06
3.065000e+04 4.185475e-06
3.070000e+04 5.003784e-06
3.075000e+04 4.144772e-06
3.080000e+04 3.956029e-06
3.085000e+04 5.044206e-06
3.090000e+04 4.236402e-06
3.095000e+04 4.603141e-06
3.100000e+04 4.413207e-06
3.105000e+04 5.021620e-06
3.110000e+04 5.193504e-06
3.115000e+04 3.924019e-06
3.120000e+04 4.847966e-06
3.125000e+04 4.324253e-06
3.130000e+04 4.490321e-06
3.135000e+04 4.335867e-06
3.140000e+04 5.378504e-06
3.145000e+04 3.746391e-06
3.150000e+04 3.718031e-06
3.155000e+04 4.070127e-06
3.160000e+04 3.939280e-06
3.165000e+04 4.255555e-06
3.170000e+04 4.625294e-06
3.175000e+04 4.816223e-06
3.180000e+04 4.606090e-06
3.185000e+04 4.772082e-06
3.190000e+04 4.195815e-06
3.195000e+04 5.136150e-06
3.200000e+04 4.709051e-06
3.205000e+04 4.401059e-06
3.210000e+04 3.942557e-06
3.215000e+04 4.328787e-06
3.220000e+04 4.615925e-06
3.225000e+04 4.971023e-06
3.230000e+04 3.919265e-06
3.235000e+04 3.835985e-06
3.240000e+04 3.836876e-06
3.245000e+04 3.965995e-06
3.250000e+04 4.624712e-06
3.255000e+04 3.634957e-06
3.260000e+04 4.236162e-06
3.265000e+04 3.580312e-06
3.270000e+04 4.287791e-06
3.275000e+04 4.521404e-06
3.280000e+04 3.647004e-06
3.285000e+04 4.423409e-06
3.290000e+04 3.823401e-06
3.295000e+04 3.942610e-06
3.300000e+04 3.753698e-06
3.305000e+04 3.959109e-06
3.310000e+04 3.793688e-06
3.315000e+04 3.829579e-06
3.320000e+04 4.213312e-06
3.325000e+04 3.436286e-06
3.330000e+04 4.098685e-06
3.335000e+04 3.623395e-06
3.340000e+04 3.630072e-06
3.345000e+04 3.464948e-06
3.350000e+04 3.533045e-06
3.355000e+04 4.388204e-06
3.360000e+04 2.935888e-06
3.365000e+04 3.717458e-06
3.370000e+04 3.770586e-06
3.375000e+04 5.439703e-06
3.380000e+04 4.061922e-06
3.385000e+04 3.756613e-06
3.390000e+04 4.269342e-06
3.395000e+04 3.426769e-06
3.400000e+04 3.662874e-06
3.405000e+04 3.009897e-06
3.410000e+04 3.400957e-06
3.415000e+04 3.706513e-06
3.420000e+04 3.752094e-06
3.425000e+04 3.991589e-06
3.430000e+04 3.288900e-06
3.435000e+04 4.251511e-06
3.440000e+04 3.937990e-06
3.445000e+04 4.013102e-06
3.450000e+04 4.429763e-06
3.455000e+04 3.289338e-06
3.460000e+04 3.239410e-06
3.465000e+04 4.189720e-06
3.470000e+04 4.051851e-06
3.475000e+04 4.241267e-06
3.480000e+04 3.511418e-06
3.485000e+04 3.718485e-06
3.490000e+04 3.782815e-06
3.495000e+04 3.577101e-06
3.500000e+04 3.236680e-06
3.505000e+04 4.365555e-06
3.510000e+04 3.630823e-06
3.515000e+04 4.811436e-06
3.520000e+04 3.930667e-06
3.525000e+04 3.919842e-06
3.530000e+04 3.856003e-06
3.535000e+04 3.206321e-06
3.540000e+04 3.283765e-06
3.545000e+04 3.578307e-06
3.550000e+04 3.146183e-06
3.555000e+04 3.491845e-06
3.560000e+04 3.037579e-06
3.565000e+04 3.806975e-06
3.570000e+04 3.421710e-06
3.575000e+04 3.272653e-06
3.580000e+04 2.999109e-06
3.585000e+04 2.700172e-06
3.590000e+04 3.180522e-06
3.595000e+04 3.203878e-06
3.600000e+04 4.188809e-06
3.605000e+04 3.463305e-06
3.610000e+04 3.721835e-06
3.615000e+04 3.020749e-06
3.620000e+04 3.472971e-06
3.625000e+04 3.937952e-06
3.630000e+04 3.295086e-06
3.635000e+04 4.459551e-06
3.640000e+04 3.963449e-06
3.645000e+04 2.983573e-06
3.650000e+04 3.786291e-06
3.655000e+04 3.452002e-06
3.660000e+04 3.986488e-06
3.665000e+04 4.144896e-06
3.670000e+04 3.222506e-06
3.675000e+04 3.306880e-06
3.680000e+04 3.257053e-06
3.685000e+04 3.026510e-06
3.690000e+04 3.170510e-06
3.695000e+04 3.211653e-06
3.700000e+04 3.798781e-06
3.705000e+04 2.642510e-06
3.710000e+04 2.686976e-06
3.715000e+04 3.928247e-06
3.720000e+04 3.159126e-06
3.725000e+04 2.927030e-06
3.730000e+04 3.133493e-06
3.735000e+04 3.362981e-06
3.740000e+04 3.561456e-06
3.745000e+04 3.477754e-06
3.750000e+04 3.502152e-06
3.755000e+04 3.050246e-06
3.760000e+04 2.790609e-06
3.765000e+04 3.109188e-06
3.770000e+04 2.765739e-06
3.775000e+04 2.976832e-06
3.780000e+04 3.261043e-06
3.785000e+04 3.023456e-06
3.790000e+04 3.535386e-06
3.795000e+04 3.498100e-06
3.800000e+04 3.103868e-06
3.805000e+04 3.560214e-06
3.810000e+04 2.815397e-06
3.815000e+04 2.626941e-06
3.820000e+04 2.933137e-06
3.825000e+04 3.696965e-06
3.830000e+04 3.356753e-06
3.835000e+04 2.791885e-06
3.840000e+04 3.285137e-06
3.845000e+04 3.101389e-06
3.850000e+04 2.868046e-06
3.855000e+04 3.254298e-06
3.860000e+04 3.580546e-06
3.865000e+04 2.981959e-06
3.870000e+04 3.407498e-06
3.875000e+04 2.051084e-06
3.880000e+04 3.307542e-06
3.885000e+04 3.228003e-06
3.890000e+04 2.668680e-06
3.895000e+04 3.374648e-06
3.900000e+04 3.081560e-06
3.905000e+04 2.941316e-06
3.910000e+04 3.553226e-06
3.915000e+04 2.540543e-06
3.920000e+04 2.627737e-06
3.925000e+04 3.303622e-06
3.930000e+04 3.069759e-06
3.935000e+04 3.152002e-06
3.940000e+04 2.389256e-06
3.945000e+04 2.877153e-06
3.950000e+04 3.217853e-06
3.955000e+04 2.849508e-06
3.960000e+04 3.046392e-06
3.965000e+04 3.404675e-06
3.970000e+04 3.980550e-06
3.975000e+04 2.944924e-06
3.980000e+04 3.574120e-06
3.985000e+04 2.984009e-06
3.990000e+04 3.374642e-06
3.995000e+04 2.541398e-06
4.000000e+04 2.591830e-06
4.005000e+04 2.847905e-06
4.010000e+04 3.387799e-06
4.015000e+04 3.110368e-06
4.020000e+04 3.499531e-06
4.025000e+04 3.103164e-06
4.030000e+04 3.481332e-06
4.035000e+04 3.242400e-06
4.040000e+04 3.212918e-06
4.045000e+04 3.128811e-06
4.050000e+04 3.482805e-06
4.055000e+04 2.414562e-06
4.060000e+04 2.627635e-06
4.065000e+04 2.612584e-06
4.070000e+04 2.636375e-06
4.075000e+04 2.749146e-06
4.080000e+04 3.083401e-06
4.085000e+04 2.919644e-06
4.090000e+04 2.748001e-06
4.095000e+04 2.979220e-06
4.100000e+04 3.143048e-06
4.105000e+04 2.587879e-06
4.110000e+04 3.077546e-06
4.115000e+04 2.753197e-06
4.120000e+04 2.524957e-06
4.125000e+04 2.706134e-06
4.130000e+04 2.526136e-06
4.135000e+04 2.411070e-06
4.140000e+04 2.509554e-06
4.145000e+04 3.318799e-06
4.150000e+04 2.936459e-06
4.155000e+04 3.335786e-06
4.160000e+04 3.170257e-06
4.165000e+04 2.853137e-06
4.170000e+04 2.672723e-06
4.175000e+04 2.929817e-06
4.180000e+04 2.797817e-06
4.185000e+04 2.563829e-06
4.190000e+04 2.840130e-06
4.195000e+04 2.471671e-06
4.200000e+04 3.614430e-06
4.205000e+04 2.748728e-06
4.210000e+04 2.335805e-06
4.215000e+04 3.198972e-06
4.220000e+04 2.767731e-06
4.225000e+04 2.365595e-06
4.230000e+04 3.258413e-06
4.235000e+04 2.825971e-06
4.240000e+04 2.931656e-06
4.245000e+04 2.381995e-06
4.250000e+04 2.207522e-06
4.255000e+04 2.967816e-06
4.260000e+04 3.064770e-06
4.265000e+04 2.653291e-06
4.270000e+04 2.737099e-06
4.275000e+04 2.983813e-06
4.280000e+04 3.235966e-06
4.285000e+04 2.495954e-06
4.290000e+04 2.637354e-06
4.295000e+04 2.687877e-06
4.300000e+04 2.141957e-06
4.305000e+04 2.774600e-06
4.310000e+04 2.399719e-06
4.315000e+04 2.614557e-06
4.320000e+04 2.524658e-06
4.325000e+04 2.974387e-06
4.330000e+04 2.327534e-06
4.335000e+04 2.788635e-06
4.340000e+04 3.042167e-06
4.345000e+04 2.793405e-06
4.350000e+04 2.479819e-06
4.355000e+04 2.394617e-06
4.360000e+04 2.733527e-06
4.365000e+04 1.973757e-06
4.370000e+04 2.284958e-06
4.375000e+04 2.203895e-06
4.380000e+04 2.173737e-06
4.385000e+04 2.430226e-06
4.390000e+04 2.787289e-06
4.395000e+04 2.315903e-06
4.400000e+04 2.475781e-06
4.405000e+04 2.475154e-06
4.410000e+04 2.277152e-06
4.415000e+04 2.452680e-06
4.420000e+04 2.320165e-06
4.425000e+04 2.170511e-06
4.430000e+04 2.841260e-06
4.435000e+04 2.725166e-06
4.440000e+04 3.098952e-06
4.445000e+04 2.677033e-06
4.450000e+04 2.292524e-06
4.455000e+04 1.905258e-06
4.460000e+04 2.984222e-06
4.465000e+04 2.405600e-06
4.470000e+04 2.402868e-06
4.475000e+04 2.094337e-06
4.480000e+04 2.417635e-06
4.485000e+04 2.110067e-06
4.490000e+04 2.288288e-06
4.495000e+04 2.569023e-06
4.500000e+04 2.326206e-06
4.505000e+04 2.630454e-06
4.510000e+04 2.462128e-06
4.515000e+04 1.847976e-06
4.520000e+04 2.279037e-06
4.525000e+04 2.657332e-06
4.530000e+04 2.553669e-06
4.535000e+04 2.284062e-06
4.540000e+04 2.885282e-06
4.545000e+04 2.241531e-06
4.550000e+04 2.229447e-06
4.555000e+04 2.233335e-06
4.560000e+04 2.380625e-06
4.565000e+04 2.332718e-06
4.570000e+04 2.645796e-06
4.575000e+04 2.679744e-06
4.580000e+04 2.674467e-06
4.585000e+04 2.370883e-06
4.590000e+04 1.925780e-06
4.595000e+04 2.320322e-06
4.600000e+04 2.277753e-06
4.605000e+04 1.957264e-06
4.610000e+04 2.192137e-06
4.615000e+04 2.521398e-06
4.620000e+04 2.020783e-06
4.625000e+04 2.560656e-06
4.630000e+04 2.509169e-06
4.635000e+04 2.197964e-06
4.640000e+04 2.703022e-06
4.645000e+04 2.511555e-06
4.650000e+04 2.569069e-06
4.655000e+04 2.027764e-06
4.660000e+04 2.370884e-06
4.665000e+04 2.420084e-06
4.670000e+04 3.001473e-06
4.675000e+04 2.253193e-06
4.680000e+04 1.694257e-06
4.685000e+04 2.108318e-06
4.690000e+04 2.606933e-06
4.695000e+04 1.965052e-06
4.700000e+04 1.863479e-06
4.705000e+04 2.506027e-06
4.710000e+04 2.335081e-06
4.715000e+04 2.277157e-06
4.720000e+04 2.662380e-06
4.725000e+04 1.950245e-06
4.730000e+04 1.973662e-06
4.735000e+04 2.222835e-06
4.740000e+04 1.933044e-06
4.745000e+04 2.379034e-06
4.750000e+04 2.187163e-06
4.755000e+04 2.277222e-06
4.760000e+04 2.252951e-06
4.765000e+04 2.157993e-06
4.770000e+04 2.372699e-06
4.775000e+04 2.157857e-06
4.780000e+04 2.213251e-06
4.785000e+04 1.710232e-06
4.790000e+04 2.653522e-06
4.795000e+04 1.952532e-06
4.800000e+04 1.883170e-06
4.805000e+04 2.113881e-06
4.810000e+04 1.859450e-06
4.815000e+04 2.232762e-06
4.820000e+04 2.254550e-06
4.825000e+04 2.022760e-06
4.830000e+04 1.882232e-06
4.835000e+04 2.173318e-06
4.840000e+04 2.362751e-06
4.845000e+04 2.353804e-06
4.850000e+04 1.898371e-06
4.855000e+04 1.999047e-06
4.860000e+04 2.190229e-06
4.865000e+04 2.441276e-06
4.870000e+04 2.276940e-06
4.875000e+04 2.346857e-06
4.880000e+04 1.965939e-06
4.885000e+04 2.021782e-06
4.890000e+04 2.026041e-06
4.895000e+04 2.093374e-06
4.900000e+04 1.934322e-06
4.905000e+04 2.110918e-06
4.910000e+04 2.376303e-06
4.915000e+04 1.942967e-06
4.920000e+04 1.912279e-06
4.925000e+04 2.211796e-06
4.930000e+04 2.286449e-06
4.935000e+04 2.364649e-06
4.940000e+04 2.242249e-06
4.945000e+04 2.226090e-06
4.950000e+04 2.170054e-06
4.955000e+04 2.306411e-06
4.960000e+04 2.073506e-06
4.965000e+04 1.787750e-06
4.970000e+04 2.302349e-06
4.975000e+04 1.819229e-06
4.980000e+04 1.791001e-06
4.985000e+04 2.192338e-06
4.990000e+04 1.869741e-06
4.995000e+04 1.494350e-06
5.000000e+04 1.818718e-06
5.005000e+04 2.113153e-06
5.010000e+04 1.921499e-06
5.015000e+04 2.027102e-06
5.020000e+04 1.933715e-06
5.025000e+04 2.114743e-06
5.030000e+04 2.230984e-06
5.035000e+04 2.253161e-06
5.040000e+04 2.258900e-06
5.045000e+04 2.370004e-06
5.050000e+04 1.774703e-06
5.055000e+04 1.890163e-06
5.060000e+04 1.651286e-06
5.065000e+04 1.666033e-06
5.070000e+04 1.688095e-06
5.075000e+04 1.736009e-06
5.080000e+04 1.934141e-06
5.085000e+04 2.269270e-06
5.090000e+04 1.965886e-06
5.095000e+04 2.004606e-06
5.100000e+04 1.964139e-06
5.105000e+04 1.737549e-06
5.110000e+04 1.939694e-06
5.115000e+04 2.139302e-06
5.120000e+04 1.698552e-06
5.125000e+04 2.008376e-06
5.130000e+04 1.702585e-06
5.135000e+04 2.175076e-06
5.140000e+04 2.039273e-06
5.145000e+04 1.977721e-06
5.150000e+04 2.280534e-06
5.155000e+04 1.524911e-06
5.160000e+04 1.719902e-06
5.165000e+04 1.890444e-06
5.170000e+04 1.649787e-06
5.175000e+04 1.797175e-06
5.180000e+04 1.798672e-06
5.185000e+04 1.774405e-06
5.190000e+04 1.973451e-06
5.195000e+04 1.997362e-06
5.200000e+04 1.679670e-06
5.205000e+04 1.585725e-06
5.210000e+04 1.825318e-06
5.215000e+04 1.887329e-06
5.220000e+04 2.187477e-06
5.225000e+04 1.912316e-06
5.230000e+04 1.664190e-06
5.235000e+04 1.673322e-06
5.240000e+04 1.915297e-06
5.245000e+04 1.978217e-06
5.250000e+04 1.743706e-06
5.255000e+04 2.558758e-06
5.260000e+04 1.763517e-06
5.265000e+04 1.630289e-06
5.270000e+04 1.924077e-06
5.275000e+04 1.771691e-06
5.280000e+04 1.422253e-06
5.285000e+04 1.763914e-06
5.290000e+04 1.795368e-06
5.295000e+04 1.707836e-06
5.300000e+04 1.684827e-06
5.305000e+04 1.495245e-06
5.310000e+04 1.599416e-06
5.315000e+04 1.616493e-06
5.320000e+04 1.778172e-06
5.325000e+04 1.841417e-06
5.330000e+04 1.621173e-06
5.335000e+04 1.405626e-06
5.340000e+04 1.633848e-06
5.345000e+04 1.458926e-06
5.350000e+04 1.895653e-06
5.355000e+04 2.072174e-06
5.360000e+04 2.057725e-06
5.365000e+04 1.978002e-06
5.370000e+04 1.849615e-06
5.375000e+04 1.647275e-06
5.380000e+04 1.454511e-06
5.385000e+04 1.570388e-06
5.390000e+04 1.882369e-06
5.395000e+04 1.859101e-06
5.400000e+04 1.771127e-06
5.405000e+04 2.115959e-06
5.410000e+04 2.028971e-06
5.415000e+04 1.786802e-06
5.420000e+04 1.413365e-06
5.425000e+04 1.969223e-06
5.430000e+04 1.808731e-06
5.435000e+04 1.956839e-06
5.440000e+04 1.829736e-06
5.445000e+04 1.598297e-06
5.450000e+04 1.811054e-06
5.455000e+04 1.785287e-06
5.460000e+04 1.896562e-06
5.465000e+04 1.896844e-06
5.470000e+04 1.546339e-06
5.475000e+04 1.535129e-06
5.480000e+04 1.897571e-06
5.485000e+04 1.944092e-06
5.490000e+04 1.760153e-06
5.495000e+04 1.486727e-06
5.500000e+04 1.639512e-06
5.505000e+04 1.701266e-06
5.510000e+04 1.593732e-06
5.515000e+04 1.884180e-06
5.520000e+04 1.691486e-06
5.525000e+04 1.551183e-06
5.530000e+04 1.516821e-06
5.535000e+04 1.576321e-06
5.540000e+04 1.916770e-06
5.545000e+04 1.547217e-06
5.550000e+04 1.531049e-06
5.555000e+04 1.559408e-06
5.560000e+04 1.791047e-06
5.565000e+04 1.476645e-06
5.570000e+04 1.928355e-06
5.575000e+04 1.740390e-06
5.580000e+04 1.490351e-06
5.585000e+04 1.662356e-06
5.590000e+04 1.613512e-06
5.595000e+04 1.989470e-06
5.600000e+04 1.668175e-06
5.605000e+04 1.446968e-06
5.610000e+04 1.297033e-06
5.615000e+04 1.907830e-06
5.620000e+04 1.568102e-06
5.625000e+04 1.252099e-06
5.630000e+04 1.562734e-06
5.635000e+04 1.233491e-06
5.640000e+04 1.448605e-06
5.645000e+04 1.604749e-06
5.650000e+04 1.707217e-06
5.655000e+04 1.394642e-06
5.660000e+04 1.524255e-06
5.665000e+04 1.332143e-06
5.670000e+04 1.502832e-06
5.675000e+04 1.653649e-06
5.680000e+04 1.438752e-06
5.685000e+04 1.605186e-06
5.690000e+04 1.716699e-06
5.695000e+04 1.509527e-06
5.700000e+04 1.705155e-06
5.705000e+04 1.765835e-06
5.710000e+04 1.437068e-06
5.715000e+04 1.994450e-06
5.720000e+04 1.266274e-06
5.725000e+04 1.597626e-06
5.730000e+04 1.626163e-06
5.735000e+04 1.583254e-06
5.740000e+04 1.812087e-06
5.745000e+04 1.487149e-06
5.750000e+04 1.658715e-06
5.755000e+04 1.504625e-06
5.760000e+04 1.524095e-06
5.765000e+04 1.435568e-06
5.770000e+04 1.599349e-06
5.775000e+04 1.252599e-06
5.780000e+04 1.688433e-06
5.785000e+04 1.788157e-06
5.790000e+04 1.786003e-06
5.795000e+04 1.565186e-06
5.800000e+04 1.731045e-06
5.805000e+04 1.575128e-06
5.810000e+04 1.479891e-06
5.815000e+04 1.334822e-06
5.820000e+04 1.425105e-06
5.825000e+04 1.461721e-06
5.830000e+04 1.552948e-06
5.835000e+04 1.917319e-06
5.840000e+04 1.376590e-06
5.845000e+04 1.835667e-06
5.850000e+04 1.128918e-06
5.855000e+04 1.446402e-06
5.860000e+04 1.299094e-06
5.865000e+04 1.457527e-06
5.870000e+04 1.418833e-06
5.875000e+04 1.647581e-06
5.880000e+04 1.474417e-06
5.885000e+04 1.427036e-06
5.890000e+04 1.460421e-06
5.895000e+04 1.410325e-06
5.900000e+04 1.359644e-06
5.905000e+04 1.731105e-06
5.910000e+04 1.439001e-06
5.915000e+04 1.596083e-06
5.920000e+04 1.510479e-06
5.925000e+04 1.342462e-06
5.930000e+04 1.723583e-06
5.935000e+04 1.401009e-06
5.940000e+04 1.479769e-06
5.945000e+04 1.327290e-06
5.950000e+04 1.504853e-06
5.955000e+04 1.450987e-06
5.960000e+04 1.519466e-06
5.965000e+04 1.374624e-06
5.970000e+04 1.414035e-06
5.975000e+04 1.340309e-06
5.980000e+04 1.338412e-06
5.985000e+04 1.521628e-06
5.990000e+04 1.682001e-06
5.995000e+04 1.403449e-06
6.000000e+04 1.374235e-06
6.005000e+04 1.455726e-06
6.010000e+04 1.658510e-06
6.015000e+04 1.345664e-06
6.020000e+04 1.313022e-06
6.025000e+04 1.274206e-06
6.030000e+04 1.621632e-06
6.035000e+04 1.342514e-06
6.040000e+04 1.428061e-06
6.045000e+04 1.284698e-06
6.050000e+04 1.281540e-06
6.055000e+04 1.307843e-06
6.060000e+04 1.258171e-06
6.065000e+04 1.447304e-06
6.070000e+04 1.413959e-06
6.075000e+04 1.767017e-06
6.080000e+04 1.755451e-06
6.085000e+04 1.612735e-06
6.090000e+04 1.381535e-06
6.095000e+04 1.518213e-06
6.100000e+04 1.221974e-06
6.105000e+04 1.174848e-06
6.110000e+04 1.411562e-06
6.115000e+04 1.453550e-06
6.120000e+04 1.270748e-06
6.125000e+04 1.595886e-06
6.130000e+04 1.195798e-06
6.135000e+04 1.305414e-06
6.140000e+04 1.186296e-06
6.145000e+04 1.236228e-06
6.150000e+04 1.517741e-06
6.155000e+04 1.180402e-06
6.160000e+04 1.431708e-06
6.165000e+04 1.220963e-06
6.170000e+04 1.281351e-06
6.175000e+04 1.254152e-06
6.180000e+04 1.627956e-06
6.185000e+04 1.502680e-06
6.190000e+04 1.685375e-06
6.195000e+04 1.243763e-06
6.200000e+04 1.294719e-06
6.205000e+04 1.451841e-06
6.210000e+04 1.570637e-06
6.215000e+04 1.456437e-06
6.220000e+04 1.209341e-06
6.225000e+04 1.256241e-06
6.230000e+04 1.387707e-06
6.235000e+04 1.283032e-06
6.240000e+04 1.354413e-06
6.245000e+04 9.809276e-07
6.250000e+04 1.154006e-06
6.255000e+04 1.289351e-06
6.260000e+04 1.030201e-06
6.265000e+04 1.312389e-06
6.270000e+04 1.370368e-06
6.275000e+04 1.429388e-06
6.280000e+04 1.037517e-06
6.285000e+04 1.206573e-06
6.290000e+04 1.284044e-06
6.295000e+04 1.563957e-06
6.300000e+04 1.257408e-06
6.305000e+04 1.192411e-06
6.310000e+04 1.626081e-06
6.315000e+04 1.522648e-06
6.320000e+04 1.463823e-06
6.325000e+04 1.271011e-06
6.330000e+04 1.089520e-06
6.335000e+04 1.089122e-06
6.340000e+04 1.178105e-06
6.345000e+04 1.283028e-06
6.350000e+04 1.445204e-06
6.355000e+04 1.334885e-06
6.360000e+04 1.258692e-06
6.365000e+04 1.258811e-06
6.370000e+04 1.312186e-06
6.375000e+04 1.311457e-06
6.380000e+04 1.181131e-06
6.385000e+04 1.204589e-06
6.390000e+04 1.093704e-06
6.395000e+04 1.482797e-06
6.400000e+04 1.356522e-06
6.405000e+04 1.223226e-06
6.410000e+04 9.816257e-07
6.415000e+04 1.350778e-06
6.420000e+04 1.472273e-06
6.425000e+04 1.040567e-06
6.430000e+04 1.318630e-06
6.435000e+04 1.211632e-06
6.440000e+04 1.257119e-06
6.445000e+04 1.309864e-06
6.450000e+04 1.147043e-06
6.455000e+04 1.352665e-06
6.460000e+04 1.218587e-06
6.465000e+04 1.119834e-06
6.470000e+04 1.339857e-06
6.475000e+04 1.300932e-06
6.480000e+04 1.612262e-06
6.485000e+04 1.210634e-06
6.490000e+04 1.195813e-06
6.495000e+04 1.157622e-06
6.500000e+04 1.004448e-06
6.505000e+04 1.081389e-06
6.510000e+04 1.085434e-06
6.515000e+04 1.073515e-06
6.520000e+04 9.483760e-07
6.525000e+04 1.512516e-06
6.530000e+04 1.536723e-06
6.535000e+04 1.738834e-06
6.540000e+04 1.174445e-06
6.545000e+04 1.461933e-06
6.550000e+04 1.455582e-06
6.555000e+04 1.015464e-06
6.560000e+04 1.381710e-06
6.565000e+04 1.145744e-06
6.570000e+04 1.308076e-06
6.575000e+04 1.062916e-06
6.580000e+04 1.115121e-06
6.585000e+04 1.055374e-06
6.590000e+04 1.265226e-06
6.595000e+04 9.611468e-07
6.600000e+04 1.211729e-06
6.605000e+04 1.075299e-06
6.610000e+04 1.241129e-06
6.615000e+04 1.213824e-06
6.620000e+04 1.024672e-06
6.625000e+04 1.096847e-06
6.630000e+04 1.139659e-06
6.635000e+04 1.137369e-06
6.640000e+04 1.045597e-06
6.645000e+04 1.305935e-06
6.650000e+04 1.181976e-06
6.655000e+04 1.104435e-06
6.660000e+04 1.331904e-06
6.665000e+04 1.180974e-06
6.670000e+04 1.087359e-06
6.675000e+04 1.248730e-06
6.680000e+04 1.122978e-06
6.685000e+04 9.924035e-07
6.690000e+04 1.026977e-06
6.695000e+04 1.207973e-06
6.700000e+04 1.318083e-06
6.705000e+04 9.655897e-07
6.710000e+04 1.267570e-06
6.715000e+04 1.231155e-06
6.720000e+04 1.152310e-06
6.725000e+04 1.036153e-06
6.730000e+04 1.099437e-06
6.735000e+04 9.535951e-07
6.740000e+04 1.149464e-06
6.745000e+04 1.059736e-06
6.750000e+04 1.228734e-06
6.755000e+04 8.679236e-07
6.760000e+04 8.971019e-07
6.765000e+04 9.478598e-07
6.770000e+04 1.055367e-06
6.775000e+04 1.072379e-06
6.780000e+04 1.138375e-06
6.785000e+04 1.186833e-06
6.790000e+04 1.124203e-06
6.795000e+04 1.042091e-06
6.800000e+04 1.138435e-06
6.805000e+04 1.090804e-06
6.810000e+04 1.142286e-06
6.815000e+04 1.075164e-06
6.820000e+04 1.237488e-06
6.825000e+04 1.225267e-06
6.830000e+04 1.129344e-06
6.835000e+04 1.046802e-06
6.840000e+04 1.097318e-06
6.845000e+04 1.081384e-06
6.850000e+04 1.092621e-06
6.855000e+04 1.072077e-06
6.860000e+04 1.049480e-06
6.865000e+04 1.122406e-06
6.870000e+04 1.165575e-06
6.875000e+04 1.176764e-06
6.880000e+04 8.919856e-07
6.885000e+04 1.011558e-06
6.890000e+04 1.120406e-06
6.895000e+04 1.121999e-06
6.900000e+04 1.261715e-06
6.905000e+04 1.034209e-06
6.910000e+04 9.780785e-07
6.915000e+04 1.161722e-06
6.920000e+04 1.037027e-06
6.925000e+04 1.382512e-06
6.930000e+04 1.109928e-06
6.935000e+04 1.349910e-06
6.940000e+04 1.146797e-06
6.945000e+04 1.247099e-06
6.950000e+04 1.181775e-06
6.955000e+04 1.207553e-06
6.960000e+04 1.006305e-06
6.965000e+04 1.303282e-06
6.970000e+04 8.794083e-07
6.975000e+04 1.023198e-06
6.980000e+04 9.683559e-07
6.985000e+04 1.068764e-06
6.990000e+04 1.117106e-06
6.995000e+04 1.254822e-06
7.000000e+04 1.159627e-06
7.005000e+04 9.293525e-07
7.010000e+04 1.161405e-06
7.015000e+04 1.137536e-06
7.020000e+04 1.066955e-06
7.025000e+04 9.584486e-07
7.030000e+04 1.010145e-06
7.035000e+04 1.014677e-06
7.040000e+04 9.977153e-07
7.045000e+04 1.146311e-06
7.050000e+04 1.183752e-06
7.055000e+04 9.590491e-07
7.060000e+04 9.587282e-07
7.065000e+04 1.137171e-06
7.070000e+04 1.088823e-06
7.075000e+04 1.280979e-06
7.080000e+04 1.119651e-06
7.085000e+04 9.255954e-07
7.090000e+04 1.007623e-06
7.095000e+04 9.717043e-07
7.100000e+04 8.804363e-07
7.105000e+04 1.097964e-06
7.110000e+04 9.164011e-07
7.115000e+04 9.349846e-07
7.120000e+04 9.997979e-07
7.125000e+04 8.374355e-07
7.130000e+04 1.102199e-06
7.135000e+04 1.060970e-06
7.140000e+04 1.151605e-06
7.145000e+04 1.065329e-06
7.150000e+04 9.193940e-07
7.155000e+04 9.621663e-07
7.160000e+04 1.015067e-06
7.165000e+04 9.984352e-07
7.170000e+04 8.703909e-07
7.175000e+04 1.063199e-06
7.180000e+04 1.003393e-06
7.185000e+04 1.106526e-06
7.190000e+04 1.018378e-06
7.195000e+04 1.097982e-06
7.200000e+04 1.060645e-06
7.205000e+04 9.117338e-07
7.210000e+04 1.048794e-06
7.215000e+04 1.121843e-06
7.220000e+04 9.714812e-07
7.225000e+04 1.167441e-06
7.230000e+04 1.077890e-06
7.235000e+04 1.073353e-06
7.240000e+04 9.793625e-07
7.245000e+04 1.018279e-06
7.250000e+04 8.525066e-07
7.255000e+04 9.795580e-07
7.260000e+04 1.041012e-06
7.265000e+04 1.198574e-06
7.270000e+04 1.049527e-06
7.275000e+04 7.416042e-07
7.280000e+04 9.640420e-07
7.285000e+04 1.080427e-06
7.290000e+04 9.418854e-07
7.295000e+04 1.024389e-06
7.300000e+04 1.172568e-06
7.305000e+04 9.729722e-07
7.310000e+04 1.035305e-06
7.315000e+04 9.159042e-07
7.320000e+04 1.045284e-06
7.325000e+04 1.068426e-06
7.330000e+04 1.008183e-06
7.335000e+04 1.024852e-06
7.340000e+04 9.075595e-07
7.345000e+04 1.091527e-06
7.350000e+04 6.998602e-07
7.355000e+04 9.341192e-07
7.360000e+04 7.574773e-07
7.365000e+04 9.342384e-07
7.370000e+04 9.234887e-07
7.375000e+04 9.085741e-07
7.380000e+04 9.914860e-07
7.385000e+04 9.433690e-07
7.390000e+04 9.480270e-07
7.395000e+04 1.033388e-06
7.400000e+04 9.726525e-07
7.405000e+04 9.275730e-07
7.410000e+04 8.598001e-07
7.415000e+04 9.050014e-07
7.420000e+04 9.618438e-07
7.425000e+04 9.477592e-07
7.430000e+04 1.025020e-06
7.435000e+04 7.438313e-07
7.440000e+04 9.416053e-07
7.445000e+04 1.138436e-06
7.450000e+04 1.001550e-06
7.455000e+04 9.993726e-07
7.460000e+04 8.422395e-07
7.465000e+04 8.712582e-07
7.470000e+04 1.174609e-06
7.475000e+04 8.922081e-07
7.480000e+04 7.901330e-07
7.485000e+04 8.720541e-07
7.490000e+04 9.783712e-07
7.495000e+04 9.467712e-07
7.500000e+04 1.156454e-06
7.505000e+04 9.002439e-07
7.510000e+04 9.615079e-07
7.515000e+04 9.562831e-07
7.520000e+04 8.278209e-07
7.525000e+04 9.355050e-07
7.530000e+04 9.312341e-07
7.535000e+04 9.453394e-07
7.540000e+04 8.590383e-07
7.545000e+04 8.928367e-07
7.550000e+04 9.369058e-07
7.555000e+04 1.054181e-06
7.560000e+04 8.989583e-07
7.565000e+04 9.565782e-07
7.570000e+04 9.832466e-07
7.575000e+04 1.009003e-06
7.580000e+04 1.008903e-06
7.585000e+04 6.956094e-07
7.590000e+04 1.134084e-06
7.595000e+04 9.768027e-07
7.600000e+04 9.396600e-07
7.605000e+04 8.850413e-07
7.610000e+04 9.176644e-07
7.615000e+04 7.642002e-07
7.620000e+04 8.792279e-07
7.625000e+04 8.738037e-07
7.630000e+04 8.984559e-07
7.635000e+04 1.154665e-06
7.640000e+04 6.199792e-07
7.645000e+04 8.278705e-07
7.650000e+04 1.047808e-06
7.655000e+04 8.905285e-07
7.660000e+04 9.457969e-07
7.665000e+04 8.375461e-07
7.670000e+04 1.061619e-06
7.675000e+04 8.247751e-07
7.680000e+04 7.784874e-07
7.685000e+04 8.028465e-07
7.690000e+04 9.227040e-07
7.695000e+04 8.651793e-07
7.700000e+04 9.030237e-07
7.705000e+04 1.044196e-06
7.710000e+04 1.058711e-06
7.715000e+04 8.328076e-07
7.720000e+04 7.884738e-07
7.725000e+04 1.127043e-06
7.730000e+04 8.892864e-07
7.735000e+04 9.155196e-07
7.740000e+04 8.644501e-07
7.745000e+04 8.457727e-07
7.750000e+04 8.226748e-07
7.755000e+04 9.526804e-07
7.760000e+04 9.768253e-07
7.765000e+04 9.361802e-07
7.770000e+04 1.035484e-06
7.775000e+04 6.888573e-07
7.780000e+04 8.015881e-07
7.785000e+04 9.356676e-07
7.790000e+04 9.515297e-07
7.795000e+04 8.590078e-07
7.800000e+04 1.017711e-06
7.805000e+04 8.509505e-07
7.810000e+04 8.010767e-07
7.815000e+04 8.365632e-07
7.820000e+04 1.082108e-06
7.825000e+04 8.573489e-07
7.830000e+04 9.149455e-07
7.835000e+04 8.851246e-07
7.840000e+04 7.525065e-07
7.845000e+04 8.944677e-07
7.850000e+04 8.977130e-07
7.855000e+04 9.835349e-07
7.860000e+04 7.396712e-07
7.865000e+04 9.839158e-07
7.870000e+04 7.252535e-07
7.875000e+04 7.597901e-07
7.880000e+04 9.212448e-07
7.885000e+04 6.826401e-07
7.890000e+04 8.496496e-07
7.895000e+04 8.384816e-07
7.900000e+04 8.517669e-07
7.905000e+04 9.222306e-07
7.910000e+04 8.787108e-07
7.915000e+04 7.726155e-07
7.920000e+04 8.207528e-07
7.925000e+04 9.137532e-07
7.930000e+04 8.503525e-07
7.935000e+04 8.987098e-07
7.940000e+04 7.946211e-07
7.945000e+04 8.632799e-07
7.950000e+04 8.223231e-07
7.955000e+04 8.317881e-07
7.960000e+04 7.303752e-07
7.965000e+04 8.065656e-07
7.970000e+04 8.867763e-07
7.975000e+04 7.502038e-07
7.980000e+04 7.490761e-07
7.985000e+04 1.024359e-06
7.990000e+04 8.994724e-07
7.995000e+04 9.020967e-07
8.000000e+04 8.090762e-07
8.005000e+04 8.418709e-07
8.010000e+04 7.191673e-07
8.015000e+04 8.726984e-07
8.020000e+04 7.484559e-07
8.025000e+04 7.861871e-07
8.030000e+04 9.293294e-07
8.035000e+04 8.893532e-07
8.040000e+04 8.063213e-07
8.045000e+04 8.209694e-07
8.050000e+04 6.977665e-07
8.055000e+04 8.992839e-07
8.060000e+04 7.370995e-07
8.065000e+04 7.695977e-07
8.070000e+04 7.446846e-07
8.075000e+04 8.331663e-07
8.080000e+04 9.210118e-07
8.085000e+04 7.632721e-07
8.090000e+04 9.709793e-07
8.095000e+04 7.091828e-07
8.100000e+04 8.798807e-07
8.105000e+04 8.245370e-07
8.110000e+04 9.981232e-07
8.115000e+04 7.537620e-07
8.120000e+04 7.070318e-07
8.125000e+04 6.426447e-07
8.130000e+04 6.987755e-07
8.135000e+04 8.074669e-07
8.140000e+04 9.228945e-07
8.145000e+04 6.740957e-07
8.150000e+04 8.010543e-07
8.155000e+04 7.945820e-07
8.160000e+04 7.443028e-07
8.165000e+04 7.422639e-07
8.170000e+04 5.934423e-07
8.175000e+04 9.100839e-07
8.180000e+04 7.334612e-07
8.185000e+04 7.217349e-07
8.190000e+04 8.508504e-07
8.195000e+04 7.720497e-07
8.200000e+04 7.251860e-07
8.205000e+04 7.719422e-07
8.210000e+04 8.387710e-07
8.215000e+04 9.367086e-07
8.220000e+04 8.525811e-07
8.225000e+04 8.045293e-07
8.230000e+04 6.355472e-07
8.235000e+04 9.228162e-07
8.240000e+04 8.532419e-07
8.245000e+04 7.720570e-07
8.250000e+04 7.255834e-07
8.255000e+04 6.576060e-07
8.260000e+04 6.681623e-07
8.265000e+04 7.077372e-07
8.270000e+04 8.116893e-07
8.275000e+04 8.596204e-07
8.280000e+04 8.633025e-07
8.285000e+04 6.635924e-07
8.290000e+04 9.332031e-07
8.295000e+04 7.508401e-07
8.300000e+04 9.552385e-07
8.305000e+04 8.518844e-07
8.310000e+04 7.941904e-07
8.315000e+04 8.068401e-07
8.320000e+04 6.058890e-07
8.325000e+04 6.896597e-07
8.330000e+04 8.075411e-07
8.335000e+04 8.412083e-07
8.340000e+04 8.118235e-07
8.345000e+04 7.672344e-07
8.350000e+04 7.925702e-07
8.355000e+04 7.030892e-07
8.360000e+04 7.502016e-07
8.365000e+04 5.648717e-07
8.370000e+04 8.836822e-07
8.375000e+04 6.632660e-07
8.380000e+04 7.167952e-07
8.385000e+04 7.691013e-07
8.390000e+04 7.651424e-07
8.395000e+04 7.907593e-07
8.400000e+04 7.992690e-07
8.405000e+04 7.664536e-07
8.410000e+04 8.117879e-07
8.415000e+04 8.065932e-07
8.420000e+04 8.068131e-07
8.425000e+04 6.764255e-07
8.430000e+04 8.103624e-07
8.435000e+04 6.218721e-07
8.440000e+04 4.551469e-07
8.445000e+04 6.140974e-07
8.450000e+04 6.605823e-07
8.455000e+04 8.358640e-07
8.460000e+04 7.526669e-07
8.465000e+04 7.040132e-07
8.470000e+04 6.790383e-07
8.475000e+04 7.219142e-07
8.480000e+04 8.430818e-07
8.485000e+04 6.316463e-07
8.490000e+04 7.746011e-07
8.495000e+04 8.405236e-07
8.500000e+04 8.348579e-07
8.505000e+04 7.193301e-07
8.510000e+04 8.637829e-07
8.515000e+04 6.883644e-07
8.520000e+04 7.098871e-07
8.525000e+04 7.372738e-07
8.530000e+04 8.909858e-07
8.535000e+04 7.322289e-07
8.540000e+04 6.299786e-07
8.545000e+04 7.033606e-07
8.550000e+04 6.291586e-07
8.555000e+04 6.936601e-07
8.560000e+04 6.618528e-07
8.565000e+04 8.149999e-07
8.570000e+04 6.329276e-07
8.575000e+04 8.188689e-07
8.580000e+04 6.825544e-07
8.585000e+04 5.980192e-07
8.590000e+04 6.025611e-07
8.595000e+04 7.018521e-07
8.600000e+04 5.939726e-07
8.605000e+04 7.609942e-07
8.610000e+04 8.123650e-07
8.615000e+04 7.803923e-07
8.620000e+04 7.895361e-07
8.625000e+04 7.124730e-07
8.630000e+04 7.397548e-07
8.635000e+04 8.162461e-07
8.640000e+04 7.413252e-07
8.645000e+04 7.341314e-07
8.650000e+04 7.455889e-07
8.655000e+04 6.837053e-07
8.660000e+04 6.177262e-07
8.665000e+04 8.346486e-07
8.670000e+04 8.123602e-07
8.675000e+04 7.284297e-07
8.680000e+04 7.631252e-07
8.685000e+04 7.688581e-07
8.690000e+04 6.568059e-07
8.695000e+04 7.521820e-07
8.700000e+04 7.957479e-07
8.705000e+04 6.354814e-07
8.710000e+04 7.788780e-07
8.715000e+04 8.320302e-07
8.720000e+04 6.484824e-07
8.725000e+04 6.631674e-07
8.730000e+04 5.633435e-07
8.735000e+04 6.496288e-07
8.740000e+04 7.512593e-07
8.745000e+04 6.240732e-07
8.750000e+04 8.156527e-07
8.755000e+04 6.959874e-07
8.760000e+04 6.749175e-07
8.765000e+04 6.590763e-07
8.770000e+04 6.224821e-07
8.775000e+04 6.976562e-07
8.780000e+04 8.550399e-07
8.785000e+04 6.086756e-07
8.790000e+04 6.485030e-07
8.795000e+04 6.894870e-07
8.800000e+04 6.631776e-07
8.805000e+04 6.899276e-07
8.810000e+04 6.411177e-07
8.815000e+04 8.499845e-07
8.820000e+04 6.712968e-07
8.825000e+04 6.912924e-07
8.830000e+04 7.562592e-07
8.835000e+04 7.620817e-07
8.840000e+04 5.691076e-07
8.845000e+04 6.769484e-07
8.850000e+04 6.386991e-07
8.855000e+04 5.668375e-07
8.860000e+04 6.638796e-07
8.865000e+04 7.016573e-07
8.870000e+04 6.601335e-07
8.875000e+04 5.454818e-07
8.880000e+04 7.132895e-07
8.885000e+04 5.687796e-07
8.890000e+04 6.475480e-07
8.895000e+04 8.870324e-07
8.900000e+04 6.361182e-07
8.905000e+04 6.232143e-07
8.910000e+04 6.415757e-07
8.915000e+04 7.138588e-07
8.920000e+04 6.636969e-07
8.925000e+04 5.781245e-07
8.930000e+04 6.091130e-07
8.935000e+04 7.307066e-07
8.940000e+04 5.911220e-07
8.945000e+04 6.357067e-07
8.950000e+04 8.290551e-07
8.955000e+04 6.638446e-07
8.960000e+04 5.384713e-07
8.965000e+04 7.181996e-07
8.970000e+04 5.120024e-07
8.975000e+04 7.145285e-07
8.980000e+04 6.190729e-07
8.985000e+04 6.538690e-07
8.990000e+04 6.147335e-07
8.995000e+04 6.737958e-07
9.000000e+04 6.577960e-07
9.005000e+04 5.406367e-07
9.010000e+04 6.234244e-07
9.015000e+04 5.747229e-07
9.020000e+04 5.731703e-07
9.025000e+04 6.279696e-07
9.030000e+04 6.272836e-07
9.035000e+04 6.195336e-07
9.040000e+04 6.097701e-07
9.045000e+04 6.280600e-07
9.050000e+04 5.278561e-07
9.055000e+04 5.807243e-07
9.060000e+04 8.478374e-07
9.065000e+04 7.482025e-07
9.070000e+04 5.943436e-07
9.075000e+04 5.843671e-07
9.080000e+04 7.492648e-07
9.085000e+04 7.367476e-07
9.090000e+04 6.298435e-07
9.095000e+04 7.000649e-07
9.100000e+04 6.410708e-07
9.105000e+04 7.085596e-07
9.110000e+04 6.248321e-07
9.115000e+04 5.801934e-07
9.120000e+04 6.017858e-07
9.125000e+04 7.134294e-07
9.130000e+04 6.663357e-07
9.135000e+04 6.935667e-07
9.140000e+04 5.342879e-07
9.145000e+04 7.971869e-07
9.150000e+04 5.761265e-07
9.155000e+04 6.163435e-07
9.160000e+04 4.697174e-07
9.165000e+04 7.587636e-07
9.170000e+04 6.501207e-07
9.175000e+04 5.871130e-07
9.180000e+04 6.016167e-07
9.185000e+04 6.644425e-07
9.190000e+04 5.760452e-07
9.195000e+04 7.205309e-07
9.200000e+04 6.194702e-07
9.205000e+04 6.032466e-07
9.210000e+04 5.503702e-07
9.215000e+04 6.556809e-07
9.220000e+04 7.070678e-07
9.225000e+04 6.906020e-07
9.230000e+04 6.737182e-07
9.235000e+04 6.772888e-07
9.240000e+04 6.836501e-07
9.245000e+04 5.977618e-07
9.250000e+04 6.643230e-07
9.255000e+04 6.785504e-07
9.260000e+04 5.190728e-07
9.265000e+04 6.235982e-07
9.270000e+04 5.228628e-07
9.275000e+04 5.605465e-07
9.280000e+04 5.777089e-07
9.285000e+04 6.478638e-07
9.290000e+04 4.831590e-07
9.295000e+04 5.493619e-07
9.300000e+04 4.542449e-07
9.305000e+04 6.689406e-07
9.310000e+04 6.225754e-07
9.315000e+04 5.711277e-07
9.320000e+04 6.656582e-07
9.325000e+04 5.385702e-07
9.330000e+04 5.778677e-07
9.335000e+04 5.445591e-07
9.340000e+04 6.307398e-07
9.345000e+04 5.700311e-07
9.350000e+04 6.146442e-07
9.355000e+04 6.839740e-07
9.360000e+04 5.604297e-07
9.365000e+04 6.547015e-07
9.370000e+04 4.832640e-07
9.375000e+04 5.826258e-07
9.380000e+04 6.443882e-07
9.385000e+04 6.759544e-07
9.390000e+04 6.672594e-07
9.395000e+04 6.064738e-07
9.400000e+04 5.412093e-07
9.405000e+04 7.002808e-07
9.410000e+04 5.033053e-07
9.415000e+04 6.870898e-07
9.420000e+04 8.486524e-07
9.425000e+04 5.443587e-07
9.430000e+04 4.820653e-07
9.435000e+04 6.192906e-07
9.440000e+04 6.564113e-07
9.445000e+04 5.686879e-07
9.450000e+04 5.709705e-07
9.455000e+04 6.218954e-07
9.460000e+04 4.900066e-07
9.465000e+04 7.012651e-07
9.470000e+04 6.544429e-07
9.475000e+04 5.229793e-07
9.480000e+04 5.221951e-07
9.485000e+04 6.791725e-07
9.490000e+04 6.683952e-07
9.495000e+04 5.491295e-07
9.500000e+04 6.103934e-07
9.505000e+04 6.213960e-07
9.510000e+04 6.829812e-07
9.515000e+04 5.567247e-07
9.520000e+04 6.179212e-07
9.525000e+04 5.032127e-07
9.530000e+04 6.051127e-07
9.535000e+04 6.262132e-07
9.540000e+04 6.357294e-07
9.545000e+04 5.977267e-07
9.550000e+04 5.732990e-07
9.555000e+04 4.589001e-07
9.560000e+04 4.941408e-07
9.565000e+04 5.093050e-07
9.570000e+04 6.181239e-07
9.575000e+04 5.885781e-07
9.580000e+04 6.564077e-07
9.585000e+04 6.134420e-07
9.590000e+04 6.155468e-07
9.595000e+04 6.402892e-07
9.600000e+04 5.175607e-07
9.605000e+04 6.697150e-07
9.610000e+04 4.911345e-07
9.615000e+04 5.673011e-07
9.620000e+04 5.979301e-07
9.625000e+04 5.661752e-07
9.630000e+04 5.766796e-07
9.635000e+04 5.608235e-07
9.640000e+04 6.921668e-07
9.645000e+04 5.297998e-07
9.650000e+04 5.109581e-07
9.655000e+04 6.444702e-07
9.660000e+04 5.313885e-07
9.665000e+04 6.644674e-07
9.670000e+04 4.982981e-07
9.675000e+04 6.408172e-07
9.680000e+04 6.165346e-07
9.685000e+04 5.257622e-07
9.690000e+04 6.669020e-07
9.695000e+04 6.264390e-07
9.700000e+04 6.179736e-07
9.705000e+04 5.852004e-07
9.710000e+04 6.244310e-07
9.715000e+04 6.925463e-07
9.720000e+04 5.585970e-07
9.725000e+04 5.846736e-07
9.730000e+04 5.442265e-07
9.735000e+04 5.441369e-07
9.740000e+04 4.871232e-07
9.745000e+04 5.387592e-07
9.750000e+04 4.377273e-07
9.755000e+04 5.484006e-07
9.760000e+04 6.468651e-07
9.765000e+04 5.859812e-07
9.770000e+04 5.848631e-07
9.775000e+04 5.390926e-07
9.780000e+04 5.319233e-07
9.785000e+04 6.362629e-07
9.790000e+04 5.378465e-07
9.795000e+04 4.518678e-07
9.800000e+04 5.119796e-07
9.805000e+04 5.203401e-07
9.810000e+04 6.145171e-07
9.815000e+04 4.691548e-07
9.820000e+04 5.306265e-07
9.825000e+04 5.780515e-07
9.830000e+04 5.596194e-07
9.835000e+04 5.927122e-07
9.840000e+04 5.418010e-07
9.845000e+04 4.924278e-07
9.850000e+04 6.571806e-07
9.855000e+04 5.411312e-07
9.860000e+04 4.954232e-07
9.865000e+04 5.368765e-07
9.870000e+04 5.967922e-07
9.875000e+04 5.954434e-07
9.880000e+04 6.627573e-07
9.885000e+04 5.333494e-07
9.890000e+04 6.658856e-07
9.895000e+04 4.670004e-07
9.900000e+04 4.311698e-07
9.905000e+04 5.261334e-07
9.910000e+04 5.571754e-07
9.915000e+04 4.930231e-07
9.920000e+04 4.728892e-07
9.925000e+04 5.768521e-07
9.930000e+04 6.037198e-07
9.935000e+04 5.256680e-07
9.940000e+04 5.368546e-07
9.945000e+04 5.390659e-07
9.950000e+04 4.108859e-07
9.955000e+04 5.154605e-07
9.960000e+04 5.587544e-07
9.965000e+04 5.891887e-07
9.970000e+04 5.781621e-07
9.975000e+04 5.192794e-07
9.980000e+04 5.149133e-07
9.985000e+04 6.640602e-07
9.990000e+04 5.414637e-07
9.995000e+04 4.244821e-07
1.000000e+05 5.531097e-07
1.000500e+05 5.283163e-07
1.001000e+05 5.566353e-07
1.001500e+05 5.045542e-07
1.002000e+05 5.206819e-07
1.002500e+05 4.297664e-07
1.003000e+05 6.218197e-07
1.003500e+05 5.829629e-07
1.004000e+05 5.098411e-07
1.004500e+05 4.757835e-07
1.005000e+05 5.446406e-07
1.005500e+05 5.885941e-07
1.006000e+05 4.625029e-07
1.006500e+05 5.052842e-07
1.007000e+05 6.018637e-07
1.007500e+05 5.477353e-07
1.008000e+05 6.031200e-07
1.008500e+05 6.032074e-07
1.009000e+05 4.419158e-07
1.009500e+05 5.824603e-07
1.010000e+05 5.247235e-07
1.010500e+05 5.033402e-07
1.011000e+05 4.559898e-07
1.011500e+05 5.729551e-07
1.012000e+05 6.335476e-07
1.012500e+05 4.624928e-07
1.013000e+05 4.895256e-07
1.013500e+05 5.645064e-07
1.014000e+05 5.274148e-07
1.014500e+05 5.388881e-07
1.015000e+05 4.875230e-07
1.015500e+05 4.144086e-07
1.016000e+05 5.073756e-07
1.016500e+05 4.842209e-07
1.017000e+05 6.083184e-07
1.017500e+05 5.690150e-07
1.018000e+05 5.273612e-07
1.018500e+05 5.778942e-07
1.019000e+05 4.808311e-07
1.019500e+05 5.173361e-07
1.020000e+05 4.140127e-07
1.020500e+05 5.285918e-07
1.021000e+05 5.395280e-07
1.021500e+05 4.101611e-07
1.022000e+05 5.180196e-07
1.022500e+05 4.949030e-07
1.023000e+05 5.268190e-07
1.023500e+05 5.878950e-07
1.024000e+05 3.939727e-07
1.024500e+05 5.490554e-07
1.025000e+05 5.449285e-07
1.025500e+05 5.433053e-07
1.026000e+05 3.939759e-07
1.026500e+05 5.271043e-07
1.027000e+05 4.665988e-07
1.027500e+05 5.684155e-07
1.028000e+05 4.922510e-07
1.028500e+05 5.652076e-07
1.029000e+05 6.851217e-07
1.029500e+05 5.009507e-07
1.030000e+05 4.931056e-07
1.030500e+05 5.442500e-07
1.031000e+05 5.250206e-07
1.031500e+05 4.578669e-07
1.032000e+05 4.638754e-07
1.032500e+05 4.976946e-07
1.033000e+05 5.266099e-07
1.033500e+05 5.190240e-07
1.034000e+05 4.764935e-07
1.034500e+05 6.199794e-07
1.035000e+05 4.909725e-07
1.035500e+05 6.207579e-07
1.036000e+05 4.462466e-07
1.036500e+05 5.272253e-07
1.037000e+05 5.421834e-07
1.037500e+05 4.457487e-07
1.038000e+05 4.596154e-07
1.038500e+05 5.994913e-07
1.039000e+05 5.112617e-07
1.039500e+05 4.599302e-07
1.040000e+05 5.756017e-07
1.040500e+05 5.714966e-07
1.041000e+05 5.304901e-07
1.041500e+05 4.219747e-07
1.042000e+05 4.948794e-07
1.042500e+05 3.701124e-07
1.043000e+05 5.440774e-07
1.043500e+05 5.062712e-07
1.044000e+05 4.598409e-07
1.044500e+05 4.253522e-07
1.045000e+05 5.787043e-07
1.045500e+05 5.009821e-07
1.046000e+05 5.262978e-07
1.046500e+05 3.929300e-07
1.047000e+05 3.837971e-07
1.047500e+05 3.945044e-07
1.048000e+05 5.778923e-07
1.048500e+05 5.070215e-07
1.049000e+05 3.873371e-07
1.049500e+05 5.605521e-07
1.050000e+05 4.927880e-07
1.050500e+05 3.720055e-07
1.051000e+05 5.043756e-07
1.051500e+05 5.007104e-07
1.052000e+05 5.521044e-07
1.052500e+05 5.104097e-07
1.053000e+05 5.084355e-07
1.053500e+05 5.308452e-07
1.054000e+05 5.539636e-07
1.054500e+05 5.997752e-07
1.055000e+05 3.818052e-07
1.055500e+05 5.229980e-07
1.056000e+05 4.507605e-07
1.056500e+05 4.806382e-07
1.057000e+05 5.240705e-07
1.057500e+05 4.881845e-07
1.058000e+05 5.393343e-07
1.058500e+05 5.014838e-07
1.059000e+05 5.203843e-07
1.059500e+05 5.334490e-07
1.060000e+05 4.216897e-07
1.060500e+05 6.008648e-07
1.061000e+05 4.212924e-07
1.061500e+05 5.414737e-07
1.062000e+05 4.309922e-07
1.062500e+05 4.651564e-07
1.063000e+05 5.159431e-07
1.063500e+05 5.188503e-07
1.064000e+05 4.549597e-07
1.064500e+05 4.472266e-07
1.065000e+05 4.544857e-07
1.065500e+05 6.107772e-07
1.066000e+05 4.995925e-07
1.066500e+05 4.863068e-07
1.067000e+05 4.836074e-07
1.067500e+05 4.416681e-07
1.068000e+05 4.881998e-07
1.068500e+05 4.734568e-07
1.069000e+05 4.570832e-07
1.069500e+05 4.609221e-07
1.070000e+05 4.079613e-07
1.070500e+05 4.409393e-07
1.071000e+05 5.434235e-07
1.071500e+05 4.180293e-07
1.072000e+05 5.818690e-07
1.072500e+05 4.375539e-07
1.073000e+05 4.743441e-07
1.073500e+05 4.899194e-07
1.074000e+05 3.881584e-07
1.074500e+05 5.386107e-07
1.075000e+05 4.221967e-07
1.075500e+05 4.328401e-07
1.076000e+05 4.677702e-07
1.076500e+05 4.399014e-07
1.077000e+05 4.379842e-07
1.077500e+05 5.174193e-07
1.078000e+05 4.000280e-07
1.078500e+05 4.277872e-07
1.079000e+05 4.816373e-07
1.079500e+05 4.898892e-07
1.080000e+05 4.812946e-07
1.080500e+05 4.067473e-07
1.081000e+05 5.498525e-07
1.081500e+05 4.997944e-07
1.082000e+05 5.143329e-07
1.082500e+05 4.322941e-07
1.083000e+05 5.064157e-07
1.083500e+05 4.945984e-07
1.084000e+05 4.919853e-07
1.084500e+05 6.566614e-07
1.085000e+05 3.968765e-07
1.085500e+05 4.012887e-07
1.086000e+05 4.943839e-07
1.086500e+05 5.565231e-07
1.087000e+05 4.448927e-07
1.087500e+05 4.612729e-07
1.088000e+05 5.294451e-07
1.088500e+05 4.629526e-07
1.089000e+05 5.411811e-07
1.089500e+05 4.680428e-07
1.090000e+05 5.222861e-07
1.090500e+05 4.393980e-07
1.091000e+05 4.031606e-07
1.091500e+05 4.210687e-07
1.092000e+05 5.340167e-07
1.092500e+05 5.325283e-07
1.093000e+05 4.907602e-07
1.093500e+05 5.511745e-07
1.094000e+05 4.828881e-07
1.094500e+05 4.470341e-07
1.095000e+05 5.473736e-07
1.095500e+05 4.410309e-07
1.096000e+05 4.359034e-07
1.096500e+05 4.253774e-07
1.097000e+05 4.457302e-07
1.097500e+05 5.157044e-07
1.098000e+05 4.011253e-07
1.098500e+05 3.603978e-07
1.099000e+05 5.364715e-07
1.099500e+05 3.125785e-07
1.100000e+05 3.863595e-07
1.100500e+05 3.945196e-07
1.101000e+05 3.992937e-07
1.101500e+05 4.084492e-07
1.102000e+05 4.816094e-07
1.102500e+05 4.440752e-07
1.103000e+05 4.387712e-07
1.103500e+05 4.584363e-07
1.104000e+05 5.055254e-07
1.104500e+05 4.083381e-07
1.105000e+05 5.332400e-07
1.105500e+05 3.939761e-07
1.106000e+05 4.278607e-07
1.106500e+05 5.372833e-07
1.107000e+05 4.637315e-07
1.107500e+05 3.633525e-07
1.108000e+05 4.669363e-07
1.108500e+05 4.416625e-07
1.109000e+05 4.124841e-07
1.109500e+05 4.577661e-07
1.110000e+05 4.410882e-07
1.110500e+05 4.350511e-07
1.111000e+05 3.975988e-07
1.111500e+05 6.509737e-07
1.112000e+05 4.909873e-07
1.112500e+05 4.431161e-07
1.113000e+05 4.742157e-07
1.113500e+05 3.587219e-07
1.114000e+05 5.625390e-07
1.114500e+05 4.001633e-07
1.115000e+05 4.548951e-07
1.115500e+05 4.525728e-07
1.116000e+05 4.517569e-07
1.116500e+05 3.857462e-07
1.117000e+05 4.356843e-07
1.117500e+05 4.932094e-07
1.118000e+05 5.165124e-07
1.118500e+05 5.198310e-07
1.119000e+05 4.991898e-07
1.119500e+05 5.890443e-07
1.120000e+05 4.346611e-07
1.120500e+05 4.812617e-07
1.121000e+05 4.167607e-07
1.121500e+05 4.264458e-07
1.122000e+05 4.241301e-07
1.122500e+05 4.611195e-07
1.123000e+05 4.918732e-07
1.123500e+05 3.928737e-07
1.124000e+05 4.152669e-07
1.124500e+05 4.807203e-07
1.125000e+05 4.937095e-07
1.125500e+05 4.886741e-07
1.126000e+05 3.933716e-07
1.126500e+05 4.742692e-07
1.127000e+05 4.703366e-07
1.127500e+05 4.022565e-07
1.128000e+05 5.155297e-07
1.128500e+05 4.967316e-07
1.129000e+05 3.864733e-07
1.129500e+05 4.544397e-07
1.130000e+05 4.873792e-07
1.130500e+05 4.836798e-07
1.131000e+05 5.194993e-07
1.131500e+05 4.206815e-07
1.132000e+05 4.300525e-07
1.132500e+05 3.778419e-07
1.133000e+05 3.831744e-07
1.133500e+05 4.498830e-07
1.134000e+05 3.981110e-07
1.134500e+05 3.765717e-07
1.135000e+05 3.901996e-07
1.135500e+05 4.205254e-07
1.136000e+05 4.020797e-07
1.136500e+05 4.917810e-07
1.137000e+05 3.601711e-07
1.137500e+05 4.457002e-07
1.138000e+05 4.689356e-07
1.138500e+05 4.274874e-07
1.139000e+05 4.791502e-07
1.139500e+05 3.623975e-07
1.140000e+05 3.941456e-07
1.140500e+05 4.211345e-07
1.141000e+05 3.980697e-07
1.141500e+05 4.953826e-07
1.142000e+05 4.096729e-07
1.142500e+05 4.333061e-07
1.143000e+05 4.137456e-07
1.143500e+05 3.964936e-07
1.144000e+05 4.012207e-07
1.144500e+05 4.596442e-07
1.145000e+05 5.284915e-07
1.145500e+05 3.164266e-07
1.146000e+05 4.006792e-07
1.146500e+05 4.912944e-07
1.147000e+05 4.216964e-07
1.147500e+05 3.729778e-07
1.148000e+05 3.993353e-07
1.148500e+05 4.295214e-07
1.149000e+05 4.291301e-07
1.149500e+05 3.776707e-07
1.150000e+05 4.051327e-07
1.150500e+05 3.630977e-07
1.151000e+05 3.561648e-07
1.151500e+05 4.376321e-07
1.152000e+05 3.461144e-07
1.152500e+05 4.346051e-07
1.153000e+05 3.928345e-07
1.153500e+05 4.006063e-07
1.154000e+05 4.144757e-07
1.154500e+05 4.476071e-07
1.155000e+05 4.489524e-07
1.155500e+05 4.336184e-07
1.156000e+05 3.500660e-07
1.156500e+05 3.757400e-07
1.157000e+05 4.147192e-07
1.157500e+05 4.076601e-07
1.158000e+05 3.939522e-07
1.158500e+05 3.685327e-07
1.159000e+05 3.679390e-07
1.159500e+05 3.820640e-07
1.160000e+05 4.507826e-07
1.160500e+05 3.685442e-07
1.161000e+05 3.671429e-07
1.161500e+05 4.035182e-07
1.162000e+05 3.961549e-07
1.162500e+05 4.562383e-07
1.163000e+05 3.697168e-07
1.163500e+05 3.706287e-07
1.164000e+05 4.261923e-07
1.164500e+05 3.998272e-07
1.165000e+05 4.385996e-07
1.165500e+05 4.179615e-07
1.166000e+05 3.776706e-07
1.166500e+05 4.115152e-07
1.167000e+05 3.828146e-07
1.167500e+05 4.102021e-07
1.168000e+05 3.422930e-07
1.168500e+05 3.619346e-07
1.169000e+05 3.408462e-07
1.169500e+05 4.944306e-07
1.170000e+05 3.756200e-07
1.170500e+05 4.162575e-07
1.171000e+05 4.333663e-07
1.171500e+05 3.943964e-07
1.172000e+05 3.198606e-07
1.172500e+05 3.536769e-07
1.173000e+05 3.612063e-07
1.173500e+05 3.753434e-07
1.174000e+05 3.908396e-07
1.174500e+05 4.171786e-07
1.175000e+05 4.077447e-07
1.175500e+05 4.249852e-07
1.176000e+05 3.463328e-07
1.176500e+05 4.325547e-07
1.177000e+05 4.138650e-07
1.177500e+05 3.220397e-07
1.178000e+05 3.663678e-07
1.178500e+05 3.799805e-07
1.179000e+05 4.078741e-07
1.179500e+05 4.401033e-07
1.180000e+05 4.465732e-07
1.180500e+05 3.740333e-07
1.181000e+05 4.403006e-07
1.181500e+05 4.004188e-07
1.182000e+05 3.976578e-07
1.182500e+05 4.283101e-07
1.183000e+05 3.776846e-07
1.183500e+05 3.865848e-07
1.184000e+05 4.015784e-07
1.184500e+05 4.474799e-07
1.185000e+05 4.162283e-07
1.185500e+05 4.070620e-07
1.186000e+05 2.936157e-07
1.186500e+05 4.594411e-07
1.187000e+05 3.754589e-07
1.187500e+05 3.935998e-07
1.188000e+05 3.585179e-07
1.188500e+05 4.610127e-07
1.189000e+05 3.982069e-07
1.189500e+05 3.975877e-07
1.190000e+05 3.420536e-07
1.190500e+05 3.893862e-07
1.191000e+05 4.652451e-07
1.191500e+05 3.784189e-07
1.192000e+05 3.870340e-07
1.192500e+05 3.975393e-07
1.193000e+05 4.265937e-07
1.193500e+05 3.134780e-07
1.194000e+05 3.981573e-07
1.194500e+05 2.762455e-07
1.195000e+05 3.761104e-07
1.195500e+05 3.680566e-07
1.196000e+05 4.404696e-07
1.196500e+05 3.901982e-07
1.197000e+05 2.893729e-07
1.197500e+05 3.898870e-07
1.198000e+05 4.209997e-07
1.198500e+05 3.531147e-07
1.199000e+05 3.033096e-07
1.199500e+05 3.492488e-07
1.200000e+05 4.366464e-07
1.200500e+05 3.620400e-07
1.201000e+05 4.072492e-07
1.201500e+05 3.346709e-07
1.202000e+05 3.602165e-07
1.202500e+05 3.581512e-07
1.203000e+05 3.398514e-07
1.203500e+05 3.896567e-07
1.204000e+05 3.507269e-07
1.204500e+05 4.290861e-07
1.205000e+05 3.243310e-07
1.205500e+05 3.946124e-07
1.206000e+05 3.537928e-07
1.206500e+05 3.919879e-07
1.207000e+05 3.349409e-07
1.207500e+05 3.482736e-07
1.208000e+05 4.121604e-07
1.208500e+05 3.721062e-07
1.209000e+05 3.809020e-07
1.209500e+05 3.941481e-07
1.210000e+05 3.569453e-07
1.210500e+05 4.505684e-07
1.211000e+05 3.643788e-07
1.211500e+05 3.066869e-07
1.212000e+05 4.056903e-07
1.212500e+05 3.676550e-07
1.213000e+05 3.716642e-07
1.213500e+05 3.256220e-07
1.214000e+05 3.150516e-07
1.214500e+05 4.488056e-07
1.215000e+05 3.689473e-07
1.215500e+05 4.268055e-07
1.216000e+05 4.044529e-07
1.216500e+05 4.109118e-07
1.217000e+05 3.330082e-07
1.217500e+05 4.121704e-07
1.218000e+05 3.475574e-07
1.218500e+05 3.694021e-07
1.219000e+05 3.478597e-07
1.219500e+05 3.763816e-07
1.220000e+05 3.217500e-07
1.220500e+05 3.971569e-07
1.221000e+05 4.112192e-07
1.221500e+05 3.819348e-07
1.222000e+05 3.779074e-07
1.222500e+05 4.106659e-07
1.223000e+05 4.266711e-07
1.223500e+05 3.424237e-07
1.224000e+05 3.794542e-07
1.224500e+05 3.661644e-07
1.225000e+05 3.867786e-07
1.225500e+05 2.941392e-07
1.226000e+05 3.447765e-07
1.226500e+05 2.737727e-07
1.227000e+05 3.717095e-07
1.227500e+05 3.739128e-07
1.228000e+05 2.980694e-07
1.228500e+05 4.347123e-07
1.229000e+05 3.155406e-07
1.229500e+05 3.383361e-07
1.230000e+05 3.802094e-07
1.230500e+05 4.025704e-07
1.231000e+05 2.946019e-07
1.231500e+05 3.423482e-07
1.232000e+05 4.550819e-07
1.232500e+05 4.134487e-07
1.233000e+05 2.915454e-07
1.233500e+05 3.238772e-07
1.234000e+05 3.816596e-07
1.234500e+05 3.872339e-07
1.235000e+05 3.693582e-07
1.235500e+05 3.606857e-07
1.236000e+05 3.885653e-07
1.236500e+05 3.435459e-07
1.237000e+05 3.970157e-07
1.237500e+05 2.985894e-07
1.238000e+05 3.626801e-07
1.238500e+05 2.818038e-07
1.239000e+05 3.292104e-07
1.239500e+05 3.450767e-07
1.240000e+05 3.571038e-07
1.240500e+05 3.265679e-07
1.241000e+05 3.519437e-07
1.241500e+05 4.042443e-07
1.242000e+05 3.790118e-07
1.242500e+05 2.794220e-07
1.243000e+05 4.265588e-07
1.243500e+05 3.856217e-07
1.244000e+05 3.531846e-07
1.244500e+05 3.367544e-07
1.245000e+05 2.901806e-07
1.245500e+05 3.541001e-07
1.246000e+05 3.668201e-07
1.246500e+05 3.466797e-07
1.247000e+05 2.842098e-07
1.247500e+05 3.171473e-07
1.248000e+05 3.711763e-07
1.248500e+05 3.899932e-07
1.249000e+05 3.586990e-07
1.249500e+05 3.826942e-07
1.250000e+05 3.417916e-07
1.250500e+05 3.132147e-07
1.251000e+05 3.986588e-07
1.251500e+05 3.529279e-07
1.252000e+05 3.803773e-07
1.252500e+05 3.812683e-07
1.253000e+05 3.530072e-07
1.253500e+05 3.022505e-07
1.254000e+05 2.952268e-07
1.254500e+05 2.969438e-07
1.255000e+05 3.822486e-07
1.255500e+05 2.614581e-07
1.256000e+05 2.786929e-07
1.256500e+05 3.086399e-07
1.257000e+05 3.627423e-07
1.257500e+05 3.468802e-07
1.258000e+05 3.872840e-07
1.258500e+05 3.242109e-07
1.259000e+05 3.466606e-07
1.259500e+05 3.708881e-07
1.260000e+05 3.402964e-07
1.260500e+05 3.118000e-07
1.261000e+05 3.922526e-07
1.261500e+05 3.465788e-07
1.262000e+05 4.036419e-07
1.262500e+05 3.971080e-07
1.263000e+05 3.883485e-07
1.263500e+05 3.249122e-07
1.264000e+05 3.257462e-07
1.264500e+05 2.974100e-07
1.265000e+05 3.491140e-07
1.265500e+05 3.774774e-07
1.266000e+05 3.760390e-07
1.266500e+05 2.755030e-07
1.267000e+05 3.491359e-07
1.267500e+05 3.088130e-07
1.268000e+05 3.357782e-07
1.268500e+05 3.630534e-07
1.269000e+05 3.591664e-07
1.269500e+05 3.724065e-07
1.270000e+05 3.581967e-07
1.270500e+05 3.208596e-07
1.271000e+05 3.360472e-07
1.271500e+05 3.785772e-07
1.272000e+05 3.997885e-07
1.272500e+05 3.442932e-07
1.273000e+05 2.996862e-07
1.273500e+05 3.436355e-07
1.274000e+05 4.017913e-07
1.274500e+05 3.408574e-07
1.275000e+05 3.451175e-07
1.275500e+05 3.087872e-07
1.276000e+05 3.093154e-07
1.276500e+05 3.675238e-07
1.277000e+05 3.230085e-07
1.277500e+05 3.717361e-07
1.278000e+05 3.989955e-07
1.278500e+05 3.112143e-07
1.279000e+05 3.516918e-07
1.279500e+05 3.526902e-07
1.280000e+05 4.051355e-07
1.280500e+05 3.867144e-07
1.281000e+05 3.558426e-07
1.281500e+05 2.831912e-07
1.282000e+05 3.771563e-07
1.282500e+05 3.031259e-07
1.283000e+05 3.429191e-07
1.283500e+05 4.103611e-07
1.284000e+05 3.407718e-07
1.284500e+05 4.030404e-07
1.285000e+05 3.481742e-07
1.285500e+05 2.610983e-07
1.286000e+05 3.630865e-07
1.286500e+05 3.366935e-07
1.287000e+05 3.405544e-07
1.287500e+05 3.115777e-07
1.288000e+05 3.610065e-07
1.288500e+05 3.496743e-07
1.289000e+05 3.609435e-07
1.289500e+05 3.110078e-07
1.290000e+05 3.384618e-07
1.290500e+05 3.636132e-07
1.291000e+05 3.337289e-07
1.291500e+05 3.315172e-07
1.292000e+05 2.644673e-07
1.292500e+05 3.504999e-07
1.293000e+05 3.262313e-07
1.293500e+05 3.225402e-07
1.294000e+05 3.251723e-07
1.294500e+05 2.742744e-07
1.295000e+05 3.560173e-07
1.295500e+05 3.490446e-07
1.296000e+05 2.766490e-07
1.296500e+05 3.242962e-07
1.297000e+05 2.922622e-07
1.297500e+05 3.105122e-07
1.298000e+05 3.243009e-07
1.298500e+05 3.447160e-07
1.299000e+05 2.823890e-07
1.299500e+05 3.249788e-07
1.300000e+05 2.916591e-07
1.300500e+05 2.802620e-07
1.301000e+05 3.347368e-07
1.301500e+05 3.247798e-07
1.302000e+05 3.274988e-07
1.302500e+05 3.517236e-07
1.303000e+05 2.800429e-07
1.303500e+05 3.611970e-07
1.304000e+05 3.252660e-07
1.304500e+05 2.839831e-07
1.305000e+05 2.581485e-07
1.305500e+05 3.790752e-07
1.306000e+05 3.184971e-07
1.306500e+05 2.753269e-07
1.307000e+05 3.007578e-07
1.307500e+05 3.378163e-07
1.308000e+05 3.363026e-07
1.308500e+05 2.936774e-07
1.309000e+05 2.798312e-07
1.309500e+05 3.643798e-07
1.310000e+05 2.949810e-07
1.310500e+05 2.972566e-07
1.311000e+05 3.345793e-07
1.311500e+05 3.501543e-07
1.312000e+05 3.631187e-07
1.312500e+05 3.209575e-07
1.313000e+05 3.350663e-07
1.313500e+05 3.749819e-07
1.314000e+05 2.646902e-07
1.314500e+05 4.207122e-07
1.315000e+05 2.915886e-07
1.315500e+05 3.633825e-07
1.316000e+05 2.584872e-07
1.316500e+05 2.950316e-07
1.317000e+05 3.257511e-07
1.317500e+05 3.491208e-07
1.318000e+05 3.494037e-07
1.318500e+05 3.470798e-07
1.319000e+05 3.261749e-07
1.319500e+05 2.962929e-07
1.320000e+05 2.727863e-07
1.320500e+05 2.917728e-07
1.321000e+05 3.499957e-07
1.321500e+05 3.222799e-07
1.322000e+05 2.726209e-07
1.322500e+05 2.872583e-07
1.323000e+05 3.992619e-07
1.323500e+05 3.038595e-07
1.324000e+05 3.357758e-07
1.324500e+05 2.752699e-07
1.325000e+05 2.508546e-07
1.325500e+05 3.237882e-07
1.326000e+05 2.885353e-07
1.326500e+05 2.944496e-07
1.327000e+05 3.342124e-07
1.327500e+05 2.526427e-07
1.328000e+05 3.588740e-07
1.328500e+05 3.257610e-07
1.329000e+05 3.085444e-07
1.329500e+05 2.871224e-07
1.330000e+05 3.269195e-07
1.330500e+05 2.879651e-07
1.331000e+05 2.230844e-07
1.331500e+05 2.651457e-07
1.332000e+05 2.724096e-07
1.332500e+05 2.654793e-07
1.333000e+05 3.099988e-07
1.333500e+05 3.008004e-07
1.334000e+05 3.050481e-07
1.334500e+05 3.130322e-07
1.335000e+05 3.001084e-07
1.335500e+05 2.744116e-07
1.336000e+05 3.178604e-07
1.336500e+05 2.865956e-07
1.337000e+05 2.992792e-07
1.337500e+05 3.476840e-07
1.338000e+05 3.530462e-07
1.338500e+05 3.015348e-07
1.339000e+05 2.945302e-07
1.339500e+05 3.342868e-07
1.340000e+05 3.169804e-07
1.340500e+05 2.715191e-07
1.341000e+05 3.575173e-07
1.341500e+05 3.109534e-07
1.342000e+05 2.974116e-07
1.342500e+05 2.813806e-07
1.343000e+05 2.476773e-07
1.343500e+05 2.592453e-07
1.344000e+05 2.836499e-07
1.344500e+05 3.583601e-07
1.345000e+05 2.982113e-07
1.345500e+05 3.091107e-07
1.346000e+05 3.095994e-07
1.346500e+05 3.837200e-07
1.347000e+05 3.548771e-07
1.347500e+05 3.663836e-07
1.348000e+05 2.576009e-07
1.348500e+05 3.284352e-07
1.349000e+05 3.014328e-07
1.349500e+05 2.958861e-07
1.350000e+05 2.819490e-07
1.350500e+05 3.029348e-07
1.351000e+05 2.961218e-07
1.351500e+05 3.328625e-07
1.352000e+05 2.954783e-07
1.352500e+05 3.513388e-07
1.353000e+05 2.479389e-07
1.353500e+05 2.878700e-07
1.354000e+05 2.798025e-07
1.354500e+05 2.713092e-07
1.355000e+05 3.487645e-07
1.355500e+05 2.575398e-07
1.356000e+05 2.951086e-07
1.356500e+05 3.094219e-07
1.357000e+05 3.281496e-07
1.357500e+05 3.007794e-07
1.358000e+05 3.426353e-07
1.358500e+05 2.783611e-07
1.359000e+05 3.045616e-07
1.359500e+05 2.413200e-07
1.360000e+05 3.436746e-07
1.360500e+05 3.654602e-07
1.361000e+05 2.888280e-07
1.361500e+05 3.034084e-07
1.362000e+05 3.167697e-07
1.362500e+05 3.147109e-07
1.363000e+05 2.958906e-07
1.363500e+05 3.361753e-07
1.364000e+05 2.875826e-07
1.364500e+05 2.683142e-07
1.365000e+05 3.074202e-07
1.365500e+05 2.998817e-07
1.366000e+05 3.220750e-07
1.366500e+05 3.405921e-07
1.367000e+05 3.251092e-07
1.367500e+05 3.544876e-07
1.368000e+05 3.531349e-07
1.368500e+05 2.468911e-07
1.369000e+05 2.688993e-07
1.369500e+05 2.806801e-07
1.370000e+05 2.472984e-07
1.370500e+05 2.610350e-07
1.371000e+05 3.247328e-07
1.371500e+05 2.828416e-07
1.372000e+05 3.121518e-07
1.372500e+05 3.113132e-07
1.373000e+05 3.077317e-07
1.373500e+05 2.707446e-07
1.374000e+05 2.852164e-07
1.374500e+05 3.167339e-07
1.375000e+05 3.427932e-07
1.375500e+05 3.036442e-07
1.376000e+05 3.049606e-07
1.376500e+05 3.050899e-07
1.377000e+05 2.552776e-07
1.377500e+05 2.554003e-07
1.378000e+05 3.190104e-07
1.378500e+05 2.585502e-07
1.379000e+05 3.064697e-07
1.379500e+05 3.211053e-07
1.380000e+05 2.453096e-07
1.380500e+05 2.330000e-07
1.381000e+05 2.564013e-07
1.381500e+05 3.300450e-07
1.382000e+05 2.661715e-07
1.382500e+05 2.850672e-07
1.383000e+05 2.659232e-07
1.383500e+05 2.674926e-07
1.384000e+05 2.523001e-07
1.384500e+05 2.994853e-07
1.385000e+05 3.045159e-07
1.385500e+05 3.088665e-07
1.386000e+05 2.982549e-07
1.386500e+05 3.295799e-07
1.387000e+05 2.649161e-07
1.387500e+05 2.780376e-07
1.388000e+05 2.655393e-07
1.388500e+05 3.052183e-07
1.389000e+05 2.736968e-07
1.389500e+05 3.184589e-07
1.390000e+05 3.010600e-07
1.390500e+05 2.499511e-07
1.391000e+05 3.150994e-07
1.391500e+05 2.611664e-07
1.392000e+05 2.753058e-07
1.392500e+05 2.480997e-07
1.393000e+05 3.133039e-07
1.393500e+05 2.909095e-07
1.394000e+05 2.767023e-07
1.394500e+05 2.629641e-07
1.395000e+05 2.676185e-07
1.395500e+05 2.917809e-07
1.396000e+05 2.733503e-07
1.396500e+05 2.405653e-07
1.397000e+05 2.674948e-07
1.397500e+05 3.312135e-07
1.398000e+05 2.755261e-07
1.398500e+05 3.392882e-07
1.399000e+05 2.769210e-07
1.399500e+05 2.753078e-07
1.400000e+05 3.190564e-07
1.400500e+05 2.586392e-07
1.401000e+05 2.914140e-07
1.401500e+05 3.135179e-07
1.402000e+05 2.584275e-07
1.402500e+05 2.547244e-07
1.403000e+05 2.405503e-07
1.403500e+05 2.991811e-07
1.404000e+05 3.254499e-07
1.404500e+05 2.792215e-07
1.405000e+05 3.130752e-07
1.405500e+05 2.776887e-07
1.406000e+05 3.018077e-07
1.406500e+05 2.763867e-07
1.407000e+05 2.749581e-07
1.407500e+05 2.720401e-07
1.408000e+05 2.786992e-07
1.408500e+05 2.833052e-07
1.409000e+05 3.789889e-07
1.409500e+05 3.508371e-07
1.410000e+05 2.563937e-07
1.410500e+05 2.223133e-07
1.411000e+05 2.474572e-07
1.411500e+05 2.677956e-07
1.412000e+05 2.577674e-07
1.412500e+05 2.981600e-07
1.413000e+05 2.983695e-07
1.413500e+05 2.604812e-07
1.414000e+05 2.562076e-07
1.414500e+05 2.601515e-07
1.415000e+05 2.873558e-07
1.415500e+05 2.832711e-07
1.416000e+05 2.532579e-07
1.416500e+05 2.249329e-07
1.417000e+05 2.829243e-07
1.417500e+05 2.556101e-07
1.418000e+05 2.865278e-07
1.418500e+05 2.725824e-07
1.419000e+05 3.162103e-07
1.419500e+05 2.370606e-07
1.420000e+05 3.157383e-07
1.420500e+05 2.872652e-07
1.421000e+05 2.202600e-07
1.421500e+05 2.575178e-07
1.422000e+05 2.532907e-07
1.422500e+05 3.178546e-07
1.423000e+05 2.933758e-07
1.423500e+05 3.067833e-07
1.424000e+05 2.993129e-07
1.424500e+05 2.613491e-07
1.425000e+05 2.627742e-07
1.425500e+05 2.893054e-07
1.426000e+05 2.915227e-07
1.426500e+05 2.677856e-07
1.427000e+05 2.583772e-07
1.427500e+05 2.938682e-07
1.428000e+05 2.632306e-07
1.428500e+05 2.237127e-07
1.429000e+05 2.559821e-07
1.429500e+05 2.669275e-07
1.430000e+05 2.498149e-07
1.430500e+05 2.433716e-07
1.431000e+05 2.638528e-07
1.431500e+05 2.536196e-07
1.432000e+05 3.255148e-07
1.432500e+05 2.746359e-07
1.433000e+05 2.723155e-07
1.433500e+05 2.437401e-07
1.434000e+05 2.372378e-07
1.434500e+05 2.973205e-07
1.435000e+05 2.487694e-07
1.435500e+05 2.421228e-07
1.436000e+05 2.605798e-07
1.436500e+05 2.598935e-07
1.437000e+05 2.756483e-07
1.437500e+05 2.701835e-07
1.438000e+05 2.409424e-07
1.438500e+05 2.340179e-07
1.439000e+05 2.185639e-07
1.439500e+05 2.467959e-07
1.440000e+05 2.728029e-07
1.440500e+05 3.242490e-07
1.441000e+05 3.131029e-07
1.441500e+05 2.309022e-07
1.442000e+05 2.798088e-07
1.442500e+05 2.872137e-07
1.443000e+05 2.686754e-07
1.443500e+05 2.382037e-07
1.444000e+05 2.627160e-07
1.444500e+05 2.541725e-07
1.445000e+05 2.597713e-07
1.445500e+05 2.701008e-07
1.446000e+05 2.544876e-07
1.446500e+05 2.678351e-07
1.447000e+05 3.007795e-07
1.447500e+05 2.414719e-07
1.448000e+05 2.704106e-07
1.448500e+05 2.329966e-07
1.449000e+05 2.293349e-07
1.449500e+05 2.340400e-07
1.450000e+05 2.284436e-07
1.450500e+05 2.522199e-07
1.451000e+05 3.185307e-07
1.451500e+05 3.276403e-07
1.452000e+05 2.635417e-07
1.452500e+05 2.667505e-07
1.453000e+05 2.508178e-07
1.453500e+05 2.545635e-07
1.454000e+05 2.883279e-07
1.454500e+05 2.258456e-07
1.455000e+05 2.356561e-07
1.455500e+05 2.220600e-07
1.456000e+05 2.781571e-07
1.456500e+05 2.751900e-07
1.457000e+05 3.081156e-07
1.457500e+05 1.989207e-07
1.458000e+05 2.724628e-07
1.458500e+05 2.318536e-07
1.459000e+05 2.408862e-07
1.459500e+05 2.379357e-07
1.460000e+05 2.818741e-07
1.460500e+05 2.433913e-07
1.461000e+05 2.583338e-07
1.461500e+05 2.387057e-07
1.462000e+05 2.638194e-07
1.462500e+05 2.757055e-07
1.463000e+05 3.159894e-07
1.463500e+05 2.378984e-07
1.464000e+05 2.578109e-07
1.464500e+05 2.538541e-07
1.465000e+05 2.572783e-07
1.465500e+05 2.456431e-07
1.466000e+05 2.603861e-07
1.466500e+05 3.120941e-07
1.467000e+05 2.737338e-07
1.467500e+05 2.592253e-07
1.468000e+05 3.118004e-07
1.468500e+05 2.218151e-07
1.469000e+05 2.384781e-07
1.469500e+05 2.535740e-07
1.470000e+05 2.257138e-07
1.470500e+05 2.356000e-07
1.471000e+05 2.821239e-07
1.471500e+05 3.114987e-07
1.472000e+05 2.827809e-07
1.472500e+05 2.524854e-07
1.473000e+05 2.700302e-07
1.473500e+05 2.882940e-07
1.474000e+05 2.751740e-07
1.474500e+05 3.131272e-07
1.475000e+05 3.103020e-07
1.475500e+05 2.316027e-07
1.476000e+05 2.335550e-07
1.476500e+05 2.524622e-07
1.477000e+05 2.242699e-07
1.477500e+05 2.564099e-07
1.478000e+05 2.904719e-07
1.478500e+05 2.043004e-07
1.479000e+05 2.507380e-07
1.479500e+05 2.710039e-07
1.480000e+05 2.694952e-07
1.480500e+05 2.761876e-07
1.481000e+05 2.541529e-07
1.481500e+05 2.401351e-07
1.482000e+05 2.485830e-07
1.482500e+05 2.572169e-07
1.483000e+05 2.475247e-07
1.483500e+05 2.474293e-07
1.484000e+05 2.310849e-07
1.484500e+05 2.578846e-07
1.485000e+05 2.354255e-07
1.485500e+05 2.476728e-07
1.486000e+05 2.241933e-07
1.486500e+05 2.046167e-07
1.487000e+05 2.496935e-07
1.487500e+05 3.438833e-07
1.488000e+05 2.558880e-07
1.488500e+05 2.540282e-07
1.489000e+05 2.375619e-07
1.489500e+05 3.215290e-07
1.490000e+05 2.213009e-07
1.490500e+05 3.070202e-07
1.491000e+05 2.369760e-07
1.491500e+05 2.680585e-07
1.492000e+05 2.674526e-07
1.492500e+05 2.042416e-07
1.493000e+05 2.658946e-07
1.493500e+05 2.638310e-07
1.494000e+05 2.859368e-07
1.494500e+05 2.624285e-07
1.495000e+05 2.990359e-07
1.495500e+05 2.948366e-07
1.496000e+05 2.994005e-07
1.496500e+05 2.440460e-07
1.497000e+05 2.255022e-07
1.497500e+05 2.502061e-07
1.498000e+05 3.028483e-07
1.498500e+05 2.330045e-07
1.499000e+05 2.468602e-07
1.499500e+05 2.508716e-07
1.500000e+05 2.224206e-07
1.500500e+05 2.179815e-07
1.501000e+05 2.590719e-07
1.501500e+05 2.522164e-07
1.502000e+05 2.338159e-07
1.502500e+05 2.497111e-07
1.503000e+05 2.779328e-07
1.503500e+05 2.726963e-07
1.504000e+05 2.386492e-07
1.504500e+05 2.267227e-07
1.505000e+05 2.407510e-07
1.505500e+05 2.302925e-07
1.506000e+05 2.261339e-07
1.506500e+05 2.521093e-07
1.507000e+05 2.235413e-07
1.507500e+05 2.807266e-07
1.508000e+05 2.646569e-07
1.508500e+05 2.314332e-07
1.509000e+05 2.280584e-07
1.509500e+05 2.361834e-07
1.510000e+05 2.269179e-07
1.510500e+05 2.716332e-07
1.511000e+05 2.741286e-07
1.511500e+05 2.658232e-07
1.512000e+05 2.589169e-07
1.512500e+05 2.627437e-07
1.513000e+05 2.586036e-07
1.513500e+05 2.295712e-07
1.514000e+05 3.015777e-07
1.514500e+05 2.089371e-07
1.515000e+05 2.413741e-07
1.515500e+05 2.445603e-07
1.516000e+05 2.204756e-07
1.516500e+05 2.321972e-07
1.517000e+05 2.296513e-07
1.517500e+05 2.261300e-07
1.518000e+05 2.109850e-07
1.518500e+05 2.874135e-07
1.519000e+05 2.816559e-07
1.519500e+05 2.602505e-07
1.520000e+05 2.082743e-07
1.520500e+05 2.175436e-07
1.521000e+05 2.467634e-07
1.521500e+05 2.140028e-07
1.522000e+05 2.219068e-07
1.522500e+05 2.273729e-07
1.523000e+05 2.188085e-07
1.523500e+05 2.691266e-07
1.524000e+05 2.143364e-07
1.524500e+05 2.839542e-07
1.525000e+05 2.206106e-07
1.525500e+05 2.339492e-07
1.526000e+05 2.007999e-07
1.526500e+05 2.420137e-07
1.527000e+05 2.077366e-07
1.527500e+05 2.649818e-07
1.528000e+05 2.123478e-07
1.528500e+05 2.602908e-07
1.529000e+05 2.351009e-07
1.529500e+05 2.843235e-07
1.530000e+05 2.426573e-07
1.530500e+05 2.402086e-07
1.531000e+05 2.226938e-07
1.531500e+05 2.297020e-07
1.532000e+05 2.329859e-07
1.532500e+05 2.345635e-07
1.533000e+05 2.112290e-07
1.533500e+05 2.355668e-07
1.534000e+05 2.448447e-07
1.534500e+05 2.908767e-07
1.535000e+05 2.108100e-07
1.535500e+05 2.616524e-07
1.536000e+05 2.084228e-07
1.536500e+05 2.309643e-07
1.537000e+05 2.561945e-07
1.537500e+05 2.270196e-07
1.538000e+05 1.773316e-07
1.538500e+05 2.230483e-07
1.539000e+05 3.003848e-07
1.539500e+05 1.855405e-07
1.540000e+05 2.403338e-07
1.540500e+05 2.177770e-07
1.541000e+05 2.982895e-07
1.541500e+05 2.453212e-07
1.542000e+05 2.570087e-07
1.542500e+05 2.372259e-07
1.543000e+05 1.879676e-07
1.543500e+05 2.375179e-07
1.544000e+05 2.498617e-07
1.544500e+05 2.507280e-07
1.545000e+05 2.443275e-07
1.545500e+05 2.295343e-07
1.546000e+05 2.534951e-07
1.546500e+05 3.103122e-07
1.547000e+05 2.100690e-07
1.547500e+05 2.106094e-07
1.548000e+05 2.345695e-07
1.548500e+05 2.247401e-07
1.549000e+05 2.315634e-07
1.549500e+05 2.112167e-07
1.550000e+05 2.232765e-07
1.550500e+05 2.404675e-07
1.551000e+05 2.328025e-07
1.551500e+05 2.300039e-07
1.552000e+05 2.469129e-07
1.552500e+05 2.420643e-07
1.553000e+05 2.174199e-07
1.553500e+05 2.101523e-07
1.554000e+05 2.221801e-07
1.554500e+05 2.472139e-07
1.555000e+05 2.072180e-07
1.555500e+05 2.184102e-07
1.556000e+05 2.424133e-07
1.556500e+05 2.203157e-07
1.557000e+05 2.076123e-07
1.557500e+05 2.412411e-07
1.558000e+05 2.437421e-07
1.558500e+05 2.103731e-07
1.559000e+05 2.241742e-07
1.559500e+05 2.795164e-07
1.560000e+05 1.942689e-07
1.560500e+05 2.641747e-07
1.561000e+05 1.851826e-07
1.561500e+05 2.237118e-07
1.562000e+05 2.657710e-07
1.562500e+05 2.137590e-07
1.563000e+05 1.959971e-07
1.563500e+05 2.430640e-07
1.564000e+05 1.982832e-07
1.564500e+05 2.147024e-07
1.565000e+05 2.241984e-07
1.565500e+05 2.809469e-07
1.566000e+05 2.801663e-07
1.566500e+05 2.202742e-07
1.567000e+05 2.193311e-07
1.567500e+05 1.857348e-07
1.568000e+05 2.214263e-07
1.568500e+05 2.243801e-07
1.569000e+05 2.454869e-07
1.569500e+05 2.361736e-07
1.570000e+05 2.503745e-07
1.570500e+05 2.316240e-07
1.571000e+05 2.190260e-07
1.571500e+05 2.416297e-07
1.572000e+05 2.097537e-07
1.572500e+05 1.939586e-07
1.573000e+05 2.394915e-07
1.573500e+05 2.623898e-07
1.574000e+05 2.148549e-07
1.574500e+05 2.235263e-07
1.575000e+05 2.048966e-07
1.575500e+05 2.161373e-07
1.576000e+05 2.396599e-07
1.576500e+05 1.979118e-07
1.577000e+05 2.279513e-07
1.577500e+05 2.121580e-07
1.578000e+05 2.311712e-07
1.578500e+05 1.897030e-07
1.579000e+05 2.096464e-07
1.579500e+05 2.334637e-07
1.580000e+05 2.303785e-07
1.580500e+05 2.264997e-07
1.581000e+05 2.094371e-07
1.581500e+05 1.716829e-07
1.582000e+05 2.030849e-07
1.582500e+05 2.413642e-07
1.583000e+05 2.358949e-07
1.583500e+05 2.470827e-07
1.584000e+05 2.124114e-07
1.584500e+05 2.467047e-07
1.585000e+05 1.944289e-07
1.585500e+05 2.685229e-07
1.586000e+05 2.281373e-07
1.586500e+05 2.513346e-07
1.587000e+05 1.917370e-07
1.587500e+05 2.528615e-07
1.588000e+05 1.791994e-07
1.588500e+05 1.961475e-07
1.589000e+05 2.246999e-07
1.589500e+05 1.894811e-07
1.590000e+05 2.973355e-07
1.590500e+05 2.037812e-07
1.591000e+05 2.082556e-07
1.591500e+05 2.374466e-07
1.592000e+05 2.428737e-07
1.592500e+05 2.477525e-07
1.593000e+05 2.445133e-07
1.593500e+05 1.547681e-07
1.594000e+05 2.242046e-07
1.594500e+05 2.461216e-07
1.595000e+05 2.249581e-07
1.595500e+05 1.916079e-07
1.596000e+05 1.700865e-07
1.596500e+05 2.675533e-07
1.597000e+05 2.108317e-07
1.597500e+05 2.101089e-07
1.598000e+05 2.438506e-07
1.598500e+05 2.265218e-07
1.599000e+05 2.591923e-07
1.599500e+05 2.250080e-07
1.600000e+05 2.294607e-07
1.600500e+05 2.756739e-07
1.601000e+05 2.534001e-07
1.601500e+05 2.140776e-07
1.602000e+05 2.135004e-07
1.602500e+05 2.495703e-07
1.603000e+05 2.187419e-07
1.603500e+05 2.209098e-07
1.604000e+05 1.957465e-07
1.604500e+05 2.160107e-07
1.605000e+05 1.694901e-07
1.605500e+05 2.355487e-07
1.606000e+05 2.652427e-07
1.606500e+05 2.417828e-07
1.607000e+05 2.664320e-07
1.607500e+05 1.939343e-07
1.608000e+05 2.526840e-07
1.608500e+05 2.363676e-07
1.609000e+05 2.407906e-07
1.609500e+05 1.910416e-07
1.610000e+05 1.876474e-07
1.610500e+05 2.108224e-07
1.611000e+05 2.287467e-07
1.611500e+05 1.955517e-07
1.612000e+05 2.364864e-07
1.612500e+05 1.809823e-07
1.613000e+05 2.193347e-07
1.613500e+05 2.423554e-07
1.614000e+05 1.955716e-07
1.614500e+05 2.043398e-07
1.615000e+05 1.984557e-07
1.615500e+05 2.282708e-07
1.616000e+05 1.776404e-07
1.616500e+05 2.144543e-07
1.617000e+05 2.014434e-07
1.617500e+05 2.497450e-07
1.618000e+05 1.795829e-07
1.618500e+05 1.686861e-07
1.619000e+05 2.167240e-07
1.619500e+05 1.899506e-07
1.620000e+05 1.929877e-07
1.620500e+05 2.148163e-07
1.621000e+05 2.294243e-07
1.621500e+05 2.123644e-07
1.622000e+05 2.054974e-07
1.622500e+05 2.733145e-07
1.623000e+05 1.919343e-07
1.623500e+05 2.320822e-07
1.624000e+05 1.817407e-07
1.624500e+05 2.117005e-07
1.625000e+05 2.107795e-07
1.625500e+05 2.092213e-07
1.626000e+05 2.073822e-07
1.626500e+05 2.286944e-07
1.627000e+05 2.789330e-07
1.627500e+05 1.834155e-07
1.628000e+05 2.297835e-07
1.628500e+05 1.968953e-07
1.629000e+05 2.007320e-07
1.629500e+05 1.964247e-07
1.630000e+05 2.666317e-07
1.630500e+05 2.320475e-07
1.631000e+05 2.655766e-07
1.631500e+05 2.312979e-07
1.632000e+05 1.765172e-07
1.632500e+05 1.832153e-07
1.633000e+05 2.259841e-07
1.633500e+05 2.058490e-07
1.634000e+05 1.731747e-07
1.634500e+05 2.011675e-07
1.635000e+05 1.953461e-07
1.635500e+05 2.156965e-07
1.636000e+05 2.127699e-07
1.636500e+05 2.121555e-07
1.637000e+05 1.995810e-07
1.637500e+05 1.935008e-07
1.638000e+05 2.326774e-07
1.638500e+05 2.190641e-07
1.639000e+05 2.283058e-07
1.639500e+05 1.771594e-07
1.640000e+05 2.395042e-07
1.640500e+05 2.179933e-07
1.641000e+05 2.589159e-07
1.641500e+05 2.169770e-07
1.642000e+05 2.572095e-07
1.642500e+05 2.065477e-07
1.643000e+05 2.095460e-07
1.643500e+05 2.346345e-07
1.644000e+05 2.603432e-07
1.644500e+05 2.209540e-07
1.645000e+05 2.209978e-07
1.645500e+05 2.440338e-07
1.646000e+05 1.933901e-07
1.646500e+05 2.164550e-07
1.647000e+05 2.465618e-07
1.647500e+05 2.374831e-07
1.648000e+05 2.217088e-07
1.648500e+05 1.941709e-07
1.649000e+05 2.058153e-07
1.649500e+05 1.837451e-07
1.650000e+05 2.316476e-07
1.650500e+05 2.046115e-07
1.651000e+05 1.940039e-07
1.651500e+05 1.625536e-07
1.652000e+05 2.171992e-07
1.652500e+05 2.155488e-07
1.653000e+05 2.988904e-07
1.653500e+05 2.107370e-07
1.654000e+05 2.027922e-07
1.654500e+05 2.176326e-07
1.655000e+05 2.044991e-07
1.655500e+05 2.365648e-07
1.656000e+05 2.041534e-07
1.656500e+05 2.123368e-07
1.657000e+05 2.003382e-07
1.657500e+05 2.058862e-07
1.658000e+05 1.786404e-07
1.658500e+05 1.778382e-07
1.659000e+05 2.309351e-07
1.659500e+05 1.990822e-07
1.660000e+05 2.045447e-07
1.660500e+05 2.443347e-07
1.661000e+05 2.318819e-07
1.661500e+05 1.889166e-07
1.662000e+05 2.472947e-07
1.662500e+05 2.366197e-07
1.663000e+05 1.902880e-07
1.663500e+05 1.681945e-07
1.664000e+05 1.820644e-07
1.664500e+05 2.358069e-07
1.665000e+05 2.069879e-07
1.665500e+05 2.218463e-07
1.666000e+05 1.943456e-07
1.666500e+05 1.928662e-07
1.667000e+05 2.331112e-07
1.667500e+05 2.120334e-07
1.668000e+05 2.046857e-07
1.668500e+05 1.908594e-07
1.669000e+05 1.694095e-07
1.669500e+05 2.019083e-07
1.670000e+05 1.918914e-07
1.670500e+05 2.281578e-07
1.671000e+05 1.982036e-07
1.671500e+05 1.878801e-07
1.672000e+05 2.043446e-07
1.672500e+05 1.996584e-07
1.673000e+05 2.468358e-07
1.673500e+05 1.824813e-07
1.674000e+05 2.714066e-07
1.674500e+05 1.841897e-07
1.675000e+05 2.290123e-07
1.675500e+05 1.801244e-07
1.676000e+05 2.346763e-07
1.676500e+05 1.946065e-07
1.677000e+05 1.874671e-07
1.677500e+05 2.386608e-07
1.678000e+05 2.202331e-07
1.678500e+05 1.912875e-07
1.679000e+05 2.039073e-07
1.679500e+05 2.022638e-07
1.680000e+05 2.100210e-07
1.680500e+05 1.979899e-07
1.681000e+05 1.653882e-07
1.681500e+05 1.823019e-07
1.682000e+05 2.235986e-07
1.682500e+05 2.058329e-07
1.683000e+05 1.924271e-07
1.683500e+05 1.989553e-07
1.684000e+05 1.867886e-07
1.684500e+05 2.010711e-07
1.685000e+05 2.470237e-07
1.685500e+05 1.760803e-07
1.686000e+05 2.035626e-07
1.686500e+05 1.941062e-07
1.687000e+05 1.738565e-07
1.687500e+05 1.844653e-07
1.688000e+05 1.733516e-07
1.688500e+05 2.041085e-07
1.689000e+05 1.767492e-07
1.689500e+05 2.104065e-07
1.690000e+05 1.957214e-07
1.690500e+05 2.154671e-07
1.691000e+05 2.027863e-07
1.691500e+05 2.206708e-07
1.692000e+05 1.791883e-07
1.692500e+05 1.773483e-07
1.693000e+05 2.023177e-07
1.693500e+05 2.078705e-07
1.694000e+05 1.660036e-07
1.694500e+05 2.101943e-07
1.695000e+05 1.804648e-07
1.695500e+05 2.443340e-07
1.696000e+05 2.397327e-07
1.696500e+05 2.250046e-07
1.697000e+05 1.797948e-07
1.697500e+05 1.808718e-07
1.698000e+05 1.893730e-07
1.698500e+05 2.035006e-07
1.699000e+05 1.929614e-07
1.699500e+05 2.182803e-07
1.700000e+05 2.268189e-07
1.700500e+05 1.765701e-07
1.701000e+05 2.477597e-07
1.701500e+05 1.728936e-07
1.702000e+05 1.917132e-07
1.702500e+05 2.173167e-07
1.703000e+05 2.122414e-07
1.703500e+05 2.136965e-07
1.704000e+05 1.532540e-07
1.704500e+05 1.954446e-07
1.705000e+05 2.094967e-07
1.705500e+05 2.356714e-07
1.706000e+05 1.796615e-07
1.706500e+05 2.324755e-07
1.707000e+05 1.889774e-07
1.707500e+05 1.845518e-07
1.708000e+05 1.679161e-07
1.708500e+05 1.703221e-07
1.709000e+05 1.791975e-07
1.709500e+05 2.130763e-07
1.710000e+05 1.779852e-07
1.710500e+05 1.691697e-07
1.711000e+05 2.031266e-07
1.711500e+05 1.976128e-07
1.712000e+05 1.810187e-07
1.712500e+05 1.933215e-07
1.713000e+05 1.677862e-07
1.713500e+05 1.763236e-07
1.714000e+05 1.485818e-07
1.714500e+05 2.028379e-07
1.715000e+05 1.629851e-07
1.715500e+05 2.189561e-07
1.716000e+05 1.894543e-07
1.716500e+05 2.065971e-07
1.717000e+05 1.950049e-07
1.717500e+05 1.842103e-07
1.718000e+05 1.999287e-07
1.718500e+05 1.690005e-07
1.719000e+05 1.867143e-07
1.719500e+05 2.176500e-07
1.720000e+05 1.919602e-07
1.720500e+05 2.181081e-07
1.721000e+05 1.838043e-07
1.721500e+05 1.916880e-07
1.722000e+05 2.098004e-07
1.722500e+05 1.546125e-07
1.723000e+05 2.081614e-07
1.723500e+05 1.896450e-07
1.724000e+05 2.097192e-07
1.724500e+05 1.821155e-07
1.725000e+05 1.883877e-07
1.725500e+05 2.057242e-07
1.726000e+05 2.002348e-07
1.726500e+05 2.161316e-07
1.727000e+05 2.042887e-07
1.727500e+05 1.758466e-07
1.728000e+05 1.735244e-07
1.728500e+05 1.975165e-07
1.729000e+05 1.654774e-07
1.729500e+05 1.936751e-07
1.730000e+05 2.002873e-07
1.730500e+05 1.783218e-07
1.731000e+05 1.800257e-07
1.731500e+05 2.036955e-07
1.732000e+05 1.715373e-07
1.732500e+05 1.744512e-07
1.733000e+05 1.703893e-07
1.733500e+05 1.980133e-07
1.734000e+05 2.030618e-07
1.734500e+05 2.014671e-07
1.735000e+05 2.111822e-07
1.735500e+05 1.851525e-07
1.736000e+05 2.093101e-07
1.736500e+05 2.003458e-07
1.737000e+05 1.933421e-07
1.737500e+05 1.942715e-07
1.738000e+05 2.245777e-07
1.738500e+05 1.733556e-07
1.739000e+05 2.074970e-07
1.739500e+05 1.898875e-07
1.740000e+05 1.756838e-07
1.740500e+05 1.373369e-07
1.741000e+05 1.936103e-07
1.741500e+05 1.867752e-07
1.742000e+05 1.735554e-07
1.742500e+05 1.903590e-07
1.743000e+05 1.723075e-07
1.743500e+05 1.853575e-07
1.744000e+05 1.831301e-07
1.744500e+05 1.817309e-07
1.745000e+05 1.967511e-07
1.745500e+05 2.085452e-07
1.746000e+05 1.999795e-07
1.746500e+05 1.897314e-07
1.747000e+05 2.042069e-07
1.747500e+05 1.971465e-07
1.748000e+05 1.761227e-07
1.748500e+05 1.954334e-07
1.749000e+05 1.589950e-07
1.749500e+05 2.145864e-07
1.750000e+05 1.522586e-07
1.750500e+05 2.156531e-07
1.751000e+05 1.517701e-07
1.751500e+05 1.677778e-07
1.752000e+05 2.212098e-07
1.752500e+05 1.679543e-07
1.753000e+05 1.632552e-07
1.753500e+05 1.852324e-07
1.754000e+05 1.840887e-07
1.754500e+05 1.729861e-07
1.755000e+05 2.057316e-07
1.755500e+05 1.698022e-07
1.756000e+05 1.939897e-07
1.756500e+05 1.633296e-07
1.757000e+05 1.690855e-07
1.757500e+05 1.672859e-07
1.758000e+05 1.931281e-07
1.758500e+05 1.902851e-07
1.759000e+05 1.820750e-07
1.759500e+05 2.156665e-07
1.760000e+05 1.575082e-07
1.760500e+05 1.706912e-07
1.761000e+05 1.771477e-07
1.761500e+05 1.761153e-07
1.762000e+05 1.550992e-07
1.762500e+05 1.656301e-07
1.763000e+05 1.837473e-07
1.763500e+05 1.826424e-07
1.764000e+05 1.548663e-07
1.764500e+05 1.685702e-07
1.765000e+05 1.686939e-07
1.765500e+05 1.966858e-07
1.766000e+05 1.657054e-07
1.766500e+05 1.782627e-07
1.767000e+05 1.703596e-07
1.767500e+05 1.909409e-07
1.768000e+05 2.345166e-07
1.768500e+05 1.783251e-07
1.769000e+05 1.825908e-07
1.769500e+05 1.918915e-07
1.770000e+05 1.711269e-07
1.770500e+05 2.484551e-07
1.771000e+05 1.687606e-07
1.771500e+05 1.904481e-07
1.772000e+05 1.860580e-07
1.772500e+05 2.085501e-07
1.773000e+05 1.593485e-07
1.773500e+05 1.715915e-07
1.774000e+05 1.868372e-07
1.774500e+05 1.908463e-07
1.775000e+05 2.197914e-07
1.775500e+05 2.094352e-07
1.776000e+05 1.790759e-07
1.776500e+05 2.053369e-07
1.777000e+05 1.999383e-07
1.777500e+05 1.966979e-07
1.778000e+05 1.739408e-07
1.778500e+05 1.706167e-07
1.779000e+05 1.957949e-07
1.779500e+05 1.943713e-07
1.780000e+05 1.888942e-07
1.780500e+05 1.998329e-07
1.781000e+05 1.946245e-07
1.781500e+05 2.107733e-07
1.782000e+05 1.818327e-07
1.782500e+05 1.683955e-07
1.783000e+05 1.744712e-07
1.783500e+05 2.115719e-07
1.784000e+05 1.296380e-07
1.784500e+05 1.827230e-07
1.785000e+05 1.533399e-07
1.785500e+05 1.466423e-07
1.786000e+05 2.132885e-07
1.786500e+05 1.387535e-07
1.787000e+05 1.836231e-07
1.787500e+05 1.553349e-07
1.788000e+05 2.227940e-07
1.788500e+05 1.468250e-07
1.789000e+05 1.769725e-07
1.789500e+05 2.103876e-07
1.790000e+05 1.920201e-07
1.790500e+05 1.520609e-07
1.791000e+05 1.402064e-07
1.791500e+05 1.907351e-07
1.792000e+05 1.799720e-07
1.792500e+05 1.900324e-07
1.793000e+05 1.826933e-07
1.793500e+05 1.835099e-07
1.794000e+05 1.987454e-07
1.794500e+05 2.405148e-07
1.795000e+05 1.604176e-07
1.795500e+05 1.583538e-07
1.796000e+05 1.697202e-07
1.796500e+05 1.920796e-07
1.797000e+05 1.857250e-07
1.797500e+05 1.765643e-07
1.798000e+05 1.737395e-07
1.798500e+05 1.972109e-07
1.799000e+05 1.774135e-07
1.799500e+05 2.039546e-07
1.800000e+05 1.640494e-07
1.800500e+05 1.623683e-07
1.801000e+05 1.883127e-07
1.801500e+05 1.798326e-07
1.802000e+05 1.848937e-07
1.802500e+05 2.185409e-07
1.803000e+05 2.316777e-07
1.803500e+05 2.051784e-07
1.804000e+05 1.757035e-07
1.804500e+05 1.907381e-07
1.805000e+05 1.757159e-07
1.805500e+05 1.855195e-07
1.806000e+05 1.884293e-07
1.806500e+05 1.918164e-07
1.807000e+05 1.525102e-07
1.807500e+05 1.660816e-07
1.808000e+05 1.666865e-07
1.808500e+05 1.968793e-07
1.809000e+05 2.117626e-07
1.809500e+05 1.701358e-07
1.810000e+05 2.032153e-07
1.810500e+05 1.554113e-07
1.811000e+05 1.930174e-07
1.811500e+05 1.816365e-07
1.812000e+05 1.881819e-07
1.812500e+05 1.935167e-07
1.813000e+05 1.907526e-07
1.813500e+05 1.733740e-07
1.814000e+05 1.917185e-07
1.814500e+05 2.043362e-07
1.815000e+05 1.854604e-07
1.815500e+05 1.767831e-07
1.816000e+05 1.974549e-07
1.816500e+05 1.702349e-07
1.817000e+05 1.599814e-07
1.817500e+05 1.943840e-07
1.818000e+05 1.673657e-07
1.818500e+05 1.799634e-07
1.819000e+05 1.657656e-07
1.819500e+05 2.130272e-07
1.820000e+05 1.628800e-07
1.820500e+05 1.716122e-07
1.821000e+05 2.270841e-07
1.821500e+05 1.988468e-07
1.822000e+05 2.277764e-07
1.822500e+05 1.597505e-07
1.823000e+05 1.820860e-07
1.823500e+05 1.595970e-07
1.824000e+05 1.594260e-07
1.824500e+05 1.739187e-07
1.825000e+05 2.331302e-07
1.825500e+05 1.613955e-07
1.826000e+05 1.700196e-07
1.826500e+05 1.700668e-07
1.827000e+05 1.553051e-07
1.827500e+05 1.556566e-07
1.828000e+05 1.676043e-07
1.828500e+05 1.722095e-07
1.829000e+05 1.779824e-07
1.829500e+05 1.880591e-07
1.830000e+05 2.280585e-07
1.830500e+05 1.812239e-07
1.831000e+05 1.980763e-07
1.831500e+05 2.096869e-07
1.832000e+05 1.821490e-07
1.832500e+05 1.738984e-07
1.833000e+05 1.313470e-07
1.833500e+05 1.400348e-07
1.834000e+05 1.950654e-07
1.834500e+05 1.963443e-07
1.835000e+05 1.785507e-07
1.835500e+05 1.765581e-07
1.836000e+05 1.562663e-07
1.836500e+05 1.827693e-07
1.837000e+05 1.590904e-07
1.837500e+05 1.537926e-07
1.838000e+05 1.555922e-07
1.838500e+05 1.481897e-07
1.839000e+05 1.862727e-07
1.839500e+05 1.497668e-07
1.840000e+05 1.685108e-07
1.840500e+05 1.917793e-07
1.841000e+05 2.037388e-07
1.841500e+05 1.776481e-07
1.842000e+05 1.636435e-07
1.842500e+05 1.535311e-07
1.843000e+05 1.799933e-07
1.843500e+05 1.457669e-07
1.844000e+05 1.389296e-07
1.844500e+05 2.052428e-07
1.845000e+05 1.743762e-07
1.845500e+05 1.736419e-07
1.846000e+05 1.791090e-07
1.846500e+05 1.304238e-07
1.847000e+05 1.509910e-07
1.847500e+05 1.596294e-07
1.848000e+05 1.456609e-07
1.848500e+05 2.251131e-07
1.849000e+05 2.001745e-07
1.849500e+05 1.738700e-07
1.850000e+05 1.631454e-07
1.850500e+05 1.744030e-07
1.851000e+05 2.036432e-07
1.851500e+05 1.533112e-07
1.852000e+05 1.742514e-07
1.852500e+05 1.739203e-07
1.853000e+05 1.747503e-07
1.853500e+05 1.703162e-07
1.854000e+05 1.491063e-07
1.854500e+05 1.455140e-07
1.855000e+05 1.552511e-07
1.855500e+05 1.804019e-07
1.856000e+05 1.648866e-07
1.856500e+05 1.728272e-07
1.857000e+05 1.627922e-07
1.857500e+05 1.936486e-07
1.858000e+05 1.627849e-07
1.858500e+05 1.748626e-07
1.859000e+05 1.621422e-07
1.859500e+05 1.280560e-07
1.860000e+05 1.690167e-07
1.860500e+05 1.482437e-07
1.861000e+05 1.613721e-07
1.861500e+05 1.497326e-07
1.862000e+05 1.759628e-07
1.862500e+05 1.795217e-07
1.863000e+05 1.530883e-07
1.863500e+05 1.761253e-07
1.864000e+05 1.516618e-07
1.864500e+05 1.551778e-07
1.865000e+05 1.925628e-07
1.865500e+05 1.502418e-07
1.866000e+05 1.480073e-07
1.866500e+05 1.567811e-07
1.867000e+05 1.415511e-07
1.867500e+05 1.322556e-07
1.868000e+05 1.512144e-07
1.868500e+05 1.690333e-07
1.869000e+05 1.524166e-07
1.869500e+05 1.795571e-07
1.870000e+05 1.586295e-07
1.870500e+05 1.530492e-07
1.871000e+05 1.822057e-07
1.871500e+05 1.621851e-07
1.872000e+05 1.702677e-07
1.872500e+05 1.562783e-07
1.873000e+05 1.602394e-07
1.873500e+05 1.738542e-07
1.874000e+05 2.014402e-07
1.874500e+05 1.636395e-07
1.875000e+05 1.743985e-07
1.875500e+05 1.671187e-07
1.876000e+05 1.826804e-07
1.876500e+05 1.632741e-07
1.877000e+05 1.508841e-07
1.877500e+05 1.531472e-07
1.878000e+05 1.687411e-07
1.878500e+05 1.400241e-07
1.879000e+05 1.453395e-07
1.879500e+05 1.596413e-07
1.880000e+05 1.505624e-07
1.880500e+05 1.445805e-07
1.881000e+05 1.572702e-07
1.881500e+05 1.540019e-07
1.882000e+05 1.587081e-07
1.882500e+05 1.543753e-07
1.883000e+05 1.793767e-07
1.883500e+05 1.351231e-07
1.884000e+05 1.713789e-07
1.884500e+05 1.664699e-07
1.885000e+05 1.607979e-07
1.885500e+05 1.536770e-07
1.886000e+05 1.493627e-07
1.886500e+05 1.879821e-07
1.887000e+05 1.528257e-07
1.887500e+05 1.522507e-07
1.888000e+05 1.526700e-07
1.888500e+05 1.858265e-07
1.889000e+05 1.789313e-07
1.889500e+05 1.670500e-07
1.890000e+05 1.621824e-07
1.890500e+05 1.867811e-07
1.891000e+05 1.900461e-07
1.891500e+05 1.221542e-07
1.892000e+05 1.382739e-07
1.892500e+05 1.559987e-07
1.893000e+05 1.911350e-07
1.893500e+05 1.602904e-07
1.894000e+05 1.718781e-07
1.894500e+05 1.653113e-07
1.895000e+05 1.637946e-07
1.895500e+05 1.429179e-07
1.896000e+05 1.943628e-07
1.896500e+05 1.569215e-07
1.897000e+05 1.884505e-07
1.897500e+05 1.753878e-07
1.898000e+05 1.593197e-07
1.898500e+05 1.498753e-07
1.899000e+05 1.373241e-07
1.899500e+05 1.740928e-07
1.900000e+05 1.753171e-07
1.900500e+05 1.456359e-07
1.901000e+05 1.471691e-07
1.901500e+05 1.340411e-07
1.902000e+05 2.303401e-07
1.902500e+05 1.313481e-07
1.903000e+05 1.320784e-07
1.903500e+05 1.505456e-07
1.904000e+05 1.634921e-07
1.904500e+05 1.917518e-07
1.905000e+05 1.559158e-07
1.905500e+05 1.609184e-07
1.906000e+05 1.575588e-07
1.906500e+05 1.478275e-07
1.907000e+05 1.701453e-07
1.907500e+05 1.684600e-07
1.908000e+05 1.699310e-07
1.908500e+05 1.506088e-07
1.909000e+05 1.181431e-07
1.909500e+05 1.823615e-07
1.910000e+05 1.666024e-07
1.910500e+05 1.991290e-07
1.911000e+05 1.465203e-07
1.911500e+05 1.788262e-07
1.912000e+05 1.662876e-07
1.912500e+05 1.491773e-07
1.913000e+05 1.486084e-07
1.913500e+05 1.583004e-07
1.914000e+05 1.445230e-07
1.914500e+05 1.568844e-07
1.915000e+05 1.639049e-07
1.915500e+05 1.514869e-07
1.916000e+05 1.649942e-07
1.916500e+05 1.586982e-07
1.917000e+05 1.592890e-07
1.917500e+05 1.531374e-07
1.918000e+05 1.763316e-07
1.918500e+05 1.759940e-07
1.919000e+05 1.633863e-07
1.919500e+05 1.432544e-07
1.920000e+05 1.288565e-07
1.920500e+05 1.505757e-07
1.921000e+05 1.901895e-07
1.921500e+05 1.743917e-07
1.922000e+05 1.346794e-07
1.922500e+05 1.279240e-07
1.923000e+05 1.674777e-07
1.923500e+05 1.361896e-07
1.924000e+05 1.415694e-07
1.924500e+05 1.582771e-07
1.925000e+05 1.287705e-07
1.925500e+05 1.501756e-07
1.926000e+05 1.641866e-07
1.926500e+05 1.652406e-07
1.927000e+05 1.782170e-07
1.927500e+05 1.535519e-07
1.928000e+05 1.905333e-07
1.928500e+05 1.620873e-07
1.929000e+05 1.552030e-07
1.929500e+05 1.699128e-07
1.930000e+05 1.594900e-07
1.930500e+05 1.462318e-07
1.931000e+05 1.518833e-07
1.931500e+05 1.501246e-07
1.932000e+05 1.537038e-07
1.932500e+05 1.452968e-07
1.933000e+05 1.896774e-07
1.933500e+05 1.592694e-07
1.934000e+05 1.233244e-07
1.934500e+05 1.345611e-07
1.935000e+05 1.580133e-07
1.935500e+05 1.682255e-07
1.936000e+05 1.727301e-07
1.936500e+05 1.890383e-07
1.937000e+05 1.657809e-07
1.937500e+05 1.529198e-07
1.938000e+05 1.453370e-07
1.938500e+05 1.623036e-07
1.939000e+05 1.287103e-07
1.939500e+05 1.529570e-07
1.940000e+05 1.381067e-07
1.940500e+05 1.625914e-07
1.941000e+05 1.831157e-07
1.941500e+05 1.338474e-07
1.942000e+05 1.278135e-07
1.942500e+05 1.444999e-07
1.943000e+05 1.275012e-07
1.943500e+05 1.697865e-07
1.944000e+05 1.280995e-07
1.944500e+05 1.233201e-07
1.945000e+05 1.829960e-07
1.945500e+05 1.518415e-07
1.946000e+05 1.612792e-07
1.946500e+05 1.471647e-07
1.947000e+05 1.319276e-07
1.947500e+05 1.654173e-07
1.948000e+05 1.625056e-07
1.948500e+05 1.517355e-07
1.949000e+05 1.262935e-07
1.949500e+05 1.367418e-07
1.950000e+05 1.468515e-07
1.950500e+05 1.561171e-07
1.951000e+05 1.454164e-07
1.951500e+05 1.401157e-07
1.952000e+05 1.444669e-07
1.952500e+05 1.755260e-07
1.953000e+05 1.297849e-07
1.953500e+05 1.682512e-07
1.954000e+05 1.425610e-07
1.954500e+05 1.772259e-07
1.955000e+05 1.586698e-07
1.955500e+05 1.155934e-07
1.956000e+05 1.535893e-07
1.956500e+05 1.162844e-07
1.957000e+05 1.505840e-07
1.957500e+05 1.561191e-07
1.958000e+05 1.624700e-07
1.958500e+05 1.609234e-07
1.959000e+05 1.477859e-07
1.959500e+05 1.367210e-07
1.960000e+05 1.527261e-07
1.960500e+05 1.636359e-07
1.961000e+05 1.249506e-07
1.961500e+05 1.562692e-07
1.962000e+05 1.626316e-07
1.962500e+05 1.704596e-07
1.963000e+05 1.334230e-07
1.963500e+05 1.745497e-07
1.964000e+05 1.477398e-07
1.964500e+05 1.200599e-07
1.965000e+05 1.649367e-07
1.965500e+05 1.708613e-07
1.966000e+05 1.294672e-07
1.966500e+05 1.728287e-07
1.967000e+05 1.683565e-07
1.967500e+05 1.772328e-07
1.968000e+05 1.644989e-07
1.968500e+05 1.401804e-07
1.969000e+05 1.243181e-07
1.969500e+05 1.416623e-07
1.970000e+05 1.314575e-07
1.970500e+05 1.193239e-07
1.971000e+05 1.524104e-07
1.971500e+05 1.880955e-07
1.972000e+05 1.712651e-07
1.972500e+05 1.567430e-07
1.973000e+05 1.575084e-07
1.973500e+05 1.885377e-07
1.974000e+05 1.574059e-07
1.974500e+05 1.399645e-07
1.975000e+05 1.176728e-07
1.975500e+05 1.525944e-07
1.976000e+05 1.247045e-07
1.976500e+05 1.315785e-07
1.977000e+05 1.351603e-07
1.977500e+05 1.547156e-07
1.978000e+05 1.569928e-07
1.978500e+05 1.178717e-07
1.979000e+05 1.276820e-07
1.979500e+05 1.416047e-07
1.980000e+05 1.286280e-07
1.980500e+05 1.773936e-07
1.981000e+05 1.240635e-07
1.981500e+05 1.332600e-07
1.982000e+05 1.237635e-07
1.982500e+05 1.383682e-07
1.983000e+05 1.429364e-07
1.983500e+05 1.022219e-07
1.984000e+05 1.455400e-07
1.984500e+05 1.618590e-07
1.985000e+05 1.306152e-07
1.985500e+05 1.493309e-07
1.986000e+05 1.616154e-07
1.986500e+05 1.501147e-07
1.987000e+05 1.682474e-07
1.987500e+05 1.438838e-07
1.988000e+05 1.194838e-07
1.988500e+05 1.481352e-07
1.989000e+05 1.677190e-07
1.989500e+05 1.201959e-07
1.990000e+05 1.525559e-07
1.990500e+05 1.463509e-07
1.991000e+05 1.101128e-07
1.991500e+05 1.315844e-07
1.992000e+05 1.736494e-07
1.992500e+05 1.427349e-07
1.993000e+05 1.411584e-07
1.993500e+05 1.441188e-07
1.994000e+05 1.563163e-07
1.994500e+05 1.473712e-07
1.995000e+05 1.364590e-07
1.995500e+05 1.425058e-07
1.996000e+05 1.317021e-07
1.996500e+05 1.248109e-07
1.997000e+05 1.418381e-07
1.997500e+05 1.356345e-07
1.998000e+05 1.420668e-07
1.998500e+05 1.723554e-07
1.999000e+05 1.544202e-07
1.999500e+05 1.399630e-07
2.000000e+05 1.379016e-07
2.000500e+05 1.361962e-07
2.001000e+05 1.512017e-07
2.001500e+05 1.410363e-07
2.002000e+05 1.430470e-07
2.002500e+05 1.392786e-07
2.003000e+05 1.482003e-07
2.003500e+05 1.265759e-07
2.004000e+05 1.586480e-07
2.004500e+05 1.404612e-07
2.005000e+05 1.238418e-07
2.005500e+05 1.241307e-07
2.006000e+05 1.474194e-07
2.006500e+05 1.334655e-07
2.007000e+05 1.295517e-07
2.007500e+05 1.145736e-07
2.008000e+05 1.408861e-07
2.008500e+05 1.386041e-07
2.009000e+05 1.419017e-07
2.009500e+05 1.494767e-07
2.010000e+05 1.189596e-07
2.010500e+05 1.304190e-07
2.011000e+05 1.260866e-07
2.011500e+05 1.309681e-07
2.012000e+05 1.567104e-07
2.012500e+05 1.258168e-07
2.013000e+05 1.406218e-07
2.013500e+05 1.278654e-07
2.014000e+05 1.286089e-07
2.014500e+05 1.484855e-07
2.015000e+05 1.570882e-07
2.015500e+05 1.269157e-07
2.016000e+05 1.531210e-07
2.016500e+05 1.638077e-07
2.017000e+05 1.327258e-07
2.017500e+05 1.488245e-07
2.018000e+05 1.299605e-07
2.018500e+05 1.292658e-07
2.019000e+05 1.545984e-07
2.019500e+05 1.361991e-07
2.020000e+05 1.154535e-07
2.020500e+05 1.369891e-07
2.021000e+05 1.406577e-07
2.021500e+05 1.157691e-07
2.022000e+05 1.292245e-07
2.022500e+05 1.250239e-07
2.023000e+05 1.472468e-07
2.023500e+05 1.321423e-07
2.024000e+05 1.175898e-07
2.024500e+05 1.334389e-07
2.025000e+05 1.422884e-07
2.025500e+05 1.232361e-07
2.026000e+05 1.173213e-07
2.026500e+05 1.230466e-07
2.027000e+05 1.440547e-07
2.027500e+05 1.009270e-07
2.028000e+05 1.387361e-07
2.028500e+05 1.259414e-07
2.029000e+05 1.319721e-07
2.029500e+05 1.134804e-07
2.030000e+05 1.252576e-07
2.030500e+05 1.415607e-07
2.031000e+05 1.489394e-07
2.031500e+05 1.569369e-07
2.032000e+05 1.533073e-07
2.032500e+05 1.493139e-07
2.033000e+05 1.470529e-07
2.033500e+05 1.152154e-07
2.034000e+05 1.149759e-07
2.034500e+05 1.420715e-07
2.035000e+05 1.423642e-07
2.035500e+05 1.509479e-07
2.036000e+05 1.350980e-07
2.036500e+05 1.435541e-07
2.037000e+05 1.400927e-07
2.037500e+05 1.784670e-07
2.038000e+05 1.377966e-07
2.038500e+05 1.210728e-07
2.039000e+05 1.603762e-07
2.039500e+05 1.519167e-07
2.040000e+05 1.442746e-07
2.040500e+05 1.500634e-07
2.041000e+05 1.495147e-07
2.041500e+05 1.163672e-07
2.042000e+05 1.401386e-07
2.042500e+05 1.318257e-07
2.043000e+05 1.273692e-07
2.043500e+05 1.300178e-07
2.044000e+05 1.667080e-07
2.044500e+05 1.229057e-07
2.045000e+05 1.136794e-07
2.045500e+05 1.013843e-07
2.046000e+05 1.053864e-07
2.046500e+05 1.022089e-07
2.047000e+05 1.552535e-07
2.047500e+05 1.542108e-07
2.048000e+05 1.347128e-07
2.048500e+05 1.289096e-07
2.049000e+05 1.469908e-07
2.049500e+05 1.421033e-07
2.050000e+05 1.454541e-07
2.050500e+05 1.191850e-07
2.051000e+05 1.412226e-07
2.051500e+05 1.363579e-07
2.052000e+05 1.286881e-07
2.052500e+05 1.681783e-07
2.053000e+05 1.510149e-07
2.053500e+05 1.177548e-07
2.054000e+05 1.392662e-07
2.054500e+05 1.279419e-07
2.055000e+05 1.292189e-07
2.055500e+05 1.561896e-07
2.056000e+05 1.487977e-07
2.056500e+05 1.200431e-07
2.057000e+05 1.323421e-07
2.057500e+05 1.506420e-07
2.058000e+05 1.492953e-07
2.058500e+05 1.607343e-07
2.059000e+05 1.372175e-07
2.059500e+05 1.169133e-07
2.060000e+05 1.215340e-07
2.060500e+05 1.458269e-07
2.061000e+05 1.297995e-07
2.061500e+05 1.197459e-07
2.062000e+05 9.945507e-08
2.062500e+05 1.356612e-07
2.063000e+05 9.911108e-08
2.063500e+05 1.150910e-07
2.064000e+05 1.497722e-07
2.064500e+05 1.236951e-07
2.065000e+05 1.570490e-07
2.065500e+05 1.430339e-07
2.066000e+05 1.164484e-07
2.066500e+05 1.076950e-07
2.067000e+05 1.280715e-07
2.067500e+05 1.309538e-07
2.068000e+05 1.389234e-07
2.068500e+05 1.099592e-07
2.069000e+05 1.107007e-07
2.069500e+05 1.223288e-07
2.070000e+05 1.102123e-07
2.070500e+05 1.462565e-07
2.071000e+05 1.372036e-07
2.071500e+05 1.246563e-07
2.072000e+05 1.186081e-07
2.072500e+05 1.394574e-07
2.073000e+05 1.600411e-07
2.073500e+05 1.210369e-07
2.074000e+05 1.399466e-07
2.074500e+05 1.362967e-07
2.075000e+05 1.195575e-07
2.075500e+05 1.152134e-07
2.076000e+05 1.225654e-07
2.076500e+05 1.196904e-07
2.077000e+05 1.315968e-07
2.077500e+05 1.185818e-07
2.078000e+05 1.587357e-07
2.078500e+05 1.375716e-07
2.079000e+05 1.320141e-07
2.079500e+05 1.385386e-07
2.080000e+05 1.430240e-07
2.080500e+05 1.194817e-07
2.081000e+05 1.764098e-07
2.081500e+05 9.321311e-08
2.082000e+05 1.088177e-07
2.082500e+05 1.133667e-07
2.083000e+05 1.279162e-07
2.083500e+05 1.462591e-07
2.084000e+05 1.282282e-07
2.084500e+05 1.067667e-07
2.085000e+05 1.448414e-07
2.085500e+05 1.409450e-07
2.086000e+05 1.497685e-07
2.086500e+05 1.181103e-07
2.087000e+05 1.332248e-07
2.087500e+05 1.721072e-07
2.088000e+05 1.577821e-07
2.088500e+05 1.201796e-07
2.089000e+05 1.341201e-07
2.089500e+05 1.059023e-07
2.090000e+05 1.184475e-07
2.090500e+05 1.323067e-07
2.091000e+05 1.015083e-07
2.091500e+05 1.283782e-07
2.092000e+05 1.348523e-07
2.092500e+05 1.309323e-07
2.093000e+05 1.302004e-07
2.093500e+05 1.222384e-07
2.094000e+05 1.602921e-07
2.094500e+05 1.494929e-07
2.095000e+05 1.284933e-07
2.095500e+05 1.450858e-07
2.096000e+05 1.052025e-07
2.096500e+05 1.338322e-07
2.097000e+05 1.281410e-07
2.097500e+05 1.281301e-07
2.098000e+05 1.493083e-07
2.098500e+05 1.347393e-07
2.099000e+05 1.083332e-07
2.099500e+05 1.322976e-07
2.100000e+05 1.034870e-07
2.100500e+05 1.308739e-07
2.101000e+05 1.233964e-07
2.101500e+05 9.862552e-08
2.102000e+05 1.209138e-07
2.102500e+05 1.219626e-07
2.103000e+05 1.218680e-07
2.103500e+05 1.528766e-07
2.104000e+05 1.653515e-07
2.104500e+05 1.188709e-07
2.105000e+05 1.372554e-07
2.105500e+05 1.302465e-07
2.106000e+05 9.681312e-08
2.106500e+05 1.473134e-07
2.107000e+05 1.239164e-07
2.107500e+05 1.304293e-07
2.108000e+05 1.034000e-07
2.108500e+05 1.189791e-07
2.109000e+05 1.401823e-07
2.109500e+05 1.304091e-07
2.110000e+05 1.433896e-07
2.110500e+05 1.139608e-07
2.111000e+05 1.132860e-07
2.111500e+05 1.606595e-07
2.112000e+05 1.151640e-07
2.112500e+05 1.255658e-07
2.113000e+05 1.448384e-07
2.113500e+05 1.303887e-07
2.114000e+05 1.460384e-07
2.114500e+05 1.173145e-07
2.115000e+05 9.732255e-08
2.115500e+05 1.222719e-07
2.116000e+05 1.452255e-07
2.116500e+05 1.199987e-07
2.117000e+05 1.255652e-07
2.117500e+05 1.296815e-07
2.118000e+05 1.155213e-07
2.118500e+05 1.204189e-07
2.119000e+05 1.312995e-07
2.119500e+05 1.325255e-07
2.120000e+05 1.211964e-07
2.120500e+05 1.329232e-07
2.121000e+05 1.000500e-07
2.121500e+05 1.326099e-07
2.122000e+05 1.224373e-07
2.122500e+05 1.092850e-07
2.123000e+05 1.338475e-07
2.123500e+05 1.277065e-07
2.124000e+05 1.127225e-07
2.124500e+05 1.245523e-07
2.125000e+05 1.361191e-07
2.125500e+05 1.234678e-07
2.126000e+05 1.179602e-07
2.126500e+05 9.959914e-08
2.127000e+05 1.232811e-07
2.127500e+05 1.336293e-07
2.128000e+05 1.283299e-07
2.128500e+05 1.135824e-07
2.129000e+05 1.231136e-07
2.129500e+05 1.182504e-07
2.130000e+05 1.196530e-07
2.130500e+05 1.217381e-07
2.131000e+05 1.094380e-07
2.131500e+05 1.085009e-07
2.132000e+05 1.275321e-07
2.132500e+05 1.262472e-07
2.133000e+05 1.093825e-07
2.133500e+05 1.134498e-07
2.134000e+05 9.728368e-08
2.134500e+05 1.199182e-07
2.135000e+05 1.060974e-07
2.135500e+05 9.255129e-08
2.136000e+05 1.195386e-07
2.136500e+05 1.236385e-07
2.137000e+05 1.232134e-07
2.137500e+05 1.401512e-07
2.138000e+05 1.195685e-07
2.138500e+05 1.370097e-07
2.139000e+05 1.186864e-07
2.139500e+05 1.290812e-07
2.140000e+05 1.386467e-07
2.140500e+05 1.292937e-07
2.141000e+05 1.490821e-07
2.141500e+05 1.349406e-07
2.142000e+05 1.393269e-07
2.142500e+05 1.141728e-07
2.143000e+05 1.181901e-07
2.143500e+05 1.160984e-07
2.144000e+05 1.300295e-07
2.144500e+05 1.293137e-07
2.145000e+05 1.191301e-07
2.145500e+05 1.647604e-07
2.146000e+05 8.790499e-08
2.146500e+05 1.196296e-07
2.147000e+05 1.522121e-07
2.147500e+05 1.211025e-07
2.148000e+05 1.375645e-07
2.148500e+05 1.160274e-07
2.149000e+05 1.355486e-07
2.149500e+05 1.160405e-07
2.150000e+05 1.374115e-07
2.150500e+05 9.432476e-08
2.151000e+05 1.164775e-07
2.151500e+05 1.073103e-07
2.152000e+05 1.212235e-07
2.152500e+05 1.461978e-07
2.153000e+05 1.316321e-07
2.153500e+05 1.133439e-07
2.154000e+05 1.114405e-07
2.154500e+05 1.398767e-07
2.155000e+05 1.300643e-07
2.155500e+05 1.099555e-07
2.156000e+05 1.223898e-07
2.156500e+05 1.335530e-07
2.157000e+05 1.169111e-07
2.157500e+05 1.269779e-07
2.158000e+05 1.349936e-07
2.158500e+05 1.275696e-07
2.159000e+05 1.086263e-07
2.159500e+05 1.284646e-07
2.160000e+05 9.900380e-08
2.160500e+05 1.140184e-07
2.161000e+05 1.197311e-07
2.161500e+05 1.074350e-07
2.162000e+05 1.026669e-07
2.162500e+05 1.008746e-07
2.163000e+05 1.140428e-07
2.163500e+05 1.430462e-07
2.164000e+05 1.172914e-07
2.164500e+05 1.360656e-07
2.165000e+05 1.370755e-07
2.165500e+05 1.434456e-07
2.166000e+05 1.242573e-07
2.166500e+05 1.411089e-07
2.167000e+05 1.064874e-07
2.167500e+05 1.350804e-07
2.168000e+05 1.017011e-07
2.168500e+05 1.323610e-07
2.169000e+05 8.914651e-08
2.169500e+05 1.502137e-07
2.170000e+05 1.193834e-07
2.170500e+05 1.241391e-07
2.171000e+05 1.267506e-07
2.171500e+05 1.233271e-07
2.172000e+05 1.237660e-07
2.172500e+05 1.310792e-07
2.173000e+05 1.125208e-07
2.173500e+05 1.289744e-07
2.174000e+05 1.153194e-07
2.174500e+05 1.378536e-07
2.175000e+05 1.513125e-07
2.175500e+05 1.147758e-07
2.176000e+05 1.186684e-07
2.176500e+05 1.340610e-07
2.177000e+05 1.097307e-07
2.177500e+05 1.164401e-07
2.178000e+05 1.128379e-07
2.178500e+05 9.895236e-08
2.179000e+05 1.188704e-07
2.179500e+05 1.284754e-07
2.180000e+05 1.054975e-07
2.180500e+05 1.090390e-07
2.181000e+05 1.191967e-07
2.181500e+05 1.109119e-07
2.182000e+05 9.743549e-08
2.182500e+05 1.142498e-07
2.183000e+05 1.190789e-07
2.183500e+05 1.204712e-07
2.184000e+05 1.153060e-07
2.184500e+05 1.228507e-07
2.185000e+05 1.084874e-07
2.185500e+05 1.291344e-07
2.186000e+05 1.123267e-07
2.186500e+05 1.266736e-07
2.187000e+05 1.076090e-07
2.187500e+05 1.089267e-07
2.188000e+05 1.172102e-07
2.188500e+05 1.203906e-07
2.189000e+05 1.277948e-07
2.189500e+05 9.987978e-08
2.190000e+05 1.020968e-07
2.190500e+05 1.251343e-07
2.191000e+05 1.248417e-07
2.191500e+05 1.213061e-07
2.192000e+05 1.215123e-07
2.192500e+05 1.187164e-07
2.193000e+05 9.803616e-08
2.193500e+05 1.026167e-07
2.194000e+05 1.242398e-07
2.194500e+05 1.187473e-07
2.195000e+05 1.376529e-07
2.195500e+05 1.274856e-07
2.196000e+05 1.169397e-07
2.196500e+05 1.270673e-07
2.197000e+05 1.068250e-07
2.197500e+05 1.244842e-07
2.198000e+05 1.630879e-07
2.198500e+05 1.616946e-07
2.199000e+05 1.044350e-07
2.199500e+05 9.926914e-08
2.200000e+05 1.171032e-07
2.200500e+05 1.074040e-07
2.201000e+05 1.185748e-07
2.201500e+05 1.032602e-07
2.202000e+05 1.259864e-07
2.202500e+05 1.002972e-07
2.203000e+05 1.071228e-07
2.203500e+05 1.169033e-07
2.204000e+05 1.533743e-07
2.204500e+05 1.254211e-07
2.205000e+05 1.132558e-07
2.205500e+05 1.201972e-07
2.206000e+05 1.096676e-07
2.206500e+05 1.146259e-07
2.207000e+05 1.306504e-07
2.207500e+05 9.261992e-08
2.208000e+05 1.429160e-07
2.208500e+05 9.670498e-08
2.209000e+05 1.134241e-07
2.209500e+05 1.353331e-07
2.210000e+05 1.212058e-07
2.210500e+05 1.047628e-07
2.211000e+05 1.083204e-07
2.211500e+05 1.221518e-07
2.212000e+05 1.123749e-07
2.212500e+05 1.003561e-07
2.213000e+05 1.044872e-07
2.213500e+05 1.290667e-07
2.214000e+05 1.227196e-07
2.214500e+05 9.923496e-08
2.215000e+05 1.028682e-07
2.215500e+05 1.013651e-07
2.216000e+05 1.248161e-07
2.216500e+05 1.224966e-07
2.217000e+05 9.843989e-08
2.217500e+05 1.185825e-07
2.218000e+05 1.092879e-07
2.218500e+05 1.331700e-07
2.219000e+05 1.192982e-07
2.219500e+05 1.276250e-07
2.220000e+05 1.003345e-07
2.220500e+05 1.034286e-07
2.221000e+05 9.820688e-08
2.221500e+05 1.166447e-07
2.222000e+05 1.119665e-07
2.222500e+05 1.148803e-07
2.223000e+05 9.539959e-08
2.223500e+05 1.109097e-07
2.224000e+05 1.292788e-07
2.224500e+05 1.023439e-07
2.225000e+05 1.042095e-07
2.225500e+05 1.235092e-07
2.226000e+05 1.180679e-07
2.226500e+05 1.264980e-07
2.227000e+05 1.033391e-07
2.227500e+05 1.222214e-07
2.228000e+05 1.363887e-07
2.228500e+05 1.015553e-07
2.229000e+05 1.224231e-07
2.229500e+05 1.103762e-07
2.230000e+05 1.128324e-07
2.230500e+05 1.077553e-07
2.231000e+05 1.024712e-07
2.231500e+05 1.092162e-07
2.232000e+05 1.364052e-07
2.232500e+05 1.109379e-07
2.233000e+05 1.140131e-07
2.233500e+05 1.248477e-07
2.234000e+05 1.242360e-07
2.234500e+05 1.227627e-07
2.235000e+05 7.966370e-08
2.235500e+05 1.092000e-07
2.236000e+05 1.296635e-07
2.236500e+05 9.516840e-08
2.237000e+05 1.162240e-07
2.237500e+05 9.910526e-08
2.238000e+05 1.206354e-07
2.238500e+05 1.194909e-07
2.239000e+05 1.135295e-07
2.239500e+05 1.258676e-07
2.240000e+05 1.165931e-07
2.240500e+05 1.268353e-07
2.241000e+05 1.134198e-07
2.241500e+05 1.233380e-07
2.242000e+05 1.039423e-07
2.242500e+05 1.323096e-07
2.243000e+05 1.288513e-07
2.243500e+05 9.924204e-08
2.244000e+05 1.135378e-07
2.244500e+05 1.358088e-07
2.245000e+05 1.236874e-07
2.245500e+05 9.650286e-08
2.246000e+05 1.149553e-07
2.246500e+05 1.000760e-07
2.247000e+05 9.977135e-08
2.247500e+05 1.210141e-07
2.248000e+05 1.239529e-07
2.248500e+05 1.143030e-07
2.249000e+05 1.044981e-07
2.249500e+05 1.120989e-07
2.250000e+05 1.258894e-07
2.250500e+05 1.302223e-07
2.251000e+05 1.271095e-07
2.251500e+05 1.110454e-07
2.252000e+05 1.148408e-07
2.252500e+05 1.208274e-07
2.253000e+05 1.029276e-07
2.253500e+05 1.055730e-07
2.254000e+05 1.118584e-07
2.254500e+05 1.195603e-07
2.255000e+05 1.207634e-07
2.255500e+05 1.164730e-07
2.256000e+05 1.310138e-07
2.256500e+05 1.110297e-07
2.257000e+05 1.286455e-07
2.257500e+05 9.045125e-08
2.258000e+05 1.022792e-07
2.258500e+05 1.089037e-07
2.259000e+05 1.211375e-07
2.259500e+05 1.161223e-07
2.260000e+05 1.215955e-07
2.260500e+05 1.042864e-07
2.261000e+05 1.303380e-07
2.261500e+05 1.153276e-07
2.262000e+05 8.706877e-08
2.262500e+05 1.172398e-07
2.263000e+05 1.409064e-07
2.263500e+05 1.206664e-07
2.264000e+05 1.148065e-07
2.264500e+05 8.278530e-08
2.265000e+05 1.163178e-07
2.265500e+05 1.023053e-07
2.266000e+05 1.387938e-07
2.266500e+05 1.021414e-07
2.267000e+05 1.005411e-07
2.267500e+05 9.447943e-08
2.268000e+05 1.049428e-07
2.268500e+05 1.143109e-07
2.269000e+05 1.337074e-07
2.269500e+05 1.172951e-07
2.270000e+05 1.187461e-07
2.270500e+05 1.078503e-07
2.271000e+05 1.076822e-07
2.271500e+05 1.171383e-07
2.272000e+05 1.064686e-07
2.272500e+05 1.082415e-07
2.273000e+05 1.170480e-07
2.273500e+05 1.190372e-07
2.274000e+05 1.059237e-07
2.274500e+05 1.429919e-07
2.275000e+05 1.075358e-07
2.275500e+05 9.420553e-08
2.276000e+05 8.967872e-08
2.276500e+05 9.110966e-08
2.277000e+05 1.122192e-07
2.277500e+05 1.071416e-07
2.278000e+05 1.137287e-07
2.278500e+05 1.092769e-07
2.279000e+05 1.573466e-07
2.279500e+05 1.148339e-07
2.280000e+05 9.727844e-08
2.280500e+05 1.166069e-07
2.281000e+05 1.181700e-07
2.281500e+05 1.053579e-07
2.282000e+05 1.017351e-07
2.282500e+05 1.048618e-07
2.283000e+05 1.327222e-07
2.283500e+05 8.716669e-08
2.284000e+05 9.881506e-08
2.284500e+05 1.017392e-07
2.285000e+05 1.071571e-07
2.285500e+05 1.024796e-07
2.286000e+05 1.110283e-07
2.286500e+05 1.141508e-07
2.287000e+05 1.233857e-07
2.287500e+05 1.205911e-07
2.288000e+05 1.135449e-07
2.288500e+05 9.196174e-08
2.289000e+05 1.064512e-07
2.289500e+05 1.104668e-07
2.290000e+05 9.601034e-08
2.290500e+05 9.843687e-08
2.291000e+05 1.328829e-07
2.291500e+05 9.295655e-08
2.292000e+05 9.716137e-08
2.292500e+05 1.101000e-07
2.293000e+05 1.155083e-07
2.293500e+05 9.402880e-08
2.294000e+05 1.205440e-07
2.294500e+05 1.211200e-07
2.295000e+05 1.149611e-07
2.295500e+05 1.004102e-07
2.296000e+05 1.145278e-07
2.296500e+05 1.078157e-07
2.297000e+05 1.027402e-07
2.297500e+05 8.691332e-08
2.298000e+05 1.172342e-07
2.298500e+05 8.715814e-08
2.299000e+05 1.094196e-07
2.299500e+05 1.277972e-07
2.300000e+05 1.003948e-07
2.300500e+05 1.179757e-07
2.301000e+05 1.268042e-07
2.301500e+05 1.013462e-07
2.302000e+05 1.106035e-07
2.302500e+05 1.156938e-07
2.303000e+05 9.741675e-08
2.303500e+05 9.855501e-08
2.304000e+05 9.191428e-08
2.304500e+05 9.216846e-08
2.305000e+05 1.138888e-07
2.305500e+05 1.101086e-07
2.306000e+05 1.019426e-07
2.306500e+05 1.201242e-07
2.307000e+05 9.177636e-08
2.307500e+05 1.206590e-07
2.308000e+05 1.081203e-07
2.308500e+05 1.268534e-07
2.309000e+05 1.072015e-07
2.309500e+05 1.077737e-07
2.310000e+05 1.040656e-07
2.310500e+05 1.176984e-07
2.311000e+05 1.100345e-07
2.311500e+05 1.060567e-07
2.312000e+05 1.002844e-07
2.312500e+05 1.097438e-07
2.313000e+05 1.056746e-07
2.313500e+05 1.070333e-07
2.314000e+05 9.525261e-08
2.314500e+05 8.756774e-08
2.315000e+05 9.861391e-08
2.315500e+05 1.048538e-07
2.316000e+05 9.411813e-08
2.316500e+05 9.951021e-08
2.317000e+05 1.006507e-07
2.317500e+05 1.125810e-07
2.318000e+05 9.797608e-08
2.318500e+05 1.114248e-07
2.319000e+05 1.096794e-07
2.319500e+05 1.144881e-07
2.320000e+05 9.834522e-08
2.320500e+05 1.093448e-07
2.321000e+05 9.503309e-08
2.321500e+05 7.906946e-08
2.322000e+05 9.666726e-08
2.322500e+05 1.045900e-07
2.323000e+05 1.087931e-07
2.323500e+05 9.488644e-08
2.324000e+05 9.109202e-08
2.324500e+05 1.095132e-07
2.325000e+05 1.097631e-07
2.325500e+05 1.110589e-07
2.326000e+05 1.040883e-07
2.326500e+05 9.932226e-08
2.327000e+05 1.371619e-07
2.327500e+05 9.543327e-08
2.328000e+05 1.012821e-07
2.328500e+05 8.926303e-08
2.329000e+05 7.766903e-08
2.329500e+05 1.015337e-07
2.330000e+05 8.257242e-08
2.330500e+05 1.151434e-07
2.331000e+05 1.052264e-07
2.331500e+05 9.869700e-08
2.332000e+05 9.767143e-08
2.332500e+05 9.445126e-08
2.333000e+05 9.440406e-08
2.333500e+05 1.157304e-07
2.334000e+05 1.012609e-07
2.334500e+05 9.656438e-08
2.335000e+05 1.045887e-07
2.335500e+05 1.156861e-07
2.336000e+05 8.643301e-08
2.336500e+05 9.433120e-08
2.337000e+05 9.149984e-08
2.337500e+05 1.367894e-07
2.338000e+05 9.724675e-08
2.338500e+05 1.089697e-07
2.339000e+05 1.101855e-07
2.339500e+05 1.013395e-07
2.340000e+05 1.106376e-07
2.340500e+05 9.282602e-08
2.341000e+05 1.121112e-07
2.341500e+05 1.042188e-07
2.342000e+05 1.041271e-07
2.342500e+05 9.679634e-08
2.343000e+05 1.023458e-07
2.343500e+05 1.278532e-07
2.344000e+05 1.139874e-07
2.344500e+05 8.384955e-08
2.345000e+05 1.188218e-07
2.345500e+05 1.087409e-07
2.346000e+05 1.175398e-07
2.346500e+05 1.060051e-07
2.347000e+05 1.298938e-07
2.347500e+05 1.036692e-07
2.348000e+05 1.067204e-07
2.348500e+05 9.722175e-08
2.349000e+05 9.025431e-08
2.349500e+05 8.454408e-08
2.350000e+05 9.133737e-08
2.350500e+05 1.014137e-07
2.351000e+05 9.889481e-08
2.351500e+05 8.850391e-08
2.352000e+05 1.095988e-07
2.352500e+05 9.948223e-08
2.353000e+05 1.072002e-07
2.353500e+05 9.144234e-08
2.354000e+05 7.768975e-08
2.354500e+05 8.747590e-08
2.355000e+05 9.852053e-08
2.355500e+05 1.234422e-07
2.356000e+05 9.650213e-08
2.356500e+05 1.174834e-07
2.357000e+05 8.455987e-08
2.357500e+05 1.027053e-07
2.358000e+05 9.705530e-08
2.358500e+05 1.032262e-07
2.359000e+05 1.040832e-07
2.359500e+05 1.014011e-07
2.360000e+05 1.130483e-07
2.360500e+05 9.210157e-08
2.361000e+05 9.681499e-08
2.361500e+05 1.163987e-07
2.362000e+05 9.479266e-08
2.362500e+05 1.081409e-07
2.363000e+05 9.482069e-08
2.363500e+05 9.403122e-08
2.364000e+05 1.335236e-07
2.364500e+05 9.902784e-08
2.365000e+05 8.617474e-08
2.365500e+05 1.268840e-07
2.366000e+05 8.667282e-08
2.366500e+05 8.926200e-08
2.367000e+05 1.245982e-07
2.367500e+05 8.273432e-08
2.368000e+05 9.618219e-08
2.368500e+05 1.009840e-07
2.369000e+05 9.989342e-08
2.369500e+05 8.499633e-08
2.370000e+05 8.818843e-08
2.370500e+05 1.206723e-07
2.371000e+05 8.386164e-08
2.371500e+05 7.585684e-08
2.372000e+05 9.527608e-08
2.372500e+05 9.319601e-08
2.373000e+05 1.026575e-07
2.373500e+05 8.323788e-08
2.374000e+05 1.018309e-07
2.374500e+05 1.208059e-07
2.375000e+05 1.032115e-07
2.375500e+05 9.113371e-08
2.376000e+05 9.735978e-08
2.376500e+05 7.951987e-08
2.377000e+05 9.688024e-08
2.377500e+05 1.032932e-07
2.378000e+05 8.515204e-08
2.378500e+05 9.934677e-08
2.379000e+05 1.118210e-07
2.379500e+05 9.834338e-08
2.380000e+05 7.998380e-08
2.380500e+05 9.673430e-08
2.381000e+05 1.055216e-07
2.381500e+05 1.010639e-07
2.382000e+05 9.776750e-08
2.382500e+05 1.075349e-07
2.383000e+05 1.177529e-07
2.383500e+05 9.479592e-08
2.384000e+05 9.825809e-08
2.384500e+05 1.036607e-07
2.385000e+05 1.338429e-07
2.385500e+05 1.124025e-07
2.386000e+05 8.180258e-08
2.386500e+05 1.093760e-07
2.387000e+05 9.235447e-08
2.387500e+05 8.430136e-08
2.388000e+05 1.042485e-07
2.388500e+05 8.284405e-08
2.389000e+05 1.137890e-07
2.389500e+05 1.098427e-07
2.390000e+05 1.052429e-07
2.390500e+05 1.105379e-07
2.391000e+05 7.563290e-08
2.391500e+05 9.394574e-08
2.392000e+05 9.977291e-08
2.392500e+05 8.046715e-08
2.393000e+05 1.131452e-07
2.393500e+05 1.051277e-07
2.394000e+05 1.181793e-07
2.394500e+05 8.556472e-08
2.395000e+05 1.121414e-07
2.395500e+05 1.032446e-07
2.396000e+05 8.001631e-08
2.396500e+05 9.310747e-08
2.397000e+05 1.186560e-07
2.397500e+05 1.232433e-07
2.398000e+05 1.112108e-07
2.398500e+05 1.031505e-07
2.399000e+05 1.196167e-07
2.399500e+05 8.127975e-08
2.400000e+05 7.116580e-08
2.400500e+05 7.836958e-08
2.401000e+05 9.584708e-08
2.401500e+05 1.022338e-07
2.402000e+05 8.309842e-08
2.402500e+05 1.087992e-07
2.403000e+05 9.752139e-08
2.403500e+05 1.014671e-07
2.404000e+05 8.668286e-08
2.404500e+05 9.943523e-08
2.405000e+05 7.461354e-08
2.405500e+05 8.320714e-08
2.406000e+05 1.011320e-07
2.406500e+05 8.857611e-08
2.407000e+05 8.878739e-08
2.407500e+05 9.408771e-08
2.408000e+05 9.390767e-08
2.408500e+05 8.640368e-08
2.409000e+05 1.029781e-07
2.409500e+05 1.307402e-07
2.410000e+05 9.913142e-08
2.410500e+05 9.864085e-08
2.411000e+05 1.007479e-07
2.411500e+05 1.011729e-07
2.412000e+05 1.009135e-07
2.412500e+05 9.543591e-08
2.413000e+05 9.137254e-08
2.413500e+05 1.084986e-07
2.414000e+05 8.598278e-08
2.414500e+05 9.851104e-08
2.415000e+05 1.023483e-07
2.415500e+05 1.053915e-07
2.416000e+05 1.084185e-07
2.416500e+05 1.179299e-07
2.417000e+05 8.474153e-08
2.417500e+05 9.848724e-08
2.418000e+05 9.319006e-08
2.418500e+05 8.868184e-08
2.419000e+05 1.028862e-07
2.419500e+05 8.109664e-08
2.420000e+05 1.067574e-07
2.420500e+05 1.022537e-07
2.421000e+05 9.823754e-08
2.421500e+05 8.581465e-08
2.422000e+05 7.967290e-08
2.422500e+05 9.165157e-08
2.423000e+05 1.039639e-07
2.423500e+05 9.648499e-08
2.424000e+05 8.782563e-08
2.424500e+05 9.352463e-08
2.425000e+05 1.082391e-07
2.425500e+05 9.744256e-08
2.426000e+05 8.095214e-08
2.426500e+05 8.669367e-08
2.427000e+05 9.888322e-08
2.427500e+05 8.584008e-08
2.428000e+05 9.265232e-08
2.428500e+05 9.631050e-08
2.429000e+05 8.674925e-08
2.429500e+05 9.737249e-08
2.430000e+05 8.986053e-08
2.430500e+05 9.775519e-08
2.431000e+05 7.618658e-08
2.431500e+05 7.390658e-08
2.432000e+05 9.350939e-08
2.432500e+05 1.173230e-07
2.433000e+05 9.595819e-08
2.433500e+05 7.581087e-08
2.434000e+05 9.521461e-08
2.434500e+05 9.215214e-08
2.435000e+05 8.312041e-08
2.435500e+05 1.134202e-07
2.436000e+05 1.044474e-07
2.436500e+05 1.151813e-07
2.437000e+05 1.020677e-07
2.437500e+05 9.503738e-08
2.438000e+05 7.689757e-08
2.438500e+05 8.675574e-08
2.439000e+05 1.081755e-07
2.439500e+05 1.175886e-07
2.440000e+05 9.965244e-08
2.440500e+05 9.441943e-08
2.441000e+05 8.035682e-08
2.441500e+05 8.946173e-08
2.442000e+05 9.802813e-08
2.442500e+05 1.121736e-07
2.443000e+05 7.202532e-08
2.443500e+05 9.306150e-08
2.444000e+05 1.001578e-07
2.444500e+05 8.168172e-08
2.445000e+05 9.119879e-08
2.445500e+05 8.104585e-08
2.446000e+05 8.151755e-08
2.446500e+05 1.121194e-07
2.447000e+05 7.845394e-08
2.447500e+05 9.316559e-08
2.448000e+05 9.693719e-08
2.448500e+05 8.865498e-08
2.449000e+05 9.373234e-08
2.449500e+05 9.011924e-08
2.450000e+05 8.837439e-08
2.450500e+05 1.031976e-07
2.451000e+05 9.317384e-08
2.451500e+05 9.276564e-08
2.452000e+05 8.016079e-08
2.452500e+05 9.249517e-08
2.453000e+05 9.204276e-08
2.453500e+05 7.842051e-08
2.454000e+05 9.084859e-08
2.454500e+05 7.275113e-08
2.455000e+05 1.033039e-07
2.455500e+05 1.069923e-07
2.456000e+05 1.057164e-07
2.456500e+05 8.253452e-08
2.457000e+05 7.389686e-08
2.457500e+05 9.424142e-08
2.458000e+05 7.076259e-08
2.458500e+05 8.402397e-08
2.459000e+05 1.016076e-07
2.459500e+05 1.113748e-07
2.460000e+05 9.337747e-08
2.460500e+05 1.079782e-07
2.461000e+05 9.357228e-08
2.461500e+05 8.634610e-08
2.462000e+05 1.097888e-07
2.462500e+05 1.030852e-07
2.463000e+05 8.366877e-08
2.463500e+05 1.237693e-07
2.464000e+05 8.903197e-08
2.464500e+05 9.910916e-08
2.465000e+05 1.069526e-07
2.465500e+05 8.925980e-08
2.466000e+05 8.680475e-08
2.466500e+05 1.004552e-07
2.467000e+05 9.064325e-08
2.467500e+05 8.722002e-08
2.468000e+05 8.011357e-08
2.468500e+05 1.044174e-07
2.469000e+05 1.049734e-07
2.469500e+05 8.690603e-08
2.470000e+05 8.668530e-08
2.470500e+05 1.098010e-07
2.471000e+05 1.069969e-07
2.471500e+05 9.909880e-08
2.472000e+05 1.079994e-07
2.472500e+05 9.139688e-08
2.473000e+05 8.520928e-08
2.473500e+05 8.832618e-08
2.474000e+05 1.105531e-07
2.474500e+05 1.017269e-07
2.475000e+05 8.887759e-08
2.475500e+05 8.914598e-08
2.476000e+05 7.450442e-08
2.476500e+05 8.307556e-08
2.477000e+05 8.960347e-08
2.477500e+05 9.140784e-08
2.478000e+05 9.853774e-08
2.478500e+05 8.915303e-08
2.479000e+05 7.897236e-08
2.479500e+05 1.044633e-07
2.480000e+05 8.642190e-08
2.480500e+05 7.223548e-08
2.481000e+05 9.729345e-08
2.481500e+05 9.814112e-08
2.482000e+05 9.794148e-08
2.482500e+05 9.891585e-08
2.483000e+05 9.106684e-08
2.483500e+05 1.122018e-07
2.484000e+05 6.973621e-08
2.484500e+05 7.473452e-08
2.485000e+05 9.452365e-08
2.485500e+05 9.192499e-08
2.486000e+05 7.557274e-08
2.486500e+05 1.058106e-07
2.487000e+05 1.005919e-07
2.487500e+05 8.103306e-08
2.488000e+05 8.762632e-08
2.488500e+05 7.631921e-08
2.489000e+05 1.034088e-07
2.489500e+05 6.707271e-08
2.490000e+05 8.336255e-08
2.490500e+05 9.053447e-08
2.491000e+05 1.115527e-07
2.491500e+05 8.283715e-08
2.492000e+05 8.111133e-08
2.492500e+05 9.703353e-08
2.493000e+05 9.266614e-08
2.493500e+05 9.257549e-08
2.494000e+05 8.005793e-08
2.494500e+05 9.396134e-08
2.495000e+05 9.743490e-08
2.495500e+05 8.442986e-08
2.496000e+05 8.696170e-08
2.496500e+05 6.855592e-08
2.497000e+05 9.072805e-08
2.497500e+05 9.636520e-08
2.498000e+05 1.023907e-07
2.498500e+05 8.421288e-08
2.499000e+05 1.034868e-07
2.499500e+05 8.799159e-08
2.500000e+05 8.859479e-08
2.500500e+05 8.028985e-08
2.501000e+05 9.472639e-08
2.501500e+05 8.738130e-08
2.502000e+05 8.604614e-08
2.502500e+05 9.301644e-08
2.503000e+05 1.059254e-07
2.503500e+05 1.139393e-07
2.504000e+05 8.550317e-08
2.504500e+05 8.855040e-08
2.505000e+05 9.693073e-08
2.505500e+05 7.526483e-08
2.506000e+05 7.972035e-08
2.506500e+05 9.079139e-08
2.507000e+05 7.477169e-08
2.507500e+05 1.092125e-07
2.508000e+05 6.603816e-08
2.508500e+05 1.003607e-07
2.509000e+05 6.936619e-08
2.509500e+05 1.055082e-07
2.510000e+05 9.986898e-08
2.510500e+05 8.808219e-08
2.511000e+05 9.563619e-08
2.511500e+05 9.183500e-08
2.512000e+05 9.595856e-08
2.512500e+05 7.339707e-08
2.513000e+05 8.489275e-08
2.513500e+05 6.684335e-08
2.514000e+05 1.085424e-07
2.514500e+05 9.041699e-08
2.515000e+05 8.448311e-08
2.515500e+05 8.516125e-08
2.516000e+05 9.657070e-08
2.516500e+05 1.134182e-07
2.517000e+05 7.666063e-08
2.517500e+05 8.830327e-08
2.518000e+05 7.528709e-08
2.518500e+05 8.220857e-08
2.519000e+05 8.686090e-08
2.519500e+05 9.929971e-08
2.520000e+05 8.345214e-08
2.520500e+05 7.872590e-08
2.521000e+05 1.063207e-07
2.521500e+05 9.161253e-08
2.522000e+05 1.021434e-07
2.522500e+05 8.510247e-08
2.523000e+05 9.776499e-08
2.523500e+05 8.738833e-08
2.524000e+05 9.353037e-08
2.524500e+05 7.511310e-08
2.525000e+05 8.398219e-08
2.525500e+05 9.383216e-08
2.526000e+05 7.968256e-08
2.526500e+05 8.825263e-08
2.527000e+05 9.179976e-08
2.527500e+05 9.061139e-08
2.528000e+05 9.166099e-08
2.528500e+05 9.632736e-08
2.529000e+05 9.107846e-08
2.529500e+05 8.400152e-08
2.530000e+05 7.661274e-08
2.530500e+05 8.703295e-08
2.531000e+05 8.554248e-08
2.531500e+05 9.024399e-08
2.532000e+05 9.350910e-08
2.532500e+05 8.034820e-08
2.533000e+05 7.367325e-08
2.533500e+05 8.336309e-08
2.534000e+05 9.241179e-08
2.534500e+05 8.603769e-08
2.535000e+05 8.361381e-08
2.535500e+05 7.144910e-08
2.536000e+05 9.321541e-08
2.536500e+05 8.001735e-08
2.537000e+05 8.786770e-08
2.537500e+05 8.351865e-08
2.538000e+05 7.933713e-08
2.538500e+05 9.088920e-08
2.539000e+05 7.736694e-08
2.539500e+05 8.583433e-08
2.540000e+05 9.948493e-08
2.540500e+05 8.932237e-08
2.541000e+05 9.546520e-08
2.541500e+05 8.059107e-08
2.542000e+05 8.704353e-08
2.542500e+05 8.939409e-08
2.543000e+05 8.412175e-08
2.543500e+05 8.103873e-08
2.544000e+05 7.675588e-08
2.544500e+05 8.819794e-08
2.545000e+05 9.015079e-08
2.545500e+05 9.379057e-08
2.546000e+05 8.289634e-08
2.546500e+05 7.681698e-08
2.547000e+05 9.299774e-08
2.547500e+05 8.501329e-08
2.548000e+05 7.242432e-08
2.548500e+05 7.666658e-08
2.549000e+05 8.057484e-08
2.549500e+05 9.565066e-08
2.550000e+05 7.791322e-08
2.550500e+05 9.439609e-08
2.551000e+05 9.111112e-08
2.551500e+05 8.528740e-08
2.552000e+05 7.804696e-08
2.552500e+05 7.906617e-08
2.553000e+05 7.423761e-08
2.553500e+05 7.504811e-08
2.554000e+05 9.312815e-08
2.554500e+05 6.776646e-08
2.555000e+05 7.909162e-08
2.555500e+05 8.663694e-08
2.556000e+05 7.113069e-08
2.556500e+05 9.183184e-08
2.557000e+05 7.110870e-08
2.557500e+05 6.987370e-08
2.558000e+05 8.415698e-08
2.558500e+05 7.163997e-08
2.559000e+05 8.279642e-08
2.559500e+05 6.566617e-08
2.560000e+05 9.615873e-08
2.560500e+05 8.584782e-08
2.561000e+05 9.321504e-08
2.561500e+05 8.528187e-08
2.562000e+05 9.241942e-08
2.562500e+05 7.150992e-08
2.563000e+05 8.456657e-08
2.563500e+05 7.508445e-08
2.564000e+05 8.918207e-08
2.564500e+05 8.319181e-08
2.565000e+05 8.008821e-08
2.565500e+05 7.708802e-08
2.566000e+05 9.017412e-08
2.566500e+05 9.879868e-08
2.567000e+05 1.034300e-07
2.567500e+05 8.160010e-08
2.568000e+05 8.785614e-08
2.568500e+05 8.968051e-08
2.569000e+05 8.374890e-08
2.569500e+05 7.958933e-08
2.570000e+05 8.823821e-08
2.570500e+05 1.011749e-07
2.571000e+05 8.655881e-08
2.571500e+05 7.865117e-08
2.572000e+05 9.762725e-08
2.572500e+05 8.666998e-08
2.573000e+05 7.534298e-08
2.573500e+05 8.127733e-08
2.574000e+05 8.876602e-08
2.574500e+05 7.840679e-08
2.575000e+05 1.003335e-07
2.575500e+05 8.924683e-08
2.576000e+05 9.309446e-08
2.576500e+05 1.013384e-07
2.577000e+05 8.810924e-08
2.577500e+05 9.726602e-08
2.578000e+05 8.969865e-08
2.578500e+05 7.554523e-08
2.579000e+05 6.908483e-08
2.579500e+05 7.910530e-08
2.580000e+05 9.332084e-08
2.580500e+05 8.476306e-08
2.581000e+05 9.844677e-08
2.581500e+05 6.523806e-08
2.582000e+05 7.600816e-08
2.582500e+05 8.209283e-08
2.583000e+05 8.252894e-08
2.583500e+05 9.214609e-08
2.584000e+05 7.726156e-08
2.584500e+05 9.312246e-08
2.585000e+05 7.893539e-08
2.585500e+05 8.997475e-08
2.586000e+05 8.535533e-08
2.586500e+05 6.530250e-08
2.587000e+05 6.877540e-08
2.587500e+05 6.677057e-08
2.588000e+05 7.797739e-08
2.588500e+05 8.432484e-08
2.589000e+05 7.360831e-08
2.589500e+05 8.725479e-08
2.590000e+05 8.863241e-08
2.590500e+05 7.708994e-08
2.591000e+05 8.692578e-08
2.591500e+05 7.346954e-08
2.592000e+05 7.128913e-08
2.592500e+05 9.141539e-08
2.593000e+05 8.906953e-08
2.593500e+05 7.674785e-08
2.594000e+05 8.217619e-08
2.594500e+05 8.777486e-08
2.595000e+05 7.091458e-08
2.595500e+05 9.265010e-08
2.596000e+05 9.509814e-08
2.596500e+05 8.112474e-08
2.597000e+05 8.880307e-08
2.597500e+05 8.026600e-08
2.598000e+05 7.401269e-08
2.598500e+05 8.303235e-08
2.599000e+05 7.634695e-08
2.599500e+05 9.559007e-08
2.600000e+05 6.826034e-08
2.600500e+05 6.083036e-08
2.601000e+05 8.929140e-08
2.601500e+05 8.048367e-08
2.602000e+05 7.041554e-08
2.602500e+05 9.552904e-08
2.603000e+05 7.607963e-08
2.603500e+05 8.974580e-08
2.604000e+05 8.478188e-08
2.604500e+05 7.214911e-08
2.605000e+05 6.678755e-08
2.605500e+05 6.971614e-08
2.606000e+05 8.453884e-08
2.606500e+05 9.191842e-08
2.607000e+05 7.357161e-08
2.607500e+05 6.041771e-08
2.608000e+05 9.713017e-08
2.608500e+05 7.200439e-08
2.609000e+05 1.092403e-07
2.609500e+05 7.905402e-08
2.610000e+05 8.189500e-08
2.610500e+05 8.894017e-08
2.611000e+05 9.136108e-08
2.611500e+05 7.492545e-08
2.612000e+05 9.674095e-08
2.612500e+05 8.893085e-08
2.613000e+05 8.528167e-08
2.613500e+05 8.749981e-08
2.614000e+05 7.944447e-08
2.614500e+05 8.586511e-08
2.615000e+05 9.532347e-08
2.615500e+05 7.948007e-08
2.616000e+05 7.527595e-08
2.616500e+05 8.872201e-08
2.617000e+05 7.645885e-08
2.617500e+05 7.839147e-08
2.618000e+05 8.021643e-08
2.618500e+05 8.274576e-08
2.619000e+05 9.605244e-08
2.619500e+05 7.863508e-08
2.620000e+05 7.845247e-08
2.620500e+05 8.351444e-08
2.621000e+05 7.457684e-08
2.621500e+05 9.115625e-08
2.622000e+05 7.015456e-08
2.622500e+05 9.016823e-08
2.623000e+05 7.979533e-08
2.623500e+05 8.132814e-08
2.624000e+05 7.178947e-08
2.624500e+05 9.274983e-08
2.625000e+05 9.286991e-08
2.625500e+05 8.216665e-08
2.626000e+05 9.200169e-08
2.626500e+05 7.743272e-08
2.627000e+05 9.024975e-08
2.627500e+05 7.361427e-08
2.628000e+05 9.648886e-08
2.628500e+05 8.131965e-08
2.629000e+05 6.772712e-08
2.629500e+05 9.330620e-08
2.630000e+05 7.832060e-08
2.630500e+05 8.004195e-08
2.631000e+05 7.518541e-08
2.631500e+05 8.929301e-08
2.632000e+05 8.275932e-08
2.632500e+05 7.541049e-08
2.633000e+05 7.785841e-08
2.633500e+05 8.009712e-08
2.634000e+05 7.428789e-08
2.634500e+05 8.859485e-08
2.635000e+05 9.514931e-08
2.635500e+05 8.626060e-08
2.636000e+05 8.726006e-08
2.636500e+05 8.123548e-08
2.637000e+05 8.394450e-08
2.637500e+05 7.351931e-08
2.638000e+05 7.994216e-08
2.638500e+05 8.402392e-08
2.639000e+05 6.407026e-08
2.639500e+05 7.745313e-08
2.640000e+05 8.095911e-08
2.640500e+05 6.928244e-08
2.641000e+05 8.796476e-08
2.641500e+05 6.819400e-08
2.642000e+05 7.657781e-08
2.642500e+05 8.215843e-08
2.643000e+05 6.727891e-08
2.643500e+05 6.549104e-08
2.644000e+05 7.800213e-08
2.644500e+05 9.358959e-08
2.645000e+05 7.828001e-08
2.645500e+05 8.419111e-08
2.646000e+05 8.071769e-08
2.646500e+05 8.800296e-08
2.647000e+05 6.920506e-08
2.647500e+05 6.299171e-08
2.648000e+05 8.080673e-08
2.648500e+05 8.053973e-08
2.649000e+05 6.662971e-08
2.649500e+05 7.987408e-08
2.650000e+05 7.554841e-08
2.650500e+05 7.735234e-08
2.651000e+05 6.765145e-08
2.651500e+05 6.521493e-08
2.652000e+05 8.587217e-08
2.652500e+05 7.554436e-08
2.653000e+05 6.591475e-08
2.653500e+05 8.551642e-08
2.654000e+05 6.695785e-08
2.654500e+05 7.577914e-08
2.655000e+05 8.321561e-08
2.655500e+05 6.865106e-08
2.656000e+05 8.025170e-08
2.656500e+05 6.107973e-08
2.657000e+05 7.250813e-08
2.657500e+05 7.110141e-08
2.658000e+05 9.704887e-08
2.658500e+05 7.980328e-08
2.659000e+05 8.160201e-08
2.659500e+05 7.127666e-08
2.660000e+05 8.825362e-08
2.660500e+05 7.025371e-08
2.661000e+05 8.241452e-08
2.661500e+05 8.445541e-08
2.662000e+05 7.262684e-08
2.662500e+05 7.486293e-08
2.663000e+05 8.324914e-08
2.663500e+05 8.548881e-08
2.664000e+05 6.220134e-08
2.664500e+05 7.035624e-08
2.665000e+05 7.134821e-08
2.665500e+05 8.942878e-08
2.666000e+05 7.038271e-08
2.666500e+05 7.631453e-08
2.667000e+05 8.054140e-08
2.667500e+05 8.216605e-08
2.668000e+05 8.216336e-08
2.668500e+05 6.870745e-08
2.669000e+05 7.848685e-08
2.669500e+05 8.001870e-08
2.670000e+05 9.033428e-08
2.670500e+05 7.882476e-08
2.671000e+05 8.486560e-08
2.671500e+05 8.288283e-08
2.672000e+05 7.580167e-08
2.672500e+05 8.413088e-08
2.673000e+05 9.581982e-08
2.673500e+05 8.153521e-08
2.674000e+05 7.632965e-08
2.674500e+05 7.934532e-08
2.675000e+05 6.687610e-08
2.675500e+05 7.596181e-08
2.676000e+05 7.325197e-08
2.676500e+05 8.725309e-08
2.677000e+05 6.947056e-08
2.677500e+05 7.955464e-08
2.678000e+05 7.772300e-08
2.678500e+05 9.842963e-08
2.679000e+05 7.922457e-08
2.679500e+05 8.433041e-08
2.680000e+05 8.280569e-08
2.680500e+05 6.823844e-08
2.681000e+05 7.315476e-08
2.681500e+05 6.700186e-08
2.682000e+05 7.308802e-08
2.682500e+05 7.814720e-08
2.683000e+05 9.142535e-08
2.683500e+05 8.597898e-08
2.684000e+05 9.751540e-08
2.684500e+05 8.489292e-08
2.685000e+05 6.703620e-08
2.685500e+05 7.191409e-08
2.686000e+05 8.160965e-08
2.686500e+05 5.910162e-08
2.687000e+05 1.000617e-07
2.687500e+05 7.427415e-08
2.688000e+05 6.347869e-08
2.688500e+05 1.075234e-07
2.689000e+05 7.431893e-08
2.689500e+05 7.526621e-08
2.690000e+05 7.421310e-08
2.690500e+05 8.021149e-08
2.691000e+05 8.177540e-08
2.691500e+05 6.450532e-08
2.692000e+05 8.149034e-08
2.692500e+05 7.470718e-08
2.693000e+05 8.831873e-08
2.693500e+05 8.097307e-08
2.694000e+05 7.969947e-08
2.694500e+05 9.094211e-08
2.695000e+05 7.520689e-08
2.695500e+05 7.376687e-08
2.696000e+05 7.329729e-08
2.696500e+05 7.859814e-08
2.697000e+05 8.224901e-08
2.697500e+05 8.861112e-08
2.698000e+05 7.388109e-08
2.698500e+05 8.351409e-08
2.699000e+05 8.076581e-08
2.699500e+05 8.453843e-08
2.700000e+05 6.861941e-08
2.700500e+05 7.133326e-08
2.701000e+05 8.472682e-08
2.701500e+05 8.680401e-08
2.702000e+05 8.818943e-08
2.702500e+05 8.498953e-08
2.703000e+05 6.714006e-08
2.703500e+05 6.950731e-08
2.704000e+05 8.203587e-08
2.704500e+05 6.884418e-08
2.705000e+05 9.009707e-08
2.705500e+05 8.191095e-08
2.706000e+05 8.114135e-08
2.706500e+05 8.892101e-08
2.707000e+05 7.752412e-08
2.707500e+05 8.417227e-08
2.708000e+05 6.972031e-08
2.708500e+05 7.980029e-08
2.709000e+05 7.243238e-08
2.709500e+05 6.814790e-08
2.710000e+05 7.811677e-08
2.710500e+05 7.454468e-08
2.711000e+05 7.148706e-08
2.711500e+05 8.051791e-08
2.712000e+05 8.369077e-08
2.712500e+05 8.319305e-08
2.713000e+05 8.995222e-08
2.713500e+05 7.231315e-08
2.714000e+05 7.042039e-08
2.714500e+05 8.504203e-08
2.715000e+05 6.283397e-08
2.715500e+05 6.652763e-08
2.716000e+05 6.037798e-08
2.716500e+05 7.101749e-08
2.717000e+05 6.910195e-08
2.717500e+05 8.597052e-08
2.718000e+05 7.187284e-08
2.718500e+05 6.504743e-08
2.719000e+05 7.635397e-08
2.719500e+05 7.742681e-08
2.720000e+05 8.213200e-08
2.720500e+05 8.198079e-08
2.721000e+05 8.379165e-08
2.721500e+05 8.369853e-08
2.722000e+05 8.045593e-08
2.722500e+05 6.821168e-08
2.723000e+05 6.523572e-08
2.723500e+05 7.230482e-08
2.724000e+05 6.591051e-08
2.724500e+05 7.865730e-08
2.725000e+05 7.644683e-08
2.725500e+05 7.634843e-08
2.726000e+05 6.811501e-08
2.726500e+05 6.316664e-08
2.727000e+05 6.500105e-08
2.727500e+05 7.651359e-08
2.728000e+05 8.629967e-08
2.728500e+05 6.443470e-08
2.729000e+05 7.059967e-08
2.729500e+05 7.769412e-08
2.730000e+05 7.369233e-08
2.730500e+05 8.012293e-08
2.731000e+05 7.114470e-08
2.731500e+05 7.377222e-08
2.732000e+05 6.935454e-08
2.732500e+05 7.653924e-08
2.733000e+05 6.966064e-08
2.733500e+05 7.640367e-08
2.734000e+05 5.883685e-08
2.734500e+05 6.961107e-08
2.735000e+05 6.518549e-08
2.735500e+05 7.338128e-08
2.736000e+05 8.128619e-08
2.736500e+05 6.948349e-08
2.737000e+05 8.215301e-08
2.737500e+05 7.860308e-08
2.738000e+05 7.728064e-08
2.738500e+05 9.701565e-08
2.739000e+05 6.885233e-08
2.739500e+05 7.583483e-08
2.740000e+05 6.979417e-08
2.740500e+05 9.938917e-08
2.741000e+05 7.895371e-08
2.741500e+05 7.045757e-08
2.742000e+05 7.982518e-08
2.742500e+05 6.639066e-08
2.743000e+05 7.951579e-08
2.743500e+05 8.161261e-08
2.744000e+05 7.738266e-08
2.744500e+05 8.501492e-08
2.745000e+05 7.283215e-08
2.745500e+05 8.211811e-08
2.746000e+05 8.600191e-08
2.746500e+05 8.501247e-08
2.747000e+05 6.780563e-08
2.747500e+05 7.379831e-08
2.748000e+05 7.651687e-08
2.748500e+05 8.000885e-08
2.749000e+05 7.090336e-08
2.749500e+05 8.021660e-08
2.750000e+05 6.797388e-08
2.750500e+05 6.506461e-08
2.751000e+05 7.378504e-08
2.751500e+05 6.306582e-08
2.752000e+05 6.254026e-08
2.752500e+05 7.494669e-08
2.753000e+05 7.683238e-08
2.753500e+05 6.305539e-08
2.754000e+05 8.306254e-08
2.754500e+05 7.013119e-08
2.755000e+05 6.853203e-08
2.755500e+05 6.462688e-08
2.756000e+05 6.863790e-08
2.756500e+05 7.779661e-08
2.757000e+05 6.773789e-08
2.757500e+05 6.134051e-08
2.758000e+05 8.368122e-08
2.758500e+05 5.115530e-08
2.759000e+05 8.387131e-08
2.759500e+05 6.687120e-08
2.760000e+05 8.376357e-08
2.760500e+05 7.616261e-08
2.761000e+05 6.244114e-08
2.761500e+05 8.033256e-08
2.762000e+05 6.895944e-08
2.762500e+05 7.519893e-08
2.763000e+05 9.072765e-08
2.763500e+05 7.649361e-08
2.764000e+05 7.990995e-08
2.764500e+05 7.187320e-08
2.765000e+05 6.455052e-08
2.765500e+05 7.907483e-08
2.766000e+05 6.462846e-08
2.766500e+05 7.406589e-08
2.767000e+05 6.629848e-08
2.767500e+05 7.228693e-08
2.768000e+05 6.966440e-08
2.768500e+05 7.053062e-08
2.769000e+05 6.228545e-08
2.769500e+05 7.963445e-08
2.770000e+05 6.312942e-08
2.770500e+05 7.100005e-08
2.771000e+05 7.461707e-08
2.771500e+05 6.750717e-08
2.772000e+05 7.403560e-08
2.772500e+05 7.731982e-08
2.773000e+05 8.819754e-08
2.773500e+05 6.672448e-08
2.774000e+05 6.902548e-08
2.774500e+05 7.196903e-08
2.775000e+05 8.288325e-08
2.775500e+05 8.990368e-08
2.776000e+05 6.397825e-08
2.776500e+05 6.705485e-08
2.777000e+05 7.936935e-08
2.777500e+05 8.075706e-08
2.778000e+05 6.921655e-08
2.778500e+05 6.903456e-08
2.779000e+05 6.211958e-08
2.779500e+05 7.167641e-08
2.780000e+05 8.898425e-08
2.780500e+05 7.609690e-08
2.781000e+05 6.896830e-08
2.781500e+05 7.947765e-08
2.782000e+05 6.184983e-08
2.782500e+05 6.692753e-08
2.783000e+05 6.431540e-08
2.783500e+05 7.146671e-08
2.784000e+05 6.584494e-08
2.784500e+05 7.914778e-08
2.785000e+05 7.784222e-08
2.785500e+05 6.924560e-08
2.786000e+05 7.089295e-08
2.786500e+05 7.256666e-08
2.787000e+05 8.481920e-08
2.787500e+05 7.157151e-08
2.788000e+05 8.668767e-08
2.788500e+05 8.092341e-08
2.789000e+05 7.470982e-08
2.789500e+05 7.378400e-08
2.790000e+05 7.846655e-08
2.790500e+05 6.515647e-08
2.791000e+05 7.164809e-08
2.791500e+05 6.273962e-08
2.792000e+05 7.533805e-08
2.792500e+05 7.295540e-08
2.793000e+05 6.367700e-08
2.793500e+05 6.016438e-08
2.794000e+05 7.528866e-08
2.794500e+05 7.111313e-08
2.795000e+05 8.358928e-08
2.795500e+05 6.940885e-08
2.796000e+05 7.245516e-08
2.796500e+05 7.067161e-08
2.797000e+05 7.414525e-08
2.797500e+05 7.380187e-08
2.798000e+05 7.500907e-08
2.798500e+05 8.232205e-08
2.799000e+05 7.649149e-08
2.799500e+05 6.927467e-08
2.800000e+05 7.190955e-08
2.800500e+05 5.537846e-08
2.801000e+05 8.183113e-08
2.801500e+05 7.189201e-08
2.802000e+05 6.291359e-08
2.802500e+05 5.700315e-08
2.803000e+05 7.466145e-08
2.803500e+05 6.891460e-08
2.804000e+05 8.290315e-08
2.804500e+05 6.616894e-08
2.805000e+05 7.596894e-08
2.805500e+05 6.427844e-08
2.806000e+05 7.427026e-08
2.806500e+05 6.041746e-08
2.807000e+05 7.748548e-08
2.807500e+05 7.700453e-08
2.808000e+05 7.188088e-08
2.808500e+05 6.671977e-08
2.809000e+05 6.913147e-08
2.809500e+05 9.876999e-08
2.810000e+05 6.788723e-08
2.810500e+05 7.547810e-08
2.811000e+05 7.024375e-08
2.811500e+05 6.753861e-08
2.812000e+05 6.371434e-08
2.812500e+05 6.759399e-08
2.813000e+05 7.820575e-08
2.813500e+05 5.854996e-08
2.814000e+05 6.889641e-08
2.814500e+05 6.896643e-08
2.815000e+05 7.869312e-08
2.815500e+05 6.608671e-08
2.816000e+05 7.106868e-08
2.816500e+05 8.333993e-08
2.817000e+05 6.034034e-08
2.817500e+05 6.136613e-08
2.818000e+05 7.311912e-08
2.818500e+05 7.161871e-08
2.819000e+05 6.372996e-08
2.819500e+05 7.899139e-08
2.820000e+05 6.561685e-08
2.820500e+05 6.545159e-08
2.821000e+05 5.942810e-08
2.821500e+05 8.671971e-08
2.822000e+05 6.217446e-08
2.822500e+05 7.369382e-08
2.823000e+05 6.669992e-08
2.823500e+05 6.889448e-08
2.824000e+05 7.298612e-08
2.824500e+05 6.558027e-08
2.825000e+05 6.778425e-08
2.825500e+05 6.743185e-08
2.826000e+05 7.736462e-08
2.826500e+05 5.713684e-08
2.827000e+05 7.605703e-08
2.827500e+05 7.199836e-08
2.828000e+05 7.229639e-08
2.828500e+05 6.753483e-08
2.829000e+05 5.937145e-08
2.829500e+05 6.718127e-08
2.830000e+05 6.372031e-08
2.830500e+05 6.637846e-08
2.831000e+05 7.494826e-08
2.831500e+05 7.222216e-08
2.832000e+05 7.333528e-08
2.832500e+05 7.219806e-08
2.833000e+05 6.713108e-08
2.833500e+05 6.643259e-08
2.834000e+05 8.152279e-08
2.834500e+05 7.599292e-08
2.835000e+05 6.248673e-08
2.835500e+05 8.334563e-08
2.836000e+05 7.879786e-08
2.836500e+05 7.385118e-08
2.837000e+05 5.461999e-08
2.837500e+05 5.905398e-08
2.838000e+05 7.549029e-08
2.838500e+05 6.105076e-08
2.839000e+05 6.631390e-08
2.839500e+05 6.056627e-08
2.840000e+05 7.359519e-08
2.840500e+05 5.688093e-08
2.841000e+05 7.158528e-08
2.841500e+05 7.146921e-08
2.842000e+05 7.544630e-08
2.842500e+05 7.595166e-08
2.843000e+05 8.114228e-08
2.843500e+05 6.746496e-08
2.844000e+05 6.263527e-08
2.844500e+05 7.735618e-08
2.845000e+05 7.191212e-08
2.845500e+05 6.896023e-08
2.846000e+05 7.276721e-08
2.846500e+05 7.616867e-08
2.847000e+05 7.200063e-08
2.847500e+05 8.100464e-08
2.848000e+05 7.316364e-08
2.848500e+05 6.921702e-08
2.849000e+05 6.408607e-08
2.849500e+05 7.162035e-08
2.850000e+05 6.901309e-08
2.850500e+05 7.929598e-08
2.851000e+05 7.021885e-08
2.851500e+05 7.064845e-08
2.852000e+05 5.734338e-08
2.852500e+05 6.571180e-08
2.853000e+05 7.320977e-08
2.853500e+05 7.527336e-08
2.854000e+05 6.737975e-08
2.854500e+05 6.739638e-08
2.855000e+05 7.022413e-08
2.855500e+05 6.812032e-08
2.856000e+05 6.693158e-08
2.856500e+05 6.477112e-08
2.857000e+05 5.956049e-08
2.857500e+05 6.248002e-08
2.858000e+05 8.132790e-08
2.858500e+05 8.318404e-08
2.859000e+05 6.404378e-08
2.859500e+05 6.325183e-08
2.860000e+05 7.345778e-08
2.860500e+05 6.127353e-08
2.861000e+05 6.346839e-08
2.861500e+05 6.119069e-08
2.862000e+05 7.702876e-08
2.862500e+05 6.707358e-08
2.863000e+05 6.476846e-08
2.863500e+05 6.638282e-08
2.864000e+05 6.290868e-08
2.864500e+05 8.680291e-08
2.865000e+05 6.193224e-08
2.865500e+05 7.285539e-08
2.866000e+05 7.636307e-08
2.866500e+05 7.483505e-08
2.867000e+05 6.546159e-08
2.867500e+05 6.176279e-08
2.868000e+05 5.845080e-08
2.868500e+05 7.202446e-08
2.869000e+05 7.316691e-08
2.869500e+05 6.356077e-08
2.870000e+05 7.878014e-08
2.870500e+05 6.571237e-08
2.871000e+05 6.152035e-08
2.871500e+05 6.095695e-08
2.872000e+05 5.713751e-08
2.872500e+05 7.472491e-08
2.873000e+05 7.121577e-08
2.873500e+05 7.243361e-08
2.874000e+05 6.767737e-08
2.874500e+05 6.986955e-08
2.875000e+05 6.907696e-08
2.875500e+05 6.730973e-08
2.876000e+05 7.050108e-08
2.876500e+05 6.349310e-08
2.877000e+05 7.469930e-08
2.877500e+05 8.076663e-08
2.878000e+05 7.009648e-08
2.878500e+05 6.958986e-08
2.879000e+05 6.175694e-08
2.879500e+05 5.562243e-08
2.880000e+05 7.267680e-08
2.880500e+05 7.830649e-08
2.881000e+05 6.907949e-08
2.881500e+05 7.125370e-08
2.882000e+05 7.742055e-08
2.882500e+05 6.512163e-08
2.883000e+05 7.142577e-08
2.883500e+05 6.551719e-08
2.884000e+05 6.621041e-08
2.884500e+05 7.246165e-08
2.885000e+05 5.580786e-08
2.885500e+05 4.959461e-08
2.886000e+05 6.679033e-08
2.886500e+05 7.540136e-08
2.887000e+05 6.123013e-08
2.887500e+05 5.596876e-08
2.888000e+05 7.696854e-08
2.888500e+05 8.237537e-08
2.889000e+05 6.190086e-08
2.889500e+05 6.764663e-08
2.890000e+05 6.642647e-08
2.890500e+05 6.447669e-08
2.891000e+05 6.971537e-08
2.891500e+05 6.549704e-08
2.892000e+05 6.506300e-08
2.892500e+05 6.083017e-08
2.893000e+05 5.049991e-08
2.893500e+05 6.088261e-08
2.894000e+05 6.673722e-08
2.894500e+05 6.134343e-08
2.895000e+05 6.297036e-08
2.895500e+05 7.578228e-08
2.896000e+05 6.597892e-08
2.896500e+05 7.950026e-08
2.897000e+05 5.248929e-08
2.897500e+05 5.766185e-08
2.898000e+05 5.543888e-08
2.898500e+05 6.807443e-08
2.899000e+05 6.614582e-08
2.899500e+05 6.860838e-08
2.900000e+05 7.566454e-08
2.900500e+05 6.305767e-08
2.901000e+05 6.762311e-08
2.901500e+05 6.438307e-08
2.902000e+05 6.881457e-08
2.902500e+05 7.699104e-08
2.903000e+05 6.168152e-08
2.903500e+05 6.461958e-08
2.904000e+05 6.122296e-08
2.904500e+05 5.789471e-08
2.905000e+05 6.605364e-08
2.905500e+05 6.550878e-08
2.906000e+05 7.764485e-08
2.906500e+05 7.386703e-08
2.907000e+05 6.952323e-08
2.907500e+05 6.646851e-08
2.908000e+05 6.886596e-08
2.908500e+05 6.626719e-08
2.909000e+05 8.177816e-08
2.909500e+05 7.508541e-08
2.910000e+05 6.474847e-08
2.910500e+05 7.557874e-08
2.911000e+05 6.422498e-08
2.911500e+05 6.853596e-08
2.912000e+05 8.287503e-08
2.912500e+05 6.873049e-08
2.913000e+05 7.390289e-08
2.913500e+05 6.610566e-08
2.914000e+05 6.957256e-08
2.914500e+05 6.390018e-08
2.915000e+05 5.548801e-08
2.915500e+05 5.492672e-08
2.916000e+05 7.480897e-08
2.916500e+05 6.347944e-08
2.917000e+05 7.490245e-08
2.917500e+05 6.645823e-08
2.918000e+05 7.543928e-08
2.918500e+05 8.768270e-08
2.919000e+05 5.726138e-08
2.919500e+05 8.165034e-08
2.920000e+05 6.710978e-08
2.920500e+05 8.095529e-08
2.921000e+05 7.221448e-08
2.921500e+05 6.742828e-08
2.922000e+05 7.105801e-08
2.922500e+05 6.119179e-08
2.923000e+05 7.235811e-08
2.923500e+05 6.505021e-08
2.924000e+05 6.676812e-08
2.924500e+05 5.354756e-08
2.925000e+05 5.134795e-08
2.925500e+05 4.616327e-08
2.926000e+05 4.940772e-08
2.926500e+05 5.695927e-08
2.927000e+05 4.983112e-08
2.927500e+05 6.309432e-08
2.928000e+05 6.255839e-08
2.928500e+05 7.093469e-08
2.929000e+05 6.631933e-08
2.929500e+05 7.433274e-08
2.930000e+05 7.727182e-08
2.930500e+05 6.248201e-08
2.931000e+05 6.741326e-08
2.931500e+05 6.619890e-08
2.932000e+05 6.994048e-08
2.932500e+05 6.343756e-08
2.933000e+05 6.071243e-08
2.933500e+05 6.550298e-08
2.934000e+05 7.104865e-08
2.934500e+05 6.252236e-08
2.935000e+05 7.886598e-08
2.935500e+05 7.325689e-08
2.936000e+05 7.113552e-08
2.936500e+05 6.636561e-08
2.937000e+05 6.933727e-08
2.937500e+05 5.637246e-08
2.938000e+05 6.123803e-08
2.938500e+05 6.158865e-08
2.939000e+05 7.132330e-08
2.939500e+05 5.669972e-08
2.940000e+05 5.720826e-08
2.940500e+05 5.813932e-08
2.941000e+05 6.460152e-08
2.941500e+05 6.055667e-08
2.942000e+05 5.589617e-08
2.942500e+05 6.298467e-08
2.943000e+05 4.949225e-08
2.943500e+05 6.322115e-08
2.944000e+05 5.935983e-08
2.944500e+05 7.452608e-08
2.945000e+05 6.049667e-08
2.945500e+05 6.530242e-08
2.946000e+05 6.533874e-08
2.946500e+05 7.867461e-08
2.947000e+05 7.609720e-08
2.947500e+05 6.584094e-08
2.948000e+05 6.902435e-08
2.948500e+05 7.106114e-08
2.949000e+05 6.829360e-08
2.949500e+05 6.819915e-08
2.950000e+05 5.933252e-08
2.950500e+05 7.078216e-08
2.951000e+05 5.727190e-08
2.951500e+05 7.629903e-08
2.952000e+05 6.447863e-08
2.952500e+05 6.273426e-08
2.953000e+05 7.378661e-08
2.953500e+05 5.443052e-08
2.954000e+05 5.858197e-08
2.954500e+05 6.863360e-08
2.955000e+05 6.317886e-08
2.955500e+05 5.993847e-08
2.956000e+05 6.663525e-08
2.956500e+05 6.507373e-08
2.957000e+05 5.531120e-08
2.957500e+05 6.280683e-08
2.958000e+05 8.679579e-08
2.958500e+05 5.688111e-08
2.959000e+05 7.282848e-08
2.959500e+05 6.580518e-08
2.960000e+05 4.978951e-08
2.960500e+05 5.337133e-08
2.961000e+05 6.592586e-08
2.961500e+05 6.105773e-08
2.962000e+05 6.837846e-08
2.962500e+05 6.572271e-08
2.963000e+05 5.768554e-08
2.963500e+05 6.189556e-08
2.964000e+05 5.801509e-08
2.964500e+05 6.575974e-08
2.965000e+05 5.978910e-08
2.965500e+05 7.467331e-08
2.966000e+05 7.253401e-08
2.966500e+05 6.203766e-08
2.967000e+05 6.575249e-08
2.967500e+05 6.918409e-08
2.968000e+05 5.639654e-08
2.968500e+05 6.482394e-08
2.969000e+05 6.569053e-08
2.969500e+05 5.840365e-08
2.970000e+05 6.426242e-08
2.970500e+05 5.735498e-08
2.971000e+05 6.847171e-08
2.971500e+05 4.975116e-08
2.972000e+05 5.476826e-08
2.972500e+05 7.364839e-08
2.973000e+05 5.956858e-08
2.973500e+05 6.332311e-08
2.974000e+05 5.462665e-08
2.974500e+05 6.926141e-08
2.975000e+05 6.963762e-08
2.975500e+05 6.014944e-08
2.976000e+05 6.262235e-08
2.976500e+05 6.579672e-08
2.977000e+05 5.568382e-08
2.977500e+05 5.641042e-08
2.978000e+05 5.810134e-08
2.978500e+05 6.276875e-08
2.979000e+05 7.328529e-08
2.979500e+05 5.203648e-08
2.980000e+05 6.524427e-08
2.980500e+05 6.733121e-08
2.981000e+05 6.345399e-08
2.981500e+05 5.763035e-08
2.982000e+05 4.902390e-08
2.982500e+05 6.593280e-08
2.983000e+05 6.387169e-08
2.983500e+05 6.123891e-08
2.984000e+05 5.844920e-08
2.984500e+05 6.054795e-08
2.985000e+05 6.845179e-08
2.985500e+05 7.103916e-08
2.986000e+05 6.498258e-08
2.986500e+05 7.902740e-08
2.987000e+05 4.885475e-08
2.987500e+05 5.935585e-08
2.988000e+05 5.484336e-08
2.988500e+05 6.801426e-08
2.989000e+05 6.959547e-08
2.989500e+05 5.249401e-08
2.990000e+05 5.411096e-08
2.990500e+05 4.862329e-08
2.991000e+05 5.649686e-08
2.991500e+05 6.476877e-08
2.992000e+05 5.315709e-08
2.992500e+05 7.949159e-08
2.993000e+05 6.633891e-08
2.993500e+05 6.026691e-08
2.994000e+05 6.874475e-08
2.994500e+05 7.490429e-08
2.995000e+05 8.414729e-08
2.995500e+05 7.193851e-08
2.996000e+05 4.869546e-08
2.996500e+05 6.504421e-08
2.997000e+05 7.845101e-08
2.997500e+05 5.788097e-08
2.998000e+05 5.001440e-08
2.998500e+05 6.218180e-08
2.999000e+05 6.987530e-08
2.999500e+05 5.749242e-08
3.000000e+05 6.729242e-08
3.000500e+05 5.840247e-08
3.001000e+05 6.218328e-08
3.001500e+05 6.028345e-08
3.002000e+05 6.389862e-08
3.002500e+05 5.828465e-08
3.003000e+05 5.978199e-08
3.003500e+05 5.393627e-08
3.004000e+05 6.775489e-08
3.004500e+05 5.797951e-08
3.005000e+05 5.901558e-08
3.005500e+05 6.472021e-08
3.006000e+05 7.541151e-08
3.006500e+05 6.354568e-08
3.007000e+05 6.723787e-08
3.007500e+05 7.032424e-08
3.008000e+05 7.128498e-08
3.008500e+05 5.746716e-08
3.009000e+05 6.873255e-08
3.009500e+05 6.785607e-08
3.010000e+05 6.343437e-08
3.010500e+05 5.862732e-08
3.011000e+05 5.413616e-08
3.011500e+05 5.565705e-08
3.012000e+05 5.377412e-08
3.012500e+05 6.234800e-08
3.013000e+05 5.316862e-08
3.013500e+05 6.427834e-08
3.014000e+05 5.242573e-08
3.014500e+05 6.985269e-08
3.015000e+05 5.437344e-08
3.015500e+05 6.883392e-08
3.016000e+05 5.771797e-08
3.016500e+05 5.672404e-08
3.017000e+05 5.868963e-08
3.017500e+05 5.900866e-08
3.018000e+05 5.309758e-08
3.018500e+05 7.453953e-08
3.019000e+05 7.075310e-08
3.019500e+05 6.231651e-08
3.020000e+05 7.036390e-08
3.020500e+05 6.590256e-08
3.021000e+05 5.943548e-08
3.021500e+05 6.200666e-08
3.022000e+05 6.214621e-08
3.022500e+05 6.866960e-08
3.023000e+05 7.591703e-08
3.023500e+05 5.833525e-08
3.024000e+05 6.064248e-08
3.024500e+05 5.292097e-08
3.025000e+05 5.525245e-08
3.025500e+05 6.423621e-08
3.026000e+05 7.611031e-08
3.026500e+05 7.661052e-08
3.027000e+05 6.544397e-08
3.027500e+05 6.688598e-08
3.028000e+05 6.836227e-08
3.028500e+05 5.867978e-08
3.029000e+05 6.627524e-08
3.029500e+05 7.046330e-08
3.030000e+05 5.299063e-08
3.030500e+05 5.288276e-08
3.031000e+05 5.097022e-08
3.031500e+05 6.412181e-08
3.032000e+05 5.141040e-08
3.032500e+05 6.729012e-08
3.033000e+05 7.217375e-08
3.033500e+05 7.061881e-08
3.034000e+05 7.033073e-08
3.034500e+05 6.384056e-08
3.035000e+05 6.512402e-08
3.035500e+05 5.527591e-08
3.036000e+05 5.352793e-08
3.036500e+05 5.677096e-08
3.037000e+05 7.133147e-08
3.037500e+05 7.133342e-08
3.038000e+05 6.960989e-08
3.038500e+05 6.198060e-08
3.039000e+05 6.477394e-08
3.039500e+05 5.402277e-08
3.040000e+05 5.896467e-08
3.040500e+05 6.957512e-08
3.041000e+05 6.784769e-08
3.041500e+05 5.562419e-08
3.042000e+05 6.115982e-08
3.042500e+05 5.520586e-08
3.043000e+05 6.529651e-08
3.043500e+05 5.705731e-08
3.044000e+05 5.663392e-08
3.044500e+05 5.629066e-08
3.045000e+05 6.566037e-08
3.045500e+05 6.157188e-08
3.046000e+05 5.480119e-08
3.046500e+05 5.744066e-08
3.047000e+05 5.211978e-08
3.047500e+05 5.118567e-08
3.048000e+05 5.075714e-08
3.048500e+05 6.306405e-08
3.049000e+05 7.007796e-08
3.049500e+05 5.442083e-08
3.050000e+05 6.780228e-08
3.050500e+05 5.272204e-08
3.051000e+05 5.470795e-08
3.051500e+05 6.470962e-08
3.052000e+05 5.225370e-08
3.052500e+05 6.308183e-08
3.053000e+05 6.619841e-08
3.053500e+05 6.465107e-08
3.054000e+05 5.392919e-08
3.054500e+05 5.793091e-08
3.055000e+05 5.153688e-08
3.055500e+05 6.410988e-08
3.056000e+05 6.389765e-08
3.056500e+05 6.438801e-08
3.057000e+05 5.901174e-08
3.057500e+05 5.261210e-08
3.058000e+05 5.658947e-08
3.058500e+05 6.740009e-08
3.059000e+05 5.669780e-08
3.059500e+05 5.940664e-08
3.060000e+05 5.596431e-08
3.060500e+05 7.142089e-08
3.061000e+05 5.902592e-08
3.061500e+05 5.289222e-08
3.062000e+05 5.869081e-08
3.062500e+05 5.491933e-08
3.063000e+05 5.899925e-08
3.063500e+05 6.006249e-08
3.064000e+05 6.845455e-08
3.064500e+05 6.058838e-08
3.065000e+05 6.341101e-08
3.065500e+05 5.982552e-08
3.066000e+05 6.595042e-08
3.066500e+05 6.266239e-08
3.067000e+05 5.955083e-08
3.067500e+05 4.932033e-08
3.068000e+05 6.269577e-08
3.068500e+05 4.875987e-08
3.069000e+05 4.103369e-08
3.069500e+05 5.916411e-08
3.070000e+05 7.058800e-08
3.070500e+05 5.695257e-08
3.071000e+05 6.289330e-08
3.071500e+05 6.456609e-08
3.072000e+05 7.154660e-08
3.072500e+05 5.894262e-08
3.073000e+05 6.204795e-08
3.073500e+05 6.793242e-08
3.074000e+05 6.123702e-08
3.074500e+05 4.611834e-08
3.075000e+05 5.963352e-08
3.075500e+05 6.172860e-08
3.076000e+05 5.295357e-08
3.076500e+05 5.231794e-08
3.077000e+05 5.690903e-08
3.077500e+05 4.936463e-08
3.078000e+05 6.236736e-08
3.078500e+05 5.200789e-08
3.079000e+05 6.803655e-08
3.079500e+05 4.842630e-08
3.080000e+05 5.328170e-08
3.080500e+05 5.681876e-08
3.081000e+05 6.753005e-08
3.081500e+05 4.915094e-08
3.082000e+05 6.201057e-08
3.082500e+05 5.107246e-08
3.083000e+05 5.018072e-08
3.083500e+05 6.530685e-08
3.084000e+05 4.715125e-08
3.084500e+05 7.643289e-08
3.085000e+05 5.794866e-08
3.085500e+05 6.158123e-08
3.086000e+05 6.309603e-08
3.086500e+05 5.197176e-08
3.087000e+05 6.382454e-08
3.087500e+05 6.213721e-08
3.088000e+05 6.302187e-08
3.088500e+05 4.971676e-08
3.089000e+05 6.416077e-08
3.089500e+05 5.686175e-08
3.090000e+05 5.264806e-08
3.090500e+05 5.734627e-08
3.091000e+05 6.001864e-08
3.091500e+05 5.749460e-08
3.092000e+05 6.950716e-08
3.092500e+05 6.490945e-08
3.093000e+05 5.125774e-08
3.093500e+05 5.505929e-08
3.094000e+05 5.502710e-08
3.094500e+05 5.550739e-08
3.095000e+05 5.021240e-08
3.095500e+05 5.086684e-08
3.096000e+05 4.386402e-08
3.096500e+05 6.529372e-08
3.097000e+05 7.519610e-08
3.097500e+05 5.433531e-08
3.098000e+05 5.723796e-08
3.098500e+05 6.121583e-08
3.099000e+05 5.933925e-08
3.099500e+05 6.078059e-08
3.100000e+05 6.866364e-08
3.100500e+05 6.320338e-08
3.101000e+05 5.580220e-08
3.101500e+05 5.797447e-08
3.102000e+05 5.429412e-08
3.102500e+05 5.811314e-08
3.103000e+05 6.578717e-08
3.103500e+05 6.357487e-08
3.104000e+05 5.593911e-08
3.104500e+05 6.441771e-08
3.105000e+05 6.503122e-08
3.105500e+05 6.311934e-08
3.106000e+05 6.767582e-08
3.106500e+05 5.200145e-08
3.107000e+05 5.633759e-08
3.107500e+05 4.850047e-08
3.108000e+05 5.564821e-08
3.108500e+05 6.879642e-08
3.109000e+05 6.362243e-08
3.109500e+05 6.111046e-08
3.110000e+05 4.765424e-08
3.110500e+05 5.663297e-08
3.111000e+05 6.721805e-08
3.111500e+05 7.131334e-08
3.112000e+05 6.477607e-08
3.112500e+05 5.764641e-08
3.113000e+05 5.069939e-08
3.113500e+05 6.780836e-08
3.114000e+05 5.396379e-08
3.114500e+05 6.033146e-08
3.115000e+05 5.540242e-08
3.115500e+05 6.419958e-08
3.116000e+05 5.994829e-08
3.116500e+05 5.850975e-08
3.117000e+05 5.096478e-08
3.117500e+05 4.981820e-08
3.118000e+05 6.554847e-08
3.118500e+05 5.560888e-08
3.119000e+05 5.895161e-08
3.119500e+05 5.908213e-08
3.120000e+05 4.275513e-08
3.120500e+05 5.628354e-08
3.121000e+05 4.862831e-08
3.121500e+05 5.474334e-08
3.122000e+05 6.637193e-08
3.122500e+05 5.591344e-08
3.123000e+05 5.899455e-08
3.123500e+05 5.357585e-08
3.124000e+05 5.465961e-08
3.124500e+05 6.272786e-08
3.125000e+05 5.880087e-08
3.125500e+05 5.687801e-08
3.126000e+05 5.519234e-08
3.126500e+05 6.343844e-08
3.127000e+05 6.029905e-08
3.127500e+05 5.384757e-08
3.128000e+05 4.584198e-08
3.128500e+05 4.984480e-08
3.129000e+05 5.604269e-08
3.129500e+05 5.926005e-08
3.130000e+05 5.313694e-08
3.130500e+05 5.556793e-08
3.131000e+05 6.316204e-08
3.131500e+05 5.891872e-08
3.132000e+05 6.343087e-08
3.132500e+05 5.771674e-08
3.133000e+05 6.085237e-08
3.133500e+05 4.704170e-08
3.134000e+05 5.564767e-08
3.134500e+05 6.091116e-08
3.135000e+05 6.421414e-08
3.135500e+05 5.994086e-08
3.136000e+05 5.418305e-08
3.136500e+05 5.239117e-08
3.137000e+05 4.453798e-08
3.137500e+05 6.665976e-08
3.138000e+05 5.938659e-08
3.138500e+05 5.888710e-08
3.139000e+05 5.789257e-08
3.139500e+05 5.930136e-08
3.140000e+05 6.489573e-08
3.140500e+05 5.320009e-08
3.141000e+05 6.100823e-08
3.141500e+05 5.658079e-08
3.142000e+05 4.913823e-08
3.142500e+05 4.986112e-08
3.143000e+05 5.872330e-08
3.143500e+05 5.791837e-08
3.144000e+05 4.951783e-08
3.144500e+05 5.449023e-08
3.145000e+05 5.144322e-08
3.145500e+05 7.984785e-08
3.146000e+05 6.660356e-08
3.146500e+05 5.419066e-08
3.147000e+05 5.339840e-08
3.147500e+05 5.960806e-08
3.148000e+05 5.584118e-08
3.148500e+05 5.783046e-08
3.149000e+05 5.763971e-08
3.149500e+05 6.332400e-08
3.150000e+05 4.506024e-08
3.150500e+05 4.851356e-08
3.151000e+05 6.178715e-08
3.151500e+05 5.520096e-08
3.152000e+05 6.270484e-08
3.152500e+05 5.364366e-08
3.153000e+05 6.565843e-08
3.153500e+05 6.149758e-08
3.154000e+05 5.526272e-08
3.154500e+05 5.801197e-08
3.155000e+05 5.627707e-08
3.155500e+05 5.011263e-08
3.156000e+05 5.625027e-08
3.156500e+05 5.450524e-08
3.157000e+05 5.294143e-08
3.157500e+05 5.638414e-08
3.158000e+05 3.556065e-08
3.158500e+05 5.681367e-08
3.159000e+05 5.542544e-08
3.159500e+05 6.379816e-08
3.160000e+05 4.926021e-08
3.160500e+05 5.577071e-08
3.161000e+05 5.181632e-08
3.161500e+05 4.929830e-08
3.162000e+05 5.826654e-08
3.162500e+05 6.204517e-08
3.163000e+05 5.734960e-08
3.163500e+05 6.471687e-08
3.164000e+05 5.457094e-08
3.164500e+05 5.605086e-08
3.165000e+05 5.407874e-08
3.165500e+05 4.013574e-08
3.166000e+05 5.186014e-08
3.166500e+05 5.921200e-08
3.167000e+05 6.596842e-08
3.167500e+05 5.519692e-08
3.168000e+05 4.868338e-08
3.168500e+05 4.624976e-08
3.169000e+05 5.053232e-08
3.169500e+05 5.088080e-08
3.170000e+05 6.268720e-08
3.170500e+05 6.427671e-08
3.171000e+05 5.188274e-08
3.171500e+05 6.682311e-08
3.172000e+05 5.666133e-08
3.172500e+05 5.404039e-08
3.173000e+05 5.016479e-08
3.173500e+05 4.738181e-08
3.174000e+05 6.531281e-08
3.174500e+05 5.811146e-08
3.175000e+05 5.326651e-08
3.175500e+05 5.095549e-08
3.176000e+05 5.305435e-08
3.176500e+05 5.600056e-08
3.177000e+05 5.519139e-08
3.177500e+05 4.326200e-08
3.178000e+05 6.123535e-08
3.178500e+05 6.740873e-08
3.179000e+05 6.689486e-08
3.179500e+05 5.803243e-08
3.180000e+05 4.180092e-08
3.180500e+05 5.748105e-08
3.181000e+05 4.231285e-08
3.181500e+05 6.255642e-08
3.182000e+05 5.415599e-08
3.182500e+05 6.117969e-08
3.183000e+05 7.022479e-08
3.183500e+05 5.671659e-08
3.184000e+05 5.299859e-08
3.184500e+05 6.023652e-08
3.185000e+05 5.583703e-08
3.185500e+05 6.702416e-08
3.186000e+05 4.961845e-08
3.186500e+05 5.984994e-08
3.187000e+05 5.181910e-08
3.187500e+05 5.325118e-08
3.188000e+05 5.736880e-08
3.188500e+05 5.176635e-08
3.189000e+05 4.748258e-08
3.189500e+05 4.775599e-08
3.190000e+05 5.785245e-08
3.190500e+05 5.441505e-08
3.191000e+05 5.545573e-08
3.191500e+05 6.359186e-08
3.192000e+05 5.609498e-08
3.192500e+05 5.269433e-08
3.193000e+05 5.508945e-08
3.193500e+05 5.725084e-08
3.194000e+05 5.854102e-08
3.194500e+05 6.384515e-08
3.195000e+05 5.741554e-08
3.195500e+05 5.825061e-08
3.196000e+05 6.423296e-08
3.196500e+05 6.277682e-08
3.197000e+05 5.480662e-08
3.197500e+05 6.367341e-08
3.198000e+05 5.245156e-08
3.198500e+05 5.714075e-08
3.199000e+05 5.478566e-08
3.199500e+05 4.755921e-08
3.200000e+05 5.241938e-08
3.200500e+05 5.254344e-08
3.201000e+05 4.019221e-08
3.201500e+05 5.378093e-08
3.202000e+05 5.253046e-08
3.202500e+05 5.080123e-08
3.203000e+05 5.205376e-08
3.203500e+05 6.521832e-08
3.204000e+05 4.928667e-08
3.204500e+05 4.629942e-08
3.205000e+05 5.853993e-08
3.205500e+05 5.339594e-08
3.206000e+05 5.903685e-08
3.206500e+05 5.055308e-08
3.207000e+05 3.918535e-08
3.207500e+05 5.072527e-08
3.208000e+05 5.634456e-08
3.208500e+05 5.179751e-08
3.209000e+05 5.767326e-08
3.209500e+05 7.003774e-08
3.210000e+05 5.797885e-08
3.210500e+05 4.844336e-08
3.211000e+05 5.292387e-08
3.211500e+05 4.704661e-08
3.212000e+05 5.979565e-08
3.212500e+05 4.873957e-08
3.213000e+05 5.011492e-08
3.213500e+05 5.012628e-08
3.214000e+05 5.029706e-08
3.214500e+05 4.739499e-08
3.215000e+05 5.957271e-08
3.215500e+05 4.730338e-08
3.216000e+05 6.440137e-08
3.216500e+05 6.357248e-08
3.217000e+05 5.114021e-08
3.217500e+05 5.262586e-08
3.218000e+05 5.912780e-08
3.218500e+05 5.295776e-08
3.219000e+05 4.969441e-08
3.219500e+05 6.487762e-08
3.220000e+05 4.911684e-08
3.220500e+05 4.506970e-08
3.221000e+05 5.369022e-08
3.221500e+05 5.585688e-08
3.222000e+05 5.293484e-08
3.222500e+05 5.982894e-08
3.223000e+05 5.174332e-08
3.223500e+05 6.401373e-08
3.224000e+05 5.309626e-08
3.224500e+05 5.001557e-08
3.225000e+05 5.645868e-08
3.225500e+05 4.980213e-08
3.226000e+05 4.886984e-08
3.226500e+05 5.893607e-08
3.227000e+05 4.786827e-08
3.227500e+05 5.650864e-08
3.228000e+05 4.934963e-08
3.228500e+05 6.621393e-08
3.229000e+05 6.096393e-08
3.229500e+05 5.572100e-08
3.230000e+05 5.371542e-08
3.230500e+05 4.679660e-08
3.231000e+05 5.420847e-08
3.231500e+05 5.179088e-08
3.232000e+05 5.475992e-08
3.232500e+05 4.852028e-08
3.233000e+05 5.181689e-08
3.233500e+05 5.150141e-08
3.234000e+05 5.555832e-08
3.234500e+05 5.869819e-08
3.235000e+05 5.088734e-08
3.235500e+05 6.006116e-08
3.236000e+05 4.908195e-08
3.236500e+05 5.380057e-08
3.237000e+05 4.577949e-08
3.237500e+05 3.737142e-08
3.238000e+05 5.284056e-08
3.238500e+05 6.184980e-08
3.239000e+05 6.771622e-08
3.239500e+05 4.748624e-08
3.240000e+05 5.365822e-08
3.240500e+05 5.700176e-08
3.241000e+05 5.398032e-08
3.241500e+05 5.989709e-08
3.242000e+05 4.974604e-08
3.242500e+05 4.506879e-08
3.243000e+05 4.896953e-08
3.243500e+05 4.945048e-08
3.244000e+05 5.332942e-08
3.244500e+05 5.036856e-08
3.245000e+05 5.369931e-08
3.245500e+05 4.683599e-08
3.246000e+05 5.101141e-08
3.246500e+05 4.728816e-08
3.247000e+05 6.428112e-08
3.247500e+05 5.040238e-08
3.248000e+05 4.982655e-08
3.248500e+05 6.329901e-08
3.249000e+05 5.465715e-08
3.249500e+05 4.556817e-08
3.250000e+05 5.859724e-08
3.250500e+05 4.655339e-08
3.251000e+05 5.622926e-08
3.251500e+05 3.956957e-08
3.252000e+05 4.951038e-08
3.252500e+05 6.432964e-08
3.253000e+05 5.538937e-08
3.253500e+05 5.933673e-08
3.254000e+05 5.267740e-08
3.254500e+05 4.972646e-08
3.255000e+05 6.741220e-08
3.255500e+05 5.114719e-08
3.256000e+05 5.347728e-08
3.256500e+05 4.655040e-08
3.257000e+05 5.655101e-08
3.257500e+05 4.588569e-08
3.258000e+05 5.256973e-08
3.258500e+05 4.749219e-08
3.259000e+05 4.859970e-08
3.259500e+05 5.613998e-08
3.260000e+05 5.454189e-08
3.260500e+05 5.562238e-08
3.261000e+05 4.938864e-08
3.261500e+05 4.562477e-08
3.262000e+05 6.268513e-08
3.262500e+05 5.612849e-08
3.263000e+05 4.877008e-08
3.263500e+05 5.873880e-08
3.264000e+05 4.510119e-08
3.264500e+05 5.245041e-08
3.265000e+05 5.830204e-08
3.265500e+05 5.937397e-08
3.266000e+05 6.216412e-08
3.266500e+05 4.476433e-08
3.267000e+05 6.590268e-08
3.267500e+05 6.698169e-08
3.268000e+05 5.327095e-08
3.268500e+05 5.091868e-08
3.269000e+05 5.195939e-08
3.269500e+05 4.089106e-08
3.270000e+05 4.671759e-08
3.270500e+05 4.646274e-08
3.271000e+05 5.774262e-08
3.271500e+05 5.870904e-08
3.272000e+05 5.028228e-08
3.272500e+05 5.293809e-08
3.273000e+05 4.767249e-08
3.273500e+05 4.273006e-08
3.274000e+05 5.385298e-08
3.274500e+05 5.336942e-08
3.275000e+05 4.772417e-08
3.275500e+05 5.107707e-08
3.276000e+05 4.956713e-08
3.276500e+05 4.796787e-08
3.277000e+05 4.204961e-08
3.277500e+05 5.159734e-08
3.278000e+05 4.222891e-08
3.278500e+05 5.295518e-08
3.279000e+05 6.962666e-08
3.279500e+05 4.778109e-08
3.280000e+05 5.326245e-08
3.280500e+05 6.049104e-08
3.281000e+05 4.729619e-08
3.281500e+05 6.336612e-08
3.282000e+05 5.190445e-08
3.282500e+05 4.608631e-08
3.283000e+05 4.375866e-08
3.283500e+05 4.518044e-08
3.284000e+05 6.546375e-08
3.284500e+05 5.985063e-08
3.285000e+05 5.467217e-08
3.285500e+05 5.740718e-08
3.286000e+05 5.179516e-08
3.286500e+05 5.148536e-08
3.287000e+05 4.851132e-08
3.287500e+05 5.289918e-08
3.288000e+05 5.612593e-08
3.288500e+05 5.840244e-08
3.289000e+05 4.979213e-08
3.289500e+05 5.374538e-08
3.290000e+05 5.097261e-08
3.290500e+05 4.383453e-08
3.291000e+05 5.136691e-08
3.291500e+05 5.388706e-08
3.292000e+05 7.118953e-08
3.292500e+05 5.400352e-08
3.293000e+05 5.987473e-08
3.293500e+05 5.972229e-08
3.294000e+05 4.772587e-08
3.294500e+05 5.254604e-08
3.295000e+05 5.158626e-08
3.295500e+05 5.342481e-08
3.296000e+05 4.561942e-08
3.296500e+05 4.374773e-08
3.297000e+05 4.682035e-08
3.297500e+05 4.176859e-08
3.298000e+05 4.362025e-08
3.298500e+05 4.631245e-08
3.299000e+05 5.063552e-08
3.299500e+05 5.956934e-08
3.300000e+05 4.898909e-08
3.300500e+05 5.677516e-08
3.301000e+05 4.465948e-08
3.301500e+05 5.243016e-08
3.302000e+05 4.778161e-08
3.302500e+05 5.178882e-08
3.303000e+05 4.599995e-08
3.303500e+05 4.243371e-08
3.304000e+05 5.886179e-08
3.304500e+05 5.617529e-08
3.305000e+05 5.261428e-08
3.305500e+05 5.344088e-08
3.306000e+05 6.383256e-08
3.306500e+05 4.788355e-08
3.307000e+05 5.011415e-08
3.307500e+05 4.720943e-08
3.308000e+05 4.807374e-08
3.308500e+05 5.817579e-08
3.309000e+05 4.335698e-08
3.309500e+05 4.014454e-08
3.310000e+05 4.608529e-08
3.310500e+05 4.924603e-08
3.311000e+05 6.756580e-08
3.311500e+05 5.447859e-08
3.312000e+05 5.389658e-08
3.312500e+05 4.201115e-08
3.313000e+05 4.465771e-08
3.313500e+05 6.224407e-08
3.314000e+05 4.523397e-08
3.314500e+05 5.551728e-08
3.315000e+05 5.127260e-08
3.315500e+05 4.630822e-08
3.316000e+05 6.292405e-08
3.316500e+05 5.044892e-08
3.317000e+05 6.235120e-08
3.317500e+05 4.917556e-08
3.318000e+05 5.226202e-08
3.318500e+05 5.251739e-08
3.319000e+05 5.326643e-08
3.319500e+05 4.017156e-08
3.320000e+05 4.803330e-08
3.320500e+05 4.563442e-08
3.321000e+05 6.068999e-08
3.321500e+05 5.438606e-08
3.322000e+05 5.456836e-08
3.322500e+05 4.483178e-08
3.323000e+05 5.234553e-08
3.323500e+05 5.249134e-08
3.324000e+05 4.335874e-08
3.324500e+05 5.089077e-08
3.325000e+05 4.949966e-08
3.325500e+05 4.863790e-08
3.326000e+05 5.907614e-08
3.326500e+05 4.372970e-08
3.327000e+05 4.647489e-08
3.327500e+05 6.114817e-08
3.328000e+05 5.547755e-08
3.328500e+05 5.714325e-08
3.329000e+05 5.495157e-08
3.329500e+05 6.147985e-08
3.330000e+05 4.911612e-08
3.330500e+05 5.225119e-08
3.331000e+05 5.072230e-08
3.331500e+05 4.096632e-08
3.332000e+05 4.937388e-08
3.332500e+05 5.242136e-08
3.333000e+05 5.204306e-08
3.333500e+05 4.319366e-08
3.334000e+05 5.231384e-08
3.334500e+05 5.198151e-08
3.335000e+05 5.046036e-08
3.335500e+05 4.930973e-08
3.336000e+05 5.746222e-08
3.336500e+05 4.877608e-08
3.337000e+05 5.762801e-08
3.337500e+05 5.760436e-08
3.338000e+05 4.981832e-08
3.338500e+05 5.838844e-08
3.339000e+05 6.190633e-08
3.339500e+05 5.909657e-08
3.340000e+05 3.874218e-08
3.340500e+05 4.981703e-08
3.341000e+05 4.635945e-08
3.341500e+05 4.868920e-08
3.342000e+05 5.500947e-08
3.342500e+05 4.665873e-08
3.343000e+05 4.530435e-08
3.343500e+05 4.558689e-08
3.344000e+05 5.245683e-08
3.344500e+05 5.634251e-08
3.345000e+05 4.829836e-08
3.345500e+05 4.711621e-08
3.346000e+05 4.417937e-08
3.346500e+05 4.833914e-08
3.347000e+05 5.541532e-08
3.347500e+05 5.381440e-08
3.348000e+05 5.381868e-08
3.348500e+05 6.114406e-08
3.349000e+05 4.534668e-08
3.349500e+05 3.850462e-08
3.350000e+05 4.359841e-08
3.350500e+05 4.936315e-08
3.351000e+05 5.859950e-08
3.351500e+05 3.717960e-08
3.352000e+05 3.729030e-08
3.352500e+05 5.476067e-08
3.353000e+05 5.097393e-08
3.353500e+05 5.367906e-08
3.354000e+05 4.445173e-08
3.354500e+05 5.135842e-08
3.355000e+05 4.606198e-08
3.355500e+05 5.295697e-08
3.356000e+05 4.446091e-08
3.356500e+05 4.685806e-08
3.357000e+05 5.246192e-08
3.357500e+05 4.075735e-08
3.358000e+05 5.065321e-08
3.358500e+05 3.722802e-08
3.359000e+05 4.764465e-08
3.359500e+05 4.079576e-08
3.360000e+05 4.389299e-08
3.360500e+05 5.045807e-08
3.361000e+05 4.931593e-08
3.361500e+05 6.279276e-08
3.362000e+05 5.109225e-08
3.362500e+05 4.537701e-08
3.363000e+05 4.282227e-08
3.363500e+05 5.451644e-08
3.364000e+05 5.730292e-08
3.364500e+05 5.854249e-08
3.365000e+05 5.356507e-08
3.365500e+05 4.374325e-08
3.366000e+05 4.751757e-08
3.366500e+05 5.106866e-08
3.367000e+05 5.264769e-08
3.367500e+05 4.818414e-08
3.368000e+05 4.971223e-08
3.368500e+05 5.428670e-08
3.369000e+05 4.553813e-08
3.369500e+05 4.741389e-08
3.370000e+05 4.605567e-08
3.370500e+05 5.087175e-08
3.371000e+05 4.679619e-08
3.371500e+05 4.437042e-08
3.372000e+05 5.502899e-08
3.372500e+05 4.594032e-08
3.373000e+05 5.249421e-08
3.373500e+05 4.116292e-08
3.374000e+05 4.823385e-08
3.374500e+05 4.161146e-08
3.375000e+05 5.169732e-08
3.375500e+05 4.455804e-08
3.376000e+05 4.671199e-08
3.376500e+05 5.070686e-08
3.377000e+05 4.773036e-08
3.377500e+05 5.203023e-08
3.378000e+05 4.850202e-08
3.378500e+05 3.666713e-08
3.379000e+05 4.870867e-08
3.379500e+05 4.130948e-08
3.380000e+05 5.473609e-08
3.380500e+05 4.840501e-08
3.381000e+05 5.509346e-08
3.381500e+05 4.429486e-08
3.382000e+05 4.129734e-08
3.382500e+05 4.221900e-08
3.383000e+05 3.301743e-08
3.383500e+05 4.391109e-08
3.384000e+05 4.696988e-08
3.384500e+05 5.174268e-08
3.385000e+05 6.144727e-08
3.385500e+05 4.339941e-08
3.386000e+05 4.345185e-08
3.386500e+05 5.471843e-08
3.387000e+05 5.790401e-08
3.387500e+05 5.217940e-08
3.388000e+05 5.145673e-08
3.388500e+05 4.730633e-08
3.389000e+05 4.836611e-08
3.389500e+05 4.778910e-08
3.390000e+05 5.331838e-08
3.390500e+05 4.139384e-08
3.391000e+05 5.226783e-08
3.391500e+05 5.225808e-08
3.392000e+05 4.497958e-08
3.392500e+05 5.574715e-08
3.393000e+05 4.635008e-08
3.393500e+05 4.821724e-08
3.394000e+05 4.463587e-08
3.394500e+05 5.274988e-08
3.395000e+05 4.443319e-08
3.395500e+05 4.650875e-08
3.396000e+05 4.549474e-08
3.396500e+05 3.995254e-08
3.397000e+05 4.645910e-08
3.397500e+05 5.404948e-08
3.398000e+05 5.171883e-08
3.398500e+05 4.436387e-08
3.399000e+05 5.070356e-08
3.399500e+05 4.932017e-08
3.400000e+05 4.559303e-08
3.400500e+05 5.039510e-08
3.401000e+05 4.629050e-08
3.401500e+05 4.063235e-08
3.402000e+05 4.761022e-08
3.402500e+05 4.611161e-08
3.403000e+05 4.581342e-08
3.403500e+05 5.419877e-08
3.404000e+05 4.581307e-08
3.404500e+05 4.658878e-08
3.405000e+05 5.133273e-08
3.405500e+05 4.374027e-08
3.406000e+05 4.511583e-08
3.406500e+05 4.562518e-08
3.407000e+05 5.191085e-08
3.407500e+05 4.982647e-08
3.408000e+05 5.662640e-08
3.408500e+05 4.404099e-08
3.409000e+05 5.363398e-08
3.409500e+05 4.948199e-08
3.410000e+05 4.470117e-08
3.410500e+05 4.404249e-08
3.411000e+05 4.360648e-08
3.411500e+05 5.533928e-08
3.412000e+05 4.371473e-08
3.412500e+05 5.281777e-08
3.413000e+05 5.251172e-08
3.413500e+05 3.628929e-08
3.414000e+05 5.038844e-08
3.414500e+05 5.351113e-08
3.415000e+05 4.223601e-08
3.415500e+05 5.675070e-08
3.416000e+05 4.793707e-08
3.416500e+05 5.752755e-08
3.417000e+05 5.051913e-08
3.417500e+05 5.141548e-08
3.418000e+05 4.710305e-08
3.418500e+05 4.775004e-08
3.419000e+05 4.632597e-08
3.419500e+05 5.453706e-08
3.420000e+05 4.835169e-08
3.420500e+05 4.488876e-08
3.421000e+05 4.996493e-08
3.421500e+05 5.103065e-08
3.422000e+05 4.410054e-08
3.422500e+05 6.166636e-08
3.423000e+05 3.938742e-08
3.423500e+05 5.562753e-08
3.424000e+05 4.095866e-08
3.424500e+05 4.647485e-08
3.425000e+05 4.891853e-08
3.425500e+05 6.064539e-08
3.426000e+05 4.287448e-08
3.426500e+05 3.638471e-08
3.427000e+05 4.867074e-08
3.427500e+05 4.888069e-08
3.428000e+05 4.966279e-08
3.428500e+05 4.789143e-08
3.429000e+05 5.200346e-08
3.429500e+05 4.015229e-08
3.430000e+05 4.474535e-08
3.430500e+05 4.424872e-08
3.431000e+05 4.363622e-08
3.431500e+05 4.753544e-08
3.432000e+05 4.075285e-08
3.432500e+05 4.106095e-08
3.433000e+05 3.638425e-08
3.433500e+05 5.324738e-08
3.434000e+05 5.058303e-08
3.434500e+05 4.825014e-08
3.435000e+05 3.810677e-08
3.435500e+05 4.381968e-08
3.436000e+05 5.124534e-08
3.436500e+05 4.630792e-08
3.437000e+05 4.848872e-08
3.437500e+05 4.400657e-08
3.438000e+05 3.960252e-08
3.438500e+05 4.344202e-08
3.439000e+05 6.064323e-08
3.439500e+05 3.599798e-08
3.440000e+05 5.057263e-08
3.440500e+05 4.972166e-08
3.441000e+05 5.368727e-08
3.441500e+05 3.805084e-08
3.442000e+05 4.795859e-08
3.442500e+05 4.329879e-08
3.443000e+05 5.138231e-08
3.443500e+05 4.670688e-08
3.444000e+05 5.827071e-08
3.444500e+05 5.406090e-08
3.445000e+05 4.346171e-08
3.445500e+05 5.125612e-08
3.446000e+05 4.135573e-08
3.446500e+05 4.831233e-08
3.447000e+05 4.662326e-08
3.447500e+05 4.437740e-08
3.448000e+05 4.394645e-08
3.448500e+05 4.950567e-08
3.449000e+05 5.137135e-08
3.449500e+05 4.296190e-08
3.450000e+05 4.562304e-08
3.450500e+05 4.650165e-08
3.451000e+05 4.639135e-08
3.451500e+05 4.227535e-08
3.452000e+05 4.663746e-08
3.452500e+05 5.756240e-08
3.453000e+05 5.504966e-08
3.453500e+05 5.126509e-08
3.454000e+05 4.463610e-08
3.454500e+05 3.768114e-08
3.455000e+05 3.990216e-08
3.455500e+05 3.535769e-08
3.456000e+05 5.304172e-08
3.456500e+05 5.274543e-08
3.457000e+05 4.771386e-08
3.457500e+05 4.958204e-08
3.458000e+05 4.139046e-08
3.458500e+05 5.947189e-08
3.459000e+05 3.935446e-08
3.459500e+05 4.075619e-08
3.460000e+05 5.100387e-08
3.460500e+05 5.549147e-08
3.461000e+05 4.342679e-08
3.461500e+05 4.352333e-08
3.462000e+05 5.001082e-08
3.462500e+05 5.720276e-08
3.463000e+05 4.936482e-08
3.463500e+05 5.072616e-08
3.464000e+05 4.343015e-08
3.464500e+05 4.609222e-08
3.465000e+05 4.824326e-08
3.465500e+05 5.287137e-08
3.466000e+05 4.516382e-08
3.466500e+05 5.204826e-08
3.467000e+05 4.115674e-08
3.467500e+05 5.169385e-08
3.468000e+05 4.562466e-08
3.468500e+05 4.333936e-08
3.469000e+05 4.899422e-08
3.469500e+05 5.631491e-08
3.470000e+05 5.230291e-08
3.470500e+05 5.039482e-08
3.471000e+05 4.586398e-08
3.471500e+05 4.954515e-08
3.472000e+05 4.256848e-08
3.472500e+05 4.457226e-08
3.473000e+05 5.087547e-08
3.473500e+05 4.548218e-08
3.474000e+05 4.301138e-08
3.474500e+05 3.945435e-08
3.475000e+05 4.975537e-08
3.475500e+05 4.370811e-08
3.476000e+05 3.722472e-08
3.476500e+05 5.386704e-08
3.477000e+05 4.291009e-08
3.477500e+05 4.145185e-08
3.478000e+05 4.987858e-08
3.478500e+05 4.359699e-08
3.479000e+05 4.836605e-08
3.479500e+05 4.579850e-08
3.480000e+05 4.641830e-08
3.480500e+05 4.966895e-08
3.481000e+05 4.900426e-08
3.481500e+05 4.446127e-08
3.482000e+05 4.487330e-08
3.482500e+05 4.432437e-08
3.483000e+05 4.709577e-08
3.483500e+05 4.640078e-08
3.484000e+05 4.801438e-08
3.484500e+05 3.772345e-08
3.485000e+05 3.832039e-08
3.485500e+05 4.330719e-08
3.486000e+05 4.929907e-08
3.486500e+05 4.443659e-08
3.487000e+05 4.478029e-08
3.487500e+05 4.363646e-08
3.488000e+05 4.455572e-08
3.488500e+05 4.141087e-08
3.489000e+05 4.706671e-08
3.489500e+05 5.665198e-08
3.490000e+05 4.704921e-08
3.490500e+05 4.866120e-08
3.491000e+05 4.923943e-08
3.491500e+05 4.466561e-08
3.492000e+05 5.649580e-08
3.492500e+05 5.074809e-08
3.493000e+05 4.656102e-08
3.493500e+05 4.984837e-08
3.494000e+05 4.451541e-08
3.494500e+05 4.284678e-08
3.495000e+05 5.228712e-08
3.495500e+05 4.492974e-08
3.496000e+05 3.808469e-08
3.496500e+05 4.396474e-08
3.497000e+05 5.438218e-08
3.497500e+05 5.082338e-08
3.498000e+05 5.496362e-08
3.498500e+05 3.965409e-08
3.499000e+05 4.358901e-08
3.499500e+05 4.188842e-08
3.500000e+05 4.983479e-08
3.500500e+05 4.348411e-08
3.501000e+05 4.433318e-08
3.501500e+05 4.678146e-08
3.502000e+05 4.443762e-08
3.502500e+05 3.653670e-08
3.503000e+05 3.470581e-08
3.503500e+05 3.801128e-08
3.504000e+05 4.108924e-08
3.504500e+05 4.068881e-08
3.505000e+05 3.523616e-08
3.505500e+05 3.874662e-08
3.506000e+05 4.312670e-08
3.506500e+05 4.874317e-08
3.507000e+05 4.007947e-08
3.507500e+05 4.536021e-08
3.508000e+05 4.557903e-08
3.508500e+05 3.873564e-08
3.509000e+05 4.495147e-08
3.509500e+05 5.338879e-08
3.510000e+05 4.885395e-08
3.510500e+05 4.410056e-08
3.511000e+05 5.596771e-08
3.511500e+05 4.154856e-08
3.512000e+05 3.990380e-08
3.512500e+05 3.699904e-08
3.513000e+05 5.079302e-08
3.513500e+05 3.803003e-08
3.514000e+05 3.689355e-08
3.514500e+05 4.878506e-08
3.515000e+05 3.714692e-08
3.515500e+05 3.767234e-08
3.516000e+05 3.524682e-08
3.516500e+05 4.440689e-08
3.517000e+05 4.472461e-08
3.517500e+05 5.113752e-08
3.518000e+05 6.273235e-08
3.518500e+05 4.843371e-08
3.519000e+05 4.619761e-08
3.519500e+05 4.072893e-08
3.520000e+05 4.836211e-08
3.520500e+05 4.222333e-08
3.521000e+05 4.185028e-08
3.521500e+05 4.370781e-08
3.522000e+05 4.906277e-08
3.522500e+05 5.050090e-08
3.523000e+05 4.699666e-08
3.523500e+05 4.720434e-08
3.524000e+05 4.703079e-08
3.524500e+05 4.411285e-08
3.525000e+05 4.982061e-08
3.525500e+05 5.128920e-08
3.526000e+05 4.920293e-08
3.526500e+05 4.555160e-08
3.527000e+05 4.661576e-08
3.527500e+05 4.557015e-08
3.528000e+05 4.113020e-08
3.528500e+05 4.763712e-08
3.529000e+05 4.279468e-08
3.529500e+05 4.331632e-08
3.530000e+05 4.563814e-08
3.530500e+05 3.966266e-08
3.531000e+05 4.331405e-08
3.531500e+05 5.135786e-08
3.532000e+05 4.265451e-08
3.532500e+05 4.449897e-08
3.533000e+05 4.510264e-08
3.533500e+05 4.260734e-08
3.534000e+05 4.371499e-08
3.534500e+05 5.064914e-08
3.535000e+05 4.857424e-08
3.535500e+05 4.371957e-08
3.536000e+05 3.900138e-08
3.536500e+05 4.637916e-08
3.537000e+05 5.010814e-08
3.537500e+05 5.562979e-08
3.538000e+05 3.202997e-08
3.538500e+05 4.553063e-08
3.539000e+05 4.405252e-08
3.539500e+05 4.659072e-08
3.540000e+05 5.394866e-08
3.540500e+05 4.508448e-08
3.541000e+05 4.440239e-08
3.541500e+05 4.420215e-08
3.542000e+05 4.155471e-08
3.542500e+05 4.715037e-08
3.543000e+05 4.688975e-08
3.543500e+05 3.658617e-08
3.544000e+05 4.457560e-08
3.544500e+05 5.593241e-08
3.545000e+05 3.868845e-08
3.545500e+05 4.544036e-08
3.546000e+05 5.180308e-08
3.546500e+05 4.676623e-08
3.547000e+05 4.588710e-08
3.547500e+05 4.422817e-08
3.548000e+05 3.565241e-08
3.548500e+05 3.769034e-08
3.549000e+05 3.968416e-08
3.549500e+05 4.330975e-08
3.550000e+05 4.778882e-08
3.550500e+05 4.470279e-08
3.551000e+05 3.984081e-08
3.551500e+05 4.286695e-08
3.552000e+05 3.821620e-08
3.552500e+05 4.808016e-08
3.553000e+05 4.974271e-08
3.553500e+05 4.595430e-08
3.554000e+05 4.312180e-08
3.554500e+05 4.974999e-08
3.555000e+05 4.069800e-08
3.555500e+05 4.048721e-08
3.556000e+05 3.451447e-08
3.556500e+05 4.747972e-08
3.557000e+05 4.770448e-08
3.557500e+05 4.799985e-08
3.558000e+05 3.848560e-08
3.558500e+05 5.407351e-08
3.559000e+05 4.964223e-08
3.559500e+05 4.191670e-08
3.560000e+05 4.356865e-08
3.560500e+05 6.164361e-08
3.561000e+05 4.667007e-08
3.561500e+05 4.706020e-08
3.562000e+05 5.329409e-08
3.562500e+05 4.384569e-08
3.563000e+05 3.672708e-08
3.563500e+05 3.978864e-08
3.564000e+05 5.001022e-08
3.564500e+05 4.890014e-08
3.565000e+05 3.750928e-08
3.565500e+05 4.563576e-08
3.566000e+05 4.182098e-08
3.566500e+05 4.139102e-08
3.567000e+05 4.494221e-08
3.567500e+05 3.828050e-08
3.568000e+05 4.109865e-08
3.568500e+05 3.714720e-08
3.569000e+05 4.194263e-08
3.569500e+05 3.868862e-08
3.570000e+05 3.714287e-08
3.570500e+05 4.013832e-08
3.571000e+05 4.468479e-08
3.571500e+05 3.796302e-08
3.572000e+05 4.449990e-08
3.572500e+05 4.314143e-08
3.573000e+05 4.386567e-08
3.573500e+05 4.420645e-08
3.574000e+05 5.128286e-08
3.574500e+05 4.333716e-08
3.575000e+05 4.124385e-08
3.575500e+05 4.210555e-08
3.576000e+05 4.542615e-08
3.576500e+05 3.774663e-08
3.577000e+05 3.438704e-08
3.577500e+05 3.978749e-08
3.578000e+05 3.367633e-08
3.578500e+05 4.095166e-08
3.579000e+05 4.549096e-08
3.579500e+05 5.348849e-08
3.580000e+05 5.282035e-08
3.580500e+05 4.291348e-08
3.581000e+05 4.656832e-08
3.581500e+05 4.665838e-08
3.582000e+05 4.045004e-08
3.582500e+05 3.907154e-08
3.583000e+05 3.809825e-08
3.583500e+05 3.526345e-08
3.584000e+05 3.867529e-08
3.584500e+05 4.282959e-08
3.585000e+05 5.092815e-08
3.585500e+05 4.522166e-08
3.586000e+05 3.476457e-08
3.586500e+05 4.185872e-08
3.587000e+05 4.731245e-08
3.587500e+05 4.791278e-08
3.588000e+05 4.317466e-08
3.588500e+05 4.074978e-08
3.589000e+05 3.409057e-08
3.589500e+05 3.641801e-08
3.590000e+05 4.982117e-08
3.590500e+05 4.764011e-08
3.591000e+05 4.758917e-08
3.591500e+05 4.601661e-08
3.592000e+05 3.533837e-08
3.592500e+05 4.653986e-08
3.593000e+05 5.186829e-08
3.593500e+05 3.635473e-08
3.594000e+05 3.436703e-08
3.594500e+05 4.031270e-08
3.595000e+05 3.946652e-08
3.595500e+05 3.903288e-08
3.596000e+05 4.006400e-08
3.596500e+05 4.198725e-08
3.597000e+05 3.885698e-08
3.597500e+05 5.189007e-08
3.598000e+05 3.889606e-08
3.598500e+05 4.803604e-08
3.599000e+05 3.945911e-08
3.599500e+05 4.590211e-08
3.600000e+05 4.003612e-08
3.600500e+05 3.639714e-08
3.601000e+05 5.305340e-08
3.601500e+05 4.580368e-08
3.602000e+05 4.453128e-08
3.602500e+05 3.974987e-08
3.603000e+05 4.698473e-08
3.603500e+05 5.430697e-08
3.604000e+05 5.249538e-08
3.604500e+05 4.214268e-08
3.605000e+05 3.643568e-08
3.605500e+05 3.914877e-08
3.606000e+05 4.419035e-08
3.606500e+05 4.221270e-08
3.607000e+05 4.348338e-08
3.607500e+05 3.761483e-08
3.608000e+05 3.369353e-08
3.608500e+05 4.578952e-08
3.609000e+05 4.256154e-08
3.609500e+05 3.923395e-08
3.610000e+05 5.495457e-08
3.610500e+05 3.826271e-08
3.611000e+05 3.588722e-08
3.611500e+05 4.616339e-08
3.612000e+05 4.142983e-08
3.612500e+05 5.214707e-08
3.613000e+05 4.231113e-08
3.613500e+05 4.169241e-08
3.614000e+05 3.978229e-08
3.614500e+05 4.916020e-08
3.615000e+05 4.412208e-08
3.615500e+05 3.798458e-08
3.616000e+05 3.823063e-08
3.616500e+05 4.038599e-08
3.617000e+05 4.556061e-08
3.617500e+05 4.245092e-08
3.618000e+05 4.142059e-08
3.618500e+05 3.623261e-08
3.619000e+05 3.952768e-08
3.619500e+05 3.855783e-08
3.620000e+05 3.888757e-08
3.620500e+05 4.407677e-08
3.621000e+05 5.041542e-08
3.621500e+05 3.586995e-08
3.622000e+05 4.748927e-08
3.622500e+05 4.192427e-08
3.623000e+05 3.663562e-08
3.623500e+05 4.934419e-08
3.624000e+05 3.977076e-08
3.624500e+05 5.051644e-08
3.625000e+05 3.745537e-08
3.625500e+05 4.821608e-08
3.626000e+05 4.210828e-08
3.626500e+05 3.549006e-08
3.627000e+05 4.175243e-08
3.627500e+05 4.004032e-08
3.628000e+05 4.215562e-08
3.628500e+05 3.870183e-08
3.629000e+05 5.101510e-08
3.629500e+05 3.957058e-08
3.630000e+05 3.494996e-08
3.630500e+05 4.514228e-08
3.631000e+05 4.176232e-08
3.631500e+05 4.336187e-08
3.632000e+05 3.444269e-08
3.632500e+05 4.002602e-08
3.633000e+05 4.255580e-08
3.633500e+05 4.739669e-08
3.634000e+05 5.162327e-08
3.634500e+05 3.805092e-08
3.635000e+05 4.562440e-08
3.635500e+05 4.191345e-08
3.636000e+05 4.632374e-08
3.636500e+05 3.719057e-08
3.637000e+05 3.788422e-08
3.637500e+05 4.458236e-08
3.638000e+05 4.167195e-08
3.638500e+05 4.410053e-08
3.639000e+05 4.375111e-08
3.639500e+05 4.484156e-08
3.640000e+05 4.425848e-08
3.640500e+05 4.681823e-08
3.641000e+05 4.406753e-08
3.641500e+05 4.040797e-08
3.642000e+05 3.551514e-08
3.642500e+05 4.204597e-08
3.643000e+05 4.082236e-08
3.643500e+05 4.709101e-08
3.644000e+05 4.634294e-08
3.644500e+05 4.270958e-08
3.645000e+05 2.835973e-08
3.645500e+05 3.753143e-08
3.646000e+05 4.236824e-08
3.646500e+05 4.066622e-08
3.647000e+05 3.824427e-08
3.647500e+05 4.975380e-08
3.648000e+05 5.903190e-08
3.648500e+05 4.188523e-08
3.649000e+05 4.535773e-08
3.649500e+05 4.090081e-08
3.650000e+05 3.692613e-08
3.650500e+05 4.066469e-08
3.651000e+05 4.380963e-08
3.651500e+05 4.357867e-08
3.652000e+05 4.164145e-08
3.652500e+05 4.101847e-08
3.653000e+05 3.427382e-08
3.653500e+05 4.388543e-08
3.654000e+05 4.227314e-08
3.654500e+05 4.520693e-08
3.655000e+05 3.739157e-08
3.655500e+05 4.139845e-08
3.656000e+05 4.121120e-08
3.656500e+05 4.071884e-08
3.657000e+05 5.005231e-08
3.657500e+05 3.991528e-08
3.658000e+05 4.438240e-08
3.658500e+05 4.470915e-08
3.659000e+05 4.621754e-08
3.659500e+05 4.073567e-08
3.660000e+05 3.960093e-08
3.660500e+05 4.428770e-08
3.661000e+05 4.076758e-08
3.661500e+05 3.851864e-08
3.662000e+05 4.881189e-08
3.662500e+05 3.736530e-08
3.663000e+05 3.710328e-08
3.663500e+05 3.946800e-08
3.664000e+05 4.111972e-08
3.664500e+05 3.670746e-08
3.665000e+05 4.416594e-08
3.665500e+05 4.310987e-08
3.666000e+05 4.814942e-08
3.666500e+05 4.016310e-08
3.667000e+05 4.176078e-08
3.667500e+05 4.215561e-08
3.668000e+05 4.630443e-08
3.668500e+05 5.253241e-08
3.669000e+05 4.768717e-08
3.669500e+05 3.338562e-08
3.670000e+05 4.299113e-08
3.670500e+05 3.386256e-08
3.671000e+05 4.403298e-08
3.671500e+05 5.177747e-08
3.672000e+05 4.135441e-08
3.672500e+05 4.336335e-08
3.673000e+05 3.857938e-08
3.673500e+05 4.412727e-08
3.674000e+05 3.838512e-08
3.674500e+05 3.792652e-08
3.675000e+05 2.943452e-08
3.675500e+05 3.338472e-08
3.676000e+05 3.848514e-08
3.676500e+05 4.207060e-08
3.677000e+05 4.069443e-08
3.677500e+05 4.243292e-08
3.678000e+05 4.343139e-08
3.678500e+05 5.137043e-08
3.679000e+05 4.041089e-08
3.679500e+05 4.169475e-08
3.680000e+05 3.339522e-08
3.680500e+05 3.688735e-08
3.681000e+05 3.954044e-08
3.681500e+05 3.741482e-08
3.682000e+05 4.641977e-08
3.682500e+05 5.656322e-08
3.683000e+05 4.952917e-08
3.683500e+05 3.824114e-08
3.684000e+05 4.103818e-08
3.684500e+05 3.820655e-08
3.685000e+05 4.034827e-08
3.685500e+05 4.720952e-08
3.686000e+05 3.943446e-08
3.686500e+05 4.677767e-08
3.687000e+05 3.627277e-08
3.687500e+05 4.317656e-08
3.688000e+05 4.069571e-08
3.688500e+05 3.571736e-08
3.689000e+05 4.536152e-08
3.689500e+05 4.876833e-08
3.690000e+05 3.843603e-08
3.690500e+05 3.797604e-08
3.691000e+05 3.602388e-08
3.691500e+05 3.360500e-08
3.692000e+05 4.581859e-08
3.692500e+05 4.168014e-08
3.693000e+05 4.041352e-08
3.693500e+05 4.080151e-08
3.694000e+05 4.103254e-08
3.694500e+05 4.340291e-08
3.695000e+05 3.983220e-08
3.695500e+05 3.779346e-08
3.696000e+05 3.934994e-08
3.696500e+05 3.453413e-08
3.697000e+05 3.196916e-08
3.697500e+05 4.503602e-08
3.698000e+05 4.136311e-08
3.698500e+05 4.133083e-08
3.699000e+05 3.994576e-08
3.699500e+05 5.005794e-08
3.700000e+05 3.728529e-08
3.700500e+05 3.742526e-08
3.701000e+05 3.783620e-08
3.701500e+05 3.940262e-08
3.702000e+05 4.685433e-08
3.702500e+05 4.543844e-08
3.703000e+05 3.419280e-08
3.703500e+05 4.009448e-08
3.704000e+05 4.146240e-08
3.704500e+05 4.358730e-08
3.705000e+05 4.426657e-08
3.705500e+05 3.906290e-08
3.706000e+05 4.118848e-08
3.706500e+05 4.635377e-08
3.707000e+05 3.879707e-08
3.707500e+05 4.167722e-08
3.708000e+05 3.602449e-08
3.708500e+05 4.555019e-08
3.709000e+05 4.156620e-08
3.709500e+05 3.569266e-08
3.710000e+05 3.712800e-08
3.710500e+05 3.917074e-08
3.711000e+05 3.447838e-08
3.711500e+05 4.177108e-08
3.712000e+05 5.239328e-08
3.712500e+05 3.771944e-08
3.713000e+05 4.485336e-08
3.713500e+05 3.790737e-08
3.714000e+05 3.331295e-08
3.714500e+05 4.424373e-08
3.715000e+05 3.576062e-08
3.715500e+05 4.117856e-08
3.716000e+05 4.195093e-08
3.716500e+05 4.395195e-08
3.717000e+05 3.673078e-08
3.717500e+05 4.058629e-08
3.718000e+05 4.708885e-08
3.718500e+05 4.098320e-08
3.719000e+05 4.236100e-08
3.719500e+05 4.151935e-08
3.720000e+05 4.755185e-08
3.720500e+05 3.903209e-08
3.721000e+05 3.302270e-08
3.721500e+05 4.620666e-08
3.722000e+05 3.814284e-08
3.722500e+05 4.603635e-08
3.723000e+05 3.470137e-08
3.723500e+05 4.387521e-08
3.724000e+05 4.050737e-08
3.724500e+05 4.481826e-08
3.725000e+05 3.926267e-08
3.725500e+05 4.186169e-08
3.726000e+05 3.741964e-08
3.726500e+05 3.682583e-08
3.727000e+05 3.734592e-08
3.727500e+05 3.962498e-08
3.728000e+05 4.879887e-08
3.728500e+05 4.232977e-08
3.729000e+05 3.174671e-08
3.729500e+05 4.784084e-08
3.730000e+05 4.452981e-08
3.730500e+05 4.454905e-08
3.731000e+05 4.151724e-08
3.731500e+05 3.679749e-08
3.732000e+05 3.709942e-08
3.732500e+05 3.982790e-08
3.733000e+05 2.847275e-08
3.733500e+05 4.208531e-08
3.734000e+05 4.507320e-08
3.734500e+05 3.476899e-08
3.735000e+05 4.840686e-08
3.735500e+05 3.349114e-08
3.736000e+05 3.761967e-08
3.736500e+05 4.032324e-08
3.737000e+05 3.963688e-08
3.737500e+05 4.298312e-08
3.738000e+05 3.782529e-08
3.738500e+05 4.358420e-08
3.739000e+05 3.821426e-08
3.739500e+05 4.115453e-08
3.740000e+05 4.047617e-08
3.740500e+05 4.028500e-08
3.741000e+05 4.102029e-08
3.741500e+05 3.399766e-08
3.742000e+05 4.299691e-08
3.742500e+05 3.772544e-08
3.743000e+05 3.304275e-08
3.743500e+05 4.331020e-08
3.744000e+05 3.970386e-08
3.744500e+05 4.187468e-08
3.745000e+05 3.852729e-08
3.745500e+05 3.568226e-08
3.746000e+05 4.422175e-08
3.746500e+05 3.726157e-08
3.747000e+05 4.251318e-08
3.747500e+05 4.257579e-08
3.748000e+05 3.492123e-08
3.748500e+05 4.136446e-08
3.749000e+05 4.019397e-08
3.749500e+05 4.123573e-08
3.750000e+05 3.361690e-08
3.750500e+05 4.385733e-08
3.751000e+05 4.192003e-08
3.751500e+05 4.318495e-08
3.752000e+05 4.556617e-08
3.752500e+05 3.690157e-08
3.753000e+05 3.410546e-08
3.753500e+05 3.570151e-08
3.754000e+05 3.613743e-08
3.754500e+05 3.773133e-08
3.755000e+05 4.591065e-08
3.755500e+05 3.809688e-08
3.756000e+05 4.771650e-08
3.756500e+05 4.529049e-08
3.757000e+05 4.021052e-08
3.757500e+05 3.537586e-08
3.758000e+05 3.892198e-08
3.758500e+05 4.426305e-08
3.759000e+05 4.289652e-08
3.759500e+05 4.231469e-08
3.760000e+05 3.690388e-08
3.760500e+05 3.846097e-08
3.761000e+05 4.278494e-08
3.761500e+05 3.715838e-08
3.762000e+05 3.796083e-08
3.762500e+05 3.866638e-08
3.763000e+05 3.548389e-08
3.763500e+05 3.645390e-08
3.764000e+05 4.194804e-08
3.764500e+05 4.036690e-08
3.765000e+05 3.907407e-08
3.765500e+05 4.336848e-08
3.766000e+05 3.927538e-08
3.766500e+05 3.561058e-08
3.767000e+05 4.501033e-08
3.767500e+05 4.177821e-08
3.768000e+05 3.790924e-08
3.768500e+05 3.897457e-08
3.769000e+05 3.680504e-08
3.769500e+05 3.670635e-08
3.770000e+05 3.494688e-08
3.770500e+05 3.662836e-08
3.771000e+05 4.923592e-08
3.771500e+05 3.822655e-08
3.772000e+05 4.710853e-08
3.772500e+05 3.971538e-08
3.773000e+05 3.856566e-08
3.773500e+05 3.395438e-08
3.774000e+05 3.188680e-08
3.774500e+05 3.517155e-08
3.775000e+05 3.229768e-08
3.775500e+05 3.522165e-08
3.776000e+05 3.916021e-08
3.776500e+05 3.839398e-08
3.777000e+05 3.981847e-08
3.777500e+05 3.985334e-08
3.778000e+05 3.475650e-08
3.778500e+05 4.263275e-08
3.779000e+05 4.634128e-08
3.779500e+05 4.709499e-08
3.780000e+05 3.726394e-08
3.780500e+05 5.097153e-08
3.781000e+05 3.516866e-08
3.781500e+05 4.642722e-08
3.782000e+05 3.745331e-08
3.782500e+05 4.295610e-08
3.783000e+05 3.646150e-08
3.783500e+05 3.777005e-08
3.784000e+05 3.701146e-08
3.784500e+05 3.514176e-08
3.785000e+05 4.235775e-08
3.785500e+05 3.981454e-08
3.786000e+05 3.953374e-08
3.786500e+05 3.256620e-08
3.787000e+05 3.449168e-08
3.787500e+05 4.029358e-08
3.788000e+05 3.422241e-08
3.788500e+05 3.431923e-08
3.789000e+05 4.681954e-08
3.789500e+05 3.117398e-08
3.790000e+05 3.735423e-08
3.790500e+05 3.487777e-08
3.791000e+05 3.922644e-08
3.791500e+05 4.527201e-08
3.792000e+05 3.557061e-08
3.792500e+05 3.720603e-08
3.793000e+05 3.550894e-08
3.793500e+05 3.993716e-08
3.794000e+05 4.613755e-08
3.794500e+05 3.825611e-08
3.795000e+05 4.303865e-08
3.795500e+05 3.419417e-08
3.796000e+05 3.985648e-08
3.796500e+05 3.651199e-08
3.797000e+05 4.198185e-08
3.797500e+05 4.386737e-08
3.798000e+05 5.049861e-08
3.798500e+05 3.196832e-08
3.799000e+05 4.387852e-08
3.799500e+05 4.427635e-08
3.800000e+05 4.128860e-08
3.800500e+05 4.276664e-08
3.801000e+05 4.279354e-08
3.801500e+05 3.602075e-08
3.802000e+05 3.322833e-08
3.802500e+05 3.607667e-08
3.803000e+05 4.153253e-08
3.803500e+05 4.021862e-08
3.804000e+05 3.934113e-08
3.804500e+05 5.110454e-08
3.805000e+05 3.614491e-08
3.805500e+05 3.905763e-08
3.806000e+05 4.419067e-08
3.806500e+05 4.313766e-08
3.807000e+05 3.996310e-08
3.807500e+05 4.283683e-08
3.808000e+05 4.116924e-08
3.808500e+05 4.125940e-08
3.809000e+05 3.530585e-08
3.809500e+05 4.442607e-08
3.810000e+05 4.387160e-08
3.810500e+05 4.032316e-08
3.811000e+05 4.047166e-08
3.811500e+05 3.569750e-08
3.812000e+05 4.691321e-08
3.812500e+05 3.426102e-08
3.813000e+05 3.234707e-08
3.813500e+05 4.021913e-08
3.814000e+05 3.779588e-08
3.814500e+05 3.647951e-08
3.815000e+05 4.165618e-08
3.815500e+05 3.738422e-08
3.816000e+05 3.990614e-08
3.816500e+05 3.911857e-08
3.817000e+05 3.305504e-08
3.817500e+05 3.719137e-08
3.818000e+05 3.320907e-08
3.818500e+05 3.672300e-08
3.819000e+05 3.422358e-08
3.819500e+05 4.960915e-08
3.820000e+05 4.412110e-08
3.820500e+05 3.723938e-08
3.821000e+05 3.631269e-08
3.821500e+05 3.816092e-08
3.822000e+05 3.861007e-08
3.822500e+05 4.177312e-08
3.823000e+05 3.857355e-08
3.823500e+05 3.642161e-08
3.824000e+05 3.469440e-08
3.824500e+05 3.359875e-08
3.825000e+05 3.777811e-08
3.825500e+05 3.703568e-08
3.826000e+05 3.682821e-08
3.826500e+05 3.071773e-08
3.827000e+05 3.892081e-08
3.827500e+05 4.085310e-08
3.828000e+05 3.858290e-08
3.828500e+05 3.767287e-08
3.829000e+05 4.323739e-08
3.829500e+05 4.001928e-08
3.830000e+05 3.456158e-08
3.830500e+05 4.011735e-08
3.831000e+05 4.208779e-08
3.831500e+05 3.471627e-08
3.832000e+05 3.974164e-08
3.832500e+05 3.756480e-08
3.833000e+05 4.509396e-08
3.833500e+05 4.932498e-08
3.834000e+05 3.124448e-08
3.834500e+05 4.696539e-08
3.835000e+05 4.244206e-08
3.835500e+05 3.888817e-08
3.836000e+05 4.352798e-08
3.836500e+05 4.248870e-08
3.837000e+05 5.015399e-08
3.837500e+05 4.506642e-08
3.838000e+05 3.874761e-08
3.838500e+05 4.042718e-08
3.839000e+05 3.848426e-08
3.839500e+05 3.318895e-08
3.840000e+05 3.748927e-08
3.840500e+05 3.497307e-08
3.841000e+05 4.810696e-08
3.841500e+05 4.647208e-08
3.842000e+05 3.804662e-08
3.842500e+05 3.663332e-08
3.843000e+05 3.975166e-08
3.843500e+05 4.115409e-08
3.844000e+05 3.196960e-08
3.844500e+05 4.291553e-08
3.845000e+05 3.875818e-08
3.845500e+05 4.038322e-08
3.846000e+05 3.244352e-08
3.846500e+05 3.228105e-08
3.847000e+05 4.332023e-08
3.847500e+05 3.723979e-08
3.848000e+05 3.937724e-08
3.848500e+05 4.553431e-08
3.849000e+05 4.059382e-08
3.849500e+05 3.143071e-08
3.850000e+05 4.004304e-08
3.850500e+05 3.258231e-08
3.851000e+05 3.173185e-08
3.851500e+05 4.023836e-08
3.852000e+05 4.906814e-08
3.852500e+05 4.412433e-08
3.853000e+05 4.097872e-08
3.853500e+05 3.943709e-08
3.854000e+05 3.440909e-08
3.854500e+05 3.928025e-08
3.855000e+05 3.003677e-08
3.855500e+05 3.842134e-08
3.856000e+05 3.213281e-08
3.856500e+05 3.919733e-08
3.857000e+05 3.223597e-08
3.857500e+05 3.391347e-08
3.858000e+05 3.572674e-08
3.858500e+05 3.654163e-08
3.859000e+05 3.457360e-08
3.859500e+05 3.569942e-08
3.860000e+05 3.526526e-08
3.860500e+05 3.669565e-08
3.861000e+05 3.884164e-08
3.861500e+05 3.081442e-08
3.862000e+05 3.721155e-08
3.862500e+05 3.638952e-08
3.863000e+05 3.182204e-08
3.863500e+05 4.084918e-08
3.864000e+05 3.884240e-08
3.864500e+05 4.343965e-08
3.865000e+05 3.584067e-08
3.865500e+05 2.858130e-08
3.866000e+05 3.574232e-08
3.866500e+05 4.169115e-08
3.867000e+05 2.953787e-08
3.867500e+05 3.846971e-08
3.868000e+05 3.816846e-08
3.868500e+05 3.519964e-08
3.869000e+05 3.807880e-08
3.869500e+05 4.026991e-08
3.870000e+05 5.389290e-08
3.870500e+05 3.640000e-08
3.871000e+05 3.861304e-08
3.871500e+05 4.030981e-08
3.872000e+05 4.094113e-08
3.872500e+05 3.479557e-08
3.873000e+05 3.609614e-08
3.873500e+05 4.176318e-08
3.874000e+05 3.416430e-08
3.874500e+05 2.798989e-08
3.875000e+05 3.769495e-08
3.875500e+05 3.559713e-08
3.876000e+05 3.599769e-08
3.876500e+05 3.822573e-08
3.877000e+05 3.421081e-08
3.877500e+05 3.932435e-08
3.878000e+05 3.710447e-08
3.878500e+05 3.718687e-08
3.879000e+05 3.847417e-08
3.879500e+05 4.028798e-08
3.880000e+05 3.031464e-08
3.880500e+05 3.798019e-08
3.881000e+05 3.600011e-08
3.881500e+05 4.243094e-08
3.882000e+05 3.025598e-08
3.882500e+05 4.375426e-08
3.883000e+05 3.823923e-08
3.883500e+05 3.767227e-08
3.884000e+05 3.380866e-08
3.884500e+05 4.062256e-08
3.885000e+05 3.863171e-08
3.885500e+05 3.635712e-08
3.886000e+05 3.397932e-08
3.886500e+05 3.931139e-08
3.887000e+05 3.643031e-08
3.887500e+05 4.007912e-08
3.888000e+05 3.493129e-08
3.888500e+05 3.815538e-08
3.889000e+05 4.322188e-08
3.889500e+05 4.017588e-08
3.890000e+05 3.806776e-08
3.890500e+05 3.122566e-08
3.891000e+05 4.254311e-08
3.891500e+05 3.576095e-08
3.892000e+05 4.033250e-08
3.892500e+05 3.606695e-08
3.893000e+05 3.016429e-08
3.893500e+05 4.000217e-08
3.894000e+05 3.996082e-08
3.894500e+05 3.698892e-08
3.895000e+05 3.694814e-08
3.895500e+05 4.006808e-08
3.896000e+05 3.592911e-08
3.896500e+05 3.648488e-08
3.897000e+05 3.900676e-08
3.897500e+05 3.389761e-08
3.898000e+05 3.423254e-08
3.898500e+05 3.376159e-08
3.899000e+05 3.349773e-08
3.899500e+05 3.782136e-08
3.900000e+05 3.764863e-08
3.900500e+05 3.368262e-08
3.901000e+05 3.891373e-08
3.901500e+05 2.641488e-08
3.902000e+05 3.527030e-08
3.902500e+05 3.465721e-08
3.903000e+05 4.542417e-08
3.903500e+05 3.755065e-08
3.904000e+05 3.325353e-08
3.904500e+05 3.699364e-08
3.905000e+05 3.682864e-08
3.905500e+05 3.154078e-08
3.906000e+05 3.872166e-08
3.906500e+05 2.624903e-08
3.907000e+05 3.498868e-08
3.907500e+05 3.702235e-08
3.908000e+05 3.695043e-08
3.908500e+05 3.628433e-08
3.909000e+05 3.640820e-08
3.909500e+05 3.846324e-08
3.910000e+05 2.874541e-08
3.910500e+05 3.188365e-08
3.911000e+05 3.299622e-08
3.911500e+05 4.129573e-08
3.912000e+05 3.566953e-08
3.912500e+05 3.692321e-08
3.913000e+05 3.482515e-08
3.913500e+05 3.387413e-08
3.914000e+05 3.007742e-08
3.914500e+05 3.232457e-08
3.915000e+05 3.652299e-08
3.915500e+05 2.668643e-08
3.916000e+05 3.752724e-08
3.916500e+05 3.856592e-08
3.917000e+05 3.520268e-08
3.917500e+05 3.829381e-08
3.918000e+05 3.727069e-08
3.918500e+05 3.612436e-08
3.919000e+05 3.316239e-08
3.919500e+05 3.453778e-08
3.920000e+05 3.110120e-08
3.920500e+05 4.002851e-08
3.921000e+05 3.822068e-08
3.921500e+05 3.783877e-08
3.922000e+05 3.697097e-08
3.922500e+05 3.607161e-08
3.923000e+05 3.906491e-08
3.923500e+05 3.454579e-08
3.924000e+05 3.689487e-08
3.924500e+05 3.854141e-08
3.925000e+05 3.363069e-08
3.925500e+05 4.145725e-08
3.926000e+05 4.440720e-08
3.926500e+05 3.344572e-08
3.927000e+05 4.230057e-08
3.927500e+05 3.927375e-08
3.928000e+05 3.806758e-08
3.928500e+05 3.971837e-08
3.929000e+05 3.306924e-08
3.929500e+05 4.849729e-08
3.930000e+05 3.826087e-08
3.930500e+05 3.727144e-08
3.931000e+05 3.501474e-08
3.931500e+05 4.365322e-08
3.932000e+05 3.890142e-08
3.932500e+05 3.262223e-08
3.933000e+05 3.219703e-08
3.933500e+05 3.977236e-08
3.934000e+05 3.881213e-08
3.934500e+05 3.328185e-08
3.935000e+05 3.551795e-08
3.935500e+05 3.674645e-08
3.936000e+05 3.458722e-08
3.936500e+05 3.417847e-08
3.937000e+05 4.145994e-08
3.937500e+05 3.441273e-08
3.938000e+05 3.557158e-08
3.938500e+05 3.674957e-08
3.939000e+05 3.572223e-08
3.939500e+05 3.500194e-08
3.940000e+05 4.019886e-08
3.940500e+05 3.010180e-08
3.941000e+05 3.032875e-08
3.941500e+05 3.041932e-08
3.942000e+05 3.597495e-08
3.942500e+05 3.002265e-08
3.943000e+05 3.258743e-08
3.943500e+05 4.577944e-08
3.944000e+05 3.565223e-08
3.944500e+05 3.859119e-08
3.945000e+05 3.935820e-08
3.945500e+05 4.107170e-08
3.946000e+05 3.813948e-08
3.946500e+05 3.835216e-08
3.947000e+05 4.393137e-08
3.947500e+05 4.511511e-08
3.948000e+05 3.258871e-08
3.948500e+05 4.607781e-08
3.949000e+05 3.022546e-08
3.949500e+05 3.377390e-08
3.950000e+05 3.315505e-08
3.950500e+05 3.855858e-08
3.951000e+05 3.813291e-08
3.951500e+05 3.307967e-08
3.952000e+05 3.689455e-08
3.952500e+05 3.564350e-08
3.953000e+05 3.733452e-08
3.953500e+05 2.692210e-08
3.954000e+05 2.699324e-08
3.954500e+05 3.099394e-08
3.955000e+05 3.922703e-08
3.955500e+05 3.148055e-08
3.956000e+05 4.088399e-08
3.956500e+05 3.970351e-08
3.957000e+05 3.795255e-08
3.957500e+05 3.722165e-08
3.958000e+05 3.128426e-08
3.958500e+05 2.795811e-08
3.959000e+05 3.574797e-08
3.959500e+05 3.684203e-08
3.960000e+05 4.252445e-08
3.960500e+05 4.544211e-08
3.961000e+05 3.374267e-08
3.961500e+05 3.909205e-08
3.962000e+05 3.944826e-08
3.962500e+05 3.489157e-08
3.963000e+05 2.704107e-08
3.963500e+05 3.642759e-08
3.964000e+05 3.388737e-08
3.964500e+05 3.795366e-08
3.965000e+05 3.683110e-08
3.965500e+05 3.736839e-08
3.966000e+05 3.583693e-08
3.966500e+05 3.389000e-08
3.967000e+05 4.098837e-08
3.967500e+05 3.665102e-08
3.968000e+05 3.272321e-08
3.968500e+05 3.542615e-08
3.969000e+05 3.105355e-08
3.969500e+05 3.356312e-08
3.970000e+05 3.624064e-08
3.970500e+05 3.115407e-08
3.971000e+05 2.772409e-08
3.971500e+05 3.807956e-08
3.972000e+05 3.459026e-08
3.972500e+05 3.459441e-08
3.973000e+05 3.072006e-08
3.973500e+05 3.633356e-08
3.974000e+05 3.361769e-08
3.974500e+05 4.032972e-08
3.975000e+05 3.060631e-08
3.975500e+05 3.589154e-08
3.976000e+05 3.533922e-08
3.976500e+05 3.316632e-08
3.977000e+05 3.614091e-08
3.977500e+05 3.684092e-08
3.978000e+05 3.014244e-08
3.978500e+05 3.753087e-08
3.979000e+05 3.294480e-08
3.979500e+05 3.630980e-08
3.980000e+05 3.541150e-08
3.980500e+05 2.920265e-08
3.981000e+05 3.478050e-08
3.981500e+05 3.789515e-08
3.982000e+05 4.657123e-08
3.982500e+05 3.163944e-08
3.983000e+05 3.291245e-08
3.983500e+05 4.120655e-08
3.984000e+05 3.640946e-08
3.984500e+05 3.894873e-08
3.985000e+05 3.385426e-08
3.985500e+05 4.363100e-08
3.986000e+05 3.847379e-08
3.986500e+05 3.616217e-08
3.987000e+05 3.319007e-08
3.987500e+05 3.907951e-08
3.988000e+05 3.454368e-08
3.988500e+05 3.548188e-08
3.989000e+05 3.413943e-08
3.989500e+05 3.995872e-08
3.990000e+05 3.468364e-08
3.990500e+05 3.546524e-08
3.991000e+05 3.027663e-08
3.991500e+05 3.306728e-08
3.992000e+05 4.028902e-08
3.992500e+05 2.729809e-08
3.993000e+05 3.409113e-08
3.993500e+05 3.356082e-08
3.994000e+05 4.227509e-08
3.994500e+05 3.445049e-08
3.995000e+05 3.678713e-08
3.995500e+05 3.924930e-08
3.996000e+05 3.211084e-08
3.996500e+05 3.338668e-08
3.997000e+05 3.323988e-08
3.997500e+05 3.284885e-08
3.998000e+05 3.050419e-08
3.998500e+05 3.329338e-08
3.999000e+05 3.609026e-08
3.999500e+05 3.259294e-08
4.000000e+05 2.930247e-08
4.000500e+05 3.482245e-08
4.001000e+05 3.081083e-08
4.001500e+05 3.349492e-08
4.002000e+05 2.815036e-08
4.002500e+05 3.545974e-08
4.003000e+05 3.696426e-08
4.003500e+05 3.878621e-08
4.004000e+05 3.631660e-08
4.004500e+05 3.246683e-08
4.005000e+05 3.988034e-08
4.005500e+05 3.960897e-08
4.006000e+05 3.553350e-08
4.006500e+05 3.452179e-08
4.007000e+05 2.925229e-08
4.007500e+05 3.670593e-08
4.008000e+05 3.980355e-08
4.008500e+05 3.738991e-08
4.009000e+05 4.265489e-08
4.009500e+05 3.452076e-08
4.010000e+05 4.065376e-08
4.010500e+05 3.428401e-08
4.011000e+05 4.223432e-08
4.011500e+05 4.021948e-08
4.012000e+05 2.641952e-08
4.012500e+05 4.332278e-08
4.013000e+05 2.880018e-08
4.013500e+05 3.493670e-08
4.014000e+05 3.432206e-08
4.014500e+05 3.422229e-08
4.015000e+05 2.493884e-08
4.015500e+05 3.244259e-08
4.016000e+05 3.285583e-08
4.016500e+05 3.217214e-08
4.017000e+05 3.527636e-08
4.017500e+05 3.100285e-08
4.018000e+05 3.423683e-08
4.018500e+05 4.122031e-08
4.019000e+05 2.863218e-08
4.019500e+05 3.743462e-08
4.020000e+05 2.545777e-08
4.020500e+05 3.843859e-08
4.021000e+05 2.961521e-08
4.021500e+05 3.321514e-08
4.022000e+05 4.104138e-08
4.022500e+05 3.428405e-08
4.023000e+05 3.837923e-08
4.023500e+05 3.715894e-08
4.024000e+05 3.655734e-08
4.024500e+05 2.797827e-08
4.025000e+05 3.229880e-08
4.025500e+05 3.291945e-08
4.026000e+05 3.396918e-08
4.026500e+05 3.181129e-08
4.027000e+05 3.469242e-08
4.027500e+05 3.829679e-08
4.028000e+05 3.312740e-08
4.028500e+05 3.923605e-08
4.029000e+05 3.845345e-08
4.029500e+05 3.554149e-08
4.030000e+05 2.958987e-08
4.030500e+05 3.130927e-08
4.031000e+05 3.418221e-08
4.031500e+05 3.514726e-08
4.032000e+05 3.728811e-08
4.032500e+05 3.552455e-08
4.033000e+05 3.419354e-08
4.033500e+05 3.571006e-08
4.034000e+05 2.960561e-08
4.034500e+05 3.616272e-08
4.035000e+05 4.040577e-08
4.035500e+05 3.503551e-08
4.036000e+05 3.639330e-08
4.036500e+05 3.611068e-08
4.037000e+05 2.978725e-08
4.037500e+05 2.951873e-08
4.038000e+05 3.223505e-08
4.038500e+05 3.835935e-08
4.039000e+05 3.663246e-08
4.039500e+05 3.590769e-08
4.040000e+05 3.654972e-08
4.040500e+05 3.108260e-08
4.041000e+05 3.099096e-08
4.041500e+05 3.559348e-08
4.042000e+05 3.434027e-08
4.042500e+05 3.142417e-08
4.043000e+05 2.504078e-08
4.043500e+05 4.618708e-08
4.044000e+05 3.114269e-08
4.044500e+05 3.139591e-08
4.045000e+05 3.734267e-08
4.045500e+05 3.383976e-08
4.046000e+05 2.916843e-08
4.046500e+05 3.701990e-08
4.047000e+05 3.199003e-08
4.047500e+05 3.595023e-08
4.048000e+05 3.133812e-08
4.048500e+05 3.357054e-08
4.049000e+05 3.178152e-08
4.049500e+05 3.946721e-08
4.050000e+05 3.602603e-08
4.050500e+05 3.036729e-08
4.051000e+05 3.389501e-08
4.051500e+05 3.572625e-08
4.052000e+05 3.370091e-08
4.052500e+05 3.608628e-08
4.053000e+05 3.684086e-08
4.053500e+05 3.002784e-08
4.054000e+05 3.607169e-08
4.054500e+05 3.936507e-08
4.055000e+05 2.974298e-08
4.055500e+05 2.682249e-08
4.056000e+05 4.613711e-08
4.056500e+05 3.616509e-08
4.057000e+05 3.763169e-08
4.057500e+05 3.116644e-08
4.058000e+05 2.762287e-08
4.058500e+05 3.446393e-08
4.059000e+05 3.147976e-08
4.059500e+05 3.167586e-08
4.060000e+05 3.235528e-08
4.060500e+05 3.351007e-08
4.061000e+05 2.933338e-08
4.061500e+05 3.757258e-08
4.062000e+05 2.931058e-08
4.062500e+05 3.697505e-08
4.063000e+05 3.847850e-08
4.063500e+05 4.064078e-08
4.064000e+05 3.576882e-08
4.064500e+05 2.607943e-08
4.065000e+05 3.130919e-08
4.065500e+05 3.172238e-08
4.066000e+05 2.852400e-08
4.066500e+05 2.881237e-08
4.067000e+05 3.721768e-08
4.067500e+05 2.914921e-08
4.068000e+05 2.969789e-08
4.068500e+05 4.182299e-08
4.069000e+05 3.470039e-08
4.069500e+05 3.388116e-08
4.070000e+05 3.196298e-08
4.070500e+05 2.886732e-08
4.071000e+05 3.082798e-08
4.071500e+05 3.516136e-08
4.072000e+05 3.852846e-08
4.072500e+05 3.665390e-08
4.073000e+05 3.549185e-08
4.073500e+05 2.835140e-08
4.074000e+05 3.724648e-08
4.074500e+05 3.691659e-08
4.075000e+05 3.929066e-08
4.075500e+05 3.570994e-08
4.076000e+05 2.901097e-08
4.076500e+05 2.800589e-08
4.077000e+05 3.438055e-08
4.077500e+05 4.034051e-08
4.078000e+05 4.209775e-08
4.078500e+05 2.942792e-08
4.079000e+05 2.638465e-08
4.079500e+05 3.203577e-08
4.080000e+05 2.878990e-08
4.080500e+05 3.195750e-08
4.081000e+05 4.175573e-08
4.081500e+05 3.416045e-08
4.082000e+05 3.102932e-08
4.082500e+05 3.684776e-08
4.083000e+05 3.540464e-08
4.083500e+05 3.941833e-08
4.084000e+05 3.212804e-08
4.084500e+05 3.265436e-08
4.085000e+05 3.353795e-08
4.085500e+05 3.693747e-08
4.086000e+05 3.802709e-08
4.086500e+05 3.290441e-08
4.087000e+05 3.301662e-08
4.087500e+05 2.923304e-08
4.088000e+05 3.158966e-08
4.088500e+05 3.759446e-08
4.089000e+05 3.797025e-08
4.089500e+05 3.245470e-08
4.090000e+05 3.161183e-08
4.090500e+05 4.129923e-08
4.091000e+05 3.686887e-08
4.091500e+05 3.253468e-08
4.092000e+05 3.527656e-08
4.092500e+05 3.133407e-08
4.093000e+05 3.508025e-08
4.093500e+05 3.435502e-08
4.094000e+05 3.224478e-08
4.094500e+05 3.543418e-08
4.095000e+05 3.091367e-08
4.095500e+05 2.896583e-08
4.096000e+05 3.453883e-08
4.096500e+05 3.722195e-08
4.097000e+05 4.020074e-08
4.097500e+05 4.026657e-08
4.098000e+05 2.713028e-08
4.098500e+05 3.011535e-08
4.099000e+05 3.066608e-08
4.099500e+05 3.099681e-08
4.100000e+05 3.467566e-08
4.100500e+05 3.002177e-08
4.101000e+05 3.417881e-08
4.101500e+05 3.493130e-08
4.102000e+05 2.977751e-08
4.102500e+05 3.297517e-08
4.103000e+05 3.605936e-08
4.103500e+05 3.557760e-08
4.104000e+05 3.155665e-08
4.104500e+05 3.626553e-08
4.105000e+05 3.524183e-08
4.105500e+05 3.296176e-08
4.106000e+05 3.593614e-08
4.106500e+05 3.383541e-08
4.107000e+05 2.685573e-08
4.107500e+05 3.074091e-08
4.108000e+05 3.223884e-08
4.108500e+05 2.629927e-08
4.109000e+05 3.093834e-08
4.109500e+05 4.190515e-08
4.110000e+05 3.245479e-08
4.110500e+05 2.967374e-08
4.111000e+05 3.196260e-08
4.111500e+05 3.566667e-08
4.112000e+05 3.278122e-08
4.112500e+05 2.898813e-08
4.113000e+05 3.421732e-08
4.113500e+05 3.057329e-08
4.114000e+05 3.397856e-08
4.114500e+05 3.510987e-08
4.115000e+05 3.946553e-08
4.115500e+05 2.669768e-08
4.116000e+05 4.073235e-08
4.116500e+05 3.385673e-08
4.117000e+05 3.395549e-08
4.117500e+05 3.399493e-08
4.118000e+05 3.373817e-08
4.118500e+05 3.220307e-08
4.119000e+05 3.782585e-08
4.119500e+05 3.216933e-08
4.120000e+05 3.133508e-08
4.120500e+05 2.770915e-08
4.121000e+05 3.931917e-08
4.121500e+05 3.062191e-08
4.122000e+05 2.769861e-08
4.122500e+05 2.627147e-08
4.123000e+05 3.090457e-08
4.123500e+05 3.286016e-08
4.124000e+05 3.567393e-08
4.124500e+05 3.173782e-08
4.125000e+05 3.294824e-08
4.125500e+05 3.340423e-08
4.126000e+05 3.698748e-08
4.126500e+05 3.686443e-08
4.127000e+05 3.188651e-08
4.127500e+05 3.371516e-08
4.128000e+05 2.890936e-08
4.128500e+05 2.591691e-08
4.129000e+05 3.208635e-08
4.129500e+05 3.486827e-08
4.130000e+05 2.910560e-08
4.130500e+05 2.728882e-08
4.131000e+05 3.749147e-08
4.131500e+05 3.606473e-08
4.132000e+05 3.042976e-08
4.132500e+05 3.352063e-08
4.133000e+05 3.264188e-08
4.133500e+05 2.721274e-08
4.134000e+05 2.327131e-08
4.134500e+05 4.077430e-08
4.135000e+05 3.173799e-08
4.135500e+05 2.972278e-08
4.136000e+05 3.136932e-08
4.136500e+05 3.420793e-08
4.137000e+05 3.142989e-08
4.137500e+05 3.699981e-08
4.138000e+05 3.156597e-08
4.138500e+05 3.087560e-08
4.139000e+05 3.721607e-08
4.139500e+05 3.731482e-08
4.140000e+05 3.549847e-08
4.140500e+05 3.509801e-08
4.141000e+05 3.016442e-08
4.141500e+05 3.169317e-08
4.142000e+05 3.545643e-08
4.142500e+05 3.397970e-08
4.143000e+05 2.605996e-08
4.143500e+05 3.407700e-08
4.144000e+05 3.209230e-08
4.144500e+05 3.248344e-08
4.145000e+05 3.317092e-08
4.145500e+05 3.880555e-08
4.146000e+05 2.985984e-08
4.146500e+05 2.514469e-08
4.147000e+05 4.197626e-08
4.147500e+05 2.993730e-08
4.148000e+05 3.572857e-08
4.148500e+05 3.341181e-08
4.149000e+05 3.478074e-08
4.149500e+05 2.999862e-08
4.150000e+05 3.357885e-08
4.150500e+05 2.823092e-08
4.151000e+05 2.682445e-08
4.151500e+05 3.219715e-08
4.152000e+05 3.176747e-08
4.152500e+05 3.285485e-08
4.153000e+05 3.505070e-08
4.153500e+05 3.614389e-08
4.154000e+05 3.497065e-08
4.154500e+05 2.976539e-08
4.155000e+05 2.894007e-08
4.155500e+05 3.044864e-08
4.156000e+05 3.145231e-08
4.156500e+05 2.682815e-08
4.157000e+05 3.956475e-08
4.157500e+05 2.499590e-08
4.158000e+05 3.241970e-08
4.158500e+05 3.672577e-08
4.159000e+05 2.788879e-08
4.159500e+05 3.197080e-08
4.160000e+05 2.566260e-08
4.160500e+05 3.327453e-08
4.161000e+05 3.021990e-08
4.161500e+05 3.448518e-08
4.162000e+05 3.296756e-08
4.162500e+05 2.968606e-08
4.163000e+05 3.097603e-08
4.163500e+05 3.853137e-08
4.164000e+05 3.321730e-08
4.164500e+05 2.718342e-08
4.165000e+05 3.556465e-08
4.165500e+05 3.721328e-08
4.166000e+05 3.434249e-08
4.166500e+05 3.352102e-08
4.167000e+05 3.391868e-08
4.167500e+05 3.337518e-08
4.168000e+05 3.476582e-08
4.168500e+05 3.267426e-08
4.169000e+05 3.622882e-08
4.169500e+05 3.496115e-08
4.170000e+05 3.695305e-08
4.170500e+05 3.354224e-08
4.171000e+05 3.218526e-08
4.171500e+05 3.571117e-08
4.172000e+05 3.455792e-08
4.172500e+05 2.966349e-08
4.173000e+05 3.161515e-08
4.173500e+05 3.138529e-08
4.174000e+05 3.547763e-08
4.174500e+05 3.718618e-08
4.175000e+05 2.853122e-08
4.175500e+05 2.737200e-08
4.176000e+05 3.127812e-08
4.176500e+05 4.342632e-08
4.177000e+05 2.344960e-08
4.177500e+05 2.905432e-08
4.178000e+05 2.479159e-08
4.178500e+05 2.808377e-08
4.179000e+05 3.397306e-08
4.179500e+05 2.842033e-08
4.180000e+05 3.016185e-08
4.180500e+05 3.250509e-08
4.181000e+05 3.736179e-08
4.181500e+05 3.054664e-08
4.182000e+05 2.852782e-08
4.182500e+05 3.236135e-08
4.183000e+05 2.834746e-08
4.183500e+05 3.911521e-08
4.184000e+05 2.295013e-08
4.184500e+05 3.258310e-08
4.185000e+05 3.596423e-08
4.185500e+05 2.627929e-08
4.186000e+05 2.379940e-08
4.186500e+05 3.473233e-08
4.187000e+05 3.518622e-08
4.187500e+05 3.282996e-08
4.188000e+05 3.203490e-08
4.188500e+05 2.685661e-08
4.189000e+05 3.194081e-08
4.189500e+05 3.376097e-08
4.190000e+05 3.455259e-08
4.190500e+05 2.905852e-08
4.191000e+05 2.687088e-08
4.191500e+05 3.372289e-08
4.192000e+05 3.064017e-08
4.192500e+05 3.099641e-08
4.193000e+05 3.186750e-08
4.193500e+05 3.469629e-08
4.194000e+05 3.204157e-08
4.194500e+05 3.118748e-08
4.195000e+05 3.103377e-08
4.195500e+05 3.628300e-08
4.196000e+05 3.253592e-08
4.196500e+05 3.708542e-08
4.197000e+05 2.734208e-08
4.197500e+05 3.146804e-08
4.198000e+05 2.703650e-08
4.198500e+05 2.967065e-08
4.199000e+05 3.130232e-08
4.199500e+05 3.037622e-08
4.200000e+05 3.538394e-08
4.200500e+05 3.134547e-08
4.201000e+05 2.750046e-08
4.201500e+05 3.328755e-08
4.202000e+05 2.470792e-08
4.202500e+05 2.941800e-08
4.203000e+05 3.318798e-08
4.203500e+05 3.040256e-08
4.204000e+05 2.681037e-08
4.204500e+05 3.301531e-08
4.205000e+05 2.798120e-08
4.205500e+05 2.878127e-08
4.206000e+05 3.040054e-08
4.206500e+05 3.590319e-08
4.207000e+05 3.473506e-08
4.207500e+05 3.319045e-08
4.208000e+05 2.550436e-08
4.208500e+05 2.812731e-08
4.209000e+05 2.446311e-08
4.209500e+05 2.960166e-08
4.210000e+05 3.245597e-08
4.210500e+05 3.455992e-08
4.211000e+05 3.461798e-08
4.211500e+05 2.971897e-08
4.212000e+05 3.778816e-08
4.212500e+05 3.171528e-08
4.213000e+05 3.237664e-08
4.213500e+05 3.033904e-08
4.214000e+05 3.206666e-08
4.214500e+05 3.452007e-08
4.215000e+05 3.368816e-08
4.215500e+05 3.111036e-08
4.216000e+05 3.711436e-08
4.216500e+05 3.328224e-08
4.217000e+05 2.940300e-08
4.217500e+05 3.279112e-08
4.218000e+05 2.638652e-08
4.218500e+05 2.741231e-08
4.219000e+05 3.181730e-08
4.219500e+05 3.730362e-08
4.220000e+05 2.942774e-08
4.220500e+05 3.402645e-08
4.221000e+05 3.141528e-08
4.221500e+05 3.506756e-08
4.222000e+05 2.924458e-08
4.222500e+05 2.539723e-08
4.223000e+05 3.098132e-08
4.223500e+05 3.367565e-08
4.224000e+05 2.858257e-08
4.224500e+05 3.646220e-08
4.225000e+05 3.034375e-08
4.225500e+05 2.925823e-08
4.226000e+05 3.416163e-08
4.226500e+05 3.118357e-08
4.227000e+05 3.307015e-08
4.227500e+05 3.149763e-08
4.228000e+05 3.330461e-08
4.228500e+05 2.917552e-08
4.229000e+05 3.151402e-08
4.229500e+05 2.973285e-08
4.230000e+05 3.522429e-08
4.230500e+05 2.864292e-08
4.231000e+05 3.271441e-08
4.231500e+05 2.836206e-08
4.232000e+05 2.555443e-08
4.232500e+05 3.624520e-08
4.233000e+05 3.363720e-08
4.233500e+05 2.807745e-08
4.234000e+05 3.110367e-08
4.234500e+05 2.892111e-08
4.235000e+05 2.948674e-08
4.235500e+05 3.674630e-08
4.236000e+05 2.768244e-08
4.236500e+05 3.026745e-08
4.237000e+05 2.649274e-08
4.237500e+05 2.818289e-08
4.238000e+05 3.180122e-08
4.238500e+05 3.229794e-08
4.239000e+05 3.416407e-08
4.239500e+05 3.207013e-08
4.240000e+05 3.060065e-08
4.240500e+05 2.808479e-08
4.241000e+05 3.313737e-08
4.241500e+05 3.195568e-08
4.242000e+05 3.148072e-08
4.242500e+05 3.245595e-08
4.243000e+05 3.086696e-08
4.243500e+05 3.205049e-08
4.244000e+05 3.615692e-08
4.244500e+05 3.437983e-08
4.245000e+05 4.057423e-08
4.245500e+05 2.893058e-08
4.246000e+05 3.198028e-08
4.246500e+05 2.410680e-08
4.247000e+05 3.222155e-08
4.247500e+05 3.321677e-08
4.248000e+05 2.676797e-08
4.248500e+05 2.853248e-08
4.249000e+05 3.546129e-08
4.249500e+05 2.996299e-08
4.250000e+05 2.629032e-08
4.250500e+05 3.305327e-08
4.251000e+05 3.439553e-08
4.251500e+05 2.647180e-08
4.252000e+05 3.426470e-08
4.252500e+05 3.431444e-08
4.253000e+05 3.307665e-08
4.253500e+05 3.435605e-08
4.254000e+05 3.113275e-08
4.254500e+05 3.064010e-08
4.255000e+05 2.887888e-08
4.255500e+05 2.920165e-08
4.256000e+05 2.444150e-08
4.256500e+05 3.264141e-08
4.257000e+05 3.359237e-08
4.257500e+05 3.442596e-08
4.258000e+05 2.765623e-08
4.258500e+05 2.662586e-08
4.259000e+05 2.967128e-08
4.259500e+05 3.057887e-08
4.260000e+05 2.725532e-08
4.260500e+05 3.796970e-08
4.261000e+05 3.794527e-08
4.261500e+05 3.576707e-08
4.262000e+05 3.061738e-08
4.262500e+05 2.813426e-08
4.263000e+05 3.380586e-08
4.263500e+05 3.730346e-08
4.264000e+05 2.997762e-08
4.264500e+05 3.885540e-08
4.265000e+05 3.113470e-08
4.265500e+05 3.470391e-08
4.266000e+05 2.457501e-08
4.266500e+05 2.860445e-08
4.267000e+05 2.369596e-08
4.267500e+05 3.030429e-08
4.268000e+05 2.662423e-08
4.268500e+05 2.867194e-08
4.269000e+05 2.725460e-08
4.269500e+05 3.328310e-08
4.270000e+05 3.332521e-08
4.270500e+05 3.191624e-08
4.271000e+05 3.086444e-08
4.271500e+05 3.112516e-08
4.272000e+05 2.741556e-08
4.272500e+05 2.593311e-08
4.273000e+05 2.812351e-08
4.273500e+05 3.406747e-08
4.274000e+05 3.507624e-08
4.274500e+05 2.551348e-08
4.275000e+05 3.225293e-08
4.275500e+05 2.855125e-08
4.276000e+05 2.772191e-08
4.276500e+05 3.145984e-08
4.277000e+05 2.592160e-08
4.277500e+05 3.301855e-08
4.278000e+05 3.300540e-08
4.278500e+05 2.552823e-08
4.279000e+05 2.669823e-08
4.279500e+05 3.126686e-08
4.280000e+05 2.587501e-08
4.280500e+05 3.464785e-08
4.281000e+05 3.028947e-08
4.281500e+05 3.450319e-08
4.282000e+05 2.459302e-08
4.282500e+05 3.107766e-08
4.283000e+05 3.078311e-08
4.283500e+05 3.132826e-08
4.284000e+05 3.042459e-08
4.284500e+05 3.285421e-08
4.285000e+05 2.877708e-08
4.285500e+05 3.268999e-08
4.286000e+05 3.149984e-08
4.286500e+05 2.963789e-08
4.287000e+05 2.985044e-08
4.287500e+05 2.744687e-08
4.288000e+05 3.038361e-08
4.288500e+05 3.780036e-08
4.289000e+05 2.834376e-08
4.289500e+05 3.124873e-08
4.290000e+05 4.084474e-08
4.290500e+05 3.156270e-08
4.291000e+05 3.658370e-08
4.291500e+05 3.057130e-08
4.292000e+05 3.063240e-08
4.292500e+05 2.601407e-08
4.293000e+05 2.749018e-08
4.293500e+05 3.317377e-08
4.294000e+05 3.273393e-08
4.294500e+05 2.678736e-08
4.295000e+05 2.996950e-08
4.295500e+05 2.691861e-08
4.296000e+05 3.062743e-08
4.296500e+05 3.153084e-08
4.297000e+05 3.212146e-08
4.297500e+05 2.799580e-08
4.298000e+05 2.851729e-08
4.298500e+05 3.065906e-08
4.299000e+05 2.930566e-08
4.299500e+05 3.398039e-08
4.300000e+05 3.051921e-08
4.300500e+05 3.247170e-08
4.301000e+05 3.192701e-08
4.301500e+05 2.881942e-08
4.302000e+05 3.090546e-08
4.302500e+05 2.970153e-08
4.303000e+05 2.362448e-08
4.303500e+05 3.088452e-08
4.304000e+05 2.606690e-08
4.304500e+05 3.163911e-08
4.305000e+05 3.120769e-08
4.305500e+05 3.210255e-08
4.306000e+05 3.178466e-08
4.306500e+05 2.365976e-08
4.307000e+05 3.298851e-08
4.307500e+05 2.724467e-08
4.308000e+05 3.490160e-08
4.308500e+05 2.778141e-08
4.309000e+05 2.802467e-08
4.309500e+05 2.974950e-08
4.310000e+05 3.346564e-08
4.310500e+05 2.599673e-08
4.311000e+05 2.231930e-08
4.311500e+05 2.763944e-08
4.312000e+05 2.706196e-08
4.312500e+05 3.005748e-08
4.313000e+05 3.292622e-08
4.313500e+05 3.343189e-08
4.314000e+05 3.678943e-08
4.314500e+05 2.555623e-08
4.315000e+05 2.843254e-08
4.315500e+05 2.571467e-08
4.316000e+05 3.031212e-08
4.316500e+05 3.268056e-08
4.317000e+05 3.066364e-08
4.317500e+05 2.744902e-08
4.318000e+05 3.569249e-08
4.318500e+05 2.907985e-08
4.319000e+05 3.338898e-08
4.319500e+05 2.755354e-08
4.320000e+05 2.552587e-08
4.320500e+05 2.608970e-08
4.321000e+05 2.707515e-08
4.321500e+05 3.062164e-08
4.322000e+05 3.442375e-08
4.322500e+05 3.602023e-08
4.323000e+05 2.561694e-08
4.323500e+05 2.904436e-08
4.324000e+05 3.398366e-08
4.324500e+05 2.941222e-08
4.325000e+05 2.736132e-08
4.325500e+05 3.336931e-08
4.326000e+05 3.039240e-08
4.326500e+05 3.039137e-08
4.327000e+05 3.134687e-08
4.327500e+05 2.867449e-08
4.328000e+05 3.298845e-08
4.328500e+05 2.111462e-08
4.329000e+05 3.528319e-08
4.329500e+05 3.705574e-08
4.330000e+05 2.672802e-08
4.330500e+05 3.629474e-08
4.331000e+05 2.708088e-08
4.331500e+05 3.628001e-08
4.332000e+05 3.135668e-08
4.332500e+05 2.967769e-08
4.333000e+05 2.841770e-08
4.333500e+05 2.765113e-08
4.334000e+05 3.420504e-08
4.334500e+05 2.499352e-08
4.335000e+05 3.061519e-08
4.335500e+05 3.324725e-08
4.336000e+05 3.225960e-08
4.336500e+05 2.317598e-08
4.337000e+05 2.764917e-08
4.337500e+05 2.871988e-08
4.338000e+05 3.016140e-08
4.338500e+05 3.336567e-08
4.339000e+05 3.525090e-08
4.339500e+05 3.091903e-08
4.340000e+05 2.039243e-08
4.340500e+05 2.666718e-08
4.341000e+05 2.534806e-08
4.341500e+05 2.753479e-08
4.342000e+05 2.471084e-08
4.342500e+05 2.943043e-08
4.343000e+05 3.027973e-08
4.343500e+05 3.362808e-08
4.344000e+05 2.748479e-08
4.344500e+05 3.147933e-08
4.345000e+05 2.382350e-08
4.345500e+05 3.584710e-08
4.346000e+05 3.389501e-08
4.346500e+05 2.559711e-08
4.347000e+05 3.095616e-08
4.347500e+05 2.077796e-08
4.348000e+05 2.373383e-08
4.348500e+05 2.961021e-08
4.349000e+05 2.800145e-08
4.349500e+05 2.482921e-08
4.350000e+05 3.086128e-08
4.350500e+05 3.262928e-08
4.351000e+05 3.078357e-08
4.351500e+05 3.095674e-08
4.352000e+05 2.667805e-08
4.352500e+05 2.589948e-08
4.353000e+05 2.510202e-08
4.353500e+05 2.883702e-08
4.354000e+05 2.898040e-08
4.354500e+05 2.855309e-08
4.355000e+05 3.178331e-08
4.355500e+05 2.191235e-08
4.356000e+05 2.584338e-08
4.356500e+05 2.818254e-08
4.357000e+05 3.041873e-08
4.357500e+05 2.788842e-08
4.358000e+05 3.020089e-08
4.358500e+05 3.206914e-08
4.359000e+05 2.637817e-08
4.359500e+05 2.352278e-08
4.360000e+05 2.815597e-08
4.360500e+05 2.882350e-08
4.361000e+05 3.149875e-08
4.361500e+05 2.391876e-08
4.362000e+05 2.603979e-08
4.362500e+05 1.997063e-08
4.363000e+05 3.116858e-08
4.363500e+05 2.818788e-08
4.364000e+05 2.812391e-08
4.364500e+05 3.303780e-08
4.365000e+05 3.191514e-08
4.365500e+05 2.692529e-08
4.366000e+05 2.599527e-08
4.366500e+05 2.544396e-08
4.367000e+05 3.028945e-08
4.367500e+05 2.679265e-08
4.368000e+05 3.194320e-08
4.368500e+05 2.678890e-08
4.369000e+05 3.222744e-08
4.369500e+05 2.670234e-08
4.370000e+05 3.719143e-08
4.370500e+05 2.861440e-08
4.371000e+05 2.565465e-08
4.371500e+05 2.995747e-08
4.372000e+05 2.675491e-08
4.372500e+05 3.002063e-08
4.373000e+05 2.969648e-08
4.373500e+05 2.458640e-08
4.374000e+05 3.018538e-08
4.374500e+05 3.444995e-08
4.375000e+05 3.300554e-08
4.375500e+05 3.091205e-08
4.376000e+05 3.091908e-08
4.376500e+05 2.687592e-08
4.377000e+05 2.664535e-08
4.377500e+05 3.291176e-08
4.378000e+05 3.176905e-08
4.378500e+05 2.957883e-08
4.379000e+05 2.614720e-08
4.379500e+05 2.588065e-08
4.380000e+05 2.961093e-08
4.380500e+05 3.009259e-08
4.381000e+05 2.666601e-08
4.381500e+05 2.697722e-08
4.382000e+05 2.792310e-08
4.382500e+05 3.011307e-08
4.383000e+05 2.947543e-08
4.383500e+05 2.564156e-08
4.384000e+05 3.528156e-08
4.384500e+05 2.406345e-08
4.385000e+05 2.922411e-08
4.385500e+05 3.457900e-08
4.386000e+05 2.898646e-08
4.386500e+05 3.225466e-08
4.387000e+05 2.683922e-08
4.387500e+05 3.017842e-08
4.388000e+05 3.251968e-08
4.388500e+05 3.192089e-08
4.389000e+05 2.969002e-08
4.389500e+05 3.646370e-08
4.390000e+05 3.256549e-08
4.390500e+05 2.546594e-08
4.391000e+05 2.585847e-08
4.391500e+05 3.127042e-08
4.392000e+05 2.772282e-08
4.392500e+05 2.500941e-08
4.393000e+05 2.984228e-08
4.393500e+05 2.173726e-08
4.394000e+05 3.008104e-08
4.394500e+05 3.840645e-08
4.395000e+05 3.655411e-08
4.395500e+05 2.768295e-08
4.396000e+05 3.508356e-08
4.396500e+05 3.001890e-08
4.397000e+05 3.401327e-08
4.397500e+05 2.800685e-08
4.398000e+05 3.023747e-08
4.398500e+05 3.324990e-08
4.399000e+05 3.390026e-08
4.399500e+05 3.100735e-08
4.400000e+05 2.735010e-08
4.400500e+05 2.793371e-08
4.401000e+05 2.948839e-08
4.401500e+05 2.707551e-08
4.402000e+05 2.852138e-08
4.402500e+05 2.686734e-08
4.403000e+05 3.415706e-08
4.403500e+05 2.842072e-08
4.404000e+05 2.808377e-08
4.404500e+05 2.996700e-08
4.405000e+05 3.852235e-08
4.405500e+05 2.605894e-08
4.406000e+05 2.830780e-08
4.406500e+05 3.048148e-08
4.407000e+05 2.444291e-08
4.407500e+05 3.093012e-08
4.408000e+05 2.742678e-08
4.408500e+05 3.146520e-08
4.409000e+05 2.369309e-08
4.409500e+05 2.802869e-08
4.410000e+05 3.172543e-08
4.410500e+05 2.756625e-08
4.411000e+05 3.117686e-08
4.411500e+05 3.532517e-08
4.412000e+05 2.499491e-08
4.412500e+05 2.962958e-08
4.413000e+05 2.698406e-08
4.413500e+05 2.818425e-08
4.414000e+05 3.379976e-08
4.414500e+05 2.912805e-08
4.415000e+05 3.719635e-08
4.415500e+05 2.629943e-08
4.416000e+05 2.842736e-08
4.416500e+05 2.887392e-08
4.417000e+05 2.621846e-08
4.417500e+05 2.688000e-08
4.418000e+05 3.532829e-08
4.418500e+05 2.609697e-08
4.419000e+05 2.396895e-08
4.419500e+05 2.911356e-08
4.420000e+05 2.808627e-08
4.420500e+05 2.839967e-08
4.421000e+05 2.657619e-08
4.421500e+05 2.515774e-08
4.422000e+05 3.117058e-08
4.422500e+05 2.557860e-08
4.423000e+05 3.471380e-08
4.423500e+05 2.634494e-08
4.424000e+05 2.687824e-08
4.424500e+05 2.905847e-08
4.425000e+05 3.271686e-08
4.425500e+05 2.858256e-08
4.426000e+05 2.683118e-08
4.426500e+05 2.999171e-08
4.427000e+05 2.745359e-08
4.427500e+05 3.450681e-08
4.428000e+05 3.158707e-08
4.428500e+05 2.978685e-08
4.429000e+05 2.595793e-08
4.429500e+05 3.149144e-08
4.430000e+05 3.371285e-08
4.430500e+05 2.945598e-08
4.431000e+05 2.327631e-08
4.431500e+05 2.483512e-08
4.432000e+05 2.689854e-08
4.432500e+05 2.481740e-08
4.433000e+05 2.971086e-08
4.433500e+05 2.600857e-08
4.434000e+05 2.956149e-08
4.434500e+05 2.730559e-08
4.435000e+05 2.323291e-08
4.435500e+05 2.694014e-08
4.436000e+05 3.111059e-08
4.436500e+05 3.332409e-08
4.437000e+05 2.691758e-08
4.437500e+05 3.469568e-08
4.438000e+05 2.865957e-08
4.438500e+05 2.704912e-08
4.439000e+05 2.588806e-08
4.439500e+05 2.697512e-08
4.440000e+05 3.104658e-08
4.440500e+05 2.592720e-08
4.441000e+05 3.079289e-08
4.441500e+05 2.317737e-08
4.442000e+05 2.615047e-08
4.442500e+05 2.530357e-08
4.443000e+05 2.311386e-08
4.443500e+05 2.981878e-08
4.444000e+05 2.743210e-08
4.444500e+05 2.912989e-08
4.445000e+05 3.156717e-08
4.445500e+05 2.772714e-08
4.446000e+05 2.807805e-08
4.446500e+05 2.701373e-08
4.447000e+05 3.213997e-08
4.447500e+05 3.389426e-08
4.448000e+05 2.580069e-08
4.448500e+05 2.448803e-08
4.449000e+05 3.254798e-08
4.449500e+05 2.918957e-08
4.450000e+05 2.737940e-08
4.450500e+05 3.175097e-08
4.451000e+05 2.494071e-08
4.451500e+05 3.259185e-08
4.452000e+05 2.880621e-08
4.452500e+05 2.639412e-08
4.453000e+05 2.525733e-08
4.453500e+05 3.440779e-08
4.454000e+05 2.962211e-08
4.454500e+05 2.886944e-08
4.455000e+05 2.776587e-08
4.455500e+05 2.858515e-08
4.456000e+05 3.376927e-08
4.456500e+05 2.722226e-08
4.457000e+05 2.722163e-08
4.457500e+05 2.852380e-08
4.458000e+05 3.572522e-08
4.458500e+05 2.742716e-08
4.459000e+05 3.510491e-08
4.459500e+05 2.958779e-08
4.460000e+05 2.718052e-08
4.460500e+05 2.743474e-08
4.461000e+05 3.093183e-08
4.461500e+05 2.797746e-08
4.462000e+05 2.685773e-08
4.462500e+05 2.815611e-08
4.463000e+05 2.920319e-08
4.463500e+05 2.658409e-08
4.464000e+05 2.960037e-08
4.464500e+05 2.522845e-08
4.465000e+05 2.883665e-08
4.465500e+05 2.842418e-08
4.466000e+05 3.450858e-08
4.466500e+05 2.874549e-08
4.467000e+05 2.919352e-08
4.467500e+05 1.822606e-08
4.468000e+05 2.596345e-08
4.468500e+05 3.307746e-08
4.469000e+05 2.710955e-08
4.469500e+05 2.799047e-08
4.470000e+05 2.560906e-08
4.470500e+05 2.360578e-08
4.471000e+05 2.955928e-08
4.471500e+05 2.713255e-08
4.472000e+05 2.496200e-08
4.472500e+05 2.429180e-08
4.473000e+05 2.785505e-08
4.473500e+05 3.184387e-08
4.474000e+05 2.819255e-08
4.474500e+05 3.296944e-08
4.475000e+05 2.224823e-08
4.475500e+05 2.641989e-08
4.476000e+05 2.501227e-08
4.476500e+05 2.759375e-08
4.477000e+05 2.769987e-08
4.477500e+05 2.867382e-08
4.478000e+05 2.612357e-08
4.478500e+05 3.079309e-08
4.479000e+05 3.035723e-08
4.479500e+05 2.752344e-08
4.480000e+05 2.878168e-08
4.480500e+05 2.571242e-08
4.481000e+05 2.653277e-08
4.481500e+05 2.712550e-08
4.482000e+05 2.667717e-08
4.482500e+05 2.870708e-08
4.483000e+05 2.819764e-08
4.483500e+05 2.166540e-08
4.484000e+05 2.426846e-08
4.484500e+05 2.630210e-08
4.485000e+05 2.873173e-08
4.485500e+05 2.452588e-08
4.486000e+05 2.504268e-08
4.486500e+05 2.879246e-08
4.487000e+05 2.499937e-08
4.487500e+05 3.346431e-08
4.488000e+05 2.848964e-08
4.488500e+05 2.718225e-08
4.489000e+05 2.154411e-08
4.489500e+05 2.537804e-08
4.490000e+05 2.772956e-08
4.490500e+05 3.139880e-08
4.491000e+05 3.244177e-08
4.491500e+05 2.707881e-08
4.492000e+05 3.389054e-08
4.492500e+05 2.337363e-08
4.493000e+05 2.922486e-08
4.493500e+05 2.413681e-08
4.494000e+05 2.985397e-08
4.494500e+05 1.857730e-08
4.495000e+05 2.866910e-08
4.495500e+05 2.414910e-08
4.496000e+05 3.076842e-08
4.496500e+05 3.247129e-08
4.497000e+05 2.341214e-08
4.497500e+05 2.304059e-08
4.498000e+05 2.986580e-08
4.498500e+05 3.003001e-08
4.499000e+05 2.357486e-08
4.499500e+05 2.714124e-08
4.500000e+05 2.855820e-08
4.500500e+05 2.736868e-08
4.501000e+05 2.958948e-08
4.501500e+05 2.506323e-08
4.502000e+05 2.642122e-08
4.502500e+05 1.820480e-08
4.503000e+05 2.282913e-08
4.503500e+05 2.494029e-08
4.504000e+05 2.956082e-08
4.504500e+05 2.336606e-08
4.505000e+05 2.936081e-08
4.505500e+05 2.983185e-08
4.506000e+05 3.254961e-08
4.506500e+05 3.057448e-08
4.507000e+05 2.583500e-08
4.507500e+05 2.813755e-08
4.508000e+05 2.661215e-08
4.508500e+05 2.951272e-08
4.509000e+05 2.334339e-08
4.509500e+05 2.705459e-08
4.510000e+05 2.335438e-08
4.510500e+05 2.580304e-08
4.511000e+05 2.976855e-08
4.511500e+05 2.240828e-08
4.512000e+05 2.652643e-08
4.512500e+05 2.774778e-08
4.513000e+05 2.118211e-08
4.513500e+05 2.507940e-08
4.514000e+05 2.455778e-08
4.514500e+05 2.875565e-08
4.515000e+05 3.007085e-08
4.515500e+05 3.315411e-08
4.516000e+05 2.829018e-08
4.516500e+05 2.758634e-08
4.517000e+05 2.364933e-08
4.517500e+05 3.179497e-08
4.518000e+05 2.802324e-08
4.518500e+05 2.543048e-08
4.519000e+05 2.843834e-08
4.519500e+05 2.429840e-08
4.520000e+05 2.163130e-08
4.520500e+05 3.321208e-08
4.521000e+05 2.684878e-08
4.521500e+05 2.274597e-08
4.522000e+05 2.611496e-08
4.522500e+05 2.413503e-08
4.523000e+05 2.815914e-08
4.523500e+05 3.455206e-08
4.524000e+05 2.154907e-08
4.524500e+05 2.742953e-08
4.525000e+05 3.200263e-08
4.525500e+05 3.251385e-08
4.526000e+05 2.373517e-08
4.526500e+05 2.452060e-08
4.527000e+05 2.683532e-08
4.527500e+05 3.014150e-08
4.528000e+05 2.578189e-08
4.528500e+05 2.925166e-08
4.529000e+05 2.542940e-08
4.529500e+05 2.913341e-08
4.530000e+05 2.502473e-08
4.530500e+05 2.150724e-08
4.531000e+05 3.049628e-08
4.531500e+05 2.975722e-08
4.532000e+05 2.368984e-08
4.532500e+05 2.266567e-08
4.533000e+05 2.709340e-08
4.533500e+05 2.341651e-08
4.534000e+05 2.688401e-08
4.534500e+05 2.574218e-08
4.535000e+05 2.811729e-08
4.535500e+05 2.549041e-08
4.536000e+05 2.538004e-08
4.536500e+05 2.538817e-08
4.537000e+05 3.450444e-08
4.537500e+05 2.991848e-08
4.538000e+05 2.718380e-08
4.538500e+05 2.162552e-08
4.539000e+05 2.899504e-08
4.539500e+05 2.867616e-08
4.540000e+05 2.734570e-08
4.540500e+05 2.402059e-08
4.541000e+05 2.488079e-08
4.541500e+05 2.970084e-08
4.542000e+05 2.674079e-08
4.542500e+05 2.479564e-08
4.543000e+05 2.629595e-08
4.543500e+05 2.971498e-08
4.544000e+05 2.225269e-08
4.544500e+05 3.179991e-08
4.545000e+05 2.576199e-08
4.545500e+05 3.006543e-08
4.546000e+05 2.978180e-08
4.546500e+05 3.227389e-08
4.547000e+05 2.659603e-08
4.547500e+05 2.433923e-08
4.548000e+05 3.219994e-08
4.548500e+05 2.961082e-08
4.549000e+05 2.582011e-08
4.549500e+05 2.656618e-08
4.550000e+05 2.720950e-08
4.550500e+05 2.783418e-08
4.551000e+05 3.150718e-08
4.551500e+05 2.857658e-08
4.552000e+05 3.000080e-08
4.552500e+05 3.168799e-08
4.553000e+05 2.906659e-08
4.553500e+05 2.695490e-08
4.554000e+05 2.575763e-08
4.554500e+05 2.338889e-08
4.555000e+05 2.127104e-08
4.555500e+05 2.740165e-08
4.556000e+05 2.654173e-08
4.556500e+05 2.790614e-08
4.557000e+05 2.930409e-08
4.557500e+05 2.336852e-08
4.558000e+05 2.687256e-08
4.558500e+05 2.219287e-08
4.559000e+05 2.721348e-08
4.559500e+05 2.834782e-08
4.560000e+05 2.931169e-08
4.560500e+05 3.342991e-08
4.561000e+05 2.290138e-08
4.561500e+05 3.122372e-08
4.562000e+05 2.434379e-08
4.562500e+05 2.648786e-08
4.563000e+05 2.335927e-08
4.563500e+05 2.590380e-08
4.564000e+05 2.681182e-08
4.564500e+05 2.481159e-08
4.565000e+05 2.248910e-08
4.565500e+05 2.154049e-08
4.566000e+05 2.543521e-08
4.566500e+05 2.452979e-08
4.567000e+05 3.166639e-08
4.567500e+05 2.752502e-08
4.568000e+05 2.177897e-08
4.568500e+05 2.609025e-08
4.569000e+05 2.664110e-08
4.569500e+05 2.878550e-08
4.570000e+05 2.704780e-08
4.570500e+05 2.754415e-08
4.571000e+05 2.462730e-08
4.571500e+05 2.362231e-08
4.572000e+05 2.911416e-08
4.572500e+05 2.708217e-08
4.573000e+05 2.139259e-08
4.573500e+05 2.647630e-08
4.574000e+05 2.592919e-08
4.574500e+05 2.886646e-08
4.575000e+05 2.718976e-08
4.575500e+05 2.735169e-08
4.576000e+05 2.687814e-08
4.576500e+05 2.489695e-08
4.577000e+05 2.591383e-08
4.577500e+05 2.915906e-08
4.578000e+05 2.957565e-08
4.578500e+05 2.956087e-08
4.579000e+05 2.808185e-08
4.579500e+05 2.408393e-08
4.580000e+05 2.957621e-08
4.580500e+05 2.376781e-08
4.581000e+05 2.891577e-08
4.581500e+05 2.943877e-08
4.582000e+05 2.529976e-08
4.582500e+05 2.439467e-08
4.583000e+05 2.610713e-08
4.583500e+05 2.281150e-08
4.584000e+05 3.314391e-08
4.584500e+05 2.055815e-08
4.585000e+05 2.882955e-08
4.585500e+05 3.118931e-08
4.586000e+05 2.567675e-08
4.586500e+05 3.244593e-08
4.587000e+05 2.469643e-08
4.587500e+05 2.689778e-08
4.588000e+05 2.330213e-08
4.588500e+05 2.161131e-08
4.589000e+05 2.642468e-08
4.589500e+05 2.620783e-08
4.590000e+05 2.321101e-08
4.590500e+05 3.425146e-08
4.591000e+05 2.647402e-08
4.591500e+05 2.373964e-08
4.592000e+05 2.830141e-08
4.592500e+05 3.046740e-08
4.593000e+05 3.167128e-08
4.593500e+05 2.290040e-08
4.594000e+05 2.770931e-08
4.594500e+05 2.424351e-08
4.595000e+05 2.588857e-08
4.595500e+05 2.512185e-08
4.596000e+05 2.369420e-08
4.596500e+05 2.992259e-08
4.597000e+05 2.878128e-08
4.597500e+05 2.172664e-08
4.598000e+05 2.720747e-08
4.598500e+05 2.267305e-08
4.599000e+05 2.483232e-08
4.599500e+05 2.308517e-08
4.600000e+05 2.796933e-08
4.600500e+05 3.134503e-08
4.601000e+05 2.131736e-08
4.601500e+05 2.331920e-08
4.602000e+05 3.055170e-08
4.602500e+05 2.420246e-08
4.603000e+05 2.688865e-08
4.603500e+05 2.626275e-08
4.604000e+05 2.496486e-08
4.604500e+05 3.163595e-08
4.605000e+05 2.723440e-08
4.605500e+05 2.503750e-08
4.606000e+05 2.520212e-08
4.606500e+05 2.142449e-08
4.607000e+05 2.591858e-08
4.607500e+05 2.531100e-08
4.608000e+05 2.312224e-08
4.608500e+05 3.081818e-08
4.609000e+05 2.909065e-08
4.609500e+05 2.352779e-08
4.610000e+05 3.022041e-08
4.610500e+05 2.686608e-08
4.611000e+05 2.166441e-08
4.611500e+05 2.670732e-08
4.612000e+05 2.644069e-08
4.612500e+05 2.094389e-08
4.613000e+05 2.618114e-08
4.613500e+05 2.532181e-08
4.614000e+05 2.800804e-08
4.614500e+05 2.691518e-08
4.615000e+05 2.559079e-08
4.615500e+05 2.862922e-08
4.616000e+05 2.694500e-08
4.616500e+05 2.582360e-08
4.617000e+05 2.477446e-08
4.617500e+05 2.519194e-08
4.618000e+05 2.427993e-08
4.618500e+05 2.709703e-08
4.619000e+05 2.541133e-08
4.619500e+05 2.987710e-08
4.620000e+05 2.672730e-08
4.620500e+05 2.554854e-08
4.621000e+05 2.274442e-08
4.621500e+05 2.810692e-08
4.622000e+05 2.462503e-08
4.622500e+05 2.485559e-08
4.623000e+05 2.706970e-08
4.623500e+05 2.711362e-08
4.624000e+05 1.915200e-08
4.624500e+05 2.246116e-08
4.625000e+05 2.127157e-08
4.625500e+05 3.225225e-08
4.626000e+05 3.155083e-08
4.626500e+05 2.467680e-08
4.627000e+05 2.358206e-08
4.627500e+05 3.190122e-08
4.628000e+05 2.709597e-08
4.628500e+05 2.866402e-08
4.629000e+05 2.749936e-08
4.629500e+05 2.742517e-08
4.630000e+05 2.225004e-08
4.630500e+05 2.253170e-08
4.631000e+05 2.813943e-08
4.631500e+05 2.590855e-08
4.632000e+05 2.587380e-08
4.632500e+05 2.936389e-08
4.633000e+05 2.572126e-08
4.633500e+05 2.814420e-08
4.634000e+05 3.183968e-08
4.634500e+05 2.650080e-08
4.635000e+05 2.465035e-08
4.635500e+05 2.444896e-08
4.636000e+05 2.775681e-08
4.636500e+05 2.028486e-08
4.637000e+05 2.394916e-08
4.637500e+05 2.744534e-08
4.638000e+05 2.346447e-08
4.638500e+05 2.766508e-08
4.639000e+05 2.469323e-08
4.639500e+05 3.005856e-08
4.640000e+05 2.896688e-08
4.640500e+05 3.234075e-08
4.641000e+05 3.017920e-08
4.641500e+05 2.704030e-08
4.642000e+05 2.742426e-08
4.642500e+05 2.851671e-08
4.643000e+05 2.475591e-08
4.643500e+05 2.603695e-08
4.644000e+05 2.556850e-08
4.644500e+05 2.382800e-08
4.645000e+05 2.328054e-08
4.645500e+05 2.319208e-08
4.646000e+05 1.918624e-08
4.646500e+05 2.371867e-08
4.647000e+05 2.205277e-08
4.647500e+05 2.589806e-08
4.648000e+05 2.828142e-08
4.648500e+05 2.515225e-08
4.649000e+05 1.827894e-08
4.649500e+05 2.506946e-08
4.650000e+05 2.552877e-08
4.650500e+05 2.470305e-08
4.651000e+05 2.261730e-08
4.651500e+05 3.087034e-08
4.652000e+05 2.576237e-08
4.652500e+05 2.739955e-08
4.653000e+05 2.530409e-08
4.653500e+05 2.376994e-08
4.654000e+05 2.434028e-08
4.654500e+05 2.406091e-08
4.655000e+05 2.822118e-08
4.655500e+05 2.612203e-08
4.656000e+05 2.171185e-08
4.656500e+05 2.513914e-08
4.657000e+05 2.542670e-08
4.657500e+05 2.721248e-08
4.658000e+05 2.650467e-08
4.658500e+05 2.710871e-08
4.659000e+05 2.518226e-08
4.659500e+05 2.468669e-08
4.660000e+05 2.537278e-08
4.660500e+05 2.478548e-08
4.661000e+05 2.602240e-08
4.661500e+05 2.687737e-08
4.662000e+05 2.197547e-08
4.662500e+05 2.278766e-08
4.663000e+05 3.036057e-08
4.663500e+05 2.481616e-08
4.664000e+05 2.555102e-08
4.664500e+05 2.359552e-08
4.665000e+05 2.229212e-08
4.665500e+05 2.199734e-08
4.666000e+05 2.671674e-08
4.666500e+05 3.131733e-08
4.667000e+05 2.666211e-08
4.667500e+05 2.662755e-08
4.668000e+05 2.454098e-08
4.668500e+05 2.114987e-08
4.669000e+05 3.277301e-08
4.669500e+05 2.772588e-08
4.670000e+05 2.687958e-08
4.670500e+05 2.979484e-08
4.671000e+05 2.498356e-08
4.671500e+05 2.787128e-08
4.672000e+05 2.641941e-08
4.672500e+05 2.836112e-08
4.673000e+05 2.608678e-08
4.673500e+05 1.897520e-08
4.674000e+05 2.454464e-08
4.674500e+05 2.413664e-08
4.675000e+05 2.882635e-08
4.675500e+05 2.601829e-08
4.676000e+05 2.798155e-08
4.676500e+05 2.661415e-08
4.677000e+05 2.413646e-08
4.677500e+05 1.896867e-08
4.678000e+05 3.266548e-08
4.678500e+05 2.909419e-08
4.679000e+05 2.191317e-08
4.679500e+05 2.546409e-08
4.680000e+05 2.652691e-08
4.680500e+05 2.640200e-08
4.681000e+05 2.519635e-08
4.681500e+05 2.969248e-08
4.682000e+05 2.551449e-08
4.682500e+05 2.469079e-08
4.683000e+05 2.907142e-08
4.683500e+05 2.246731e-08
4.684000e+05 2.631100e-08
4.684500e+05 2.413964e-08
4.685000e+05 2.555102e-08
4.685500e+05 2.718710e-08
4.686000e+05 2.910392e-08
4.686500e+05 2.075900e-08
4.687000e+05 2.291116e-08
4.687500e+05 3.190619e-08
4.688000e+05 2.549693e-08
4.688500e+05 2.633151e-08
4.689000e+05 2.779401e-08
4.689500e+05 2.375155e-08
4.690000e+05 3.074876e-08
4.690500e+05 2.796397e-08
4.691000e+05 2.889040e-08
4.691500e+05 2.268925e-08
4.692000e+05 2.076817e-08
4.692500e+05 2.405401e-08
4.693000e+05 2.335013e-08
4.693500e+05 2.228590e-08
4.694000e+05 2.842276e-08
4.694500e+05 2.690105e-08
4.695000e+05 2.278611e-08
4.695500e+05 2.269234e-08
4.696000e+05 3.015802e-08
4.696500e+05 2.173438e-08
4.697000e+05 2.376432e-08
4.697500e+05 2.843404e-08
4.698000e+05 2.351222e-08
4.698500e+05 2.112649e-08
4.699000e+05 3.222466e-08
4.699500e+05 2.428834e-08
4.700000e+05 2.403736e-08
4.700500e+05 2.548790e-08
4.701000e+05 2.759350e-08
4.701500e+05 2.901069e-08
4.702000e+05 2.557458e-08
4.702500e+05 2.369809e-08
4.703000e+05 2.491080e-08
4.703500e+05 2.587113e-08
4.704000e+05 2.257529e-08
4.704500e+05 2.312790e-08
4.705000e+05 2.470203e-08
4.705500e+05 2.533323e-08
4.706000e+05 2.524490e-08
4.706500e+05 2.778178e-08
4.707000e+05 2.389979e-08
4.707500e+05 2.468607e-08
4.708000e+05 3.010784e-08
4.708500e+05 2.646066e-08
4.709000e+05 2.540457e-08
4.709500e+05 3.129945e-08
4.710000e+05 2.578645e-08
4.710500e+05 2.720955e-08
4.711000e+05 2.624639e-08
4.711500e+05 2.567421e-08
4.712000e+05 2.785424e-08
4.712500e+05 2.491565e-08
4.713000e+05 3.193873e-08
4.713500e+05 2.793495e-08
4.714000e+05 2.368997e-08
4.714500e+05 2.487469e-08
4.715000e+05 2.873603e-08
4.715500e+05 2.189079e-08
4.716000e+05 2.404317e-08
4.716500e+05 2.355610e-08
4.717000e+05 2.687537e-08
4.717500e+05 2.391279e-08
4.718000e+05 2.383323e-08
4.718500e+05 2.473097e-08
4.719000e+05 2.651483e-08
4.719500e+05 2.643045e-08
4.720000e+05 2.657904e-08
4.720500e+05 2.607020e-08
4.721000e+05 2.175785e-08
4.721500e+05 2.552836e-08
4.722000e+05 2.525679e-08
4.722500e+05 3.015438e-08
4.723000e+05 2.576465e-08
4.723500e+05 2.577355e-08
4.724000e+05 2.473971e-08
4.724500e+05 2.346722e-08
4.725000e+05 2.327866e-08
4.725500e+05 2.243290e-08
4.726000e+05 2.819684e-08
4.726500e+05 2.554105e-08
4.727000e+05 2.156662e-08
4.727500e+05 2.206064e-08
4.728000e+05 2.682801e-08
4.728500e+05 2.214500e-08
4.729000e+05 2.677514e-08
4.729500e+05 2.495545e-08
4.730000e+05 2.659111e-08
4.730500e+05 2.933066e-08
4.731000e+05 2.163164e-08
4.731500e+05 2.867983e-08
4.732000e+05 2.184831e-08
4.732500e+05 2.595562e-08
4.733000e+05 2.375538e-08
4.733500e+05 2.953268e-08
4.734000e+05 2.598011e-08
4.734500e+05 2.366436e-08
4.735000e+05 2.608901e-08
4.735500e+05 1.993099e-08
4.736000e+05 2.184575e-08
4.736500e+05 2.464766e-08
4.737000e+05 2.406689e-08
4.737500e+05 2.487714e-08
4.738000e+05 2.052477e-08
4.738500e+05 2.960038e-08
4.739000e+05 2.395910e-08
4.739500e+05 2.077079e-08
4.740000e+05 2.249532e-08
4.740500e+05 2.768133e-08
4.741000e+05 2.919369e-08
4.741500e+05 2.234720e-08
4.742000e+05 2.508409e-08
4.742500e+05 2.923598e-08
4.743000e+05 2.237368e-08
4.743500e+05 2.041758e-08
4.744000e+05 2.491703e-08
4.744500e+05 2.828465e-08
4.745000e+05 2.394227e-08
4.745500e+05 3.008046e-08
4.746000e+05 2.161571e-08
4.746500e+05 2.249497e-08
4.747000e+05 2.241985e-08
4.747500e+05 2.290136e-08
4.748000e+05 2.478264e-08
4.748500e+05 2.629944e-08
4.749000e+05 2.440763e-08
4.749500e+05 2.696161e-08
4.750000e+05 2.893446e-08
4.750500e+05 2.069523e-08
4.751000e+05 2.786925e-08
4.751500e+05 2.246397e-08
4.752000e+05 2.197896e-08
4.752500e+05 2.256672e-08
4.753000e+05 2.956288e-08
4.753500e+05 2.433506e-08
4.754000e+05 2.697435e-08
4.754500e+05 2.384121e-08
4.755000e+05 2.600337e-08
4.755500e+05 2.163354e-08
4.756000e+05 2.423396e-08
4.756500e+05 2.490001e-08
4.757000e+05 2.310211e-08
4.757500e+05 2.251540e-08
4.758000e+05 2.224529e-08
4.758500e+05 2.195749e-08
4.759000e+05 2.084703e-08
4.759500e+05 3.076350e-08
4.760000e+05 2.406528e-08
4.760500e+05 2.389185e-08
4.761000e+05 2.762998e-08
4.761500e+05 2.644882e-08
4.762000e+05 2.491346e-08
4.762500e+05 2.239352e-08
4.763000e+05 2.295877e-08
4.763500e+05 2.432606e-08
4.764000e+05 2.346125e-08
4.764500e+05 2.620965e-08
4.765000e+05 2.172520e-08
4.765500e+05 2.624565e-08
4.766000e+05 2.519421e-08
4.766500e+05 2.152958e-08
4.767000e+05 2.674921e-08
4.767500e+05 2.819533e-08
4.768000e+05 2.195706e-08
4.768500e+05 2.591422e-08
4.769000e+05 2.634668e-08
4.769500e+05 2.602304e-08
4.770000e+05 3.431863e-08
4.770500e+05 2.159182e-08
4.771000e+05 2.480232e-08
4.771500e+05 1.790562e-08
4.772000e+05 2.682582e-08
4.772500e+05 2.532233e-08
4.773000e+05 2.034102e-08
4.773500e+05 1.897956e-08
4.774000e+05 2.113126e-08
4.774500e+05 2.021662e-08
4.775000e+05 2.766354e-08
4.775500e+05 2.497826e-08
4.776000e+05 2.360085e-08
4.776500e+05 2.442085e-08
4.777000e+05 2.104384e-08
4.777500e+05 2.705282e-08
4.778000e+05 2.372831e-08
4.778500e+05 2.529268e-08
4.779000e+05 2.418554e-08
4.779500e+05 2.208255e-08
4.780000e+05 2.593934e-08
4.780500e+05 2.610829e-08
4.781000e+05 2.702456e-08
4.781500e+05 2.586261e-08
4.782000e+05 2.528454e-08
4.782500e+05 2.592075e-08
4.783000e+05 2.470934e-08
4.783500e+05 2.841723e-08
4.784000e+05 2.698050e-08
4.784500e+05 2.099543e-08
4.785000e+05 2.536544e-08
4.785500e+05 2.457822e-08
4.786000e+05 1.982602e-08
4.786500e+05 1.908851e-08
4.787000e+05 2.143650e-08
4.787500e+05 2.965898e-08
4.788000e+05 2.611049e-08
4.788500e+05 2.525322e-08
4.789000e+05 2.601997e-08
4.789500e+05 2.415904e-08
4.790000e+05 1.989565e-08
4.790500e+05 2.776839e-08
4.791000e+05 2.401220e-08
4.791500e+05 2.108933e-08
4.792000e+05 2.217955e-08
4.792500e+05 2.675609e-08
4.793000e+05 2.319458e-08
4.793500e+05 2.901565e-08
4.794000e+05 3.251162e-08
4.794500e+05 2.351900e-08
4.795000e+05 2.733385e-08
4.795500e+05 2.456948e-08
4.796000e+05 2.258880e-08
4.796500e+05 2.411324e-08
4.797000e+05 2.518854e-08
4.797500e+05 2.643177e-08
4.798000e+05 2.404664e-08
4.798500e+05 2.485683e-08
4.799000e+05 2.417063e-08
4.799500e+05 2.594683e-08
4.800000e+05 2.448343e-08
4.800500e+05 2.434056e-08
4.801000e+05 3.151183e-08
4.801500e+05 2.578433e-08
4.802000e+05 2.711714e-08
4.802500e+05 2.001466e-08
4.803000e+05 2.869096e-08
4.803500e+05 2.716874e-08
4.804000e+05 2.120672e-08
4.804500e+05 2.094799e-08
4.805000e+05 2.326903e-08
4.805500e+05 2.475114e-08
4.806000e+05 3.290163e-08
4.806500e+05 2.163451e-08
4.807000e+05 2.390500e-08
4.807500e+05 2.716667e-08
4.808000e+05 2.168742e-08
4.808500e+05 2.388138e-08
4.809000e+05 2.557386e-08
4.809500e+05 2.395937e-08
4.810000e+05 2.845926e-08
4.810500e+05 2.635316e-08
4.811000e+05 2.335570e-08
4.811500e+05 2.665275e-08
4.812000e+05 2.310203e-08
4.812500e+05 2.546438e-08
4.813000e+05 2.757469e-08
4.813500e+05 2.486110e-08
4.814000e+05 2.522526e-08
4.814500e+05 2.059598e-08
4.815000e+05 2.263591e-08
4.815500e+05 1.858087e-08
4.816000e+05 2.398264e-08
4.816500e+05 2.148137e-08
4.817000e+05 2.339211e-08
4.817500e+05 2.694351e-08
4.818000e+05 2.461816e-08
4.818500e+05 2.272970e-08
4.819000e+05 2.223518e-08
4.819500e+05 2.426168e-08
4.820000e+05 2.443966e-08
4.820500e+05 2.587942e-08
4.821000e+05 2.285146e-08
4.821500e+05 2.513654e-08
4.822000e+05 2.553038e-08
4.822500e+05 1.946370e-08
4.823000e+05 2.295456e-08
4.823500e+05 3.268631e-08
4.824000e+05 2.026128e-08
4.824500e+05 2.186775e-08
4.825000e+05 2.384773e-08
4.825500e+05 2.604686e-08
4.826000e+05 2.713472e-08
4.826500e+05 2.177938e-08
4.827000e+05 2.224383e-08
4.827500e+05 2.059368e-08
4.828000e+05 2.404748e-08
4.828500e+05 2.487999e-08
4.829000e+05 2.412128e-08
4.829500e+05 2.207209e-08
4.830000e+05 2.210873e-08
4.830500e+05 2.225178e-08
4.831000e+05 2.016476e-08
4.831500e+05 1.978224e-08
4.832000e+05 2.502320e-08
4.832500e+05 1.978382e-08
4.833000e+05 2.825827e-08
4.833500e+05 2.760353e-08
4.834000e+05 2.333715e-08
4.834500e+05 2.413714e-08
4.835000e+05 2.407637e-08
4.835500e+05 1.344491e-08
4.836000e+05 2.437141e-08
4.836500e+05 2.439736e-08
4.837000e+05 2.504203e-08
4.837500e+05 2.105740e-08
4.838000e+05 2.435686e-08
4.838500e+05 2.069807e-08
4.839000e+05 2.279830e-08
4.839500e+05 2.517208e-08
4.840000e+05 2.115641e-08
4.840500e+05 2.197499e-08
4.841000e+05 2.180557e-08
4.841500e+05 2.468644e-08
4.842000e+05 2.109150e-08
4.842500e+05 2.542037e-08
4.843000e+05 2.771517e-08
4.843500e+05 2.790744e-08
4.844000e+05 2.107261e-08
4.844500e+05 2.585431e-08
4.845000e+05 2.313064e-08
4.845500e+05 2.940129e-08
4.846000e+05 2.249921e-08
4.846500e+05 2.450066e-08
4.847000e+05 2.150617e-08
4.847500e+05 2.306617e-08
4.848000e+05 3.087751e-08
4.848500e+05 2.619352e-08
4.849000e+05 2.246577e-08
4.849500e+05 2.328655e-08
4.850000e+05 2.467560e-08
4.850500e+05 2.855733e-08
4.851000e+05 2.005228e-08
4.851500e+05 2.635677e-08
4.852000e+05 2.226475e-08
4.852500e+05 2.266717e-08
4.853000e+05 2.724776e-08
4.853500e+05 2.440806e-08
4.854000e+05 2.189643e-08
4.854500e+05 1.987799e-08
4.855000e+05 1.996618e-08
4.855500e+05 2.353038e-08
4.856000e+05 2.485180e-08
4.856500e+05 2.344093e-08
4.857000e+05 2.277667e-08
4.857500e+05 2.382935e-08
4.858000e+05 2.287794e-08
4.858500e+05 2.493211e-08
4.859000e+05 2.489512e-08
4.859500e+05 2.567693e-08
4.860000e+05 2.288205e-08
4.860500e+05 1.565757e-08
4.861000e+05 2.425683e-08
4.861500e+05 2.455653e-08
4.862000e+05 2.106658e-08
4.862500e+05 2.271748e-08
4.863000e+05 1.936448e-08
4.863500e+05 2.592146e-08
4.864000e+05 2.673182e-08
4.864500e+05 2.107479e-08
4.865000e+05 2.762007e-08
4.865500e+05 2.098477e-08
4.866000e+05 2.550833e-08
4.866500e+05 2.346052e-08
4.867000e+05 2.063733e-08
4.867500e+05 2.551913e-08
4.868000e+05 3.014452e-08
4.868500e+05 2.058845e-08
4.869000e+05 2.530331e-08
4.869500e+05 1.941654e-08
4.870000e+05 2.264090e-08
4.870500e+05 2.233597e-08
4.871000e+05 2.171630e-08
4.871500e+05 2.075243e-08
4.872000e+05 2.389981e-08
4.872500e+05 2.462377e-08
4.873000e+05 2.512555e-08
4.873500e+05 2.263868e-08
4.874000e+05 2.185528e-08
4.874500e+05 1.919221e-08
4.875000e+05 2.229935e-08
4.875500e+05 2.250485e-08
4.876000e+05 2.174790e-08
4.876500e+05 2.408335e-08
4.877000e+05 2.400534e-08
4.877500e+05 2.364251e-08
4.878000e+05 2.291772e-08
4.878500e+05 2.417915e-08
4.879000e+05 2.504317e-08
4.879500e+05 2.156078e-08
4.880000e+05 2.200252e-08
4.880500e+05 2.002724e-08
4.881000e+05 2.472247e-08
4.881500e+05 3.301810e-08
4.882000e+05 2.533395e-08
4.882500e+05 1.998296e-08
4.883000e+05 2.323975e-08
4.883500e+05 2.265268e-08
4.884000e+05 1.959820e-08
4.884500e+05 2.566928e-08
4.885000e+05 1.963472e-08
4.885500e+05 2.145760e-08
4.886000e+05 2.563188e-08
4.886500e+05 2.767167e-08
4.887000e+05 1.892126e-08
4.887500e+05 2.477367e-08
4.888000e+05 2.304029e-08
4.888500e+05 2.148990e-08
4.889000e+05 2.239691e-08
4.889500e+05 2.679674e-08
4.890000e+05 2.375296e-08
4.890500e+05 2.086520e-08
4.891000e+05 2.440495e-08
4.891500e+05 2.119656e-08
4.892000e+05 1.992610e-08
4.892500e+05 1.750003e-08
4.893000e+05 2.377563e-08
4.893500e+05 2.518291e-08
4.894000e+05 2.505375e-08
4.894500e+05 2.109402e-08
4.895000e+05 2.066803e-08
4.895500e+05 2.320346e-08
4.896000e+05 2.424684e-08
4.896500e+05 2.273304e-08
4.897000e+05 2.496763e-08
4.897500e+05 2.048995e-08
4.898000e+05 2.408601e-08
4.898500e+05 2.494992e-08
4.899000e+05 1.920445e-08
4.899500e+05 2.546519e-08
4.900000e+05 2.010086e-08
4.900500e+05 2.563083e-08
4.901000e+05 2.270676e-08
4.901500e+05 2.336464e-08
4.902000e+05 2.471800e-08
4.902500e+05 2.265225e-08
4.903000e+05 2.254695e-08
4.903500e+05 2.023995e-08
4.904000e+05 2.642899e-08
4.904500e+05 2.104412e-08
4.905000e+05 2.359745e-08
4.905500e+05 2.383752e-08
4.906000e+05 2.417315e-08
4.906500e+05 2.645179e-08
4.907000e+05 2.534208e-08
4.907500e+05 2.519843e-08
4.908000e+05 2.561710e-08
4.908500e+05 2.193845e-08
4.909000e+05 2.111279e-08
4.909500e+05 2.359047e-08
4.910000e+05 2.046076e-08
4.910500e+05 1.859676e-08
4.911000e+05 2.456377e-08
4.911500e+05 1.773810e-08
4.912000e+05 2.480881e-08
4.912500e+05 2.238479e-08
4.913000e+05 2.090337e-08
4.913500e+05 1.944675e-08
4.914000e+05 1.931221e-08
4.914500e+05 2.282954e-08
4.915000e+05 2.264995e-08
4.915500e+05 2.435258e-08
4.916000e+05 2.481445e-08
4.916500e+05 2.352325e-08
4.917000e+05 2.434677e-08
4.917500e+05 2.955339e-08
4.918000e+05 2.249123e-08
4.918500e+05 2.521814e-08
4.919000e+05 2.382340e-08
4.919500e+05 2.499220e-08
4.920000e+05 2.433654e-08
4.920500e+05 2.842215e-08
4.921000e+05 2.445451e-08
4.921500e+05 2.431510e-08
4.922000e+05 2.778073e-08
4.922500e+05 2.752689e-08
4.923000e+05 2.061761e-08
4.923500e+05 2.332475e-08
4.924000e+05 2.251685e-08
4.924500e+05 2.588437e-08
4.925000e+05 2.527357e-08
4.925500e+05 2.120090e-08
4.926000e+05 2.690720e-08
4.926500e+05 2.098726e-08
4.927000e+05 2.359932e-08
4.927500e+05 2.353210e-08
4.928000e+05 2.390128e-08
4.928500e+05 2.396939e-08
4.929000e+05 2.885676e-08
4.929500e+05 2.356881e-08
4.930000e+05 2.169849e-08
4.930500e+05 2.422724e-08
4.931000e+05 2.359846e-08
4.931500e+05 2.190730e-08
4.932000e+05 2.257362e-08
4.932500e+05 2.234438e-08
4.933000e+05 2.297540e-08
4.933500e+05 2.302724e-08
4.934000e+05 1.896080e-08
4.934500e+05 2.630799e-08
4.935000e+05 2.346939e-08
4.935500e+05 2.396552e-08
4.936000e+05 2.123709e-08
4.936500e+05 2.887701e-08
4.937000e+05 2.094663e-08
4.937500e+05 2.648816e-08
4.938000e+05 2.202209e-08
4.938500e+05 2.177370e-08
4.939000e+05 2.229499e-08
4.939500e+05 2.080516e-08
4.940000e+05 2.325809e-08
4.940500e+05 2.409509e-08
4.941000e+05 2.314118e-08
4.941500e+05 2.314966e-08
4.942000e+05 2.324908e-08
4.942500e+05 2.156270e-08
4.943000e+05 2.501933e-08
4.943500e+05 2.549160e-08
4.944000e+05 2.100633e-08
4.944500e+05 2.140324e-08
4.945000e+05 2.457417e-08
4.945500e+05 2.395905e-08
4.946000e+05 2.429644e-08
4.946500e+05 2.416992e-08
4.947000e+05 2.343053e-08
4.947500e+05 2.462779e-08
4.948000e+05 2.096301e-08
4.948500e+05 2.675171e-08
4.949000e+05 2.036737e-08
4.949500e+05 2.454278e-08
4.950000e+05 2.220210e-08
4.950500e+05 2.131617e-08
4.951000e+05 2.246965e-08
4.951500e+05 2.392774e-08
4.952000e+05 2.727521e-08
4.952500e+05 2.196415e-08
4.953000e+05 2.119200e-08
4.953500e+05 2.370032e-08
4.954000e+05 2.092037e-08
4.954500e+05 2.069773e-08
4.955000e+05 2.152924e-08
4.955500e+05 2.040043e-08
4.956000e+05 2.342800e-08
4.956500e+05 1.962380e-08
4.957000e+05 2.049207e-08
4.957500e+05 2.208148e-08
4.958000e+05 2.715757e-08
4.958500e+05 2.078379e-08
4.959000e+05 2.346787e-08
4.959500e+05 2.170311e-08
4.960000e+05 2.415158e-08
4.960500e+05 1.836595e-08
4.961000e+05 2.137414e-08
4.961500e+05 2.255905e-08
4.962000e+05 2.838001e-08
4.962500e+05 2.171492e-08
4.963000e+05 2.972365e-08
4.963500e+05 2.624680e-08
4.964000e+05 2.228154e-08
4.964500e+05 2.694271e-08
4.965000e+05 2.137205e-08
4.965500e+05 2.609323e-08
4.966000e+05 2.900555e-08
4.966500e+05 1.886431e-08
4.967000e+05 2.423391e-08
4.967500e+05 2.467128e-08
4.968000e+05 2.084742e-08
4.968500e+05 1.960019e-08
4.969000e+05 2.392274e-08
4.969500e+05 2.326035e-08
4.970000e+05 2.245852e-08
4.970500e+05 2.321537e-08
4.971000e+05 2.771283e-08
4.971500e+05 2.061544e-08
4.972000e+05 2.379038e-08
4.972500e+05 2.097351e-08
4.973000e+05 2.750915e-08
4.973500e+05 2.551860e-08
4.974000e+05 2.230366e-08
4.974500e+05 2.094110e-08
4.975000e+05 2.034548e-08
4.975500e+05 2.729932e-08
4.976000e+05 2.221617e-08
4.976500e+05 2.102853e-08
4.977000e+05 2.275960e-08
4.977500e+05 2.786506e-08
4.978000e+05 1.940038e-08
4.978500e+05 2.386844e-08
4.979000e+05 2.065036e-08
4.979500e+05 1.891821e-08
4.980000e+05 2.109400e-08
4.980500e+05 1.710008e-08
4.981000e+05 2.336857e-08
4.981500e+05 2.064317e-08
4.982000e+05 2.223707e-08
4.982500e+05 1.911568e-08
4.983000e+05 2.491811e-08
4.983500e+05 2.002424e-08
4.984000e+05 2.037198e-08
4.984500e+05 2.756436e-08
4.985000e+05 1.730891e-08
4.985500e+05 2.119686e-08
4.986000e+05 2.398478e-08
4.986500e+05 2.004303e-08
4.987000e+05 2.626701e-08
4.987500e+05 2.353938e-08
4.988000e+05 2.020449e-08
4.988500e+05 2.233917e-08
4.989000e+05 2.159644e-08
4.989500e+05 1.706059e-08
4.990000e+05 2.559745e-08
4.990500e+05 2.529391e-08
4.991000e+05 2.792948e-08
4.991500e+05 2.088672e-08
4.992000e+05 1.967178e-08
4.992500e+05 2.315367e-08
4.993000e+05 1.933415e-08
4.993500e+05 2.375137e-08
4.994000e+05 2.344374e-08
4.994500e+05 2.611869e-08
4.995000e+05 2.050237e-08
4.995500e+05 2.501803e-08
4.996000e+05 2.245106e-08
4.996500e+05 2.397619e-08
4.997000e+05 2.318745e-08
4.997500e+05 2.645267e-08
4.998000e+05 2.457308e-08
4.998500e+05 2.589549e-08
4.999000e+05 2.504170e-08
4.999500e+05 2.216210e-08
5.000000e+05 2.230078e-08
5.000500e+05 1.951413e-08
5.001000e+05 2.016139e-08
5.001500e+05 1.815650e-08
5.002000e+05 2.390956e-08
5.002500e+05 1.959687e-08
5.003000e+05 3.034145e-08
5.003500e+05 2.854269e-08
5.004000e+05 1.924866e-08
5.004500e+05 2.708656e-08
5.005000e+05 2.104484e-08
5.005500e+05 2.185400e-08
5.006000e+05 1.769328e-08
5.006500e+05 2.426164e-08
5.007000e+05 2.367209e-08
5.007500e+05 2.359854e-08
5.008000e+05 2.751451e-08
5.008500e+05 2.385848e-08
5.009000e+05 1.936305e-08
5.009500e+05 1.895041e-08
5.010000e+05 2.027568e-08
5.010500e+05 2.496592e-08
5.011000e+05 2.846778e-08
5.011500e+05 1.976127e-08
5.012000e+05 2.660131e-08
5.012500e+05 2.184279e-08
5.013000e+05 2.282282e-08
5.013500e+05 1.991010e-08
5.014000e+05 3.380461e-08
5.014500e+05 2.289881e-08
5.015000e+05 2.400436e-08
5.015500e+05 1.928818e-08
5.016000e+05 2.174990e-08
5.016500e+05 2.021976e-08
5.017000e+05 2.628346e-08
5.017500e+05 2.572148e-08
5.018000e+05 2.405285e-08
5.018500e+05 2.045313e-08
5.019000e+05 2.372344e-08
5.019500e+05 2.396659e-08
5.020000e+05 2.324286e-08
5.020500e+05 2.202331e-08
5.021000e+05 2.228916e-08
5.021500e+05 1.925692e-08
5.022000e+05 2.386355e-08
5.022500e+05 2.361016e-08
5.023000e+05 2.420488e-08
5.023500e+05 2.112240e-08
5.024000e+05 2.036591e-08
5.024500e+05 2.341021e-08
5.025000e+05 2.472521e-08
5.025500e+05 1.809446e-08
5.026000e+05 2.361792e-08
5.026500e+05 2.044480e-08
5.027000e+05 2.354233e-08
5.027500e+05 2.469819e-08
5.028000e+05 2.672755e-08
5.028500e+05 2.181580e-08
5.029000e+05 2.195258e-08
5.029500e+05 2.512797e-08
5.030000e+05 2.498129e-08
5.030500e+05 2.004550e-08
5.031000e+05 2.193501e-08
5.031500e+05 2.755443e-08
5.032000e+05 2.777734e-08
5.032500e+05 2.219266e-08
5.033000e+05 2.494372e-08
5.033500e+05 2.007317e-08
5.034000e+05 2.120602e-08
5.034500e+05 1.929086e-08
5.035000e+05 2.268776e-08
5.035500e+05 2.076439e-08
5.036000e+05 1.922058e-08
5.036500e+05 2.248626e-08
5.037000e+05 2.551785e-08
5.037500e+05 2.484098e-08
5.038000e+05 2.069892e-08
5.038500e+05 2.054668e-08
5.039000e+05 2.121081e-08
5.039500e+05 2.139981e-08
5.040000e+05 2.355779e-08
5.040500e+05 2.326469e-08
5.041000e+05 2.121896e-08
5.041500e+05 2.471669e-08
5.042000e+05 2.630117e-08
5.042500e+05 2.636511e-08
5.043000e+05 2.548768e-08
5.043500e+05 2.146753e-08
5.044000e+05 2.601878e-08
5.044500e+05 1.933549e-08
5.045000e+05 2.067931e-08
5.045500e+05 2.414442e-08
5.046000e+05 1.976836e-08
5.046500e+05 2.045036e-08
5.047000e+05 2.515504e-08
5.047500e+05 2.060342e-08
5.048000e+05 2.394682e-08
5.048500e+05 2.201371e-08
5.049000e+05 2.072212e-08
5.049500e+05 1.920992e-08
5.050000e+05 2.203652e-08
5.050500e+05 2.023898e-08
5.051000e+05 2.232993e-08
5.051500e+05 1.886713e-08
5.052000e+05 2.474129e-08
5.052500e+05 2.830294e-08
5.053000e+05 2.319267e-08
5.053500e+05 2.087262e-08
5.054000e+05 1.941096e-08
5.054500e+05 2.268740e-08
5.055000e+05 1.983790e-08
5.055500e+05 1.994361e-08
5.056000e+05 1.912313e-08
5.056500e+05 2.175793e-08
5.057000e+05 2.304694e-08
5.057500e+05 1.771753e-08
5.058000e+05 2.194335e-08
5.058500e+05 1.730385e-08
5.059000e+05 1.982783e-08
5.059500e+05 2.346229e-08
5.060000e+05 2.019500e-08
5.060500e+05 2.126869e-08
5.061000e+05 2.540507e-08
5.061500e+05 2.519249e-08
5.062000e+05 1.885764e-08
5.062500e+05 2.306214e-08
5.063000e+05 2.333729e-08
5.063500e+05 2.633200e-08
5.064000e+05 2.517390e-08
5.064500e+05 2.428764e-08
5.065000e+05 1.873217e-08
5.065500e+05 2.310848e-08
5.066000e+05 1.982472e-08
5.066500e+05 2.225967e-08
5.067000e+05 1.715968e-08
5.067500e+05 2.018785e-08
5.068000e+05 2.478747e-08
5.068500e+05 2.768360e-08
5.069000e+05 2.027144e-08
5.069500e+05 2.297039e-08
5.070000e+05 1.873341e-08
5.070500e+05 2.423764e-08
5.071000e+05 2.370574e-08
5.071500e+05 2.042208e-08
5.072000e+05 1.803070e-08
5.072500e+05 2.001815e-08
5.073000e+05 2.204632e-08
5.073500e+05 2.449087e-08
5.074000e+05 2.208208e-08
5.074500e+05 2.259074e-08
5.075000e+05 2.166907e-08
5.075500e+05 2.297474e-08
5.076000e+05 2.325912e-08
5.076500e+05 2.030888e-08
5.077000e+05 2.483372e-08
5.077500e+05 2.664438e-08
5.078000e+05 2.094672e-08
5.078500e+05 1.987032e-08
5.079000e+05 2.432215e-08
5.079500e+05 2.099172e-08
5.080000e+05 2.291527e-08
5.080500e+05 2.262881e-08
5.081000e+05 1.930106e-08
5.081500e+05 2.055538e-08
5.082000e+05 2.547459e-08
5.082500e+05 1.956194e-08
5.083000e+05 1.925063e-08
5.083500e+05 1.875867e-08
5.084000e+05 1.878259e-08
5.084500e+05 1.642170e-08
5.085000e+05 2.104839e-08
5.085500e+05 1.902834e-08
5.086000e+05 2.381015e-08
5.086500e+05 2.409191e-08
5.087000e+05 2.023393e-08
5.087500e+05 2.082382e-08
5.088000e+05 1.608975e-08
5.088500e+05 2.094549e-08
5.089000e+05 2.144038e-08
5.089500e+05 2.429075e-08
5.090000e+05 2.243871e-08
5.090500e+05 2.011837e-08
5.091000e+05 2.090095e-08
5.091500e+05 2.164570e-08
5.092000e+05 2.004973e-08
5.092500e+05 2.350608e-08
5.093000e+05 2.208627e-08
5.093500e+05 2.133538e-08
5.094000e+05 2.719224e-08
5.094500e+05 2.287873e-08
5.095000e+05 2.172333e-08
5.095500e+05 1.873605e-08
5.096000e+05 2.336477e-08
5.096500e+05 2.156242e-08
5.097000e+05 1.703041e-08
5.097500e+05 2.099696e-08
5.098000e+05 2.331415e-08
5.098500e+05 2.316866e-08
5.099000e+05 2.486097e-08
5.099500e+05 2.253645e-08
5.100000e+05 1.876705e-08
5.100500e+05 1.953782e-08
5.101000e+05 2.475515e-08
5.101500e+05 2.334058e-08
5.102000e+05 2.287393e-08
5.102500e+05 2.265717e-08
5.103000e+05 2.071641e-08
5.103500e+05 2.179922e-08
5.104000e+05 1.938772e-08
5.104500e+05 2.204414e-08
5.105000e+05 2.572398e-08
5.105500e+05 1.887184e-08
5.106000e+05 2.092101e-08
5.106500e+05 2.567779e-08
5.107000e+05 2.552817e-08
5.107500e+05 2.440140e-08
5.108000e+05 2.260881e-08
5.108500e+05 2.143396e-08
5.109000e+05 2.344224e-08
5.109500e+05 1.896995e-08
5.110000e+05 2.501091e-08
5.110500e+05 2.046206e-08
5.111000e+05 1.487008e-08
5.111500e+05 1.988808e-08
5.112000e+05 2.357038e-08
5.112500e+05 2.095583e-08
5.113000e+05 1.812825e-08
5.113500e+05 2.349103e-08
5.114000e+05 1.828329e-08
5.114500e+05 2.096288e-08
5.115000e+05 2.413559e-08
5.115500e+05 2.332987e-08
5.116000e+05 1.857569e-08
5.116500e+05 1.765548e-08
5.117000e+05 2.212348e-08
5.117500e+05 2.059471e-08
5.118000e+05 1.903793e-08
5.118500e+05 2.520587e-08
5.119000e+05 2.084181e-08
5.119500e+05 2.147759e-08
5.120000e+05 2.106326e-08
5.120500e+05 1.983572e-08
5.121000e+05 2.186546e-08
5.121500e+05 2.230277e-08
5.122000e+05 1.551514e-08
5.122500e+05 2.146423e-08
5.123000e+05 2.525101e-08
5.123500e+05 2.042312e-08
5.124000e+05 2.003886e-08
5.124500e+05 2.324874e-08
5.125000e+05 2.398028e-08
5.125500e+05 2.388122e-08
5.126000e+05 1.746417e-08
5.126500e+05 2.217800e-08
5.127000e+05 1.923750e-08
5.127500e+05 2.445882e-08
5.128000e+05 1.936129e-08
5.128500e+05 2.070661e-08
5.129000e+05 1.963232e-08
5.129500e+05 2.055718e-08
5.130000e+05 2.259688e-08
5.130500e+05 2.276872e-08
5.131000e+05 1.952417e-08
5.131500e+05 1.932294e-08
5.132000e+05 2.225191e-08
5.132500e+05 2.133441e-08
5.133000e+05 1.982363e-08
5.133500e+05 2.116411e-08
5.134000e+05 1.959929e-08
5.134500e+05 2.020623e-08
5.135000e+05 2.153862e-08
5.135500e+05 2.071538e-08
5.136000e+05 1.815962e-08
5.136500e+05 2.307133e-08
5.137000e+05 2.157441e-08
5.137500e+05 1.722539e-08
5.138000e+05 1.784119e-08
5.138500e+05 2.116154e-08
5.139000e+05 2.205760e-08
5.139500e+05 2.366810e-08
5.140000e+05 2.377441e-08
5.140500e+05 2.277121e-08
5.141000e+05 2.358632e-08
5.141500e+05 2.420213e-08
5.142000e+05 1.965718e-08
5.142500e+05 1.955050e-08
5.143000e+05 2.297258e-08
5.143500e+05 2.514193e-08
5.144000e+05 2.063828e-08
5.144500e+05 2.250167e-08
5.145000e+05 2.297670e-08
5.145500e+05 1.659320e-08
5.146000e+05 2.010401e-08
5.146500e+05 1.819702e-08
5.147000e+05 2.054948e-08
5.147500e+05 2.068302e-08
5.148000e+05 2.481176e-08
5.148500e+05 2.062556e-08
5.149000e+05 1.698743e-08
5.149500e+05 2.100291e-08
5.150000e+05 1.779246e-08
5.150500e+05 2.350482e-08
5.151000e+05 2.107141e-08
5.151500e+05 2.503932e-08
5.152000e+05 1.833253e-08
5.152500e+05 1.824158e-08
5.153000e+05 2.221600e-08
5.153500e+05 1.790013e-08
5.154000e+05 2.359972e-08
5.154500e+05 1.881862e-08
5.155000e+05 1.839120e-08
5.155500e+05 1.712269e-08
5.156000e+05 2.103839e-08
5.156500e+05 1.678608e-08
5.157000e+05 2.159286e-08
5.157500e+05 2.332634e-08
5.158000e+05 1.756260e-08
5.158500e+05 2.302750e-08
5.159000e+05 1.851863e-08
5.159500e+05 1.805227e-08
5.160000e+05 1.975896e-08
5.160500e+05 2.037347e-08
5.161000e+05 1.985793e-08
5.161500e+05 2.415694e-08
5.162000e+05 2.015117e-08
5.162500e+05 2.181869e-08
5.163000e+05 1.895208e-08
5.163500e+05 1.941307e-08
5.164000e+05 1.875530e-08
5.164500e+05 1.949069e-08
5.165000e+05 2.098103e-08
5.165500e+05 2.122269e-08
5.166000e+05 1.952698e-08
5.166500e+05 1.924024e-08
5.167000e+05 2.506096e-08
5.167500e+05 2.094212e-08
5.168000e+05 2.093628e-08
5.168500e+05 2.303802e-08
5.169000e+05 2.298970e-08
5.169500e+05 2.372648e-08
5.170000e+05 1.939383e-08
5.170500e+05 2.070396e-08
5.171000e+05 1.862425e-08
5.171500e+05 2.162381e-08
5.172000e+05 1.951091e-08
5.172500e+05 2.072638e-08
5.173000e+05 2.730228e-08
5.173500e+05 1.906214e-08
5.174000e+05 2.837157e-08
5.174500e+05 2.126972e-08
5.175000e+05 2.484911e-08
5.175500e+05 2.600315e-08
5.176000e+05 2.016438e-08
5.176500e+05 2.391428e-08
5.177000e+05 2.072000e-08
5.177500e+05 2.031202e-08
5.178000e+05 1.989256e-08
5.178500e+05 1.998907e-08
5.179000e+05 2.091362e-08
5.179500e+05 1.790423e-08
5.180000e+05 2.329601e-08
5.180500e+05 2.172890e-08
5.181000e+05 1.963369e-08
5.181500e+05 2.063057e-08
5.182000e+05 2.483540e-08
5.182500e+05 2.085410e-08
5.183000e+05 2.459810e-08
5.183500e+05 1.796948e-08
5.184000e+05 1.674979e-08
5.184500e+05 2.083065e-08
5.185000e+05 1.969226e-08
5.185500e+05 2.406187e-08
5.186000e+05 2.312946e-08
5.186500e+05 2.182229e-08
5.187000e+05 2.554698e-08
5.187500e+05 2.025908e-08
5.188000e+05 1.979655e-08
5.188500e+05 1.522547e-08
5.189000e+05 2.568064e-08
5.189500e+05 1.997138e-08
5.190000e+05 1.998308e-08
5.190500e+05 1.988963e-08
5.191000e+05 1.987298e-08
5.191500e+05 2.159368e-08
5.192000e+05 1.761464e-08
5.192500e+05 2.580444e-08
5.193000e+05 2.189861e-08
5.193500e+05 1.933411e-08
5.194000e+05 1.798941e-08
5.194500e+05 2.036360e-08
5.195000e+05 1.905321e-08
5.195500e+05 1.906611e-08
5.196000e+05 2.058061e-08
5.196500e+05 2.179917e-08
5.197000e+05 1.955115e-08
5.197500e+05 2.032912e-08
5.198000e+05 2.436223e-08
5.198500e+05 1.868154e-08
5.199000e+05 2.517420e-08
5.199500e+05 2.174055e-08
5.200000e+05 1.842657e-08
5.200500e+05 2.071846e-08
5.201000e+05 2.430311e-08
5.201500e+05 1.877174e-08
5.202000e+05 2.011704e-08
5.202500e+05 1.932481e-08
5.203000e+05 2.011225e-08
5.203500e+05 1.979938e-08
5.204000e+05 2.036833e-08
5.204500e+05 1.836157e-08
5.205000e+05 1.995829e-08
5.205500e+05 2.458678e-08
5.206000e+05 1.603409e-08
5.206500e+05 1.985599e-08
5.207000e+05 2.373048e-08
5.207500e+05 2.274807e-08
5.208000e+05 1.792954e-08
5.208500e+05 2.321556e-08
5.209000e+05 1.986138e-08
5.209500e+05 2.067790e-08
5.210000e+05 1.980940e-08
5.210500e+05 1.822607e-08
5.211000e+05 2.359348e-08
5.211500e+05 2.372877e-08
5.212000e+05 2.011642e-08
5.212500e+05 1.867507e-08
5.213000e+05 1.934423e-08
5.213500e+05 2.144237e-08
5.214000e+05 2.547120e-08
5.214500e+05 2.220748e-08
5.215000e+05 1.934170e-08
5.215500e+05 1.954819e-08
5.216000e+05 2.602861e-08
5.216500e+05 2.176938e-08
5.217000e+05 2.141217e-08
5.217500e+05 2.015621e-08
5.218000e+05 2.473668e-08
5.218500e+05 2.435042e-08
5.219000e+05 2.250092e-08
5.219500e+05 1.645642e-08
5.220000e+05 2.164188e-08
5.220500e+05 2.130119e-08
5.221000e+05 1.994816e-08
5.221500e+05 1.747326e-08
5.222000e+05 2.161656e-08
5.222500e+05 2.193770e-08
5.223000e+05 2.329089e-08
5.223500e+05 2.056432e-08
5.224000e+05 2.031909e-08
5.224500e+05 2.305217e-08
5.225000e+05 2.526992e-08
5.225500e+05 2.034668e-08
5.226000e+05 1.716251e-08
5.226500e+05 1.977169e-08
5.227000e+05 1.856828e-08
5.227500e+05 2.398912e-08
5.228000e+05 1.914884e-08
5.228500e+05 2.137812e-08
5.229000e+05 2.471400e-08
5.229500e+05 1.676658e-08
5.230000e+05 1.610377e-08
5.230500e+05 1.932051e-08
5.231000e+05 2.285682e-08
5.231500e+05 2.159276e-08
5.232000e+05 2.098283e-08
5.232500e+05 1.919315e-08
5.233000e+05 1.878545e-08
5.233500e+05 2.293592e-08
5.234000e+05 2.506585e-08
5.234500e+05 1.974799e-08
5.235000e+05 2.143082e-08
5.235500e+05 1.901074e-08
5.236000e+05 2.241532e-08
5.236500e+05 2.063115e-08
5.237000e+05 2.134903e-08
5.237500e+05 2.211817e-08
5.238000e+05 1.954777e-08
5.238500e+05 1.895969e-08
5.239000e+05 1.839148e-08
5.239500e+05 2.118589e-08
5.240000e+05 2.404616e-08
5.240500e+05 1.695272e-08
5.241000e+05 1.935220e-08
5.241500e+05 2.020060e-08
5.242000e+05 1.737884e-08
5.242500e+05 1.703611e-08
5.243000e+05 2.224997e-08
5.243500e+05 1.825779e-08
5.244000e+05 1.659790e-08
5.244500e+05 1.950713e-08
5.245000e+05 1.887901e-08
5.245500e+05 1.923979e-08
5.246000e+05 1.825395e-08
5.246500e+05 2.076072e-08
5.247000e+05 2.270119e-08
5.247500e+05 1.966090e-08
5.248000e+05 2.012159e-08
5.248500e+05 1.871111e-08
5.249000e+05 1.723587e-08
5.249500e+05 1.602232e-08
5.250000e+05 2.222026e-08
5.250500e+05 2.161027e-08
5.251000e+05 1.870341e-08
5.251500e+05 2.078585e-08
5.252000e+05 2.069758e-08
5.252500e+05 2.137984e-08
5.253000e+05 2.373021e-08
5.253500e+05 2.355511e-08
5.254000e+05 1.905655e-08
5.254500e+05 2.198953e-08
5.255000e+05 2.308778e-08
5.255500e+05 1.795414e-08
5.256000e+05 1.994783e-08
5.256500e+05 2.021678e-08
5.257000e+05 2.023651e-08
5.257500e+05 2.091967e-08
5.258000e+05 1.969500e-08
5.258500e+05 1.912131e-08
5.259000e+05 2.171727e-08
5.259500e+05 2.237204e-08
5.260000e+05 2.027582e-08
5.260500e+05 1.643103e-08
5.261000e+05 1.906230e-08
5.261500e+05 2.296922e-08
5.262000e+05 2.018195e-08
5.262500e+05 1.925801e-08
5.263000e+05 1.734485e-08
5.263500e+05 1.796648e-08
5.264000e+05 2.278817e-08
5.264500e+05 1.927690e-08
5.265000e+05 1.831290e-08
5.265500e+05 1.987595e-08
5.266000e+05 2.604260e-08
5.266500e+05 1.872346e-08
5.267000e+05 2.073940e-08
5.267500e+05 1.976173e-08
5.268000e+05 1.818219e-08
5.268500e+05 1.976185e-08
5.269000e+05 2.236165e-08
5.269500e+05 1.893612e-08
5.270000e+05 1.862455e-08
5.270500e+05 2.109901e-08
5.271000e+05 1.907937e-08
5.271500e+05 2.287657e-08
5.272000e+05 1.630916e-08
5.272500e+05 2.207372e-08
5.273000e+05 2.174020e-08
5.273500e+05 1.675944e-08
5.274000e+05 2.446535e-08
5.274500e+05 1.971756e-08
5.275000e+05 2.052427e-08
5.275500e+05 1.770991e-08
5.276000e+05 2.036588e-08
5.276500e+05 2.310367e-08
5.277000e+05 2.209732e-08
5.277500e+05 2.377487e-08
5.278000e+05 2.220356e-08
5.278500e+05 2.055820e-08
5.279000e+05 2.109338e-08
5.279500e+05 1.960836e-08
5.280000e+05 2.002394e-08
5.280500e+05 2.190384e-08
5.281000e+05 2.315315e-08
5.281500e+05 2.303625e-08
5.282000e+05 2.069433e-08
5.282500e+05 2.244686e-08
5.283000e+05 2.125286e-08
5.283500e+05 1.971063e-08
5.284000e+05 1.811150e-08
5.284500e+05 1.664940e-08
5.285000e+05 1.983824e-08
5.285500e+05 2.030327e-08
5.286000e+05 1.862678e-08
5.286500e+05 2.131494e-08
5.287000e+05 1.704036e-08
5.287500e+05 2.252818e-08
5.288000e+05 1.686382e-08
5.288500e+05 1.887311e-08
5.289000e+05 2.450797e-08
5.289500e+05 1.875092e-08
5.290000e+05 1.888176e-08
5.290500e+05 1.720848e-08
5.291000e+05 2.624842e-08
5.291500e+05 1.929293e-08
5.292000e+05 2.036211e-08
5.292500e+05 2.075778e-08
5.293000e+05 1.959025e-08
5.293500e+05 2.014959e-08
5.294000e+05 1.660972e-08
5.294500e+05 1.831262e-08
5.295000e+05 1.479376e-08
5.295500e+05 2.119715e-08
5.296000e+05 1.967656e-08
5.296500e+05 2.003020e-08
5.297000e+05 2.370999e-08
5.297500e+05 1.886667e-08
5.298000e+05 1.762321e-08
5.298500e+05 1.801274e-08
5.299000e+05 1.874890e-08
5.299500e+05 2.197528e-08
5.300000e+05 1.840998e-08
5.300500e+05 2.055808e-08
5.301000e+05 1.890878e-08
5.301500e+05 2.393219e-08
5.302000e+05 2.003990e-08
5.302500e+05 1.987953e-08
5.303000e+05 1.879429e-08
5.303500e+05 2.262153e-08
5.304000e+05 2.324226e-08
5.304500e+05 1.564557e-08
5.305000e+05 1.881539e-08
5.305500e+05 1.940912e-08
5.306000e+05 2.259789e-08
5.306500e+05 1.962997e-08
5.307000e+05 2.092630e-08
5.307500e+05 1.825621e-08
5.308000e+05 1.697393e-08
5.308500e+05 2.307195e-08
5.309000e+05 1.911437e-08
5.309500e+05 2.002176e-08
5.310000e+05 2.028831e-08
5.310500e+05 1.629967e-08
5.311000e+05 2.179339e-08
5.311500e+05 2.188355e-08
5.312000e+05 2.066735e-08
5.312500e+05 1.742628e-08
5.313000e+05 2.205675e-08
5.313500e+05 1.897222e-08
5.314000e+05 1.884362e-08
5.314500e+05 2.345358e-08
5.315000e+05 1.811696e-08
5.315500e+05 2.126487e-08
5.316000e+05 2.103524e-08
5.316500e+05 2.274338e-08
5.317000e+05 1.891516e-08
5.317500e+05 2.170159e-08
5.318000e+05 2.053228e-08
5.318500e+05 1.861841e-08
5.319000e+05 2.066819e-08
5.319500e+05 2.037680e-08
5.320000e+05 1.594199e-08
5.320500e+05 2.248484e-08
5.321000e+05 1.799946e-08
5.321500e+05 1.720153e-08
5.322000e+05 2.037710e-08
5.322500e+05 2.477848e-08
5.323000e+05 1.649167e-08
5.323500e+05 1.853366e-08
5.324000e+05 1.888351e-08
5.324500e+05 1.801183e-08
5.325000e+05 1.891530e-08
5.325500e+05 2.076904e-08
5.326000e+05 1.787326e-08
5.326500e+05 1.812787e-08
5.327000e+05 1.849416e-08
5.327500e+05 1.887722e-08
5.328000e+05 2.488994e-08
5.328500e+05 1.853042e-08
5.329000e+05 1.751258e-08
5.329500e+05 2.256035e-08
5.330000e+05 2.278170e-08
5.330500e+05 1.915509e-08
5.331000e+05 1.664508e-08
5.331500e+05 2.140134e-08
5.332000e+05 2.136822e-08
5.332500e+05 1.742742e-08
5.333000e+05 2.146254e-08
5.333500e+05 1.954955e-08
5.334000e+05 1.874192e-08
5.334500e+05 1.875363e-08
5.335000e+05 1.797244e-08
5.335500e+05 1.736379e-08
5.336000e+05 1.994452e-08
5.336500e+05 1.475163e-08
5.337000e+05 1.864148e-08
5.337500e+05 1.978798e-08
5.338000e+05 1.814378e-08
5.338500e+05 2.317745e-08
5.339000e+05 2.175957e-08
5.339500e+05 1.943842e-08
5.340000e+05 2.348441e-08
5.340500e+05 2.069339e-08
5.341000e+05 1.494587e-08
5.341500e+05 1.792666e-08
5.342000e+05 1.884965e-08
5.342500e+05 2.180542e-08
5.343000e+05 1.964563e-08
5.343500e+05 1.934089e-08
5.344000e+05 1.968658e-08
5.344500e+05 2.158367e-08
5.345000e+05 1.953122e-08
5.345500e+05 1.837842e-08
5.346000e+05 1.705195e-08
5.346500e+05 1.758492e-08
5.347000e+05 2.205419e-08
5.347500e+05 1.765876e-08
5.348000e+05 2.306621e-08
5.348500e+05 1.662977e-08
5.349000e+05 1.864761e-08
5.349500e+05 1.936783e-08
5.350000e+05 2.123192e-08
5.350500e+05 2.419683e-08
5.351000e+05 2.082036e-08
5.351500e+05 1.647702e-08
5.352000e+05 1.775393e-08
5.352500e+05 1.860995e-08
5.353000e+05 2.023769e-08
5.353500e+05 2.017936e-08
5.354000e+05 1.907172e-08
5.354500e+05 2.309782e-08
5.355000e+05 2.212790e-08
5.355500e+05 2.354771e-08
5.356000e+05 2.323444e-08
5.356500e+05 2.033148e-08
5.357000e+05 2.065937e-08
5.357500e+05 1.535911e-08
5.358000e+05 1.918251e-08
5.358500e+05 1.711541e-08
5.359000e+05 1.909001e-08
5.359500e+05 1.766377e-08
5.360000e+05 1.401765e-08
5.360500e+05 1.927041e-08
5.361000e+05 2.162791e-08
5.361500e+05 2.444364e-08
5.362000e+05 1.830120e-08
5.362500e+05 2.156164e-08
5.363000e+05 2.012140e-08
5.363500e+05 1.748414e-08
5.364000e+05 1.672184e-08
5.364500e+05 2.078841e-08
5.365000e+05 1.763317e-08
5.365500e+05 2.084702e-08
5.366000e+05 2.246434e-08
5.366500e+05 1.861895e-08
5.367000e+05 1.822494e-08
5.367500e+05 1.934333e-08
5.368000e+05 2.454652e-08
5.368500e+05 1.791178e-08
5.369000e+05 1.618679e-08
5.369500e+05 1.868915e-08
5.370000e+05 2.086836e-08
5.370500e+05 1.987171e-08
5.371000e+05 2.069395e-08
5.371500e+05 2.072797e-08
5.372000e+05 1.991488e-08
5.372500e+05 1.809077e-08
5.373000e+05 2.097747e-08
5.373500e+05 1.829409e-08
5.374000e+05 2.440538e-08
5.374500e+05 1.767863e-08
5.375000e+05 1.886296e-08
5.375500e+05 1.606985e-08
5.376000e+05 1.870601e-08
5.376500e+05 1.817276e-08
5.377000e+05 2.300688e-08
5.377500e+05 2.020758e-08
5.378000e+05 1.755910e-08
5.378500e+05 1.376616e-08
5.379000e+05 2.251907e-08
5.379500e+05 1.710966e-08
5.380000e+05 2.230314e-08
5.380500e+05 1.989409e-08
5.381000e+05 1.812735e-08
5.381500e+05 1.851410e-08
5.382000e+05 2.190878e-08
5.382500e+05 1.993329e-08
5.383000e+05 1.719751e-08
5.383500e+05 1.619248e-08
5.384000e+05 1.678554e-08
5.384500e+05 1.998617e-08
5.385000e+05 1.920816e-08
5.385500e+05 1.671362e-08
5.386000e+05 1.857668e-08
5.386500e+05 2.119751e-08
5.387000e+05 1.752402e-08
5.387500e+05 1.799566e-08
5.388000e+05 2.325454e-08
5.388500e+05 2.044301e-08
5.389000e+05 2.332316e-08
5.389500e+05 1.769356e-08
5.390000e+05 2.271494e-08
5.390500e+05 1.954486e-08
5.391000e+05 1.961868e-08
5.391500e+05 1.947692e-08
5.392000e+05 1.707588e-08
5.392500e+05 2.091152e-08
5.393000e+05 1.968349e-08
5.393500e+05 1.935704e-08
5.394000e+05 1.785911e-08
5.394500e+05 2.109574e-08
5.395000e+05 2.220088e-08
5.395500e+05 1.905383e-08
5.396000e+05 1.835171e-08
5.396500e+05 2.119561e-08
5.397000e+05 2.217991e-08
5.397500e+05 1.942014e-08
5.398000e+05 1.939727e-08
5.398500e+05 2.355958e-08
5.399000e+05 1.687809e-08
5.399500e+05 1.756677e-08
5.400000e+05 1.945346e-08
5.400500e+05 1.975655e-08
5.401000e+05 1.896192e-08
5.401500e+05 1.652684e-08
5.402000e+05 2.172885e-08
5.402500e+05 1.802754e-08
5.403000e+05 1.967265e-08
5.403500e+05 2.031868e-08
5.404000e+05 1.644383e-08
5.404500e+05 1.816701e-08
5.405000e+05 1.766940e-08
5.405500e+05 2.051865e-08
5.406000e+05 2.115779e-08
5.406500e+05 1.928078e-08
5.407000e+05 2.266679e-08
5.407500e+05 1.782368e-08
5.408000e+05 1.948589e-08
5.408500e+05 1.810884e-08
5.409000e+05 1.822286e-08
5.409500e+05 2.068798e-08
5.410000e+05 2.034680e-08
5.410500e+05 1.680461e-08
5.411000e+05 2.089936e-08
5.411500e+05 2.671960e-08
5.412000e+05 1.700032e-08
5.412500e+05 1.677745e-08
5.413000e+05 1.863481e-08
5.413500e+05 1.997320e-08
5.414000e+05 2.237307e-08
5.414500e+05 2.086869e-08
5.415000e+05 1.687911e-08
5.415500e+05 2.426412e-08
5.416000e+05 1.904174e-08
5.416500e+05 2.066258e-08
5.417000e+05 2.013149e-08
5.417500e+05 2.070414e-08
5.418000e+05 1.667790e-08
5.418500e+05 1.973066e-08
5.419000e+05 1.774104e-08
5.419500e+05 2.256541e-08
5.420000e+05 2.154207e-08
5.420500e+05 1.896321e-08
5.421000e+05 1.566935e-08
5.421500e+05 1.843913e-08
5.422000e+05 1.717292e-08
5.422500e+05 1.849134e-08
5.423000e+05 1.487204e-08
5.423500e+05 1.774620e-08
5.424000e+05 1.692846e-08
5.424500e+05 1.756242e-08
5.425000e+05 1.727607e-08
5.425500e+05 2.186180e-08
5.426000e+05 2.004000e-08
5.426500e+05 1.986238e-08
5.427000e+05 1.828026e-08
5.427500e+05 2.124562e-08
5.428000e+05 2.682801e-08
5.428500e+05 2.036725e-08
5.429000e+05 1.924207e-08
5.429500e+05 1.604651e-08
5.430000e+05 1.992465e-08
5.430500e+05 1.911797e-08
5.431000e+05 1.824610e-08
5.431500e+05 1.893466e-08
5.432000e+05 2.140264e-08
5.432500e+05 2.106052e-08
5.433000e+05 1.811086e-08
5.433500e+05 1.695513e-08
5.434000e+05 1.811382e-08
5.434500e+05 2.151730e-08
5.435000e+05 1.710937e-08
5.435500e+05 2.064004e-08
5.436000e+05 2.474722e-08
5.436500e+05 1.838375e-08
5.437000e+05 1.958381e-08
5.437500e+05 2.013555e-08
5.438000e+05 1.982768e-08
5.438500e+05 1.825082e-08
5.439000e+05 2.132720e-08
5.439500e+05 2.003003e-08
5.440000e+05 2.034600e-08
5.440500e+05 1.747169e-08
5.441000e+05 1.788038e-08
5.441500e+05 1.633623e-08
5.442000e+05 1.775209e-08
5.442500e+05 2.055337e-08
5.443000e+05 2.028238e-08
5.443500e+05 2.123370e-08
5.444000e+05 1.577808e-08
5.444500e+05 1.815947e-08
5.445000e+05 1.587391e-08
5.445500e+05 1.782170e-08
5.446000e+05 1.726260e-08
5.446500e+05 2.165702e-08
5.447000e+05 1.911545e-08
5.447500e+05 2.069886e-08
5.448000e+05 1.532784e-08
5.448500e+05 1.987021e-08
5.449000e+05 2.095326e-08
5.449500e+05 1.622344e-08
5.450000e+05 1.344753e-08
5.450500e+05 1.754341e-08
5.451000e+05 2.121623e-08
5.451500e+05 1.647889e-08
5.452000e+05 2.217642e-08
5.452500e+05 1.942677e-08
5.453000e+05 1.858530e-08
5.453500e+05 1.539823e-08
5.454000e+05 1.944696e-08
5.454500e+05 1.943669e-08
5.455000e+05 2.043241e-08
5.455500e+05 2.028464e-08
5.456000e+05 1.998338e-08
5.456500e+05 2.123906e-08
5.457000e+05 1.838791e-08
5.457500e+05 1.801684e-08
5.458000e+05 1.818409e-08
5.458500e+05 1.843903e-08
5.459000e+05 1.807468e-08
5.459500e+05 1.993754e-08
5.460000e+05 1.776798e-08
5.460500e+05 1.836997e-08
5.461000e+05 1.924192e-08
5.461500e+05 1.963499e-08
5.462000e+05 1.897002e-08
5.462500e+05 1.781183e-08
5.463000e+05 2.056246e-08
5.463500e+05 2.066178e-08
5.464000e+05 1.726404e-08
5.464500e+05 1.938937e-08
5.465000e+05 1.853019e-08
5.465500e+05 2.180342e-08
5.466000e+05 1.646237e-08
5.466500e+05 1.614373e-08
5.467000e+05 1.878700e-08
5.467500e+05 1.862152e-08
5.468000e+05 1.976977e-08
5.468500e+05 1.688716e-08
5.469000e+05 1.884397e-08
5.469500e+05 2.205281e-08
5.470000e+05 1.656347e-08
5.470500e+05 2.199249e-08
5.471000e+05 1.681723e-08
5.471500e+05 1.801448e-08
5.472000e+05 1.977978e-08
5.472500e+05 2.293818e-08
5.473000e+05 1.797578e-08
5.473500e+05 1.580839e-08
5.474000e+05 1.919918e-08
5.474500e+05 1.746763e-08
5.475000e+05 1.540621e-08
5.475500e+05 1.761874e-08
5.476000e+05 1.521645e-08
5.476500e+05 1.829612e-08
5.477000e+05 1.980269e-08
5.477500e+05 2.008434e-08
5.478000e+05 1.925570e-08
5.478500e+05 1.670087e-08
5.479000e+05 2.229941e-08
5.479500e+05 1.568584e-08
5.480000e+05 1.527672e-08
5.480500e+05 1.370379e-08
5.481000e+05 1.498155e-08
5.481500e+05 1.633131e-08
5.482000e+05 1.997044e-08
5.482500e+05 1.847760e-08
5.483000e+05 2.149359e-08
5.483500e+05 1.749370e-08
5.484000e+05 2.253865e-08
5.484500e+05 1.785194e-08
5.485000e+05 1.542285e-08
5.485500e+05 2.000104e-08
5.486000e+05 1.632130e-08
5.486500e+05 1.986749e-08
5.487000e+05 2.020174e-08
5.487500e+05 2.001840e-08
5.488000e+05 1.975620e-08
5.488500e+05 1.791221e-08
5.489000e+05 1.930075e-08
5.489500e+05 1.862980e-08
5.490000e+05 2.226595e-08
5.490500e+05 1.885271e-08
5.491000e+05 1.801165e-08
5.491500e+05 1.976770e-08
5.492000e+05 1.832144e-08
5.492500e+05 1.481703e-08
5.493000e+05 1.965101e-08
5.493500e+05 1.556230e-08
5.494000e+05 1.584799e-08
5.494500e+05 2.221226e-08
5.495000e+05 1.922498e-08
5.495500e+05 1.465166e-08
5.496000e+05 1.648162e-08
5.496500e+05 1.618429e-08
5.497000e+05 2.163885e-08
5.497500e+05 1.708609e-08
5.498000e+05 1.804961e-08
5.498500e+05 1.983596e-08
5.499000e+05 1.677430e-08
5.499500e+05 1.949977e-08
5.500000e+05 2.149376e-08
5.500500e+05 1.712511e-08
5.501000e+05 1.833811e-08
5.501500e+05 1.757569e-08
5.502000e+05 2.009082e-08
5.502500e+05 2.125513e-08
5.503000e+05 2.272775e-08
5.503500e+05 2.012712e-08
5.504000e+05 1.945324e-08
5.504500e+05 1.675879e-08
5.505000e+05 2.034360e-08
5.505500e+05 2.173875e-08
5.506000e+05 1.964542e-08
5.506500e+05 1.885271e-08
5.507000e+05 1.973957e-08
5.507500e+05 1.914939e-08
5.508000e+05 1.678646e-08
5.508500e+05 1.543214e-08
5.509000e+05 1.546046e-08
5.509500e+05 2.187899e-08
5.510000e+05 1.751588e-08
5.510500e+05 1.730274e-08
5.511000e+05 1.767810e-08
5.511500e+05 1.828257e-08
5.512000e+05 1.834200e-08
5.512500e+05 2.010736e-08
5.513000e+05 2.139915e-08
5.513500e+05 1.925915e-08
5.514000e+05 1.595377e-08
5.514500e+05 1.753670e-08
5.515000e+05 1.790647e-08
5.515500e+05 1.944906e-08
5.516000e+05 1.963280e-08
5.516500e+05 1.737208e-08
5.517000e+05 1.628847e-08
5.517500e+05 1.947685e-08
5.518000e+05 1.479619e-08
5.518500e+05 1.556870e-08
5.519000e+05 1.688394e-08
5.519500e+05 1.825341e-08
5.520000e+05 1.964199e-08
5.520500e+05 1.704347e-08
5.521000e+05 1.940728e-08
5.521500e+05 1.664446e-08
5.522000e+05 1.540274e-08
5.522500e+05 2.023353e-08
5.523000e+05 1.862022e-08
5.523500e+05 1.855076e-08
5.524000e+05 2.015419e-08
5.524500e+05 1.811240e-08
5.525000e+05 1.844838e-08
5.525500e+05 1.878087e-08
5.526000e+05 1.846260e-08
5.526500e+05 2.242242e-08
5.527000e+05 1.921301e-08
5.527500e+05 1.928659e-08
5.528000e+05 1.866504e-08
5.528500e+05 1.900127e-08
5.529000e+05 1.882585e-08
5.529500e+05 1.777868e-08
5.530000e+05 1.559630e-08
5.530500e+05 2.405066e-08
5.531000e+05 1.702151e-08
5.531500e+05 1.802509e-08
5.532000e+05 2.037801e-08
5.532500e+05 2.092577e-08
5.533000e+05 1.957776e-08
5.533500e+05 1.911209e-08
5.534000e+05 1.866712e-08
5.534500e+05 2.002327e-08
5.535000e+05 1.522712e-08
5.535500e+05 1.986142e-08
5.536000e+05 1.909161e-08
5.536500e+05 1.918487e-08
5.537000e+05 2.012118e-08
5.537500e+05 2.234531e-08
5.538000e+05 1.939580e-08
5.538500e+05 1.428076e-08
5.539000e+05 1.601742e-08
5.539500e+05 1.698190e-08
5.540000e+05 1.710161e-08
5.540500e+05 1.854517e-08
5.541000e+05 2.166844e-08
5.541500e+05 2.042968e-08
5.542000e+05 1.861825e-08
5.542500e+05 1.770028e-08
5.543000e+05 1.840945e-08
5.543500e+05 1.846346e-08
5.544000e+05 1.736421e-08
5.544500e+05 2.030069e-08
5.545000e+05 2.009674e-08
5.545500e+05 1.885303e-08
5.546000e+05 1.996455e-08
5.546500e+05 2.081258e-08
5.547000e+05 1.636603e-08
5.547500e+05 2.258975e-08
5.548000e+05 1.921892e-08
5.548500e+05 1.623694e-08
5.549000e+05 2.051808e-08
5.549500e+05 1.919948e-08
5.550000e+05 1.640541e-08
5.550500e+05 2.029364e-08
5.551000e+05 1.730153e-08
5.551500e+05 1.620557e-08
5.552000e+05 1.970321e-08
5.552500e+05 1.816894e-08
5.553000e+05 1.870049e-08
5.553500e+05 1.790851e-08
5.554000e+05 1.413303e-08
5.554500e+05 1.719396e-08
5.555000e+05 1.729767e-08
5.555500e+05 1.678101e-08
5.556000e+05 1.752494e-08
5.556500e+05 1.708196e-08
5.557000e+05 1.981709e-08
5.557500e+05 1.932519e-08
5.558000e+05 1.957420e-08
5.558500e+05 1.681191e-08
5.559000e+05 1.635555e-08
5.559500e+05 1.888172e-08
5.560000e+05 1.804982e-08
5.560500e+05 1.811063e-08
5.561000e+05 1.644468e-08
5.561500e+05 1.928366e-08
5.562000e+05 1.653516e-08
5.562500e+05 2.273262e-08
5.563000e+05 1.677570e-08
5.563500e+05 1.962234e-08
5.564000e+05 1.506117e-08
5.564500e+05 1.759188e-08
5.565000e+05 2.076610e-08
5.565500e+05 1.891072e-08
5.566000e+05 1.943200e-08
5.566500e+05 1.826807e-08
5.567000e+05 1.821645e-08
5.567500e+05 1.653797e-08
5.568000e+05 1.702036e-08
5.568500e+05 1.726581e-08
5.569000e+05 1.789595e-08
5.569500e+05 2.073073e-08
5.570000e+05 1.908208e-08
5.570500e+05 1.842140e-08
5.571000e+05 1.806512e-08
5.571500e+05 1.851092e-08
5.572000e+05 2.526301e-08
5.572500e+05 1.826798e-08
5.573000e+05 1.811459e-08
5.573500e+05 1.882105e-08
5.574000e+05 2.241034e-08
5.574500e+05 2.167304e-08
5.575000e+05 1.705143e-08
5.575500e+05 1.736480e-08
5.576000e+05 1.815896e-08
5.576500e+05 2.051186e-08
5.577000e+05 1.671683e-08
5.577500e+05 2.038859e-08
5.578000e+05 1.887834e-08
5.578500e+05 1.889811e-08
5.579000e+05 1.801311e-08
5.579500e+05 1.878034e-08
5.580000e+05 1.508811e-08
5.580500e+05 1.739322e-08
5.581000e+05 1.761382e-08
5.581500e+05 1.883062e-08
5.582000e+05 1.910813e-08
5.582500e+05 1.964772e-08
5.583000e+05 1.586376e-08
5.583500e+05 2.007238e-08
5.584000e+05 1.999023e-08
5.584500e+05 1.912745e-08
5.585000e+05 2.000806e-08
5.585500e+05 2.025353e-08
5.586000e+05 1.928615e-08
5.586500e+05 1.836733e-08
5.587000e+05 2.059123e-08
5.587500e+05 1.960576e-08
5.588000e+05 1.771154e-08
5.588500e+05 1.959962e-08
5.589000e+05 1.828905e-08
5.589500e+05 1.844593e-08
5.590000e+05 1.936779e-08
5.590500e+05 1.743087e-08
5.591000e+05 2.090257e-08
5.591500e+05 2.075821e-08
5.592000e+05 1.855013e-08
5.592500e+05 1.981567e-08
5.593000e+05 1.572098e-08
5.593500e+05 2.192401e-08
5.594000e+05 1.885987e-08
5.594500e+05 1.685358e-08
5.595000e+05 1.717142e-08
5.595500e+05 1.785465e-08
5.596000e+05 2.360521e-08
5.596500e+05 1.998025e-08
5.597000e+05 1.919910e-08
5.597500e+05 1.607964e-08
5.598000e+05 1.737289e-08
5.598500e+05 1.692772e-08
5.599000e+05 2.088250e-08
5.599500e+05 1.667270e-08
5.600000e+05 1.745309e-08
5.600500e+05 1.821128e-08
5.601000e+05 1.838349e-08
5.601500e+05 2.018886e-08
5.602000e+05 1.615565e-08
5.602500e+05 1.488872e-08
5.603000e+05 1.948097e-08
5.603500e+05 1.626754e-08
5.604000e+05 1.931820e-08
5.604500e+05 1.665574e-08
5.605000e+05 2.101387e-08
5.605500e+05 1.657964e-08
5.606000e+05 1.439015e-08
5.606500e+05 1.590680e-08
5.607000e+05 1.705464e-08
5.607500e+05 1.737444e-08
5.608000e+05 1.783858e-08
5.608500e+05 1.528003e-08
5.609000e+05 1.350712e-08
5.609500e+05 1.998321e-08
5.610000e+05 2.080420e-08
5.610500e+05 1.920012e-08
5.611000e+05 1.670862e-08
5.611500e+05 1.770281e-08
5.612000e+05 1.853321e-08
5.612500e+05 1.768642e-08
5.613000e+05 1.499195e-08
5.613500e+05 1.864694e-08
5.614000e+05 2.086319e-08
5.614500e+05 2.012923e-08
5.615000e+05 1.743681e-08
5.615500e+05 1.734963e-08
5.616000e+05 1.546957e-08
5.616500e+05 1.446454e-08
5.617000e+05 1.931723e-08
5.617500e+05 1.834421e-08
5.618000e+05 2.086072e-08
5.618500e+05 1.725849e-08
5.619000e+05 1.345835e-08
5.619500e+05 1.874292e-08
5.620000e+05 1.414998e-08
5.620500e+05 1.599730e-08
5.621000e+05 1.896416e-08
5.621500e+05 2.012957e-08
5.622000e+05 1.803013e-08
5.622500e+05 2.152005e-08
5.623000e+05 1.903620e-08
5.623500e+05 1.711970e-08
5.624000e+05 1.730322e-08
5.624500e+05 1.453280e-08
5.625000e+05 1.570134e-08
5.625500e+05 1.670570e-08
5.626000e+05 1.586288e-08
5.626500e+05 1.688474e-08
5.627000e+05 1.870706e-08
5.627500e+05 1.635381e-08
5.628000e+05 1.647116e-08
5.628500e+05 1.945993e-08
5.629000e+05 1.855975e-08
5.629500e+05 1.706417e-08
5.630000e+05 1.755436e-08
5.630500e+05 1.568141e-08
5.631000e+05 1.690231e-08
5.631500e+05 2.012381e-08
5.632000e+05 1.612508e-08
5.632500e+05 1.579015e-08
5.633000e+05 1.861417e-08
5.633500e+05 1.808416e-08
5.634000e+05 1.819005e-08
5.634500e+05 1.625374e-08
5.635000e+05 1.695575e-08
5.635500e+05 1.639749e-08
5.636000e+05 1.861097e-08
5.636500e+05 1.435664e-08
5.637000e+05 1.499200e-08
5.637500e+05 1.781189e-08
5.638000e+05 1.572362e-08
5.638500e+05 1.840690e-08
5.639000e+05 1.736466e-08
5.639500e+05 1.959076e-08
5.640000e+05 1.951236e-08
5.640500e+05 1.987525e-08
5.641000e+05 1.734448e-08
5.641500e+05 1.885262e-08
5.642000e+05 1.575146e-08
5.642500e+05 1.753481e-08
5.643000e+05 1.592220e-08
5.643500e+05 2.369848e-08
5.644000e+05 2.068368e-08
5.644500e+05 1.567175e-08
5.645000e+05 1.683529e-08
5.645500e+05 1.721199e-08
5.646000e+05 1.529741e-08
5.646500e+05 1.503180e-08
5.647000e+05 1.572838e-08
5.647500e+05 1.679234e-08
5.648000e+05 1.816639e-08
5.648500e+05 1.641174e-08
5.649000e+05 1.805683e-08
5.649500e+05 1.939087e-08
5.650000e+05 2.033662e-08
5.650500e+05 1.863972e-08
5.651000e+05 1.550491e-08
5.651500e+05 1.794221e-08
5.652000e+05 1.942897e-08
5.652500e+05 2.050511e-08
5.653000e+05 1.773608e-08
5.653500e+05 1.833896e-08
5.654000e+05 1.873983e-08
5.654500e+05 1.903345e-08
5.655000e+05 1.674318e-08
5.655500e+05 2.012259e-08
5.656000e+05 1.782200e-08
5.656500e+05 1.705721e-08
5.657000e+05 1.225870e-08
5.657500e+05 1.829956e-08
5.658000e+05 2.117071e-08
5.658500e+05 1.810043e-08
5.659000e+05 1.434815e-08
5.659500e+05 1.683278e-08
5.660000e+05 1.512891e-08
5.660500e+05 2.058895e-08
5.661000e+05 2.094594e-08
5.661500e+05 1.972553e-08
5.662000e+05 1.499821e-08
5.662500e+05 1.896741e-08
5.663000e+05 1.793305e-08
5.663500e+05 1.616517e-08
5.664000e+05 2.054922e-08
5.664500e+05 2.108038e-08
5.665000e+05 1.826962e-08
5.665500e+05 1.283568e-08
5.666000e+05 2.013915e-08
5.666500e+05 1.692832e-08
5.667000e+05 1.701844e-08
5.667500e+05 1.816643e-08
5.668000e+05 1.553644e-08
5.668500e+05 2.163497e-08
5.669000e+05 1.644277e-08
5.669500e+05 1.546638e-08
5.670000e+05 1.613112e-08
5.670500e+05 1.648246e-08
5.671000e+05 1.872187e-08
5.671500e+05 1.607941e-08
5.672000e+05 2.138122e-08
5.672500e+05 1.600610e-08
5.673000e+05 1.666557e-08
5.673500e+05 1.801778e-08
5.674000e+05 1.725329e-08
5.674500e+05 1.808349e-08
5.675000e+05 1.317263e-08
5.675500e+05 1.855215e-08
5.676000e+05 1.410042e-08
5.676500e+05 1.717252e-08
5.677000e+05 1.672170e-08
5.677500e+05 1.667952e-08
5.678000e+05 1.596366e-08
5.678500e+05 2.128501e-08
5.679000e+05 1.452630e-08
5.679500e+05 1.947651e-08
5.680000e+05 2.066078e-08
5.680500e+05 1.663948e-08
5.681000e+05 1.598864e-08
5.681500e+05 2.113814e-08
5.682000e+05 1.855419e-08
5.682500e+05 1.413711e-08
5.683000e+05 1.581809e-08
5.683500e+05 1.654107e-08
5.684000e+05 1.779741e-08
5.684500e+05 1.966408e-08
5.685000e+05 1.544280e-08
5.685500e+05 1.761431e-08
5.686000e+05 1.757008e-08
5.686500e+05 1.907285e-08
5.687000e+05 1.628464e-08
5.687500e+05 1.603140e-08
5.688000e+05 1.596436e-08
5.688500e+05 1.688111e-08
5.689000e+05 1.999322e-08
5.689500e+05 1.373003e-08
5.690000e+05 1.897229e-08
5.690500e+05 1.641896e-08
5.691000e+05 1.563215e-08
5.691500e+05 1.582942e-08
5.692000e+05 1.477761e-08
5.692500e+05 1.767233e-08
5.693000e+05 1.713736e-08
5.693500e+05 1.499064e-08
5.694000e+05 1.564864e-08
5.694500e+05 2.269046e-08
5.695000e+05 2.038894e-08
5.695500e+05 2.182442e-08
5.696000e+05 1.589179e-08
5.696500e+05 1.982804e-08
5.697000e+05 1.990092e-08
5.697500e+05 2.083329e-08
5.698000e+05 1.541885e-08
5.698500e+05 1.988132e-08
5.699000e+05 1.691794e-08
5.699500e+05 1.855453e-08
5.700000e+05 1.581237e-08
5.700500e+05 1.840732e-08
5.701000e+05 1.933463e-08
5.701500e+05 1.526021e-08
5.702000e+05 1.416857e-08
5.702500e+05 1.674432e-08
5.703000e+05 1.890025e-08
5.703500e+05 1.789429e-08
5.704000e+05 1.902558e-08
5.704500e+05 1.933287e-08
5.705000e+05 1.624568e-08
5.705500e+05 1.774682e-08
5.706000e+05 1.875598e-08
5.706500e+05 1.701503e-08
5.707000e+05 1.512556e-08
5.707500e+05 1.974779e-08
5.708000e+05 1.632939e-08
5.708500e+05 1.418949e-08
5.709000e+05 1.864469e-08
5.709500e+05 1.961827e-08
5.710000e+05 2.067277e-08
5.710500e+05 1.681323e-08
5.711000e+05 1.560254e-08
5.711500e+05 1.350974e-08
5.712000e+05 1.823630e-08
5.712500e+05 1.571621e-08
5.713000e+05 1.842550e-08
5.713500e+05 1.786927e-08
5.714000e+05 1.711768e-08
5.714500e+05 1.766684e-08
5.715000e+05 1.792552e-08
5.715500e+05 1.539953e-08
5.716000e+05 1.580509e-08
5.716500e+05 1.566245e-08
5.717000e+05 1.969277e-08
5.717500e+05 1.447605e-08
5.718000e+05 1.770077e-08
5.718500e+05 1.919247e-08
5.719000e+05 1.861350e-08
5.719500e+05 1.808659e-08
5.720000e+05 1.455905e-08
5.720500e+05 1.855312e-08
5.721000e+05 1.693840e-08
5.721500e+05 1.746254e-08
5.722000e+05 1.398348e-08
5.722500e+05 1.683464e-08
5.723000e+05 1.923028e-08
5.723500e+05 1.594925e-08
5.724000e+05 1.611134e-08
5.724500e+05 1.686012e-08
5.725000e+05 1.199983e-08
5.725500e+05 1.462133e-08
5.726000e+05 1.900732e-08
5.726500e+05 1.482505e-08
5.727000e+05 1.739681e-08
5.727500e+05 1.959078e-08
5.728000e+05 1.534049e-08
5.728500e+05 1.668468e-08
5.729000e+05 1.988441e-08
5.729500e+05 1.491385e-08
5.730000e+05 1.865840e-08
5.730500e+05 1.910685e-08
5.731000e+05 1.619953e-08
5.731500e+05 1.900028e-08
5.732000e+05 1.195764e-08
5.732500e+05 1.685799e-08
5.733000e+05 1.455384e-08
5.733500e+05 1.812879e-08
5.734000e+05 1.623584e-08
5.734500e+05 1.984885e-08
5.735000e+05 1.407175e-08
5.735500e+05 1.568918e-08
5.736000e+05 1.493848e-08
5.736500e+05 1.704955e-08
5.737000e+05 1.845315e-08
5.737500e+05 1.924429e-08
5.738000e+05 2.145788e-08
5.738500e+05 1.641828e-08
5.739000e+05 1.423683e-08
5.739500e+05 1.614647e-08
5.740000e+05 1.857307e-08
5.740500e+05 1.532935e-08
5.741000e+05 1.887916e-08
5.741500e+05 1.731773e-08
5.742000e+05 1.851316e-08
5.742500e+05 1.629679e-08
5.743000e+05 1.578796e-08
5.743500e+05 1.833516e-08
5.744000e+05 1.679070e-08
5.744500e+05 1.985104e-08
5.745000e+05 1.555207e-08
5.745500e+05 1.597229e-08
5.746000e+05 1.518406e-08
5.746500e+05 1.507391e-08
5.747000e+05 1.694274e-08
5.747500e+05 1.982536e-08
5.748000e+05 1.889916e-08
5.748500e+05 1.754549e-08
5.749000e+05 1.602013e-08
5.749500e+05 1.948337e-08
5.750000e+05 1.468303e-08
5.750500e+05 1.802743e-08
5.751000e+05 1.715414e-08
5.751500e+05 1.848730e-08
5.752000e+05 1.521686e-08
5.752500e+05 1.470249e-08
5.753000e+05 1.788931e-08
5.753500e+05 1.633575e-08
5.754000e+05 1.897824e-08
5.754500e+05 1.750275e-08
5.755000e+05 1.513356e-08
5.755500e+05 2.120892e-08
5.756000e+05 1.868548e-08
5.756500e+05 1.327754e-08
5.757000e+05 1.964667e-08
5.757500e+05 1.947244e-08
5.758000e+05 1.631539e-08
5.758500e+05 1.634702e-08
5.759000e+05 1.532807e-08
5.759500e+05 1.665603e-08
5.760000e+05 1.720835e-08
5.760500e+05 1.323456e-08
5.761000e+05 1.488480e-08
5.761500e+05 1.892648e-08
5.762000e+05 1.695531e-08
5.762500e+05 1.519397e-08
5.763000e+05 1.777175e-08
5.763500e+05 1.755081e-08
5.764000e+05 1.525043e-08
5.764500e+05 1.474493e-08
5.765000e+05 1.597526e-08
5.765500e+05 1.648622e-08
5.766000e+05 1.616076e-08
5.766500e+05 1.675350e-08
5.767000e+05 1.558274e-08
5.767500e+05 1.733909e-08
5.768000e+05 1.560221e-08
5.768500e+05 1.824252e-08
5.769000e+05 1.592151e-08
5.769500e+05 1.692229e-08
5.770000e+05 1.602223e-08
5.770500e+05 2.059442e-08
5.771000e+05 1.666674e-08
5.771500e+05 1.493355e-08
5.772000e+05 1.628994e-08
5.772500e+05 1.470213e-08
5.773000e+05 1.701146e-08
5.773500e+05 1.736468e-08
5.774000e+05 1.675918e-08
5.774500e+05 1.678307e-08
5.775000e+05 1.749143e-08
5.775500e+05 1.534132e-08
5.776000e+05 1.653814e-08
5.776500e+05 1.597953e-08
5.777000e+05 1.560864e-08
5.777500e+05 1.500624e-08
5.778000e+05 1.802367e-08
5.778500e+05 1.315029e-08
5.779000e+05 1.554380e-08
5.779500e+05 1.904983e-08
5.780000e+05 1.692460e-08
5.780500e+05 1.751214e-08
5.781000e+05 1.454503e-08
5.781500e+05 1.490333e-08
5.782000e+05 1.759010e-08
5.782500e+05 1.726064e-08
5.783000e+05 1.704340e-08
5.783500e+05 1.791015e-08
5.784000e+05 1.595210e-08
5.784500e+05 1.734286e-08
5.785000e+05 1.619828e-08
5.785500e+05 1.606709e-08
5.786000e+05 1.445358e-08
5.786500e+05 2.036734e-08
5.787000e+05 1.756547e-08
5.787500e+05 1.763968e-08
5.788000e+05 1.493061e-08
5.788500e+05 2.007509e-08
5.789000e+05 1.655786e-08
5.789500e+05 1.560969e-08
5.790000e+05 1.526266e-08
5.790500e+05 1.648328e-08
5.791000e+05 1.925061e-08
5.791500e+05 1.781869e-08
5.792000e+05 1.697384e-08
5.792500e+05 2.070907e-08
5.793000e+05 1.609698e-08
5.793500e+05 1.591026e-08
5.794000e+05 1.568995e-08
5.794500e+05 1.656730e-08
5.795000e+05 1.576454e-08
5.795500e+05 1.569477e-08
5.796000e+05 1.687331e-08
5.796500e+05 1.782823e-08
5.797000e+05 2.019439e-08
5.797500e+05 1.549759e-08
5.798000e+05 1.929462e-08
5.798500e+05 1.563435e-08
5.799000e+05 1.672403e-08
5.799500e+05 1.244795e-08
5.800000e+05 1.718355e-08
5.800500e+05 1.857364e-08
5.801000e+05 1.734578e-08
5.801500e+05 1.353666e-08
5.802000e+05 1.742131e-08
5.802500e+05 1.900011e-08
5.803000e+05 1.803695e-08
5.803500e+05 1.630265e-08
5.804000e+05 1.828678e-08
5.804500e+05 1.627203e-08
5.805000e+05 1.614558e-08
5.805500e+05 1.483268e-08
5.806000e+05 1.337994e-08
5.806500e+05 1.646900e-08
5.807000e+05 1.923217e-08
5.807500e+05 1.757871e-08
5.808000e+05 1.176575e-08
5.808500e+05 1.606783e-08
5.809000e+05 1.950279e-08
5.809500e+05 1.670563e-08
5.810000e+05 1.411784e-08
5.810500e+05 1.706204e-08
5.811000e+05 1.656445e-08
5.811500e+05 1.537735e-08
5.812000e+05 1.738443e-08
5.812500e+05 2.084575e-08
5.813000e+05 1.648636e-08
5.813500e+05 1.516497e-08
5.814000e+05 1.981631e-08
5.814500e+05 1.621231e-08
5.815000e+05 1.945904e-08
5.815500e+05 1.564819e-08
5.816000e+05 1.984680e-08
5.816500e+05 1.424082e-08
5.817000e+05 1.687989e-08
5.817500e+05 1.738894e-08
5.818000e+05 1.608366e-08
5.818500e+05 1.432479e-08
5.819000e+05 1.613520e-08
5.819500e+05 1.888246e-08
5.820000e+05 1.585419e-08
5.820500e+05 1.477505e-08
5.821000e+05 1.808156e-08
5.821500e+05 1.623837e-08
5.822000e+05 1.700976e-08
5.822500e+05 1.638963e-08
5.823000e+05 2.020666e-08
5.823500e+05 1.405473e-08
5.824000e+05 1.431730e-08
5.824500e+05 1.608721e-08
5.825000e+05 1.438908e-08
5.825500e+05 1.511027e-08
5.826000e+05 1.741240e-08
5.826500e+05 1.671181e-08
5.827000e+05 1.364822e-08
5.827500e+05 1.690224e-08
5.828000e+05 2.078893e-08
5.828500e+05 1.566678e-08
5.829000e+05 1.638260e-08
5.829500e+05 1.803500e-08
5.830000e+05 1.839457e-08
5.830500e+05 1.552778e-08
5.831000e+05 1.541605e-08
5.831500e+05 1.322842e-08
5.832000e+05 1.644531e-08
5.832500e+05 1.807356e-08
5.833000e+05 1.613270e-08
5.833500e+05 1.409919e-08
5.834000e+05 1.795836e-08
5.834500e+05 1.579179e-08
5.835000e+05 1.679869e-08
5.835500e+05 1.653797e-08
5.836000e+05 1.607824e-08
5.836500e+05 1.614497e-08
5.837000e+05 1.799280e-08
5.837500e+05 1.649223e-08
5.838000e+05 1.596281e-08
5.838500e+05 1.513591e-08
5.839000e+05 1.811261e-08
5.839500e+05 1.555733e-08
5.840000e+05 1.545062e-08
5.840500e+05 1.389121e-08
5.841000e+05 1.499425e-08
5.841500e+05 1.539459e-08
5.842000e+05 1.445676e-08
5.842500e+05 1.531474e-08
5.843000e+05 1.761912e-08
5.843500e+05 1.242717e-08
5.844000e+05 1.372034e-08
5.844500e+05 1.639355e-08
5.845000e+05 1.456587e-08
5.845500e+05 1.639639e-08
5.846000e+05 1.187762e-08
5.846500e+05 1.693143e-08
5.847000e+05 1.413259e-08
5.847500e+05 1.615117e-08
5.848000e+05 1.677851e-08
5.848500e+05 1.331787e-08
5.849000e+05 1.495939e-08
5.849500e+05 1.840465e-08
5.850000e+05 1.860176e-08
5.850500e+05 1.587150e-08
5.851000e+05 1.547955e-08
5.851500e+05 1.822791e-08
5.852000e+05 1.667137e-08
5.852500e+05 1.877726e-08
5.853000e+05 2.279421e-08
5.853500e+05 1.720192e-08
5.854000e+05 1.824899e-08
5.854500e+05 2.027940e-08
5.855000e+05 1.800233e-08
5.855500e+05 1.763243e-08
5.856000e+05 1.437204e-08
5.856500e+05 1.502462e-08
5.857000e+05 1.499742e-08
5.857500e+05 1.743761e-08
5.858000e+05 1.303949e-08
5.858500e+05 1.630063e-08
5.859000e+05 1.790458e-08
5.859500e+05 1.728953e-08
5.860000e+05 1.851022e-08
5.860500e+05 1.620860e-08
5.861000e+05 1.299877e-08
5.861500e+05 1.712627e-08
5.862000e+05 1.771957e-08
5.862500e+05 1.647444e-08
5.863000e+05 1.515081e-08
5.863500e+05 1.761727e-08
5.864000e+05 1.630226e-08
5.864500e+05 1.407964e-08
5.865000e+05 1.456836e-08
5.865500e+05 1.602938e-08
5.866000e+05 1.438143e-08
5.866500e+05 1.514771e-08
5.867000e+05 1.318752e-08
5.867500e+05 1.475939e-08
5.868000e+05 1.851767e-08
5.868500e+05 1.806120e-08
5.869000e+05 1.612423e-08
5.869500e+05 1.537262e-08
5.870000e+05 1.488996e-08
5.870500e+05 1.522725e-08
5.871000e+05 1.186059e-08
5.871500e+05 1.464933e-08
5.872000e+05 1.290782e-08
5.872500e+05 1.680137e-08
5.873000e+05 1.786773e-08
5.873500e+05 1.432784e-08
5.874000e+05 1.696156e-08
5.874500e+05 1.680653e-08
5.875000e+05 1.413803e-08
5.875500e+05 1.575936e-08
5.876000e+05 1.933900e-08
5.876500e+05 1.657876e-08
5.877000e+05 1.638809e-08
5.877500e+05 1.851022e-08
5.878000e+05 1.541328e-08
5.878500e+05 1.948383e-08
5.879000e+05 1.664537e-08
5.879500e+05 1.429056e-08
5.880000e+05 1.642582e-08
5.880500e+05 1.520045e-08
5.881000e+05 1.688028e-08
5.881500e+05 1.594541e-08
5.882000e+05 1.944348e-08
5.882500e+05 1.805847e-08
5.883000e+05 1.981874e-08
5.883500e+05 1.709920e-08
5.884000e+05 1.549144e-08
5.884500e+05 1.339938e-08
5.885000e+05 1.722693e-08
5.885500e+05 1.733032e-08
5.886000e+05 1.504761e-08
5.886500e+05 1.777553e-08
5.887000e+05 1.811567e-08
5.887500e+05 1.875399e-08
5.888000e+05 1.660014e-08
5.888500e+05 1.562090e-08
5.889000e+05 1.579359e-08
5.889500e+05 1.753575e-08
5.890000e+05 1.736688e-08
5.890500e+05 1.691556e-08
5.891000e+05 1.576309e-08
5.891500e+05 1.420913e-08
5.892000e+05 1.700412e-08
5.892500e+05 1.643474e-08
5.893000e+05 1.322494e-08
5.893500e+05 1.593816e-08
5.894000e+05 1.401103e-08
5.894500e+05 1.368156e-08
5.895000e+05 1.768036e-08
5.895500e+05 1.460951e-08
5.896000e+05 1.633379e-08
5.896500e+05 1.669493e-08
5.897000e+05 2.018961e-08
5.897500e+05 1.646758e-08
5.898000e+05 1.720639e-08
5.898500e+05 1.336623e-08
5.899000e+05 1.476404e-08
5.899500e+05 1.406673e-08
5.900000e+05 1.590780e-08
5.900500e+05 1.557724e-08
5.901000e+05 1.607146e-08
5.901500e+05 1.362840e-08
5.902000e+05 1.488212e-08
5.902500e+05 1.770512e-08
5.903000e+05 1.519548e-08
5.903500e+05 1.497233e-08
5.904000e+05 1.646319e-08
5.904500e+05 1.512921e-08
5.905000e+05 1.666290e-08
5.905500e+05 1.702419e-08
5.906000e+05 1.610403e-08
5.906500e+05 1.735737e-08
5.907000e+05 1.552628e-08
5.907500e+05 1.689167e-08
5.908000e+05 1.837205e-08
5.908500e+05 1.603641e-08
5.909000e+05 1.974936e-08
5.909500e+05 1.658614e-08
5.910000e+05 1.638102e-08
5.910500e+05 1.562567e-08
5.911000e+05 1.551255e-08
5.911500e+05 1.654404e-08
5.912000e+05 1.257244e-08
5.912500e+05 1.672674e-08
5.913000e+05 1.919460e-08
5.913500e+05 1.363832e-08
5.914000e+05 1.698518e-08
5.914500e+05 1.190992e-08
5.915000e+05 1.649194e-08
5.915500e+05 1.427217e-08
5.916000e+05 1.582567e-08
5.916500e+05 1.707679e-08
5.917000e+05 1.797880e-08
5.917500e+05 1.841546e-08
5.918000e+05 1.221508e-08
5.918500e+05 1.533565e-08
5.919000e+05 2.158848e-08
5.919500e+05 1.638047e-08
5.920000e+05 1.748544e-08
5.920500e+05 1.696627e-08
5.921000e+05 1.254252e-08
5.921500e+05 1.589425e-08
5.922000e+05 1.556064e-08
5.922500e+05 1.771975e-08
5.923000e+05 1.990881e-08
5.923500e+05 1.586491e-08
5.924000e+05 1.443991e-08
5.924500e+05 1.283496e-08
5.925000e+05 1.467677e-08
5.925500e+05 1.693485e-08
5.926000e+05 1.820974e-08
5.926500e+05 1.628737e-08
5.927000e+05 1.484365e-08
5.927500e+05 1.695765e-08
5.928000e+05 1.463352e-08
5.928500e+05 1.845616e-08
5.929000e+05 1.426252e-08
5.929500e+05 1.674499e-08
5.930000e+05 1.559665e-08
5.930500e+05 1.619872e-08
5.931000e+05 1.502793e-08
5.931500e+05 1.751083e-08
5.932000e+05 1.519698e-08
5.932500e+05 1.293008e-08
5.933000e+05 1.507256e-08
5.933500e+05 2.006690e-08
5.934000e+05 1.429703e-08
5.934500e+05 1.297121e-08
5.935000e+05 1.925895e-08
5.935500e+05 1.584988e-08
5.936000e+05 1.587934e-08
5.936500e+05 1.801460e-08
5.937000e+05 1.584675e-08
5.937500e+05 1.623552e-08
5.938000e+05 1.703694e-08
5.938500e+05 1.872864e-08
5.939000e+05 1.640036e-08
5.939500e+05 1.539239e-08
5.940000e+05 1.663236e-08
5.940500e+05 1.277598e-08
5.941000e+05 1.512042e-08
5.941500e+05 1.765536e-08
5.942000e+05 1.401546e-08
5.942500e+05 1.706222e-08
5.943000e+05 1.475482e-08
5.943500e+05 1.697656e-08
5.944000e+05 1.635959e-08
5.944500e+05 1.688065e-08
5.945000e+05 1.556874e-08
5.945500e+05 1.439692e-08
5.946000e+05 1.600682e-08
5.946500e+05 1.686002e-08
5.947000e+05 1.791405e-08
5.947500e+05 1.487486e-08
5.948000e+05 1.796846e-08
5.948500e+05 1.516557e-08
5.949000e+05 1.797424e-08
5.949500e+05 1.824753e-08
5.950000e+05 1.545112e-08
5.950500e+05 1.712200e-08
5.951000e+05 1.505081e-08
5.951500e+05 1.416960e-08
5.952000e+05 1.520628e-08
5.952500e+05 1.241565e-08
5.953000e+05 1.729891e-08
5.953500e+05 1.646971e-08
5.954000e+05 1.220525e-08
5.954500e+05 1.497919e-08
5.955000e+05 1.787472e-08
5.955500e+05 1.422225e-08
5.956000e+05 1.604524e-08
5.956500e+05 1.384946e-08
5.957000e+05 1.609045e-08
5.957500e+05 1.334736e-08
5.958000e+05 1.593909e-08
5.958500e+05 2.007657e-08
5.959000e+05 1.615860e-08
5.959500e+05 1.769750e-08
5.960000e+05 1.449715e-08
5.960500e+05 1.498127e-08
5.961000e+05 1.809193e-08
5.961500e+05 1.370736e-08
5.962000e+05 1.388603e-08
5.962500e+05 1.399788e-08
5.963000e+05 1.661753e-08
5.963500e+05 1.897328e-08
5.964000e+05 1.601259e-08
5.964500e+05 1.478912e-08
5.965000e+05 1.578723e-08
5.965500e+05 1.692244e-08
5.966000e+05 1.207808e-08
5.966500e+05 1.207578e-08
5.967000e+05 1.587375e-08
5.967500e+05 1.439601e-08
5.968000e+05 1.629955e-08
5.968500e+05 1.457707e-08
5.969000e+05 1.498059e-08
5.969500e+05 1.570317e-08
5.970000e+05 1.288686e-08
5.970500e+05 1.349961e-08
5.971000e+05 1.269622e-08
5.971500e+05 1.531803e-08
5.972000e+05 1.647600e-08
5.972500e+05 1.347913e-08
5.973000e+05 1.479574e-08
5.973500e+05 1.362449e-08
5.974000e+05 1.587428e-08
5.974500e+05 1.442182e-08
5.975000e+05 1.470026e-08
5.975500e+05 1.326127e-08
5.976000e+05 1.464278e-08
5.976500e+05 1.307966e-08
5.977000e+05 1.493126e-08
5.977500e+05 1.390471e-08
5.978000e+05 1.834077e-08
5.978500e+05 1.684640e-08
5.979000e+05 1.659595e-08
5.979500e+05 1.298962e-08
5.980000e+05 1.214239e-08
5.980500e+05 1.925195e-08
5.981000e+05 1.461110e-08
5.981500e+05 1.662234e-08
5.982000e+05 1.363318e-08
5.982500e+05 1.560009e-08
5.983000e+05 1.696562e-08
5.983500e+05 1.478051e-08
5.984000e+05 1.704492e-08
5.984500e+05 1.654879e-08
5.985000e+05 1.617534e-08
5.985500e+05 1.611049e-08
5.986000e+05 1.405596e-08
5.986500e+05 1.302225e-08
5.987000e+05 1.393245e-08
5.987500e+05 1.441571e-08
5.988000e+05 1.591429e-08
5.988500e+05 1.526577e-08
5.989000e+05 1.843832e-08
5.989500e+05 1.657464e-08
5.990000e+05 1.550076e-08
5.990500e+05 1.408867e-08
5.991000e+05 1.375859e-08
5.991500e+05 1.588270e-08
5.992000e+05 1.720220e-08
5.992500e+05 1.454337e-08
5.993000e+05 1.439424e-08
5.993500e+05 1.373769e-08
5.994000e+05 1.506187e-08
5.994500e+05 1.664411e-08
5.995000e+05 1.566792e-08
5.995500e+05 1.649074e-08
5.996000e+05 1.513274e-08
5.996500e+05 2.049160e-08
5.997000e+05 1.846798e-08
5.997500e+05 1.615917e-08
5.998000e+05 1.657224e-08
5.998500e+05 1.246896e-08
5.999000e+05 1.555923e-08
5.999500e+05 1.672081e-08
6.000000e+05 1.283878e-08
6.000500e+05 1.420810e-08
6.001000e+05 1.410200e-08
6.001500e+05 1.270961e-08
6.002000e+05 1.842012e-08
6.002500e+05 1.493613e-08
6.003000e+05 1.789374e-08
6.003500e+05 1.584710e-08
6.004000e+05 1.519670e-08
6.004500e+05 1.688301e-08
6.005000e+05 1.397773e-08
6.005500e+05 1.343848e-08
6.006000e+05 1.615373e-08
6.006500e+05 1.714820e-08
6.007000e+05 1.789969e-08
6.007500e+05 1.419524e-08
6.008000e+05 1.565807e-08
6.008500e+05 1.306196e-08
6.009000e+05 1.604183e-08
6.009500e+05 1.209170e-08
6.010000e+05 1.643740e-08
6.010500e+05 1.532991e-08
6.011000e+05 1.410827e-08
6.011500e+05 1.265731e-08
6.012000e+05 1.330101e-08
6.012500e+05 1.479867e-08
6.013000e+05 1.281673e-08
6.013500e+05 1.651678e-08
6.014000e+05 1.649509e-08
6.014500e+05 1.483439e-08
6.015000e+05 1.511033e-08
6.015500e+05 1.419597e-08
6.016000e+05 1.651188e-08
6.016500e+05 1.444532e-08
6.017000e+05 1.638797e-08
6.017500e+05 1.656886e-08
6.018000e+05 1.660171e-08
6.018500e+05 1.919129e-08
6.019000e+05 1.822989e-08
6.019500e+05 1.722652e-08
6.020000e+05 1.858063e-08
6.020500e+05 1.299446e-08
6.021000e+05 1.781113e-08
6.021500e+05 1.466119e-08
6.022000e+05 1.400694e-08
6.022500e+05 1.699538e-08
6.023000e+05 1.476314e-08
6.023500e+05 1.336285e-08
6.024000e+05 1.494206e-08
6.024500e+05 1.326883e-08
6.025000e+05 1.788072e-08
6.025500e+05 1.561896e-08
6.026000e+05 1.626603e-08
6.026500e+05 1.649949e-08
6.027000e+05 1.612971e-08
6.027500e+05 1.766498e-08
6.028000e+05 1.547302e-08
6.028500e+05 1.434068e-08
6.029000e+05 1.632640e-08
6.029500e+05 1.852050e-08
6.030000e+05 1.720964e-08
6.030500e+05 1.388309e-08
6.031000e+05 1.284860e-08
6.031500e+05 1.457026e-08
6.032000e+05 1.432210e-08
6.032500e+05 1.484529e-08
6.033000e+05 1.819872e-08
6.033500e+05 1.916256e-08
6.034000e+05 1.803266e-08
6.034500e+05 1.336507e-08
6.035000e+05 1.341815e-08
6.035500e+05 1.505517e-08
6.036000e+05 1.676259e-08
6.036500e+05 1.372148e-08
6.037000e+05 1.288990e-08
6.037500e+05 1.796552e-08
6.038000e+05 1.367330e-08
6.038500e+05 1.432608e-08
6.039000e+05 1.449275e-08
6.039500e+05 1.334622e-08
6.040000e+05 1.702383e-08
6.040500e+05 1.197289e-08
6.041000e+05 1.444427e-08
6.041500e+05 1.589787e-08
6.042000e+05 1.784070e-08
6.042500e+05 1.600049e-08
6.043000e+05 1.733353e-08
6.043500e+05 1.481298e-08
6.044000e+05 1.313265e-08
6.044500e+05 1.643769e-08
6.045000e+05 1.523103e-08
6.045500e+05 1.448192e-08
6.046000e+05 1.371808e-08
6.046500e+05 1.519135e-08
6.047000e+05 1.341697e-08
6.047500e+05 1.411343e-08
6.048000e+05 1.410495e-08
6.048500e+05 1.462525e-08
6.049000e+05 1.519757e-08
6.049500e+05 1.440683e-08
6.050000e+05 1.468402e-08
6.050500e+05 1.503956e-08
6.051000e+05 1.675968e-08
6.051500e+05 1.326768e-08
6.052000e+05 1.316541e-08
6.052500e+05 1.769828e-08
6.053000e+05 1.441449e-08
6.053500e+05 1.543614e-08
6.054000e+05 1.441846e-08
6.054500e+05 1.655872e-08
6.055000e+05 1.598822e-08
6.055500e+05 1.752888e-08
6.056000e+05 1.596551e-08
6.056500e+05 1.795004e-08
6.057000e+05 1.293053e-08
6.057500e+05 1.208420e-08
6.058000e+05 1.793118e-08
6.058500e+05 1.879404e-08
6.059000e+05 1.361502e-08
6.059500e+05 1.543517e-08
6.060000e+05 1.383204e-08
6.060500e+05 1.798172e-08
6.061000e+05 1.901494e-08
6.061500e+05 1.693902e-08
6.062000e+05 1.453607e-08
6.062500e+05 1.614358e-08
6.063000e+05 1.578710e-08
6.063500e+05 1.456669e-08
6.064000e+05 1.604133e-08
6.064500e+05 1.606396e-08
6.065000e+05 1.715855e-08
6.065500e+05 1.579911e-08
6.066000e+05 1.062352e-08
6.066500e+05 1.758657e-08
6.067000e+05 1.751199e-08
6.067500e+05 1.478645e-08
6.068000e+05 1.269231e-08
6.068500e+05 1.601398e-08
6.069000e+05 1.550292e-08
6.069500e+05 1.607773e-08
6.070000e+05 1.527838e-08
6.070500e+05 1.177373e-08
6.071000e+05 1.453707e-08
6.071500e+05 1.502440e-08
6.072000e+05 1.257407e-08
6.072500e+05 1.639362e-08
6.073000e+05 1.503915e-08
6.073500e+05 1.359382e-08
6.074000e+05 1.682709e-08
6.074500e+05 1.613849e-08
6.075000e+05 1.838744e-08
6.075500e+05 1.486784e-08
6.076000e+05 1.260513e-08
6.076500e+05 1.603816e-08
6.077000e+05 1.553309e-08
6.077500e+05 1.610108e-08
6.078000e+05 1.638221e-08
6.078500e+05 1.525825e-08
6.079000e+05 1.486242e-08
6.079500e+05 1.694154e-08
6.080000e+05 1.511496e-08
6.080500e+05 1.274266e-08
6.081000e+05 1.269088e-08
6.081500e+05 1.372285e-08
6.082000e+05 1.547546e-08
6.082500e+05 1.594449e-08
6.083000e+05 1.587390e-08
6.083500e+05 1.463259e-08
6.084000e+05 1.373668e-08
6.084500e+05 1.680010e-08
6.085000e+05 1.645711e-08
6.085500e+05 1.352936e-08
6.086000e+05 1.676756e-08
6.086500e+05 1.578599e-08
6.087000e+05 1.436993e-08
6.087500e+05 1.317910e-08
6.088000e+05 1.564233e-08
6.088500e+05 1.452901e-08
6.089000e+05 1.425460e-08
6.089500e+05 1.336341e-08
6.090000e+05 1.510961e-08
6.090500e+05 1.883533e-08
6.091000e+05 1.527914e-08
6.091500e+05 1.561466e-08
6.092000e+05 1.677063e-08
6.092500e+05 1.521775e-08
6.093000e+05 1.701571e-08
6.093500e+05 1.419405e-08
6.094000e+05 1.389883e-08
6.094500e+05 1.501298e-08
6.095000e+05 1.582149e-08
6.095500e+05 1.658664e-08
6.096000e+05 1.910966e-08
6.096500e+05 1.455067e-08
6.097000e+05 1.516190e-08
6.097500e+05 1.391393e-08
6.098000e+05 1.624502e-08
6.098500e+05 1.480028e-08
6.099000e+05 1.450912e-08
6.099500e+05 1.815001e-08
6.100000e+05 1.382407e-08
6.100500e+05 1.381918e-08
6.101000e+05 1.537928e-08
6.101500e+05 1.685544e-08
6.102000e+05 1.370264e-08
6.102500e+05 1.678375e-08
6.103000e+05 1.493586e-08
6.103500e+05 1.495297e-08
6.104000e+05 1.641149e-08
6.104500e+05 1.522924e-08
6.105000e+05 1.251340e-08
6.105500e+05 1.625377e-08
6.106000e+05 1.323472e-08
6.106500e+05 1.289194e-08
6.107000e+05 1.367891e-08
6.107500e+05 1.253453e-08
6.108000e+05 1.918364e-08
6.108500e+05 1.797192e-08
6.109000e+05 1.709474e-08
6.109500e+05 1.298561e-08
6.110000e+05 1.670093e-08
6.110500e+05 1.574011e-08
6.111000e+05 1.733393e-08
6.111500e+05 1.273959e-08
6.112000e+05 1.543918e-08
6.112500e+05 1.570507e-08
6.113000e+05 1.284633e-08
6.113500e+05 1.424275e-08
6.114000e+05 1.698967e-08
6.114500e+05 1.577745e-08
6.115000e+05 1.431254e-08
6.115500e+05 1.397455e-08
6.116000e+05 1.467209e-08
6.116500e+05 1.445652e-08
6.117000e+05 1.377674e-08
6.117500e+05 1.370504e-08
6.118000e+05 1.221514e-08
6.118500e+05 1.566804e-08
6.119000e+05 1.584726e-08
6.119500e+05 1.105260e-08
6.120000e+05 1.405147e-08
6.120500e+05 1.214148e-08
6.121000e+05 1.589050e-08
6.121500e+05 1.743916e-08
6.122000e+05 1.817459e-08
6.122500e+05 1.422319e-08
6.123000e+05 1.446916e-08
6.123500e+05 1.641638e-08
6.124000e+05 1.257668e-08
6.124500e+05 1.643062e-08
6.125000e+05 1.604446e-08
6.125500e+05 1.689531e-08
6.126000e+05 1.407236e-08
6.126500e+05 1.381231e-08
6.127000e+05 1.551752e-08
6.127500e+05 1.587334e-08
6.128000e+05 1.746696e-08
6.128500e+05 1.177342e-08
6.129000e+05 1.458841e-08
6.129500e+05 1.520001e-08
6.130000e+05 1.734286e-08
6.130500e+05 1.395973e-08
6.131000e+05 1.444475e-08
6.131500e+05 1.372132e-08
6.132000e+05 1.222765e-08
6.132500e+05 1.509891e-08
6.133000e+05 1.430282e-08
6.133500e+05 1.710736e-08
6.134000e+05 1.405413e-08
6.134500e+05 1.279522e-08
6.135000e+05 1.334945e-08
6.135500e+05 1.432319e-08
6.136000e+05 1.164926e-08
6.136500e+05 1.651017e-08
6.137000e+05 1.424222e-08
6.137500e+05 1.169170e-08
6.138000e+05 1.270174e-08
6.138500e+05 1.206370e-08
6.139000e+05 1.519899e-08
6.139500e+05 1.426826e-08
6.140000e+05 1.783520e-08
6.140500e+05 1.552294e-08
6.141000e+05 1.226372e-08
6.141500e+05 1.471236e-08
6.142000e+05 1.350603e-08
6.142500e+05 1.579783e-08
6.143000e+05 1.540997e-08
6.143500e+05 1.209613e-08
6.144000e+05 1.600575e-08
6.144500e+05 1.459327e-08
6.145000e+05 1.274044e-08
6.145500e+05 1.392657e-08
6.146000e+05 1.370369e-08
6.146500e+05 1.585393e-08
6.147000e+05 1.537274e-08
6.147500e+05 1.442269e-08
6.148000e+05 1.306503e-08
6.148500e+05 1.429233e-08
6.149000e+05 1.383977e-08
6.149500e+05 1.541720e-08
6.150000e+05 1.319277e-08
6.150500e+05 1.376065e-08
6.151000e+05 1.561562e-08
6.151500e+05 1.522367e-08
6.152000e+05 1.300704e-08
6.152500e+05 1.466986e-08
6.153000e+05 1.559421e-08
6.153500e+05 1.260479e-08
6.154000e+05 1.801344e-08
6.154500e+05 1.562652e-08
6.155000e+05 1.239739e-08
6.155500e+05 1.533665e-08
6.156000e+05 1.272847e-08
6.156500e+05 1.630294e-08
6.157000e+05 1.635917e-08
6.157500e+05 1.657520e-08
6.158000e+05 1.365303e-08
6.158500e+05 1.367201e-08
6.159000e+05 1.699291e-08
6.159500e+05 1.689803e-08
6.160000e+05 1.613160e-08
6.160500e+05 1.284122e-08
6.161000e+05 1.331692e-08
6.161500e+05 1.329048e-08
6.162000e+05 1.615149e-08
6.162500e+05 1.292805e-08
6.163000e+05 1.665986e-08
6.163500e+05 1.492909e-08
6.164000e+05 1.422301e-08
6.164500e+05 1.460972e-08
6.165000e+05 1.427637e-08
6.165500e+05 1.735430e-08
6.166000e+05 1.226917e-08
6.166500e+05 1.118722e-08
6.167000e+05 1.445073e-08
6.167500e+05 1.829497e-08
6.168000e+05 1.116994e-08
6.168500e+05 1.488491e-08
6.169000e+05 1.365531e-08
6.169500e+05 1.363772e-08
6.170000e+05 1.251217e-08
6.170500e+05 1.352011e-08
6.171000e+05 1.532318e-08
6.171500e+05 1.379394e-08
6.172000e+05 1.396552e-08
6.172500e+05 1.163552e-08
6.173000e+05 1.705235e-08
6.173500e+05 1.534213e-08
6.174000e+05 1.156206e-08
6.174500e+05 1.504089e-08
6.175000e+05 1.470361e-08
6.175500e+05 1.455402e-08
6.176000e+05 1.401186e-08
6.176500e+05 1.661718e-08
6.177000e+05 1.502855e-08
6.177500e+05 1.437739e-08
6.178000e+05 1.466617e-08
6.178500e+05 1.478013e-08
6.179000e+05 1.423446e-08
6.179500e+05 1.336844e-08
6.180000e+05 1.484374e-08
6.180500e+05 1.322931e-08
6.181000e+05 1.337511e-08
6.181500e+05 1.199619e-08
6.182000e+05 1.319155e-08
6.182500e+05 1.328282e-08
6.183000e+05 1.647855e-08
6.183500e+05 1.168192e-08
6.184000e+05 1.288976e-08
6.184500e+05 1.332032e-08
6.185000e+05 1.901970e-08
6.185500e+05 1.438332e-08
6.186000e+05 1.591719e-08
6.186500e+05 1.655697e-08
6.187000e+05 1.692250e-08
6.187500e+05 1.677271e-08
6.188000e+05 1.372156e-08
6.188500e+05 1.579980e-08
6.189000e+05 1.403361e-08
6.189500e+05 1.510354e-08
6.190000e+05 1.559791e-08
6.190500e+05 1.704700e-08
6.191000e+05 1.717298e-08
6.191500e+05 1.679469e-08
6.192000e+05 1.391902e-08
6.192500e+05 1.656437e-08
6.193000e+05 1.558099e-08
6.193500e+05 1.330887e-08
6.194000e+05 1.621617e-08
6.194500e+05 1.404610e-08
6.195000e+05 1.067922e-08
6.195500e+05 1.428648e-08
6.196000e+05 1.393422e-08
6.196500e+05 1.087528e-08
6.197000e+05 1.541916e-08
6.197500e+05 1.800577e-08
6.198000e+05 1.440832e-08
6.198500e+05 1.361493e-08
6.199000e+05 1.181969e-08
6.199500e+05 1.567655e-08
6.200000e+05 1.572861e-08
6.200500e+05 1.247342e-08
6.201000e+05 1.545464e-08
6.201500e+05 1.727957e-08
6.202000e+05 1.656648e-08
6.202500e+05 1.377240e-08
6.203000e+05 1.587141e-08
6.203500e+05 1.688958e-08
6.204000e+05 1.365090e-08
6.204500e+05 1.901616e-08
6.205000e+05 1.441140e-08
6.205500e+05 1.580381e-08
6.206000e+05 1.510861e-08
6.206500e+05 1.414856e-08
6.207000e+05 1.617690e-08
6.207500e+05 1.516801e-08
6.208000e+05 1.419125e-08
6.208500e+05 1.314865e-08
6.209000e+05 1.549929e-08
6.209500e+05 1.349482e-08
6.210000e+05 1.345023e-08
6.210500e+05 1.569937e-08
6.211000e+05 1.458625e-08
6.211500e+05 1.373737e-08
6.212000e+05 1.416362e-08
6.212500e+05 1.298748e-08
6.213000e+05 1.564180e-08
6.213500e+05 1.568450e-08
6.214000e+05 1.463814e-08
6.214500e+05 1.330620e-08
6.215000e+05 1.689606e-08
6.215500e+05 1.585955e-08
6.216000e+05 1.548303e-08
6.216500e+05 1.414996e-08
6.217000e+05 1.333794e-08
6.217500e+05 1.211895e-08
6.218000e+05 1.355201e-08
6.218500e+05 1.568892e-08
6.219000e+05 1.703985e-08
6.219500e+05 1.529702e-08
6.220000e+05 1.594591e-08
6.220500e+05 1.580309e-08
6.221000e+05 1.592298e-08
6.221500e+05 1.333607e-08
6.222000e+05 1.664726e-08
6.222500e+05 1.533784e-08
6.223000e+05 1.345433e-08
6.223500e+05 1.432791e-08
6.224000e+05 1.683627e-08
6.224500e+05 1.309384e-08
6.225000e+05 1.634045e-08
6.225500e+05 1.456884e-08
6.226000e+05 1.416601e-08
6.226500e+05 1.604011e-08
6.227000e+05 1.508167e-08
6.227500e+05 1.715542e-08
6.228000e+05 1.412288e-08
6.228500e+05 1.520430e-08
6.229000e+05 1.227077e-08
6.229500e+05 1.451975e-08
6.230000e+05 1.235423e-08
6.230500e+05 1.549908e-08
6.231000e+05 1.770092e-08
6.231500e+05 1.862613e-08
6.232000e+05 1.464754e-08
6.232500e+05 1.347523e-08
6.233000e+05 1.194768e-08
6.233500e+05 1.350289e-08
6.234000e+05 1.261642e-08
6.234500e+05 1.392313e-08
6.235000e+05 1.146809e-08
6.235500e+05 1.437213e-08
6.236000e+05 1.547295e-08
6.236500e+05 1.450158e-08
6.237000e+05 1.452077e-08
6.237500e+05 1.432884e-08
6.238000e+05 1.447894e-08
6.238500e+05 1.271979e-08
6.239000e+05 1.394254e-08
6.239500e+05 1.466433e-08
6.240000e+05 1.469601e-08
6.240500e+05 1.317673e-08
6.241000e+05 1.544034e-08
6.241500e+05 1.510915e-08
6.242000e+05 1.338802e-08
6.242500e+05 1.439641e-08
6.243000e+05 1.695650e-08
6.243500e+05 1.703996e-08
6.244000e+05 1.607878e-08
6.244500e+05 1.475827e-08
6.245000e+05 1.470930e-08
6.245500e+05 1.239347e-08
6.246000e+05 1.370584e-08
6.246500e+05 1.348180e-08
6.247000e+05 1.375118e-08
6.247500e+05 1.486176e-08
6.248000e+05 1.385256e-08
6.248500e+05 1.380620e-08
6.249000e+05 1.333959e-08
6.249500e+05 1.232190e-08
6.250000e+05 1.525984e-08
6.250500e+05 1.371465e-08
6.251000e+05 1.354233e-08
6.251500e+05 1.301433e-08
6.252000e+05 1.384308e-08
6.252500e+05 1.189420e-08
6.253000e+05 1.371253e-08
6.253500e+05 1.288007e-08
6.254000e+05 1.596906e-08
6.254500e+05 1.284309e-08
6.255000e+05 1.750121e-08
6.255500e+05 1.449341e-08
6.256000e+05 1.281956e-08
6.256500e+05 1.503267e-08
6.257000e+05 1.350767e-08
6.257500e+05 1.240999e-08
6.258000e+05 1.450625e-08
6.258500e+05 1.410406e-08
6.259000e+05 1.501016e-08
6.259500e+05 1.384741e-08
6.260000e+05 1.372313e-08
6.260500e+05 1.452425e-08
6.261000e+05 1.525827e-08
6.261500e+05 1.199635e-08
6.262000e+05 1.677507e-08
6.262500e+05 1.514823e-08
6.263000e+05 1.247734e-08
6.263500e+05 1.457918e-08
6.264000e+05 1.281683e-08
6.264500e+05 1.403837e-08
6.265000e+05 1.447627e-08
6.265500e+05 1.356148e-08
6.266000e+05 1.635015e-08
6.266500e+05 1.132929e-08
6.267000e+05 1.127589e-08
6.267500e+05 1.347023e-08
6.268000e+05 1.403364e-08
6.268500e+05 1.330401e-08
6.269000e+05 1.279053e-08
6.269500e+05 1.530429e-08
6.270000e+05 1.529946e-08
6.270500e+05 1.665088e-08
6.271000e+05 1.264362e-08
6.271500e+05 1.385036e-08
6.272000e+05 1.292463e-08
6.272500e+05 1.312190e-08
6.273000e+05 1.641976e-08
6.273500e+05 1.298513e-08
6.274000e+05 1.353994e-08
6.274500e+05 1.611469e-08
6.275000e+05 1.553095e-08
6.275500e+05 1.706997e-08
6.276000e+05 1.089849e-08
6.276500e+05 1.349610e-08
6.277000e+05 1.186579e-08
6.277500e+05 1.466216e-08
6.278000e+05 1.325950e-08
6.278500e+05 1.277597e-08
6.279000e+05 1.579768e-08
6.279500e+05 1.221554e-08
6.280000e+05 1.459605e-08
6.280500e+05 1.322303e-08
6.281000e+05 1.217516e-08
6.281500e+05 1.384963e-08
6.282000e+05 1.019926e-08
6.282500e+05 1.522313e-08
6.283000e+05 1.414445e-08
6.283500e+05 1.363284e-08
6.284000e+05 1.300444e-08
6.284500e+05 1.204468e-08
6.285000e+05 1.403298e-08
6.285500e+05 1.380364e-08
6.286000e+05 1.460517e-08
6.286500e+05 1.504841e-08
6.287000e+05 1.327775e-08
6.287500e+05 1.452087e-08
6.288000e+05 1.258967e-08
6.288500e+05 1.199673e-08
6.289000e+05 1.055217e-08
6.289500e+05 1.124828e-08
6.290000e+05 1.292444e-08
6.290500e+05 1.495825e-08
6.291000e+05 1.670958e-08
6.291500e+05 1.703358e-08
6.292000e+05 1.246470e-08
6.292500e+05 1.257192e-08
6.293000e+05 1.333989e-08
6.293500e+05 1.449412e-08
6.294000e+05 1.718359e-08
6.294500e+05 1.165678e-08
6.295000e+05 1.454004e-08
6.295500e+05 1.712030e-08
6.296000e+05 1.382659e-08
6.296500e+05 1.385536e-08
6.297000e+05 1.392443e-08
6.297500e+05 1.127378e-08
6.298000e+05 1.356468e-08
6.298500e+05 1.453517e-08
6.299000e+05 1.381627e-08
6.299500e+05 1.500698e-08
6.300000e+05 1.422017e-08
6.300500e+05 1.582002e-08
6.301000e+05 1.441674e-08
6.301500e+05 1.545310e-08
6.302000e+05 1.352031e-08
6.302500e+05 1.430298e-08
6.303000e+05 1.280661e-08
6.303500e+05 1.231030e-08
6.304000e+05 1.489583e-08
6.304500e+05 1.388258e-08
6.305000e+05 1.301885e-08
6.305500e+05 1.414792e-08
6.306000e+05 1.690645e-08
6.306500e+05 1.309463e-08
6.307000e+05 1.361421e-08
6.307500e+05 1.144200e-08
6.308000e+05 1.293794e-08
6.308500e+05 1.368781e-08
6.309000e+05 1.418652e-08
6.309500e+05 1.374157e-08
6.310000e+05 1.264660e-08
6.310500e+05 1.559571e-08
6.311000e+05 1.168099e-08
6.311500e+05 1.286169e-08
6.312000e+05 1.562683e-08
6.312500e+05 1.567131e-08
6.313000e+05 1.135013e-08
6.313500e+05 1.488711e-08
6.314000e+05 1.179649e-08
6.314500e+05 1.561647e-08
6.315000e+05 1.348173e-08
6.315500e+05 1.259885e-08
6.316000e+05 1.519958e-08
6.316500e+05 1.385284e-08
6.317000e+05 1.299694e-08
6.317500e+05 1.474105e-08
6.318000e+05 1.199773e-08
6.318500e+05 1.560516e-08
6.319000e+05 1.408159e-08
6.319500e+05 1.379163e-08
6.320000e+05 1.076313e-08
6.320500e+05 1.460824e-08
6.321000e+05 1.412867e-08
6.321500e+05 1.402122e-08
6.322000e+05 1.440800e-08
6.322500e+05 1.493813e-08
6.323000e+05 1.580242e-08
6.323500e+05 1.122319e-08
6.324000e+05 1.389665e-08
6.324500e+05 1.632123e-08
6.325000e+05 1.551199e-08
6.325500e+05 1.130601e-08
6.326000e+05 1.428963e-08
6.326500e+05 1.214790e-08
6.327000e+05 1.406820e-08
6.327500e+05 1.598461e-08
6.328000e+05 1.583437e-08
6.328500e+05 1.550136e-08
6.329000e+05 1.464880e-08
6.329500e+05 1.460019e-08
6.330000e+05 1.461021e-08
6.330500e+05 1.554681e-08
6.331000e+05 1.235794e-08
6.331500e+05 1.644127e-08
6.332000e+05 1.492320e-08
6.332500e+05 1.516453e-08
6.333000e+05 1.315547e-08
6.333500e+05 1.287078e-08
6.334000e+05 1.287415e-08
6.334500e+05 1.091354e-08
6.335000e+05 1.538302e-08
6.335500e+05 1.276767e-08
6.336000e+05 1.262617e-08
6.336500e+05 1.387155e-08
6.337000e+05 1.302051e-08
6.337500e+05 1.191858e-08
6.338000e+05 1.368604e-08
6.338500e+05 1.330130e-08
6.339000e+05 1.312194e-08
6.339500e+05 1.399888e-08
6.340000e+05 1.210800e-08
6.340500e+05 1.291728e-08
6.341000e+05 1.236372e-08
6.341500e+05 1.418531e-08
6.342000e+05 1.310769e-08
6.342500e+05 1.537093e-08
6.343000e+05 1.566831e-08
6.343500e+05 1.372138e-08
6.344000e+05 1.219358e-08
6.344500e+05 1.536825e-08
6.345000e+05 1.431729e-08
6.345500e+05 1.575620e-08
6.346000e+05 1.357456e-08
6.346500e+05 1.316715e-08
6.347000e+05 1.601176e-08
6.347500e+05 1.480542e-08
6.348000e+05 1.345244e-08
6.348500e+05 1.517974e-08
6.349000e+05 1.330008e-08
6.349500e+05 1.382938e-08
6.350000e+05 1.468331e-08
6.350500e+05 1.238878e-08
6.351000e+05 1.272614e-08
6.351500e+05 1.022894e-08
6.352000e+05 1.478708e-08
6.352500e+05 1.801997e-08
6.353000e+05 1.319871e-08
6.353500e+05 1.316314e-08
6.354000e+05 1.150975e-08
6.354500e+05 1.251965e-08
6.355000e+05 1.143302e-08
6.355500e+05 1.297933e-08
6.356000e+05 1.636875e-08
6.356500e+05 1.602300e-08
6.357000e+05 1.350466e-08
6.357500e+05 1.298945e-08
6.358000e+05 1.393356e-08
6.358500e+05 1.329219e-08
6.359000e+05 1.424752e-08
6.359500e+05 1.516209e-08
6.360000e+05 1.272985e-08
6.360500e+05 1.259741e-08
6.361000e+05 1.259241e-08
6.361500e+05 1.466869e-08
6.362000e+05 1.228996e-08
6.362500e+05 1.565472e-08
6.363000e+05 1.319461e-08
6.363500e+05 1.493404e-08
6.364000e+05 1.177607e-08
6.364500e+05 1.553506e-08
6.365000e+05 1.121723e-08
6.365500e+05 1.736576e-08
6.366000e+05 1.495108e-08
6.366500e+05 1.384617e-08
6.367000e+05 1.356651e-08
6.367500e+05 1.389138e-08
6.368000e+05 1.549214e-08
6.368500e+05 1.366685e-08
6.369000e+05 1.596637e-08
6.369500e+05 1.342660e-08
6.370000e+05 1.417534e-08
6.370500e+05 1.645740e-08
6.371000e+05 1.322297e-08
6.371500e+05 1.584394e-08
6.372000e+05 1.238842e-08
6.372500e+05 1.288672e-08
6.373000e+05 1.304443e-08
6.373500e+05 1.527611e-08
6.374000e+05 1.582554e-08
6.374500e+05 1.476647e-08
6.375000e+05 1.350055e-08
6.375500e+05 1.316246e-08
6.376000e+05 1.274345e-08
6.376500e+05 1.505568e-08
6.377000e+05 1.327875e-08
6.377500e+05 1.472195e-08
6.378000e+05 1.223561e-08
6.378500e+05 1.155036e-08
6.379000e+05 1.359022e-08
6.379500e+05 1.108245e-08
6.380000e+05 1.134653e-08
6.380500e+05 1.297777e-08
6.381000e+05 1.395839e-08
6.381500e+05 1.233062e-08
6.382000e+05 1.293614e-08
6.382500e+05 1.518603e-08
6.383000e+05 1.263204e-08
6.383500e+05 1.218575e-08
6.384000e+05 1.321507e-08
6.384500e+05 1.251195e-08
6.385000e+05 1.381618e-08
6.385500e+05 1.304679e-08
6.386000e+05 1.611211e-08
6.386500e+05 1.183940e-08
6.387000e+05 1.492399e-08
6.387500e+05 1.131382e-08
6.388000e+05 1.241134e-08
6.388500e+05 1.054993e-08
6.389000e+05 1.413088e-08
6.389500e+05 1.243200e-08
6.390000e+05 1.128838e-08
6.390500e+05 1.261690e-08
6.391000e+05 1.130341e-08
6.391500e+05 1.332590e-08
6.392000e+05 1.330311e-08
6.392500e+05 1.540256e-08
6.393000e+05 1.170757e-08
6.393500e+05 1.484447e-08
6.394000e+05 1.345017e-08
6.394500e+05 1.351737e-08
6.395000e+05 1.006973e-08
6.395500e+05 1.792366e-08
6.396000e+05 1.463301e-08
6.396500e+05 1.451973e-08
6.397000e+05 1.244354e-08
6.397500e+05 1.636828e-08
6.398000e+05 1.287083e-08
6.398500e+05 1.498161e-08
6.399000e+05 1.594344e-08
6.399500e+05 1.234956e-08
6.400000e+05 9.387057e-09
6.400500e+05 1.163149e-08
6.401000e+05 1.409710e-08
6.401500e+05 1.471434e-08
6.402000e+05 1.309821e-08
6.402500e+05 1.261108e-08
6.403000e+05 1.381356e-08
6.403500e+05 1.302139e-08
6.404000e+05 1.333354e-08
6.404500e+05 1.892327e-08
6.405000e+05 1.428262e-08
6.405500e+05 1.199177e-08
6.406000e+05 1.583195e-08
6.406500e+05 1.211040e-08
6.407000e+05 1.243507e-08
6.407500e+05 1.274519e-08
6.408000e+05 1.350020e-08
6.408500e+05 1.028329e-08
6.409000e+05 1.455292e-08
6.409500e+05 1.228738e-08
6.410000e+05 1.264012e-08
6.410500e+05 1.203697e-08
6.411000e+05 1.186673e-08
6.411500e+05 1.306365e-08
6.412000e+05 1.483315e-08
6.412500e+05 1.508452e-08
6.413000e+05 1.358466e-08
6.413500e+05 1.309447e-08
6.414000e+05 1.328879e-08
6.414500e+05 1.257135e-08
6.415000e+05 1.453285e-08
6.415500e+05 1.260055e-08
6.416000e+05 1.473788e-08
6.416500e+05 1.320330e-08
6.417000e+05 1.475266e-08
6.417500e+05 1.320821e-08
6.418000e+05 1.407338e-08
6.418500e+05 1.437180e-08
6.419000e+05 1.243486e-08
6.419500e+05 1.364372e-08
6.420000e+05 1.647299e-08
6.420500e+05 1.481909e-08
6.421000e+05 1.330139e-08
6.421500e+05 1.508023e-08
6.422000e+05 1.489913e-08
6.422500e+05 1.488566e-08
6.423000e+05 1.470292e-08
6.423500e+05 1.317980e-08
6.424000e+05 1.319339e-08
6.424500e+05 1.391263e-08
6.425000e+05 1.216038e-08
6.425500e+05 1.621416e-08
6.426000e+05 1.484534e-08
6.426500e+05 1.449280e-08
6.427000e+05 1.202939e-08
6.427500e+05 1.338874e-08
6.428000e+05 1.595767e-08
6.428500e+05 1.497764e-08
6.429000e+05 1.057070e-08
6.429500e+05 1.417753e-08
6.430000e+05 1.446463e-08
6.430500e+05 1.206681e-08
6.431000e+05 1.286771e-08
6.431500e+05 1.588226e-08
6.432000e+05 1.383452e-08
6.432500e+05 1.265087e-08
6.433000e+05 1.322285e-08
6.433500e+05 1.423483e-08
6.434000e+05 1.367158e-08
6.434500e+05 1.157608e-08
6.435000e+05 1.330538e-08
6.435500e+05 1.214994e-08
6.436000e+05 1.371959e-08
6.436500e+05 1.271777e-08
6.437000e+05 1.313873e-08
6.437500e+05 1.139797e-08
6.438000e+05 1.441565e-08
6.438500e+05 1.153485e-08
6.439000e+05 1.162647e-08
6.439500e+05 1.413802e-08
6.440000e+05 1.546222e-08
6.440500e+05 1.106807e-08
6.441000e+05 1.029239e-08
6.441500e+05 1.424459e-08
6.442000e+05 1.243913e-08
6.442500e+05 1.163253e-08
6.443000e+05 1.266831e-08
6.443500e+05 1.276558e-08
6.444000e+05 1.369380e-08
6.444500e+05 1.407808e-08
6.445000e+05 1.187965e-08
6.445500e+05 1.460260e-08
6.446000e+05 1.172489e-08
6.446500e+05 1.271353e-08
6.447000e+05 1.291202e-08
6.447500e+05 1.664956e-08
6.448000e+05 1.440472e-08
6.448500e+05 1.708940e-08
6.449000e+05 1.773888e-08
6.449500e+05 1.289333e-08
6.450000e+05 1.569612e-08
6.450500e+05 1.283071e-08
6.451000e+05 1.385672e-08
6.451500e+05 1.415806e-08
6.452000e+05 1.245533e-08
6.452500e+05 1.201592e-08
6.453000e+05 1.367125e-08
6.453500e+05 1.062272e-08
6.454000e+05 1.326738e-08
6.454500e+05 1.668863e-08
6.455000e+05 1.489693e-08
6.455500e+05 1.535566e-08
6.456000e+05 1.322382e-08
6.456500e+05 1.412092e-08
6.457000e+05 1.596012e-08
6.457500e+05 1.279301e-08
6.458000e+05 1.028664e-08
6.458500e+05 1.423067e-08
6.459000e+05 1.426727e-08
6.459500e+05 1.343981e-08
6.460000e+05 1.244223e-08
6.460500e+05 1.163225e-08
6.461000e+05 1.086764e-08
6.461500e+05 1.550705e-08
6.462000e+05 1.383496e-08
6.462500e+05 1.245958e-08
6.463000e+05 1.201715e-08
6.463500e+05 1.416069e-08
6.464000e+05 1.335836e-08
6.464500e+05 1.346340e-08
6.465000e+05 1.269372e-08
6.465500e+05 1.289028e-08
6.466000e+05 1.208696e-08
6.466500e+05 1.339605e-08
6.467000e+05 1.210357e-08
6.467500e+05 1.300092e-08
6.468000e+05 1.195387e-08
6.468500e+05 1.238450e-08
6.469000e+05 1.324352e-08
6.469500e+05 1.399075e-08
6.470000e+05 1.313391e-08
6.470500e+05 1.047306e-08
6.471000e+05 1.154488e-08
6.471500e+05 1.504873e-08
6.472000e+05 1.064826e-08
6.472500e+05 1.529899e-08
6.473000e+05 1.393485e-08
6.473500e+05 1.061266e-08
6.474000e+05 1.333644e-08
6.474500e+05 1.287462e-08
6.475000e+05 1.015495e-08
6.475500e+05 1.049268e-08
6.476000e+05 1.532982e-08
6.476500e+05 1.542923e-08
6.477000e+05 1.050952e-08
6.477500e+05 1.247636e-08
6.478000e+05 1.407021e-08
6.478500e+05 1.449670e-08
6.479000e+05 1.150111e-08
6.479500e+05 1.548919e-08
6.480000e+05 1.455916e-08
6.480500e+05 1.566430e-08
6.481000e+05 1.505564e-08
6.481500e+05 1.538851e-08
6.482000e+05 1.527337e-08
6.482500e+05 1.112385e-08
6.483000e+05 1.303215e-08
6.483500e+05 1.378953e-08
6.484000e+05 1.341313e-08
6.484500e+05 1.525550e-08
6.485000e+05 1.268969e-08
6.485500e+05 1.366384e-08
6.486000e+05 1.326287e-08
6.486500e+05 1.743899e-08
6.487000e+05 1.428504e-08
6.487500e+05 1.047282e-08
6.488000e+05 1.373448e-08
6.488500e+05 1.438127e-08
6.489000e+05 1.449447e-08
6.489500e+05 1.186789e-08
6.490000e+05 1.327064e-08
6.490500e+05 1.421874e-08
6.491000e+05 1.314241e-08
6.491500e+05 1.175836e-08
6.492000e+05 1.293163e-08
6.492500e+05 1.269806e-08
6.493000e+05 1.242820e-08
6.493500e+05 1.281636e-08
6.494000e+05 1.604005e-08
6.494500e+05 1.414642e-08
6.495000e+05 1.514085e-08
6.495500e+05 1.124209e-08
6.496000e+05 1.235256e-08
6.496500e+05 1.667336e-08
6.497000e+05 1.232499e-08
6.497500e+05 1.315520e-08
6.498000e+05 1.427030e-08
6.498500e+05 1.253304e-08
6.499000e+05 1.254066e-08
6.499500e+05 1.321416e-08
6.500000e+05 1.256582e-08
6.500500e+05 1.512619e-08
6.501000e+05 1.242327e-08
6.501500e+05 1.212842e-08
6.502000e+05 1.293084e-08
6.502500e+05 1.568431e-08
6.503000e+05 1.492600e-08
6.503500e+05 1.420875e-08
6.504000e+05 1.270339e-08
6.504500e+05 1.136394e-08
6.505000e+05 1.439368e-08
6.505500e+05 1.413045e-08
6.506000e+05 1.123851e-08
6.506500e+05 1.082439e-08
6.507000e+05 1.420134e-08
6.507500e+05 1.521700e-08
6.508000e+05 1.303229e-08
6.508500e+05 1.299021e-08
6.509000e+05 1.085534e-08
6.509500e+05 1.241033e-08
6.510000e+05 1.322379e-08
6.510500e+05 1.349033e-08
6.511000e+05 1.212370e-08
6.511500e+05 1.194036e-08
6.512000e+05 1.287677e-08
6.512500e+05 1.328799e-08
6.513000e+05 1.348843e-08
6.513500e+05 1.213292e-08
6.514000e+05 1.327684e-08
6.514500e+05 1.105984e-08
6.515000e+05 1.222647e-08
6.515500e+05 1.267727e-08
6.516000e+05 1.250035e-08
6.516500e+05 1.190400e-08
6.517000e+05 1.126715e-08
6.517500e+05 1.170870e-08
6.518000e+05 1.413416e-08
6.518500e+05 1.348172e-08
6.519000e+05 1.366292e-08
6.519500e+05 1.471893e-08
6.520000e+05 1.433365e-08
6.520500e+05 1.276217e-08
6.521000e+05 1.369865e-08
6.521500e+05 1.480537e-08
6.522000e+05 1.703830e-08
6.522500e+05 1.427285e-08
6.523000e+05 1.344238e-08
6.523500e+05 1.186526e-08
6.524000e+05 1.511219e-08
6.524500e+05 1.238782e-08
6.525000e+05 1.574061e-08
6.525500e+05 1.203834e-08
6.526000e+05 1.275965e-08
6.526500e+05 1.253573e-08
6.527000e+05 1.224219e-08
6.527500e+05 1.284303e-08
6.528000e+05 1.468964e-08
6.528500e+05 1.170804e-08
6.529000e+05 1.103742e-08
6.529500e+05 1.442401e-08
6.530000e+05 1.322409e-08
6.530500e+05 1.170087e-08
6.531000e+05 1.521357e-08
6.531500e+05 1.531271e-08
6.532000e+05 1.582767e-08
6.532500e+05 1.425658e-08
6.533000e+05 1.377216e-08
6.533500e+05 1.246480e-08
6.534000e+05 1.229318e-08
6.534500e+05 1.236525e-08
6.535000e+05 1.220072e-08
6.535500e+05 1.404513e-08
6.536000e+05 1.322616e-08
6.536500e+05 1.242302e-08
6.537000e+05 1.340843e-08
6.537500e+05 1.406287e-08
6.538000e+05 1.530581e-08
6.538500e+05 1.364528e-08
6.539000e+05 1.504978e-08
6.539500e+05 1.249718e-08
6.540000e+05 1.270741e-08
6.540500e+05 1.355723e-08
6.541000e+05 1.252161e-08
6.541500e+05 1.574783e-08
6.542000e+05 1.420627e-08
6.542500e+05 1.288639e-08
6.543000e+05 1.477310e-08
6.543500e+05 1.119760e-08
6.544000e+05 1.350711e-08
6.544500e+05 1.291345e-08
6.545000e+05 1.177292e-08
6.545500e+05 1.323227e-08
6.546000e+05 1.272444e-08
6.546500e+05 1.442912e-08
6.547000e+05 1.412575e-08
6.547500e+05 1.386219e-08
6.548000e+05 1.459973e-08
6.548500e+05 1.436781e-08
6.549000e+05 1.187327e-08
6.549500e+05 1.448264e-08
6.550000e+05 1.301830e-08
6.550500e+05 1.272317e-08
6.551000e+05 1.403261e-08
6.551500e+05 1.183304e-08
6.552000e+05 1.437916e-08
6.552500e+05 1.058083e-08
6.553000e+05 1.341060e-08
6.553500e+05 1.498495e-08
6.554000e+05 1.314435e-08
6.554500e+05 1.295808e-08
6.555000e+05 1.096159e-08
6.555500e+05 1.383585e-08
6.556000e+05 1.488321e-08
6.556500e+05 1.609265e-08
6.557000e+05 1.169031e-08
6.557500e+05 1.380389e-08
6.558000e+05 1.423302e-08
6.558500e+05 1.247777e-08
6.559000e+05 1.534532e-08
6.559500e+05 1.356814e-08
6.560000e+05 1.204396e-08
6.560500e+05 1.390741e-08
6.561000e+05 1.603306e-08
6.561500e+05 1.346767e-08
6.562000e+05 1.418562e-08
6.562500e+05 1.478281e-08
6.563000e+05 1.311236e-08
6.563500e+05 1.513367e-08
6.564000e+05 1.404539e-08
6.564500e+05 1.337844e-08
6.565000e+05 1.137854e-08
6.565500e+05 1.123531e-08
6.566000e+05 1.229404e-08
6.566500e+05 1.127609e-08
6.567000e+05 1.007342e-08
6.567500e+05 1.216809e-08
6.568000e+05 1.215123e-08
6.568500e+05 1.469291e-08
6.569000e+05 1.315468e-08
6.569500e+05 1.211760e-08
6.570000e+05 1.253183e-08
6.570500e+05 1.350631e-08
6.571000e+05 1.249936e-08
6.571500e+05 1.323335e-08
6.572000e+05 1.391791e-08
6.572500e+05 1.199328e-08
6.573000e+05 1.423005e-08
6.573500e+05 1.528864e-08
6.574000e+05 1.359901e-08
6.574500e+05 1.479477e-08
6.575000e+05 1.299683e-08
6.575500e+05 1.440861e-08
6.576000e+05 1.197757e-08
6.576500e+05 1.298801e-08
6.577000e+05 1.482985e-08
6.577500e+05 1.204291e-08
6.578000e+05 1.177599e-08
6.578500e+05 1.429718e-08
6.579000e+05 1.201803e-08
6.579500e+05 1.263544e-08
6.580000e+05 1.638684e-08
6.580500e+05 1.435827e-08
6.581000e+05 1.122637e-08
6.581500e+05 1.083052e-08
6.582000e+05 1.326277e-08
6.582500e+05 1.490342e-08
6.583000e+05 1.600070e-08
6.583500e+05 1.304469e-08
6.584000e+05 1.654436e-08
6.584500e+05 1.163133e-08
6.585000e+05 1.344300e-08
6.585500e+05 1.368162e-08
6.586000e+05 1.217469e-08
6.586500e+05 1.229216e-08
6.587000e+05 1.306032e-08
6.587500e+05 1.197525e-08
6.588000e+05 9.926327e-09
6.588500e+05 1.011203e-08
6.589000e+05 1.058979e-08
6.589500e+05 1.139274e-08
6.590000e+05 1.439772e-08
6.590500e+05 1.122416e-08
6.591000e+05 1.301052e-08
6.591500e+05 1.394265e-08
6.592000e+05 1.207520e-08
6.592500e+05 1.194064e-08
6.593000e+05 1.441642e-08
6.593500e+05 1.458198e-08
6.594000e+05 1.129129e-08
6.594500e+05 1.172802e-08
6.595000e+05 1.203193e-08
6.595500e+05 1.356497e-08
6.596000e+05 1.566543e-08
6.596500e+05 1.038723e-08
6.597000e+05 1.509256e-08
6.597500e+05 1.577304e-08
6.598000e+05 1.236792e-08
6.598500e+05 1.062736e-08
6.599000e+05 1.261782e-08
6.599500e+05 1.172986e-08
6.600000e+05 1.216588e-08
6.600500e+05 1.224541e-08
6.601000e+05 1.010450e-08
6.601500e+05 1.263185e-08
6.602000e+05 1.197453e-08
6.602500e+05 1.552868e-08
6.603000e+05 1.470111e-08
6.603500e+05 1.359339e-08
6.604000e+05 1.460447e-08
6.604500e+05 1.550615e-08
6.605000e+05 1.278049e-08
6.605500e+05 1.105156e-08
6.606000e+05 1.432445e-08
6.606500e+05 1.075579e-08
6.607000e+05 1.226389e-08
6.607500e+05 9.001064e-09
6.608000e+05 1.064077e-08
6.608500e+05 1.622761e-08
6.609000e+05 1.250903e-08
6.609500e+05 1.142798e-08
6.610000e+05 9.988585e-09
6.610500e+05 1.341438e-08
6.611000e+05 1.523079e-08
6.611500e+05 1.387957e-08
6.612000e+05 1.439404e-08
6.612500e+05 1.632219e-08
6.613000e+05 1.514904e-08
6.613500e+05 1.244325e-08
6.614000e+05 1.490247e-08
6.614500e+05 1.374810e-08
6.615000e+05 1.684990e-08
6.615500e+05 1.079374e-08
6.616000e+05 1.280964e-08
6.616500e+05 1.463420e-08
6.617000e+05 1.110922e-08
6.617500e+05 1.250650e-08
6.618000e+05 1.283289e-08
6.618500e+05 1.265647e-08
6.619000e+05 1.211583e-08
6.619500e+05 1.189441e-08
6.620000e+05 1.607599e-08
6.620500e+05 1.347764e-08
6.621000e+05 1.120143e-08
6.621500e+05 1.280011e-08
6.622000e+05 1.181781e-08
6.622500e+05 1.409707e-08
6.623000e+05 1.374874e-08
6.623500e+05 1.206078e-08
6.624000e+05 1.189226e-08
6.624500e+05 1.133464e-08
6.625000e+05 1.397384e-08
6.625500e+05 1.446095e-08
6.626000e+05 1.276938e-08
6.626500e+05 1.107159e-08
6.627000e+05 1.352234e-08
6.627500e+05 1.235877e-08
6.628000e+05 1.372576e-08
6.628500e+05 1.298831e-08
6.629000e+05 1.362199e-08
6.629500e+05 1.415253e-08
6.630000e+05 1.360508e-08
6.630500e+05 1.246909e-08
6.631000e+05 1.164898e-08
6.631500e+05 1.562507e-08
6.632000e+05 1.297028e-08
6.632500e+05 1.446380e-08
6.633000e+05 1.358874e-08
6.633500e+05 1.080239e-08
6.634000e+05 1.195645e-08
6.634500e+05 1.280747e-08
6.635000e+05 1.039381e-08
6.635500e+05 1.160417e-08
6.636000e+05 1.043545e-08
6.636500e+05 1.017853e-08
6.637000e+05 1.191671e-08
6.637500e+05 1.376293e-08
6.638000e+05 1.058340e-08
6.638500e+05 1.358569e-08
6.639000e+05 1.492586e-08
6.639500e+05 1.196121e-08
6.640000e+05 1.061856e-08
6.640500e+05 1.139924e-08
6.641000e+05 1.169922e-08
6.641500e+05 1.480094e-08
6.642000e+05 1.271070e-08
6.642500e+05 1.303187e-08
6.643000e+05 1.266653e-08
6.643500e+05 1.058617e-08
6.644000e+05 1.259709e-08
6.644500e+05 1.199735e-08
6.645000e+05 1.054186e-08
6.645500e+05 1.251703e-08
6.646000e+05 1.046188e-08
6.646500e+05 1.285691e-08
6.647000e+05 1.088675e-08
6.647500e+05 1.098856e-08
6.648000e+05 1.229422e-08
6.648500e+05 1.111897e-08
6.649000e+05 1.367352e-08
6.649500e+05 1.411446e-08
6.650000e+05 1.292422e-08
6.650500e+05 1.033496e-08
6.651000e+05 1.002008e-08
6.651500e+05 1.476645e-08
6.652000e+05 1.055980e-08
6.652500e+05 1.040712e-08
6.653000e+05 1.351842e-08
6.653500e+05 1.321173e-08
6.654000e+05 1.126275e-08
6.654500e+05 1.437041e-08
6.655000e+05 1.354151e-08
6.655500e+05 1.391603e-08
6.656000e+05 1.209986e-08
6.656500e+05 1.388434e-08
6.657000e+05 1.246617e-08
6.657500e+05 1.383940e-08
6.658000e+05 1.311147e-08
6.658500e+05 1.195529e-08
6.659000e+05 1.495682e-08
6.659500e+05 1.097244e-08
6.660000e+05 1.459394e-08
6.660500e+05 1.395686e-08
6.661000e+05 9.110801e-09
6.661500e+05 1.256024e-08
6.662000e+05 1.319048e-08
6.662500e+05 1.388936e-08
6.663000e+05 1.319395e-08
6.663500e+05 9.888845e-09
6.664000e+05 1.268322e-08
6.664500e+05 1.113690e-08
6.665000e+05 1.390527e-08
6.665500e+05 1.072795e-08
6.666000e+05 1.379240e-08
6.666500e+05 1.190821e-08
6.667000e+05 1.440005e-08
6.667500e+05 1.410247e-08
6.668000e+05 1.177389e-08
6.668500e+05 1.279884e-08
6.669000e+05 1.065023e-08
6.669500e+05 1.329036e-08
6.670000e+05 1.327878e-08
6.670500e+05 1.106756e-08
6.671000e+05 1.250638e-08
6.671500e+05 1.342440e-08
6.672000e+05 1.193105e-08
6.672500e+05 1.254514e-08
6.673000e+05 1.262466e-08
6.673500e+05 1.468535e-08
6.674000e+05 1.045489e-08
6.674500e+05 1.239181e-08
6.675000e+05 1.099791e-08
6.675500e+05 1.414011e-08
6.676000e+05 1.347267e-08
6.676500e+05 1.379475e-08
6.677000e+05 9.927277e-09
6.677500e+05 1.139957e-08
6.678000e+05 1.368982e-08
6.678500e+05 1.440895e-08
6.679000e+05 1.316949e-08
6.679500e+05 1.458302e-08
6.680000e+05 1.129088e-08
6.680500e+05 1.495913e-08
6.681000e+05 1.424267e-08
6.681500e+05 1.310557e-08
6.682000e+05 1.155231e-08
6.682500e+05 1.475537e-08
6.683000e+05 1.360555e-08
6.683500e+05 1.248890e-08
6.684000e+05 1.123743e-08
6.684500e+05 1.179277e-08
6.685000e+05 1.081629e-08
6.685500e+05 1.374708e-08
6.686000e+05 1.550155e-08
6.686500e+05 1.418168e-08
6.687000e+05 1.252214e-08
6.687500e+05 1.252017e-08
6.688000e+05 1.471743e-08
6.688500e+05 1.246921e-08
6.689000e+05 1.383282e-08
6.689500e+05 1.338952e-08
6.690000e+05 1.249084e-08
6.690500e+05 1.215462e-08
6.691000e+05 1.368735e-08
6.691500e+05 1.151433e-08
6.692000e+05 1.365344e-08
6.692500e+05 1.356489e-08
6.693000e+05 1.300824e-08
6.693500e+05 1.286886e-08
6.694000e+05 1.026589e-08
6.694500e+05 1.429932e-08
6.695000e+05 1.312755e-08
6.695500e+05 1.073148e-08
6.696000e+05 1.351539e-08
6.696500e+05 1.134823e-08
6.697000e+05 1.219284e-08
6.697500e+05 1.451928e-08
6.698000e+05 1.089515e-08
6.698500e+05 1.143850e-08
6.699000e+05 1.194497e-08
6.699500e+05 1.255655e-08
6.700000e+05 1.159786e-08
6.700500e+05 1.155630e-08
6.701000e+05 1.212397e-08
6.701500e+05 1.426411e-08
6.702000e+05 1.610957e-08
6.702500e+05 1.124966e-08
6.703000e+05 1.255889e-08
6.703500e+05 1.216333e-08
6.704000e+05 1.062546e-08
6.704500e+05 1.283293e-08
6.705000e+05 1.382094e-08
6.705500e+05 1.205093e-08
6.706000e+05 9.855312e-09
6.706500e+05 1.251061e-08
6.707000e+05 9.718783e-09
6.707500e+05 1.259779e-08
6.708000e+05 1.085661e-08
6.708500e+05 9.287730e-09
6.709000e+05 1.098232e-08
6.709500e+05 1.331050e-08
6.710000e+05 1.240067e-08
6.710500e+05 1.386361e-08
6.711000e+05 1.298915e-08
6.711500e+05 1.265493e-08
6.712000e+05 1.100662e-08
6.712500e+05 1.108164e-08
6.713000e+05 1.226364e-08
6.713500e+05 9.046616e-09
6.714000e+05 1.311643e-08
6.714500e+05 1.384374e-08
6.715000e+05 1.131384e-08
6.715500e+05 1.194279e-08
6.716000e+05 1.198163e-08
6.716500e+05 9.724076e-09
6.717000e+05 1.053996e-08
6.717500e+05 1.286573e-08
6.718000e+05 1.276401e-08
6.718500e+05 1.217578e-08
6.719000e+05 1.097985e-08
6.719500e+05 1.374015e-08
6.720000e+05 1.009660e-08
6.720500e+05 1.100831e-08
6.721000e+05 1.193239e-08
6.721500e+05 1.051733e-08
6.722000e+05 1.300523e-08
6.722500e+05 1.401641e-08
6.723000e+05 9.842879e-09
6.723500e+05 1.197728e-08
6.724000e+05 1.234102e-08
6.724500e+05 1.168332e-08
6.725000e+05 1.453769e-08
6.725500e+05 1.309249e-08
6.726000e+05 1.470855e-08
6.726500e+05 1.694597e-08
6.727000e+05 1.388612e-08
6.727500e+05 1.211754e-08
6.728000e+05 1.108123e-08
6.728500e+05 1.051119e-08
6.729000e+05 1.310100e-08
6.729500e+05 1.108108e-08
6.730000e+05 1.295485e-08
6.730500e+05 1.326499e-08
6.731000e+05 1.124389e-08
6.731500e+05 1.260023e-08
6.732000e+05 1.144073e-08
6.732500e+05 1.431171e-08
6.733000e+05 1.116098e-08
6.733500e+05 1.242182e-08
6.734000e+05 1.421048e-08
6.734500e+05 1.098982e-08
6.735000e+05 1.451064e-08
6.735500e+05 1.245971e-08
6.736000e+05 1.367228e-08
6.736500e+05 1.030386e-08
6.737000e+05 1.285137e-08
6.737500e+05 1.388974e-08
6.738000e+05 1.404427e-08
6.738500e+05 1.232822e-08
6.739000e+05 1.128507e-08
6.739500e+05 1.260482e-08
6.740000e+05 1.321103e-08
6.740500e+05 9.891317e-09
6.741000e+05 1.126805e-08
6.741500e+05 1.204007e-08
6.742000e+05 1.396586e-08
6.742500e+05 1.137939e-08
6.743000e+05 1.257275e-08
6.743500e+05 9.804814e-09
6.744000e+05 1.254112e-08
6.744500e+05 1.005271e-08
6.745000e+05 1.090409e-08
6.745500e+05 1.198314e-08
6.746000e+05 1.155769e-08
6.746500e+05 1.541924e-08
6.747000e+05 1.361079e-08
6.747500e+05 1.270145e-08
6.748000e+05 1.170222e-08
6.748500e+05 1.131470e-08
6.749000e+05 1.492770e-08
6.749500e+05 1.289242e-08
6.750000e+05 1.042547e-08
6.750500e+05 1.154200e-08
6.751000e+05 1.268532e-08
6.751500e+05 1.144755e-08
6.752000e+05 1.106987e-08
6.752500e+05 1.059421e-08
6.753000e+05 1.188717e-08
6.753500e+05 1.072637e-08
6.754000e+05 1.214209e-08
6.754500e+05 1.431550e-08
6.755000e+05 1.240552e-08
6.755500e+05 1.203524e-08
6.756000e+05 1.228344e-08
6.756500e+05 1.289440e-08
6.757000e+05 1.241854e-08
6.757500e+05 1.287250e-08
6.758000e+05 1.102552e-08
6.758500e+05 1.214150e-08
6.759000e+05 1.451347e-08
6.759500e+05 1.144801e-08
6.760000e+05 1.124216e-08
6.760500e+05 1.081717e-08
6.761000e+05 1.275733e-08
6.761500e+05 1.405958e-08
6.762000e+05 1.124554e-08
6.762500e+05 1.000663e-08
6.763000e+05 1.353705e-08
6.763500e+05 1.347388e-08
6.764000e+05 1.192491e-08
6.764500e+05 1.128326e-08
6.765000e+05 1.005901e-08
6.765500e+05 1.217572e-08
6.766000e+05 1.057019e-08
6.766500e+05 1.331623e-08
6.767000e+05 1.172648e-08
6.767500e+05 1.182242e-08
6.768000e+05 1.322056e-08
6.768500e+05 1.347513e-08
6.769000e+05 1.306333e-08
6.769500e+05 1.348867e-08
6.770000e+05 1.154846e-08
6.770500e+05 9.300921e-09
6.771000e+05 1.198935e-08
6.771500e+05 1.230243e-08
6.772000e+05 1.340533e-08
6.772500e+05 1.578825e-08
6.773000e+05 1.169174e-08
6.773500e+05 1.008858e-08
6.774000e+05 1.002197e-08
6.774500e+05 1.193806e-08
6.775000e+05 1.253681e-08
6.775500e+05 1.182185e-08
6.776000e+05 1.154126e-08
6.776500e+05 1.062944e-08
6.777000e+05 1.150952e-08
6.777500e+05 1.132597e-08
6.778000e+05 1.272907e-08
6.778500e+05 1.389126e-08
6.779000e+05 1.552707e-08
6.779500e+05 1.172936e-08
6.780000e+05 1.136254e-08
6.780500e+05 1.334094e-08
6.781000e+05 1.399058e-08
6.781500e+05 1.005227e-08
6.782000e+05 1.127559e-08
6.782500e+05 1.205252e-08
6.783000e+05 1.317354e-08
6.783500e+05 1.443596e-08
6.784000e+05 1.179150e-08
6.784500e+05 1.107571e-08
6.785000e+05 1.434317e-08
6.785500e+05 1.261742e-08
6.786000e+05 1.511598e-08
6.786500e+05 1.154209e-08
6.787000e+05 1.321274e-08
6.787500e+05 1.257153e-08
6.788000e+05 1.200543e-08
6.788500e+05 1.307664e-08
6.789000e+05 1.358542e-08
6.789500e+05 1.112116e-08
6.790000e+05 1.235406e-08
6.790500e+05 1.128861e-08
6.791000e+05 1.227312e-08
6.791500e+05 1.231440e-08
6.792000e+05 1.373651e-08
6.792500e+05 1.502486e-08
6.793000e+05 9.842240e-09
6.793500e+05 1.258263e-08
6.794000e+05 1.062944e-08
6.794500e+05 1.075244e-08
6.795000e+05 1.072084e-08
6.795500e+05 1.061290e-08
6.796000e+05 1.206791e-08
6.796500e+05 1.146952e-08
6.797000e+05 1.169642e-08
6.797500e+05 1.178074e-08
6.798000e+05 1.358272e-08
6.798500e+05 1.111106e-08
6.799000e+05 1.337371e-08
6.799500e+05 1.063825e-08
6.800000e+05 1.303661e-08
6.800500e+05 1.138726e-08
6.801000e+05 1.075543e-08
6.801500e+05 1.148832e-08
6.802000e+05 1.363035e-08
6.802500e+05 1.277778e-08
6.803000e+05 1.231222e-08
6.803500e+05 1.077477e-08
6.804000e+05 1.210919e-08
6.804500e+05 1.137959e-08
6.805000e+05 9.772424e-09
6.805500e+05 1.309642e-08
6.806000e+05 1.253989e-08
6.806500e+05 1.386458e-08
6.807000e+05 1.168674e-08
6.807500e+05 9.448755e-09
6.808000e+05 1.247816e-08
6.808500e+05 1.090607e-08
6.809000e+05 1.234632e-08
6.809500e+05 9.729446e-09
6.810000e+05 1.438316e-08
6.810500e+05 1.346120e-08
6.811000e+05 1.272856e-08
6.811500e+05 1.081051e-08
6.812000e+05 1.098717e-08
6.812500e+05 1.228924e-08
6.813000e+05 9.733060e-09
6.813500e+05 1.278716e-08
6.814000e+05 1.243744e-08
6.814500e+05 1.111255e-08
6.815000e+05 1.229439e-08
6.815500e+05 1.242284e-08
6.816000e+05 1.133369e-08
6.816500e+05 1.347070e-08
6.817000e+05 1.116850e-08
6.817500e+05 1.346285e-08
6.818000e+05 1.242891e-08
6.818500e+05 1.146692e-08
6.819000e+05 1.066369e-08
6.819500e+05 1.428746e-08
6.820000e+05 1.470858e-08
6.820500e+05 1.094241e-08
6.821000e+05 1.123940e-08
6.821500e+05 1.320170e-08
6.822000e+05 1.220220e-08
6.822500e+05 1.127931e-08
6.823000e+05 1.295446e-08
6.823500e+05 1.170408e-08
6.824000e+05 1.247575e-08
6.824500e+05 1.155201e-08
6.825000e+05 1.058433e-08
6.825500e+05 1.107701e-08
6.826000e+05 1.192755e-08
6.826500e+05 1.292859e-08
6.827000e+05 1.230839e-08
6.827500e+05 1.129775e-08
6.828000e+05 1.134412e-08
6.828500e+05 9.766678e-09
6.829000e+05 9.906962e-09
6.829500e+05 1.385479e-08
6.830000e+05 1.309164e-08
6.830500e+05 1.231638e-08
6.831000e+05 1.276580e-08
6.831500e+05 1.206591e-08
6.832000e+05 1.031793e-08
6.832500e+05 1.439690e-08
6.833000e+05 1.281010e-08
6.833500e+05 1.326431e-08
6.834000e+05 1.353645e-08
6.834500e+05 1.104129e-08
6.835000e+05 1.145348e-08
6.835500e+05 1.097160e-08
6.836000e+05 1.088572e-08
6.836500e+05 1.053811e-08
6.837000e+05 1.313243e-08
6.837500e+05 1.077303e-08
6.838000e+05 1.308016e-08
6.838500e+05 1.101942e-08
6.839000e+05 1.242049e-08
6.839500e+05 1.122490e-08
6.840000e+05 1.329421e-08
6.840500e+05 9.288237e-09
6.841000e+05 1.324393e-08
6.841500e+05 1.017613e-08
6.842000e+05 1.204173e-08
6.842500e+05 1.364035e-08
6.843000e+05 1.249805e-08
6.843500e+05 1.280501e-08
6.844000e+05 1.094110e-08
6.844500e+05 1.309479e-08
6.845000e+05 1.615621e-08
6.845500e+05 1.008995e-08
6.846000e+05 1.223887e-08
6.846500e+05 9.191709e-09
6.847000e+05 1.200586e-08
6.847500e+05 1.125686e-08
6.848000e+05 1.116502e-08
6.848500e+05 1.300213e-08
6.849000e+05 1.166785e-08
6.849500e+05 1.038373e-08
6.850000e+05 1.186523e-08
6.850500e+05 1.097982e-08
6.851000e+05 1.217668e-08
6.851500e+05 1.199001e-08
6.852000e+05 1.279011e-08
6.852500e+05 1.208587e-08
6.853000e+05 1.110988e-08
6.853500e+05 1.080199e-08
6.854000e+05 1.326930e-08
6.854500e+05 1.422256e-08
6.855000e+05 1.128921e-08
6.855500e+05 1.515173e-08
6.856000e+05 1.420593e-08
6.856500e+05 1.155052e-08
6.857000e+05 1.375958e-08
6.857500e+05 1.050796e-08
6.858000e+05 1.333364e-08
6.858500e+05 9.980435e-09
6.859000e+05 1.471671e-08
6.859500e+05 1.277412e-08
6.860000e+05 1.405844e-08
6.860500e+05 1.174320e-08
6.861000e+05 1.023203e-08
6.861500e+05 1.124509e-08
6.862000e+05 9.439264e-09
6.862500e+05 1.035561e-08
6.863000e+05 1.178239e-08
6.863500e+05 1.096170e-08
6.864000e+05 1.170177e-08
6.864500e+05 1.236153e-08
6.865000e+05 1.294391e-08
6.865500e+05 1.128841e-08
6.866000e+05 1.184732e-08
6.866500e+05 1.272312e-08
6.867000e+05 1.050912e-08
6.867500e+05 1.114823e-08
6.868000e+05 1.234798e-08
6.868500e+05 1.005849e-08
6.869000e+05 1.552373e-08
6.869500e+05 1.456446e-08
6.870000e+05 9.871792e-09
6.870500e+05 1.324244e-08
6.871000e+05 1.346225e-08
6.871500e+05 1.184293e-08
6.872000e+05 1.142824e-08
6.872500e+05 1.081882e-08
6.873000e+05 1.329948e-08
6.873500e+05 1.112837e-08
6.874000e+05 1.082769e-08
6.874500e+05 1.109517e-08
6.875000e+05 1.245376e-08
6.875500e+05 1.420718e-08
6.876000e+05 1.111161e-08
6.876500e+05 1.120486e-08
6.877000e+05 1.107350e-08
6.877500e+05 1.304781e-08
6.878000e+05 1.314251e-08
6.878500e+05 1.007603e-08
6.879000e+05 1.229359e-08
6.879500e+05 1.338796e-08
6.880000e+05 1.360820e-08
6.880500e+05 1.154094e-08
6.881000e+05 1.122090e-08
6.881500e+05 1.194036e-08
6.882000e+05 1.152058e-08
6.882500e+05 1.175504e-08
6.883000e+05 1.255675e-08
6.883500e+05 1.192406e-08
6.884000e+05 1.239781e-08
6.884500e+05 1.136806e-08
6.885000e+05 1.289219e-08
6.885500e+05 1.153650e-08
6.886000e+05 1.183853e-08
6.886500e+05 1.137961e-08
6.887000e+05 1.289209e-08
6.887500e+05 1.399018e-08
6.888000e+05 1.034551e-08
6.888500e+05 9.197172e-09
6.889000e+05 1.157855e-08
6.889500e+05 1.363501e-08
6.890000e+05 1.156305e-08
6.890500e+05 1.058183e-08
6.891000e+05 1.411001e-08
6.891500e+05 1.044697e-08
6.892000e+05 9.592453e-09
6.892500e+05 1.012765e-08
6.893000e+05 1.317649e-08
6.893500e+05 1.347252e-08
6.894000e+05 1.120080e-08
6.894500e+05 1.078023e-08
6.895000e+05 9.896442e-09
6.895500e+05 1.355789e-08
6.896000e+05 1.226323e-08
6.896500e+05 1.157000e-08
6.897000e+05 1.070573e-08
6.897500e+05 1.235124e-08
6.898000e+05 9.762413e-09
6.898500e+05 1.350140e-08
6.899000e+05 1.004523e-08
6.899500e+05 1.051910e-08
6.900000e+05 9.795342e-09
6.900500e+05 1.446710e-08
6.901000e+05 9.659864e-09
6.901500e+05 1.203225e-08
6.902000e+05 1.019879e-08
6.902500e+05 1.026040e-08
6.903000e+05 1.278047e-08
6.903500e+05 1.010735e-08
6.904000e+05 1.349787e-08
6.904500e+05 1.124579e-08
6.905000e+05 1.402810e-08
6.905500e+05 1.000496e-08
6.906000e+05 1.189713e-08
6.906500e+05 9.760294e-09
6.907000e+05 1.187529e-08
6.907500e+05 1.037022e-08
6.908000e+05 1.032241e-08
6.908500e+05 1.261139e-08
6.909000e+05 9.973882e-09
6.909500e+05 1.293143e-08
6.910000e+05 8.936388e-09
6.910500e+05 1.354489e-08
6.911000e+05 9.595770e-09
6.911500e+05 1.194689e-08
6.912000e+05 1.112146e-08
6.912500e+05 1.072658e-08
6.913000e+05 1.206949e-08
6.913500e+05 1.280773e-08
6.914000e+05 1.331768e-08
6.914500e+05 1.008740e-08
6.915000e+05 1.412977e-08
6.915500e+05 1.175371e-08
6.916000e+05 1.334068e-08
6.916500e+05 1.402634e-08
6.917000e+05 1.222677e-08
6.917500e+05 1.121277e-08
6.918000e+05 1.306838e-08
6.918500e+05 1.174730e-08
6.919000e+05 1.193223e-08
6.919500e+05 1.278676e-08
6.920000e+05 1.035442e-08
6.920500e+05 1.160426e-08
6.921000e+05 1.354404e-08
6.921500e+05 1.223452e-08
6.922000e+05 1.109957e-08
6.922500e+05 1.042112e-08
6.923000e+05 1.132257e-08
6.923500e+05 1.175961e-08
6.924000e+05 1.058654e-08
6.924500e+05 1.275386e-08
6.925000e+05 1.182151e-08
6.925500e+05 1.043937e-08
6.926000e+05 1.293105e-08
6.926500e+05 1.117752e-08
6.927000e+05 1.157394e-08
6.927500e+05 1.147374e-08
6.928000e+05 1.070794e-08
6.928500e+05 1.274170e-08
6.929000e+05 1.428836e-08
6.929500e+05 1.101460e-08
6.930000e+05 1.123086e-08
6.930500e+05 1.394605e-08
6.931000e+05 1.162473e-08
6.931500e+05 1.260984e-08
6.932000e+05 1.163930e-08
6.932500e+05 1.228674e-08
6.933000e+05 9.708018e-09
6.933500e+05 1.251935e-08
6.934000e+05 1.407551e-08
6.934500e+05 1.221554e-08
6.935000e+05 1.047638e-08
6.935500e+05 1.218637e-08
6.936000e+05 1.208853e-08
6.936500e+05 1.138710e-08
6.937000e+05 1.006900e-08
6.937500e+05 1.419958e-08
6.938000e+05 1.301327e-08
6.938500e+05 1.217695e-08
6.939000e+05 1.177663e-08
6.939500e+05 1.188169e-08
6.940000e+05 1.178263e-08
6.940500e+05 1.022498e-08
6.941000e+05 1.071111e-08
6.941500e+05 1.093678e-08
6.942000e+05 1.108840e-08
6.942500e+05 1.129404e-08
6.943000e+05 1.044636e-08
6.943500e+05 1.339406e-08
6.944000e+05 1.218460e-08
6.944500e+05 7.830561e-09
6.945000e+05 1.205835e-08
6.945500e+05 1.050813e-08
6.946000e+05 9.925099e-09
6.946500e+05 1.213344e-08
6.947000e+05 1.241900e-08
6.947500e+05 1.386381e-08
6.948000e+05 1.258180e-08
6.948500e+05 1.188696e-08
6.949000e+05 1.083090e-08
6.949500e+05 1.134257e-08
6.950000e+05 1.288437e-08
6.950500e+05 1.105892e-08
6.951000e+05 9.766906e-09
6.951500e+05 9.458872e-09
6.952000e+05 1.351508e-08
6.952500e+05 1.450207e-08
6.953000e+05 1.029870e-08
6.953500e+05 1.077718e-08
6.954000e+05 9.193213e-09
6.954500e+05 1.105260e-08
6.955000e+05 1.204617e-08
6.955500e+05 9.412991e-09
6.956000e+05 1.200420e-08
6.956500e+05 1.110445e-08
6.957000e+05 1.151197e-08
6.957500e+05 1.221223e-08
6.958000e+05 1.243197e-08
6.958500e+05 1.174209e-08
6.959000e+05 1.021083e-08
6.959500e+05 1.217433e-08
6.960000e+05 1.167071e-08
6.960500e+05 1.200623e-08
6.961000e+05 1.249913e-08
6.961500e+05 1.240602e-08
6.962000e+05 1.153239e-08
6.962500e+05 1.219246e-08
6.963000e+05 1.259285e-08
6.963500e+05 8.892880e-09
6.964000e+05 1.357237e-08
6.964500e+05 9.572400e-09
6.965000e+05 1.074367e-08
6.965500e+05 1.183684e-08
6.966000e+05 1.118641e-08
6.966500e+05 9.904250e-09
6.967000e+05 9.584632e-09
6.967500e+05 1.031442e-08
6.968000e+05 1.261235e-08
6.968500e+05 1.291172e-08
6.969000e+05 1.085651e-08
6.969500e+05 1.068647e-08
6.970000e+05 9.824030e-09
6.970500e+05 1.017236e-08
6.971000e+05 1.282995e-08
6.971500e+05 1.025865e-08
6.972000e+05 1.229498e-08
6.972500e+05 1.171419e-08
6.973000e+05 1.036651e-08
6.973500e+05 9.150999e-09
6.974000e+05 1.062515e-08
6.974500e+05 1.080201e-08
6.975000e+05 1.075763e-08
6.975500e+05 1.145445e-08
6.976000e+05 1.182484e-08
6.976500e+05 1.048594e-08
6.977000e+05 9.727701e-09
6.977500e+05 1.160405e-08
6.978000e+05 1.139124e-08
6.978500e+05 1.412981e-08
6.979000e+05 9.581851e-09
6.979500e+05 1.402296e-08
6.980000e+05 1.219898e-08
6.980500e+05 1.092907e-08
6.981000e+05 1.051072e-08
6.981500e+05 1.078022e-08
6.982000e+05 1.183012e-08
6.982500e+05 1.337138e-08
6.983000e+05 9.939333e-09
6.983500e+05 1.135211e-08
6.984000e+05 1.162816e-08
6.984500e+05 1.099997e-08
6.985000e+05 1.120684e-08
6.985500e+05 1.017503e-08
6.986000e+05 1.279260e-08
6.986500e+05 1.167844e-08
6.987000e+05 1.277064e-08
6.987500e+05 1.155371e-08
6.988000e+05 1.060717e-08
6.988500e+05 1.116182e-08
6.989000e+05 9.892542e-09
6.989500e+05 1.239999e-08
6.990000e+05 1.069446e-08
6.990500e+05 8.751331e-09
6.991000e+05 1.285896e-08
6.991500e+05 9.590657e-09
6.992000e+05 9.683755e-09
6.992500e+05 1.009047e-08
6.993000e+05 1.331444e-08
6.993500e+05 9.671519e-09
6.994000e+05 1.241644e-08
6.994500e+05 1.110154e-08
6.995000e+05 9.757172e-09
6.995500e+05 1.296308e-08
6.996000e+05 1.278598e-08
6.996500e+05 1.124110e-08
6.997000e+05 1.026970e-08
6.997500e+05 1.016999e-08
6.998000e+05 1.129485e-08
6.998500e+05 1.163465e-08
6.999000e+05 1.183703e-08
6.999500e+05 9.982904e-09
7.000000e+05 1.103584e-08
7.000500e+05 9.841797e-09
7.001000e+05 1.114171e-08
7.001500e+05 1.135328e-08
7.002000e+05 1.095187e-08
7.002500e+05 9.753910e-09
7.003000e+05 1.107377e-08
7.003500e+05 1.099888e-08
7.004000e+05 1.178167e-08
7.004500e+05 1.167064e-08
7.005000e+05 1.270952e-08
7.005500e+05 1.162541e-08
7.006000e+05 1.276031e-08
7.006500e+05 1.236119e-08
7.007000e+05 1.224053e-08
7.007500e+05 1.441963e-08
7.008000e+05 1.273989e-08
7.008500e+05 9.513049e-09
7.009000e+05 1.033113e-08
7.009500e+05 1.295726e-08
7.010000e+05 1.148603e-08
7.010500e+05 1.183743e-08
7.011000e+05 1.139704e-08
7.011500e+05 1.443071e-08
7.012000e+05 1.096203e-08
7.012500e+05 1.000212e-08
7.013000e+05 1.306288e-08
7.013500e+05 1.162048e-08
7.014000e+05 1.343061e-08
7.014500e+05 1.151447e-08
7.015000e+05 1.253749e-08
7.015500e+05 1.291242e-08
7.016000e+05 9.534687e-09
7.016500e+05 9.428372e-09
7.017000e+05 1.251133e-08
7.017500e+05 1.260895e-08
7.018000e+05 9.618535e-09
7.018500e+05 8.437990e-09
7.019000e+05 1.216612e-08
7.019500e+05 1.172519e-08
7.020000e+05 1.068971e-08
7.020500e+05 9.542374e-09
7.021000e+05 1.124427e-08
7.021500e+05 1.125767e-08
7.022000e+05 9.542803e-09
7.022500e+05 1.104262e-08
7.023000e+05 1.086704e-08
7.023500e+05 1.235205e-08
7.024000e+05 1.338832e-08
7.024500e+05 1.133600e-08
7.025000e+05 1.126372e-08
7.025500e+05 8.126247e-09
7.026000e+05 1.251409e-08
7.026500e+05 1.081128e-08
7.027000e+05 1.377716e-08
7.027500e+05 1.569491e-08
7.028000e+05 9.851368e-09
7.028500e+05 1.216113e-08
7.029000e+05 1.247001e-08
7.029500e+05 1.076209e-08
7.030000e+05 1.399545e-08
7.030500e+05 9.684174e-09
7.031000e+05 1.070382e-08
7.031500e+05 1.209647e-08
7.032000e+05 1.348157e-08
7.032500e+05 1.249935e-08
7.033000e+05 1.270339e-08
7.033500e+05 1.037554e-08
7.034000e+05 1.092156e-08
7.034500e+05 1.453474e-08
7.035000e+05 1.228430e-08
7.035500e+05 1.127681e-08
7.036000e+05 1.605260e-08
7.036500e+05 1.265778e-08
7.037000e+05 1.174410e-08
7.037500e+05 1.210534e-08
7.038000e+05 9.828032e-09
7.038500e+05 1.081591e-08
7.039000e+05 1.494737e-08
7.039500e+05 1.050273e-08
7.040000e+05 1.048948e-08
7.040500e+05 1.004758e-08
7.041000e+05 1.066054e-08
7.041500e+05 1.211453e-08
7.042000e+05 1.195629e-08
7.042500e+05 1.001921e-08
7.043000e+05 1.208660e-08
7.043500e+05 1.431639e-08
7.044000e+05 1.045075e-08
7.044500e+05 9.963215e-09
7.045000e+05 8.793324e-09
7.045500e+05 1.162209e-08
7.046000e+05 1.087792e-08
7.046500e+05 1.114244e-08
7.047000e+05 1.030659e-08
7.047500e+05 1.144231e-08
7.048000e+05 1.227762e-08
7.048500e+05 1.129948e-08
7.049000e+05 1.183579e-08
7.049500e+05 1.061350e-08
7.050000e+05 1.286895e-08
7.050500e+05 1.006798e-08
7.051000e+05 1.260637e-08
7.051500e+05 8.925787e-09
7.052000e+05 1.209251e-08
7.052500e+05 1.339981e-08
7.053000e+05 1.173699e-08
7.053500e+05 1.163602e-08
7.054000e+05 1.296841e-08
7.054500e+05 1.104525e-08
7.055000e+05 1.142671e-08
7.055500e+05 1.138710e-08
7.056000e+05 8.600345e-09
7.056500e+05 1.162565e-08
7.057000e+05 1.130777e-08
7.057500e+05 1.087897e-08
7.058000e+05 9.997904e-09
7.058500e+05 1.046086e-08
7.059000e+05 1.278624e-08
7.059500e+05 1.140164e-08
7.060000e+05 1.176266e-08
7.060500e+05 1.396476e-08
7.061000e+05 1.010576e-08
7.061500e+05 9.839267e-09
7.062000e+05 9.340242e-09
7.062500e+05 1.106606e-08
7.063000e+05 9.748608e-09
7.063500e+05 1.084832e-08
7.064000e+05 1.293712e-08
7.064500e+05 1.321295e-08
7.065000e+05 1.076977e-08
7.065500e+05 1.418542e-08
7.066000e+05 1.090361e-08
7.066500e+05 1.081303e-08
7.067000e+05 9.537355e-09
7.067500e+05 1.041412e-08
7.068000e+05 1.113117e-08
7.068500e+05 1.144703e-08
7.069000e+05 1.062208e-08
7.069500e+05 1.084388e-08
7.070000e+05 1.047304e-08
7.070500e+05 1.145174e-08
7.071000e+05 1.147191e-08
7.071500e+05 1.092409e-08
7.072000e+05 1.407380e-08
7.072500e+05 1.232015e-08
7.073000e+05 1.004911e-08
7.073500e+05 9.671492e-09
7.074000e+05 1.271252e-08
7.074500e+05 9.575190e-09
7.075000e+05 1.213358e-08
7.075500e+05 1.268832e-08
7.076000e+05 1.143717e-08
7.076500e+05 1.116800e-08
7.077000e+05 1.102387e-08
7.077500e+05 1.013097e-08
7.078000e+05 1.197475e-08
7.078500e+05 9.742020e-09
7.079000e+05 1.201362e-08
7.079500e+05 1.162696e-08
7.080000e+05 1.211359e-08
7.080500e+05 1.049435e-08
7.081000e+05 1.297387e-08
7.081500e+05 9.581958e-09
7.082000e+05 1.061279e-08
7.082500e+05 1.043128e-08
7.083000e+05 1.174883e-08
7.083500e+05 9.468199e-09
7.084000e+05 8.925787e-09
7.084500e+05 1.179286e-08
7.085000e+05 8.617710e-09
7.085500e+05 1.081054e-08
7.086000e+05 1.001919e-08
7.086500e+05 1.062814e-08
7.087000e+05 1.165253e-08
7.087500e+05 1.075543e-08
7.088000e+05 1.060233e-08
7.088500e+05 1.055319e-08
7.089000e+05 1.233843e-08
7.089500e+05 1.116215e-08
7.090000e+05 1.072523e-08
7.090500e+05 1.208017e-08
7.091000e+05 1.014617e-08
7.091500e+05 1.247685e-08
7.092000e+05 9.800438e-09
7.092500e+05 1.138264e-08
7.093000e+05 1.244088e-08
7.093500e+05 1.123633e-08
7.094000e+05 1.461144e-08
7.094500e+05 1.222411e-08
7.095000e+05 1.240281e-08
7.095500e+05 1.214971e-08
7.096000e+05 1.079040e-08
7.096500e+05 1.159238e-08
7.097000e+05 1.015693e-08
7.097500e+05 9.714941e-09
7.098000e+05 1.038352e-08
7.098500e+05 1.045369e-08
7.099000e+05 9.156038e-09
7.099500e+05 1.461181e-08
7.100000e+05 1.377155e-08
7.100500e+05 1.315635e-08
7.101000e+05 8.660559e-09
7.101500e+05 1.127494e-08
7.102000e+05 9.533614e-09
7.102500e+05 1.069689e-08
7.103000e+05 1.177619e-08
7.103500e+05 1.164277e-08
7.104000e+05 1.058042e-08
7.104500e+05 1.243918e-08
7.105000e+05 8.353439e-09
7.105500e+05 1.103386e-08
7.106000e+05 1.278620e-08
7.106500e+05 1.051471e-08
7.107000e+05 9.739390e-09
7.107500e+05 1.139160e-08
7.108000e+05 1.071582e-08
7.108500e+05 1.152503e-08
7.109000e+05 1.135321e-08
7.109500e+05 1.233998e-08
7.110000e+05 9.571543e-09
7.110500e+05 1.120844e-08
7.111000e+05 1.183809e-08
7.111500e+05 1.037529e-08
7.112000e+05 1.084731e-08
7.112500e+05 1.064860e-08
7.113000e+05 1.106312e-08
7.113500e+05 1.191472e-08
7.114000e+05 9.314830e-09
7.114500e+05 1.115225e-08
7.115000e+05 8.348748e-09
7.115500e+05 9.128530e-09
7.116000e+05 1.142399e-08
7.116500e+05 1.055491e-08
7.117000e+05 1.256725e-08
7.117500e+05 9.505417e-09
7.118000e+05 1.218065e-08
7.118500e+05 9.662435e-09
7.119000e+05 1.232780e-08
7.119500e+05 1.243708e-08
7.120000e+05 1.138136e-08
7.120500e+05 1.057550e-08
7.121000e+05 1.170189e-08
7.121500e+05 1.259821e-08
7.122000e+05 1.147851e-08
7.122500e+05 1.036133e-08
7.123000e+05 1.116172e-08
7.123500e+05 9.010096e-09
7.124000e+05 9.448020e-09
7.124500e+05 1.102786e-08
7.125000e+05 1.274943e-08
7.125500e+05 1.169555e-08
7.126000e+05 1.001206e-08
7.126500e+05 1.363524e-08
7.127000e+05 1.225605e-08
7.127500e+05 1.243012e-08
7.128000e+05 1.056529e-08
7.128500e+05 1.113937e-08
7.129000e+05 8.935293e-09
7.129500e+05 1.315450e-08
7.130000e+05 1.106518e-08
7.130500e+05 1.064608e-08
7.131000e+05 1.037159e-08
7.131500e+05 1.207654e-08
7.132000e+05 1.335048e-08
7.132500e+05 1.297015e-08
7.133000e+05 1.097687e-08
7.133500e+05 1.382967e-08
7.134000e+05 1.087903e-08
7.134500e+05 9.214573e-09
7.135000e+05 1.140798e-08
7.135500e+05 9.876531e-09
7.136000e+05 8.912978e-09
7.136500e+05 1.037554e-08
7.137000e+05 1.112236e-08
7.137500e+05 1.071016e-08
7.138000e+05 1.152044e-08
7.138500e+05 1.139053e-08
7.139000e+05 1.187130e-08
7.139500e+05 7.759921e-09
7.140000e+05 1.070516e-08
7.140500e+05 1.408527e-08
7.141000e+05 1.164196e-08
7.141500e+05 1.182120e-08
7.142000e+05 9.908685e-09
7.142500e+05 1.089881e-08
7.143000e+05 1.010027e-08
7.143500e+05 1.112317e-08
7.144000e+05 1.408783e-08
7.144500e+05 8.240214e-09
7.145000e+05 1.229665e-08
7.145500e+05 1.095779e-08
7.146000e+05 1.122841e-08
7.146500e+05 1.047356e-08
7.147000e+05 1.027917e-08
7.147500e+05 9.926567e-09
7.148000e+05 1.288781e-08
7.148500e+05 1.109675e-08
7.149000e+05 1.147564e-08
7.149500e+05 1.381299e-08
7.150000e+05 1.139846e-08
7.150500e+05 1.169069e-08
7.151000e+05 1.166754e-08
7.151500e+05 1.211406e-08
7.152000e+05 1.019361e-08
7.152500e+05 1.153814e-08
7.153000e+05 1.018479e-08
7.153500e+05 8.051424e-09
7.154000e+05 1.066772e-08
7.154500e+05 1.378708e-08
7.155000e+05 1.153249e-08
7.155500e+05 1.238015e-08
7.156000e+05 9.405685e-09
7.156500e+05 1.067314e-08
7.157000e+05 8.893876e-09
7.157500e+05 1.055068e-08
7.158000e+05 1.008710e-08
7.158500e+05 8.856428e-09
7.159000e+05 1.144938e-08
7.159500e+05 9.678630e-09
7.160000e+05 1.102649e-08
7.160500e+05 1.279686e-08
7.161000e+05 1.219510e-08
7.161500e+05 1.080871e-08
7.162000e+05 1.007216e-08
7.162500e+05 1.073103e-08
7.163000e+05 1.087190e-08
7.163500e+05 1.377029e-08
7.164000e+05 1.157605e-08
7.164500e+05 1.174047e-08
7.165000e+05 1.133322e-08
7.165500e+05 9.735398e-09
7.166000e+05 1.055494e-08
7.166500e+05 1.090665e-08
7.167000e+05 1.064981e-08
7.167500e+05 1.004907e-08
7.168000e+05 1.097185e-08
7.168500e+05 1.187712e-08
7.169000e+05 1.140156e-08
7.169500e+05 9.763117e-09
7.170000e+05 9.925946e-09
7.170500e+05 1.066117e-08
7.171000e+05 9.470871e-09
7.171500e+05 1.097506e-08
7.172000e+05 1.110465e-08
7.172500e+05 1.001233e-08
7.173000e+05 8.614080e-09
7.173500e+05 1.179855e-08
7.174000e+05 1.079978e-08
7.174500e+05 1.021081e-08
7.175000e+05 1.076137e-08
7.175500e+05 9.429813e-09
7.176000e+05 1.222635e-08
7.176500e+05 9.222869e-09
7.177000e+05 9.748438e-09
7.177500e+05 1.021645e-08
7.178000e+05 1.216643e-08
7.178500e+05 9.474185e-09
7.179000e+05 1.249284e-08
7.179500e+05 1.508537e-08
7.180000e+05 8.117031e-09
7.180500e+05 1.217723e-08
7.181000e+05 9.715838e-09
7.181500e+05 9.550404e-09
7.182000e+05 9.751217e-09
7.182500e+05 1.065405e-08
7.183000e+05 9.603505e-09
7.183500e+05 9.476286e-09
7.184000e+05 1.248797e-08
7.184500e+05 9.439595e-09
7.185000e+05 1.132847e-08
7.185500e+05 1.284705e-08
7.186000e+05 1.060814e-08
7.186500e+05 8.996885e-09
7.187000e+05 1.177904e-08
7.187500e+05 1.145960e-08
7.188000e+05 1.033244e-08
7.188500e+05 1.202741e-08
7.189000e+05 1.055687e-08
7.189500e+05 1.068801e-08
7.190000e+05 9.778355e-09
7.190500e+05 1.126756e-08
7.191000e+05 1.038155e-08
7.191500e+05 1.059767e-08
7.192000e+05 1.249763e-08
7.192500e+05 1.081366e-08
7.193000e+05 7.663432e-09
7.193500e+05 8.993584e-09
7.194000e+05 9.908178e-09
7.194500e+05 9.926521e-09
7.195000e+05 9.116490e-09
7.195500e+05 1.032986e-08
7.196000e+05 1.078359e-08
7.196500e+05 9.568097e-09
7.197000e+05 1.173296e-08
7.197500e+05 1.047294e-08
7.198000e+05 1.004269e-08
7.198500e+05 1.082627e-08
7.199000e+05 1.086485e-08
7.199500e+05 1.130505e-08
7.200000e+05 8.960608e-09
7.200500e+05 1.025373e-08
7.201000e+05 9.927996e-09
7.201500e+05 8.601446e-09
7.202000e+05 1.082993e-08
7.202500e+05 1.232563e-08
7.203000e+05 1.183677e-08
7.203500e+05 1.003881e-08
7.204000e+05 1.100942e-08
7.204500e+05 1.091353e-08
7.205000e+05 1.171616e-08
7.205500e+05 1.222252e-08
7.206000e+05 8.650568e-09
7.206500e+05 9.459561e-09
7.207000e+05 1.140290e-08
7.207500e+05 9.748845e-09
7.208000e+05 1.043486e-08
7.208500e+05 1.076299e-08
7.209000e+05 1.129836e-08
7.209500e+05 1.225423e-08
7.210000e+05 1.041806e-08
7.210500e+05 1.138754e-08
7.211000e+05 9.945631e-09
7.211500e+05 8.736689e-09
7.212000e+05 8.819988e-09
7.212500e+05 9.675770e-09
7.213000e+05 1.125669e-08
7.213500e+05 9.525583e-09
7.214000e+05 1.116224e-08
7.214500e+05 1.210360e-08
7.215000e+05 1.014114e-08
7.215500e+05 1.300011e-08
7.216000e+05 1.010191e-08
7.216500e+05 1.055233e-08
7.217000e+05 1.060188e-08
7.217500e+05 1.062758e-08
7.218000e+05 1.002641e-08
7.218500e+05 8.246637e-09
7.219000e+05 1.228047e-08
7.219500e+05 1.239086e-08
7.220000e+05 1.148481e-08
7.220500e+05 1.030518e-08
7.221000e+05 1.243800e-08
7.221500e+05 1.320628e-08
7.222000e+05 1.037180e-08
7.222500e+05 1.046822e-08
7.223000e+05 1.062634e-08
7.223500e+05 1.065848e-08
7.224000e+05 1.033382e-08
7.224500e+05 1.309721e-08
7.225000e+05 1.399707e-08
7.225500e+05 8.968341e-09
7.226000e+05 9.204249e-09
7.226500e+05 1.102122e-08
7.227000e+05 1.022076e-08
7.227500e+05 8.687747e-09
7.228000e+05 1.049904e-08
7.228500e+05 1.292777e-08
7.229000e+05 1.191690e-08
7.229500e+05 1.395046e-08
7.230000e+05 1.051818e-08
7.230500e+05 1.121932e-08
7.231000e+05 9.975247e-09
7.231500e+05 1.240104e-08
7.232000e+05 1.117167e-08
7.232500e+05 1.130379e-08
7.233000e+05 9.996830e-09
7.233500e+05 8.725323e-09
7.234000e+05 9.306903e-09
7.234500e+05 1.017200e-08
7.235000e+05 8.621010e-09
7.235500e+05 8.204637e-09
7.236000e+05 1.098733e-08
7.236500e+05 1.071440e-08
7.237000e+05 9.966872e-09
7.237500e+05 1.019161e-08
7.238000e+05 1.020828e-08
7.238500e+05 1.055515e-08
7.239000e+05 1.000716e-08
7.239500e+05 1.051803e-08
7.240000e+05 9.227751e-09
7.240500e+05 1.083667e-08
7.241000e+05 1.048100e-08
7.241500e+05 1.181342e-08
7.242000e+05 8.718330e-09
7.242500e+05 1.042866e-08
7.243000e+05 1.000876e-08
7.243500e+05 7.910545e-09
7.244000e+05 1.028237e-08
7.244500e+05 8.681216e-09
7.245000e+05 1.408529e-08
7.245500e+05 9.396873e-09
7.246000e+05 1.145902e-08
7.246500e+05 1.021185e-08
7.247000e+05 1.098192e-08
7.247500e+05 1.338183e-08
7.248000e+05 1.093153e-08
7.248500e+05 1.220944e-08
7.249000e+05 1.309695e-08
7.249500e+05 1.240239e-08
7.250000e+05 1.166140e-08
7.250500e+05 9.092439e-09
7.251000e+05 1.031007e-08
7.251500e+05 9.342877e-09
7.252000e+05 1.057019e-08
7.252500e+05 1.190434e-08
7.253000e+05 1.071031e-08
7.253500e+05 1.091758e-08
7.254000e+05 1.184117e-08
7.254500e+05 1.094781e-08
7.255000e+05 1.164257e-08
7.255500e+05 1.062796e-08
7.256000e+05 1.038245e-08
7.256500e+05 1.222478e-08
7.257000e+05 1.111596e-08
7.257500e+05 1.334678e-08
7.258000e+05 1.029421e-08
7.258500e+05 1.220472e-08
7.259000e+05 8.716339e-09
7.259500e+05 1.059446e-08
7.260000e+05 1.156181e-08
7.260500e+05 1.169408e-08
7.261000e+05 9.613895e-09
7.261500e+05 1.011462e-08
7.262000e+05 1.013480e-08
7.262500e+05 9.178484e-09
7.263000e+05 8.176846e-09
7.263500e+05 1.123967e-08
7.264000e+05 1.100895e-08
7.264500e+05 9.908019e-09
7.265000e+05 1.253951e-08
7.265500e+05 1.160272e-08
7.266000e+05 1.164125e-08
7.266500e+05 9.103042e-09
7.267000e+05 1.076062e-08
7.267500e+05 1.353404e-08
7.268000e+05 1.111543e-08
7.268500e+05 1.154539e-08
7.269000e+05 1.094877e-08
7.269500e+05 1.140487e-08
7.270000e+05 1.132989e-08
7.270500e+05 1.141196e-08
7.271000e+05 7.349913e-09
7.271500e+05 9.063384e-09
7.272000e+05 1.135249e-08
7.272500e+05 1.110211e-08
7.273000e+05 9.053623e-09
7.273500e+05 1.065970e-08
7.274000e+05 8.938606e-09
7.274500e+05 8.956876e-09
7.275000e+05 9.759514e-09
7.275500e+05 1.157572e-08
7.276000e+05 1.085209e-08
7.276500e+05 9.501001e-09
7.277000e+05 1.124229e-08
7.277500e+05 1.038947e-08
7.278000e+05 1.054068e-08
7.278500e+05 1.170114e-08
7.279000e+05 1.257149e-08
7.279500e+05 1.057420e-08
7.280000e+05 1.017848e-08
7.280500e+05 8.988856e-09
7.281000e+05 8.998530e-09
7.281500e+05 9.397479e-09
7.282000e+05 9.706582e-09
7.282500e+05 9.424247e-09
7.283000e+05 1.025927e-08
7.283500e+05 1.137452e-08
7.284000e+05 1.240470e-08
7.284500e+05 1.185910e-08
7.285000e+05 1.246238e-08
7.285500e+05 1.062095e-08
7.286000e+05 1.050525e-08
7.286500e+05 9.774859e-09
7.287000e+05 1.066756e-08
7.287500e+05 1.098327e-08
7.288000e+05 9.394653e-09
7.288500e+05 9.755765e-09
7.289000e+05 9.835381e-09
7.289500e+05 1.070743e-08
7.290000e+05 1.076178e-08
7.290500e+05 1.182107e-08
7.291000e+05 1.120436e-08
7.291500e+05 9.097342e-09
7.292000e+05 8.949632e-09
7.292500e+05 1.157570e-08
7.293000e+05 1.025125e-08
7.293500e+05 1.070740e-08
7.294000e+05 8.950956e-09
7.294500e+05 1.129512e-08
7.295000e+05 9.258280e-09
7.295500e+05 1.138263e-08
7.296000e+05 1.066746e-08
7.296500e+05 1.103510e-08
7.297000e+05 9.583535e-09
7.297500e+05 1.160247e-08
7.298000e+05 9.401456e-09
7.298500e+05 1.139904e-08
7.299000e+05 8.417654e-09
7.299500e+05 1.238474e-08
7.300000e+05 1.061743e-08
7.300500e+05 9.455115e-09
7.301000e+05 1.134355e-08
7.301500e+05 1.106920e-08
7.302000e+05 1.054753e-08
7.302500e+05 1.027972e-08
7.303000e+05 9.332454e-09
7.303500e+05 1.039983e-08
7.304000e+05 1.151254e-08
7.304500e+05 9.591858e-09
7.305000e+05 9.885132e-09
7.305500e+05 9.498896e-09
7.306000e+05 1.220290e-08
7.306500e+05 9.375405e-09
7.307000e+05 1.016200e-08
7.307500e+05 1.045690e-08
7.308000e+05 1.162922e-08
7.308500e+05 8.947268e-09
7.309000e+05 8.972992e-09
7.309500e+05 1.071962e-08
7.310000e+05 8.837851e-09
7.310500e+05 1.302314e-08
7.311000e+05 1.201910e-08
7.311500e+05 1.066925e-08
7.312000e+05 9.710238e-09
7.312500e+05 9.834371e-09
7.313000e+05 9.920157e-09
7.313500e+05 1.085165e-08
7.314000e+05 1.108936e-08
7.314500e+05 9.831621e-09
7.315000e+05 1.012387e-08
7.315500e+05 1.137276e-08
7.316000e+05 9.313518e-09
7.316500e+05 1.110104e-08
7.317000e+05 9.720087e-09
7.317500e+05 1.202097e-08
7.318000e+05 1.124434e-08
7.318500e+05 1.122110e-08
7.319000e+05 1.107914e-08
7.319500e+05 9.694133e-09
7.320000e+05 1.017816e-08
7.320500e+05 8.805798e-09
7.321000e+05 1.160308e-08
7.321500e+05 1.020604e-08
7.322000e+05 1.011008e-08
7.322500e+05 1.178874e-08
7.323000e+05 9.923109e-09
7.323500e+05 1.026351e-08
7.324000e+05 1.227056e-08
7.324500e+05 9.836609e-09
7.325000e+05 1.279678e-08
7.325500e+05 1.045484e-08
7.326000e+05 1.024725e-08
7.326500e+05 1.031918e-08
7.327000e+05 1.153303e-08
7.327500e+05 9.336370e-09
7.328000e+05 1.042850e-08
7.328500e+05 9.775163e-09
7.329000e+05 1.054736e-08
7.329500e+05 9.265252e-09
7.330000e+05 8.878017e-09
7.330500e+05 1.291404e-08
7.331000e+05 1.120447e-08
7.331500e+05 1.028021e-08
7.332000e+05 1.029824e-08
7.332500e+05 9.831172e-09
7.333000e+05 9.382669e-09
7.333500e+05 1.116361e-08
7.334000e+05 1.113972e-08
7.334500e+05 1.193312e-08
7.335000e+05 1.041890e-08
7.335500e+05 9.253659e-09
7.336000e+05 1.151632e-08
7.336500e+05 1.169411e-08
7.337000e+05 9.802297e-09
7.337500e+05 9.147934e-09
7.338000e+05 9.140649e-09
7.338500e+05 1.144079e-08
7.339000e+05 8.498228e-09
7.339500e+05 1.033177e-08
7.340000e+05 1.155861e-08
7.340500e+05 1.080009e-08
7.341000e+05 8.324898e-09
7.341500e+05 9.422270e-09
7.342000e+05 1.130250e-08
7.342500e+05 1.138238e-08
7.343000e+05 1.258585e-08
7.343500e+05 9.763986e-09
7.344000e+05 1.153952e-08
7.344500e+05 1.119523e-08
7.345000e+05 1.201887e-08
7.345500e+05 9.760456e-09
7.346000e+05 9.184872e-09
7.346500e+05 1.162934e-08
7.347000e+05 9.374825e-09
7.347500e+05 1.006859e-08
7.348000e+05 9.306539e-09
7.348500e+05 8.865613e-09
7.349000e+05 9.119555e-09
7.349500e+05 1.081902e-08
7.350000e+05 1.099982e-08
7.350500e+05 1.133287e-08
7.351000e+05 1.087597e-08
7.351500e+05 9.800447e-09
7.352000e+05 1.000945e-08
7.352500e+05 1.154459e-08
7.353000e+05 9.991668e-09
7.353500e+05 8.718559e-09
7.354000e+05 1.021030e-08
7.354500e+05 9.027936e-09
7.355000e+05 9.298012e-09
7.355500e+05 1.037329e-08
7.356000e+05 8.961169e-09
7.356500e+05 1.258003e-08
7.357000e+05 9.833863e-09
7.357500e+05 1.003088e-08
7.358000e+05 9.754218e-09
7.358500e+05 1.223809e-08
7.359000e+05 9.489747e-09
7.359500e+05 1.006785e-08
7.360000e+05 9.959135e-09
7.360500e+05 9.953398e-09
7.361000e+05 8.722682e-09
7.361500e+05 1.033151e-08
7.362000e+05 1.050710e-08
7.362500e+05 8.774775e-09
7.363000e+05 9.823021e-09
7.363500e+05 9.464606e-09
7.364000e+05 1.117551e-08
7.364500e+05 1.106044e-08
7.365000e+05 7.937433e-09
7.365500e+05 1.091817e-08
7.366000e+05 1.086467e-08
7.366500e+05 1.026209e-08
7.367000e+05 9.169637e-09
7.367500e+05 1.045412e-08
7.368000e+05 9.212582e-09
7.368500e+05 9.430134e-09
7.369000e+05 1.310089e-08
7.369500e+05 1.195434e-08
7.370000e+05 9.164399e-09
7.370500e+05 1.042656e-08
7.371000e+05 9.247238e-09
7.371500e+05 9.342885e-09
7.372000e+05 1.067891e-08
7.372500e+05 1.092646e-08
7.373000e+05 1.092340e-08
7.373500e+05 1.074705e-08
7.374000e+05 1.278039e-08
7.374500e+05 1.104614e-08
7.375000e+05 1.184488e-08
7.375500e+05 9.976517e-09
7.376000e+05 1.061135e-08
7.376500e+05 1.206114e-08
7.377000e+05 7.583001e-09
7.377500e+05 8.559175e-09
7.378000e+05 1.343542e-08
7.378500e+05 9.293633e-09
7.379000e+05 1.079766e-08
7.379500e+05 1.103471e-08
7.380000e+05 9.542803e-09
7.380500e+05 1.071854e-08
7.381000e+05 9.243205e-09
7.381500e+05 6.656062e-09
7.382000e+05 1.306562e-08
7.382500e+05 1.227313e-08
7.383000e+05 1.168124e-08
7.383500e+05 1.100207e-08
7.384000e+05 1.101468e-08
7.384500e+05 9.025259e-09
7.385000e+05 9.053099e-09
7.385500e+05 1.239725e-08
7.386000e+05 9.416199e-09
7.386500e+05 1.100151e-08
7.387000e+05 9.890774e-09
7.387500e+05 7.990824e-09
7.388000e+05 8.982454e-09
7.388500e+05 7.525967e-09
7.389000e+05 1.000122e-08
7.389500e+05 1.068795e-08
7.390000e+05 8.565775e-09
7.390500e+05 1.002847e-08
7.391000e+05 1.027375e-08
7.391500e+05 1.074456e-08
7.392000e+05 1.177900e-08
7.392500e+05 8.475575e-09
7.393000e+05 8.392023e-09
7.393500e+05 9.541164e-09
7.394000e+05 8.638899e-09
7.394500e+05 9.032245e-09
7.395000e+05 9.505966e-09
7.395500e+05 1.107701e-08
7.396000e+05 1.158674e-08
7.396500e+05 1.040117e-08
7.397000e+05 1.135845e-08
7.397500e+05 1.004702e-08
7.398000e+05 1.161347e-08
7.398500e+05 8.759990e-09
7.399000e+05 9.386327e-09
7.399500e+05 1.041753e-08
7.400000e+05 9.467353e-09
7.400500e+05 9.953380e-09
7.401000e+05 8.689771e-09
7.401500e+05 1.100400e-08
7.402000e+05 7.409141e-09
7.402500e+05 1.266652e-08
7.403000e+05 1.032508e-08
7.403500e+05 9.216169e-09
7.404000e+05 9.600534e-09
7.404500e+05 1.003195e-08
7.405000e+05 1.070359e-08
7.405500e+05 1.141969e-08
7.406000e+05 1.211915e-08
7.406500e+05 1.054319e-08
7.407000e+05 1.126660e-08
7.407500e+05 9.491347e-09
7.408000e+05 1.011377e-08
7.408500e+05 9.995196e-09
7.409000e+05 9.245014e-09
7.409500e+05 1.034620e-08
7.410000e+05 9.768235e-09
7.410500e+05 9.619341e-09
7.411000e+05 1.186184e-08
7.411500e+05 1.301985e-08
7.412000e+05 9.351419e-09
7.412500e+05 9.779451e-09
7.413000e+05 1.166818e-08
7.413500e+05 9.422632e-09
7.414000e+05 1.120646e-08
7.414500e+05 9.526619e-09
7.415000e+05 9.853300e-09
7.415500e+05 1.069422e-08
7.416000e+05 1.046449e-08
7.416500e+05 8.649925e-09
7.417000e+05 1.013472e-08
7.417500e+05 9.142566e-09
7.418000e+05 9.788972e-09
7.418500e+05 1.408647e-08
7.419000e+05 1.042880e-08
7.419500e+05 9.639429e-09
7.420000e+05 8.870739e-09
7.420500e+05 9.524964e-09
7.421000e+05 1.297027e-08
7.421500e+05 1.080888e-08
7.422000e+05 1.265050e-08
7.422500e+05 9.458338e-09
7.423000e+05 9.429081e-09
7.423500e+05 9.753550e-09
7.424000e+05 1.129298e-08
7.424500e+05 9.255968e-09
7.425000e+05 9.413929e-09
7.425500e+05 1.040381e-08
7.426000e+05 8.994188e-09
7.426500e+05 1.057583e-08
7.427000e+05 1.022353e-08
7.427500e+05 9.822770e-09
7.428000e+05 1.173107e-08
7.428500e+05 9.589181e-09
7.429000e+05 9.770387e-09
7.429500e+05 7.846268e-09
7.430000e+05 7.920011e-09
7.430500e+05 1.077281e-08
7.431000e+05 1.163295e-08
7.431500e+05 1.080108e-08
7.432000e+05 1.130576e-08
7.432500e+05 9.904696e-09
7.433000e+05 1.069694e-08
7.433500e+05 1.035048e-08
7.434000e+05 1.087904e-08
7.434500e+05 8.914417e-09
7.435000e+05 1.149703e-08
7.435500e+05 1.057615e-08
7.436000e+05 9.889096e-09
7.436500e+05 8.264654e-09
7.437000e+05 1.142219e-08
7.437500e+05 9.645856e-09
7.438000e+05 9.555615e-09
7.438500e+05 8.560878e-09
7.439000e+05 8.555994e-09
7.439500e+05 9.423445e-09
7.440000e+05 1.185864e-08
7.440500e+05 9.388906e-09
7.441000e+05 8.120960e-09
7.441500e+05 9.568218e-09
7.442000e+05 1.058192e-08
7.442500e+05 8.708053e-09
7.443000e+05 9.156003e-09
7.443500e+05 8.732396e-09
7.444000e+05 1.120489e-08
7.444500e+05 7.585698e-09
7.445000e+05 9.167039e-09
7.445500e+05 1.149415e-08
7.446000e+05 9.181615e-09
7.446500e+05 9.790413e-09
7.447000e+05 1.073220e-08
7.447500e+05 1.044311e-08
7.448000e+05 9.190885e-09
7.448500e+05 8.373742e-09
7.449000e+05 8.610504e-09
7.449500e+05 8.947717e-09
7.450000e+05 9.313112e-09
7.450500e+05 9.620761e-09
7.451000e+05 1.122245e-08
7.451500e+05 1.006259e-08
7.452000e+05 9.724099e-09
7.452500e+05 8.890299e-09
7.453000e+05 8.553063e-09
7.453500e+05 1.169400e-08
7.454000e+05 1.050112e-08
7.454500e+05 9.546629e-09
7.455000e+05 9.514981e-09
7.455500e+05 9.348025e-09
7.456000e+05 1.071081e-08
7.456500e+05 9.689353e-09
7.457000e+05 9.101464e-09
7.457500e+05 1.167970e-08
7.458000e+05 1.189355e-08
7.458500e+05 9.791589e-09
7.459000e+05 1.123629e-08
7.459500e+05 1.088985e-08
7.460000e+05 9.797897e-09
7.460500e+05 8.822435e-09
7.461000e+05 9.095310e-09
7.461500e+05 1.005768e-08
7.462000e+05 1.022594e-08
7.462500e+05 1.168413e-08
7.463000e+05 9.099854e-09
7.463500e+05 8.936479e-09
7.464000e+05 1.001514e-08
7.464500e+05 1.076870e-08
7.465000e+05 9.961130e-09
7.465500e+05 1.231930e-08
7.466000e+05 9.506620e-09
7.466500e+05 1.000070e-08
7.467000e+05 1.136209e-08
7.467500e+05 8.996958e-09
7.468000e+05 1.044842e-08
7.468500e+05 1.061786e-08
7.469000e+05 8.918330e-09
7.469500e+05 1.012481e-08
7.470000e+05 9.448945e-09
7.470500e+05 9.099657e-09
7.471000e+05 9.222294e-09
7.471500e+05 9.702459e-09
7.472000e+05 9.534534e-09
7.472500e+05 1.104685e-08
7.473000e+05 8.720332e-09
7.473500e+05 7.774268e-09
7.474000e+05 9.353254e-09
7.474500e+05 9.498822e-09
7.475000e+05 1.131146e-08
7.475500e+05 1.098122e-08
7.476000e+05 8.241505e-09
7.476500e+05 1.051712e-08
7.477000e+05 9.742552e-09
7.477500e+05 1.029266e-08
7.478000e+05 1.014242e-08
7.478500e+05 9.327991e-09
7.479000e+05 1.173667e-08
7.479500e+05 8.933424e-09
7.480000e+05 8.171589e-09
7.480500e+05 1.078888e-08
7.481000e+05 1.115872e-08
7.481500e+05 1.085135e-08
7.482000e+05 9.341118e-09
7.482500e+05 9.973473e-09
7.483000e+05 1.066751e-08
7.483500e+05 1.098173e-08
7.484000e+05 9.427828e-09
7.484500e+05 8.183443e-09
7.485000e+05 1.043877e-08
7.485500e+05 9.025672e-09
7.486000e+05 1.096763e-08
7.486500e+05 1.196591e-08
7.487000e+05 9.432787e-09
7.487500e+05 1.239169e-08
7.488000e+05 8.915118e-09
7.488500e+05 1.145026e-08
7.489000e+05 1.054370e-08
7.489500e+05 1.002502e-08
7.490000e+05 8.675662e-09
7.490500e+05 1.153848e-08
7.491000e+05 9.696467e-09
7.491500e+05 8.820995e-09
7.492000e+05 1.065838e-08
7.492500e+05 9.993778e-09
7.493000e+05 9.354443e-09
7.493500e+05 1.044958e-08
7.494000e+05 9.687783e-09
7.494500e+05 1.161349e-08
7.495000e+05 1.079032e-08
7.495500e+05 8.950624e-09
7.496000e+05 1.115036e-08
7.496500e+05 1.056414e-08
7.497000e+05 9.334429e-09
7.497500e+05 1.101582e-08
7.498000e+05 9.371213e-09
7.498500e+05 1.014562e-08
7.499000e+05 7.773567e-09
7.499500e+05 9.909929e-09
7.500000e+05 1.039067e-08
7.500500e+05 9.888301e-09
7.501000e+05 9.590190e-09
7.501500e+05 9.275844e-09
7.502000e+05 1.130510e-08
7.502500e+05 1.003812e-08
7.503000e+05 8.144301e-09
7.503500e+05 1.018333e-08
7.504000e+05 9.367870e-09
7.504500e+05 1.026528e-08
7.505000e+05 1.024813e-08
7.505500e+05 1.062009e-08
7.506000e+05 8.458295e-09
7.506500e+05 1.103594e-08
7.507000e+05 1.067962e-08
7.507500e+05 1.039544e-08
7.508000e+05 8.581385e-09
7.508500e+05 9.792142e-09
7.509000e+05 1.018312e-08
7.509500e+05 1.171480e-08
7.510000e+05 1.061267e-08
7.510500e+05 1.281447e-08
7.511000e+05 1.109857e-08
7.511500e+05 8.206375e-09
7.512000e+05 1.095169e-08
7.512500e+05 7.572890e-09
7.513000e+05 1.151608e-08
7.513500e+05 9.876313e-09
7.514000e+05 8.860617e-09
7.514500e+05 1.016404e-08
7.515000e+05 1.029664e-08
7.515500e+05 1.078044e-08
7.516000e+05 9.344234e-09
7.516500e+05 9.179712e-09
7.517000e+05 9.217362e-09
7.517500e+05 8.381911e-09
7.518000e+05 9.006136e-09
7.518500e+05 9.527284e-09
7.519000e+05 9.628500e-09
7.519500e+05 1.271713e-08
7.520000e+05 1.081752e-08
7.520500e+05 9.600517e-09
7.521000e+05 1.173981e-08
7.521500e+05 1.034962e-08
7.522000e+05 8.997186e-09
7.522500e+05 1.033800e-08
7.523000e+05 1.064648e-08
7.523500e+05 9.713280e-09
7.524000e+05 9.308606e-09
7.524500e+05 1.293537e-08
7.525000e+05 9.393085e-09
7.525500e+05 9.245085e-09
7.526000e+05 1.064686e-08
7.526500e+05 8.037169e-09
7.527000e+05 9.324360e-09
7.527500e+05 1.225124e-08
7.528000e+05 9.440778e-09
7.528500e+05 1.222804e-08
7.529000e+05 1.015815e-08
7.529500e+05 9.014741e-09
7.530000e+05 9.481611e-09
7.530500e+05 7.921265e-09
7.531000e+05 1.163503e-08
7.531500e+05 9.136385e-09
7.532000e+05 9.453237e-09
7.532500e+05 9.944468e-09
7.533000e+05 1.011254e-08
7.533500e+05 1.098455e-08
7.534000e+05 1.003427e-08
7.534500e+05 1.199265e-08
7.535000e+05 8.458003e-09
7.535500e+05 1.112798e-08
7.536000e+05 7.999295e-09
7.536500e+05 9.298670e-09
7.537000e+05 8.412820e-09
7.537500e+05 8.768250e-09
7.538000e+05 1.004107e-08
7.538500e+05 1.011545e-08
7.539000e+05 9.866707e-09
7.539500e+05 8.256583e-09
7.540000e+05 9.604807e-09
7.540500e+05 1.067424e-08
7.541000e+05 1.017714e-08
7.541500e+05 8.311104e-09
7.542000e+05 1.047626e-08
7.542500e+05 1.002426e-08
7.543000e+05 1.022544e-08
7.543500e+05 9.886665e-09
7.544000e+05 1.054164e-08
7.544500e+05 9.999616e-09
7.545000e+05 9.017823e-09
7.545500e+05 8.739170e-09
7.546000e+05 1.278587e-08
7.546500e+05 1.137187e-08
7.547000e+05 1.027850e-08
7.547500e+05 9.426522e-09
7.548000e+05 9.719131e-09
7.548500e+05 1.091906e-08
7.549000e+05 9.477470e-09
7.549500e+05 8.411065e-09
7.550000e+05 9.184920e-09
7.550500e+05 1.024789e-08
7.551000e+05 8.724359e-09
7.551500e+05 9.625168e-09
7.552000e+05 1.045692e-08
7.552500e+05 1.146761e-08
7.553000e+05 1.040014e-08
7.553500e+05 1.133651e-08
7.554000e+05 8.958831e-09
7.554500e+05 1.050412e-08
7.555000e+05 8.769715e-09
7.555500e+05 8.030949e-09
7.556000e+05 8.657351e-09
7.556500e+05 8.886864e-09
7.557000e+05 8.103207e-09
7.557500e+05 1.013636e-08
7.558000e+05 1.128778e-08
7.558500e+05 1.088628e-08
7.559000e+05 1.063521e-08
7.559500e+05 9.245372e-09
7.560000e+05 1.145714e-08
7.560500e+05 9.036826e-09
7.561000e+05 9.808247e-09
7.561500e+05 1.031471e-08
7.562000e+05 1.059538e-08
7.562500e+05 8.361744e-09
7.563000e+05 1.039498e-08
7.563500e+05 9.557529e-09
7.564000e+05 9.914441e-09
7.564500e+05 9.807266e-09
7.565000e+05 1.032144e-08
7.565500e+05 8.838500e-09
7.566000e+05 1.001570e-08
7.566500e+05 9.136433e-09
7.567000e+05 8.997740e-09
7.567500e+05 9.794569e-09
7.568000e+05 9.495960e-09
7.568500e+05 9.495954e-09
7.569000e+05 1.252990e-08
7.569500e+05 1.097185e-08
7.570000e+05 9.425451e-09
7.570500e+05 8.992984e-09
7.571000e+05 9.910443e-09
7.571500e+05 7.811748e-09
7.572000e+05 8.377422e-09
7.572500e+05 9.537200e-09
7.573000e+05 9.066892e-09
7.573500e+05 8.372799e-09
7.574000e+05 7.808741e-09
7.574500e+05 1.001556e-08
7.575000e+05 9.543938e-09
7.575500e+05 9.159787e-09
7.576000e+05 9.214568e-09
7.576500e+05 1.130444e-08
7.577000e+05 9.260641e-09
7.577500e+05 1.046325e-08
7.578000e+05 1.165806e-08
7.578500e+05 1.005855e-08
7.579000e+05 9.132152e-09
7.579500e+05 9.209195e-09
7.580000e+05 1.006008e-08
7.580500e+05 7.595050e-09
7.581000e+05 9.553773e-09
7.581500e+05 1.019044e-08
7.582000e+05 9.067129e-09
7.582500e+05 9.098149e-09
7.583000e+05 7.892899e-09
7.583500e+05 8.624010e-09
7.584000e+05 8.920003e-09
7.584500e+05 8.669700e-09
7.585000e+05 9.326111e-09
7.585500e+05 1.053079e-08
7.586000e+05 1.045277e-08
7.586500e+05 9.998698e-09
7.587000e+05 1.047395e-08
7.587500e+05 1.070947e-08
7.588000e+05 7.511562e-09
7.588500e+05 9.914274e-09
7.589000e+05 1.045919e-08
7.589500e+05 9.174322e-09
7.590000e+05 1.097905e-08
7.590500e+05 9.422429e-09
7.591000e+05 9.369076e-09
7.591500e+05 8.524241e-09
7.592000e+05 9.482961e-09
7.592500e+05 9.796274e-09
7.593000e+05 1.088831e-08
7.593500e+05 1.081478e-08
7.594000e+05 8.788784e-09
7.594500e+05 1.073008e-08
7.595000e+05 1.014723e-08
7.595500e+05 1.031130e-08
7.596000e+05 1.081748e-08
7.596500e+05 9.813969e-09
7.597000e+05 9.807397e-09
7.597500e+05 9.491802e-09
7.598000e+05 7.651173e-09
7.598500e+05 8.254436e-09
7.599000e+05 1.026040e-08
7.599500e+05 1.187425e-08
7.600000e+05 1.092909e-08
7.600500e+05 1.155228e-08
7.601000e+05 8.870950e-09
7.601500e+05 9.351806e-09
7.602000e+05 8.298673e-09
7.602500e+05 1.009778e-08
7.603000e+05 8.674779e-09
7.603500e+05 9.402459e-09
7.604000e+05 1.127871e-08
7.604500e+05 8.867434e-09
7.605000e+05 8.391801e-09
7.605500e+05 9.935504e-09
7.606000e+05 9.358200e-09
7.606500e+05 8.644148e-09
7.607000e+05 7.562721e-09
7.607500e+05 9.277601e-09
7.608000e+05 1.064856e-08
7.608500e+05 8.651024e-09
7.609000e+05 9.941967e-09
7.609500e+05 8.154780e-09
7.610000e+05 9.912282e-09
7.610500e+05 8.376383e-09
7.611000e+05 9.847768e-09
7.611500e+05 1.108699e-08
7.612000e+05 8.857876e-09
7.612500e+05 9.177546e-09
7.613000e+05 7.638076e-09
7.613500e+05 8.945430e-09
7.614000e+05 1.030166e-08
7.614500e+05 7.388032e-09
7.615000e+05 8.752148e-09
7.615500e+05 7.278377e-09
7.616000e+05 9.991846e-09
7.616500e+05 9.336743e-09
7.617000e+05 8.239364e-09
7.617500e+05 9.221306e-09
7.618000e+05 9.622183e-09
7.618500e+05 8.171626e-09
7.619000e+05 8.205982e-09
7.619500e+05 1.037935e-08
7.620000e+05 8.772840e-09
7.620500e+05 9.233616e-09
7.621000e+05 9.621699e-09
7.621500e+05 1.064550e-08
7.622000e+05 9.088237e-09
7.622500e+05 9.563005e-09
7.623000e+05 9.905198e-09
7.623500e+05 9.815509e-09
7.624000e+05 9.767904e-09
7.624500e+05 9.288108e-09
7.625000e+05 9.981297e-09
7.625500e+05 9.636415e-09
7.626000e+05 9.993423e-09
7.626500e+05 9.632865e-09
7.627000e+05 8.388124e-09
7.627500e+05 1.076166e-08
7.628000e+05 1.214581e-08
7.628500e+05 9.885364e-09
7.629000e+05 9.478062e-09
7.629500e+05 1.056992e-08
7.630000e+05 7.531747e-09
7.630500e+05 1.023786e-08
7.631000e+05 9.378397e-09
7.631500e+05 8.392657e-09
7.632000e+05 1.036684e-08
7.632500e+05 9.227774e-09
7.633000e+05 9.301928e-09
7.633500e+05 9.745470e-09
7.634000e+05 1.113893e-08
7.634500e+05 8.576768e-09
7.635000e+05 9.576430e-09
7.635500e+05 1.173676e-08
7.636000e+05 1.092667e-08
7.636500e+05 9.073700e-09
7.637000e+05 1.107553e-08
7.637500e+05 9.427782e-09
7.638000e+05 1.212271e-08
7.638500e+05 1.205771e-08
7.639000e+05 9.105524e-09
7.639500e+05 9.367048e-09
7.640000e+05 9.781569e-09
7.640500e+05 1.019899e-08
7.641000e+05 8.701051e-09
7.641500e+05 8.779788e-09
7.642000e+05 1.148330e-08
7.642500e+05 1.127854e-08
7.643000e+05 7.937895e-09
7.643500e+05 9.252160e-09
7.644000e+05 9.378129e-09
7.644500e+05 9.972570e-09
7.645000e+05 1.030278e-08
7.645500e+05 1.054827e-08
7.646000e+05 8.250627e-09
7.646500e+05 8.519494e-09
7.647000e+05 8.713163e-09
7.647500e+05 8.796122e-09
7.648000e+05 1.045375e-08
7.648500e+05 7.638812e-09
7.649000e+05 8.645035e-09
7.649500e+05 8.720091e-09
7.650000e+05 8.499178e-09
7.650500e+05 9.405576e-09
7.651000e+05 1.063422e-08
7.651500e+05 8.273881e-09
7.652000e+05 1.090436e-08
7.652500e+05 8.438738e-09
7.653000e+05 7.947566e-09
7.653500e+05 9.232231e-09
7.654000e+05 1.010087e-08
7.654500e+05 1.044691e-08
7.655000e+05 8.361265e-09
7.655500e+05 8.602474e-09
7.656000e+05 9.852198e-09
7.656500e+05 1.152408e-08
7.657000e+05 8.186300e-09
7.657500e+05 8.772352e-09
7.658000e+05 1.092264e-08
7.658500e+05 1.142682e-08
7.659000e+05 1.079018e-08
7.659500e+05 9.811317e-09
7.660000e+05 9.287820e-09
7.660500e+05 9.126860e-09
7.661000e+05 8.743034e-09
7.661500e+05 1.008751e-08
7.662000e+05 9.350116e-09
7.662500e+05 9.395089e-09
7.663000e+05 8.499168e-09
7.663500e+05 1.238658e-08
7.664000e+05 1.223479e-08
7.664500e+05 1.106768e-08
7.665000e+05 8.350302e-09
7.665500e+05 1.046124e-08
7.666000e+05 9.436188e-09
7.666500e+05 9.451965e-09
7.667000e+05 9.243278e-09
7.667500e+05 1.019885e-08
7.668000e+05 9.295069e-09
7.668500e+05 9.375804e-09
7.669000e+05 1.235484e-08
7.669500e+05 6.899249e-09
7.670000e+05 9.637231e-09
7.670500e+05 9.355964e-09
7.671000e+05 9.122689e-09
7.671500e+05 6.329365e-09
7.672000e+05 1.173417e-08
7.672500e+05 8.174313e-09
7.673000e+05 9.531904e-09
7.673500e+05 9.114225e-09
7.674000e+05 1.105433e-08
7.674500e+05 9.031523e-09
7.675000e+05 1.042262e-08
7.675500e+05 7.776198e-09
7.676000e+05 8.777052e-09
7.676500e+05 7.911857e-09
7.677000e+05 9.385165e-09
7.677500e+05 9.930036e-09
7.678000e+05 8.364070e-09
7.678500e+05 8.006897e-09
7.679000e+05 8.875201e-09
7.679500e+05 8.874082e-09
7.680000e+05 9.687766e-09
7.680500e+05 7.180748e-09
7.681000e+05 1.075279e-08
7.681500e+05 8.728523e-09
7.682000e+05 9.598922e-09
7.682500e+05 1.052762e-08
7.683000e+05 1.001455e-08
7.683500e+05 1.005937e-08
7.684000e+05 8.715357e-09
7.684500e+05 8.858857e-09
7.685000e+05 7.443134e-09
7.685500e+05 9.941749e-09
7.686000e+05 1.099386e-08
7.686500e+05 8.594961e-09
7.687000e+05 1.027619e-08
7.687500e+05 9.038440e-09
7.688000e+05 1.033753e-08
7.688500e+05 8.461739e-09
7.689000e+05 9.723869e-09
7.689500e+05 9.391552e-09
7.690000e+05 9.396218e-09
7.690500e+05 8.401529e-09
7.691000e+05 1.096519e-08
7.691500e+05 7.853001e-09
7.692000e+05 1.006571e-08
7.692500e+05 7.443010e-09
7.693000e+05 7.529149e-09
[truncated: 379,887 more chars]
