# Supplementary material for: Escape dynamics of active particles in multistable potentials
Source: Nat Commun. 2021 Apr 27;12:2446. doi: 10.1038/s41467-021-22647-6 (PMC8079420; doi:10.1038/s41467-021-22647-6)
Supplement: Supplementary file 2 — Source Data [file 41467_2021_22647_MOESM2_ESM.zip › Source Data/Fig2c_medium_DR_fit.txt]

frequency Snn
1.500000e+02 1.739179e-05
1.550000e+02 1.739171e-05
1.600000e+02 1.739163e-05
1.650000e+02 1.739155e-05
1.700000e+02 1.739147e-05
1.750000e+02 1.739138e-05
1.800000e+02 1.739129e-05
1.850000e+02 1.739120e-05
1.900000e+02 1.739110e-05
1.950000e+02 1.739101e-05
2.000000e+02 1.739091e-05
2.050000e+02 1.739081e-05
2.100000e+02 1.739070e-05
2.150000e+02 1.739059e-05
2.200000e+02 1.739048e-05
2.250000e+02 1.739037e-05
2.300000e+02 1.739026e-05
2.350000e+02 1.739014e-05
2.400000e+02 1.739002e-05
2.450000e+02 1.738990e-05
2.500000e+02 1.738978e-05
2.550000e+02 1.738965e-05
2.600000e+02 1.738952e-05
2.650000e+02 1.738939e-05
2.700000e+02 1.738925e-05
2.750000e+02 1.738911e-05
2.800000e+02 1.738898e-05
2.850000e+02 1.738883e-05
2.900000e+02 1.738869e-05
2.950000e+02 1.738854e-05
3.000000e+02 1.738839e-05
3.050000e+02 1.738824e-05
3.100000e+02 1.738808e-05
3.150000e+02 1.738793e-05
3.200000e+02 1.738777e-05
3.250000e+02 1.738761e-05
3.300000e+02 1.738744e-05
3.350000e+02 1.738727e-05
3.400000e+02 1.738710e-05
3.450000e+02 1.738693e-05
3.500000e+02 1.738676e-05
3.550000e+02 1.738658e-05
3.600000e+02 1.738640e-05
3.650000e+02 1.738622e-05
3.700000e+02 1.738603e-05
3.750000e+02 1.738584e-05
3.800000e+02 1.738565e-05
3.850000e+02 1.738546e-05
3.900000e+02 1.738527e-05
3.950000e+02 1.738507e-05
4.000000e+02 1.738487e-05
4.050000e+02 1.738467e-05
4.100000e+02 1.738446e-05
4.150000e+02 1.738426e-05
4.200000e+02 1.738405e-05
4.250000e+02 1.738383e-05
4.300000e+02 1.738362e-05
4.350000e+02 1.738340e-05
4.400000e+02 1.738318e-05
4.450000e+02 1.738296e-05
4.500000e+02 1.738273e-05
4.550000e+02 1.738251e-05
4.600000e+02 1.738228e-05
4.650000e+02 1.738204e-05
4.700000e+02 1.738181e-05
4.750000e+02 1.738157e-05
4.800000e+02 1.738133e-05
4.850000e+02 1.738109e-05
4.900000e+02 1.738084e-05
4.950000e+02 1.738059e-05
5.000000e+02 1.738034e-05
5.050000e+02 1.738009e-05
5.100000e+02 1.737984e-05
5.150000e+02 1.737958e-05
5.200000e+02 1.737932e-05
5.250000e+02 1.737906e-05
5.300000e+02 1.737879e-05
5.350000e+02 1.737852e-05
5.400000e+02 1.737825e-05
5.450000e+02 1.737798e-05
5.500000e+02 1.737771e-05
5.550000e+02 1.737743e-05
5.600000e+02 1.737715e-05
5.650000e+02 1.737687e-05
5.700000e+02 1.737658e-05
5.750000e+02 1.737629e-05
5.800000e+02 1.737600e-05
5.850000e+02 1.737571e-05
5.900000e+02 1.737541e-05
5.950000e+02 1.737512e-05
6.000000e+02 1.737482e-05
6.050000e+02 1.737451e-05
6.100000e+02 1.737421e-05
6.150000e+02 1.737390e-05
6.200000e+02 1.737359e-05
6.250000e+02 1.737328e-05
6.300000e+02 1.737296e-05
6.350000e+02 1.737265e-05
6.400000e+02 1.737233e-05
6.450000e+02 1.737200e-05
6.500000e+02 1.737168e-05
6.550000e+02 1.737135e-05
6.600000e+02 1.737102e-05
6.650000e+02 1.737069e-05
6.700000e+02 1.737035e-05
6.750000e+02 1.737001e-05
6.800000e+02 1.736967e-05
6.850000e+02 1.736933e-05
6.900000e+02 1.736899e-05
6.950000e+02 1.736864e-05
7.000000e+02 1.736829e-05
7.050000e+02 1.736794e-05
7.100000e+02 1.736758e-05
7.150000e+02 1.736722e-05
7.200000e+02 1.736686e-05
7.250000e+02 1.736650e-05
7.300000e+02 1.736614e-05
7.350000e+02 1.736577e-05
7.400000e+02 1.736540e-05
7.450000e+02 1.736502e-05
7.500000e+02 1.736465e-05
7.550000e+02 1.736427e-05
7.600000e+02 1.736389e-05
7.650000e+02 1.736351e-05
7.700000e+02 1.736312e-05
7.750000e+02 1.736274e-05
7.800000e+02 1.736235e-05
7.850000e+02 1.736195e-05
7.900000e+02 1.736156e-05
7.950000e+02 1.736116e-05
8.000000e+02 1.736076e-05
8.050000e+02 1.736036e-05
8.100000e+02 1.735995e-05
8.150000e+02 1.735955e-05
8.200000e+02 1.735914e-05
8.250000e+02 1.735872e-05
8.300000e+02 1.735831e-05
8.350000e+02 1.735789e-05
8.400000e+02 1.735747e-05
8.450000e+02 1.735705e-05
8.500000e+02 1.735662e-05
8.550000e+02 1.735620e-05
8.600000e+02 1.735577e-05
8.650000e+02 1.735534e-05
8.700000e+02 1.735490e-05
8.750000e+02 1.735446e-05
8.800000e+02 1.735402e-05
8.850000e+02 1.735358e-05
8.900000e+02 1.735314e-05
8.950000e+02 1.735269e-05
9.000000e+02 1.735224e-05
9.050000e+02 1.735179e-05
9.100000e+02 1.735133e-05
9.150000e+02 1.735088e-05
9.200000e+02 1.735042e-05
9.250000e+02 1.734995e-05
9.300000e+02 1.734949e-05
9.350000e+02 1.734902e-05
9.400000e+02 1.734855e-05
9.450000e+02 1.734808e-05
9.500000e+02 1.734761e-05
9.550000e+02 1.734713e-05
9.600000e+02 1.734665e-05
9.650000e+02 1.734617e-05
9.700000e+02 1.734568e-05
9.750000e+02 1.734520e-05
9.800000e+02 1.734471e-05
9.850000e+02 1.734421e-05
9.900000e+02 1.734372e-05
9.950000e+02 1.734322e-05
1.000000e+03 1.734272e-05
1.005000e+03 1.734222e-05
1.010000e+03 1.734172e-05
1.015000e+03 1.734121e-05
1.020000e+03 1.734070e-05
1.025000e+03 1.734019e-05
1.030000e+03 1.733968e-05
1.035000e+03 1.733916e-05
1.040000e+03 1.733864e-05
1.045000e+03 1.733812e-05
1.050000e+03 1.733760e-05
1.055000e+03 1.733707e-05
1.060000e+03 1.733654e-05
1.065000e+03 1.733601e-05
1.070000e+03 1.733547e-05
1.075000e+03 1.733494e-05
1.080000e+03 1.733440e-05
1.085000e+03 1.733386e-05
1.090000e+03 1.733331e-05
1.095000e+03 1.733277e-05
1.100000e+03 1.733222e-05
1.105000e+03 1.733167e-05
1.110000e+03 1.733112e-05
1.115000e+03 1.733056e-05
1.120000e+03 1.733000e-05
1.125000e+03 1.732944e-05
1.130000e+03 1.732888e-05
1.135000e+03 1.732831e-05
1.140000e+03 1.732774e-05
1.145000e+03 1.732717e-05
1.150000e+03 1.732660e-05
1.155000e+03 1.732602e-05
1.160000e+03 1.732544e-05
1.165000e+03 1.732486e-05
1.170000e+03 1.732428e-05
1.175000e+03 1.732369e-05
1.180000e+03 1.732311e-05
1.185000e+03 1.732252e-05
1.190000e+03 1.732192e-05
1.195000e+03 1.732133e-05
1.200000e+03 1.732073e-05
1.205000e+03 1.732013e-05
1.210000e+03 1.731953e-05
1.215000e+03 1.731892e-05
1.220000e+03 1.731831e-05
1.225000e+03 1.731770e-05
1.230000e+03 1.731709e-05
1.235000e+03 1.731648e-05
1.240000e+03 1.731586e-05
1.245000e+03 1.731524e-05
1.250000e+03 1.731462e-05
1.255000e+03 1.731399e-05
1.260000e+03 1.731336e-05
1.265000e+03 1.731273e-05
1.270000e+03 1.731210e-05
1.275000e+03 1.731147e-05
1.280000e+03 1.731083e-05
1.285000e+03 1.731019e-05
1.290000e+03 1.730955e-05
1.295000e+03 1.730890e-05
1.300000e+03 1.730826e-05
1.305000e+03 1.730761e-05
1.310000e+03 1.730696e-05
1.315000e+03 1.730630e-05
1.320000e+03 1.730565e-05
1.325000e+03 1.730499e-05
1.330000e+03 1.730432e-05
1.335000e+03 1.730366e-05
1.340000e+03 1.730299e-05
1.345000e+03 1.730233e-05
1.350000e+03 1.730165e-05
1.355000e+03 1.730098e-05
1.360000e+03 1.730030e-05
1.365000e+03 1.729963e-05
1.370000e+03 1.729894e-05
1.375000e+03 1.729826e-05
1.380000e+03 1.729758e-05
1.385000e+03 1.729689e-05
1.390000e+03 1.729620e-05
1.395000e+03 1.729550e-05
1.400000e+03 1.729481e-05
1.405000e+03 1.729411e-05
1.410000e+03 1.729341e-05
1.415000e+03 1.729271e-05
1.420000e+03 1.729200e-05
1.425000e+03 1.729129e-05
1.430000e+03 1.729058e-05
1.435000e+03 1.728987e-05
1.440000e+03 1.728915e-05
1.445000e+03 1.728844e-05
1.450000e+03 1.728772e-05
1.455000e+03 1.728699e-05
1.460000e+03 1.728627e-05
1.465000e+03 1.728554e-05
1.470000e+03 1.728481e-05
1.475000e+03 1.728408e-05
1.480000e+03 1.728335e-05
1.485000e+03 1.728261e-05
1.490000e+03 1.728187e-05
1.495000e+03 1.728113e-05
1.500000e+03 1.728038e-05
1.505000e+03 1.727964e-05
1.510000e+03 1.727889e-05
1.515000e+03 1.727814e-05
1.520000e+03 1.727738e-05
1.525000e+03 1.727663e-05
1.530000e+03 1.727587e-05
1.535000e+03 1.727511e-05
1.540000e+03 1.727434e-05
1.545000e+03 1.727358e-05
1.550000e+03 1.727281e-05
1.555000e+03 1.727204e-05
1.560000e+03 1.727127e-05
1.565000e+03 1.727049e-05
1.570000e+03 1.726971e-05
1.575000e+03 1.726893e-05
1.580000e+03 1.726815e-05
1.585000e+03 1.726736e-05
1.590000e+03 1.726658e-05
1.595000e+03 1.726579e-05
1.600000e+03 1.726499e-05
1.605000e+03 1.726420e-05
1.610000e+03 1.726340e-05
1.615000e+03 1.726260e-05
1.620000e+03 1.726180e-05
1.625000e+03 1.726099e-05
1.630000e+03 1.726019e-05
1.635000e+03 1.725938e-05
1.640000e+03 1.725857e-05
1.645000e+03 1.725775e-05
1.650000e+03 1.725694e-05
1.655000e+03 1.725612e-05
1.660000e+03 1.725530e-05
1.665000e+03 1.725447e-05
1.670000e+03 1.725365e-05
1.675000e+03 1.725282e-05
1.680000e+03 1.725199e-05
1.685000e+03 1.725115e-05
1.690000e+03 1.725032e-05
1.695000e+03 1.724948e-05
1.700000e+03 1.724864e-05
1.705000e+03 1.724780e-05
1.710000e+03 1.724695e-05
1.715000e+03 1.724610e-05
1.720000e+03 1.724525e-05
1.725000e+03 1.724440e-05
1.730000e+03 1.724355e-05
1.735000e+03 1.724269e-05
1.740000e+03 1.724183e-05
1.745000e+03 1.724097e-05
1.750000e+03 1.724010e-05
1.755000e+03 1.723924e-05
1.760000e+03 1.723837e-05
1.765000e+03 1.723750e-05
1.770000e+03 1.723662e-05
1.775000e+03 1.723575e-05
1.780000e+03 1.723487e-05
1.785000e+03 1.723399e-05
1.790000e+03 1.723310e-05
1.795000e+03 1.723222e-05
1.800000e+03 1.723133e-05
1.805000e+03 1.723044e-05
1.810000e+03 1.722954e-05
1.815000e+03 1.722865e-05
1.820000e+03 1.722775e-05
1.825000e+03 1.722685e-05
1.830000e+03 1.722595e-05
1.835000e+03 1.722504e-05
1.840000e+03 1.722414e-05
1.845000e+03 1.722323e-05
1.850000e+03 1.722232e-05
1.855000e+03 1.722140e-05
1.860000e+03 1.722048e-05
1.865000e+03 1.721957e-05
1.870000e+03 1.721864e-05
1.875000e+03 1.721772e-05
1.880000e+03 1.721679e-05
1.885000e+03 1.721587e-05
1.890000e+03 1.721493e-05
1.895000e+03 1.721400e-05
1.900000e+03 1.721307e-05
1.905000e+03 1.721213e-05
1.910000e+03 1.721119e-05
1.915000e+03 1.721024e-05
1.920000e+03 1.720930e-05
1.925000e+03 1.720835e-05
1.930000e+03 1.720740e-05
1.935000e+03 1.720645e-05
1.940000e+03 1.720550e-05
1.945000e+03 1.720454e-05
1.950000e+03 1.720358e-05
1.955000e+03 1.720262e-05
1.960000e+03 1.720165e-05
1.965000e+03 1.720069e-05
1.970000e+03 1.719972e-05
1.975000e+03 1.719875e-05
1.980000e+03 1.719777e-05
1.985000e+03 1.719680e-05
1.990000e+03 1.719582e-05
1.995000e+03 1.719484e-05
2.000000e+03 1.719386e-05
2.005000e+03 1.719287e-05
2.010000e+03 1.719189e-05
2.015000e+03 1.719090e-05
2.020000e+03 1.718990e-05
2.025000e+03 1.718891e-05
2.030000e+03 1.718791e-05
2.035000e+03 1.718691e-05
2.040000e+03 1.718591e-05
2.045000e+03 1.718491e-05
2.050000e+03 1.718390e-05
2.055000e+03 1.718289e-05
2.060000e+03 1.718188e-05
2.065000e+03 1.718087e-05
2.070000e+03 1.717985e-05
2.075000e+03 1.717884e-05
2.080000e+03 1.717781e-05
2.085000e+03 1.717679e-05
2.090000e+03 1.717577e-05
2.095000e+03 1.717474e-05
2.100000e+03 1.717371e-05
2.105000e+03 1.717268e-05
2.110000e+03 1.717164e-05
2.115000e+03 1.717061e-05
2.120000e+03 1.716957e-05
2.125000e+03 1.716853e-05
2.130000e+03 1.716748e-05
2.135000e+03 1.716644e-05
2.140000e+03 1.716539e-05
2.145000e+03 1.716434e-05
2.150000e+03 1.716329e-05
2.155000e+03 1.716223e-05
2.160000e+03 1.716117e-05
2.165000e+03 1.716012e-05
2.170000e+03 1.715905e-05
2.175000e+03 1.715799e-05
2.180000e+03 1.715692e-05
2.185000e+03 1.715585e-05
2.190000e+03 1.715478e-05
2.195000e+03 1.715371e-05
2.200000e+03 1.715263e-05
2.205000e+03 1.715155e-05
2.210000e+03 1.715047e-05
2.215000e+03 1.714939e-05
2.220000e+03 1.714830e-05
2.225000e+03 1.714722e-05
2.230000e+03 1.714613e-05
2.235000e+03 1.714504e-05
2.240000e+03 1.714394e-05
2.245000e+03 1.714284e-05
2.250000e+03 1.714174e-05
2.255000e+03 1.714064e-05
2.260000e+03 1.713954e-05
2.265000e+03 1.713843e-05
2.270000e+03 1.713733e-05
2.275000e+03 1.713622e-05
2.280000e+03 1.713510e-05
2.285000e+03 1.713399e-05
2.290000e+03 1.713287e-05
2.295000e+03 1.713175e-05
2.300000e+03 1.713063e-05
2.305000e+03 1.712950e-05
2.310000e+03 1.712838e-05
2.315000e+03 1.712725e-05
2.320000e+03 1.712612e-05
2.325000e+03 1.712498e-05
2.330000e+03 1.712385e-05
2.335000e+03 1.712271e-05
2.340000e+03 1.712157e-05
2.345000e+03 1.712043e-05
2.350000e+03 1.711928e-05
2.355000e+03 1.711813e-05
2.360000e+03 1.711698e-05
2.365000e+03 1.711583e-05
2.370000e+03 1.711468e-05
2.375000e+03 1.711352e-05
2.380000e+03 1.711236e-05
2.385000e+03 1.711120e-05
2.390000e+03 1.711004e-05
2.395000e+03 1.710887e-05
2.400000e+03 1.710771e-05
2.405000e+03 1.710654e-05
2.410000e+03 1.710536e-05
2.415000e+03 1.710419e-05
2.420000e+03 1.710301e-05
2.425000e+03 1.710183e-05
2.430000e+03 1.710065e-05
2.435000e+03 1.709947e-05
2.440000e+03 1.709828e-05
2.445000e+03 1.709709e-05
2.450000e+03 1.709590e-05
2.455000e+03 1.709471e-05
2.460000e+03 1.709352e-05
2.465000e+03 1.709232e-05
2.470000e+03 1.709112e-05
2.475000e+03 1.708992e-05
2.480000e+03 1.708871e-05
2.485000e+03 1.708751e-05
2.490000e+03 1.708630e-05
2.495000e+03 1.708509e-05
2.500000e+03 1.708387e-05
2.505000e+03 1.708266e-05
2.510000e+03 1.708144e-05
2.515000e+03 1.708022e-05
2.520000e+03 1.707900e-05
2.525000e+03 1.707777e-05
2.530000e+03 1.707655e-05
2.535000e+03 1.707532e-05
2.540000e+03 1.707409e-05
2.545000e+03 1.707285e-05
2.550000e+03 1.707162e-05
2.555000e+03 1.707038e-05
2.560000e+03 1.706914e-05
2.565000e+03 1.706790e-05
2.570000e+03 1.706665e-05
2.575000e+03 1.706541e-05
2.580000e+03 1.706416e-05
2.585000e+03 1.706291e-05
2.590000e+03 1.706165e-05
2.595000e+03 1.706040e-05
2.600000e+03 1.705914e-05
2.605000e+03 1.705788e-05
2.610000e+03 1.705662e-05
2.615000e+03 1.705535e-05
2.620000e+03 1.705409e-05
2.625000e+03 1.705282e-05
2.630000e+03 1.705154e-05
2.635000e+03 1.705027e-05
2.640000e+03 1.704900e-05
2.645000e+03 1.704772e-05
2.650000e+03 1.704644e-05
2.655000e+03 1.704515e-05
2.660000e+03 1.704387e-05
2.665000e+03 1.704258e-05
2.670000e+03 1.704129e-05
2.675000e+03 1.704000e-05
2.680000e+03 1.703871e-05
2.685000e+03 1.703741e-05
2.690000e+03 1.703611e-05
2.695000e+03 1.703481e-05
2.700000e+03 1.703351e-05
2.705000e+03 1.703221e-05
2.710000e+03 1.703090e-05
2.715000e+03 1.702959e-05
2.720000e+03 1.702828e-05
2.725000e+03 1.702697e-05
2.730000e+03 1.702565e-05
2.735000e+03 1.702433e-05
2.740000e+03 1.702301e-05
2.745000e+03 1.702169e-05
2.750000e+03 1.702036e-05
2.755000e+03 1.701904e-05
2.760000e+03 1.701771e-05
2.765000e+03 1.701638e-05
2.770000e+03 1.701504e-05
2.775000e+03 1.701371e-05
2.780000e+03 1.701237e-05
2.785000e+03 1.701103e-05
2.790000e+03 1.700969e-05
2.795000e+03 1.700834e-05
2.800000e+03 1.700700e-05
2.805000e+03 1.700565e-05
2.810000e+03 1.700430e-05
2.815000e+03 1.700294e-05
2.820000e+03 1.700159e-05
2.825000e+03 1.700023e-05
2.830000e+03 1.699887e-05
2.835000e+03 1.699751e-05
2.840000e+03 1.699615e-05
2.845000e+03 1.699478e-05
2.850000e+03 1.699341e-05
2.855000e+03 1.699204e-05
2.860000e+03 1.699067e-05
2.865000e+03 1.698929e-05
2.870000e+03 1.698791e-05
2.875000e+03 1.698654e-05
2.880000e+03 1.698515e-05
2.885000e+03 1.698377e-05
2.890000e+03 1.698238e-05
2.895000e+03 1.698100e-05
2.900000e+03 1.697961e-05
2.905000e+03 1.697821e-05
2.910000e+03 1.697682e-05
2.915000e+03 1.697542e-05
2.920000e+03 1.697402e-05
2.925000e+03 1.697262e-05
2.930000e+03 1.697122e-05
2.935000e+03 1.696981e-05
2.940000e+03 1.696841e-05
2.945000e+03 1.696700e-05
2.950000e+03 1.696558e-05
2.955000e+03 1.696417e-05
2.960000e+03 1.696275e-05
2.965000e+03 1.696133e-05
2.970000e+03 1.695991e-05
2.975000e+03 1.695849e-05
2.980000e+03 1.695707e-05
2.985000e+03 1.695564e-05
2.990000e+03 1.695421e-05
2.995000e+03 1.695278e-05
3.000000e+03 1.695135e-05
3.005000e+03 1.694991e-05
3.010000e+03 1.694847e-05
3.015000e+03 1.694703e-05
3.020000e+03 1.694559e-05
3.025000e+03 1.694415e-05
3.030000e+03 1.694270e-05
3.035000e+03 1.694125e-05
3.040000e+03 1.693980e-05
3.045000e+03 1.693835e-05
3.050000e+03 1.693689e-05
3.055000e+03 1.693544e-05
3.060000e+03 1.693398e-05
3.065000e+03 1.693252e-05
3.070000e+03 1.693105e-05
3.075000e+03 1.692959e-05
3.080000e+03 1.692812e-05
3.085000e+03 1.692665e-05
3.090000e+03 1.692518e-05
3.095000e+03 1.692370e-05
3.100000e+03 1.692223e-05
3.105000e+03 1.692075e-05
3.110000e+03 1.691927e-05
3.115000e+03 1.691779e-05
3.120000e+03 1.691630e-05
3.125000e+03 1.691481e-05
3.130000e+03 1.691332e-05
3.135000e+03 1.691183e-05
3.140000e+03 1.691034e-05
3.145000e+03 1.690885e-05
3.150000e+03 1.690735e-05
3.155000e+03 1.690585e-05
3.160000e+03 1.690435e-05
3.165000e+03 1.690284e-05
3.170000e+03 1.690134e-05
3.175000e+03 1.689983e-05
3.180000e+03 1.689832e-05
3.185000e+03 1.689681e-05
3.190000e+03 1.689529e-05
3.195000e+03 1.689378e-05
3.200000e+03 1.689226e-05
3.205000e+03 1.689074e-05
3.210000e+03 1.688921e-05
3.215000e+03 1.688769e-05
3.220000e+03 1.688616e-05
3.225000e+03 1.688463e-05
3.230000e+03 1.688310e-05
3.235000e+03 1.688157e-05
3.240000e+03 1.688003e-05
3.245000e+03 1.687850e-05
3.250000e+03 1.687696e-05
3.255000e+03 1.687542e-05
3.260000e+03 1.687387e-05
3.265000e+03 1.687233e-05
3.270000e+03 1.687078e-05
3.275000e+03 1.686923e-05
3.280000e+03 1.686768e-05
3.285000e+03 1.686612e-05
3.290000e+03 1.686457e-05
3.295000e+03 1.686301e-05
3.300000e+03 1.686145e-05
3.305000e+03 1.685989e-05
3.310000e+03 1.685832e-05
3.315000e+03 1.685676e-05
3.320000e+03 1.685519e-05
3.325000e+03 1.685362e-05
3.330000e+03 1.685204e-05
3.335000e+03 1.685047e-05
3.340000e+03 1.684889e-05
3.345000e+03 1.684731e-05
3.350000e+03 1.684573e-05
3.355000e+03 1.684415e-05
3.360000e+03 1.684256e-05
3.365000e+03 1.684098e-05
3.370000e+03 1.683939e-05
3.375000e+03 1.683780e-05
3.380000e+03 1.683620e-05
3.385000e+03 1.683461e-05
3.390000e+03 1.683301e-05
3.395000e+03 1.683141e-05
3.400000e+03 1.682981e-05
3.405000e+03 1.682820e-05
3.410000e+03 1.682660e-05
3.415000e+03 1.682499e-05
3.420000e+03 1.682338e-05
3.425000e+03 1.682177e-05
3.430000e+03 1.682016e-05
3.435000e+03 1.681854e-05
3.440000e+03 1.681692e-05
3.445000e+03 1.681530e-05
3.450000e+03 1.681368e-05
3.455000e+03 1.681206e-05
3.460000e+03 1.681043e-05
3.465000e+03 1.680880e-05
3.470000e+03 1.680717e-05
3.475000e+03 1.680554e-05
3.480000e+03 1.680391e-05
3.485000e+03 1.680227e-05
3.490000e+03 1.680063e-05
3.495000e+03 1.679899e-05
3.500000e+03 1.679735e-05
3.505000e+03 1.679570e-05
3.510000e+03 1.679406e-05
3.515000e+03 1.679241e-05
3.520000e+03 1.679076e-05
3.525000e+03 1.678911e-05
3.530000e+03 1.678745e-05
3.535000e+03 1.678579e-05
3.540000e+03 1.678414e-05
3.545000e+03 1.678248e-05
3.550000e+03 1.678081e-05
3.555000e+03 1.677915e-05
3.560000e+03 1.677748e-05
3.565000e+03 1.677581e-05
3.570000e+03 1.677414e-05
3.575000e+03 1.677247e-05
3.580000e+03 1.677080e-05
3.585000e+03 1.676912e-05
3.590000e+03 1.676744e-05
3.595000e+03 1.676576e-05
3.600000e+03 1.676408e-05
3.605000e+03 1.676239e-05
3.610000e+03 1.676071e-05
3.615000e+03 1.675902e-05
3.620000e+03 1.675733e-05
3.625000e+03 1.675563e-05
3.630000e+03 1.675394e-05
3.635000e+03 1.675224e-05
3.640000e+03 1.675054e-05
3.645000e+03 1.674884e-05
3.650000e+03 1.674714e-05
3.655000e+03 1.674544e-05
3.660000e+03 1.674373e-05
3.665000e+03 1.674202e-05
3.670000e+03 1.674031e-05
3.675000e+03 1.673860e-05
3.680000e+03 1.673688e-05
3.685000e+03 1.673517e-05
3.690000e+03 1.673345e-05
3.695000e+03 1.673173e-05
3.700000e+03 1.673001e-05
3.705000e+03 1.672828e-05
3.710000e+03 1.672656e-05
3.715000e+03 1.672483e-05
3.720000e+03 1.672310e-05
3.725000e+03 1.672136e-05
3.730000e+03 1.671963e-05
3.735000e+03 1.671789e-05
3.740000e+03 1.671616e-05
3.745000e+03 1.671442e-05
3.750000e+03 1.671267e-05
3.755000e+03 1.671093e-05
3.760000e+03 1.670918e-05
3.765000e+03 1.670744e-05
3.770000e+03 1.670569e-05
3.775000e+03 1.670393e-05
3.780000e+03 1.670218e-05
3.785000e+03 1.670042e-05
3.790000e+03 1.669867e-05
3.795000e+03 1.669691e-05
3.800000e+03 1.669515e-05
3.805000e+03 1.669338e-05
3.810000e+03 1.669162e-05
3.815000e+03 1.668985e-05
3.820000e+03 1.668808e-05
3.825000e+03 1.668631e-05
3.830000e+03 1.668454e-05
3.835000e+03 1.668276e-05
3.840000e+03 1.668098e-05
3.845000e+03 1.667920e-05
3.850000e+03 1.667742e-05
3.855000e+03 1.667564e-05
3.860000e+03 1.667385e-05
3.865000e+03 1.667207e-05
3.870000e+03 1.667028e-05
3.875000e+03 1.666849e-05
3.880000e+03 1.666670e-05
3.885000e+03 1.666490e-05
3.890000e+03 1.666311e-05
3.895000e+03 1.666131e-05
3.900000e+03 1.665951e-05
3.905000e+03 1.665770e-05
3.910000e+03 1.665590e-05
3.915000e+03 1.665409e-05
3.920000e+03 1.665229e-05
3.925000e+03 1.665048e-05
3.930000e+03 1.664866e-05
3.935000e+03 1.664685e-05
3.940000e+03 1.664504e-05
3.945000e+03 1.664322e-05
3.950000e+03 1.664140e-05
3.955000e+03 1.663958e-05
3.960000e+03 1.663775e-05
3.965000e+03 1.663593e-05
3.970000e+03 1.663410e-05
3.975000e+03 1.663227e-05
3.980000e+03 1.663044e-05
3.985000e+03 1.662861e-05
3.990000e+03 1.662677e-05
3.995000e+03 1.662494e-05
4.000000e+03 1.662310e-05
4.005000e+03 1.662126e-05
4.010000e+03 1.661942e-05
4.015000e+03 1.661757e-05
4.020000e+03 1.661573e-05
4.025000e+03 1.661388e-05
4.030000e+03 1.661203e-05
4.035000e+03 1.661018e-05
4.040000e+03 1.660832e-05
4.045000e+03 1.660647e-05
4.050000e+03 1.660461e-05
4.055000e+03 1.660275e-05
4.060000e+03 1.660089e-05
4.065000e+03 1.659903e-05
4.070000e+03 1.659716e-05
4.075000e+03 1.659530e-05
4.080000e+03 1.659343e-05
4.085000e+03 1.659156e-05
4.090000e+03 1.658969e-05
4.095000e+03 1.658781e-05
4.100000e+03 1.658594e-05
4.105000e+03 1.658406e-05
4.110000e+03 1.658218e-05
4.115000e+03 1.658030e-05
4.120000e+03 1.657841e-05
4.125000e+03 1.657653e-05
4.130000e+03 1.657464e-05
4.135000e+03 1.657275e-05
4.140000e+03 1.657086e-05
4.145000e+03 1.656897e-05
4.150000e+03 1.656707e-05
4.155000e+03 1.656518e-05
4.160000e+03 1.656328e-05
4.165000e+03 1.656138e-05
4.170000e+03 1.655948e-05
4.175000e+03 1.655757e-05
4.180000e+03 1.655567e-05
4.185000e+03 1.655376e-05
4.190000e+03 1.655185e-05
4.195000e+03 1.654994e-05
4.200000e+03 1.654803e-05
4.205000e+03 1.654611e-05
4.210000e+03 1.654419e-05
4.215000e+03 1.654228e-05
4.220000e+03 1.654036e-05
4.225000e+03 1.653843e-05
4.230000e+03 1.653651e-05
4.235000e+03 1.653458e-05
4.240000e+03 1.653266e-05
4.245000e+03 1.653073e-05
4.250000e+03 1.652879e-05
4.255000e+03 1.652686e-05
4.260000e+03 1.652493e-05
4.265000e+03 1.652299e-05
4.270000e+03 1.652105e-05
4.275000e+03 1.651911e-05
4.280000e+03 1.651717e-05
4.285000e+03 1.651522e-05
4.290000e+03 1.651328e-05
4.295000e+03 1.651133e-05
4.300000e+03 1.650938e-05
4.305000e+03 1.650743e-05
4.310000e+03 1.650548e-05
4.315000e+03 1.650352e-05
4.320000e+03 1.650157e-05
4.325000e+03 1.649961e-05
4.330000e+03 1.649765e-05
4.335000e+03 1.649568e-05
4.340000e+03 1.649372e-05
4.345000e+03 1.649176e-05
4.350000e+03 1.648979e-05
4.355000e+03 1.648782e-05
4.360000e+03 1.648585e-05
4.365000e+03 1.648387e-05
4.370000e+03 1.648190e-05
4.375000e+03 1.647992e-05
4.380000e+03 1.647795e-05
4.385000e+03 1.647597e-05
4.390000e+03 1.647398e-05
4.395000e+03 1.647200e-05
4.400000e+03 1.647001e-05
4.405000e+03 1.646803e-05
4.410000e+03 1.646604e-05
4.415000e+03 1.646405e-05
4.420000e+03 1.646206e-05
4.425000e+03 1.646006e-05
4.430000e+03 1.645807e-05
4.435000e+03 1.645607e-05
4.440000e+03 1.645407e-05
4.445000e+03 1.645207e-05
4.450000e+03 1.645006e-05
4.455000e+03 1.644806e-05
4.460000e+03 1.644605e-05
4.465000e+03 1.644404e-05
4.470000e+03 1.644203e-05
4.475000e+03 1.644002e-05
4.480000e+03 1.643801e-05
4.485000e+03 1.643599e-05
4.490000e+03 1.643398e-05
4.495000e+03 1.643196e-05
4.500000e+03 1.642994e-05
4.505000e+03 1.642791e-05
4.510000e+03 1.642589e-05
4.515000e+03 1.642386e-05
4.520000e+03 1.642184e-05
4.525000e+03 1.641981e-05
4.530000e+03 1.641778e-05
4.535000e+03 1.641574e-05
4.540000e+03 1.641371e-05
4.545000e+03 1.641167e-05
4.550000e+03 1.640963e-05
4.555000e+03 1.640760e-05
4.560000e+03 1.640555e-05
4.565000e+03 1.640351e-05
4.570000e+03 1.640147e-05
4.575000e+03 1.639942e-05
4.580000e+03 1.639737e-05
4.585000e+03 1.639532e-05
4.590000e+03 1.639327e-05
4.595000e+03 1.639121e-05
4.600000e+03 1.638916e-05
4.605000e+03 1.638710e-05
4.610000e+03 1.638504e-05
4.615000e+03 1.638298e-05
4.620000e+03 1.638092e-05
4.625000e+03 1.637886e-05
4.630000e+03 1.637679e-05
4.635000e+03 1.637472e-05
4.640000e+03 1.637266e-05
4.645000e+03 1.637058e-05
4.650000e+03 1.636851e-05
4.655000e+03 1.636644e-05
4.660000e+03 1.636436e-05
4.665000e+03 1.636228e-05
4.670000e+03 1.636021e-05
4.675000e+03 1.635812e-05
4.680000e+03 1.635604e-05
4.685000e+03 1.635396e-05
4.690000e+03 1.635187e-05
4.695000e+03 1.634978e-05
4.700000e+03 1.634769e-05
4.705000e+03 1.634560e-05
4.710000e+03 1.634351e-05
4.715000e+03 1.634142e-05
4.720000e+03 1.633932e-05
4.725000e+03 1.633722e-05
4.730000e+03 1.633512e-05
4.735000e+03 1.633302e-05
4.740000e+03 1.633092e-05
4.745000e+03 1.632881e-05
4.750000e+03 1.632671e-05
4.755000e+03 1.632460e-05
4.760000e+03 1.632249e-05
4.765000e+03 1.632038e-05
4.770000e+03 1.631827e-05
4.775000e+03 1.631615e-05
4.780000e+03 1.631404e-05
4.785000e+03 1.631192e-05
4.790000e+03 1.630980e-05
4.795000e+03 1.630768e-05
4.800000e+03 1.630555e-05
4.805000e+03 1.630343e-05
4.810000e+03 1.630130e-05
4.815000e+03 1.629918e-05
4.820000e+03 1.629705e-05
4.825000e+03 1.629491e-05
4.830000e+03 1.629278e-05
4.835000e+03 1.629065e-05
4.840000e+03 1.628851e-05
4.845000e+03 1.628637e-05
4.850000e+03 1.628423e-05
4.855000e+03 1.628209e-05
4.860000e+03 1.627995e-05
4.865000e+03 1.627781e-05
4.870000e+03 1.627566e-05
4.875000e+03 1.627351e-05
4.880000e+03 1.627136e-05
4.885000e+03 1.626921e-05
4.890000e+03 1.626706e-05
4.895000e+03 1.626491e-05
4.900000e+03 1.626275e-05
4.905000e+03 1.626059e-05
4.910000e+03 1.625843e-05
4.915000e+03 1.625627e-05
4.920000e+03 1.625411e-05
4.925000e+03 1.625195e-05
4.930000e+03 1.624978e-05
4.935000e+03 1.624761e-05
4.940000e+03 1.624544e-05
4.945000e+03 1.624327e-05
4.950000e+03 1.624110e-05
4.955000e+03 1.623893e-05
4.960000e+03 1.623675e-05
4.965000e+03 1.623458e-05
4.970000e+03 1.623240e-05
4.975000e+03 1.623022e-05
4.980000e+03 1.622804e-05
4.985000e+03 1.622585e-05
4.990000e+03 1.622367e-05
4.995000e+03 1.622148e-05
5.000000e+03 1.621929e-05
5.005000e+03 1.621710e-05
5.010000e+03 1.621491e-05
5.015000e+03 1.621272e-05
5.020000e+03 1.621053e-05
5.025000e+03 1.620833e-05
5.030000e+03 1.620613e-05
5.035000e+03 1.620393e-05
5.040000e+03 1.620173e-05
5.045000e+03 1.619953e-05
5.050000e+03 1.619733e-05
5.055000e+03 1.619512e-05
5.060000e+03 1.619291e-05
5.065000e+03 1.619070e-05
5.070000e+03 1.618849e-05
5.075000e+03 1.618628e-05
5.080000e+03 1.618407e-05
5.085000e+03 1.618185e-05
5.090000e+03 1.617964e-05
5.095000e+03 1.617742e-05
5.100000e+03 1.617520e-05
5.105000e+03 1.617298e-05
5.110000e+03 1.617075e-05
5.115000e+03 1.616853e-05
5.120000e+03 1.616630e-05
5.125000e+03 1.616408e-05
5.130000e+03 1.616185e-05
5.135000e+03 1.615962e-05
5.140000e+03 1.615738e-05
5.145000e+03 1.615515e-05
5.150000e+03 1.615292e-05
5.155000e+03 1.615068e-05
5.160000e+03 1.614844e-05
5.165000e+03 1.614620e-05
5.170000e+03 1.614396e-05
5.175000e+03 1.614172e-05
5.180000e+03 1.613947e-05
5.185000e+03 1.613722e-05
5.190000e+03 1.613498e-05
5.195000e+03 1.613273e-05
5.200000e+03 1.613048e-05
5.205000e+03 1.612822e-05
5.210000e+03 1.612597e-05
5.215000e+03 1.612372e-05
5.220000e+03 1.612146e-05
5.225000e+03 1.611920e-05
5.230000e+03 1.611694e-05
5.235000e+03 1.611468e-05
5.240000e+03 1.611242e-05
5.245000e+03 1.611015e-05
5.250000e+03 1.610788e-05
5.255000e+03 1.610562e-05
5.260000e+03 1.610335e-05
5.265000e+03 1.610108e-05
5.270000e+03 1.609881e-05
5.275000e+03 1.609653e-05
5.280000e+03 1.609426e-05
5.285000e+03 1.609198e-05
5.290000e+03 1.608970e-05
5.295000e+03 1.608742e-05
5.300000e+03 1.608514e-05
5.305000e+03 1.608286e-05
5.310000e+03 1.608057e-05
5.315000e+03 1.607829e-05
5.320000e+03 1.607600e-05
5.325000e+03 1.607371e-05
5.330000e+03 1.607142e-05
5.335000e+03 1.606913e-05
5.340000e+03 1.606684e-05
5.345000e+03 1.606454e-05
5.350000e+03 1.606225e-05
5.355000e+03 1.605995e-05
5.360000e+03 1.605765e-05
5.365000e+03 1.605535e-05
5.370000e+03 1.605305e-05
5.375000e+03 1.605074e-05
5.380000e+03 1.604844e-05
5.385000e+03 1.604613e-05
5.390000e+03 1.604382e-05
5.395000e+03 1.604151e-05
5.400000e+03 1.603920e-05
5.405000e+03 1.603689e-05
5.410000e+03 1.603458e-05
5.415000e+03 1.603226e-05
5.420000e+03 1.602994e-05
5.425000e+03 1.602762e-05
5.430000e+03 1.602531e-05
5.435000e+03 1.602298e-05
5.440000e+03 1.602066e-05
5.445000e+03 1.601834e-05
5.450000e+03 1.601601e-05
5.455000e+03 1.601368e-05
5.460000e+03 1.601136e-05
5.465000e+03 1.600903e-05
5.470000e+03 1.600669e-05
5.475000e+03 1.600436e-05
5.480000e+03 1.600203e-05
5.485000e+03 1.599969e-05
5.490000e+03 1.599735e-05
5.495000e+03 1.599501e-05
5.500000e+03 1.599267e-05
5.505000e+03 1.599033e-05
5.510000e+03 1.598799e-05
5.515000e+03 1.598564e-05
5.520000e+03 1.598330e-05
5.525000e+03 1.598095e-05
5.530000e+03 1.597860e-05
5.535000e+03 1.597625e-05
5.540000e+03 1.597390e-05
5.545000e+03 1.597155e-05
5.550000e+03 1.596919e-05
5.555000e+03 1.596684e-05
5.560000e+03 1.596448e-05
5.565000e+03 1.596212e-05
5.570000e+03 1.595976e-05
5.575000e+03 1.595740e-05
5.580000e+03 1.595504e-05
5.585000e+03 1.595267e-05
5.590000e+03 1.595030e-05
5.595000e+03 1.594794e-05
5.600000e+03 1.594557e-05
5.605000e+03 1.594320e-05
5.610000e+03 1.594083e-05
5.615000e+03 1.593845e-05
5.620000e+03 1.593608e-05
5.625000e+03 1.593370e-05
5.630000e+03 1.593133e-05
5.635000e+03 1.592895e-05
5.640000e+03 1.592657e-05
5.645000e+03 1.592419e-05
5.650000e+03 1.592180e-05
5.655000e+03 1.591942e-05
5.660000e+03 1.591703e-05
5.665000e+03 1.591465e-05
5.670000e+03 1.591226e-05
5.675000e+03 1.590987e-05
5.680000e+03 1.590748e-05
5.685000e+03 1.590508e-05
5.690000e+03 1.590269e-05
5.695000e+03 1.590030e-05
5.700000e+03 1.589790e-05
5.705000e+03 1.589550e-05
5.710000e+03 1.589310e-05
5.715000e+03 1.589070e-05
5.720000e+03 1.588830e-05
5.725000e+03 1.588589e-05
5.730000e+03 1.588349e-05
5.735000e+03 1.588108e-05
5.740000e+03 1.587868e-05
5.745000e+03 1.587627e-05
5.750000e+03 1.587386e-05
5.755000e+03 1.587144e-05
5.760000e+03 1.586903e-05
5.765000e+03 1.586662e-05
5.770000e+03 1.586420e-05
5.775000e+03 1.586178e-05
5.780000e+03 1.585936e-05
5.785000e+03 1.585694e-05
5.790000e+03 1.585452e-05
5.795000e+03 1.585210e-05
5.800000e+03 1.584968e-05
5.805000e+03 1.584725e-05
5.810000e+03 1.584482e-05
5.815000e+03 1.584240e-05
5.820000e+03 1.583997e-05
5.825000e+03 1.583754e-05
5.830000e+03 1.583510e-05
5.835000e+03 1.583267e-05
5.840000e+03 1.583024e-05
5.845000e+03 1.582780e-05
5.850000e+03 1.582536e-05
5.855000e+03 1.582292e-05
5.860000e+03 1.582048e-05
5.865000e+03 1.581804e-05
5.870000e+03 1.581560e-05
5.875000e+03 1.581316e-05
5.880000e+03 1.581071e-05
5.885000e+03 1.580826e-05
5.890000e+03 1.580582e-05
5.895000e+03 1.580337e-05
5.900000e+03 1.580092e-05
5.905000e+03 1.579846e-05
5.910000e+03 1.579601e-05
5.915000e+03 1.579356e-05
5.920000e+03 1.579110e-05
5.925000e+03 1.578864e-05
5.930000e+03 1.578618e-05
5.935000e+03 1.578372e-05
5.940000e+03 1.578126e-05
5.945000e+03 1.577880e-05
5.950000e+03 1.577634e-05
5.955000e+03 1.577387e-05
5.960000e+03 1.577141e-05
5.965000e+03 1.576894e-05
5.970000e+03 1.576647e-05
5.975000e+03 1.576400e-05
5.980000e+03 1.576153e-05
5.985000e+03 1.575905e-05
5.990000e+03 1.575658e-05
5.995000e+03 1.575410e-05
6.000000e+03 1.575163e-05
6.005000e+03 1.574915e-05
6.010000e+03 1.574667e-05
6.015000e+03 1.574419e-05
6.020000e+03 1.574171e-05
6.025000e+03 1.573923e-05
6.030000e+03 1.573674e-05
6.035000e+03 1.573426e-05
6.040000e+03 1.573177e-05
6.045000e+03 1.572928e-05
6.050000e+03 1.572679e-05
6.055000e+03 1.572430e-05
6.060000e+03 1.572181e-05
6.065000e+03 1.571931e-05
6.070000e+03 1.571682e-05
6.075000e+03 1.571432e-05
6.080000e+03 1.571183e-05
6.085000e+03 1.570933e-05
6.090000e+03 1.570683e-05
6.095000e+03 1.570433e-05
6.100000e+03 1.570183e-05
6.105000e+03 1.569932e-05
6.110000e+03 1.569682e-05
6.115000e+03 1.569431e-05
6.120000e+03 1.569180e-05
6.125000e+03 1.568930e-05
6.130000e+03 1.568679e-05
6.135000e+03 1.568428e-05
6.140000e+03 1.568176e-05
6.145000e+03 1.567925e-05
6.150000e+03 1.567674e-05
6.155000e+03 1.567422e-05
6.160000e+03 1.567170e-05
6.165000e+03 1.566918e-05
6.170000e+03 1.566667e-05
6.175000e+03 1.566414e-05
6.180000e+03 1.566162e-05
6.185000e+03 1.565910e-05
6.190000e+03 1.565658e-05
6.195000e+03 1.565405e-05
6.200000e+03 1.565152e-05
6.205000e+03 1.564899e-05
6.210000e+03 1.564647e-05
6.215000e+03 1.564393e-05
6.220000e+03 1.564140e-05
6.225000e+03 1.563887e-05
6.230000e+03 1.563634e-05
6.235000e+03 1.563380e-05
6.240000e+03 1.563126e-05
6.245000e+03 1.562873e-05
6.250000e+03 1.562619e-05
6.255000e+03 1.562365e-05
6.260000e+03 1.562111e-05
6.265000e+03 1.561856e-05
6.270000e+03 1.561602e-05
6.275000e+03 1.561347e-05
6.280000e+03 1.561093e-05
6.285000e+03 1.560838e-05
6.290000e+03 1.560583e-05
6.295000e+03 1.560328e-05
6.300000e+03 1.560073e-05
6.305000e+03 1.559818e-05
6.310000e+03 1.559562e-05
6.315000e+03 1.559307e-05
6.320000e+03 1.559051e-05
6.325000e+03 1.558796e-05
6.330000e+03 1.558540e-05
6.335000e+03 1.558284e-05
6.340000e+03 1.558028e-05
6.345000e+03 1.557772e-05
6.350000e+03 1.557515e-05
6.355000e+03 1.557259e-05
6.360000e+03 1.557003e-05
6.365000e+03 1.556746e-05
6.370000e+03 1.556489e-05
6.375000e+03 1.556232e-05
6.380000e+03 1.555975e-05
6.385000e+03 1.555718e-05
6.390000e+03 1.555461e-05
6.395000e+03 1.555204e-05
6.400000e+03 1.554946e-05
6.405000e+03 1.554689e-05
6.410000e+03 1.554431e-05
6.415000e+03 1.554173e-05
6.420000e+03 1.553915e-05
6.425000e+03 1.553657e-05
6.430000e+03 1.553399e-05
6.435000e+03 1.553141e-05
6.440000e+03 1.552882e-05
6.445000e+03 1.552624e-05
6.450000e+03 1.552365e-05
6.455000e+03 1.552107e-05
6.460000e+03 1.551848e-05
6.465000e+03 1.551589e-05
6.470000e+03 1.551330e-05
6.475000e+03 1.551071e-05
6.480000e+03 1.550811e-05
6.485000e+03 1.550552e-05
6.490000e+03 1.550292e-05
6.495000e+03 1.550033e-05
6.500000e+03 1.549773e-05
6.505000e+03 1.549513e-05
6.510000e+03 1.549253e-05
6.515000e+03 1.548993e-05
6.520000e+03 1.548733e-05
6.525000e+03 1.548473e-05
6.530000e+03 1.548212e-05
6.535000e+03 1.547952e-05
6.540000e+03 1.547691e-05
6.545000e+03 1.547430e-05
6.550000e+03 1.547169e-05
6.555000e+03 1.546908e-05
6.560000e+03 1.546647e-05
6.565000e+03 1.546386e-05
6.570000e+03 1.546125e-05
6.575000e+03 1.545863e-05
6.580000e+03 1.545602e-05
6.585000e+03 1.545340e-05
6.590000e+03 1.545079e-05
6.595000e+03 1.544817e-05
6.600000e+03 1.544555e-05
6.605000e+03 1.544293e-05
6.610000e+03 1.544030e-05
6.615000e+03 1.543768e-05
6.620000e+03 1.543506e-05
6.625000e+03 1.543243e-05
6.630000e+03 1.542981e-05
6.635000e+03 1.542718e-05
6.640000e+03 1.542455e-05
6.645000e+03 1.542192e-05
6.650000e+03 1.541929e-05
6.655000e+03 1.541666e-05
6.660000e+03 1.541403e-05
6.665000e+03 1.541139e-05
6.670000e+03 1.540876e-05
6.675000e+03 1.540612e-05
6.680000e+03 1.540348e-05
6.685000e+03 1.540085e-05
6.690000e+03 1.539821e-05
6.695000e+03 1.539557e-05
6.700000e+03 1.539293e-05
6.705000e+03 1.539028e-05
6.710000e+03 1.538764e-05
6.715000e+03 1.538500e-05
6.720000e+03 1.538235e-05
6.725000e+03 1.537970e-05
6.730000e+03 1.537706e-05
6.735000e+03 1.537441e-05
6.740000e+03 1.537176e-05
6.745000e+03 1.536911e-05
6.750000e+03 1.536645e-05
6.755000e+03 1.536380e-05
6.760000e+03 1.536115e-05
6.765000e+03 1.535849e-05
6.770000e+03 1.535584e-05
6.775000e+03 1.535318e-05
6.780000e+03 1.535052e-05
6.785000e+03 1.534786e-05
6.790000e+03 1.534520e-05
6.795000e+03 1.534254e-05
6.800000e+03 1.533988e-05
6.805000e+03 1.533722e-05
6.810000e+03 1.533455e-05
6.815000e+03 1.533189e-05
6.820000e+03 1.532922e-05
6.825000e+03 1.532655e-05
6.830000e+03 1.532388e-05
6.835000e+03 1.532121e-05
6.840000e+03 1.531854e-05
6.845000e+03 1.531587e-05
6.850000e+03 1.531320e-05
6.855000e+03 1.531053e-05
6.860000e+03 1.530785e-05
6.865000e+03 1.530518e-05
6.870000e+03 1.530250e-05
6.875000e+03 1.529982e-05
6.880000e+03 1.529714e-05
6.885000e+03 1.529446e-05
6.890000e+03 1.529178e-05
6.895000e+03 1.528910e-05
6.900000e+03 1.528642e-05
6.905000e+03 1.528373e-05
6.910000e+03 1.528105e-05
6.915000e+03 1.527836e-05
6.920000e+03 1.527568e-05
6.925000e+03 1.527299e-05
6.930000e+03 1.527030e-05
6.935000e+03 1.526761e-05
6.940000e+03 1.526492e-05
6.945000e+03 1.526223e-05
6.950000e+03 1.525954e-05
6.955000e+03 1.525684e-05
6.960000e+03 1.525415e-05
6.965000e+03 1.525145e-05
6.970000e+03 1.524876e-05
6.975000e+03 1.524606e-05
6.980000e+03 1.524336e-05
6.985000e+03 1.524066e-05
6.990000e+03 1.523796e-05
6.995000e+03 1.523526e-05
7.000000e+03 1.523256e-05
7.005000e+03 1.522985e-05
7.010000e+03 1.522715e-05
7.015000e+03 1.522444e-05
7.020000e+03 1.522174e-05
7.025000e+03 1.521903e-05
7.030000e+03 1.521632e-05
7.035000e+03 1.521361e-05
7.040000e+03 1.521090e-05
7.045000e+03 1.520819e-05
7.050000e+03 1.520548e-05
7.055000e+03 1.520277e-05
7.060000e+03 1.520005e-05
7.065000e+03 1.519734e-05
7.070000e+03 1.519462e-05
7.075000e+03 1.519190e-05
7.080000e+03 1.518919e-05
7.085000e+03 1.518647e-05
7.090000e+03 1.518375e-05
7.095000e+03 1.518103e-05
7.100000e+03 1.517831e-05
7.105000e+03 1.517558e-05
7.110000e+03 1.517286e-05
7.115000e+03 1.517014e-05
7.120000e+03 1.516741e-05
7.125000e+03 1.516468e-05
7.130000e+03 1.516196e-05
7.135000e+03 1.515923e-05
7.140000e+03 1.515650e-05
7.145000e+03 1.515377e-05
7.150000e+03 1.515104e-05
7.155000e+03 1.514831e-05
7.160000e+03 1.514557e-05
7.165000e+03 1.514284e-05
7.170000e+03 1.514011e-05
7.175000e+03 1.513737e-05
7.180000e+03 1.513463e-05
7.185000e+03 1.513190e-05
7.190000e+03 1.512916e-05
7.195000e+03 1.512642e-05
7.200000e+03 1.512368e-05
7.205000e+03 1.512094e-05
7.210000e+03 1.511820e-05
7.215000e+03 1.511545e-05
7.220000e+03 1.511271e-05
7.225000e+03 1.510997e-05
7.230000e+03 1.510722e-05
7.235000e+03 1.510447e-05
7.240000e+03 1.510173e-05
7.245000e+03 1.509898e-05
7.250000e+03 1.509623e-05
7.255000e+03 1.509348e-05
7.260000e+03 1.509073e-05
7.265000e+03 1.508798e-05
7.270000e+03 1.508522e-05
7.275000e+03 1.508247e-05
7.280000e+03 1.507972e-05
7.285000e+03 1.507696e-05
7.290000e+03 1.507420e-05
7.295000e+03 1.507145e-05
7.300000e+03 1.506869e-05
7.305000e+03 1.506593e-05
7.310000e+03 1.506317e-05
7.315000e+03 1.506041e-05
7.320000e+03 1.505765e-05
7.325000e+03 1.505489e-05
7.330000e+03 1.505212e-05
7.335000e+03 1.504936e-05
7.340000e+03 1.504659e-05
7.345000e+03 1.504383e-05
7.350000e+03 1.504106e-05
7.355000e+03 1.503829e-05
7.360000e+03 1.503553e-05
7.365000e+03 1.503276e-05
7.370000e+03 1.502999e-05
7.375000e+03 1.502722e-05
7.380000e+03 1.502444e-05
7.385000e+03 1.502167e-05
7.390000e+03 1.501890e-05
7.395000e+03 1.501612e-05
7.400000e+03 1.501335e-05
7.405000e+03 1.501057e-05
7.410000e+03 1.500779e-05
7.415000e+03 1.500502e-05
7.420000e+03 1.500224e-05
7.425000e+03 1.499946e-05
7.430000e+03 1.499668e-05
7.435000e+03 1.499390e-05
7.440000e+03 1.499111e-05
7.445000e+03 1.498833e-05
7.450000e+03 1.498555e-05
7.455000e+03 1.498276e-05
7.460000e+03 1.497998e-05
7.465000e+03 1.497719e-05
7.470000e+03 1.497440e-05
7.475000e+03 1.497162e-05
7.480000e+03 1.496883e-05
7.485000e+03 1.496604e-05
7.490000e+03 1.496325e-05
7.495000e+03 1.496046e-05
7.500000e+03 1.495767e-05
7.505000e+03 1.495487e-05
7.510000e+03 1.495208e-05
7.515000e+03 1.494928e-05
7.520000e+03 1.494649e-05
7.525000e+03 1.494369e-05
7.530000e+03 1.494090e-05
7.535000e+03 1.493810e-05
7.540000e+03 1.493530e-05
7.545000e+03 1.493250e-05
7.550000e+03 1.492970e-05
7.555000e+03 1.492690e-05
7.560000e+03 1.492410e-05
7.565000e+03 1.492130e-05
7.570000e+03 1.491849e-05
7.575000e+03 1.491569e-05
7.580000e+03 1.491288e-05
7.585000e+03 1.491008e-05
7.590000e+03 1.490727e-05
7.595000e+03 1.490446e-05
7.600000e+03 1.490166e-05
7.605000e+03 1.489885e-05
7.610000e+03 1.489604e-05
7.615000e+03 1.489323e-05
7.620000e+03 1.489042e-05
7.625000e+03 1.488760e-05
7.630000e+03 1.488479e-05
7.635000e+03 1.488198e-05
7.640000e+03 1.487916e-05
7.645000e+03 1.487635e-05
7.650000e+03 1.487353e-05
7.655000e+03 1.487072e-05
7.660000e+03 1.486790e-05
7.665000e+03 1.486508e-05
7.670000e+03 1.486226e-05
7.675000e+03 1.485944e-05
7.680000e+03 1.485662e-05
7.685000e+03 1.485380e-05
7.690000e+03 1.485098e-05
7.695000e+03 1.484815e-05
7.700000e+03 1.484533e-05
7.705000e+03 1.484251e-05
7.710000e+03 1.483968e-05
7.715000e+03 1.483686e-05
7.720000e+03 1.483403e-05
7.725000e+03 1.483120e-05
7.730000e+03 1.482837e-05
7.735000e+03 1.482554e-05
7.740000e+03 1.482272e-05
7.745000e+03 1.481988e-05
7.750000e+03 1.481705e-05
7.755000e+03 1.481422e-05
7.760000e+03 1.481139e-05
7.765000e+03 1.480856e-05
7.770000e+03 1.480572e-05
7.775000e+03 1.480289e-05
7.780000e+03 1.480005e-05
7.785000e+03 1.479722e-05
7.790000e+03 1.479438e-05
7.795000e+03 1.479154e-05
7.800000e+03 1.478870e-05
7.805000e+03 1.478586e-05
7.810000e+03 1.478302e-05
7.815000e+03 1.478018e-05
7.820000e+03 1.477734e-05
7.825000e+03 1.477450e-05
7.830000e+03 1.477166e-05
7.835000e+03 1.476881e-05
7.840000e+03 1.476597e-05
7.845000e+03 1.476312e-05
7.850000e+03 1.476028e-05
7.855000e+03 1.475743e-05
7.860000e+03 1.475458e-05
7.865000e+03 1.475174e-05
7.870000e+03 1.474889e-05
7.875000e+03 1.474604e-05
7.880000e+03 1.474319e-05
7.885000e+03 1.474034e-05
7.890000e+03 1.473749e-05
7.895000e+03 1.473463e-05
7.900000e+03 1.473178e-05
7.905000e+03 1.472893e-05
7.910000e+03 1.472607e-05
7.915000e+03 1.472322e-05
7.920000e+03 1.472036e-05
7.925000e+03 1.471751e-05
7.930000e+03 1.471465e-05
7.935000e+03 1.471179e-05
7.940000e+03 1.470893e-05
7.945000e+03 1.470607e-05
7.950000e+03 1.470322e-05
7.955000e+03 1.470035e-05
7.960000e+03 1.469749e-05
7.965000e+03 1.469463e-05
7.970000e+03 1.469177e-05
7.975000e+03 1.468891e-05
7.980000e+03 1.468604e-05
7.985000e+03 1.468318e-05
7.990000e+03 1.468031e-05
7.995000e+03 1.467745e-05
8.000000e+03 1.467458e-05
8.005000e+03 1.467171e-05
8.010000e+03 1.466885e-05
8.015000e+03 1.466598e-05
8.020000e+03 1.466311e-05
8.025000e+03 1.466024e-05
8.030000e+03 1.465737e-05
8.035000e+03 1.465450e-05
8.040000e+03 1.465162e-05
8.045000e+03 1.464875e-05
8.050000e+03 1.464588e-05
8.055000e+03 1.464300e-05
8.060000e+03 1.464013e-05
8.065000e+03 1.463725e-05
8.070000e+03 1.463438e-05
8.075000e+03 1.463150e-05
8.080000e+03 1.462863e-05
8.085000e+03 1.462575e-05
8.090000e+03 1.462287e-05
8.095000e+03 1.461999e-05
8.100000e+03 1.461711e-05
8.105000e+03 1.461423e-05
8.110000e+03 1.461135e-05
8.115000e+03 1.460847e-05
8.120000e+03 1.460559e-05
8.125000e+03 1.460270e-05
8.130000e+03 1.459982e-05
8.135000e+03 1.459693e-05
8.140000e+03 1.459405e-05
8.145000e+03 1.459116e-05
8.150000e+03 1.458828e-05
8.155000e+03 1.458539e-05
8.160000e+03 1.458250e-05
8.165000e+03 1.457962e-05
8.170000e+03 1.457673e-05
8.175000e+03 1.457384e-05
8.180000e+03 1.457095e-05
8.185000e+03 1.456806e-05
8.190000e+03 1.456517e-05
8.195000e+03 1.456228e-05
8.200000e+03 1.455938e-05
8.205000e+03 1.455649e-05
8.210000e+03 1.455360e-05
8.215000e+03 1.455070e-05
8.220000e+03 1.454781e-05
8.225000e+03 1.454491e-05
8.230000e+03 1.454202e-05
8.235000e+03 1.453912e-05
8.240000e+03 1.453622e-05
8.245000e+03 1.453333e-05
8.250000e+03 1.453043e-05
8.255000e+03 1.452753e-05
8.260000e+03 1.452463e-05
8.265000e+03 1.452173e-05
8.270000e+03 1.451883e-05
8.275000e+03 1.451593e-05
8.280000e+03 1.451302e-05
8.285000e+03 1.451012e-05
8.290000e+03 1.450722e-05
8.295000e+03 1.450432e-05
8.300000e+03 1.450141e-05
8.305000e+03 1.449851e-05
8.310000e+03 1.449560e-05
8.315000e+03 1.449269e-05
8.320000e+03 1.448979e-05
8.325000e+03 1.448688e-05
8.330000e+03 1.448397e-05
8.335000e+03 1.448106e-05
8.340000e+03 1.447816e-05
8.345000e+03 1.447525e-05
8.350000e+03 1.447234e-05
8.355000e+03 1.446943e-05
8.360000e+03 1.446651e-05
8.365000e+03 1.446360e-05
8.370000e+03 1.446069e-05
8.375000e+03 1.445778e-05
8.380000e+03 1.445486e-05
8.385000e+03 1.445195e-05
8.390000e+03 1.444904e-05
8.395000e+03 1.444612e-05
8.400000e+03 1.444320e-05
8.405000e+03 1.444029e-05
8.410000e+03 1.443737e-05
8.415000e+03 1.443445e-05
8.420000e+03 1.443154e-05
8.425000e+03 1.442862e-05
8.430000e+03 1.442570e-05
8.435000e+03 1.442278e-05
8.440000e+03 1.441986e-05
8.445000e+03 1.441694e-05
8.450000e+03 1.441402e-05
8.455000e+03 1.441109e-05
8.460000e+03 1.440817e-05
8.465000e+03 1.440525e-05
8.470000e+03 1.440233e-05
8.475000e+03 1.439940e-05
8.480000e+03 1.439648e-05
8.485000e+03 1.439355e-05
8.490000e+03 1.439063e-05
8.495000e+03 1.438770e-05
8.500000e+03 1.438477e-05
8.505000e+03 1.438185e-05
8.510000e+03 1.437892e-05
8.515000e+03 1.437599e-05
8.520000e+03 1.437306e-05
8.525000e+03 1.437013e-05
8.530000e+03 1.436720e-05
8.535000e+03 1.436427e-05
8.540000e+03 1.436134e-05
8.545000e+03 1.435841e-05
8.550000e+03 1.435548e-05
8.555000e+03 1.435255e-05
8.560000e+03 1.434961e-05
8.565000e+03 1.434668e-05
8.570000e+03 1.434375e-05
8.575000e+03 1.434081e-05
8.580000e+03 1.433788e-05
8.585000e+03 1.433494e-05
8.590000e+03 1.433200e-05
8.595000e+03 1.432907e-05
8.600000e+03 1.432613e-05
8.605000e+03 1.432319e-05
8.610000e+03 1.432026e-05
8.615000e+03 1.431732e-05
8.620000e+03 1.431438e-05
8.625000e+03 1.431144e-05
8.630000e+03 1.430850e-05
8.635000e+03 1.430556e-05
8.640000e+03 1.430262e-05
8.645000e+03 1.429968e-05
8.650000e+03 1.429673e-05
8.655000e+03 1.429379e-05
8.660000e+03 1.429085e-05
8.665000e+03 1.428790e-05
8.670000e+03 1.428496e-05
8.675000e+03 1.428202e-05
8.680000e+03 1.427907e-05
8.685000e+03 1.427613e-05
8.690000e+03 1.427318e-05
8.695000e+03 1.427023e-05
8.700000e+03 1.426729e-05
8.705000e+03 1.426434e-05
8.710000e+03 1.426139e-05
8.715000e+03 1.425844e-05
8.720000e+03 1.425550e-05
8.725000e+03 1.425255e-05
8.730000e+03 1.424960e-05
8.735000e+03 1.424665e-05
8.740000e+03 1.424370e-05
8.745000e+03 1.424074e-05
8.750000e+03 1.423779e-05
8.755000e+03 1.423484e-05
8.760000e+03 1.423189e-05
8.765000e+03 1.422894e-05
8.770000e+03 1.422598e-05
8.775000e+03 1.422303e-05
8.780000e+03 1.422007e-05
8.785000e+03 1.421712e-05
8.790000e+03 1.421416e-05
8.795000e+03 1.421121e-05
8.800000e+03 1.420825e-05
8.805000e+03 1.420530e-05
8.810000e+03 1.420234e-05
8.815000e+03 1.419938e-05
8.820000e+03 1.419642e-05
8.825000e+03 1.419347e-05
8.830000e+03 1.419051e-05
8.835000e+03 1.418755e-05
8.840000e+03 1.418459e-05
8.845000e+03 1.418163e-05
8.850000e+03 1.417867e-05
8.855000e+03 1.417571e-05
8.860000e+03 1.417274e-05
8.865000e+03 1.416978e-05
8.870000e+03 1.416682e-05
8.875000e+03 1.416386e-05
8.880000e+03 1.416090e-05
8.885000e+03 1.415793e-05
8.890000e+03 1.415497e-05
8.895000e+03 1.415200e-05
8.900000e+03 1.414904e-05
8.905000e+03 1.414607e-05
8.910000e+03 1.414311e-05
8.915000e+03 1.414014e-05
8.920000e+03 1.413717e-05
8.925000e+03 1.413421e-05
8.930000e+03 1.413124e-05
8.935000e+03 1.412827e-05
8.940000e+03 1.412530e-05
8.945000e+03 1.412234e-05
8.950000e+03 1.411937e-05
8.955000e+03 1.411640e-05
8.960000e+03 1.411343e-05
8.965000e+03 1.411046e-05
8.970000e+03 1.410749e-05
8.975000e+03 1.410452e-05
8.980000e+03 1.410154e-05
8.985000e+03 1.409857e-05
8.990000e+03 1.409560e-05
8.995000e+03 1.409263e-05
9.000000e+03 1.408965e-05
9.005000e+03 1.408668e-05
9.010000e+03 1.408371e-05
9.015000e+03 1.408073e-05
9.020000e+03 1.407776e-05
9.025000e+03 1.407478e-05
9.030000e+03 1.407181e-05
9.035000e+03 1.406883e-05
9.040000e+03 1.406586e-05
9.045000e+03 1.406288e-05
9.050000e+03 1.405990e-05
9.055000e+03 1.405693e-05
9.060000e+03 1.405395e-05
9.065000e+03 1.405097e-05
9.070000e+03 1.404799e-05
9.075000e+03 1.404501e-05
9.080000e+03 1.404203e-05
9.085000e+03 1.403905e-05
9.090000e+03 1.403607e-05
9.095000e+03 1.403309e-05
9.100000e+03 1.403011e-05
9.105000e+03 1.402713e-05
9.110000e+03 1.402415e-05
9.115000e+03 1.402117e-05
9.120000e+03 1.401819e-05
9.125000e+03 1.401520e-05
9.130000e+03 1.401222e-05
9.135000e+03 1.400924e-05
9.140000e+03 1.400625e-05
9.145000e+03 1.400327e-05
9.150000e+03 1.400028e-05
9.155000e+03 1.399730e-05
9.160000e+03 1.399432e-05
9.165000e+03 1.399133e-05
9.170000e+03 1.398834e-05
9.175000e+03 1.398536e-05
9.180000e+03 1.398237e-05
9.185000e+03 1.397938e-05
9.190000e+03 1.397640e-05
9.195000e+03 1.397341e-05
9.200000e+03 1.397042e-05
9.205000e+03 1.396743e-05
9.210000e+03 1.396444e-05
9.215000e+03 1.396146e-05
9.220000e+03 1.395847e-05
9.225000e+03 1.395548e-05
9.230000e+03 1.395249e-05
9.235000e+03 1.394950e-05
9.240000e+03 1.394651e-05
9.245000e+03 1.394352e-05
9.250000e+03 1.394052e-05
9.255000e+03 1.393753e-05
9.260000e+03 1.393454e-05
9.265000e+03 1.393155e-05
9.270000e+03 1.392856e-05
9.275000e+03 1.392556e-05
9.280000e+03 1.392257e-05
9.285000e+03 1.391958e-05
9.290000e+03 1.391658e-05
9.295000e+03 1.391359e-05
9.300000e+03 1.391059e-05
9.305000e+03 1.390760e-05
9.310000e+03 1.390460e-05
9.315000e+03 1.390161e-05
9.320000e+03 1.389861e-05
9.325000e+03 1.389561e-05
9.330000e+03 1.389262e-05
9.335000e+03 1.388962e-05
9.340000e+03 1.388662e-05
9.345000e+03 1.388363e-05
9.350000e+03 1.388063e-05
9.355000e+03 1.387763e-05
9.360000e+03 1.387463e-05
9.365000e+03 1.387163e-05
9.370000e+03 1.386864e-05
9.375000e+03 1.386564e-05
9.380000e+03 1.386264e-05
9.385000e+03 1.385964e-05
9.390000e+03 1.385664e-05
9.395000e+03 1.385364e-05
9.400000e+03 1.385064e-05
9.405000e+03 1.384763e-05
9.410000e+03 1.384463e-05
9.415000e+03 1.384163e-05
9.420000e+03 1.383863e-05
9.425000e+03 1.383563e-05
9.430000e+03 1.383262e-05
9.435000e+03 1.382962e-05
9.440000e+03 1.382662e-05
9.445000e+03 1.382362e-05
9.450000e+03 1.382061e-05
9.455000e+03 1.381761e-05
9.460000e+03 1.381460e-05
9.465000e+03 1.381160e-05
9.470000e+03 1.380859e-05
9.475000e+03 1.380559e-05
9.480000e+03 1.380258e-05
9.485000e+03 1.379958e-05
9.490000e+03 1.379657e-05
9.495000e+03 1.379357e-05
9.500000e+03 1.379056e-05
9.505000e+03 1.378755e-05
9.510000e+03 1.378455e-05
9.515000e+03 1.378154e-05
9.520000e+03 1.377853e-05
9.525000e+03 1.377552e-05
9.530000e+03 1.377252e-05
9.535000e+03 1.376951e-05
9.540000e+03 1.376650e-05
9.545000e+03 1.376349e-05
9.550000e+03 1.376048e-05
9.555000e+03 1.375747e-05
9.560000e+03 1.375446e-05
9.565000e+03 1.375145e-05
9.570000e+03 1.374844e-05
9.575000e+03 1.374543e-05
9.580000e+03 1.374242e-05
9.585000e+03 1.373941e-05
9.590000e+03 1.373640e-05
9.595000e+03 1.373339e-05
9.600000e+03 1.373038e-05
9.605000e+03 1.372736e-05
9.610000e+03 1.372435e-05
9.615000e+03 1.372134e-05
9.620000e+03 1.371833e-05
9.625000e+03 1.371531e-05
9.630000e+03 1.371230e-05
9.635000e+03 1.370929e-05
9.640000e+03 1.370627e-05
9.645000e+03 1.370326e-05
9.650000e+03 1.370025e-05
9.655000e+03 1.369723e-05
9.660000e+03 1.369422e-05
9.665000e+03 1.369120e-05
9.670000e+03 1.368819e-05
9.675000e+03 1.368517e-05
9.680000e+03 1.368216e-05
9.685000e+03 1.367914e-05
9.690000e+03 1.367612e-05
9.695000e+03 1.367311e-05
9.700000e+03 1.367009e-05
9.705000e+03 1.366708e-05
9.710000e+03 1.366406e-05
9.715000e+03 1.366104e-05
9.720000e+03 1.365802e-05
9.725000e+03 1.365501e-05
9.730000e+03 1.365199e-05
9.735000e+03 1.364897e-05
9.740000e+03 1.364595e-05
9.745000e+03 1.364293e-05
9.750000e+03 1.363992e-05
9.755000e+03 1.363690e-05
9.760000e+03 1.363388e-05
9.765000e+03 1.363086e-05
9.770000e+03 1.362784e-05
9.775000e+03 1.362482e-05
9.780000e+03 1.362180e-05
9.785000e+03 1.361878e-05
9.790000e+03 1.361576e-05
9.795000e+03 1.361274e-05
9.800000e+03 1.360972e-05
9.805000e+03 1.360670e-05
9.810000e+03 1.360368e-05
9.815000e+03 1.360066e-05
9.820000e+03 1.359763e-05
9.825000e+03 1.359461e-05
9.830000e+03 1.359159e-05
9.835000e+03 1.358857e-05
9.840000e+03 1.358555e-05
9.845000e+03 1.358252e-05
9.850000e+03 1.357950e-05
9.855000e+03 1.357648e-05
9.860000e+03 1.357346e-05
9.865000e+03 1.357043e-05
9.870000e+03 1.356741e-05
9.875000e+03 1.356439e-05
9.880000e+03 1.356136e-05
9.885000e+03 1.355834e-05
9.890000e+03 1.355531e-05
9.895000e+03 1.355229e-05
9.900000e+03 1.354927e-05
9.905000e+03 1.354624e-05
9.910000e+03 1.354322e-05
9.915000e+03 1.354019e-05
9.920000e+03 1.353717e-05
9.925000e+03 1.353414e-05
9.930000e+03 1.353112e-05
9.935000e+03 1.352809e-05
9.940000e+03 1.352506e-05
9.945000e+03 1.352204e-05
9.950000e+03 1.351901e-05
9.955000e+03 1.351599e-05
9.960000e+03 1.351296e-05
9.965000e+03 1.350993e-05
9.970000e+03 1.350691e-05
9.975000e+03 1.350388e-05
9.980000e+03 1.350085e-05
9.985000e+03 1.349783e-05
9.990000e+03 1.349480e-05
9.995000e+03 1.349177e-05
1.000000e+04 1.348874e-05
1.000500e+04 1.348571e-05
1.001000e+04 1.348269e-05
1.001500e+04 1.347966e-05
1.002000e+04 1.347663e-05
1.002500e+04 1.347360e-05
1.003000e+04 1.347057e-05
1.003500e+04 1.346754e-05
1.004000e+04 1.346452e-05
1.004500e+04 1.346149e-05
1.005000e+04 1.345846e-05
1.005500e+04 1.345543e-05
1.006000e+04 1.345240e-05
1.006500e+04 1.344937e-05
1.007000e+04 1.344634e-05
1.007500e+04 1.344331e-05
1.008000e+04 1.344028e-05
1.008500e+04 1.343725e-05
1.009000e+04 1.343422e-05
1.009500e+04 1.343119e-05
1.010000e+04 1.342816e-05
1.010500e+04 1.342513e-05
1.011000e+04 1.342210e-05
1.011500e+04 1.341906e-05
1.012000e+04 1.341603e-05
1.012500e+04 1.341300e-05
1.013000e+04 1.340997e-05
1.013500e+04 1.340694e-05
1.014000e+04 1.340391e-05
1.014500e+04 1.340088e-05
1.015000e+04 1.339784e-05
1.015500e+04 1.339481e-05
1.016000e+04 1.339178e-05
1.016500e+04 1.338875e-05
1.017000e+04 1.338571e-05
1.017500e+04 1.338268e-05
1.018000e+04 1.337965e-05
1.018500e+04 1.337662e-05
1.019000e+04 1.337358e-05
1.019500e+04 1.337055e-05
1.020000e+04 1.336752e-05
1.020500e+04 1.336449e-05
1.021000e+04 1.336145e-05
1.021500e+04 1.335842e-05
1.022000e+04 1.335538e-05
1.022500e+04 1.335235e-05
1.023000e+04 1.334932e-05
1.023500e+04 1.334628e-05
1.024000e+04 1.334325e-05
1.024500e+04 1.334022e-05
1.025000e+04 1.333718e-05
1.025500e+04 1.333415e-05
1.026000e+04 1.333111e-05
1.026500e+04 1.332808e-05
1.027000e+04 1.332504e-05
1.027500e+04 1.332201e-05
1.028000e+04 1.331898e-05
1.028500e+04 1.331594e-05
1.029000e+04 1.331291e-05
1.029500e+04 1.330987e-05
1.030000e+04 1.330684e-05
1.030500e+04 1.330380e-05
1.031000e+04 1.330077e-05
1.031500e+04 1.329773e-05
1.032000e+04 1.329469e-05
1.032500e+04 1.329166e-05
1.033000e+04 1.328862e-05
1.033500e+04 1.328559e-05
1.034000e+04 1.328255e-05
1.034500e+04 1.327952e-05
1.035000e+04 1.327648e-05
1.035500e+04 1.327344e-05
1.036000e+04 1.327041e-05
1.036500e+04 1.326737e-05
1.037000e+04 1.326434e-05
1.037500e+04 1.326130e-05
1.038000e+04 1.325826e-05
1.038500e+04 1.325523e-05
1.039000e+04 1.325219e-05
1.039500e+04 1.324915e-05
1.040000e+04 1.324612e-05
1.040500e+04 1.324308e-05
1.041000e+04 1.324004e-05
1.041500e+04 1.323701e-05
1.042000e+04 1.323397e-05
1.042500e+04 1.323093e-05
1.043000e+04 1.322790e-05
1.043500e+04 1.322486e-05
1.044000e+04 1.322182e-05
1.044500e+04 1.321878e-05
1.045000e+04 1.321575e-05
1.045500e+04 1.321271e-05
1.046000e+04 1.320967e-05
1.046500e+04 1.320664e-05
1.047000e+04 1.320360e-05
1.047500e+04 1.320056e-05
1.048000e+04 1.319752e-05
1.048500e+04 1.319449e-05
1.049000e+04 1.319145e-05
1.049500e+04 1.318841e-05
1.050000e+04 1.318537e-05
1.050500e+04 1.318233e-05
1.051000e+04 1.317930e-05
1.051500e+04 1.317626e-05
1.052000e+04 1.317322e-05
1.052500e+04 1.317018e-05
1.053000e+04 1.316714e-05
1.053500e+04 1.316411e-05
1.054000e+04 1.316107e-05
1.054500e+04 1.315803e-05
1.055000e+04 1.315499e-05
1.055500e+04 1.315195e-05
1.056000e+04 1.314892e-05
1.056500e+04 1.314588e-05
1.057000e+04 1.314284e-05
1.057500e+04 1.313980e-05
1.058000e+04 1.313676e-05
1.058500e+04 1.313372e-05
1.059000e+04 1.313068e-05
1.059500e+04 1.312765e-05
1.060000e+04 1.312461e-05
1.060500e+04 1.312157e-05
1.061000e+04 1.311853e-05
1.061500e+04 1.311549e-05
1.062000e+04 1.311245e-05
1.062500e+04 1.310941e-05
1.063000e+04 1.310638e-05
1.063500e+04 1.310334e-05
1.064000e+04 1.310030e-05
1.064500e+04 1.309726e-05
1.065000e+04 1.309422e-05
1.065500e+04 1.309118e-05
1.066000e+04 1.308814e-05
1.066500e+04 1.308511e-05
1.067000e+04 1.308207e-05
1.067500e+04 1.307903e-05
1.068000e+04 1.307599e-05
1.068500e+04 1.307295e-05
1.069000e+04 1.306991e-05
1.069500e+04 1.306687e-05
1.070000e+04 1.306383e-05
1.070500e+04 1.306079e-05
1.071000e+04 1.305776e-05
1.071500e+04 1.305472e-05
1.072000e+04 1.305168e-05
1.072500e+04 1.304864e-05
1.073000e+04 1.304560e-05
1.073500e+04 1.304256e-05
1.074000e+04 1.303952e-05
1.074500e+04 1.303648e-05
1.075000e+04 1.303344e-05
1.075500e+04 1.303041e-05
1.076000e+04 1.302737e-05
1.076500e+04 1.302433e-05
1.077000e+04 1.302129e-05
1.077500e+04 1.301825e-05
1.078000e+04 1.301521e-05
1.078500e+04 1.301217e-05
1.079000e+04 1.300913e-05
1.079500e+04 1.300609e-05
1.080000e+04 1.300306e-05
1.080500e+04 1.300002e-05
1.081000e+04 1.299698e-05
1.081500e+04 1.299394e-05
1.082000e+04 1.299090e-05
1.082500e+04 1.298786e-05
1.083000e+04 1.298482e-05
1.083500e+04 1.298178e-05
1.084000e+04 1.297875e-05
1.084500e+04 1.297571e-05
1.085000e+04 1.297267e-05
1.085500e+04 1.296963e-05
1.086000e+04 1.296659e-05
1.086500e+04 1.296355e-05
1.087000e+04 1.296051e-05
1.087500e+04 1.295748e-05
1.088000e+04 1.295444e-05
1.088500e+04 1.295140e-05
1.089000e+04 1.294836e-05
1.089500e+04 1.294532e-05
1.090000e+04 1.294228e-05
1.090500e+04 1.293925e-05
1.091000e+04 1.293621e-05
1.091500e+04 1.293317e-05
1.092000e+04 1.293013e-05
1.092500e+04 1.292709e-05
1.093000e+04 1.292406e-05
1.093500e+04 1.292102e-05
1.094000e+04 1.291798e-05
1.094500e+04 1.291494e-05
1.095000e+04 1.291190e-05
1.095500e+04 1.290886e-05
1.096000e+04 1.290583e-05
1.096500e+04 1.290279e-05
1.097000e+04 1.289975e-05
1.097500e+04 1.289671e-05
1.098000e+04 1.289368e-05
1.098500e+04 1.289064e-05
1.099000e+04 1.288760e-05
1.099500e+04 1.288456e-05
1.100000e+04 1.288153e-05
1.100500e+04 1.287849e-05
1.101000e+04 1.287545e-05
1.101500e+04 1.287241e-05
1.102000e+04 1.286938e-05
1.102500e+04 1.286634e-05
1.103000e+04 1.286330e-05
1.103500e+04 1.286026e-05
1.104000e+04 1.285723e-05
1.104500e+04 1.285419e-05
1.105000e+04 1.285115e-05
1.105500e+04 1.284812e-05
1.106000e+04 1.284508e-05
1.106500e+04 1.284204e-05
1.107000e+04 1.283901e-05
1.107500e+04 1.283597e-05
1.108000e+04 1.283293e-05
1.108500e+04 1.282990e-05
1.109000e+04 1.282686e-05
1.109500e+04 1.282382e-05
1.110000e+04 1.282079e-05
1.110500e+04 1.281775e-05
1.111000e+04 1.281472e-05
1.111500e+04 1.281168e-05
1.112000e+04 1.280864e-05
1.112500e+04 1.280561e-05
1.113000e+04 1.280257e-05
1.113500e+04 1.279954e-05
1.114000e+04 1.279650e-05
1.114500e+04 1.279346e-05
1.115000e+04 1.279043e-05
1.115500e+04 1.278739e-05
1.116000e+04 1.278436e-05
1.116500e+04 1.278132e-05
1.117000e+04 1.277829e-05
1.117500e+04 1.277525e-05
1.118000e+04 1.277222e-05
1.118500e+04 1.276918e-05
1.119000e+04 1.276615e-05
1.119500e+04 1.276311e-05
1.120000e+04 1.276008e-05
1.120500e+04 1.275704e-05
1.121000e+04 1.275401e-05
1.121500e+04 1.275097e-05
1.122000e+04 1.274794e-05
1.122500e+04 1.274491e-05
1.123000e+04 1.274187e-05
1.123500e+04 1.273884e-05
1.124000e+04 1.273580e-05
1.124500e+04 1.273277e-05
1.125000e+04 1.272974e-05
1.125500e+04 1.272670e-05
1.126000e+04 1.272367e-05
1.126500e+04 1.272064e-05
1.127000e+04 1.271760e-05
1.127500e+04 1.271457e-05
1.128000e+04 1.271154e-05
1.128500e+04 1.270850e-05
1.129000e+04 1.270547e-05
1.129500e+04 1.270244e-05
1.130000e+04 1.269940e-05
1.130500e+04 1.269637e-05
1.131000e+04 1.269334e-05
1.131500e+04 1.269031e-05
1.132000e+04 1.268727e-05
1.132500e+04 1.268424e-05
1.133000e+04 1.268121e-05
1.133500e+04 1.267818e-05
1.134000e+04 1.267515e-05
1.134500e+04 1.267211e-05
1.135000e+04 1.266908e-05
1.135500e+04 1.266605e-05
1.136000e+04 1.266302e-05
1.136500e+04 1.265999e-05
1.137000e+04 1.265696e-05
1.137500e+04 1.265393e-05
1.138000e+04 1.265089e-05
1.138500e+04 1.264786e-05
1.139000e+04 1.264483e-05
1.139500e+04 1.264180e-05
1.140000e+04 1.263877e-05
1.140500e+04 1.263574e-05
1.141000e+04 1.263271e-05
1.141500e+04 1.262968e-05
1.142000e+04 1.262665e-05
1.142500e+04 1.262362e-05
1.143000e+04 1.262059e-05
1.143500e+04 1.261756e-05
1.144000e+04 1.261453e-05
1.144500e+04 1.261150e-05
1.145000e+04 1.260847e-05
1.145500e+04 1.260545e-05
1.146000e+04 1.260242e-05
1.146500e+04 1.259939e-05
1.147000e+04 1.259636e-05
1.147500e+04 1.259333e-05
1.148000e+04 1.259030e-05
1.148500e+04 1.258727e-05
1.149000e+04 1.258425e-05
1.149500e+04 1.258122e-05
1.150000e+04 1.257819e-05
1.150500e+04 1.257516e-05
1.151000e+04 1.257213e-05
1.151500e+04 1.256911e-05
1.152000e+04 1.256608e-05
1.152500e+04 1.256305e-05
1.153000e+04 1.256003e-05
1.153500e+04 1.255700e-05
1.154000e+04 1.255397e-05
1.154500e+04 1.255095e-05
1.155000e+04 1.254792e-05
1.155500e+04 1.254489e-05
1.156000e+04 1.254187e-05
1.156500e+04 1.253884e-05
1.157000e+04 1.253582e-05
1.157500e+04 1.253279e-05
1.158000e+04 1.252976e-05
1.158500e+04 1.252674e-05
1.159000e+04 1.252371e-05
1.159500e+04 1.252069e-05
1.160000e+04 1.251766e-05
1.160500e+04 1.251464e-05
1.161000e+04 1.251162e-05
1.161500e+04 1.250859e-05
1.162000e+04 1.250557e-05
1.162500e+04 1.250254e-05
1.163000e+04 1.249952e-05
1.163500e+04 1.249649e-05
1.164000e+04 1.249347e-05
1.164500e+04 1.249045e-05
1.165000e+04 1.248742e-05
1.165500e+04 1.248440e-05
1.166000e+04 1.248138e-05
1.166500e+04 1.247836e-05
1.167000e+04 1.247533e-05
1.167500e+04 1.247231e-05
1.168000e+04 1.246929e-05
1.168500e+04 1.246627e-05
1.169000e+04 1.246325e-05
1.169500e+04 1.246022e-05
1.170000e+04 1.245720e-05
1.170500e+04 1.245418e-05
1.171000e+04 1.245116e-05
1.171500e+04 1.244814e-05
1.172000e+04 1.244512e-05
1.172500e+04 1.244210e-05
1.173000e+04 1.243908e-05
1.173500e+04 1.243606e-05
1.174000e+04 1.243304e-05
1.174500e+04 1.243002e-05
1.175000e+04 1.242700e-05
1.175500e+04 1.242398e-05
1.176000e+04 1.242096e-05
1.176500e+04 1.241794e-05
1.177000e+04 1.241492e-05
1.177500e+04 1.241190e-05
1.178000e+04 1.240888e-05
1.178500e+04 1.240586e-05
1.179000e+04 1.240285e-05
1.179500e+04 1.239983e-05
1.180000e+04 1.239681e-05
1.180500e+04 1.239379e-05
1.181000e+04 1.239077e-05
1.181500e+04 1.238776e-05
1.182000e+04 1.238474e-05
1.182500e+04 1.238172e-05
1.183000e+04 1.237871e-05
1.183500e+04 1.237569e-05
1.184000e+04 1.237267e-05
1.184500e+04 1.236966e-05
1.185000e+04 1.236664e-05
1.185500e+04 1.236363e-05
1.186000e+04 1.236061e-05
1.186500e+04 1.235759e-05
1.187000e+04 1.235458e-05
1.187500e+04 1.235156e-05
1.188000e+04 1.234855e-05
1.188500e+04 1.234554e-05
1.189000e+04 1.234252e-05
1.189500e+04 1.233951e-05
1.190000e+04 1.233649e-05
1.190500e+04 1.233348e-05
1.191000e+04 1.233047e-05
1.191500e+04 1.232745e-05
1.192000e+04 1.232444e-05
1.192500e+04 1.232143e-05
1.193000e+04 1.231841e-05
1.193500e+04 1.231540e-05
1.194000e+04 1.231239e-05
1.194500e+04 1.230938e-05
1.195000e+04 1.230637e-05
1.195500e+04 1.230335e-05
1.196000e+04 1.230034e-05
1.196500e+04 1.229733e-05
1.197000e+04 1.229432e-05
1.197500e+04 1.229131e-05
1.198000e+04 1.228830e-05
1.198500e+04 1.228529e-05
1.199000e+04 1.228228e-05
1.199500e+04 1.227927e-05
1.200000e+04 1.227626e-05
1.200500e+04 1.227325e-05
1.201000e+04 1.227024e-05
1.201500e+04 1.226723e-05
1.202000e+04 1.226422e-05
1.202500e+04 1.226121e-05
1.203000e+04 1.225821e-05
1.203500e+04 1.225520e-05
1.204000e+04 1.225219e-05
1.204500e+04 1.224918e-05
1.205000e+04 1.224617e-05
1.205500e+04 1.224317e-05
1.206000e+04 1.224016e-05
1.206500e+04 1.223715e-05
1.207000e+04 1.223415e-05
1.207500e+04 1.223114e-05
1.208000e+04 1.222814e-05
1.208500e+04 1.222513e-05
1.209000e+04 1.222212e-05
1.209500e+04 1.221912e-05
1.210000e+04 1.221611e-05
1.210500e+04 1.221311e-05
1.211000e+04 1.221010e-05
1.211500e+04 1.220710e-05
1.212000e+04 1.220410e-05
1.212500e+04 1.220109e-05
1.213000e+04 1.219809e-05
1.213500e+04 1.219508e-05
1.214000e+04 1.219208e-05
1.214500e+04 1.218908e-05
1.215000e+04 1.218608e-05
1.215500e+04 1.218307e-05
1.216000e+04 1.218007e-05
1.216500e+04 1.217707e-05
1.217000e+04 1.217407e-05
1.217500e+04 1.217107e-05
1.218000e+04 1.216807e-05
1.218500e+04 1.216506e-05
1.219000e+04 1.216206e-05
1.219500e+04 1.215906e-05
1.220000e+04 1.215606e-05
1.220500e+04 1.215306e-05
1.221000e+04 1.215006e-05
1.221500e+04 1.214706e-05
1.222000e+04 1.214406e-05
1.222500e+04 1.214107e-05
1.223000e+04 1.213807e-05
1.223500e+04 1.213507e-05
1.224000e+04 1.213207e-05
1.224500e+04 1.212907e-05
1.225000e+04 1.212607e-05
1.225500e+04 1.212308e-05
1.226000e+04 1.212008e-05
1.226500e+04 1.211708e-05
1.227000e+04 1.211409e-05
1.227500e+04 1.211109e-05
1.228000e+04 1.210809e-05
1.228500e+04 1.210510e-05
1.229000e+04 1.210210e-05
1.229500e+04 1.209911e-05
1.230000e+04 1.209611e-05
1.230500e+04 1.209312e-05
1.231000e+04 1.209012e-05
1.231500e+04 1.208713e-05
1.232000e+04 1.208414e-05
1.232500e+04 1.208114e-05
1.233000e+04 1.207815e-05
1.233500e+04 1.207515e-05
1.234000e+04 1.207216e-05
1.234500e+04 1.206917e-05
1.235000e+04 1.206618e-05
1.235500e+04 1.206318e-05
1.236000e+04 1.206019e-05
1.236500e+04 1.205720e-05
1.237000e+04 1.205421e-05
1.237500e+04 1.205122e-05
1.238000e+04 1.204823e-05
1.238500e+04 1.204524e-05
1.239000e+04 1.204225e-05
1.239500e+04 1.203926e-05
1.240000e+04 1.203627e-05
1.240500e+04 1.203328e-05
1.241000e+04 1.203029e-05
1.241500e+04 1.202730e-05
1.242000e+04 1.202431e-05
1.242500e+04 1.202132e-05
1.243000e+04 1.201834e-05
1.243500e+04 1.201535e-05
1.244000e+04 1.201236e-05
1.244500e+04 1.200938e-05
1.245000e+04 1.200639e-05
1.245500e+04 1.200340e-05
1.246000e+04 1.200042e-05
1.246500e+04 1.199743e-05
1.247000e+04 1.199444e-05
1.247500e+04 1.199146e-05
1.248000e+04 1.198847e-05
1.248500e+04 1.198549e-05
1.249000e+04 1.198250e-05
1.249500e+04 1.197952e-05
1.250000e+04 1.197654e-05
1.250500e+04 1.197355e-05
1.251000e+04 1.197057e-05
1.251500e+04 1.196759e-05
1.252000e+04 1.196460e-05
1.252500e+04 1.196162e-05
1.253000e+04 1.195864e-05
1.253500e+04 1.195566e-05
1.254000e+04 1.195268e-05
1.254500e+04 1.194970e-05
1.255000e+04 1.194671e-05
1.255500e+04 1.194373e-05
1.256000e+04 1.194075e-05
1.256500e+04 1.193777e-05
1.257000e+04 1.193479e-05
1.257500e+04 1.193181e-05
1.258000e+04 1.192884e-05
1.258500e+04 1.192586e-05
1.259000e+04 1.192288e-05
1.259500e+04 1.191990e-05
1.260000e+04 1.191692e-05
1.260500e+04 1.191394e-05
1.261000e+04 1.191097e-05
1.261500e+04 1.190799e-05
1.262000e+04 1.190501e-05
1.262500e+04 1.190204e-05
1.263000e+04 1.189906e-05
1.263500e+04 1.189609e-05
1.264000e+04 1.189311e-05
1.264500e+04 1.189013e-05
1.265000e+04 1.188716e-05
1.265500e+04 1.188419e-05
1.266000e+04 1.188121e-05
1.266500e+04 1.187824e-05
1.267000e+04 1.187526e-05
1.267500e+04 1.187229e-05
1.268000e+04 1.186932e-05
1.268500e+04 1.186635e-05
1.269000e+04 1.186337e-05
1.269500e+04 1.186040e-05
1.270000e+04 1.185743e-05
1.270500e+04 1.185446e-05
1.271000e+04 1.185149e-05
1.271500e+04 1.184852e-05
1.272000e+04 1.184555e-05
1.272500e+04 1.184258e-05
1.273000e+04 1.183961e-05
1.273500e+04 1.183664e-05
1.274000e+04 1.183367e-05
1.274500e+04 1.183070e-05
1.275000e+04 1.182773e-05
1.275500e+04 1.182476e-05
1.276000e+04 1.182179e-05
1.276500e+04 1.181883e-05
1.277000e+04 1.181586e-05
1.277500e+04 1.181289e-05
1.278000e+04 1.180993e-05
1.278500e+04 1.180696e-05
1.279000e+04 1.180400e-05
1.279500e+04 1.180103e-05
1.280000e+04 1.179806e-05
1.280500e+04 1.179510e-05
1.281000e+04 1.179214e-05
1.281500e+04 1.178917e-05
1.282000e+04 1.178621e-05
1.282500e+04 1.178324e-05
1.283000e+04 1.178028e-05
1.283500e+04 1.177732e-05
1.284000e+04 1.177436e-05
1.284500e+04 1.177139e-05
1.285000e+04 1.176843e-05
1.285500e+04 1.176547e-05
1.286000e+04 1.176251e-05
1.286500e+04 1.175955e-05
1.287000e+04 1.175659e-05
1.287500e+04 1.175363e-05
1.288000e+04 1.175067e-05
1.288500e+04 1.174771e-05
1.289000e+04 1.174475e-05
1.289500e+04 1.174179e-05
1.290000e+04 1.173883e-05
1.290500e+04 1.173588e-05
1.291000e+04 1.173292e-05
1.291500e+04 1.172996e-05
1.292000e+04 1.172700e-05
1.292500e+04 1.172405e-05
1.293000e+04 1.172109e-05
1.293500e+04 1.171813e-05
1.294000e+04 1.171518e-05
1.294500e+04 1.171222e-05
1.295000e+04 1.170927e-05
1.295500e+04 1.170631e-05
1.296000e+04 1.170336e-05
1.296500e+04 1.170041e-05
1.297000e+04 1.169745e-05
1.297500e+04 1.169450e-05
1.298000e+04 1.169155e-05
1.298500e+04 1.168859e-05
1.299000e+04 1.168564e-05
1.299500e+04 1.168269e-05
1.300000e+04 1.167974e-05
1.300500e+04 1.167679e-05
1.301000e+04 1.167384e-05
1.301500e+04 1.167089e-05
1.302000e+04 1.166794e-05
1.302500e+04 1.166499e-05
1.303000e+04 1.166204e-05
1.303500e+04 1.165909e-05
1.304000e+04 1.165614e-05
1.304500e+04 1.165319e-05
1.305000e+04 1.165025e-05
1.305500e+04 1.164730e-05
1.306000e+04 1.164435e-05
1.306500e+04 1.164140e-05
1.307000e+04 1.163846e-05
1.307500e+04 1.163551e-05
1.308000e+04 1.163257e-05
1.308500e+04 1.162962e-05
1.309000e+04 1.162668e-05
1.309500e+04 1.162373e-05
1.310000e+04 1.162079e-05
1.310500e+04 1.161784e-05
1.311000e+04 1.161490e-05
1.311500e+04 1.161196e-05
1.312000e+04 1.160901e-05
1.312500e+04 1.160607e-05
1.313000e+04 1.160313e-05
1.313500e+04 1.160019e-05
1.314000e+04 1.159725e-05
1.314500e+04 1.159431e-05
1.315000e+04 1.159137e-05
1.315500e+04 1.158843e-05
1.316000e+04 1.158549e-05
1.316500e+04 1.158255e-05
1.317000e+04 1.157961e-05
1.317500e+04 1.157667e-05
1.318000e+04 1.157373e-05
1.318500e+04 1.157079e-05
1.319000e+04 1.156786e-05
1.319500e+04 1.156492e-05
1.320000e+04 1.156198e-05
1.320500e+04 1.155905e-05
1.321000e+04 1.155611e-05
1.321500e+04 1.155318e-05
1.322000e+04 1.155024e-05
1.322500e+04 1.154731e-05
1.323000e+04 1.154437e-05
1.323500e+04 1.154144e-05
1.324000e+04 1.153850e-05
1.324500e+04 1.153557e-05
1.325000e+04 1.153264e-05
1.325500e+04 1.152971e-05
1.326000e+04 1.152677e-05
1.326500e+04 1.152384e-05
1.327000e+04 1.152091e-05
1.327500e+04 1.151798e-05
1.328000e+04 1.151505e-05
1.328500e+04 1.151212e-05
1.329000e+04 1.150919e-05
1.329500e+04 1.150626e-05
1.330000e+04 1.150333e-05
1.330500e+04 1.150040e-05
1.331000e+04 1.149747e-05
1.331500e+04 1.149455e-05
1.332000e+04 1.149162e-05
1.332500e+04 1.148869e-05
1.333000e+04 1.148577e-05
1.333500e+04 1.148284e-05
1.334000e+04 1.147991e-05
1.334500e+04 1.147699e-05
1.335000e+04 1.147406e-05
1.335500e+04 1.147114e-05
1.336000e+04 1.146821e-05
1.336500e+04 1.146529e-05
1.337000e+04 1.146237e-05
1.337500e+04 1.145944e-05
1.338000e+04 1.145652e-05
1.338500e+04 1.145360e-05
1.339000e+04 1.145068e-05
1.339500e+04 1.144776e-05
1.340000e+04 1.144483e-05
1.340500e+04 1.144191e-05
1.341000e+04 1.143899e-05
1.341500e+04 1.143607e-05
1.342000e+04 1.143315e-05
1.342500e+04 1.143023e-05
1.343000e+04 1.142732e-05
1.343500e+04 1.142440e-05
1.344000e+04 1.142148e-05
1.344500e+04 1.141856e-05
1.345000e+04 1.141565e-05
1.345500e+04 1.141273e-05
1.346000e+04 1.140981e-05
1.346500e+04 1.140690e-05
1.347000e+04 1.140398e-05
1.347500e+04 1.140107e-05
1.348000e+04 1.139815e-05
1.348500e+04 1.139524e-05
1.349000e+04 1.139232e-05
1.349500e+04 1.138941e-05
1.350000e+04 1.138650e-05
1.350500e+04 1.138359e-05
1.351000e+04 1.138067e-05
1.351500e+04 1.137776e-05
1.352000e+04 1.137485e-05
1.352500e+04 1.137194e-05
1.353000e+04 1.136903e-05
1.353500e+04 1.136612e-05
1.354000e+04 1.136321e-05
1.354500e+04 1.136030e-05
1.355000e+04 1.135739e-05
1.355500e+04 1.135448e-05
1.356000e+04 1.135157e-05
1.356500e+04 1.134867e-05
1.357000e+04 1.134576e-05
1.357500e+04 1.134285e-05
1.358000e+04 1.133995e-05
1.358500e+04 1.133704e-05
1.359000e+04 1.133414e-05
1.359500e+04 1.133123e-05
1.360000e+04 1.132833e-05
1.360500e+04 1.132542e-05
1.361000e+04 1.132252e-05
1.361500e+04 1.131962e-05
1.362000e+04 1.131671e-05
1.362500e+04 1.131381e-05
1.363000e+04 1.131091e-05
1.363500e+04 1.130801e-05
1.364000e+04 1.130510e-05
1.364500e+04 1.130220e-05
1.365000e+04 1.129930e-05
1.365500e+04 1.129640e-05
1.366000e+04 1.129350e-05
1.366500e+04 1.129060e-05
1.367000e+04 1.128771e-05
1.367500e+04 1.128481e-05
1.368000e+04 1.128191e-05
1.368500e+04 1.127901e-05
1.369000e+04 1.127612e-05
1.369500e+04 1.127322e-05
1.370000e+04 1.127032e-05
1.370500e+04 1.126743e-05
1.371000e+04 1.126453e-05
1.371500e+04 1.126164e-05
1.372000e+04 1.125874e-05
1.372500e+04 1.125585e-05
1.373000e+04 1.125296e-05
1.373500e+04 1.125006e-05
1.374000e+04 1.124717e-05
1.374500e+04 1.124428e-05
1.375000e+04 1.124139e-05
1.375500e+04 1.123849e-05
1.376000e+04 1.123560e-05
1.376500e+04 1.123271e-05
1.377000e+04 1.122982e-05
1.377500e+04 1.122693e-05
1.378000e+04 1.122404e-05
1.378500e+04 1.122116e-05
1.379000e+04 1.121827e-05
1.379500e+04 1.121538e-05
1.380000e+04 1.121249e-05
1.380500e+04 1.120961e-05
1.381000e+04 1.120672e-05
1.381500e+04 1.120383e-05
1.382000e+04 1.120095e-05
1.382500e+04 1.119806e-05
1.383000e+04 1.119518e-05
1.383500e+04 1.119229e-05
1.384000e+04 1.118941e-05
1.384500e+04 1.118653e-05
1.385000e+04 1.118364e-05
1.385500e+04 1.118076e-05
1.386000e+04 1.117788e-05
1.386500e+04 1.117500e-05
1.387000e+04 1.117212e-05
1.387500e+04 1.116924e-05
1.388000e+04 1.116636e-05
1.388500e+04 1.116348e-05
1.389000e+04 1.116060e-05
1.389500e+04 1.115772e-05
1.390000e+04 1.115484e-05
1.390500e+04 1.115196e-05
1.391000e+04 1.114908e-05
1.391500e+04 1.114621e-05
1.392000e+04 1.114333e-05
1.392500e+04 1.114045e-05
1.393000e+04 1.113758e-05
1.393500e+04 1.113470e-05
1.394000e+04 1.113183e-05
1.394500e+04 1.112895e-05
1.395000e+04 1.112608e-05
1.395500e+04 1.112321e-05
1.396000e+04 1.112033e-05
1.396500e+04 1.111746e-05
1.397000e+04 1.111459e-05
1.397500e+04 1.111172e-05
1.398000e+04 1.110884e-05
1.398500e+04 1.110597e-05
1.399000e+04 1.110310e-05
1.399500e+04 1.110023e-05
1.400000e+04 1.109736e-05
1.400500e+04 1.109450e-05
1.401000e+04 1.109163e-05
1.401500e+04 1.108876e-05
1.402000e+04 1.108589e-05
1.402500e+04 1.108302e-05
1.403000e+04 1.108016e-05
1.403500e+04 1.107729e-05
1.404000e+04 1.107443e-05
1.404500e+04 1.107156e-05
1.405000e+04 1.106870e-05
1.405500e+04 1.106583e-05
1.406000e+04 1.106297e-05
1.406500e+04 1.106010e-05
1.407000e+04 1.105724e-05
1.407500e+04 1.105438e-05
1.408000e+04 1.105152e-05
1.408500e+04 1.104866e-05
1.409000e+04 1.104579e-05
1.409500e+04 1.104293e-05
1.410000e+04 1.104007e-05
1.410500e+04 1.103721e-05
1.411000e+04 1.103435e-05
1.411500e+04 1.103150e-05
1.412000e+04 1.102864e-05
1.412500e+04 1.102578e-05
1.413000e+04 1.102292e-05
1.413500e+04 1.102007e-05
1.414000e+04 1.101721e-05
1.414500e+04 1.101435e-05
1.415000e+04 1.101150e-05
1.415500e+04 1.100864e-05
1.416000e+04 1.100579e-05
1.416500e+04 1.100293e-05
1.417000e+04 1.100008e-05
1.417500e+04 1.099723e-05
1.418000e+04 1.099438e-05
1.418500e+04 1.099152e-05
1.419000e+04 1.098867e-05
1.419500e+04 1.098582e-05
1.420000e+04 1.098297e-05
1.420500e+04 1.098012e-05
1.421000e+04 1.097727e-05
1.421500e+04 1.097442e-05
1.422000e+04 1.097157e-05
1.422500e+04 1.096872e-05
1.423000e+04 1.096588e-05
1.423500e+04 1.096303e-05
1.424000e+04 1.096018e-05
1.424500e+04 1.095734e-05
1.425000e+04 1.095449e-05
1.425500e+04 1.095164e-05
1.426000e+04 1.094880e-05
1.426500e+04 1.094595e-05
1.427000e+04 1.094311e-05
1.427500e+04 1.094027e-05
1.428000e+04 1.093742e-05
1.428500e+04 1.093458e-05
1.429000e+04 1.093174e-05
1.429500e+04 1.092890e-05
1.430000e+04 1.092606e-05
1.430500e+04 1.092322e-05
1.431000e+04 1.092038e-05
1.431500e+04 1.091754e-05
1.432000e+04 1.091470e-05
1.432500e+04 1.091186e-05
1.433000e+04 1.090902e-05
1.433500e+04 1.090618e-05
1.434000e+04 1.090335e-05
1.434500e+04 1.090051e-05
1.435000e+04 1.089767e-05
1.435500e+04 1.089484e-05
1.436000e+04 1.089200e-05
1.436500e+04 1.088917e-05
1.437000e+04 1.088633e-05
1.437500e+04 1.088350e-05
1.438000e+04 1.088067e-05
1.438500e+04 1.087783e-05
1.439000e+04 1.087500e-05
1.439500e+04 1.087217e-05
1.440000e+04 1.086934e-05
1.440500e+04 1.086651e-05
1.441000e+04 1.086368e-05
1.441500e+04 1.086085e-05
1.442000e+04 1.085802e-05
1.442500e+04 1.085519e-05
1.443000e+04 1.085236e-05
1.443500e+04 1.084953e-05
1.444000e+04 1.084670e-05
1.444500e+04 1.084388e-05
1.445000e+04 1.084105e-05
1.445500e+04 1.083822e-05
1.446000e+04 1.083540e-05
1.446500e+04 1.083257e-05
1.447000e+04 1.082975e-05
1.447500e+04 1.082693e-05
1.448000e+04 1.082410e-05
1.448500e+04 1.082128e-05
1.449000e+04 1.081846e-05
1.449500e+04 1.081564e-05
1.450000e+04 1.081281e-05
1.450500e+04 1.080999e-05
1.451000e+04 1.080717e-05
1.451500e+04 1.080435e-05
1.452000e+04 1.080153e-05
1.452500e+04 1.079871e-05
1.453000e+04 1.079590e-05
1.453500e+04 1.079308e-05
1.454000e+04 1.079026e-05
1.454500e+04 1.078744e-05
1.455000e+04 1.078463e-05
1.455500e+04 1.078181e-05
1.456000e+04 1.077900e-05
1.456500e+04 1.077618e-05
1.457000e+04 1.077337e-05
1.457500e+04 1.077055e-05
1.458000e+04 1.076774e-05
1.458500e+04 1.076493e-05
1.459000e+04 1.076211e-05
1.459500e+04 1.075930e-05
1.460000e+04 1.075649e-05
1.460500e+04 1.075368e-05
1.461000e+04 1.075087e-05
1.461500e+04 1.074806e-05
1.462000e+04 1.074525e-05
1.462500e+04 1.074244e-05
1.463000e+04 1.073963e-05
1.463500e+04 1.073683e-05
1.464000e+04 1.073402e-05
1.464500e+04 1.073121e-05
1.465000e+04 1.072840e-05
1.465500e+04 1.072560e-05
1.466000e+04 1.072279e-05
1.466500e+04 1.071999e-05
1.467000e+04 1.071718e-05
1.467500e+04 1.071438e-05
1.468000e+04 1.071158e-05
1.468500e+04 1.070878e-05
1.469000e+04 1.070597e-05
1.469500e+04 1.070317e-05
1.470000e+04 1.070037e-05
1.470500e+04 1.069757e-05
1.471000e+04 1.069477e-05
1.471500e+04 1.069197e-05
1.472000e+04 1.068917e-05
1.472500e+04 1.068637e-05
1.473000e+04 1.068357e-05
1.473500e+04 1.068078e-05
1.474000e+04 1.067798e-05
1.474500e+04 1.067518e-05
1.475000e+04 1.067239e-05
1.475500e+04 1.066959e-05
1.476000e+04 1.066680e-05
1.476500e+04 1.066400e-05
1.477000e+04 1.066121e-05
1.477500e+04 1.065841e-05
1.478000e+04 1.065562e-05
1.478500e+04 1.065283e-05
1.479000e+04 1.065004e-05
1.479500e+04 1.064725e-05
1.480000e+04 1.064445e-05
1.480500e+04 1.064166e-05
1.481000e+04 1.063887e-05
1.481500e+04 1.063609e-05
1.482000e+04 1.063330e-05
1.482500e+04 1.063051e-05
1.483000e+04 1.062772e-05
1.483500e+04 1.062493e-05
1.484000e+04 1.062215e-05
1.484500e+04 1.061936e-05
1.485000e+04 1.061658e-05
1.485500e+04 1.061379e-05
1.486000e+04 1.061101e-05
1.486500e+04 1.060822e-05
1.487000e+04 1.060544e-05
1.487500e+04 1.060265e-05
1.488000e+04 1.059987e-05
1.488500e+04 1.059709e-05
1.489000e+04 1.059431e-05
1.489500e+04 1.059153e-05
1.490000e+04 1.058875e-05
1.490500e+04 1.058597e-05
1.491000e+04 1.058319e-05
1.491500e+04 1.058041e-05
1.492000e+04 1.057763e-05
1.492500e+04 1.057485e-05
1.493000e+04 1.057208e-05
1.493500e+04 1.056930e-05
1.494000e+04 1.056652e-05
1.494500e+04 1.056375e-05
1.495000e+04 1.056097e-05
1.495500e+04 1.055820e-05
1.496000e+04 1.055542e-05
1.496500e+04 1.055265e-05
1.497000e+04 1.054988e-05
1.497500e+04 1.054711e-05
1.498000e+04 1.054433e-05
1.498500e+04 1.054156e-05
1.499000e+04 1.053879e-05
1.499500e+04 1.053602e-05
1.500000e+04 1.053325e-05
1.500500e+04 1.053048e-05
1.501000e+04 1.052771e-05
1.501500e+04 1.052495e-05
1.502000e+04 1.052218e-05
1.502500e+04 1.051941e-05
1.503000e+04 1.051664e-05
1.503500e+04 1.051388e-05
1.504000e+04 1.051111e-05
1.504500e+04 1.050835e-05
1.505000e+04 1.050558e-05
1.505500e+04 1.050282e-05
1.506000e+04 1.050006e-05
1.506500e+04 1.049729e-05
1.507000e+04 1.049453e-05
1.507500e+04 1.049177e-05
1.508000e+04 1.048901e-05
1.508500e+04 1.048625e-05
1.509000e+04 1.048349e-05
1.509500e+04 1.048073e-05
1.510000e+04 1.047797e-05
1.510500e+04 1.047521e-05
1.511000e+04 1.047245e-05
1.511500e+04 1.046969e-05
1.512000e+04 1.046694e-05
1.512500e+04 1.046418e-05
1.513000e+04 1.046143e-05
1.513500e+04 1.045867e-05
1.514000e+04 1.045592e-05
1.514500e+04 1.045316e-05
1.515000e+04 1.045041e-05
1.515500e+04 1.044765e-05
1.516000e+04 1.044490e-05
1.516500e+04 1.044215e-05
1.517000e+04 1.043940e-05
1.517500e+04 1.043665e-05
1.518000e+04 1.043390e-05
1.518500e+04 1.043115e-05
1.519000e+04 1.042840e-05
1.519500e+04 1.042565e-05
1.520000e+04 1.042290e-05
1.520500e+04 1.042015e-05
1.521000e+04 1.041741e-05
1.521500e+04 1.041466e-05
1.522000e+04 1.041191e-05
1.522500e+04 1.040917e-05
1.523000e+04 1.040642e-05
1.523500e+04 1.040368e-05
1.524000e+04 1.040094e-05
1.524500e+04 1.039819e-05
1.525000e+04 1.039545e-05
1.525500e+04 1.039271e-05
1.526000e+04 1.038997e-05
1.526500e+04 1.038722e-05
1.527000e+04 1.038448e-05
1.527500e+04 1.038174e-05
1.528000e+04 1.037900e-05
1.528500e+04 1.037627e-05
1.529000e+04 1.037353e-05
1.529500e+04 1.037079e-05
1.530000e+04 1.036805e-05
1.530500e+04 1.036532e-05
1.531000e+04 1.036258e-05
1.531500e+04 1.035984e-05
1.532000e+04 1.035711e-05
1.532500e+04 1.035437e-05
1.533000e+04 1.035164e-05
1.533500e+04 1.034891e-05
1.534000e+04 1.034617e-05
1.534500e+04 1.034344e-05
1.535000e+04 1.034071e-05
1.535500e+04 1.033798e-05
1.536000e+04 1.033525e-05
1.536500e+04 1.033252e-05
1.537000e+04 1.032979e-05
1.537500e+04 1.032706e-05
1.538000e+04 1.032433e-05
1.538500e+04 1.032160e-05
1.539000e+04 1.031888e-05
1.539500e+04 1.031615e-05
1.540000e+04 1.031342e-05
1.540500e+04 1.031070e-05
1.541000e+04 1.030797e-05
1.541500e+04 1.030525e-05
1.542000e+04 1.030252e-05
1.542500e+04 1.029980e-05
1.543000e+04 1.029708e-05
1.543500e+04 1.029436e-05
1.544000e+04 1.029163e-05
1.544500e+04 1.028891e-05
1.545000e+04 1.028619e-05
1.545500e+04 1.028347e-05
1.546000e+04 1.028075e-05
1.546500e+04 1.027803e-05
1.547000e+04 1.027531e-05
1.547500e+04 1.027260e-05
1.548000e+04 1.026988e-05
1.548500e+04 1.026716e-05
1.549000e+04 1.026445e-05
1.549500e+04 1.026173e-05
1.550000e+04 1.025902e-05
1.550500e+04 1.025630e-05
1.551000e+04 1.025359e-05
1.551500e+04 1.025087e-05
1.552000e+04 1.024816e-05
1.552500e+04 1.024545e-05
1.553000e+04 1.024274e-05
1.553500e+04 1.024003e-05
1.554000e+04 1.023732e-05
1.554500e+04 1.023461e-05
1.555000e+04 1.023190e-05
1.555500e+04 1.022919e-05
1.556000e+04 1.022648e-05
1.556500e+04 1.022377e-05
1.557000e+04 1.022106e-05
1.557500e+04 1.021836e-05
1.558000e+04 1.021565e-05
1.558500e+04 1.021295e-05
1.559000e+04 1.021024e-05
1.559500e+04 1.020754e-05
1.560000e+04 1.020483e-05
1.560500e+04 1.020213e-05
1.561000e+04 1.019943e-05
1.561500e+04 1.019673e-05
1.562000e+04 1.019402e-05
1.562500e+04 1.019132e-05
1.563000e+04 1.018862e-05
1.563500e+04 1.018592e-05
1.564000e+04 1.018322e-05
1.564500e+04 1.018053e-05
1.565000e+04 1.017783e-05
1.565500e+04 1.017513e-05
1.566000e+04 1.017243e-05
1.566500e+04 1.016974e-05
1.567000e+04 1.016704e-05
1.567500e+04 1.016435e-05
1.568000e+04 1.016165e-05
1.568500e+04 1.015896e-05
1.569000e+04 1.015626e-05
1.569500e+04 1.015357e-05
1.570000e+04 1.015088e-05
1.570500e+04 1.014819e-05
1.571000e+04 1.014549e-05
1.571500e+04 1.014280e-05
1.572000e+04 1.014011e-05
1.572500e+04 1.013742e-05
1.573000e+04 1.013474e-05
1.573500e+04 1.013205e-05
1.574000e+04 1.012936e-05
1.574500e+04 1.012667e-05
1.575000e+04 1.012399e-05
1.575500e+04 1.012130e-05
1.576000e+04 1.011861e-05
1.576500e+04 1.011593e-05
1.577000e+04 1.011324e-05
1.577500e+04 1.011056e-05
1.578000e+04 1.010788e-05
1.578500e+04 1.010519e-05
1.579000e+04 1.010251e-05
1.579500e+04 1.009983e-05
1.580000e+04 1.009715e-05
1.580500e+04 1.009447e-05
1.581000e+04 1.009179e-05
1.581500e+04 1.008911e-05
1.582000e+04 1.008643e-05
1.582500e+04 1.008375e-05
1.583000e+04 1.008108e-05
1.583500e+04 1.007840e-05
1.584000e+04 1.007572e-05
1.584500e+04 1.007305e-05
1.585000e+04 1.007037e-05
1.585500e+04 1.006770e-05
1.586000e+04 1.006502e-05
1.586500e+04 1.006235e-05
1.587000e+04 1.005968e-05
1.587500e+04 1.005701e-05
1.588000e+04 1.005433e-05
1.588500e+04 1.005166e-05
1.589000e+04 1.004899e-05
1.589500e+04 1.004632e-05
1.590000e+04 1.004365e-05
1.590500e+04 1.004098e-05
1.591000e+04 1.003832e-05
1.591500e+04 1.003565e-05
1.592000e+04 1.003298e-05
1.592500e+04 1.003031e-05
1.593000e+04 1.002765e-05
1.593500e+04 1.002498e-05
1.594000e+04 1.002232e-05
1.594500e+04 1.001965e-05
1.595000e+04 1.001699e-05
1.595500e+04 1.001433e-05
1.596000e+04 1.001166e-05
1.596500e+04 1.000900e-05
1.597000e+04 1.000634e-05
1.597500e+04 1.000368e-05
1.598000e+04 1.000102e-05
1.598500e+04 9.998361e-06
1.599000e+04 9.995702e-06
1.599500e+04 9.993044e-06
1.600000e+04 9.990386e-06
1.600500e+04 9.987729e-06
1.601000e+04 9.985072e-06
1.601500e+04 9.982416e-06
1.602000e+04 9.979761e-06
1.602500e+04 9.977106e-06
1.603000e+04 9.974452e-06
1.603500e+04 9.971798e-06
1.604000e+04 9.969145e-06
1.604500e+04 9.966493e-06
1.605000e+04 9.963841e-06
1.605500e+04 9.961189e-06
1.606000e+04 9.958539e-06
1.606500e+04 9.955888e-06
1.607000e+04 9.953239e-06
1.607500e+04 9.950590e-06
1.608000e+04 9.947941e-06
1.608500e+04 9.945294e-06
1.609000e+04 9.942646e-06
1.609500e+04 9.940000e-06
1.610000e+04 9.937354e-06
1.610500e+04 9.934708e-06
1.611000e+04 9.932063e-06
1.611500e+04 9.929419e-06
1.612000e+04 9.926775e-06
1.612500e+04 9.924132e-06
1.613000e+04 9.921489e-06
1.613500e+04 9.918847e-06
1.614000e+04 9.916206e-06
1.614500e+04 9.913565e-06
1.615000e+04 9.910925e-06
1.615500e+04 9.908286e-06
1.616000e+04 9.905647e-06
1.616500e+04 9.903008e-06
1.617000e+04 9.900370e-06
1.617500e+04 9.897733e-06
1.618000e+04 9.895096e-06
1.618500e+04 9.892460e-06
1.619000e+04 9.889825e-06
1.619500e+04 9.887190e-06
1.620000e+04 9.884556e-06
1.620500e+04 9.881922e-06
1.621000e+04 9.879289e-06
1.621500e+04 9.876656e-06
1.622000e+04 9.874024e-06
1.622500e+04 9.871393e-06
1.623000e+04 9.868762e-06
1.623500e+04 9.866132e-06
1.624000e+04 9.863503e-06
1.624500e+04 9.860874e-06
1.625000e+04 9.858245e-06
1.625500e+04 9.855618e-06
1.626000e+04 9.852990e-06
1.626500e+04 9.850364e-06
1.627000e+04 9.847738e-06
1.627500e+04 9.845112e-06
1.628000e+04 9.842488e-06
1.628500e+04 9.839863e-06
1.629000e+04 9.837240e-06
1.629500e+04 9.834617e-06
1.630000e+04 9.831994e-06
1.630500e+04 9.829372e-06
1.631000e+04 9.826751e-06
1.631500e+04 9.824130e-06
1.632000e+04 9.821510e-06
1.632500e+04 9.818891e-06
1.633000e+04 9.816272e-06
1.633500e+04 9.813654e-06
1.634000e+04 9.811036e-06
1.634500e+04 9.808419e-06
1.635000e+04 9.805802e-06
1.635500e+04 9.803187e-06
1.636000e+04 9.800571e-06
1.636500e+04 9.797957e-06
1.637000e+04 9.795342e-06
1.637500e+04 9.792729e-06
1.638000e+04 9.790116e-06
1.638500e+04 9.787504e-06
1.639000e+04 9.784892e-06
1.639500e+04 9.782281e-06
1.640000e+04 9.779670e-06
1.640500e+04 9.777060e-06
1.641000e+04 9.774451e-06
1.641500e+04 9.771842e-06
1.642000e+04 9.769234e-06
1.642500e+04 9.766627e-06
1.643000e+04 9.764020e-06
1.643500e+04 9.761413e-06
1.644000e+04 9.758808e-06
1.644500e+04 9.756203e-06
1.645000e+04 9.753598e-06
1.645500e+04 9.750994e-06
1.646000e+04 9.748391e-06
1.646500e+04 9.745788e-06
1.647000e+04 9.743186e-06
1.647500e+04 9.740584e-06
1.648000e+04 9.737983e-06
1.648500e+04 9.735383e-06
1.649000e+04 9.732783e-06
1.649500e+04 9.730184e-06
1.650000e+04 9.727586e-06
1.650500e+04 9.724988e-06
1.651000e+04 9.722390e-06
1.651500e+04 9.719794e-06
1.652000e+04 9.717197e-06
1.652500e+04 9.714602e-06
1.653000e+04 9.712007e-06
1.653500e+04 9.709413e-06
1.654000e+04 9.706819e-06
1.654500e+04 9.704226e-06
1.655000e+04 9.701633e-06
1.655500e+04 9.699041e-06
1.656000e+04 9.696450e-06
1.656500e+04 9.693859e-06
1.657000e+04 9.691269e-06
1.657500e+04 9.688680e-06
1.658000e+04 9.686091e-06
1.658500e+04 9.683502e-06
1.659000e+04 9.680915e-06
1.659500e+04 9.678328e-06
1.660000e+04 9.675741e-06
1.660500e+04 9.673155e-06
1.661000e+04 9.670570e-06
1.661500e+04 9.667985e-06
1.662000e+04 9.665401e-06
1.662500e+04 9.662818e-06
1.663000e+04 9.660235e-06
1.663500e+04 9.657652e-06
1.664000e+04 9.655071e-06
1.664500e+04 9.652490e-06
1.665000e+04 9.649909e-06
1.665500e+04 9.647329e-06
1.666000e+04 9.644750e-06
1.666500e+04 9.642172e-06
1.667000e+04 9.639593e-06
1.667500e+04 9.637016e-06
1.668000e+04 9.634439e-06
1.668500e+04 9.631863e-06
1.669000e+04 9.629287e-06
1.669500e+04 9.626712e-06
1.670000e+04 9.624138e-06
1.670500e+04 9.621564e-06
1.671000e+04 9.618991e-06
1.671500e+04 9.616418e-06
1.672000e+04 9.613846e-06
1.672500e+04 9.611275e-06
1.673000e+04 9.608704e-06
1.673500e+04 9.606134e-06
1.674000e+04 9.603565e-06
1.674500e+04 9.600996e-06
1.675000e+04 9.598427e-06
1.675500e+04 9.595860e-06
1.676000e+04 9.593292e-06
1.676500e+04 9.590726e-06
1.677000e+04 9.588160e-06
1.677500e+04 9.585595e-06
1.678000e+04 9.583030e-06
1.678500e+04 9.580466e-06
1.679000e+04 9.577902e-06
1.679500e+04 9.575340e-06
1.680000e+04 9.572777e-06
1.680500e+04 9.570216e-06
1.681000e+04 9.567655e-06
1.681500e+04 9.565094e-06
1.682000e+04 9.562534e-06
1.682500e+04 9.559975e-06
1.683000e+04 9.557417e-06
1.683500e+04 9.554859e-06
1.684000e+04 9.552301e-06
1.684500e+04 9.549744e-06
1.685000e+04 9.547188e-06
1.685500e+04 9.544633e-06
1.686000e+04 9.542078e-06
1.686500e+04 9.539523e-06
1.687000e+04 9.536970e-06
1.687500e+04 9.534417e-06
1.688000e+04 9.531864e-06
1.688500e+04 9.529312e-06
1.689000e+04 9.526761e-06
1.689500e+04 9.524210e-06
1.690000e+04 9.521660e-06
1.690500e+04 9.519111e-06
1.691000e+04 9.516562e-06
1.691500e+04 9.514014e-06
1.692000e+04 9.511466e-06
1.692500e+04 9.508919e-06
1.693000e+04 9.506373e-06
1.693500e+04 9.503827e-06
1.694000e+04 9.501282e-06
1.694500e+04 9.498737e-06
1.695000e+04 9.496193e-06
1.695500e+04 9.493650e-06
1.696000e+04 9.491107e-06
1.696500e+04 9.488565e-06
1.697000e+04 9.486024e-06
1.697500e+04 9.483483e-06
1.698000e+04 9.480943e-06
1.698500e+04 9.478403e-06
1.699000e+04 9.475864e-06
1.699500e+04 9.473325e-06
1.700000e+04 9.470788e-06
1.700500e+04 9.468250e-06
1.701000e+04 9.465714e-06
1.701500e+04 9.463178e-06
1.702000e+04 9.460642e-06
1.702500e+04 9.458108e-06
1.703000e+04 9.455574e-06
1.703500e+04 9.453040e-06
1.704000e+04 9.450507e-06
1.704500e+04 9.447975e-06
1.705000e+04 9.445443e-06
1.705500e+04 9.442912e-06
1.706000e+04 9.440382e-06
1.706500e+04 9.437852e-06
1.707000e+04 9.435323e-06
1.707500e+04 9.432794e-06
1.708000e+04 9.430266e-06
1.708500e+04 9.427739e-06
1.709000e+04 9.425212e-06
1.709500e+04 9.422686e-06
1.710000e+04 9.420160e-06
1.710500e+04 9.417635e-06
1.711000e+04 9.415111e-06
1.711500e+04 9.412587e-06
1.712000e+04 9.410064e-06
1.712500e+04 9.407542e-06
1.713000e+04 9.405020e-06
1.713500e+04 9.402499e-06
1.714000e+04 9.399978e-06
1.714500e+04 9.397458e-06
1.715000e+04 9.394939e-06
1.715500e+04 9.392420e-06
1.716000e+04 9.389902e-06
1.716500e+04 9.387385e-06
1.717000e+04 9.384868e-06
1.717500e+04 9.382351e-06
1.718000e+04 9.379836e-06
1.718500e+04 9.377321e-06
1.719000e+04 9.374806e-06
1.719500e+04 9.372292e-06
1.720000e+04 9.369779e-06
1.720500e+04 9.367267e-06
1.721000e+04 9.364755e-06
1.721500e+04 9.362243e-06
1.722000e+04 9.359733e-06
1.722500e+04 9.357223e-06
1.723000e+04 9.354713e-06
1.723500e+04 9.352204e-06
1.724000e+04 9.349696e-06
1.724500e+04 9.347188e-06
1.725000e+04 9.344681e-06
1.725500e+04 9.342175e-06
1.726000e+04 9.339669e-06
1.726500e+04 9.337164e-06
1.727000e+04 9.334659e-06
1.727500e+04 9.332155e-06
1.728000e+04 9.329652e-06
1.728500e+04 9.327149e-06
1.729000e+04 9.324647e-06
1.729500e+04 9.322146e-06
1.730000e+04 9.319645e-06
1.730500e+04 9.317145e-06
1.731000e+04 9.314645e-06
1.731500e+04 9.312146e-06
1.732000e+04 9.309648e-06
1.732500e+04 9.307150e-06
1.733000e+04 9.304653e-06
1.733500e+04 9.302157e-06
1.734000e+04 9.299661e-06
1.734500e+04 9.297166e-06
1.735000e+04 9.294671e-06
1.735500e+04 9.292177e-06
1.736000e+04 9.289683e-06
1.736500e+04 9.287191e-06
1.737000e+04 9.284699e-06
1.737500e+04 9.282207e-06
1.738000e+04 9.279716e-06
1.738500e+04 9.277226e-06
1.739000e+04 9.274736e-06
1.739500e+04 9.272247e-06
1.740000e+04 9.269759e-06
1.740500e+04 9.267271e-06
1.741000e+04 9.264784e-06
1.741500e+04 9.262297e-06
1.742000e+04 9.259811e-06
1.742500e+04 9.257326e-06
1.743000e+04 9.254841e-06
1.743500e+04 9.252357e-06
1.744000e+04 9.249874e-06
1.744500e+04 9.247391e-06
1.745000e+04 9.244908e-06
1.745500e+04 9.242427e-06
1.746000e+04 9.239946e-06
1.746500e+04 9.237466e-06
1.747000e+04 9.234986e-06
1.747500e+04 9.232507e-06
1.748000e+04 9.230028e-06
1.748500e+04 9.227550e-06
1.749000e+04 9.225073e-06
1.749500e+04 9.222596e-06
1.750000e+04 9.220120e-06
1.750500e+04 9.217645e-06
1.751000e+04 9.215170e-06
1.751500e+04 9.212696e-06
1.752000e+04 9.210223e-06
1.752500e+04 9.207750e-06
1.753000e+04 9.205277e-06
1.753500e+04 9.202806e-06
1.754000e+04 9.200335e-06
1.754500e+04 9.197864e-06
1.755000e+04 9.195395e-06
1.755500e+04 9.192925e-06
1.756000e+04 9.190457e-06
1.756500e+04 9.187989e-06
1.757000e+04 9.185522e-06
1.757500e+04 9.183055e-06
1.758000e+04 9.180589e-06
1.758500e+04 9.178124e-06
1.759000e+04 9.175659e-06
1.759500e+04 9.173195e-06
1.760000e+04 9.170731e-06
1.760500e+04 9.168268e-06
1.761000e+04 9.165806e-06
1.761500e+04 9.163344e-06
1.762000e+04 9.160883e-06
1.762500e+04 9.158423e-06
1.763000e+04 9.155963e-06
1.763500e+04 9.153504e-06
1.764000e+04 9.151045e-06
1.764500e+04 9.148587e-06
1.765000e+04 9.146130e-06
1.765500e+04 9.143673e-06
1.766000e+04 9.141217e-06
1.766500e+04 9.138762e-06
1.767000e+04 9.136307e-06
1.767500e+04 9.133853e-06
1.768000e+04 9.131399e-06
1.768500e+04 9.128946e-06
1.769000e+04 9.126494e-06
1.769500e+04 9.124042e-06
1.770000e+04 9.121591e-06
1.770500e+04 9.119141e-06
1.771000e+04 9.116691e-06
1.771500e+04 9.114242e-06
1.772000e+04 9.111793e-06
1.772500e+04 9.109345e-06
1.773000e+04 9.106898e-06
1.773500e+04 9.104451e-06
1.774000e+04 9.102005e-06
1.774500e+04 9.099560e-06
1.775000e+04 9.097115e-06
1.775500e+04 9.094671e-06
1.776000e+04 9.092227e-06
1.776500e+04 9.089784e-06
1.777000e+04 9.087342e-06
1.777500e+04 9.084900e-06
1.778000e+04 9.082459e-06
1.778500e+04 9.080019e-06
1.779000e+04 9.077579e-06
1.779500e+04 9.075140e-06
1.780000e+04 9.072701e-06
1.780500e+04 9.070263e-06
1.781000e+04 9.067826e-06
1.781500e+04 9.065389e-06
1.782000e+04 9.062953e-06
1.782500e+04 9.060517e-06
1.783000e+04 9.058083e-06
1.783500e+04 9.055648e-06
1.784000e+04 9.053215e-06
1.784500e+04 9.050782e-06
1.785000e+04 9.048350e-06
1.785500e+04 9.045918e-06
1.786000e+04 9.043487e-06
1.786500e+04 9.041057e-06
1.787000e+04 9.038627e-06
1.787500e+04 9.036198e-06
1.788000e+04 9.033769e-06
1.788500e+04 9.031341e-06
1.789000e+04 9.028914e-06
1.789500e+04 9.026487e-06
1.790000e+04 9.024061e-06
1.790500e+04 9.021636e-06
1.791000e+04 9.019211e-06
1.791500e+04 9.016787e-06
1.792000e+04 9.014363e-06
1.792500e+04 9.011940e-06
1.793000e+04 9.009518e-06
1.793500e+04 9.007096e-06
1.794000e+04 9.004675e-06
1.794500e+04 9.002255e-06
1.795000e+04 8.999835e-06
1.795500e+04 8.997416e-06
1.796000e+04 8.994997e-06
1.796500e+04 8.992580e-06
1.797000e+04 8.990162e-06
1.797500e+04 8.987746e-06
1.798000e+04 8.985330e-06
1.798500e+04 8.982914e-06
1.799000e+04 8.980499e-06
1.799500e+04 8.978085e-06
1.800000e+04 8.975672e-06
1.800500e+04 8.973259e-06
1.801000e+04 8.970847e-06
1.801500e+04 8.968435e-06
1.802000e+04 8.966024e-06
1.802500e+04 8.963614e-06
1.803000e+04 8.961204e-06
1.803500e+04 8.958795e-06
1.804000e+04 8.956386e-06
1.804500e+04 8.953978e-06
1.805000e+04 8.951571e-06
1.805500e+04 8.949165e-06
1.806000e+04 8.946759e-06
1.806500e+04 8.944353e-06
1.807000e+04 8.941949e-06
1.807500e+04 8.939544e-06
1.808000e+04 8.937141e-06
1.808500e+04 8.934738e-06
1.809000e+04 8.932336e-06
1.809500e+04 8.929934e-06
1.810000e+04 8.927533e-06
1.810500e+04 8.925133e-06
1.811000e+04 8.922733e-06
1.811500e+04 8.920334e-06
1.812000e+04 8.917936e-06
1.812500e+04 8.915538e-06
1.813000e+04 8.913141e-06
1.813500e+04 8.910744e-06
1.814000e+04 8.908348e-06
1.814500e+04 8.905953e-06
1.815000e+04 8.903558e-06
1.815500e+04 8.901164e-06
1.816000e+04 8.898771e-06
1.816500e+04 8.896378e-06
1.817000e+04 8.893986e-06
1.817500e+04 8.891594e-06
1.818000e+04 8.889204e-06
1.818500e+04 8.886813e-06
1.819000e+04 8.884424e-06
1.819500e+04 8.882035e-06
1.820000e+04 8.879646e-06
1.820500e+04 8.877258e-06
1.821000e+04 8.874871e-06
1.821500e+04 8.872485e-06
1.822000e+04 8.870099e-06
1.822500e+04 8.867714e-06
1.823000e+04 8.865329e-06
1.823500e+04 8.862945e-06
1.824000e+04 8.860562e-06
1.824500e+04 8.858179e-06
1.825000e+04 8.855797e-06
1.825500e+04 8.853415e-06
1.826000e+04 8.851035e-06
1.826500e+04 8.848654e-06
1.827000e+04 8.846275e-06
1.827500e+04 8.843896e-06
1.828000e+04 8.841517e-06
1.828500e+04 8.839140e-06
1.829000e+04 8.836763e-06
1.829500e+04 8.834386e-06
1.830000e+04 8.832010e-06
1.830500e+04 8.829635e-06
1.831000e+04 8.827261e-06
1.831500e+04 8.824887e-06
1.832000e+04 8.822513e-06
1.832500e+04 8.820141e-06
1.833000e+04 8.817769e-06
1.833500e+04 8.815397e-06
1.834000e+04 8.813026e-06
1.834500e+04 8.810656e-06
1.835000e+04 8.808287e-06
1.835500e+04 8.805918e-06
1.836000e+04 8.803550e-06
1.836500e+04 8.801182e-06
1.837000e+04 8.798815e-06
1.837500e+04 8.796449e-06
1.838000e+04 8.794083e-06
1.838500e+04 8.791718e-06
1.839000e+04 8.789353e-06
1.839500e+04 8.786989e-06
1.840000e+04 8.784626e-06
1.840500e+04 8.782263e-06
1.841000e+04 8.779901e-06
1.841500e+04 8.777540e-06
1.842000e+04 8.775179e-06
1.842500e+04 8.772819e-06
1.843000e+04 8.770460e-06
1.843500e+04 8.768101e-06
1.844000e+04 8.765743e-06
1.844500e+04 8.763385e-06
1.845000e+04 8.761028e-06
1.845500e+04 8.758672e-06
1.846000e+04 8.756316e-06
1.846500e+04 8.753961e-06
1.847000e+04 8.751607e-06
1.847500e+04 8.749253e-06
1.848000e+04 8.746900e-06
1.848500e+04 8.744547e-06
1.849000e+04 8.742195e-06
1.849500e+04 8.739844e-06
1.850000e+04 8.737493e-06
1.850500e+04 8.735143e-06
1.851000e+04 8.732794e-06
1.851500e+04 8.730445e-06
1.852000e+04 8.728097e-06
1.852500e+04 8.725750e-06
1.853000e+04 8.723403e-06
1.853500e+04 8.721056e-06
1.854000e+04 8.718711e-06
1.854500e+04 8.716366e-06
1.855000e+04 8.714021e-06
1.855500e+04 8.711678e-06
1.856000e+04 8.709335e-06
1.856500e+04 8.706992e-06
1.857000e+04 8.704650e-06
1.857500e+04 8.702309e-06
1.858000e+04 8.699968e-06
1.858500e+04 8.697628e-06
1.859000e+04 8.695289e-06
1.859500e+04 8.692950e-06
1.860000e+04 8.690612e-06
1.860500e+04 8.688275e-06
1.861000e+04 8.685938e-06
1.861500e+04 8.683602e-06
1.862000e+04 8.681266e-06
1.862500e+04 8.678931e-06
1.863000e+04 8.676597e-06
1.863500e+04 8.674264e-06
1.864000e+04 8.671930e-06
1.864500e+04 8.669598e-06
1.865000e+04 8.667266e-06
1.865500e+04 8.664935e-06
1.866000e+04 8.662605e-06
1.866500e+04 8.660275e-06
1.867000e+04 8.657945e-06
1.867500e+04 8.655617e-06
1.868000e+04 8.653289e-06
1.868500e+04 8.650961e-06
1.869000e+04 8.648635e-06
1.869500e+04 8.646309e-06
1.870000e+04 8.643983e-06
1.870500e+04 8.641658e-06
1.871000e+04 8.639334e-06
1.871500e+04 8.637010e-06
1.872000e+04 8.634687e-06
1.872500e+04 8.632365e-06
1.873000e+04 8.630043e-06
1.873500e+04 8.627722e-06
1.874000e+04 8.625402e-06
1.874500e+04 8.623082e-06
1.875000e+04 8.620763e-06
1.875500e+04 8.618444e-06
1.876000e+04 8.616126e-06
1.876500e+04 8.613809e-06
1.877000e+04 8.611492e-06
1.877500e+04 8.609176e-06
1.878000e+04 8.606861e-06
1.878500e+04 8.604546e-06
1.879000e+04 8.602232e-06
1.879500e+04 8.599918e-06
1.880000e+04 8.597605e-06
1.880500e+04 8.595293e-06
1.881000e+04 8.592982e-06
1.881500e+04 8.590671e-06
1.882000e+04 8.588360e-06
1.882500e+04 8.586050e-06
1.883000e+04 8.583741e-06
1.883500e+04 8.581433e-06
1.884000e+04 8.579125e-06
1.884500e+04 8.576818e-06
1.885000e+04 8.574511e-06
1.885500e+04 8.572205e-06
1.886000e+04 8.569900e-06
1.886500e+04 8.567595e-06
1.887000e+04 8.565291e-06
1.887500e+04 8.562987e-06
1.888000e+04 8.560685e-06
1.888500e+04 8.558382e-06
1.889000e+04 8.556081e-06
1.889500e+04 8.553780e-06
1.890000e+04 8.551479e-06
1.890500e+04 8.549180e-06
1.891000e+04 8.546881e-06
1.891500e+04 8.544582e-06
1.892000e+04 8.542284e-06
1.892500e+04 8.539987e-06
1.893000e+04 8.537691e-06
1.893500e+04 8.535395e-06
1.894000e+04 8.533100e-06
1.894500e+04 8.530805e-06
1.895000e+04 8.528511e-06
1.895500e+04 8.526217e-06
1.896000e+04 8.523925e-06
1.896500e+04 8.521632e-06
1.897000e+04 8.519341e-06
1.897500e+04 8.517050e-06
1.898000e+04 8.514760e-06
1.898500e+04 8.512470e-06
1.899000e+04 8.510181e-06
1.899500e+04 8.507893e-06
1.900000e+04 8.505605e-06
1.900500e+04 8.503318e-06
1.901000e+04 8.501031e-06
1.901500e+04 8.498745e-06
1.902000e+04 8.496460e-06
1.902500e+04 8.494176e-06
1.903000e+04 8.491892e-06
1.903500e+04 8.489608e-06
1.904000e+04 8.487326e-06
1.904500e+04 8.485043e-06
1.905000e+04 8.482762e-06
1.905500e+04 8.480481e-06
1.906000e+04 8.478201e-06
1.906500e+04 8.475921e-06
1.907000e+04 8.473642e-06
1.907500e+04 8.471364e-06
1.908000e+04 8.469086e-06
1.908500e+04 8.466809e-06
1.909000e+04 8.464533e-06
1.909500e+04 8.462257e-06
1.910000e+04 8.459982e-06
1.910500e+04 8.457707e-06
1.911000e+04 8.455433e-06
1.911500e+04 8.453160e-06
1.912000e+04 8.450887e-06
1.912500e+04 8.448615e-06
1.913000e+04 8.446344e-06
1.913500e+04 8.444073e-06
1.914000e+04 8.441803e-06
1.914500e+04 8.439533e-06
1.915000e+04 8.437264e-06
1.915500e+04 8.434996e-06
1.916000e+04 8.432729e-06
1.916500e+04 8.430461e-06
1.917000e+04 8.428195e-06
1.917500e+04 8.425929e-06
1.918000e+04 8.423664e-06
1.918500e+04 8.421400e-06
1.919000e+04 8.419136e-06
1.919500e+04 8.416872e-06
1.920000e+04 8.414610e-06
1.920500e+04 8.412348e-06
1.921000e+04 8.410086e-06
1.921500e+04 8.407826e-06
1.922000e+04 8.405566e-06
1.922500e+04 8.403306e-06
1.923000e+04 8.401047e-06
1.923500e+04 8.398789e-06
1.924000e+04 8.396531e-06
1.924500e+04 8.394274e-06
1.925000e+04 8.392018e-06
1.925500e+04 8.389762e-06
1.926000e+04 8.387507e-06
1.926500e+04 8.385253e-06
1.927000e+04 8.382999e-06
1.927500e+04 8.380746e-06
1.928000e+04 8.378493e-06
1.928500e+04 8.376241e-06
1.929000e+04 8.373990e-06
1.929500e+04 8.371739e-06
1.930000e+04 8.369489e-06
1.930500e+04 8.367239e-06
1.931000e+04 8.364990e-06
1.931500e+04 8.362742e-06
1.932000e+04 8.360495e-06
1.932500e+04 8.358248e-06
1.933000e+04 8.356001e-06
1.933500e+04 8.353756e-06
1.934000e+04 8.351511e-06
1.934500e+04 8.349266e-06
1.935000e+04 8.347022e-06
1.935500e+04 8.344779e-06
1.936000e+04 8.342536e-06
1.936500e+04 8.340295e-06
1.937000e+04 8.338053e-06
1.937500e+04 8.335812e-06
1.938000e+04 8.333572e-06
1.938500e+04 8.331333e-06
1.939000e+04 8.329094e-06
1.939500e+04 8.326856e-06
1.940000e+04 8.324618e-06
1.940500e+04 8.322381e-06
1.941000e+04 8.320145e-06
1.941500e+04 8.317909e-06
1.942000e+04 8.315674e-06
1.942500e+04 8.313440e-06
1.943000e+04 8.311206e-06
1.943500e+04 8.308973e-06
1.944000e+04 8.306740e-06
1.944500e+04 8.304508e-06
1.945000e+04 8.302277e-06
1.945500e+04 8.300046e-06
1.946000e+04 8.297816e-06
1.946500e+04 8.295587e-06
1.947000e+04 8.293358e-06
1.947500e+04 8.291130e-06
1.948000e+04 8.288902e-06
1.948500e+04 8.286675e-06
1.949000e+04 8.284449e-06
1.949500e+04 8.282223e-06
1.950000e+04 8.279998e-06
1.950500e+04 8.277774e-06
1.951000e+04 8.275550e-06
1.951500e+04 8.273327e-06
1.952000e+04 8.271104e-06
1.952500e+04 8.268882e-06
1.953000e+04 8.266661e-06
1.953500e+04 8.264440e-06
1.954000e+04 8.262220e-06
1.954500e+04 8.260001e-06
1.955000e+04 8.257782e-06
1.955500e+04 8.255564e-06
1.956000e+04 8.253346e-06
1.956500e+04 8.251129e-06
1.957000e+04 8.248913e-06
1.957500e+04 8.246697e-06
1.958000e+04 8.244482e-06
1.958500e+04 8.242268e-06
1.959000e+04 8.240054e-06
1.959500e+04 8.237841e-06
1.960000e+04 8.235628e-06
1.960500e+04 8.233416e-06
1.961000e+04 8.231205e-06
1.961500e+04 8.228994e-06
1.962000e+04 8.226784e-06
1.962500e+04 8.224575e-06
1.963000e+04 8.222366e-06
1.963500e+04 8.220158e-06
1.964000e+04 8.217950e-06
1.964500e+04 8.215743e-06
1.965000e+04 8.213537e-06
1.965500e+04 8.211331e-06
1.966000e+04 8.209126e-06
1.966500e+04 8.206922e-06
1.967000e+04 8.204718e-06
1.967500e+04 8.202515e-06
1.968000e+04 8.200312e-06
1.968500e+04 8.198110e-06
1.969000e+04 8.195909e-06
1.969500e+04 8.193708e-06
1.970000e+04 8.191508e-06
1.970500e+04 8.189309e-06
1.971000e+04 8.187110e-06
1.971500e+04 8.184911e-06
1.972000e+04 8.182714e-06
1.972500e+04 8.180517e-06
1.973000e+04 8.178321e-06
1.973500e+04 8.176125e-06
1.974000e+04 8.173930e-06
1.974500e+04 8.171735e-06
1.975000e+04 8.169541e-06
1.975500e+04 8.167348e-06
1.976000e+04 8.165155e-06
1.976500e+04 8.162963e-06
1.977000e+04 8.160772e-06
1.977500e+04 8.158581e-06
1.978000e+04 8.156391e-06
1.978500e+04 8.154202e-06
1.979000e+04 8.152013e-06
1.979500e+04 8.149825e-06
1.980000e+04 8.147637e-06
1.980500e+04 8.145450e-06
1.981000e+04 8.143264e-06
1.981500e+04 8.141078e-06
1.982000e+04 8.138893e-06
1.982500e+04 8.136708e-06
1.983000e+04 8.134524e-06
1.983500e+04 8.132341e-06
1.984000e+04 8.130158e-06
1.984500e+04 8.127976e-06
1.985000e+04 8.125795e-06
1.985500e+04 8.123614e-06
1.986000e+04 8.121434e-06
1.986500e+04 8.119254e-06
1.987000e+04 8.117075e-06
1.987500e+04 8.114897e-06
1.988000e+04 8.112719e-06
1.988500e+04 8.110542e-06
1.989000e+04 8.108366e-06
1.989500e+04 8.106190e-06
1.990000e+04 8.104015e-06
1.990500e+04 8.101840e-06
1.991000e+04 8.099666e-06
1.991500e+04 8.097493e-06
1.992000e+04 8.095320e-06
1.992500e+04 8.093148e-06
1.993000e+04 8.090976e-06
1.993500e+04 8.088806e-06
1.994000e+04 8.086635e-06
1.994500e+04 8.084466e-06
1.995000e+04 8.082297e-06
1.995500e+04 8.080128e-06
1.996000e+04 8.077961e-06
1.996500e+04 8.075793e-06
1.997000e+04 8.073627e-06
1.997500e+04 8.071461e-06
1.998000e+04 8.069296e-06
1.998500e+04 8.067131e-06
1.999000e+04 8.064967e-06
1.999500e+04 8.062804e-06
2.000000e+04 8.060641e-06
2.000500e+04 8.058479e-06
2.001000e+04 8.056317e-06
2.001500e+04 8.054156e-06
2.002000e+04 8.051996e-06
2.002500e+04 8.049836e-06
2.003000e+04 8.047677e-06
2.003500e+04 8.045518e-06
2.004000e+04 8.043361e-06
2.004500e+04 8.041203e-06
2.005000e+04 8.039047e-06
2.005500e+04 8.036891e-06
2.006000e+04 8.034735e-06
2.006500e+04 8.032581e-06
2.007000e+04 8.030427e-06
2.007500e+04 8.028273e-06
2.008000e+04 8.026120e-06
2.008500e+04 8.023968e-06
2.009000e+04 8.021816e-06
2.009500e+04 8.019665e-06
2.010000e+04 8.017515e-06
2.010500e+04 8.015365e-06
2.011000e+04 8.013216e-06
2.011500e+04 8.011067e-06
2.012000e+04 8.008919e-06
2.012500e+04 8.006772e-06
2.013000e+04 8.004625e-06
2.013500e+04 8.002479e-06
2.014000e+04 8.000334e-06
2.014500e+04 7.998189e-06
2.015000e+04 7.996045e-06
2.015500e+04 7.993901e-06
2.016000e+04 7.991758e-06
2.016500e+04 7.989616e-06
2.017000e+04 7.987474e-06
2.017500e+04 7.985333e-06
2.018000e+04 7.983192e-06
2.018500e+04 7.981052e-06
2.019000e+04 7.978913e-06
2.019500e+04 7.976774e-06
2.020000e+04 7.974636e-06
2.020500e+04 7.972499e-06
2.021000e+04 7.970362e-06
2.021500e+04 7.968226e-06
2.022000e+04 7.966090e-06
2.022500e+04 7.963955e-06
2.023000e+04 7.961821e-06
2.023500e+04 7.959687e-06
2.024000e+04 7.957554e-06
2.024500e+04 7.955421e-06
2.025000e+04 7.953289e-06
2.025500e+04 7.951158e-06
2.026000e+04 7.949027e-06
2.026500e+04 7.946897e-06
2.027000e+04 7.944768e-06
2.027500e+04 7.942639e-06
2.028000e+04 7.940511e-06
2.028500e+04 7.938383e-06
2.029000e+04 7.936256e-06
2.029500e+04 7.934130e-06
2.030000e+04 7.932004e-06
2.030500e+04 7.929879e-06
2.031000e+04 7.927755e-06
2.031500e+04 7.925631e-06
2.032000e+04 7.923507e-06
2.032500e+04 7.921385e-06
2.033000e+04 7.919263e-06
2.033500e+04 7.917141e-06
2.034000e+04 7.915020e-06
2.034500e+04 7.912900e-06
2.035000e+04 7.910781e-06
2.035500e+04 7.908662e-06
2.036000e+04 7.906543e-06
2.036500e+04 7.904426e-06
2.037000e+04 7.902308e-06
2.037500e+04 7.900192e-06
2.038000e+04 7.898076e-06
2.038500e+04 7.895961e-06
2.039000e+04 7.893846e-06
2.039500e+04 7.891732e-06
2.040000e+04 7.889619e-06
2.040500e+04 7.887506e-06
2.041000e+04 7.885393e-06
2.041500e+04 7.883282e-06
2.042000e+04 7.881171e-06
2.042500e+04 7.879061e-06
2.043000e+04 7.876951e-06
2.043500e+04 7.874842e-06
2.044000e+04 7.872733e-06
2.044500e+04 7.870625e-06
2.045000e+04 7.868518e-06
2.045500e+04 7.866411e-06
2.046000e+04 7.864305e-06
2.046500e+04 7.862200e-06
2.047000e+04 7.860095e-06
2.047500e+04 7.857990e-06
2.048000e+04 7.855887e-06
2.048500e+04 7.853784e-06
2.049000e+04 7.851681e-06
2.049500e+04 7.849580e-06
2.050000e+04 7.847478e-06
2.050500e+04 7.845378e-06
2.051000e+04 7.843278e-06
2.051500e+04 7.841179e-06
2.052000e+04 7.839080e-06
2.052500e+04 7.836982e-06
2.053000e+04 7.834884e-06
2.053500e+04 7.832787e-06
2.054000e+04 7.830691e-06
2.054500e+04 7.828595e-06
2.055000e+04 7.826500e-06
2.055500e+04 7.824406e-06
2.056000e+04 7.822312e-06
2.056500e+04 7.820219e-06
2.057000e+04 7.818126e-06
2.057500e+04 7.816034e-06
2.058000e+04 7.813943e-06
2.058500e+04 7.811852e-06
2.059000e+04 7.809762e-06
2.059500e+04 7.807672e-06
2.060000e+04 7.805583e-06
2.060500e+04 7.803495e-06
2.061000e+04 7.801407e-06
2.061500e+04 7.799320e-06
2.062000e+04 7.797234e-06
2.062500e+04 7.795148e-06
2.063000e+04 7.793063e-06
2.063500e+04 7.790978e-06
2.064000e+04 7.788894e-06
2.064500e+04 7.786810e-06
2.065000e+04 7.784728e-06
2.065500e+04 7.782645e-06
2.066000e+04 7.780564e-06
2.066500e+04 7.778483e-06
2.067000e+04 7.776402e-06
2.067500e+04 7.774322e-06
2.068000e+04 7.772243e-06
2.068500e+04 7.770165e-06
2.069000e+04 7.768087e-06
2.069500e+04 7.766009e-06
2.070000e+04 7.763933e-06
2.070500e+04 7.761856e-06
2.071000e+04 7.759781e-06
2.071500e+04 7.757706e-06
2.072000e+04 7.755632e-06
2.072500e+04 7.753558e-06
2.073000e+04 7.751485e-06
2.073500e+04 7.749412e-06
2.074000e+04 7.747341e-06
2.074500e+04 7.745269e-06
2.075000e+04 7.743199e-06
2.075500e+04 7.741129e-06
2.076000e+04 7.739059e-06
2.076500e+04 7.736990e-06
2.077000e+04 7.734922e-06
2.077500e+04 7.732854e-06
2.078000e+04 7.730787e-06
2.078500e+04 7.728721e-06
2.079000e+04 7.726655e-06
2.079500e+04 7.724590e-06
2.080000e+04 7.722526e-06
2.080500e+04 7.720462e-06
2.081000e+04 7.718398e-06
2.081500e+04 7.716335e-06
2.082000e+04 7.714273e-06
2.082500e+04 7.712212e-06
2.083000e+04 7.710151e-06
2.083500e+04 7.708090e-06
2.084000e+04 7.706031e-06
2.084500e+04 7.703972e-06
2.085000e+04 7.701913e-06
2.085500e+04 7.699855e-06
2.086000e+04 7.697798e-06
2.086500e+04 7.695741e-06
2.087000e+04 7.693685e-06
2.087500e+04 7.691630e-06
2.088000e+04 7.689575e-06
2.088500e+04 7.687521e-06
2.089000e+04 7.685467e-06
2.089500e+04 7.683414e-06
2.090000e+04 7.681361e-06
2.090500e+04 7.679310e-06
2.091000e+04 7.677258e-06
2.091500e+04 7.675208e-06
2.092000e+04 7.673158e-06
2.092500e+04 7.671108e-06
2.093000e+04 7.669059e-06
2.093500e+04 7.667011e-06
2.094000e+04 7.664964e-06
2.094500e+04 7.662917e-06
2.095000e+04 7.660870e-06
2.095500e+04 7.658824e-06
2.096000e+04 7.656779e-06
2.096500e+04 7.654735e-06
2.097000e+04 7.652691e-06
2.097500e+04 7.650647e-06
2.098000e+04 7.648604e-06
2.098500e+04 7.646562e-06
2.099000e+04 7.644521e-06
2.099500e+04 7.642480e-06
2.100000e+04 7.640439e-06
2.100500e+04 7.638400e-06
2.101000e+04 7.636361e-06
2.101500e+04 7.634322e-06
2.102000e+04 7.632284e-06
2.102500e+04 7.630247e-06
2.103000e+04 7.628210e-06
2.103500e+04 7.626174e-06
2.104000e+04 7.624138e-06
2.104500e+04 7.622103e-06
2.105000e+04 7.620069e-06
2.105500e+04 7.618035e-06
2.106000e+04 7.616002e-06
2.106500e+04 7.613970e-06
2.107000e+04 7.611938e-06
2.107500e+04 7.609906e-06
2.108000e+04 7.607876e-06
2.108500e+04 7.605846e-06
2.109000e+04 7.603816e-06
2.109500e+04 7.601787e-06
2.110000e+04 7.599759e-06
2.110500e+04 7.597731e-06
2.111000e+04 7.595704e-06
2.111500e+04 7.593678e-06
2.112000e+04 7.591652e-06
2.112500e+04 7.589626e-06
2.113000e+04 7.587602e-06
2.113500e+04 7.585578e-06
2.114000e+04 7.583554e-06
2.114500e+04 7.581531e-06
2.115000e+04 7.579509e-06
2.115500e+04 7.577487e-06
2.116000e+04 7.575466e-06
2.116500e+04 7.573446e-06
2.117000e+04 7.571426e-06
2.117500e+04 7.569407e-06
2.118000e+04 7.567388e-06
2.118500e+04 7.565370e-06
2.119000e+04 7.563352e-06
2.119500e+04 7.561335e-06
2.120000e+04 7.559319e-06
2.120500e+04 7.557304e-06
2.121000e+04 7.555288e-06
2.121500e+04 7.553274e-06
2.122000e+04 7.551260e-06
2.122500e+04 7.549247e-06
2.123000e+04 7.547234e-06
2.123500e+04 7.545222e-06
2.124000e+04 7.543211e-06
2.124500e+04 7.541200e-06
2.125000e+04 7.539189e-06
2.125500e+04 7.537180e-06
2.126000e+04 7.535171e-06
2.126500e+04 7.533162e-06
2.127000e+04 7.531154e-06
2.127500e+04 7.529147e-06
2.128000e+04 7.527140e-06
2.128500e+04 7.525134e-06
2.129000e+04 7.523129e-06
2.129500e+04 7.521124e-06
2.130000e+04 7.519119e-06
2.130500e+04 7.517116e-06
2.131000e+04 7.515113e-06
2.131500e+04 7.513110e-06
2.132000e+04 7.511108e-06
2.132500e+04 7.509107e-06
2.133000e+04 7.507106e-06
2.133500e+04 7.505106e-06
2.134000e+04 7.503106e-06
2.134500e+04 7.501107e-06
2.135000e+04 7.499109e-06
2.135500e+04 7.497111e-06
2.136000e+04 7.495114e-06
2.136500e+04 7.493118e-06
2.137000e+04 7.491122e-06
2.137500e+04 7.489126e-06
2.138000e+04 7.487132e-06
2.138500e+04 7.485138e-06
2.139000e+04 7.483144e-06
2.139500e+04 7.481151e-06
2.140000e+04 7.479159e-06
2.140500e+04 7.477167e-06
2.141000e+04 7.475176e-06
2.141500e+04 7.473185e-06
2.142000e+04 7.471195e-06
2.142500e+04 7.469206e-06
2.143000e+04 7.467217e-06
2.143500e+04 7.465229e-06
2.144000e+04 7.463241e-06
2.144500e+04 7.461254e-06
2.145000e+04 7.459268e-06
2.145500e+04 7.457282e-06
2.146000e+04 7.455297e-06
2.146500e+04 7.453312e-06
2.147000e+04 7.451328e-06
2.147500e+04 7.449345e-06
2.148000e+04 7.447362e-06
2.148500e+04 7.445379e-06
2.149000e+04 7.443398e-06
2.149500e+04 7.441417e-06
2.150000e+04 7.439436e-06
2.150500e+04 7.437456e-06
2.151000e+04 7.435477e-06
2.151500e+04 7.433498e-06
2.152000e+04 7.431520e-06
2.152500e+04 7.429543e-06
2.153000e+04 7.427566e-06
2.153500e+04 7.425590e-06
2.154000e+04 7.423614e-06
2.154500e+04 7.421639e-06
2.155000e+04 7.419664e-06
2.155500e+04 7.417690e-06
2.156000e+04 7.415717e-06
2.156500e+04 7.413744e-06
2.157000e+04 7.411772e-06
2.157500e+04 7.409800e-06
2.158000e+04 7.407829e-06
2.158500e+04 7.405859e-06
2.159000e+04 7.403889e-06
2.159500e+04 7.401920e-06
2.160000e+04 7.399951e-06
2.160500e+04 7.397983e-06
2.161000e+04 7.396016e-06
2.161500e+04 7.394049e-06
2.162000e+04 7.392083e-06
2.162500e+04 7.390117e-06
2.163000e+04 7.388152e-06
2.163500e+04 7.386187e-06
2.164000e+04 7.384224e-06
2.164500e+04 7.382260e-06
2.165000e+04 7.380298e-06
2.165500e+04 7.378335e-06
2.166000e+04 7.376374e-06
2.166500e+04 7.374413e-06
2.167000e+04 7.372453e-06
2.167500e+04 7.370493e-06
2.168000e+04 7.368534e-06
2.168500e+04 7.366575e-06
2.169000e+04 7.364617e-06
2.169500e+04 7.362660e-06
2.170000e+04 7.360703e-06
2.170500e+04 7.358747e-06
2.171000e+04 7.356791e-06
2.171500e+04 7.354836e-06
2.172000e+04 7.352881e-06
2.172500e+04 7.350928e-06
2.173000e+04 7.348974e-06
2.173500e+04 7.347022e-06
2.174000e+04 7.345070e-06
2.174500e+04 7.343118e-06
2.175000e+04 7.341167e-06
2.175500e+04 7.339217e-06
2.176000e+04 7.337267e-06
2.176500e+04 7.335318e-06
2.177000e+04 7.333369e-06
2.177500e+04 7.331421e-06
2.178000e+04 7.329474e-06
2.178500e+04 7.327527e-06
2.179000e+04 7.325581e-06
2.179500e+04 7.323635e-06
2.180000e+04 7.321690e-06
2.180500e+04 7.319746e-06
2.181000e+04 7.317802e-06
2.181500e+04 7.315859e-06
2.182000e+04 7.313916e-06
2.182500e+04 7.311974e-06
2.183000e+04 7.310032e-06
2.183500e+04 7.308091e-06
2.184000e+04 7.306151e-06
2.184500e+04 7.304211e-06
2.185000e+04 7.302272e-06
2.185500e+04 7.300333e-06
2.186000e+04 7.298395e-06
2.186500e+04 7.296458e-06
2.187000e+04 7.294521e-06
2.187500e+04 7.292585e-06
2.188000e+04 7.290649e-06
2.188500e+04 7.288714e-06
2.189000e+04 7.286780e-06
2.189500e+04 7.284846e-06
2.190000e+04 7.282912e-06
2.190500e+04 7.280980e-06
2.191000e+04 7.279047e-06
2.191500e+04 7.277116e-06
2.192000e+04 7.275185e-06
2.192500e+04 7.273254e-06
2.193000e+04 7.271325e-06
2.193500e+04 7.269395e-06
2.194000e+04 7.267467e-06
2.194500e+04 7.265539e-06
2.195000e+04 7.263611e-06
2.195500e+04 7.261684e-06
2.196000e+04 7.259758e-06
2.196500e+04 7.257832e-06
2.197000e+04 7.255907e-06
2.197500e+04 7.253983e-06
2.198000e+04 7.252059e-06
2.198500e+04 7.250135e-06
2.199000e+04 7.248212e-06
2.199500e+04 7.246290e-06
2.200000e+04 7.244368e-06
2.200500e+04 7.242447e-06
2.201000e+04 7.240527e-06
2.201500e+04 7.238607e-06
2.202000e+04 7.236688e-06
2.202500e+04 7.234769e-06
2.203000e+04 7.232851e-06
2.203500e+04 7.230933e-06
2.204000e+04 7.229016e-06
2.204500e+04 7.227100e-06
2.205000e+04 7.225184e-06
2.205500e+04 7.223269e-06
2.206000e+04 7.221354e-06
2.206500e+04 7.219440e-06
2.207000e+04 7.217526e-06
2.207500e+04 7.215613e-06
2.208000e+04 7.213701e-06
2.208500e+04 7.211789e-06
2.209000e+04 7.209878e-06
2.209500e+04 7.207968e-06
2.210000e+04 7.206058e-06
2.210500e+04 7.204148e-06
2.211000e+04 7.202239e-06
2.211500e+04 7.200331e-06
2.212000e+04 7.198423e-06
2.212500e+04 7.196516e-06
2.213000e+04 7.194610e-06
2.213500e+04 7.192704e-06
2.214000e+04 7.190798e-06
2.214500e+04 7.188893e-06
2.215000e+04 7.186989e-06
2.215500e+04 7.185086e-06
2.216000e+04 7.183182e-06
2.216500e+04 7.181280e-06
2.217000e+04 7.179378e-06
2.217500e+04 7.177477e-06
2.218000e+04 7.175576e-06
2.218500e+04 7.173676e-06
2.219000e+04 7.171776e-06
2.219500e+04 7.169877e-06
2.220000e+04 7.167979e-06
2.220500e+04 7.166081e-06
2.221000e+04 7.164184e-06
2.221500e+04 7.162287e-06
2.222000e+04 7.160391e-06
2.222500e+04 7.158495e-06
2.223000e+04 7.156600e-06
2.223500e+04 7.154706e-06
2.224000e+04 7.152812e-06
2.224500e+04 7.150919e-06
2.225000e+04 7.149026e-06
2.225500e+04 7.147134e-06
2.226000e+04 7.145242e-06
2.226500e+04 7.143351e-06
2.227000e+04 7.141461e-06
2.227500e+04 7.139571e-06
2.228000e+04 7.137682e-06
2.228500e+04 7.135793e-06
2.229000e+04 7.133905e-06
2.229500e+04 7.132018e-06
2.230000e+04 7.130131e-06
2.230500e+04 7.128245e-06
2.231000e+04 7.126359e-06
2.231500e+04 7.124474e-06
2.232000e+04 7.122589e-06
2.232500e+04 7.120705e-06
2.233000e+04 7.118822e-06
2.233500e+04 7.116939e-06
2.234000e+04 7.115056e-06
2.234500e+04 7.113175e-06
2.235000e+04 7.111293e-06
2.235500e+04 7.109413e-06
2.236000e+04 7.107533e-06
2.236500e+04 7.105653e-06
2.237000e+04 7.103775e-06
2.237500e+04 7.101896e-06
2.238000e+04 7.100019e-06
2.238500e+04 7.098141e-06
2.239000e+04 7.096265e-06
2.239500e+04 7.094389e-06
2.240000e+04 7.092513e-06
2.240500e+04 7.090639e-06
2.241000e+04 7.088764e-06
2.241500e+04 7.086891e-06
2.242000e+04 7.085017e-06
2.242500e+04 7.083145e-06
2.243000e+04 7.081273e-06
2.243500e+04 7.079401e-06
2.244000e+04 7.077531e-06
2.244500e+04 7.075660e-06
2.245000e+04 7.073791e-06
2.245500e+04 7.071921e-06
2.246000e+04 7.070053e-06
2.246500e+04 7.068185e-06
2.247000e+04 7.066317e-06
2.247500e+04 7.064451e-06
2.248000e+04 7.062584e-06
2.248500e+04 7.060719e-06
2.249000e+04 7.058854e-06
2.249500e+04 7.056989e-06
2.250000e+04 7.055125e-06
2.250500e+04 7.053262e-06
2.251000e+04 7.051399e-06
2.251500e+04 7.049536e-06
2.252000e+04 7.047675e-06
2.252500e+04 7.045814e-06
2.253000e+04 7.043953e-06
2.253500e+04 7.042093e-06
2.254000e+04 7.040234e-06
2.254500e+04 7.038375e-06
2.255000e+04 7.036516e-06
2.255500e+04 7.034659e-06
2.256000e+04 7.032802e-06
2.256500e+04 7.030945e-06
2.257000e+04 7.029089e-06
2.257500e+04 7.027233e-06
2.258000e+04 7.025379e-06
2.258500e+04 7.023524e-06
2.259000e+04 7.021671e-06
2.259500e+04 7.019817e-06
2.260000e+04 7.017965e-06
2.260500e+04 7.016113e-06
2.261000e+04 7.014261e-06
2.261500e+04 7.012410e-06
2.262000e+04 7.010560e-06
2.262500e+04 7.008710e-06
2.263000e+04 7.006861e-06
2.263500e+04 7.005012e-06
2.264000e+04 7.003164e-06
2.264500e+04 7.001317e-06
2.265000e+04 6.999470e-06
2.265500e+04 6.997624e-06
2.266000e+04 6.995778e-06
2.266500e+04 6.993933e-06
2.267000e+04 6.992088e-06
2.267500e+04 6.990244e-06
2.268000e+04 6.988400e-06
2.268500e+04 6.986557e-06
2.269000e+04 6.984715e-06
2.269500e+04 6.982873e-06
2.270000e+04 6.981032e-06
2.270500e+04 6.979191e-06
2.271000e+04 6.977351e-06
2.271500e+04 6.975511e-06
2.272000e+04 6.973672e-06
2.272500e+04 6.971834e-06
2.273000e+04 6.969996e-06
2.273500e+04 6.968159e-06
2.274000e+04 6.966322e-06
2.274500e+04 6.964486e-06
2.275000e+04 6.962650e-06
2.275500e+04 6.960815e-06
2.276000e+04 6.958981e-06
2.276500e+04 6.957147e-06
2.277000e+04 6.955313e-06
2.277500e+04 6.953480e-06
2.278000e+04 6.951648e-06
2.278500e+04 6.949817e-06
2.279000e+04 6.947985e-06
2.279500e+04 6.946155e-06
2.280000e+04 6.944325e-06
2.280500e+04 6.942496e-06
2.281000e+04 6.940667e-06
2.281500e+04 6.938838e-06
2.282000e+04 6.937011e-06
2.282500e+04 6.935183e-06
2.283000e+04 6.933357e-06
2.283500e+04 6.931531e-06
2.284000e+04 6.929705e-06
2.284500e+04 6.927880e-06
2.285000e+04 6.926056e-06
2.285500e+04 6.924232e-06
2.286000e+04 6.922409e-06
2.286500e+04 6.920586e-06
2.287000e+04 6.918764e-06
2.287500e+04 6.916943e-06
2.288000e+04 6.915122e-06
2.288500e+04 6.913301e-06
2.289000e+04 6.911481e-06
2.289500e+04 6.909662e-06
2.290000e+04 6.907843e-06
2.290500e+04 6.906025e-06
2.291000e+04 6.904207e-06
2.291500e+04 6.902390e-06
2.292000e+04 6.900574e-06
2.292500e+04 6.898758e-06
2.293000e+04 6.896943e-06
2.293500e+04 6.895128e-06
2.294000e+04 6.893313e-06
2.294500e+04 6.891500e-06
2.295000e+04 6.889687e-06
2.295500e+04 6.887874e-06
2.296000e+04 6.886062e-06
2.296500e+04 6.884250e-06
2.297000e+04 6.882440e-06
2.297500e+04 6.880629e-06
2.298000e+04 6.878819e-06
2.298500e+04 6.877010e-06
2.299000e+04 6.875201e-06
2.299500e+04 6.873393e-06
2.300000e+04 6.871586e-06
2.300500e+04 6.869779e-06
2.301000e+04 6.867972e-06
2.301500e+04 6.866166e-06
2.302000e+04 6.864361e-06
2.302500e+04 6.862556e-06
2.303000e+04 6.860752e-06
2.303500e+04 6.858948e-06
2.304000e+04 6.857145e-06
2.304500e+04 6.855343e-06
2.305000e+04 6.853541e-06
2.305500e+04 6.851739e-06
2.306000e+04 6.849938e-06
2.306500e+04 6.848138e-06
2.307000e+04 6.846338e-06
2.307500e+04 6.844539e-06
2.308000e+04 6.842740e-06
2.308500e+04 6.840942e-06
2.309000e+04 6.839145e-06
2.309500e+04 6.837348e-06
2.310000e+04 6.835551e-06
2.310500e+04 6.833756e-06
2.311000e+04 6.831960e-06
2.311500e+04 6.830165e-06
2.312000e+04 6.828371e-06
2.312500e+04 6.826578e-06
2.313000e+04 6.824784e-06
2.313500e+04 6.822992e-06
2.314000e+04 6.821200e-06
2.314500e+04 6.819408e-06
2.315000e+04 6.817618e-06
2.315500e+04 6.815827e-06
2.316000e+04 6.814037e-06
2.316500e+04 6.812248e-06
2.317000e+04 6.810460e-06
2.317500e+04 6.808671e-06
2.318000e+04 6.806884e-06
2.318500e+04 6.805097e-06
2.319000e+04 6.803310e-06
2.319500e+04 6.801524e-06
2.320000e+04 6.799739e-06
2.320500e+04 6.797954e-06
2.321000e+04 6.796170e-06
2.321500e+04 6.794386e-06
2.322000e+04 6.792603e-06
2.322500e+04 6.790821e-06
2.323000e+04 6.789039e-06
2.323500e+04 6.787257e-06
2.324000e+04 6.785476e-06
2.324500e+04 6.783696e-06
2.325000e+04 6.781916e-06
2.325500e+04 6.780137e-06
2.326000e+04 6.778358e-06
2.326500e+04 6.776580e-06
2.327000e+04 6.774802e-06
2.327500e+04 6.773025e-06
2.328000e+04 6.771248e-06
2.328500e+04 6.769472e-06
2.329000e+04 6.767697e-06
2.329500e+04 6.765922e-06
2.330000e+04 6.764148e-06
2.330500e+04 6.762374e-06
2.331000e+04 6.760601e-06
2.331500e+04 6.758828e-06
2.332000e+04 6.757056e-06
2.332500e+04 6.755284e-06
2.333000e+04 6.753513e-06
2.333500e+04 6.751743e-06
2.334000e+04 6.749973e-06
2.334500e+04 6.748203e-06
2.335000e+04 6.746435e-06
2.335500e+04 6.744666e-06
2.336000e+04 6.742899e-06
2.336500e+04 6.741131e-06
2.337000e+04 6.739365e-06
2.337500e+04 6.737599e-06
2.338000e+04 6.735833e-06
2.338500e+04 6.734068e-06
2.339000e+04 6.732304e-06
2.339500e+04 6.730540e-06
2.340000e+04 6.728776e-06
2.340500e+04 6.727014e-06
2.341000e+04 6.725251e-06
2.341500e+04 6.723490e-06
2.342000e+04 6.721728e-06
2.342500e+04 6.719968e-06
2.343000e+04 6.718208e-06
2.343500e+04 6.716448e-06
2.344000e+04 6.714689e-06
2.344500e+04 6.712931e-06
2.345000e+04 6.711173e-06
2.345500e+04 6.709416e-06
2.346000e+04 6.707659e-06
2.346500e+04 6.705902e-06
2.347000e+04 6.704147e-06
2.347500e+04 6.702392e-06
2.348000e+04 6.700637e-06
2.348500e+04 6.698883e-06
2.349000e+04 6.697129e-06
2.349500e+04 6.695376e-06
2.350000e+04 6.693624e-06
2.350500e+04 6.691872e-06
2.351000e+04 6.690121e-06
2.351500e+04 6.688370e-06
2.352000e+04 6.686620e-06
2.352500e+04 6.684870e-06
2.353000e+04 6.683121e-06
2.353500e+04 6.681372e-06
2.354000e+04 6.679624e-06
2.354500e+04 6.677876e-06
2.355000e+04 6.676129e-06
2.355500e+04 6.674383e-06
2.356000e+04 6.672637e-06
2.356500e+04 6.670892e-06
2.357000e+04 6.669147e-06
2.357500e+04 6.667403e-06
2.358000e+04 6.665659e-06
2.358500e+04 6.663916e-06
2.359000e+04 6.662173e-06
2.359500e+04 6.660431e-06
2.360000e+04 6.658689e-06
2.360500e+04 6.656948e-06
2.361000e+04 6.655208e-06
2.361500e+04 6.653468e-06
2.362000e+04 6.651728e-06
2.362500e+04 6.649989e-06
2.363000e+04 6.648251e-06
2.363500e+04 6.646513e-06
2.364000e+04 6.644776e-06
2.364500e+04 6.643039e-06
2.365000e+04 6.641303e-06
2.365500e+04 6.639568e-06
2.366000e+04 6.637833e-06
2.366500e+04 6.636098e-06
2.367000e+04 6.634364e-06
2.367500e+04 6.632631e-06
2.368000e+04 6.630898e-06
2.368500e+04 6.629165e-06
2.369000e+04 6.627433e-06
2.369500e+04 6.625702e-06
2.370000e+04 6.623971e-06
2.370500e+04 6.622241e-06
2.371000e+04 6.620511e-06
2.371500e+04 6.618782e-06
2.372000e+04 6.617054e-06
2.372500e+04 6.615326e-06
2.373000e+04 6.613598e-06
2.373500e+04 6.611871e-06
2.374000e+04 6.610145e-06
2.374500e+04 6.608419e-06
2.375000e+04 6.606693e-06
2.375500e+04 6.604968e-06
2.376000e+04 6.603244e-06
2.376500e+04 6.601520e-06
2.377000e+04 6.599797e-06
2.377500e+04 6.598074e-06
2.378000e+04 6.596352e-06
2.378500e+04 6.594631e-06
2.379000e+04 6.592910e-06
2.379500e+04 6.591189e-06
2.380000e+04 6.589469e-06
2.380500e+04 6.587750e-06
2.381000e+04 6.586031e-06
2.381500e+04 6.584312e-06
2.382000e+04 6.582594e-06
2.382500e+04 6.580877e-06
2.383000e+04 6.579160e-06
2.383500e+04 6.577444e-06
2.384000e+04 6.575728e-06
2.384500e+04 6.574013e-06
2.385000e+04 6.572298e-06
2.385500e+04 6.570584e-06
2.386000e+04 6.568871e-06
2.386500e+04 6.567158e-06
2.387000e+04 6.565445e-06
2.387500e+04 6.563733e-06
2.388000e+04 6.562022e-06
2.388500e+04 6.560311e-06
2.389000e+04 6.558600e-06
2.389500e+04 6.556891e-06
2.390000e+04 6.555181e-06
2.390500e+04 6.553472e-06
2.391000e+04 6.551764e-06
2.391500e+04 6.550057e-06
2.392000e+04 6.548349e-06
2.392500e+04 6.546643e-06
2.393000e+04 6.544937e-06
2.393500e+04 6.543231e-06
2.394000e+04 6.541526e-06
2.394500e+04 6.539821e-06
2.395000e+04 6.538117e-06
2.395500e+04 6.536414e-06
2.396000e+04 6.534711e-06
2.396500e+04 6.533009e-06
2.397000e+04 6.531307e-06
2.397500e+04 6.529606e-06
2.398000e+04 6.527905e-06
2.398500e+04 6.526204e-06
2.399000e+04 6.524505e-06
2.399500e+04 6.522806e-06
2.400000e+04 6.521107e-06
2.400500e+04 6.519409e-06
2.401000e+04 6.517711e-06
2.401500e+04 6.516014e-06
2.402000e+04 6.514318e-06
2.402500e+04 6.512622e-06
2.403000e+04 6.510926e-06
2.403500e+04 6.509231e-06
2.404000e+04 6.507537e-06
2.404500e+04 6.505843e-06
2.405000e+04 6.504149e-06
2.405500e+04 6.502457e-06
2.406000e+04 6.500764e-06
2.406500e+04 6.499073e-06
2.407000e+04 6.497381e-06
2.407500e+04 6.495691e-06
2.408000e+04 6.494000e-06
2.408500e+04 6.492311e-06
2.409000e+04 6.490622e-06
2.409500e+04 6.488933e-06
2.410000e+04 6.487245e-06
2.410500e+04 6.485557e-06
2.411000e+04 6.483870e-06
2.411500e+04 6.482184e-06
2.412000e+04 6.480498e-06
2.412500e+04 6.478812e-06
2.413000e+04 6.477128e-06
2.413500e+04 6.475443e-06
2.414000e+04 6.473759e-06
2.414500e+04 6.472076e-06
2.415000e+04 6.470393e-06
2.415500e+04 6.468711e-06
2.416000e+04 6.467029e-06
2.416500e+04 6.465348e-06
2.417000e+04 6.463667e-06
2.417500e+04 6.461987e-06
2.418000e+04 6.460307e-06
2.418500e+04 6.458628e-06
2.419000e+04 6.456950e-06
2.419500e+04 6.455272e-06
2.420000e+04 6.453594e-06
2.420500e+04 6.451917e-06
2.421000e+04 6.450241e-06
2.421500e+04 6.448565e-06
2.422000e+04 6.446889e-06
2.422500e+04 6.445214e-06
2.423000e+04 6.443540e-06
2.423500e+04 6.441866e-06
2.424000e+04 6.440193e-06
2.424500e+04 6.438520e-06
2.425000e+04 6.436848e-06
2.425500e+04 6.435176e-06
2.426000e+04 6.433505e-06
2.426500e+04 6.431834e-06
2.427000e+04 6.430164e-06
2.427500e+04 6.428494e-06
2.428000e+04 6.426825e-06
2.428500e+04 6.425156e-06
2.429000e+04 6.423488e-06
2.429500e+04 6.421821e-06
2.430000e+04 6.420154e-06
2.430500e+04 6.418487e-06
2.431000e+04 6.416821e-06
2.431500e+04 6.415156e-06
2.432000e+04 6.413491e-06
2.432500e+04 6.411826e-06
2.433000e+04 6.410162e-06
2.433500e+04 6.408499e-06
2.434000e+04 6.406836e-06
2.434500e+04 6.405174e-06
2.435000e+04 6.403512e-06
2.435500e+04 6.401850e-06
2.436000e+04 6.400190e-06
2.436500e+04 6.398529e-06
2.437000e+04 6.396870e-06
2.437500e+04 6.395210e-06
2.438000e+04 6.393552e-06
2.438500e+04 6.391893e-06
2.439000e+04 6.390236e-06
2.439500e+04 6.388579e-06
2.440000e+04 6.386922e-06
2.440500e+04 6.385266e-06
2.441000e+04 6.383610e-06
2.441500e+04 6.381955e-06
2.442000e+04 6.380301e-06
2.442500e+04 6.378647e-06
2.443000e+04 6.376993e-06
2.443500e+04 6.375340e-06
2.444000e+04 6.373688e-06
2.444500e+04 6.372036e-06
2.445000e+04 6.370384e-06
2.445500e+04 6.368733e-06
2.446000e+04 6.367083e-06
2.446500e+04 6.365433e-06
2.447000e+04 6.363784e-06
2.447500e+04 6.362135e-06
2.448000e+04 6.360486e-06
2.448500e+04 6.358839e-06
2.449000e+04 6.357191e-06
2.449500e+04 6.355544e-06
2.450000e+04 6.353898e-06
2.450500e+04 6.352252e-06
2.451000e+04 6.350607e-06
2.451500e+04 6.348962e-06
2.452000e+04 6.347318e-06
2.452500e+04 6.345675e-06
2.453000e+04 6.344031e-06
2.453500e+04 6.342389e-06
2.454000e+04 6.340747e-06
2.454500e+04 6.339105e-06
2.455000e+04 6.337464e-06
2.455500e+04 6.335823e-06
2.456000e+04 6.334183e-06
2.456500e+04 6.332544e-06
2.457000e+04 6.330905e-06
2.457500e+04 6.329266e-06
2.458000e+04 6.327628e-06
2.458500e+04 6.325991e-06
2.459000e+04 6.324354e-06
2.459500e+04 6.322717e-06
2.460000e+04 6.321081e-06
2.460500e+04 6.319446e-06
2.461000e+04 6.317811e-06
2.461500e+04 6.316176e-06
2.462000e+04 6.314542e-06
2.462500e+04 6.312909e-06
2.463000e+04 6.311276e-06
2.463500e+04 6.309644e-06
2.464000e+04 6.308012e-06
2.464500e+04 6.306381e-06
2.465000e+04 6.304750e-06
2.465500e+04 6.303120e-06
2.466000e+04 6.301490e-06
2.466500e+04 6.299860e-06
2.467000e+04 6.298232e-06
2.467500e+04 6.296603e-06
2.468000e+04 6.294976e-06
2.468500e+04 6.293348e-06
2.469000e+04 6.291722e-06
2.469500e+04 6.290096e-06
2.470000e+04 6.288470e-06
2.470500e+04 6.286845e-06
2.471000e+04 6.285220e-06
2.471500e+04 6.283596e-06
2.472000e+04 6.281972e-06
2.472500e+04 6.280349e-06
2.473000e+04 6.278726e-06
2.473500e+04 6.277104e-06
2.474000e+04 6.275483e-06
2.474500e+04 6.273861e-06
2.475000e+04 6.272241e-06
2.475500e+04 6.270621e-06
2.476000e+04 6.269001e-06
2.476500e+04 6.267382e-06
2.477000e+04 6.265764e-06
2.477500e+04 6.264146e-06
2.478000e+04 6.262528e-06
2.478500e+04 6.260911e-06
2.479000e+04 6.259294e-06
2.479500e+04 6.257678e-06
2.480000e+04 6.256063e-06
2.480500e+04 6.254448e-06
2.481000e+04 6.252833e-06
2.481500e+04 6.251219e-06
2.482000e+04 6.249606e-06
2.482500e+04 6.247993e-06
2.483000e+04 6.246381e-06
2.483500e+04 6.244769e-06
2.484000e+04 6.243157e-06
2.484500e+04 6.241546e-06
2.485000e+04 6.239936e-06
2.485500e+04 6.238326e-06
2.486000e+04 6.236717e-06
2.486500e+04 6.235108e-06
2.487000e+04 6.233499e-06
2.487500e+04 6.231891e-06
2.488000e+04 6.230284e-06
2.488500e+04 6.228677e-06
2.489000e+04 6.227071e-06
2.489500e+04 6.225465e-06
2.490000e+04 6.223859e-06
2.490500e+04 6.222255e-06
2.491000e+04 6.220650e-06
2.491500e+04 6.219046e-06
2.492000e+04 6.217443e-06
2.492500e+04 6.215840e-06
2.493000e+04 6.214238e-06
2.493500e+04 6.212636e-06
2.494000e+04 6.211035e-06
2.494500e+04 6.209434e-06
2.495000e+04 6.207834e-06
2.495500e+04 6.206234e-06
2.496000e+04 6.204635e-06
2.496500e+04 6.203036e-06
2.497000e+04 6.201437e-06
2.497500e+04 6.199840e-06
2.498000e+04 6.198242e-06
2.498500e+04 6.196646e-06
2.499000e+04 6.195049e-06
2.499500e+04 6.193453e-06
2.500000e+04 6.191858e-06
2.500500e+04 6.190263e-06
2.501000e+04 6.188669e-06
2.501500e+04 6.187075e-06
2.502000e+04 6.185482e-06
2.502500e+04 6.183889e-06
2.503000e+04 6.182297e-06
2.503500e+04 6.180705e-06
2.504000e+04 6.179114e-06
2.504500e+04 6.177523e-06
2.505000e+04 6.175933e-06
2.505500e+04 6.174343e-06
2.506000e+04 6.172754e-06
2.506500e+04 6.171165e-06
2.507000e+04 6.169577e-06
2.507500e+04 6.167989e-06
2.508000e+04 6.166402e-06
2.508500e+04 6.164815e-06
2.509000e+04 6.163229e-06
2.509500e+04 6.161643e-06
2.510000e+04 6.160058e-06
2.510500e+04 6.158473e-06
2.511000e+04 6.156889e-06
2.511500e+04 6.155305e-06
2.512000e+04 6.153722e-06
2.512500e+04 6.152139e-06
2.513000e+04 6.150557e-06
2.513500e+04 6.148975e-06
2.514000e+04 6.147394e-06
2.514500e+04 6.145813e-06
2.515000e+04 6.144233e-06
2.515500e+04 6.142653e-06
2.516000e+04 6.141074e-06
2.516500e+04 6.139495e-06
2.517000e+04 6.137917e-06
2.517500e+04 6.136339e-06
2.518000e+04 6.134762e-06
2.518500e+04 6.133185e-06
2.519000e+04 6.131609e-06
2.519500e+04 6.130033e-06
2.520000e+04 6.128458e-06
2.520500e+04 6.126883e-06
2.521000e+04 6.125309e-06
2.521500e+04 6.123735e-06
2.522000e+04 6.122162e-06
2.522500e+04 6.120589e-06
2.523000e+04 6.119017e-06
2.523500e+04 6.117445e-06
2.524000e+04 6.115874e-06
2.524500e+04 6.114303e-06
2.525000e+04 6.112732e-06
2.525500e+04 6.111163e-06
2.526000e+04 6.109593e-06
2.526500e+04 6.108024e-06
2.527000e+04 6.106456e-06
2.527500e+04 6.104888e-06
2.528000e+04 6.103321e-06
2.528500e+04 6.101754e-06
2.529000e+04 6.100188e-06
2.529500e+04 6.098622e-06
2.530000e+04 6.097056e-06
2.530500e+04 6.095492e-06
2.531000e+04 6.093927e-06
2.531500e+04 6.092363e-06
2.532000e+04 6.090800e-06
2.532500e+04 6.089237e-06
2.533000e+04 6.087675e-06
2.533500e+04 6.086113e-06
2.534000e+04 6.084551e-06
2.534500e+04 6.082990e-06
2.535000e+04 6.081430e-06
2.535500e+04 6.079870e-06
2.536000e+04 6.078311e-06
2.536500e+04 6.076752e-06
2.537000e+04 6.075193e-06
2.537500e+04 6.073635e-06
2.538000e+04 6.072078e-06
2.538500e+04 6.070521e-06
2.539000e+04 6.068964e-06
2.539500e+04 6.067408e-06
2.540000e+04 6.065853e-06
2.540500e+04 6.064298e-06
2.541000e+04 6.062743e-06
2.541500e+04 6.061189e-06
2.542000e+04 6.059636e-06
2.542500e+04 6.058083e-06
2.543000e+04 6.056530e-06
2.543500e+04 6.054978e-06
2.544000e+04 6.053426e-06
2.544500e+04 6.051875e-06
2.545000e+04 6.050325e-06
2.545500e+04 6.048775e-06
2.546000e+04 6.047225e-06
2.546500e+04 6.045676e-06
2.547000e+04 6.044127e-06
2.547500e+04 6.042579e-06
2.548000e+04 6.041031e-06
2.548500e+04 6.039484e-06
2.549000e+04 6.037938e-06
2.549500e+04 6.036391e-06
2.550000e+04 6.034846e-06
2.550500e+04 6.033300e-06
2.551000e+04 6.031756e-06
2.551500e+04 6.030212e-06
2.552000e+04 6.028668e-06
2.552500e+04 6.027124e-06
2.553000e+04 6.025582e-06
2.553500e+04 6.024039e-06
2.554000e+04 6.022498e-06
2.554500e+04 6.020956e-06
2.555000e+04 6.019415e-06
2.555500e+04 6.017875e-06
2.556000e+04 6.016335e-06
2.556500e+04 6.014796e-06
2.557000e+04 6.013257e-06
2.557500e+04 6.011719e-06
2.558000e+04 6.010181e-06
2.558500e+04 6.008643e-06
2.559000e+04 6.007106e-06
2.559500e+04 6.005570e-06
2.560000e+04 6.004034e-06
2.560500e+04 6.002498e-06
2.561000e+04 6.000964e-06
2.561500e+04 5.999429e-06
2.562000e+04 5.997895e-06
2.562500e+04 5.996361e-06
2.563000e+04 5.994828e-06
2.563500e+04 5.993296e-06
2.564000e+04 5.991764e-06
2.564500e+04 5.990232e-06
2.565000e+04 5.988701e-06
2.565500e+04 5.987170e-06
2.566000e+04 5.985640e-06
2.566500e+04 5.984111e-06
2.567000e+04 5.982581e-06
2.567500e+04 5.981053e-06
2.568000e+04 5.979525e-06
2.568500e+04 5.977997e-06
2.569000e+04 5.976470e-06
2.569500e+04 5.974943e-06
2.570000e+04 5.973417e-06
2.570500e+04 5.971891e-06
2.571000e+04 5.970365e-06
2.571500e+04 5.968841e-06
2.572000e+04 5.967316e-06
2.572500e+04 5.965792e-06
2.573000e+04 5.964269e-06
2.573500e+04 5.962746e-06
2.574000e+04 5.961224e-06
2.574500e+04 5.959702e-06
2.575000e+04 5.958180e-06
2.575500e+04 5.956659e-06
2.576000e+04 5.955139e-06
2.576500e+04 5.953619e-06
2.577000e+04 5.952099e-06
2.577500e+04 5.950580e-06
2.578000e+04 5.949062e-06
2.578500e+04 5.947544e-06
2.579000e+04 5.946026e-06
2.579500e+04 5.944509e-06
2.580000e+04 5.942992e-06
2.580500e+04 5.941476e-06
2.581000e+04 5.939960e-06
2.581500e+04 5.938445e-06
2.582000e+04 5.936930e-06
2.582500e+04 5.935416e-06
2.583000e+04 5.933902e-06
2.583500e+04 5.932389e-06
2.584000e+04 5.930876e-06
2.584500e+04 5.929364e-06
2.585000e+04 5.927852e-06
2.585500e+04 5.926341e-06
2.586000e+04 5.924830e-06
2.586500e+04 5.923319e-06
2.587000e+04 5.921809e-06
2.587500e+04 5.920300e-06
2.588000e+04 5.918791e-06
2.588500e+04 5.917283e-06
2.589000e+04 5.915775e-06
2.589500e+04 5.914267e-06
2.590000e+04 5.912760e-06
2.590500e+04 5.911253e-06
2.591000e+04 5.909747e-06
2.591500e+04 5.908242e-06
2.592000e+04 5.906736e-06
2.592500e+04 5.905232e-06
2.593000e+04 5.903727e-06
2.593500e+04 5.902224e-06
2.594000e+04 5.900720e-06
2.594500e+04 5.899218e-06
2.595000e+04 5.897715e-06
2.595500e+04 5.896214e-06
2.596000e+04 5.894712e-06
2.596500e+04 5.893211e-06
2.597000e+04 5.891711e-06
2.597500e+04 5.890211e-06
2.598000e+04 5.888711e-06
2.598500e+04 5.887212e-06
2.599000e+04 5.885714e-06
2.599500e+04 5.884216e-06
2.600000e+04 5.882718e-06
2.600500e+04 5.881221e-06
2.601000e+04 5.879725e-06
2.601500e+04 5.878229e-06
2.602000e+04 5.876733e-06
2.602500e+04 5.875238e-06
2.603000e+04 5.873743e-06
2.603500e+04 5.872249e-06
2.604000e+04 5.870755e-06
2.604500e+04 5.869262e-06
2.605000e+04 5.867769e-06
2.605500e+04 5.866277e-06
2.606000e+04 5.864785e-06
2.606500e+04 5.863293e-06
2.607000e+04 5.861802e-06
2.607500e+04 5.860312e-06
2.608000e+04 5.858822e-06
2.608500e+04 5.857332e-06
2.609000e+04 5.855843e-06
2.609500e+04 5.854355e-06
2.610000e+04 5.852867e-06
2.610500e+04 5.851379e-06
2.611000e+04 5.849892e-06
2.611500e+04 5.848405e-06
2.612000e+04 5.846919e-06
2.612500e+04 5.845433e-06
2.613000e+04 5.843948e-06
2.613500e+04 5.842463e-06
2.614000e+04 5.840979e-06
2.614500e+04 5.839495e-06
2.615000e+04 5.838012e-06
2.615500e+04 5.836529e-06
2.616000e+04 5.835046e-06
2.616500e+04 5.833564e-06
2.617000e+04 5.832083e-06
2.617500e+04 5.830602e-06
2.618000e+04 5.829121e-06
2.618500e+04 5.827641e-06
2.619000e+04 5.826161e-06
2.619500e+04 5.824682e-06
2.620000e+04 5.823203e-06
2.620500e+04 5.821725e-06
2.621000e+04 5.820247e-06
2.621500e+04 5.818770e-06
2.622000e+04 5.817293e-06
2.622500e+04 5.815817e-06
2.623000e+04 5.814341e-06
2.623500e+04 5.812866e-06
2.624000e+04 5.811391e-06
2.624500e+04 5.809916e-06
2.625000e+04 5.808442e-06
2.625500e+04 5.806969e-06
2.626000e+04 5.805496e-06
2.626500e+04 5.804023e-06
2.627000e+04 5.802551e-06
2.627500e+04 5.801079e-06
2.628000e+04 5.799608e-06
2.628500e+04 5.798137e-06
2.629000e+04 5.796667e-06
2.629500e+04 5.795197e-06
2.630000e+04 5.793728e-06
2.630500e+04 5.792259e-06
2.631000e+04 5.790790e-06
2.631500e+04 5.789322e-06
2.632000e+04 5.787855e-06
2.632500e+04 5.786388e-06
2.633000e+04 5.784921e-06
2.633500e+04 5.783455e-06
2.634000e+04 5.781990e-06
2.634500e+04 5.780524e-06
2.635000e+04 5.779060e-06
2.635500e+04 5.777595e-06
2.636000e+04 5.776132e-06
2.636500e+04 5.774668e-06
2.637000e+04 5.773206e-06
2.637500e+04 5.771743e-06
2.638000e+04 5.770281e-06
2.638500e+04 5.768820e-06
2.639000e+04 5.767359e-06
2.639500e+04 5.765898e-06
2.640000e+04 5.764438e-06
2.640500e+04 5.762979e-06
2.641000e+04 5.761519e-06
2.641500e+04 5.760061e-06
2.642000e+04 5.758603e-06
2.642500e+04 5.757145e-06
2.643000e+04 5.755688e-06
2.643500e+04 5.754231e-06
2.644000e+04 5.752774e-06
2.644500e+04 5.751318e-06
2.645000e+04 5.749863e-06
2.645500e+04 5.748408e-06
2.646000e+04 5.746953e-06
2.646500e+04 5.745499e-06
2.647000e+04 5.744046e-06
2.647500e+04 5.742593e-06
2.648000e+04 5.741140e-06
2.648500e+04 5.739688e-06
2.649000e+04 5.738236e-06
2.649500e+04 5.736785e-06
2.650000e+04 5.735334e-06
2.650500e+04 5.733884e-06
2.651000e+04 5.732434e-06
2.651500e+04 5.730984e-06
2.652000e+04 5.729535e-06
2.652500e+04 5.728087e-06
2.653000e+04 5.726639e-06
2.653500e+04 5.725191e-06
2.654000e+04 5.723744e-06
2.654500e+04 5.722297e-06
2.655000e+04 5.720851e-06
2.655500e+04 5.719405e-06
2.656000e+04 5.717960e-06
2.656500e+04 5.716515e-06
2.657000e+04 5.715070e-06
2.657500e+04 5.713627e-06
2.658000e+04 5.712183e-06
2.658500e+04 5.710740e-06
2.659000e+04 5.709297e-06
2.659500e+04 5.707855e-06
2.660000e+04 5.706414e-06
2.660500e+04 5.704972e-06
2.661000e+04 5.703532e-06
2.661500e+04 5.702091e-06
2.662000e+04 5.700652e-06
2.662500e+04 5.699212e-06
2.663000e+04 5.697773e-06
2.663500e+04 5.696335e-06
2.664000e+04 5.694897e-06
2.664500e+04 5.693459e-06
2.665000e+04 5.692022e-06
2.665500e+04 5.690586e-06
2.666000e+04 5.689149e-06
2.666500e+04 5.687714e-06
2.667000e+04 5.686278e-06
2.667500e+04 5.684844e-06
2.668000e+04 5.683409e-06
2.668500e+04 5.681975e-06
2.669000e+04 5.680542e-06
2.669500e+04 5.679109e-06
2.670000e+04 5.677676e-06
2.670500e+04 5.676244e-06
2.671000e+04 5.674813e-06
2.671500e+04 5.673381e-06
2.672000e+04 5.671951e-06
2.672500e+04 5.670520e-06
2.673000e+04 5.669091e-06
2.673500e+04 5.667661e-06
2.674000e+04 5.666232e-06
2.674500e+04 5.664804e-06
2.675000e+04 5.663376e-06
2.675500e+04 5.661948e-06
2.676000e+04 5.660521e-06
2.676500e+04 5.659095e-06
2.677000e+04 5.657668e-06
2.677500e+04 5.656243e-06
2.678000e+04 5.654817e-06
2.678500e+04 5.653393e-06
2.679000e+04 5.651968e-06
2.679500e+04 5.650544e-06
2.680000e+04 5.649121e-06
2.680500e+04 5.647698e-06
2.681000e+04 5.646275e-06
2.681500e+04 5.644853e-06
2.682000e+04 5.643431e-06
2.682500e+04 5.642010e-06
2.683000e+04 5.640589e-06
2.683500e+04 5.639169e-06
2.684000e+04 5.637749e-06
2.684500e+04 5.636330e-06
2.685000e+04 5.634911e-06
2.685500e+04 5.633492e-06
2.686000e+04 5.632074e-06
2.686500e+04 5.630657e-06
2.687000e+04 5.629239e-06
2.687500e+04 5.627823e-06
2.688000e+04 5.626406e-06
2.688500e+04 5.624991e-06
2.689000e+04 5.623575e-06
2.689500e+04 5.622160e-06
2.690000e+04 5.620746e-06
2.690500e+04 5.619332e-06
2.691000e+04 5.617918e-06
2.691500e+04 5.616505e-06
2.692000e+04 5.615092e-06
2.692500e+04 5.613680e-06
2.693000e+04 5.612268e-06
2.693500e+04 5.610857e-06
2.694000e+04 5.609446e-06
2.694500e+04 5.608036e-06
2.695000e+04 5.606626e-06
2.695500e+04 5.605216e-06
2.696000e+04 5.603807e-06
2.696500e+04 5.602398e-06
2.697000e+04 5.600990e-06
2.697500e+04 5.599582e-06
2.698000e+04 5.598175e-06
2.698500e+04 5.596768e-06
2.699000e+04 5.595362e-06
2.699500e+04 5.593956e-06
2.700000e+04 5.592550e-06
2.700500e+04 5.591145e-06
2.701000e+04 5.589741e-06
2.701500e+04 5.588336e-06
2.702000e+04 5.586933e-06
2.702500e+04 5.585529e-06
2.703000e+04 5.584127e-06
2.703500e+04 5.582724e-06
2.704000e+04 5.581322e-06
2.704500e+04 5.579921e-06
2.705000e+04 5.578520e-06
2.705500e+04 5.577119e-06
2.706000e+04 5.575719e-06
2.706500e+04 5.574319e-06
2.707000e+04 5.572920e-06
2.707500e+04 5.571521e-06
2.708000e+04 5.570123e-06
2.708500e+04 5.568725e-06
2.709000e+04 5.567327e-06
2.709500e+04 5.565930e-06
2.710000e+04 5.564533e-06
2.710500e+04 5.563137e-06
2.711000e+04 5.561741e-06
2.711500e+04 5.560346e-06
2.712000e+04 5.558951e-06
2.712500e+04 5.557557e-06
2.713000e+04 5.556163e-06
2.713500e+04 5.554769e-06
2.714000e+04 5.553376e-06
2.714500e+04 5.551984e-06
2.715000e+04 5.550591e-06
2.715500e+04 5.549200e-06
2.716000e+04 5.547808e-06
2.716500e+04 5.546417e-06
2.717000e+04 5.545027e-06
2.717500e+04 5.543637e-06
2.718000e+04 5.542247e-06
2.718500e+04 5.540858e-06
2.719000e+04 5.539470e-06
2.719500e+04 5.538081e-06
2.720000e+04 5.536694e-06
2.720500e+04 5.535306e-06
2.721000e+04 5.533919e-06
2.721500e+04 5.532533e-06
2.722000e+04 5.531147e-06
2.722500e+04 5.529761e-06
2.723000e+04 5.528376e-06
2.723500e+04 5.526991e-06
2.724000e+04 5.525607e-06
2.724500e+04 5.524223e-06
2.725000e+04 5.522840e-06
2.725500e+04 5.521457e-06
2.726000e+04 5.520074e-06
2.726500e+04 5.518692e-06
2.727000e+04 5.517311e-06
2.727500e+04 5.515930e-06
2.728000e+04 5.514549e-06
2.728500e+04 5.513168e-06
2.729000e+04 5.511789e-06
2.729500e+04 5.510409e-06
2.730000e+04 5.509030e-06
2.730500e+04 5.507652e-06
2.731000e+04 5.506273e-06
2.731500e+04 5.504896e-06
2.732000e+04 5.503518e-06
2.732500e+04 5.502142e-06
2.733000e+04 5.500765e-06
2.733500e+04 5.499389e-06
2.734000e+04 5.498014e-06
2.734500e+04 5.496639e-06
2.735000e+04 5.495264e-06
2.735500e+04 5.493890e-06
2.736000e+04 5.492516e-06
2.736500e+04 5.491143e-06
2.737000e+04 5.489770e-06
2.737500e+04 5.488397e-06
2.738000e+04 5.487025e-06
2.738500e+04 5.485654e-06
2.739000e+04 5.484283e-06
2.739500e+04 5.482912e-06
2.740000e+04 5.481542e-06
2.740500e+04 5.480172e-06
2.741000e+04 5.478802e-06
2.741500e+04 5.477433e-06
2.742000e+04 5.476065e-06
2.742500e+04 5.474697e-06
2.743000e+04 5.473329e-06
2.743500e+04 5.471962e-06
2.744000e+04 5.470595e-06
2.744500e+04 5.469229e-06
2.745000e+04 5.467863e-06
2.745500e+04 5.466497e-06
2.746000e+04 5.465132e-06
2.746500e+04 5.463767e-06
2.747000e+04 5.462403e-06
2.747500e+04 5.461039e-06
2.748000e+04 5.459676e-06
2.748500e+04 5.458313e-06
2.749000e+04 5.456951e-06
2.749500e+04 5.455589e-06
2.750000e+04 5.454227e-06
2.750500e+04 5.452866e-06
2.751000e+04 5.451505e-06
2.751500e+04 5.450145e-06
2.752000e+04 5.448785e-06
2.752500e+04 5.447426e-06
2.753000e+04 5.446066e-06
2.753500e+04 5.444708e-06
2.754000e+04 5.443350e-06
2.754500e+04 5.441992e-06
2.755000e+04 5.440635e-06
2.755500e+04 5.439278e-06
2.756000e+04 5.437921e-06
2.756500e+04 5.436565e-06
2.757000e+04 5.435210e-06
2.757500e+04 5.433855e-06
2.758000e+04 5.432500e-06
2.758500e+04 5.431146e-06
2.759000e+04 5.429792e-06
2.759500e+04 5.428438e-06
2.760000e+04 5.427085e-06
2.760500e+04 5.425733e-06
2.761000e+04 5.424381e-06
2.761500e+04 5.423029e-06
2.762000e+04 5.421678e-06
2.762500e+04 5.420327e-06
2.763000e+04 5.418976e-06
2.763500e+04 5.417626e-06
2.764000e+04 5.416277e-06
2.764500e+04 5.414928e-06
2.765000e+04 5.413579e-06
2.765500e+04 5.412231e-06
2.766000e+04 5.410883e-06
2.766500e+04 5.409535e-06
2.767000e+04 5.408188e-06
2.767500e+04 5.406842e-06
2.768000e+04 5.405496e-06
2.768500e+04 5.404150e-06
2.769000e+04 5.402805e-06
2.769500e+04 5.401460e-06
2.770000e+04 5.400115e-06
2.770500e+04 5.398771e-06
2.771000e+04 5.397428e-06
2.771500e+04 5.396085e-06
2.772000e+04 5.394742e-06
2.772500e+04 5.393400e-06
2.773000e+04 5.392058e-06
2.773500e+04 5.390716e-06
2.774000e+04 5.389375e-06
2.774500e+04 5.388035e-06
2.775000e+04 5.386694e-06
2.775500e+04 5.385355e-06
2.776000e+04 5.384015e-06
2.776500e+04 5.382677e-06
2.777000e+04 5.381338e-06
2.777500e+04 5.380000e-06
2.778000e+04 5.378662e-06
2.778500e+04 5.377325e-06
2.779000e+04 5.375988e-06
2.779500e+04 5.374652e-06
2.780000e+04 5.373316e-06
2.780500e+04 5.371981e-06
2.781000e+04 5.370645e-06
2.781500e+04 5.369311e-06
2.782000e+04 5.367977e-06
2.782500e+04 5.366643e-06
2.783000e+04 5.365309e-06
2.783500e+04 5.363976e-06
2.784000e+04 5.362644e-06
2.784500e+04 5.361312e-06
2.785000e+04 5.359980e-06
2.785500e+04 5.358649e-06
2.786000e+04 5.357318e-06
2.786500e+04 5.355987e-06
2.787000e+04 5.354657e-06
2.787500e+04 5.353328e-06
2.788000e+04 5.351999e-06
2.788500e+04 5.350670e-06
2.789000e+04 5.349342e-06
2.789500e+04 5.348014e-06
2.790000e+04 5.346686e-06
2.790500e+04 5.345359e-06
2.791000e+04 5.344033e-06
2.791500e+04 5.342706e-06
2.792000e+04 5.341381e-06
2.792500e+04 5.340055e-06
2.793000e+04 5.338730e-06
2.793500e+04 5.337406e-06
2.794000e+04 5.336082e-06
2.794500e+04 5.334758e-06
2.795000e+04 5.333435e-06
2.795500e+04 5.332112e-06
2.796000e+04 5.330789e-06
2.796500e+04 5.329467e-06
2.797000e+04 5.328146e-06
2.797500e+04 5.326825e-06
2.798000e+04 5.325504e-06
2.798500e+04 5.324183e-06
2.799000e+04 5.322863e-06
2.799500e+04 5.321544e-06
2.800000e+04 5.320225e-06
2.800500e+04 5.318906e-06
2.801000e+04 5.317588e-06
2.801500e+04 5.316270e-06
2.802000e+04 5.314953e-06
2.802500e+04 5.313636e-06
2.803000e+04 5.312319e-06
2.803500e+04 5.311003e-06
2.804000e+04 5.309687e-06
2.804500e+04 5.308372e-06
2.805000e+04 5.307057e-06
2.805500e+04 5.305743e-06
2.806000e+04 5.304428e-06
2.806500e+04 5.303115e-06
2.807000e+04 5.301802e-06
2.807500e+04 5.300489e-06
2.808000e+04 5.299176e-06
2.808500e+04 5.297864e-06
2.809000e+04 5.296553e-06
2.809500e+04 5.295242e-06
2.810000e+04 5.293931e-06
2.810500e+04 5.292621e-06
2.811000e+04 5.291311e-06
2.811500e+04 5.290001e-06
2.812000e+04 5.288692e-06
2.812500e+04 5.287383e-06
2.813000e+04 5.286075e-06
2.813500e+04 5.284767e-06
2.814000e+04 5.283460e-06
2.814500e+04 5.282153e-06
2.815000e+04 5.280846e-06
2.815500e+04 5.279540e-06
2.816000e+04 5.278234e-06
2.816500e+04 5.276929e-06
2.817000e+04 5.275624e-06
2.817500e+04 5.274320e-06
2.818000e+04 5.273015e-06
2.818500e+04 5.271712e-06
2.819000e+04 5.270408e-06
2.819500e+04 5.269106e-06
2.820000e+04 5.267803e-06
2.820500e+04 5.266501e-06
2.821000e+04 5.265199e-06
2.821500e+04 5.263898e-06
2.822000e+04 5.262597e-06
2.822500e+04 5.261297e-06
2.823000e+04 5.259997e-06
2.823500e+04 5.258698e-06
2.824000e+04 5.257398e-06
2.824500e+04 5.256100e-06
2.825000e+04 5.254801e-06
2.825500e+04 5.253503e-06
2.826000e+04 5.252206e-06
2.826500e+04 5.250909e-06
2.827000e+04 5.249612e-06
2.827500e+04 5.248316e-06
2.828000e+04 5.247020e-06
2.828500e+04 5.245724e-06
2.829000e+04 5.244429e-06
2.829500e+04 5.243135e-06
2.830000e+04 5.241841e-06
2.830500e+04 5.240547e-06
2.831000e+04 5.239253e-06
2.831500e+04 5.237960e-06
2.832000e+04 5.236668e-06
2.832500e+04 5.235376e-06
2.833000e+04 5.234084e-06
2.833500e+04 5.232793e-06
2.834000e+04 5.231502e-06
2.834500e+04 5.230211e-06
2.835000e+04 5.228921e-06
2.835500e+04 5.227631e-06
2.836000e+04 5.226342e-06
2.836500e+04 5.225053e-06
2.837000e+04 5.223765e-06
2.837500e+04 5.222476e-06
2.838000e+04 5.221189e-06
2.838500e+04 5.219901e-06
2.839000e+04 5.218615e-06
2.839500e+04 5.217328e-06
2.840000e+04 5.216042e-06
2.840500e+04 5.214757e-06
2.841000e+04 5.213471e-06
2.841500e+04 5.212186e-06
2.842000e+04 5.210902e-06
2.842500e+04 5.209618e-06
2.843000e+04 5.208334e-06
2.843500e+04 5.207051e-06
2.844000e+04 5.205768e-06
2.844500e+04 5.204486e-06
2.845000e+04 5.203204e-06
2.845500e+04 5.201923e-06
2.846000e+04 5.200641e-06
2.846500e+04 5.199361e-06
2.847000e+04 5.198080e-06
2.847500e+04 5.196800e-06
2.848000e+04 5.195521e-06
2.848500e+04 5.194242e-06
2.849000e+04 5.192963e-06
2.849500e+04 5.191685e-06
2.850000e+04 5.190407e-06
2.850500e+04 5.189129e-06
2.851000e+04 5.187852e-06
2.851500e+04 5.186575e-06
2.852000e+04 5.185299e-06
2.852500e+04 5.184023e-06
2.853000e+04 5.182748e-06
2.853500e+04 5.181473e-06
2.854000e+04 5.180198e-06
2.854500e+04 5.178924e-06
2.855000e+04 5.177650e-06
2.855500e+04 5.176376e-06
2.856000e+04 5.175103e-06
2.856500e+04 5.173831e-06
2.857000e+04 5.172558e-06
2.857500e+04 5.171287e-06
2.858000e+04 5.170015e-06
2.858500e+04 5.168744e-06
2.859000e+04 5.167473e-06
2.859500e+04 5.166203e-06
2.860000e+04 5.164933e-06
2.860500e+04 5.163664e-06
2.861000e+04 5.162395e-06
2.861500e+04 5.161126e-06
2.862000e+04 5.159858e-06
2.862500e+04 5.158590e-06
2.863000e+04 5.157323e-06
2.863500e+04 5.156056e-06
2.864000e+04 5.154789e-06
2.864500e+04 5.153523e-06
2.865000e+04 5.152257e-06
2.865500e+04 5.150992e-06
2.866000e+04 5.149726e-06
2.866500e+04 5.148462e-06
2.867000e+04 5.147198e-06
2.867500e+04 5.145934e-06
2.868000e+04 5.144670e-06
2.868500e+04 5.143407e-06
2.869000e+04 5.142145e-06
2.869500e+04 5.140883e-06
2.870000e+04 5.139621e-06
2.870500e+04 5.138359e-06
2.871000e+04 5.137098e-06
2.871500e+04 5.135838e-06
2.872000e+04 5.134577e-06
2.872500e+04 5.133318e-06
2.873000e+04 5.132058e-06
2.873500e+04 5.130799e-06
2.874000e+04 5.129540e-06
2.874500e+04 5.128282e-06
2.875000e+04 5.127024e-06
2.875500e+04 5.125767e-06
2.876000e+04 5.124510e-06
2.876500e+04 5.123253e-06
2.877000e+04 5.121997e-06
2.877500e+04 5.120741e-06
2.878000e+04 5.119486e-06
2.878500e+04 5.118231e-06
2.879000e+04 5.116976e-06
2.879500e+04 5.115722e-06
2.880000e+04 5.114468e-06
2.880500e+04 5.113215e-06
2.881000e+04 5.111961e-06
2.881500e+04 5.110709e-06
2.882000e+04 5.109457e-06
2.882500e+04 5.108205e-06
2.883000e+04 5.106953e-06
2.883500e+04 5.105702e-06
2.884000e+04 5.104451e-06
2.884500e+04 5.103201e-06
2.885000e+04 5.101951e-06
2.885500e+04 5.100702e-06
2.886000e+04 5.099453e-06
2.886500e+04 5.098204e-06
2.887000e+04 5.096956e-06
2.887500e+04 5.095708e-06
2.888000e+04 5.094460e-06
2.888500e+04 5.093213e-06
2.889000e+04 5.091966e-06
2.889500e+04 5.090720e-06
2.890000e+04 5.089474e-06
2.890500e+04 5.088228e-06
2.891000e+04 5.086983e-06
2.891500e+04 5.085739e-06
2.892000e+04 5.084494e-06
2.892500e+04 5.083250e-06
2.893000e+04 5.082007e-06
2.893500e+04 5.080763e-06
2.894000e+04 5.079521e-06
2.894500e+04 5.078278e-06
2.895000e+04 5.077036e-06
2.895500e+04 5.075795e-06
2.896000e+04 5.074553e-06
2.896500e+04 5.073313e-06
2.897000e+04 5.072072e-06
2.897500e+04 5.070832e-06
2.898000e+04 5.069592e-06
2.898500e+04 5.068353e-06
2.899000e+04 5.067114e-06
2.899500e+04 5.065876e-06
2.900000e+04 5.064638e-06
2.900500e+04 5.063400e-06
2.901000e+04 5.062163e-06
2.901500e+04 5.060926e-06
2.902000e+04 5.059689e-06
2.902500e+04 5.058453e-06
2.903000e+04 5.057218e-06
2.903500e+04 5.055982e-06
2.904000e+04 5.054747e-06
2.904500e+04 5.053513e-06
2.905000e+04 5.052279e-06
2.905500e+04 5.051045e-06
2.906000e+04 5.049811e-06
2.906500e+04 5.048578e-06
2.907000e+04 5.047346e-06
2.907500e+04 5.046114e-06
2.908000e+04 5.044882e-06
2.908500e+04 5.043650e-06
2.909000e+04 5.042419e-06
2.909500e+04 5.041189e-06
2.910000e+04 5.039958e-06
2.910500e+04 5.038728e-06
2.911000e+04 5.037499e-06
2.911500e+04 5.036270e-06
2.912000e+04 5.035041e-06
2.912500e+04 5.033813e-06
2.913000e+04 5.032585e-06
2.913500e+04 5.031357e-06
2.914000e+04 5.030130e-06
2.914500e+04 5.028903e-06
2.915000e+04 5.027677e-06
2.915500e+04 5.026451e-06
2.916000e+04 5.025225e-06
2.916500e+04 5.024000e-06
2.917000e+04 5.022775e-06
2.917500e+04 5.021551e-06
2.918000e+04 5.020327e-06
2.918500e+04 5.019103e-06
2.919000e+04 5.017880e-06
2.919500e+04 5.016657e-06
2.920000e+04 5.015434e-06
2.920500e+04 5.014212e-06
2.921000e+04 5.012990e-06
2.921500e+04 5.011769e-06
2.922000e+04 5.010548e-06
2.922500e+04 5.009328e-06
2.923000e+04 5.008107e-06
2.923500e+04 5.006888e-06
2.924000e+04 5.005668e-06
2.924500e+04 5.004449e-06
2.925000e+04 5.003230e-06
2.925500e+04 5.002012e-06
2.926000e+04 5.000794e-06
2.926500e+04 4.999577e-06
2.927000e+04 4.998360e-06
2.927500e+04 4.997143e-06
2.928000e+04 4.995927e-06
2.928500e+04 4.994711e-06
2.929000e+04 4.993495e-06
2.929500e+04 4.992280e-06
2.930000e+04 4.991065e-06
2.930500e+04 4.989851e-06
2.931000e+04 4.988637e-06
2.931500e+04 4.987423e-06
2.932000e+04 4.986210e-06
2.932500e+04 4.984997e-06
2.933000e+04 4.983784e-06
2.933500e+04 4.982572e-06
2.934000e+04 4.981360e-06
2.934500e+04 4.980149e-06
2.935000e+04 4.978938e-06
2.935500e+04 4.977727e-06
2.936000e+04 4.976517e-06
2.936500e+04 4.975307e-06
2.937000e+04 4.974098e-06
2.937500e+04 4.972889e-06
2.938000e+04 4.971680e-06
2.938500e+04 4.970472e-06
2.939000e+04 4.969264e-06
2.939500e+04 4.968056e-06
2.940000e+04 4.966849e-06
2.940500e+04 4.965643e-06
2.941000e+04 4.964436e-06
2.941500e+04 4.963230e-06
2.942000e+04 4.962024e-06
2.942500e+04 4.960819e-06
2.943000e+04 4.959614e-06
2.943500e+04 4.958410e-06
2.944000e+04 4.957206e-06
2.944500e+04 4.956002e-06
2.945000e+04 4.954799e-06
2.945500e+04 4.953596e-06
2.946000e+04 4.952393e-06
2.946500e+04 4.951191e-06
2.947000e+04 4.949989e-06
2.947500e+04 4.948788e-06
2.948000e+04 4.947587e-06
2.948500e+04 4.946386e-06
2.949000e+04 4.945186e-06
2.949500e+04 4.943986e-06
2.950000e+04 4.942786e-06
2.950500e+04 4.941587e-06
2.951000e+04 4.940388e-06
2.951500e+04 4.939190e-06
2.952000e+04 4.937992e-06
2.952500e+04 4.936794e-06
2.953000e+04 4.935597e-06
2.953500e+04 4.934400e-06
2.954000e+04 4.933203e-06
2.954500e+04 4.932007e-06
2.955000e+04 4.930811e-06
2.955500e+04 4.929616e-06
2.956000e+04 4.928421e-06
2.956500e+04 4.927226e-06
2.957000e+04 4.926032e-06
2.957500e+04 4.924838e-06
2.958000e+04 4.923645e-06
2.958500e+04 4.922451e-06
2.959000e+04 4.921259e-06
2.959500e+04 4.920066e-06
2.960000e+04 4.918874e-06
2.960500e+04 4.917683e-06
2.961000e+04 4.916491e-06
2.961500e+04 4.915301e-06
2.962000e+04 4.914110e-06
2.962500e+04 4.912920e-06
2.963000e+04 4.911730e-06
2.963500e+04 4.910541e-06
2.964000e+04 4.909352e-06
2.964500e+04 4.908163e-06
2.965000e+04 4.906975e-06
2.965500e+04 4.905787e-06
2.966000e+04 4.904600e-06
2.966500e+04 4.903412e-06
2.967000e+04 4.902226e-06
2.967500e+04 4.901039e-06
2.968000e+04 4.899853e-06
2.968500e+04 4.898668e-06
2.969000e+04 4.897482e-06
2.969500e+04 4.896298e-06
2.970000e+04 4.895113e-06
2.970500e+04 4.893929e-06
2.971000e+04 4.892745e-06
2.971500e+04 4.891562e-06
2.972000e+04 4.890379e-06
2.972500e+04 4.889196e-06
2.973000e+04 4.888014e-06
2.973500e+04 4.886832e-06
2.974000e+04 4.885651e-06
2.974500e+04 4.884469e-06
2.975000e+04 4.883289e-06
2.975500e+04 4.882108e-06
2.976000e+04 4.880928e-06
2.976500e+04 4.879749e-06
2.977000e+04 4.878569e-06
2.977500e+04 4.877390e-06
2.978000e+04 4.876212e-06
2.978500e+04 4.875034e-06
2.979000e+04 4.873856e-06
2.979500e+04 4.872678e-06
2.980000e+04 4.871501e-06
2.980500e+04 4.870325e-06
2.981000e+04 4.869148e-06
2.981500e+04 4.867972e-06
2.982000e+04 4.866797e-06
2.982500e+04 4.865622e-06
2.983000e+04 4.864447e-06
2.983500e+04 4.863272e-06
2.984000e+04 4.862098e-06
2.984500e+04 4.860925e-06
2.985000e+04 4.859751e-06
2.985500e+04 4.858578e-06
2.986000e+04 4.857406e-06
2.986500e+04 4.856233e-06
2.987000e+04 4.855062e-06
2.987500e+04 4.853890e-06
2.988000e+04 4.852719e-06
2.988500e+04 4.851548e-06
2.989000e+04 4.850378e-06
2.989500e+04 4.849208e-06
2.990000e+04 4.848038e-06
2.990500e+04 4.846869e-06
2.991000e+04 4.845700e-06
2.991500e+04 4.844531e-06
2.992000e+04 4.843363e-06
2.992500e+04 4.842195e-06
2.993000e+04 4.841028e-06
2.993500e+04 4.839861e-06
2.994000e+04 4.838694e-06
2.994500e+04 4.837528e-06
2.995000e+04 4.836362e-06
2.995500e+04 4.835196e-06
2.996000e+04 4.834031e-06
2.996500e+04 4.832866e-06
2.997000e+04 4.831702e-06
2.997500e+04 4.830537e-06
2.998000e+04 4.829374e-06
2.998500e+04 4.828210e-06
2.999000e+04 4.827047e-06
2.999500e+04 4.825885e-06
3.000000e+04 4.824722e-06
3.000500e+04 4.823560e-06
3.001000e+04 4.822399e-06
3.001500e+04 4.821238e-06
3.002000e+04 4.820077e-06
3.002500e+04 4.818916e-06
3.003000e+04 4.817756e-06
3.003500e+04 4.816596e-06
3.004000e+04 4.815437e-06
3.004500e+04 4.814278e-06
3.005000e+04 4.813119e-06
3.005500e+04 4.811961e-06
3.006000e+04 4.810803e-06
3.006500e+04 4.809646e-06
3.007000e+04 4.808488e-06
3.007500e+04 4.807332e-06
3.008000e+04 4.806175e-06
3.008500e+04 4.805019e-06
3.009000e+04 4.803863e-06
3.009500e+04 4.802708e-06
3.010000e+04 4.801553e-06
3.010500e+04 4.800398e-06
3.011000e+04 4.799244e-06
3.011500e+04 4.798090e-06
3.012000e+04 4.796936e-06
3.012500e+04 4.795783e-06
3.013000e+04 4.794630e-06
3.013500e+04 4.793478e-06
3.014000e+04 4.792326e-06
3.014500e+04 4.791174e-06
3.015000e+04 4.790023e-06
3.015500e+04 4.788872e-06
3.016000e+04 4.787721e-06
3.016500e+04 4.786571e-06
3.017000e+04 4.785421e-06
3.017500e+04 4.784271e-06
3.018000e+04 4.783122e-06
3.018500e+04 4.781973e-06
3.019000e+04 4.780825e-06
3.019500e+04 4.779677e-06
3.020000e+04 4.778529e-06
3.020500e+04 4.777382e-06
3.021000e+04 4.776235e-06
3.021500e+04 4.775088e-06
3.022000e+04 4.773942e-06
3.022500e+04 4.772796e-06
3.023000e+04 4.771650e-06
3.023500e+04 4.770505e-06
3.024000e+04 4.769360e-06
3.024500e+04 4.768215e-06
3.025000e+04 4.767071e-06
3.025500e+04 4.765927e-06
3.026000e+04 4.764784e-06
3.026500e+04 4.763641e-06
3.027000e+04 4.762498e-06
3.027500e+04 4.761356e-06
3.028000e+04 4.760214e-06
3.028500e+04 4.759072e-06
3.029000e+04 4.757931e-06
3.029500e+04 4.756790e-06
3.030000e+04 4.755650e-06
3.030500e+04 4.754509e-06
3.031000e+04 4.753370e-06
3.031500e+04 4.752230e-06
3.032000e+04 4.751091e-06
3.032500e+04 4.749952e-06
3.033000e+04 4.748814e-06
3.033500e+04 4.747676e-06
3.034000e+04 4.746538e-06
3.034500e+04 4.745401e-06
3.035000e+04 4.744264e-06
3.035500e+04 4.743127e-06
3.036000e+04 4.741991e-06
3.036500e+04 4.740855e-06
3.037000e+04 4.739719e-06
3.037500e+04 4.738584e-06
3.038000e+04 4.737449e-06
3.038500e+04 4.736315e-06
3.039000e+04 4.735181e-06
3.039500e+04 4.734047e-06
3.040000e+04 4.732914e-06
3.040500e+04 4.731781e-06
3.041000e+04 4.730648e-06
3.041500e+04 4.729516e-06
3.042000e+04 4.728384e-06
3.042500e+04 4.727252e-06
3.043000e+04 4.726121e-06
3.043500e+04 4.724990e-06
3.044000e+04 4.723859e-06
3.044500e+04 4.722729e-06
3.045000e+04 4.721599e-06
3.045500e+04 4.720470e-06
3.046000e+04 4.719341e-06
3.046500e+04 4.718212e-06
3.047000e+04 4.717083e-06
3.047500e+04 4.715955e-06
3.048000e+04 4.714828e-06
3.048500e+04 4.713700e-06
3.049000e+04 4.712573e-06
3.049500e+04 4.711447e-06
3.050000e+04 4.710320e-06
3.050500e+04 4.709194e-06
3.051000e+04 4.708069e-06
3.051500e+04 4.706943e-06
3.052000e+04 4.705819e-06
3.052500e+04 4.704694e-06
3.053000e+04 4.703570e-06
3.053500e+04 4.702446e-06
3.054000e+04 4.701323e-06
3.054500e+04 4.700199e-06
3.055000e+04 4.699077e-06
3.055500e+04 4.697954e-06
3.056000e+04 4.696832e-06
3.056500e+04 4.695710e-06
3.057000e+04 4.694589e-06
3.057500e+04 4.693468e-06
3.058000e+04 4.692347e-06
3.058500e+04 4.691227e-06
3.059000e+04 4.690107e-06
3.059500e+04 4.688988e-06
3.060000e+04 4.687868e-06
3.060500e+04 4.686749e-06
3.061000e+04 4.685631e-06
3.061500e+04 4.684513e-06
3.062000e+04 4.683395e-06
3.062500e+04 4.682277e-06
3.063000e+04 4.681160e-06
3.063500e+04 4.680043e-06
3.064000e+04 4.678927e-06
3.064500e+04 4.677811e-06
3.065000e+04 4.676695e-06
3.065500e+04 4.675580e-06
3.066000e+04 4.674465e-06
3.066500e+04 4.673350e-06
3.067000e+04 4.672236e-06
3.067500e+04 4.671122e-06
3.068000e+04 4.670008e-06
3.068500e+04 4.668895e-06
3.069000e+04 4.667782e-06
3.069500e+04 4.666669e-06
3.070000e+04 4.665557e-06
3.070500e+04 4.664445e-06
3.071000e+04 4.663334e-06
3.071500e+04 4.662222e-06
3.072000e+04 4.661112e-06
3.072500e+04 4.660001e-06
3.073000e+04 4.658891e-06
3.073500e+04 4.657781e-06
3.074000e+04 4.656672e-06
3.074500e+04 4.655563e-06
3.075000e+04 4.654454e-06
3.075500e+04 4.653345e-06
3.076000e+04 4.652237e-06
3.076500e+04 4.651130e-06
3.077000e+04 4.650022e-06
3.077500e+04 4.648915e-06
3.078000e+04 4.647809e-06
3.078500e+04 4.646702e-06
3.079000e+04 4.645596e-06
3.079500e+04 4.644491e-06
3.080000e+04 4.643385e-06
3.080500e+04 4.642280e-06
3.081000e+04 4.641176e-06
3.081500e+04 4.640072e-06
3.082000e+04 4.638968e-06
3.082500e+04 4.637864e-06
3.083000e+04 4.636761e-06
3.083500e+04 4.635658e-06
3.084000e+04 4.634556e-06
3.084500e+04 4.633453e-06
3.085000e+04 4.632352e-06
3.085500e+04 4.631250e-06
3.086000e+04 4.630149e-06
3.086500e+04 4.629048e-06
3.087000e+04 4.627948e-06
3.087500e+04 4.626848e-06
3.088000e+04 4.625748e-06
3.088500e+04 4.624648e-06
3.089000e+04 4.623549e-06
3.089500e+04 4.622451e-06
3.090000e+04 4.621352e-06
3.090500e+04 4.620254e-06
3.091000e+04 4.619157e-06
3.091500e+04 4.618059e-06
3.092000e+04 4.616962e-06
3.092500e+04 4.615866e-06
3.093000e+04 4.614769e-06
3.093500e+04 4.613673e-06
3.094000e+04 4.612578e-06
3.094500e+04 4.611482e-06
3.095000e+04 4.610387e-06
3.095500e+04 4.609293e-06
3.096000e+04 4.608199e-06
3.096500e+04 4.607105e-06
3.097000e+04 4.606011e-06
3.097500e+04 4.604918e-06
3.098000e+04 4.603825e-06
3.098500e+04 4.602732e-06
3.099000e+04 4.601640e-06
3.099500e+04 4.600548e-06
3.100000e+04 4.599457e-06
3.100500e+04 4.598366e-06
3.101000e+04 4.597275e-06
3.101500e+04 4.596184e-06
3.102000e+04 4.595094e-06
3.102500e+04 4.594004e-06
3.103000e+04 4.592915e-06
3.103500e+04 4.591826e-06
3.104000e+04 4.590737e-06
3.104500e+04 4.589649e-06
3.105000e+04 4.588561e-06
3.105500e+04 4.587473e-06
3.106000e+04 4.586385e-06
3.106500e+04 4.585298e-06
3.107000e+04 4.584212e-06
3.107500e+04 4.583125e-06
3.108000e+04 4.582039e-06
3.108500e+04 4.580953e-06
3.109000e+04 4.579868e-06
3.109500e+04 4.578783e-06
3.110000e+04 4.577698e-06
3.110500e+04 4.576614e-06
3.111000e+04 4.575530e-06
3.111500e+04 4.574446e-06
3.112000e+04 4.573363e-06
3.112500e+04 4.572280e-06
3.113000e+04 4.571197e-06
3.113500e+04 4.570115e-06
3.114000e+04 4.569033e-06
3.114500e+04 4.567951e-06
3.115000e+04 4.566870e-06
3.115500e+04 4.565789e-06
3.116000e+04 4.564708e-06
3.116500e+04 4.563628e-06
3.117000e+04 4.562548e-06
3.117500e+04 4.561469e-06
3.118000e+04 4.560389e-06
3.118500e+04 4.559310e-06
3.119000e+04 4.558232e-06
3.119500e+04 4.557153e-06
3.120000e+04 4.556076e-06
3.120500e+04 4.554998e-06
3.121000e+04 4.553921e-06
3.121500e+04 4.552844e-06
3.122000e+04 4.551767e-06
3.122500e+04 4.550691e-06
3.123000e+04 4.549615e-06
3.123500e+04 4.548539e-06
3.124000e+04 4.547464e-06
3.124500e+04 4.546389e-06
3.125000e+04 4.545315e-06
3.125500e+04 4.544241e-06
3.126000e+04 4.543167e-06
3.126500e+04 4.542093e-06
3.127000e+04 4.541020e-06
3.127500e+04 4.539947e-06
3.128000e+04 4.538874e-06
3.128500e+04 4.537802e-06
3.129000e+04 4.536730e-06
3.129500e+04 4.535659e-06
3.130000e+04 4.534588e-06
3.130500e+04 4.533517e-06
3.131000e+04 4.532446e-06
3.131500e+04 4.531376e-06
3.132000e+04 4.530306e-06
3.132500e+04 4.529237e-06
3.133000e+04 4.528167e-06
3.133500e+04 4.527099e-06
3.134000e+04 4.526030e-06
3.134500e+04 4.524962e-06
3.135000e+04 4.523894e-06
3.135500e+04 4.522826e-06
3.136000e+04 4.521759e-06
3.136500e+04 4.520692e-06
3.137000e+04 4.519626e-06
3.137500e+04 4.518560e-06
3.138000e+04 4.517494e-06
3.138500e+04 4.516428e-06
3.139000e+04 4.515363e-06
3.139500e+04 4.514298e-06
3.140000e+04 4.513234e-06
3.140500e+04 4.512169e-06
3.141000e+04 4.511106e-06
3.141500e+04 4.510042e-06
3.142000e+04 4.508979e-06
3.142500e+04 4.507916e-06
3.143000e+04 4.506853e-06
3.143500e+04 4.505791e-06
3.144000e+04 4.504729e-06
3.144500e+04 4.503668e-06
3.145000e+04 4.502607e-06
3.145500e+04 4.501546e-06
3.146000e+04 4.500485e-06
3.146500e+04 4.499425e-06
3.147000e+04 4.498365e-06
3.147500e+04 4.497305e-06
3.148000e+04 4.496246e-06
3.148500e+04 4.495187e-06
3.149000e+04 4.494129e-06
3.149500e+04 4.493071e-06
3.150000e+04 4.492013e-06
3.150500e+04 4.490955e-06
3.151000e+04 4.489898e-06
3.151500e+04 4.488841e-06
3.152000e+04 4.487784e-06
3.152500e+04 4.486728e-06
3.153000e+04 4.485672e-06
3.153500e+04 4.484617e-06
3.154000e+04 4.483561e-06
3.154500e+04 4.482506e-06
3.155000e+04 4.481452e-06
3.155500e+04 4.480397e-06
3.156000e+04 4.479344e-06
3.156500e+04 4.478290e-06
3.157000e+04 4.477237e-06
3.157500e+04 4.476184e-06
3.158000e+04 4.475131e-06
3.158500e+04 4.474079e-06
3.159000e+04 4.473027e-06
3.159500e+04 4.471975e-06
3.160000e+04 4.470924e-06
3.160500e+04 4.469873e-06
3.161000e+04 4.468822e-06
3.161500e+04 4.467772e-06
3.162000e+04 4.466722e-06
3.162500e+04 4.465672e-06
3.163000e+04 4.464623e-06
3.163500e+04 4.463574e-06
3.164000e+04 4.462525e-06
3.164500e+04 4.461477e-06
3.165000e+04 4.460429e-06
3.165500e+04 4.459381e-06
3.166000e+04 4.458333e-06
3.166500e+04 4.457286e-06
3.167000e+04 4.456240e-06
3.167500e+04 4.455193e-06
3.168000e+04 4.454147e-06
3.168500e+04 4.453101e-06
3.169000e+04 4.452056e-06
3.169500e+04 4.451011e-06
3.170000e+04 4.449966e-06
3.170500e+04 4.448922e-06
3.171000e+04 4.447877e-06
3.171500e+04 4.446834e-06
3.172000e+04 4.445790e-06
3.172500e+04 4.444747e-06
3.173000e+04 4.443704e-06
3.173500e+04 4.442662e-06
3.174000e+04 4.441620e-06
3.174500e+04 4.440578e-06
3.175000e+04 4.439536e-06
3.175500e+04 4.438495e-06
3.176000e+04 4.437454e-06
3.176500e+04 4.436413e-06
3.177000e+04 4.435373e-06
3.177500e+04 4.434333e-06
3.178000e+04 4.433294e-06
3.178500e+04 4.432255e-06
3.179000e+04 4.431216e-06
3.179500e+04 4.430177e-06
3.180000e+04 4.429139e-06
3.180500e+04 4.428101e-06
3.181000e+04 4.427063e-06
3.181500e+04 4.426026e-06
3.182000e+04 4.424989e-06
3.182500e+04 4.423952e-06
3.183000e+04 4.422916e-06
3.183500e+04 4.421880e-06
3.184000e+04 4.420844e-06
3.184500e+04 4.419809e-06
3.185000e+04 4.418774e-06
3.185500e+04 4.417739e-06
3.186000e+04 4.416704e-06
3.186500e+04 4.415670e-06
3.187000e+04 4.414637e-06
3.187500e+04 4.413603e-06
3.188000e+04 4.412570e-06
3.188500e+04 4.411537e-06
3.189000e+04 4.410505e-06
3.189500e+04 4.409472e-06
3.190000e+04 4.408441e-06
3.190500e+04 4.407409e-06
3.191000e+04 4.406378e-06
3.191500e+04 4.405347e-06
3.192000e+04 4.404316e-06
3.192500e+04 4.403286e-06
3.193000e+04 4.402256e-06
3.193500e+04 4.401227e-06
3.194000e+04 4.400197e-06
3.194500e+04 4.399168e-06
3.195000e+04 4.398140e-06
3.195500e+04 4.397112e-06
3.196000e+04 4.396084e-06
3.196500e+04 4.395056e-06
3.197000e+04 4.394028e-06
3.197500e+04 4.393001e-06
3.198000e+04 4.391975e-06
3.198500e+04 4.390948e-06
3.199000e+04 4.389922e-06
3.199500e+04 4.388896e-06
3.200000e+04 4.387871e-06
3.200500e+04 4.386846e-06
3.201000e+04 4.385821e-06
3.201500e+04 4.384797e-06
3.202000e+04 4.383772e-06
3.202500e+04 4.382749e-06
3.203000e+04 4.381725e-06
3.203500e+04 4.380702e-06
3.204000e+04 4.379679e-06
3.204500e+04 4.378656e-06
3.205000e+04 4.377634e-06
3.205500e+04 4.376612e-06
3.206000e+04 4.375591e-06
3.206500e+04 4.374569e-06
3.207000e+04 4.373548e-06
3.207500e+04 4.372528e-06
3.208000e+04 4.371507e-06
3.208500e+04 4.370487e-06
3.209000e+04 4.369468e-06
3.209500e+04 4.368448e-06
3.210000e+04 4.367429e-06
3.210500e+04 4.366410e-06
3.211000e+04 4.365392e-06
3.211500e+04 4.364374e-06
3.212000e+04 4.363356e-06
3.212500e+04 4.362338e-06
3.213000e+04 4.361321e-06
3.213500e+04 4.360304e-06
3.214000e+04 4.359288e-06
3.214500e+04 4.358272e-06
3.215000e+04 4.357256e-06
3.215500e+04 4.356240e-06
3.216000e+04 4.355225e-06
3.216500e+04 4.354210e-06
3.217000e+04 4.353195e-06
3.217500e+04 4.352181e-06
3.218000e+04 4.351167e-06
3.218500e+04 4.350153e-06
3.219000e+04 4.349140e-06
3.219500e+04 4.348126e-06
3.220000e+04 4.347114e-06
3.220500e+04 4.346101e-06
3.221000e+04 4.345089e-06
3.221500e+04 4.344077e-06
3.222000e+04 4.343066e-06
3.222500e+04 4.342055e-06
3.223000e+04 4.341044e-06
3.223500e+04 4.340033e-06
3.224000e+04 4.339023e-06
3.224500e+04 4.338013e-06
3.225000e+04 4.337003e-06
3.225500e+04 4.335994e-06
3.226000e+04 4.334985e-06
3.226500e+04 4.333976e-06
3.227000e+04 4.332968e-06
3.227500e+04 4.331960e-06
3.228000e+04 4.330952e-06
3.228500e+04 4.329945e-06
3.229000e+04 4.328938e-06
3.229500e+04 4.327931e-06
3.230000e+04 4.326924e-06
3.230500e+04 4.325918e-06
3.231000e+04 4.324912e-06
3.231500e+04 4.323907e-06
3.232000e+04 4.322901e-06
3.232500e+04 4.321896e-06
3.233000e+04 4.320892e-06
3.233500e+04 4.319887e-06
3.234000e+04 4.318883e-06
3.234500e+04 4.317880e-06
3.235000e+04 4.316876e-06
3.235500e+04 4.315873e-06
3.236000e+04 4.314871e-06
3.236500e+04 4.313868e-06
3.237000e+04 4.312866e-06
3.237500e+04 4.311864e-06
3.238000e+04 4.310863e-06
3.238500e+04 4.309861e-06
3.239000e+04 4.308861e-06
3.239500e+04 4.307860e-06
3.240000e+04 4.306860e-06
3.240500e+04 4.305860e-06
3.241000e+04 4.304860e-06
3.241500e+04 4.303861e-06
3.242000e+04 4.302862e-06
3.242500e+04 4.301863e-06
3.243000e+04 4.300864e-06
3.243500e+04 4.299866e-06
3.244000e+04 4.298869e-06
3.244500e+04 4.297871e-06
3.245000e+04 4.296874e-06
3.245500e+04 4.295877e-06
3.246000e+04 4.294880e-06
3.246500e+04 4.293884e-06
3.247000e+04 4.292888e-06
3.247500e+04 4.291893e-06
3.248000e+04 4.290897e-06
3.248500e+04 4.289902e-06
3.249000e+04 4.288908e-06
3.249500e+04 4.287913e-06
3.250000e+04 4.286919e-06
3.250500e+04 4.285925e-06
3.251000e+04 4.284932e-06
3.251500e+04 4.283939e-06
3.252000e+04 4.282946e-06
3.252500e+04 4.281953e-06
3.253000e+04 4.280961e-06
3.253500e+04 4.279969e-06
3.254000e+04 4.278977e-06
3.254500e+04 4.277986e-06
3.255000e+04 4.276995e-06
3.255500e+04 4.276004e-06
3.256000e+04 4.275014e-06
3.256500e+04 4.274024e-06
3.257000e+04 4.273034e-06
3.257500e+04 4.272045e-06
3.258000e+04 4.271055e-06
3.258500e+04 4.270067e-06
3.259000e+04 4.269078e-06
3.259500e+04 4.268090e-06
3.260000e+04 4.267102e-06
3.260500e+04 4.266114e-06
3.261000e+04 4.265127e-06
3.261500e+04 4.264140e-06
3.262000e+04 4.263153e-06
3.262500e+04 4.262167e-06
3.263000e+04 4.261180e-06
3.263500e+04 4.260195e-06
3.264000e+04 4.259209e-06
3.264500e+04 4.258224e-06
3.265000e+04 4.257239e-06
3.265500e+04 4.256254e-06
3.266000e+04 4.255270e-06
3.266500e+04 4.254286e-06
3.267000e+04 4.253303e-06
3.267500e+04 4.252319e-06
3.268000e+04 4.251336e-06
3.268500e+04 4.250353e-06
3.269000e+04 4.249371e-06
3.269500e+04 4.248389e-06
3.270000e+04 4.247407e-06
3.270500e+04 4.246425e-06
3.271000e+04 4.245444e-06
3.271500e+04 4.244463e-06
3.272000e+04 4.243482e-06
3.272500e+04 4.242502e-06
3.273000e+04 4.241522e-06
3.273500e+04 4.240542e-06
3.274000e+04 4.239563e-06
3.274500e+04 4.238584e-06
3.275000e+04 4.237605e-06
3.275500e+04 4.236626e-06
3.276000e+04 4.235648e-06
3.276500e+04 4.234670e-06
3.277000e+04 4.233693e-06
3.277500e+04 4.232715e-06
3.278000e+04 4.231738e-06
3.278500e+04 4.230762e-06
3.279000e+04 4.229785e-06
3.279500e+04 4.228809e-06
3.280000e+04 4.227833e-06
3.280500e+04 4.226858e-06
3.281000e+04 4.225883e-06
3.281500e+04 4.224908e-06
3.282000e+04 4.223933e-06
3.282500e+04 4.222959e-06
3.283000e+04 4.221985e-06
3.283500e+04 4.221011e-06
3.284000e+04 4.220038e-06
3.284500e+04 4.219065e-06
3.285000e+04 4.218092e-06
3.285500e+04 4.217119e-06
3.286000e+04 4.216147e-06
3.286500e+04 4.215175e-06
3.287000e+04 4.214204e-06
3.287500e+04 4.213232e-06
3.288000e+04 4.212261e-06
3.288500e+04 4.211291e-06
3.289000e+04 4.210320e-06
3.289500e+04 4.209350e-06
3.290000e+04 4.208380e-06
3.290500e+04 4.207411e-06
3.291000e+04 4.206442e-06
3.291500e+04 4.205473e-06
3.292000e+04 4.204504e-06
3.292500e+04 4.203536e-06
3.293000e+04 4.202568e-06
3.293500e+04 4.201600e-06
3.294000e+04 4.200633e-06
3.294500e+04 4.199666e-06
3.295000e+04 4.198699e-06
3.295500e+04 4.197732e-06
3.296000e+04 4.196766e-06
3.296500e+04 4.195800e-06
3.297000e+04 4.194835e-06
3.297500e+04 4.193869e-06
3.298000e+04 4.192904e-06
3.298500e+04 4.191940e-06
3.299000e+04 4.190975e-06
3.299500e+04 4.190011e-06
3.300000e+04 4.189047e-06
3.300500e+04 4.188084e-06
3.301000e+04 4.187121e-06
3.301500e+04 4.186158e-06
3.302000e+04 4.185195e-06
3.302500e+04 4.184233e-06
3.303000e+04 4.183271e-06
3.303500e+04 4.182309e-06
3.304000e+04 4.181347e-06
3.304500e+04 4.180386e-06
3.305000e+04 4.179425e-06
3.305500e+04 4.178465e-06
3.306000e+04 4.177505e-06
3.306500e+04 4.176545e-06
3.307000e+04 4.175585e-06
3.307500e+04 4.174626e-06
3.308000e+04 4.173667e-06
3.308500e+04 4.172708e-06
3.309000e+04 4.171749e-06
3.309500e+04 4.170791e-06
3.310000e+04 4.169833e-06
3.310500e+04 4.168876e-06
3.311000e+04 4.167918e-06
3.311500e+04 4.166961e-06
3.312000e+04 4.166005e-06
3.312500e+04 4.165048e-06
3.313000e+04 4.164092e-06
3.313500e+04 4.163136e-06
3.314000e+04 4.162181e-06
3.314500e+04 4.161225e-06
3.315000e+04 4.160270e-06
3.315500e+04 4.159316e-06
3.316000e+04 4.158361e-06
3.316500e+04 4.157407e-06
3.317000e+04 4.156454e-06
3.317500e+04 4.155500e-06
3.318000e+04 4.154547e-06
3.318500e+04 4.153594e-06
3.319000e+04 4.152641e-06
3.319500e+04 4.151689e-06
3.320000e+04 4.150737e-06
3.320500e+04 4.149785e-06
3.321000e+04 4.148834e-06
3.321500e+04 4.147883e-06
3.322000e+04 4.146932e-06
3.322500e+04 4.145982e-06
3.323000e+04 4.145031e-06
3.323500e+04 4.144081e-06
3.324000e+04 4.143132e-06
3.324500e+04 4.142182e-06
3.325000e+04 4.141233e-06
3.325500e+04 4.140284e-06
3.326000e+04 4.139336e-06
3.326500e+04 4.138388e-06
3.327000e+04 4.137440e-06
3.327500e+04 4.136492e-06
3.328000e+04 4.135545e-06
3.328500e+04 4.134598e-06
3.329000e+04 4.133651e-06
3.329500e+04 4.132705e-06
3.330000e+04 4.131758e-06
3.330500e+04 4.130813e-06
3.331000e+04 4.129867e-06
3.331500e+04 4.128922e-06
3.332000e+04 4.127977e-06
3.332500e+04 4.127032e-06
3.333000e+04 4.126088e-06
3.333500e+04 4.125143e-06
3.334000e+04 4.124200e-06
3.334500e+04 4.123256e-06
3.335000e+04 4.122313e-06
3.335500e+04 4.121370e-06
3.336000e+04 4.120427e-06
3.336500e+04 4.119485e-06
3.337000e+04 4.118543e-06
3.337500e+04 4.117601e-06
3.338000e+04 4.116659e-06
3.338500e+04 4.115718e-06
3.339000e+04 4.114777e-06
3.339500e+04 4.113836e-06
3.340000e+04 4.112896e-06
3.340500e+04 4.111956e-06
3.341000e+04 4.111016e-06
3.341500e+04 4.110077e-06
3.342000e+04 4.109138e-06
3.342500e+04 4.108199e-06
3.343000e+04 4.107260e-06
3.343500e+04 4.106322e-06
3.344000e+04 4.105384e-06
3.344500e+04 4.104446e-06
3.345000e+04 4.103508e-06
3.345500e+04 4.102571e-06
3.346000e+04 4.101634e-06
3.346500e+04 4.100698e-06
3.347000e+04 4.099761e-06
3.347500e+04 4.098825e-06
3.348000e+04 4.097890e-06
3.348500e+04 4.096954e-06
3.349000e+04 4.096019e-06
3.349500e+04 4.095084e-06
3.350000e+04 4.094149e-06
3.350500e+04 4.093215e-06
3.351000e+04 4.092281e-06
3.351500e+04 4.091347e-06
3.352000e+04 4.090414e-06
3.352500e+04 4.089481e-06
3.353000e+04 4.088548e-06
3.353500e+04 4.087615e-06
3.354000e+04 4.086683e-06
3.354500e+04 4.085751e-06
3.355000e+04 4.084819e-06
3.355500e+04 4.083888e-06
3.356000e+04 4.082957e-06
3.356500e+04 4.082026e-06
3.357000e+04 4.081095e-06
3.357500e+04 4.080165e-06
3.358000e+04 4.079235e-06
3.358500e+04 4.078305e-06
3.359000e+04 4.077376e-06
3.359500e+04 4.076447e-06
3.360000e+04 4.075518e-06
3.360500e+04 4.074589e-06
3.361000e+04 4.073661e-06
3.361500e+04 4.072733e-06
3.362000e+04 4.071805e-06
3.362500e+04 4.070878e-06
3.363000e+04 4.069950e-06
3.363500e+04 4.069024e-06
3.364000e+04 4.068097e-06
3.364500e+04 4.067171e-06
3.365000e+04 4.066245e-06
3.365500e+04 4.065319e-06
3.366000e+04 4.064393e-06
3.366500e+04 4.063468e-06
3.367000e+04 4.062543e-06
3.367500e+04 4.061619e-06
3.368000e+04 4.060694e-06
3.368500e+04 4.059770e-06
3.369000e+04 4.058847e-06
3.369500e+04 4.057923e-06
3.370000e+04 4.057000e-06
3.370500e+04 4.056077e-06
3.371000e+04 4.055154e-06
3.371500e+04 4.054232e-06
3.372000e+04 4.053310e-06
3.372500e+04 4.052388e-06
3.373000e+04 4.051467e-06
3.373500e+04 4.050546e-06
3.374000e+04 4.049625e-06
3.374500e+04 4.048704e-06
3.375000e+04 4.047784e-06
3.375500e+04 4.046863e-06
3.376000e+04 4.045944e-06
3.376500e+04 4.045024e-06
3.377000e+04 4.044105e-06
3.377500e+04 4.043186e-06
3.378000e+04 4.042267e-06
3.378500e+04 4.041349e-06
3.379000e+04 4.040431e-06
3.379500e+04 4.039513e-06
3.380000e+04 4.038595e-06
3.380500e+04 4.037678e-06
3.381000e+04 4.036761e-06
3.381500e+04 4.035844e-06
3.382000e+04 4.034928e-06
3.382500e+04 4.034012e-06
3.383000e+04 4.033096e-06
3.383500e+04 4.032180e-06
3.384000e+04 4.031265e-06
3.384500e+04 4.030350e-06
3.385000e+04 4.029435e-06
3.385500e+04 4.028521e-06
3.386000e+04 4.027607e-06
3.386500e+04 4.026693e-06
3.387000e+04 4.025779e-06
3.387500e+04 4.024866e-06
3.388000e+04 4.023953e-06
3.388500e+04 4.023040e-06
3.389000e+04 4.022127e-06
3.389500e+04 4.021215e-06
3.390000e+04 4.020303e-06
3.390500e+04 4.019392e-06
3.391000e+04 4.018480e-06
3.391500e+04 4.017569e-06
3.392000e+04 4.016658e-06
3.392500e+04 4.015748e-06
3.393000e+04 4.014837e-06
3.393500e+04 4.013927e-06
3.394000e+04 4.013018e-06
3.394500e+04 4.012108e-06
3.395000e+04 4.011199e-06
3.395500e+04 4.010290e-06
3.396000e+04 4.009382e-06
3.396500e+04 4.008473e-06
3.397000e+04 4.007565e-06
3.397500e+04 4.006658e-06
3.398000e+04 4.005750e-06
3.398500e+04 4.004843e-06
3.399000e+04 4.003936e-06
3.399500e+04 4.003029e-06
3.400000e+04 4.002123e-06
3.400500e+04 4.001217e-06
3.401000e+04 4.000311e-06
3.401500e+04 3.999405e-06
3.402000e+04 3.998500e-06
3.402500e+04 3.997595e-06
3.403000e+04 3.996690e-06
3.403500e+04 3.995786e-06
3.404000e+04 3.994882e-06
3.404500e+04 3.993978e-06
3.405000e+04 3.993074e-06
3.405500e+04 3.992171e-06
3.406000e+04 3.991268e-06
3.406500e+04 3.990365e-06
3.407000e+04 3.989463e-06
3.407500e+04 3.988560e-06
3.408000e+04 3.987658e-06
3.408500e+04 3.986757e-06
3.409000e+04 3.985855e-06
3.409500e+04 3.984954e-06
3.410000e+04 3.984053e-06
3.410500e+04 3.983153e-06
3.411000e+04 3.982252e-06
3.411500e+04 3.981352e-06
3.412000e+04 3.980453e-06
3.412500e+04 3.979553e-06
3.413000e+04 3.978654e-06
3.413500e+04 3.977755e-06
3.414000e+04 3.976856e-06
3.414500e+04 3.975958e-06
3.415000e+04 3.975060e-06
3.415500e+04 3.974162e-06
3.416000e+04 3.973264e-06
3.416500e+04 3.972367e-06
3.417000e+04 3.971470e-06
3.417500e+04 3.970573e-06
3.418000e+04 3.969677e-06
3.418500e+04 3.968781e-06
3.419000e+04 3.967885e-06
3.419500e+04 3.966989e-06
3.420000e+04 3.966094e-06
3.420500e+04 3.965199e-06
3.421000e+04 3.964304e-06
3.421500e+04 3.963409e-06
3.422000e+04 3.962515e-06
3.422500e+04 3.961621e-06
3.423000e+04 3.960727e-06
3.423500e+04 3.959834e-06
3.424000e+04 3.958941e-06
3.424500e+04 3.958048e-06
3.425000e+04 3.957155e-06
3.425500e+04 3.956263e-06
3.426000e+04 3.955371e-06
3.426500e+04 3.954479e-06
3.427000e+04 3.953587e-06
3.427500e+04 3.952696e-06
3.428000e+04 3.951805e-06
3.428500e+04 3.950914e-06
3.429000e+04 3.950024e-06
3.429500e+04 3.949133e-06
3.430000e+04 3.948244e-06
3.430500e+04 3.947354e-06
3.431000e+04 3.946465e-06
3.431500e+04 3.945575e-06
3.432000e+04 3.944687e-06
3.432500e+04 3.943798e-06
3.433000e+04 3.942910e-06
3.433500e+04 3.942022e-06
3.434000e+04 3.941134e-06
3.434500e+04 3.940246e-06
3.435000e+04 3.939359e-06
3.435500e+04 3.938472e-06
3.436000e+04 3.937586e-06
3.436500e+04 3.936699e-06
3.437000e+04 3.935813e-06
3.437500e+04 3.934927e-06
3.438000e+04 3.934042e-06
3.438500e+04 3.933156e-06
3.439000e+04 3.932271e-06
3.439500e+04 3.931386e-06
3.440000e+04 3.930502e-06
3.440500e+04 3.929618e-06
3.441000e+04 3.928734e-06
3.441500e+04 3.927850e-06
3.442000e+04 3.926967e-06
3.442500e+04 3.926083e-06
3.443000e+04 3.925200e-06
3.443500e+04 3.924318e-06
3.444000e+04 3.923435e-06
3.444500e+04 3.922553e-06
3.445000e+04 3.921672e-06
3.445500e+04 3.920790e-06
3.446000e+04 3.919909e-06
3.446500e+04 3.919028e-06
3.447000e+04 3.918147e-06
3.447500e+04 3.917266e-06
3.448000e+04 3.916386e-06
3.448500e+04 3.915506e-06
3.449000e+04 3.914627e-06
3.449500e+04 3.913747e-06
3.450000e+04 3.912868e-06
3.450500e+04 3.911989e-06
3.451000e+04 3.911111e-06
3.451500e+04 3.910232e-06
3.452000e+04 3.909354e-06
3.452500e+04 3.908476e-06
3.453000e+04 3.907599e-06
3.453500e+04 3.906721e-06
3.454000e+04 3.905844e-06
3.454500e+04 3.904968e-06
3.455000e+04 3.904091e-06
3.455500e+04 3.903215e-06
3.456000e+04 3.902339e-06
3.456500e+04 3.901463e-06
3.457000e+04 3.900588e-06
3.457500e+04 3.899713e-06
3.458000e+04 3.898838e-06
3.458500e+04 3.897963e-06
3.459000e+04 3.897089e-06
3.459500e+04 3.896215e-06
3.460000e+04 3.895341e-06
3.460500e+04 3.894468e-06
3.461000e+04 3.893594e-06
3.461500e+04 3.892721e-06
3.462000e+04 3.891849e-06
3.462500e+04 3.890976e-06
3.463000e+04 3.890104e-06
3.463500e+04 3.889232e-06
3.464000e+04 3.888360e-06
3.464500e+04 3.887489e-06
3.465000e+04 3.886618e-06
3.465500e+04 3.885747e-06
3.466000e+04 3.884876e-06
3.466500e+04 3.884006e-06
3.467000e+04 3.883136e-06
3.467500e+04 3.882266e-06
3.468000e+04 3.881396e-06
3.468500e+04 3.880527e-06
3.469000e+04 3.879658e-06
3.469500e+04 3.878789e-06
3.470000e+04 3.877921e-06
3.470500e+04 3.877052e-06
3.471000e+04 3.876184e-06
3.471500e+04 3.875317e-06
3.472000e+04 3.874449e-06
3.472500e+04 3.873582e-06
3.473000e+04 3.872715e-06
3.473500e+04 3.871848e-06
3.474000e+04 3.870982e-06
3.474500e+04 3.870116e-06
3.475000e+04 3.869250e-06
3.475500e+04 3.868384e-06
3.476000e+04 3.867519e-06
3.476500e+04 3.866654e-06
3.477000e+04 3.865789e-06
3.477500e+04 3.864924e-06
3.478000e+04 3.864060e-06
3.478500e+04 3.863196e-06
3.479000e+04 3.862332e-06
3.479500e+04 3.861469e-06
3.480000e+04 3.860605e-06
3.480500e+04 3.859742e-06
3.481000e+04 3.858880e-06
3.481500e+04 3.858017e-06
3.482000e+04 3.857155e-06
3.482500e+04 3.856293e-06
3.483000e+04 3.855431e-06
3.483500e+04 3.854570e-06
3.484000e+04 3.853709e-06
3.484500e+04 3.852848e-06
3.485000e+04 3.851987e-06
3.485500e+04 3.851127e-06
3.486000e+04 3.850267e-06
3.486500e+04 3.849407e-06
3.487000e+04 3.848547e-06
3.487500e+04 3.847688e-06
3.488000e+04 3.846829e-06
3.488500e+04 3.845970e-06
3.489000e+04 3.845111e-06
3.489500e+04 3.844253e-06
3.490000e+04 3.843395e-06
3.490500e+04 3.842537e-06
3.491000e+04 3.841680e-06
3.491500e+04 3.840823e-06
3.492000e+04 3.839966e-06
3.492500e+04 3.839109e-06
3.493000e+04 3.838252e-06
3.493500e+04 3.837396e-06
3.494000e+04 3.836540e-06
3.494500e+04 3.835684e-06
3.495000e+04 3.834829e-06
3.495500e+04 3.833974e-06
3.496000e+04 3.833119e-06
3.496500e+04 3.832264e-06
3.497000e+04 3.831410e-06
3.497500e+04 3.830556e-06
3.498000e+04 3.829702e-06
3.498500e+04 3.828848e-06
3.499000e+04 3.827995e-06
3.499500e+04 3.827142e-06
3.500000e+04 3.826289e-06
3.500500e+04 3.825436e-06
3.501000e+04 3.824584e-06
3.501500e+04 3.823732e-06
3.502000e+04 3.822880e-06
3.502500e+04 3.822028e-06
3.503000e+04 3.821177e-06
3.503500e+04 3.820326e-06
3.504000e+04 3.819475e-06
3.504500e+04 3.818625e-06
3.505000e+04 3.817774e-06
3.505500e+04 3.816924e-06
3.506000e+04 3.816075e-06
3.506500e+04 3.815225e-06
3.507000e+04 3.814376e-06
3.507500e+04 3.813527e-06
3.508000e+04 3.812678e-06
3.508500e+04 3.811830e-06
3.509000e+04 3.810982e-06
3.509500e+04 3.810134e-06
3.510000e+04 3.809286e-06
3.510500e+04 3.808438e-06
3.511000e+04 3.807591e-06
3.511500e+04 3.806744e-06
3.512000e+04 3.805898e-06
3.512500e+04 3.805051e-06
3.513000e+04 3.804205e-06
3.513500e+04 3.803359e-06
3.514000e+04 3.802513e-06
3.514500e+04 3.801668e-06
3.515000e+04 3.800823e-06
3.515500e+04 3.799978e-06
3.516000e+04 3.799133e-06
3.516500e+04 3.798289e-06
3.517000e+04 3.797445e-06
3.517500e+04 3.796601e-06
3.518000e+04 3.795757e-06
3.518500e+04 3.794914e-06
3.519000e+04 3.794071e-06
3.519500e+04 3.793228e-06
3.520000e+04 3.792385e-06
3.520500e+04 3.791543e-06
3.521000e+04 3.790701e-06
3.521500e+04 3.789859e-06
3.522000e+04 3.789018e-06
3.522500e+04 3.788176e-06
3.523000e+04 3.787335e-06
3.523500e+04 3.786494e-06
3.524000e+04 3.785654e-06
3.524500e+04 3.784814e-06
3.525000e+04 3.783973e-06
3.525500e+04 3.783134e-06
3.526000e+04 3.782294e-06
3.526500e+04 3.781455e-06
3.527000e+04 3.780616e-06
3.527500e+04 3.779777e-06
3.528000e+04 3.778938e-06
3.528500e+04 3.778100e-06
3.529000e+04 3.777262e-06
3.529500e+04 3.776424e-06
3.530000e+04 3.775587e-06
3.530500e+04 3.774750e-06
3.531000e+04 3.773913e-06
3.531500e+04 3.773076e-06
3.532000e+04 3.772239e-06
3.532500e+04 3.771403e-06
3.533000e+04 3.770567e-06
3.533500e+04 3.769731e-06
3.534000e+04 3.768896e-06
3.534500e+04 3.768061e-06
3.535000e+04 3.767226e-06
3.535500e+04 3.766391e-06
3.536000e+04 3.765556e-06
3.536500e+04 3.764722e-06
3.537000e+04 3.763888e-06
3.537500e+04 3.763054e-06
3.538000e+04 3.762221e-06
3.538500e+04 3.761388e-06
3.539000e+04 3.760555e-06
3.539500e+04 3.759722e-06
3.540000e+04 3.758889e-06
3.540500e+04 3.758057e-06
3.541000e+04 3.757225e-06
3.541500e+04 3.756394e-06
3.542000e+04 3.755562e-06
3.542500e+04 3.754731e-06
3.543000e+04 3.753900e-06
3.543500e+04 3.753069e-06
3.544000e+04 3.752239e-06
3.544500e+04 3.751408e-06
3.545000e+04 3.750578e-06
3.545500e+04 3.749749e-06
3.546000e+04 3.748919e-06
3.546500e+04 3.748090e-06
3.547000e+04 3.747261e-06
3.547500e+04 3.746432e-06
3.548000e+04 3.745604e-06
3.548500e+04 3.744776e-06
3.549000e+04 3.743948e-06
3.549500e+04 3.743120e-06
3.550000e+04 3.742292e-06
3.550500e+04 3.741465e-06
3.551000e+04 3.740638e-06
3.551500e+04 3.739812e-06
3.552000e+04 3.738985e-06
3.552500e+04 3.738159e-06
3.553000e+04 3.737333e-06
3.553500e+04 3.736507e-06
3.554000e+04 3.735682e-06
3.554500e+04 3.734856e-06
3.555000e+04 3.734031e-06
3.555500e+04 3.733207e-06
3.556000e+04 3.732382e-06
3.556500e+04 3.731558e-06
3.557000e+04 3.730734e-06
3.557500e+04 3.729910e-06
3.558000e+04 3.729087e-06
3.558500e+04 3.728263e-06
3.559000e+04 3.727440e-06
3.559500e+04 3.726618e-06
3.560000e+04 3.725795e-06
3.560500e+04 3.724973e-06
3.561000e+04 3.724151e-06
3.561500e+04 3.723329e-06
3.562000e+04 3.722508e-06
3.562500e+04 3.721686e-06
3.563000e+04 3.720865e-06
3.563500e+04 3.720045e-06
3.564000e+04 3.719224e-06
3.564500e+04 3.718404e-06
3.565000e+04 3.717584e-06
3.565500e+04 3.716764e-06
3.566000e+04 3.715944e-06
3.566500e+04 3.715125e-06
3.567000e+04 3.714306e-06
3.567500e+04 3.713487e-06
3.568000e+04 3.712669e-06
3.568500e+04 3.711850e-06
3.569000e+04 3.711032e-06
3.569500e+04 3.710215e-06
3.570000e+04 3.709397e-06
3.570500e+04 3.708580e-06
3.571000e+04 3.707763e-06
3.571500e+04 3.706946e-06
3.572000e+04 3.706129e-06
3.572500e+04 3.705313e-06
3.573000e+04 3.704497e-06
3.573500e+04 3.703681e-06
3.574000e+04 3.702865e-06
3.574500e+04 3.702050e-06
3.575000e+04 3.701235e-06
3.575500e+04 3.700420e-06
3.576000e+04 3.699605e-06
3.576500e+04 3.698791e-06
3.577000e+04 3.697977e-06
3.577500e+04 3.697163e-06
3.578000e+04 3.696349e-06
3.578500e+04 3.695536e-06
3.579000e+04 3.694723e-06
3.579500e+04 3.693910e-06
3.580000e+04 3.693097e-06
3.580500e+04 3.692285e-06
3.581000e+04 3.691472e-06
3.581500e+04 3.690660e-06
3.582000e+04 3.689849e-06
3.582500e+04 3.689037e-06
3.583000e+04 3.688226e-06
3.583500e+04 3.687415e-06
3.584000e+04 3.686604e-06
3.584500e+04 3.685794e-06
3.585000e+04 3.684984e-06
3.585500e+04 3.684174e-06
3.586000e+04 3.683364e-06
3.586500e+04 3.682554e-06
3.587000e+04 3.681745e-06
3.587500e+04 3.680936e-06
3.588000e+04 3.680127e-06
3.588500e+04 3.679319e-06
3.589000e+04 3.678511e-06
3.589500e+04 3.677703e-06
3.590000e+04 3.676895e-06
3.590500e+04 3.676087e-06
3.591000e+04 3.675280e-06
3.591500e+04 3.674473e-06
3.592000e+04 3.673666e-06
3.592500e+04 3.672859e-06
3.593000e+04 3.672053e-06
3.593500e+04 3.671247e-06
3.594000e+04 3.670441e-06
3.594500e+04 3.669635e-06
3.595000e+04 3.668830e-06
3.595500e+04 3.668025e-06
3.596000e+04 3.667220e-06
3.596500e+04 3.666415e-06
3.597000e+04 3.665611e-06
3.597500e+04 3.664807e-06
3.598000e+04 3.664003e-06
3.598500e+04 3.663199e-06
3.599000e+04 3.662396e-06
3.599500e+04 3.661592e-06
3.600000e+04 3.660789e-06
3.600500e+04 3.659987e-06
3.601000e+04 3.659184e-06
3.601500e+04 3.658382e-06
3.602000e+04 3.657580e-06
3.602500e+04 3.656778e-06
3.603000e+04 3.655977e-06
3.603500e+04 3.655175e-06
3.604000e+04 3.654374e-06
3.604500e+04 3.653573e-06
3.605000e+04 3.652773e-06
3.605500e+04 3.651973e-06
3.606000e+04 3.651172e-06
3.606500e+04 3.650373e-06
3.607000e+04 3.649573e-06
3.607500e+04 3.648774e-06
3.608000e+04 3.647974e-06
3.608500e+04 3.647176e-06
3.609000e+04 3.646377e-06
3.609500e+04 3.645578e-06
3.610000e+04 3.644780e-06
3.610500e+04 3.643982e-06
3.611000e+04 3.643185e-06
3.611500e+04 3.642387e-06
3.612000e+04 3.641590e-06
3.612500e+04 3.640793e-06
3.613000e+04 3.639996e-06
3.613500e+04 3.639200e-06
3.614000e+04 3.638403e-06
3.614500e+04 3.637607e-06
3.615000e+04 3.636812e-06
3.615500e+04 3.636016e-06
3.616000e+04 3.635221e-06
3.616500e+04 3.634426e-06
3.617000e+04 3.633631e-06
3.617500e+04 3.632836e-06
3.618000e+04 3.632042e-06
3.618500e+04 3.631248e-06
3.619000e+04 3.630454e-06
3.619500e+04 3.629660e-06
3.620000e+04 3.628867e-06
3.620500e+04 3.628074e-06
3.621000e+04 3.627281e-06
3.621500e+04 3.626488e-06
3.622000e+04 3.625695e-06
3.622500e+04 3.624903e-06
3.623000e+04 3.624111e-06
3.623500e+04 3.623319e-06
3.624000e+04 3.622528e-06
3.624500e+04 3.621737e-06
3.625000e+04 3.620946e-06
3.625500e+04 3.620155e-06
3.626000e+04 3.619364e-06
3.626500e+04 3.618574e-06
3.627000e+04 3.617784e-06
3.627500e+04 3.616994e-06
3.628000e+04 3.616204e-06
3.628500e+04 3.615415e-06
3.629000e+04 3.614626e-06
3.629500e+04 3.613837e-06
3.630000e+04 3.613048e-06
3.630500e+04 3.612260e-06
3.631000e+04 3.611471e-06
3.631500e+04 3.610683e-06
3.632000e+04 3.609896e-06
3.632500e+04 3.609108e-06
3.633000e+04 3.608321e-06
3.633500e+04 3.607534e-06
3.634000e+04 3.606747e-06
3.634500e+04 3.605961e-06
3.635000e+04 3.605174e-06
3.635500e+04 3.604388e-06
3.636000e+04 3.603602e-06
3.636500e+04 3.602817e-06
3.637000e+04 3.602031e-06
3.637500e+04 3.601246e-06
3.638000e+04 3.600461e-06
3.638500e+04 3.599676e-06
3.639000e+04 3.598892e-06
3.639500e+04 3.598108e-06
3.640000e+04 3.597324e-06
3.640500e+04 3.596540e-06
3.641000e+04 3.595756e-06
3.641500e+04 3.594973e-06
3.642000e+04 3.594190e-06
3.642500e+04 3.593407e-06
3.643000e+04 3.592625e-06
3.643500e+04 3.591842e-06
3.644000e+04 3.591060e-06
3.644500e+04 3.590278e-06
3.645000e+04 3.589497e-06
3.645500e+04 3.588715e-06
3.646000e+04 3.587934e-06
3.646500e+04 3.587153e-06
3.647000e+04 3.586372e-06
3.647500e+04 3.585592e-06
3.648000e+04 3.584812e-06
3.648500e+04 3.584032e-06
3.649000e+04 3.583252e-06
3.649500e+04 3.582472e-06
3.650000e+04 3.581693e-06
3.650500e+04 3.580914e-06
3.651000e+04 3.580135e-06
3.651500e+04 3.579356e-06
3.652000e+04 3.578578e-06
3.652500e+04 3.577800e-06
3.653000e+04 3.577022e-06
3.653500e+04 3.576244e-06
3.654000e+04 3.575467e-06
3.654500e+04 3.574689e-06
3.655000e+04 3.573912e-06
3.655500e+04 3.573136e-06
3.656000e+04 3.572359e-06
3.656500e+04 3.571583e-06
3.657000e+04 3.570807e-06
3.657500e+04 3.570031e-06
3.658000e+04 3.569255e-06
3.658500e+04 3.568480e-06
3.659000e+04 3.567705e-06
3.659500e+04 3.566930e-06
3.660000e+04 3.566155e-06
3.660500e+04 3.565381e-06
3.661000e+04 3.564606e-06
3.661500e+04 3.563832e-06
3.662000e+04 3.563059e-06
3.662500e+04 3.562285e-06
3.663000e+04 3.561512e-06
3.663500e+04 3.560739e-06
3.664000e+04 3.559966e-06
3.664500e+04 3.559193e-06
3.665000e+04 3.558421e-06
3.665500e+04 3.557649e-06
3.666000e+04 3.556877e-06
3.666500e+04 3.556105e-06
3.667000e+04 3.555334e-06
3.667500e+04 3.554562e-06
3.668000e+04 3.553791e-06
3.668500e+04 3.553020e-06
3.669000e+04 3.552250e-06
3.669500e+04 3.551480e-06
3.670000e+04 3.550709e-06
3.670500e+04 3.549940e-06
3.671000e+04 3.549170e-06
3.671500e+04 3.548401e-06
3.672000e+04 3.547631e-06
3.672500e+04 3.546862e-06
3.673000e+04 3.546094e-06
3.673500e+04 3.545325e-06
3.674000e+04 3.544557e-06
3.674500e+04 3.543789e-06
3.675000e+04 3.543021e-06
3.675500e+04 3.542253e-06
3.676000e+04 3.541486e-06
3.676500e+04 3.540719e-06
3.677000e+04 3.539952e-06
3.677500e+04 3.539185e-06
3.678000e+04 3.538419e-06
3.678500e+04 3.537653e-06
3.679000e+04 3.536887e-06
3.679500e+04 3.536121e-06
3.680000e+04 3.535355e-06
3.680500e+04 3.534590e-06
3.681000e+04 3.533825e-06
3.681500e+04 3.533060e-06
3.682000e+04 3.532296e-06
3.682500e+04 3.531531e-06
3.683000e+04 3.530767e-06
3.683500e+04 3.530003e-06
3.684000e+04 3.529239e-06
3.684500e+04 3.528476e-06
3.685000e+04 3.527713e-06
3.685500e+04 3.526950e-06
3.686000e+04 3.526187e-06
3.686500e+04 3.525424e-06
3.687000e+04 3.524662e-06
3.687500e+04 3.523900e-06
3.688000e+04 3.523138e-06
3.688500e+04 3.522376e-06
3.689000e+04 3.521615e-06
3.689500e+04 3.520853e-06
3.690000e+04 3.520092e-06
3.690500e+04 3.519332e-06
3.691000e+04 3.518571e-06
3.691500e+04 3.517811e-06
3.692000e+04 3.517051e-06
3.692500e+04 3.516291e-06
3.693000e+04 3.515531e-06
3.693500e+04 3.514772e-06
3.694000e+04 3.514013e-06
3.694500e+04 3.513254e-06
3.695000e+04 3.512495e-06
3.695500e+04 3.511736e-06
3.696000e+04 3.510978e-06
3.696500e+04 3.510220e-06
3.697000e+04 3.509462e-06
3.697500e+04 3.508705e-06
3.698000e+04 3.507947e-06
3.698500e+04 3.507190e-06
3.699000e+04 3.506433e-06
3.699500e+04 3.505676e-06
3.700000e+04 3.504920e-06
3.700500e+04 3.504164e-06
3.701000e+04 3.503407e-06
3.701500e+04 3.502652e-06
3.702000e+04 3.501896e-06
3.702500e+04 3.501141e-06
3.703000e+04 3.500386e-06
3.703500e+04 3.499631e-06
3.704000e+04 3.498876e-06
3.704500e+04 3.498121e-06
3.705000e+04 3.497367e-06
3.705500e+04 3.496613e-06
3.706000e+04 3.495859e-06
3.706500e+04 3.495106e-06
3.707000e+04 3.494352e-06
3.707500e+04 3.493599e-06
3.708000e+04 3.492846e-06
3.708500e+04 3.492094e-06
3.709000e+04 3.491341e-06
3.709500e+04 3.490589e-06
3.710000e+04 3.489837e-06
3.710500e+04 3.489085e-06
3.711000e+04 3.488333e-06
3.711500e+04 3.487582e-06
3.712000e+04 3.486831e-06
3.712500e+04 3.486080e-06
3.713000e+04 3.485329e-06
3.713500e+04 3.484579e-06
3.714000e+04 3.483829e-06
3.714500e+04 3.483079e-06
3.715000e+04 3.482329e-06
3.715500e+04 3.481579e-06
3.716000e+04 3.480830e-06
3.716500e+04 3.480081e-06
3.717000e+04 3.479332e-06
3.717500e+04 3.478583e-06
3.718000e+04 3.477835e-06
3.718500e+04 3.477086e-06
3.719000e+04 3.476338e-06
3.719500e+04 3.475590e-06
3.720000e+04 3.474843e-06
3.720500e+04 3.474096e-06
3.721000e+04 3.473348e-06
3.721500e+04 3.472601e-06
3.722000e+04 3.471855e-06
3.722500e+04 3.471108e-06
3.723000e+04 3.470362e-06
3.723500e+04 3.469616e-06
3.724000e+04 3.468870e-06
3.724500e+04 3.468125e-06
3.725000e+04 3.467379e-06
3.725500e+04 3.466634e-06
3.726000e+04 3.465889e-06
3.726500e+04 3.465144e-06
3.727000e+04 3.464400e-06
3.727500e+04 3.463656e-06
3.728000e+04 3.462911e-06
3.728500e+04 3.462168e-06
3.729000e+04 3.461424e-06
3.729500e+04 3.460681e-06
3.730000e+04 3.459937e-06
3.730500e+04 3.459194e-06
3.731000e+04 3.458452e-06
3.731500e+04 3.457709e-06
3.732000e+04 3.456967e-06
3.732500e+04 3.456225e-06
3.733000e+04 3.455483e-06
3.733500e+04 3.454741e-06
3.734000e+04 3.454000e-06
3.734500e+04 3.453259e-06
3.735000e+04 3.452518e-06
3.735500e+04 3.451777e-06
3.736000e+04 3.451036e-06
3.736500e+04 3.450296e-06
3.737000e+04 3.449556e-06
3.737500e+04 3.448816e-06
3.738000e+04 3.448076e-06
3.738500e+04 3.447337e-06
3.739000e+04 3.446598e-06
3.739500e+04 3.445859e-06
3.740000e+04 3.445120e-06
3.740500e+04 3.444381e-06
3.741000e+04 3.443643e-06
3.741500e+04 3.442905e-06
3.742000e+04 3.442167e-06
3.742500e+04 3.441429e-06
3.743000e+04 3.440692e-06
3.743500e+04 3.439954e-06
3.744000e+04 3.439217e-06
3.744500e+04 3.438480e-06
3.745000e+04 3.437744e-06
3.745500e+04 3.437007e-06
3.746000e+04 3.436271e-06
3.746500e+04 3.435535e-06
3.747000e+04 3.434799e-06
3.747500e+04 3.434064e-06
3.748000e+04 3.433329e-06
3.748500e+04 3.432593e-06
3.749000e+04 3.431859e-06
3.749500e+04 3.431124e-06
3.750000e+04 3.430389e-06
3.750500e+04 3.429655e-06
3.751000e+04 3.428921e-06
3.751500e+04 3.428187e-06
3.752000e+04 3.427454e-06
3.752500e+04 3.426720e-06
3.753000e+04 3.425987e-06
3.753500e+04 3.425254e-06
3.754000e+04 3.424522e-06
3.754500e+04 3.423789e-06
3.755000e+04 3.423057e-06
3.755500e+04 3.422325e-06
3.756000e+04 3.421593e-06
3.756500e+04 3.420861e-06
3.757000e+04 3.420130e-06
3.757500e+04 3.419398e-06
3.758000e+04 3.418667e-06
3.758500e+04 3.417937e-06
3.759000e+04 3.417206e-06
3.759500e+04 3.416476e-06
3.760000e+04 3.415746e-06
3.760500e+04 3.415016e-06
3.761000e+04 3.414286e-06
3.761500e+04 3.413556e-06
3.762000e+04 3.412827e-06
3.762500e+04 3.412098e-06
3.763000e+04 3.411369e-06
3.763500e+04 3.410641e-06
3.764000e+04 3.409912e-06
3.764500e+04 3.409184e-06
3.765000e+04 3.408456e-06
3.765500e+04 3.407728e-06
3.766000e+04 3.407001e-06
3.766500e+04 3.406273e-06
3.767000e+04 3.405546e-06
3.767500e+04 3.404819e-06
3.768000e+04 3.404092e-06
3.768500e+04 3.403366e-06
3.769000e+04 3.402640e-06
3.769500e+04 3.401914e-06
3.770000e+04 3.401188e-06
3.770500e+04 3.400462e-06
3.771000e+04 3.399737e-06
3.771500e+04 3.399011e-06
3.772000e+04 3.398286e-06
3.772500e+04 3.397562e-06
3.773000e+04 3.396837e-06
3.773500e+04 3.396113e-06
3.774000e+04 3.395389e-06
3.774500e+04 3.394665e-06
3.775000e+04 3.393941e-06
3.775500e+04 3.393217e-06
3.776000e+04 3.392494e-06
3.776500e+04 3.391771e-06
3.777000e+04 3.391048e-06
3.777500e+04 3.390325e-06
3.778000e+04 3.389603e-06
3.778500e+04 3.388881e-06
3.779000e+04 3.388159e-06
3.779500e+04 3.387437e-06
3.780000e+04 3.386715e-06
3.780500e+04 3.385994e-06
3.781000e+04 3.385273e-06
3.781500e+04 3.384552e-06
3.782000e+04 3.383831e-06
3.782500e+04 3.383110e-06
3.783000e+04 3.382390e-06
3.783500e+04 3.381670e-06
3.784000e+04 3.380950e-06
3.784500e+04 3.380230e-06
3.785000e+04 3.379511e-06
3.785500e+04 3.378792e-06
3.786000e+04 3.378073e-06
3.786500e+04 3.377354e-06
3.787000e+04 3.376635e-06
3.787500e+04 3.375917e-06
3.788000e+04 3.375198e-06
3.788500e+04 3.374480e-06
3.789000e+04 3.373763e-06
3.789500e+04 3.373045e-06
3.790000e+04 3.372328e-06
3.790500e+04 3.371610e-06
3.791000e+04 3.370894e-06
3.791500e+04 3.370177e-06
3.792000e+04 3.369460e-06
3.792500e+04 3.368744e-06
3.793000e+04 3.368028e-06
3.793500e+04 3.367312e-06
3.794000e+04 3.366596e-06
3.794500e+04 3.365881e-06
3.795000e+04 3.365165e-06
3.795500e+04 3.364450e-06
3.796000e+04 3.363735e-06
3.796500e+04 3.363021e-06
3.797000e+04 3.362306e-06
3.797500e+04 3.361592e-06
3.798000e+04 3.360878e-06
3.798500e+04 3.360164e-06
3.799000e+04 3.359451e-06
3.799500e+04 3.358737e-06
3.800000e+04 3.358024e-06
3.800500e+04 3.357311e-06
3.801000e+04 3.356598e-06
3.801500e+04 3.355886e-06
3.802000e+04 3.355174e-06
3.802500e+04 3.354461e-06
3.803000e+04 3.353749e-06
3.803500e+04 3.353038e-06
3.804000e+04 3.352326e-06
3.804500e+04 3.351615e-06
3.805000e+04 3.350904e-06
3.805500e+04 3.350193e-06
3.806000e+04 3.349482e-06
3.806500e+04 3.348772e-06
3.807000e+04 3.348062e-06
3.807500e+04 3.347351e-06
3.808000e+04 3.346642e-06
3.808500e+04 3.345932e-06
3.809000e+04 3.345223e-06
3.809500e+04 3.344513e-06
3.810000e+04 3.343804e-06
3.810500e+04 3.343096e-06
3.811000e+04 3.342387e-06
3.811500e+04 3.341679e-06
3.812000e+04 3.340970e-06
3.812500e+04 3.340262e-06
3.813000e+04 3.339555e-06
3.813500e+04 3.338847e-06
3.814000e+04 3.338140e-06
3.814500e+04 3.337433e-06
3.815000e+04 3.336726e-06
3.815500e+04 3.336019e-06
3.816000e+04 3.335312e-06
3.816500e+04 3.334606e-06
3.817000e+04 3.333900e-06
3.817500e+04 3.333194e-06
3.818000e+04 3.332488e-06
3.818500e+04 3.331783e-06
3.819000e+04 3.331077e-06
3.819500e+04 3.330372e-06
3.820000e+04 3.329667e-06
3.820500e+04 3.328963e-06
3.821000e+04 3.328258e-06
3.821500e+04 3.327554e-06
3.822000e+04 3.326850e-06
3.822500e+04 3.326146e-06
3.823000e+04 3.325443e-06
3.823500e+04 3.324739e-06
3.824000e+04 3.324036e-06
3.824500e+04 3.323333e-06
3.825000e+04 3.322630e-06
3.825500e+04 3.321927e-06
3.826000e+04 3.321225e-06
3.826500e+04 3.320523e-06
3.827000e+04 3.319821e-06
3.827500e+04 3.319119e-06
3.828000e+04 3.318417e-06
3.828500e+04 3.317716e-06
3.829000e+04 3.317015e-06
3.829500e+04 3.316314e-06
3.830000e+04 3.315613e-06
3.830500e+04 3.314913e-06
3.831000e+04 3.314212e-06
3.831500e+04 3.313512e-06
3.832000e+04 3.312812e-06
3.832500e+04 3.312112e-06
3.833000e+04 3.311413e-06
3.833500e+04 3.310713e-06
3.834000e+04 3.310014e-06
3.834500e+04 3.309315e-06
3.835000e+04 3.308617e-06
3.835500e+04 3.307918e-06
3.836000e+04 3.307220e-06
3.836500e+04 3.306522e-06
3.837000e+04 3.305824e-06
3.837500e+04 3.305126e-06
3.838000e+04 3.304429e-06
3.838500e+04 3.303731e-06
3.839000e+04 3.303034e-06
3.839500e+04 3.302337e-06
3.840000e+04 3.301641e-06
3.840500e+04 3.300944e-06
3.841000e+04 3.300248e-06
3.841500e+04 3.299552e-06
3.842000e+04 3.298856e-06
3.842500e+04 3.298160e-06
3.843000e+04 3.297465e-06
3.843500e+04 3.296769e-06
3.844000e+04 3.296074e-06
3.844500e+04 3.295380e-06
3.845000e+04 3.294685e-06
3.845500e+04 3.293990e-06
3.846000e+04 3.293296e-06
3.846500e+04 3.292602e-06
3.847000e+04 3.291908e-06
3.847500e+04 3.291215e-06
3.848000e+04 3.290521e-06
3.848500e+04 3.289828e-06
3.849000e+04 3.289135e-06
3.849500e+04 3.288442e-06
3.850000e+04 3.287749e-06
3.850500e+04 3.287057e-06
3.851000e+04 3.286365e-06
3.851500e+04 3.285673e-06
3.852000e+04 3.284981e-06
3.852500e+04 3.284289e-06
3.853000e+04 3.283598e-06
3.853500e+04 3.282907e-06
3.854000e+04 3.282216e-06
3.854500e+04 3.281525e-06
3.855000e+04 3.280834e-06
3.855500e+04 3.280144e-06
3.856000e+04 3.279453e-06
3.856500e+04 3.278763e-06
3.857000e+04 3.278074e-06
3.857500e+04 3.277384e-06
3.858000e+04 3.276695e-06
3.858500e+04 3.276005e-06
3.859000e+04 3.275316e-06
3.859500e+04 3.274627e-06
3.860000e+04 3.273939e-06
3.860500e+04 3.273250e-06
3.861000e+04 3.272562e-06
3.861500e+04 3.271874e-06
3.862000e+04 3.271186e-06
3.862500e+04 3.270499e-06
3.863000e+04 3.269811e-06
3.863500e+04 3.269124e-06
3.864000e+04 3.268437e-06
3.864500e+04 3.267750e-06
3.865000e+04 3.267064e-06
3.865500e+04 3.266377e-06
3.866000e+04 3.265691e-06
3.866500e+04 3.265005e-06
3.867000e+04 3.264319e-06
3.867500e+04 3.263634e-06
3.868000e+04 3.262948e-06
3.868500e+04 3.262263e-06
3.869000e+04 3.261578e-06
3.869500e+04 3.260893e-06
3.870000e+04 3.260209e-06
3.870500e+04 3.259524e-06
3.871000e+04 3.258840e-06
3.871500e+04 3.258156e-06
3.872000e+04 3.257472e-06
3.872500e+04 3.256788e-06
3.873000e+04 3.256105e-06
3.873500e+04 3.255422e-06
3.874000e+04 3.254739e-06
3.874500e+04 3.254056e-06
3.875000e+04 3.253373e-06
3.875500e+04 3.252691e-06
3.876000e+04 3.252009e-06
3.876500e+04 3.251327e-06
3.877000e+04 3.250645e-06
3.877500e+04 3.249963e-06
3.878000e+04 3.249282e-06
3.878500e+04 3.248600e-06
3.879000e+04 3.247919e-06
3.879500e+04 3.247238e-06
3.880000e+04 3.246558e-06
3.880500e+04 3.245877e-06
3.881000e+04 3.245197e-06
3.881500e+04 3.244517e-06
3.882000e+04 3.243837e-06
3.882500e+04 3.243157e-06
3.883000e+04 3.242478e-06
3.883500e+04 3.241799e-06
3.884000e+04 3.241120e-06
3.884500e+04 3.240441e-06
3.885000e+04 3.239762e-06
3.885500e+04 3.239084e-06
3.886000e+04 3.238405e-06
3.886500e+04 3.237727e-06
3.887000e+04 3.237049e-06
3.887500e+04 3.236372e-06
3.888000e+04 3.235694e-06
3.888500e+04 3.235017e-06
3.889000e+04 3.234340e-06
3.889500e+04 3.233663e-06
3.890000e+04 3.232986e-06
3.890500e+04 3.232310e-06
3.891000e+04 3.231633e-06
3.891500e+04 3.230957e-06
3.892000e+04 3.230281e-06
3.892500e+04 3.229605e-06
3.893000e+04 3.228930e-06
3.893500e+04 3.228255e-06
3.894000e+04 3.227579e-06
3.894500e+04 3.226905e-06
3.895000e+04 3.226230e-06
3.895500e+04 3.225555e-06
3.896000e+04 3.224881e-06
3.896500e+04 3.224207e-06
3.897000e+04 3.223533e-06
3.897500e+04 3.222859e-06
3.898000e+04 3.222185e-06
3.898500e+04 3.221512e-06
3.899000e+04 3.220839e-06
3.899500e+04 3.220166e-06
3.900000e+04 3.219493e-06
3.900500e+04 3.218820e-06
3.901000e+04 3.218148e-06
3.901500e+04 3.217476e-06
3.902000e+04 3.216804e-06
3.902500e+04 3.216132e-06
3.903000e+04 3.215460e-06
3.903500e+04 3.214789e-06
3.904000e+04 3.214118e-06
3.904500e+04 3.213446e-06
3.905000e+04 3.212776e-06
3.905500e+04 3.212105e-06
3.906000e+04 3.211434e-06
3.906500e+04 3.210764e-06
3.907000e+04 3.210094e-06
3.907500e+04 3.209424e-06
3.908000e+04 3.208755e-06
3.908500e+04 3.208085e-06
3.909000e+04 3.207416e-06
3.909500e+04 3.206747e-06
3.910000e+04 3.206078e-06
3.910500e+04 3.205409e-06
3.911000e+04 3.204740e-06
3.911500e+04 3.204072e-06
3.912000e+04 3.203404e-06
3.912500e+04 3.202736e-06
3.913000e+04 3.202068e-06
3.913500e+04 3.201401e-06
3.914000e+04 3.200733e-06
3.914500e+04 3.200066e-06
3.915000e+04 3.199399e-06
3.915500e+04 3.198732e-06
3.916000e+04 3.198066e-06
3.916500e+04 3.197399e-06
3.917000e+04 3.196733e-06
3.917500e+04 3.196067e-06
3.918000e+04 3.195401e-06
3.918500e+04 3.194736e-06
3.919000e+04 3.194070e-06
3.919500e+04 3.193405e-06
3.920000e+04 3.192740e-06
3.920500e+04 3.192075e-06
3.921000e+04 3.191410e-06
3.921500e+04 3.190746e-06
3.922000e+04 3.190082e-06
3.922500e+04 3.189417e-06
3.923000e+04 3.188754e-06
3.923500e+04 3.188090e-06
3.924000e+04 3.187426e-06
3.924500e+04 3.186763e-06
3.925000e+04 3.186100e-06
3.925500e+04 3.185437e-06
3.926000e+04 3.184774e-06
3.926500e+04 3.184112e-06
3.927000e+04 3.183449e-06
3.927500e+04 3.182787e-06
3.928000e+04 3.182125e-06
3.928500e+04 3.181463e-06
3.929000e+04 3.180802e-06
3.929500e+04 3.180140e-06
3.930000e+04 3.179479e-06
3.930500e+04 3.178818e-06
3.931000e+04 3.178157e-06
3.931500e+04 3.177496e-06
3.932000e+04 3.176836e-06
3.932500e+04 3.176176e-06
3.933000e+04 3.175516e-06
3.933500e+04 3.174856e-06
3.934000e+04 3.174196e-06
3.934500e+04 3.173536e-06
3.935000e+04 3.172877e-06
3.935500e+04 3.172218e-06
3.936000e+04 3.171559e-06
3.936500e+04 3.170900e-06
3.937000e+04 3.170242e-06
3.937500e+04 3.169583e-06
3.938000e+04 3.168925e-06
3.938500e+04 3.168267e-06
3.939000e+04 3.167609e-06
3.939500e+04 3.166952e-06
3.940000e+04 3.166294e-06
3.940500e+04 3.165637e-06
3.941000e+04 3.164980e-06
3.941500e+04 3.164323e-06
3.942000e+04 3.163666e-06
3.942500e+04 3.163010e-06
3.943000e+04 3.162354e-06
3.943500e+04 3.161698e-06
3.944000e+04 3.161042e-06
3.944500e+04 3.160386e-06
3.945000e+04 3.159730e-06
3.945500e+04 3.159075e-06
3.946000e+04 3.158420e-06
3.946500e+04 3.157765e-06
3.947000e+04 3.157110e-06
3.947500e+04 3.156456e-06
3.948000e+04 3.155801e-06
3.948500e+04 3.155147e-06
3.949000e+04 3.154493e-06
3.949500e+04 3.153839e-06
3.950000e+04 3.153185e-06
3.950500e+04 3.152532e-06
3.951000e+04 3.151879e-06
3.951500e+04 3.151226e-06
3.952000e+04 3.150573e-06
3.952500e+04 3.149920e-06
3.953000e+04 3.149268e-06
3.953500e+04 3.148615e-06
3.954000e+04 3.147963e-06
3.954500e+04 3.147311e-06
3.955000e+04 3.146659e-06
3.955500e+04 3.146008e-06
3.956000e+04 3.145356e-06
3.956500e+04 3.144705e-06
3.957000e+04 3.144054e-06
3.957500e+04 3.143403e-06
3.958000e+04 3.142753e-06
3.958500e+04 3.142102e-06
3.959000e+04 3.141452e-06
3.959500e+04 3.140802e-06
3.960000e+04 3.140152e-06
3.960500e+04 3.139502e-06
3.961000e+04 3.138853e-06
3.961500e+04 3.138203e-06
3.962000e+04 3.137554e-06
3.962500e+04 3.136905e-06
3.963000e+04 3.136256e-06
3.963500e+04 3.135608e-06
3.964000e+04 3.134959e-06
3.964500e+04 3.134311e-06
3.965000e+04 3.133663e-06
3.965500e+04 3.133015e-06
3.966000e+04 3.132368e-06
3.966500e+04 3.131720e-06
3.967000e+04 3.131073e-06
3.967500e+04 3.130426e-06
3.968000e+04 3.129779e-06
3.968500e+04 3.129132e-06
3.969000e+04 3.128486e-06
3.969500e+04 3.127839e-06
3.970000e+04 3.127193e-06
3.970500e+04 3.126547e-06
3.971000e+04 3.125901e-06
3.971500e+04 3.125256e-06
3.972000e+04 3.124610e-06
3.972500e+04 3.123965e-06
3.973000e+04 3.123320e-06
3.973500e+04 3.122675e-06
3.974000e+04 3.122030e-06
3.974500e+04 3.121386e-06
3.975000e+04 3.120742e-06
3.975500e+04 3.120098e-06
3.976000e+04 3.119454e-06
3.976500e+04 3.118810e-06
3.977000e+04 3.118166e-06
3.977500e+04 3.117523e-06
3.978000e+04 3.116880e-06
3.978500e+04 3.116237e-06
3.979000e+04 3.115594e-06
3.979500e+04 3.114951e-06
3.980000e+04 3.114309e-06
3.980500e+04 3.113666e-06
3.981000e+04 3.113024e-06
3.981500e+04 3.112382e-06
3.982000e+04 3.111741e-06
3.982500e+04 3.111099e-06
3.983000e+04 3.110458e-06
3.983500e+04 3.109816e-06
3.984000e+04 3.109175e-06
3.984500e+04 3.108535e-06
3.985000e+04 3.107894e-06
3.985500e+04 3.107254e-06
3.986000e+04 3.106613e-06
3.986500e+04 3.105973e-06
3.987000e+04 3.105333e-06
3.987500e+04 3.104694e-06
3.988000e+04 3.104054e-06
3.988500e+04 3.103415e-06
3.989000e+04 3.102776e-06
3.989500e+04 3.102137e-06
3.990000e+04 3.101498e-06
3.990500e+04 3.100859e-06
3.991000e+04 3.100221e-06
3.991500e+04 3.099582e-06
3.992000e+04 3.098944e-06
3.992500e+04 3.098307e-06
3.993000e+04 3.097669e-06
3.993500e+04 3.097031e-06
3.994000e+04 3.096394e-06
3.994500e+04 3.095757e-06
3.995000e+04 3.095120e-06
3.995500e+04 3.094483e-06
3.996000e+04 3.093846e-06
3.996500e+04 3.093210e-06
3.997000e+04 3.092574e-06
3.997500e+04 3.091938e-06
3.998000e+04 3.091302e-06
3.998500e+04 3.090666e-06
3.999000e+04 3.090031e-06
3.999500e+04 3.089395e-06
4.000000e+04 3.088760e-06
4.000500e+04 3.088125e-06
4.001000e+04 3.087490e-06
4.001500e+04 3.086856e-06
4.002000e+04 3.086221e-06
4.002500e+04 3.085587e-06
4.003000e+04 3.084953e-06
4.003500e+04 3.084319e-06
4.004000e+04 3.083686e-06
4.004500e+04 3.083052e-06
4.005000e+04 3.082419e-06
4.005500e+04 3.081786e-06
4.006000e+04 3.081153e-06
4.006500e+04 3.080520e-06
4.007000e+04 3.079887e-06
4.007500e+04 3.079255e-06
4.008000e+04 3.078622e-06
4.008500e+04 3.077990e-06
4.009000e+04 3.077358e-06
4.009500e+04 3.076727e-06
4.010000e+04 3.076095e-06
4.010500e+04 3.075464e-06
4.011000e+04 3.074833e-06
4.011500e+04 3.074202e-06
4.012000e+04 3.073571e-06
4.012500e+04 3.072940e-06
4.013000e+04 3.072310e-06
4.013500e+04 3.071680e-06
4.014000e+04 3.071050e-06
4.014500e+04 3.070420e-06
4.015000e+04 3.069790e-06
4.015500e+04 3.069160e-06
4.016000e+04 3.068531e-06
4.016500e+04 3.067902e-06
4.017000e+04 3.067273e-06
4.017500e+04 3.066644e-06
4.018000e+04 3.066015e-06
4.018500e+04 3.065387e-06
4.019000e+04 3.064759e-06
4.019500e+04 3.064130e-06
4.020000e+04 3.063503e-06
4.020500e+04 3.062875e-06
4.021000e+04 3.062247e-06
4.021500e+04 3.061620e-06
4.022000e+04 3.060993e-06
4.022500e+04 3.060366e-06
4.023000e+04 3.059739e-06
4.023500e+04 3.059112e-06
4.024000e+04 3.058486e-06
4.024500e+04 3.057859e-06
4.025000e+04 3.057233e-06
4.025500e+04 3.056607e-06
4.026000e+04 3.055981e-06
4.026500e+04 3.055356e-06
4.027000e+04 3.054730e-06
4.027500e+04 3.054105e-06
4.028000e+04 3.053480e-06
4.028500e+04 3.052855e-06
4.029000e+04 3.052230e-06
4.029500e+04 3.051606e-06
4.030000e+04 3.050982e-06
4.030500e+04 3.050357e-06
4.031000e+04 3.049733e-06
4.031500e+04 3.049110e-06
4.032000e+04 3.048486e-06
4.032500e+04 3.047862e-06
4.033000e+04 3.047239e-06
4.033500e+04 3.046616e-06
4.034000e+04 3.045993e-06
4.034500e+04 3.045370e-06
4.035000e+04 3.044748e-06
4.035500e+04 3.044125e-06
4.036000e+04 3.043503e-06
4.036500e+04 3.042881e-06
4.037000e+04 3.042259e-06
4.037500e+04 3.041638e-06
4.038000e+04 3.041016e-06
4.038500e+04 3.040395e-06
4.039000e+04 3.039774e-06
4.039500e+04 3.039153e-06
4.040000e+04 3.038532e-06
4.040500e+04 3.037911e-06
4.041000e+04 3.037291e-06
4.041500e+04 3.036670e-06
4.042000e+04 3.036050e-06
4.042500e+04 3.035430e-06
4.043000e+04 3.034811e-06
4.043500e+04 3.034191e-06
4.044000e+04 3.033572e-06
4.044500e+04 3.032952e-06
4.045000e+04 3.032333e-06
4.045500e+04 3.031715e-06
4.046000e+04 3.031096e-06
4.046500e+04 3.030477e-06
4.047000e+04 3.029859e-06
4.047500e+04 3.029241e-06
4.048000e+04 3.028623e-06
4.048500e+04 3.028005e-06
4.049000e+04 3.027387e-06
4.049500e+04 3.026770e-06
4.050000e+04 3.026153e-06
4.050500e+04 3.025536e-06
4.051000e+04 3.024919e-06
4.051500e+04 3.024302e-06
4.052000e+04 3.023685e-06
4.052500e+04 3.023069e-06
4.053000e+04 3.022453e-06
4.053500e+04 3.021837e-06
4.054000e+04 3.021221e-06
4.054500e+04 3.020605e-06
4.055000e+04 3.019989e-06
4.055500e+04 3.019374e-06
4.056000e+04 3.018759e-06
4.056500e+04 3.018144e-06
4.057000e+04 3.017529e-06
4.057500e+04 3.016914e-06
4.058000e+04 3.016300e-06
4.058500e+04 3.015686e-06
4.059000e+04 3.015072e-06
4.059500e+04 3.014458e-06
4.060000e+04 3.013844e-06
4.060500e+04 3.013230e-06
4.061000e+04 3.012617e-06
4.061500e+04 3.012003e-06
4.062000e+04 3.011390e-06
4.062500e+04 3.010777e-06
4.063000e+04 3.010165e-06
4.063500e+04 3.009552e-06
4.064000e+04 3.008940e-06
4.064500e+04 3.008328e-06
4.065000e+04 3.007716e-06
4.065500e+04 3.007104e-06
4.066000e+04 3.006492e-06
4.066500e+04 3.005880e-06
4.067000e+04 3.005269e-06
4.067500e+04 3.004658e-06
4.068000e+04 3.004047e-06
4.068500e+04 3.003436e-06
4.069000e+04 3.002825e-06
4.069500e+04 3.002215e-06
4.070000e+04 3.001605e-06
4.070500e+04 3.000995e-06
4.071000e+04 3.000385e-06
4.071500e+04 2.999775e-06
4.072000e+04 2.999165e-06
4.072500e+04 2.998556e-06
4.073000e+04 2.997946e-06
4.073500e+04 2.997337e-06
4.074000e+04 2.996728e-06
4.074500e+04 2.996120e-06
4.075000e+04 2.995511e-06
4.075500e+04 2.994903e-06
4.076000e+04 2.994294e-06
4.076500e+04 2.993686e-06
4.077000e+04 2.993078e-06
4.077500e+04 2.992471e-06
4.078000e+04 2.991863e-06
4.078500e+04 2.991256e-06
4.079000e+04 2.990649e-06
4.079500e+04 2.990042e-06
4.080000e+04 2.989435e-06
4.080500e+04 2.988828e-06
4.081000e+04 2.988222e-06
4.081500e+04 2.987615e-06
4.082000e+04 2.987009e-06
4.082500e+04 2.986403e-06
4.083000e+04 2.985797e-06
4.083500e+04 2.985192e-06
4.084000e+04 2.984586e-06
4.084500e+04 2.983981e-06
4.085000e+04 2.983376e-06
4.085500e+04 2.982771e-06
4.086000e+04 2.982166e-06
4.086500e+04 2.981561e-06
4.087000e+04 2.980957e-06
4.087500e+04 2.980353e-06
4.088000e+04 2.979748e-06
4.088500e+04 2.979144e-06
4.089000e+04 2.978541e-06
4.089500e+04 2.977937e-06
4.090000e+04 2.977334e-06
4.090500e+04 2.976730e-06
4.091000e+04 2.976127e-06
4.091500e+04 2.975524e-06
4.092000e+04 2.974922e-06
4.092500e+04 2.974319e-06
4.093000e+04 2.973717e-06
4.093500e+04 2.973114e-06
4.094000e+04 2.972512e-06
4.094500e+04 2.971911e-06
4.095000e+04 2.971309e-06
4.095500e+04 2.970707e-06
4.096000e+04 2.970106e-06
4.096500e+04 2.969505e-06
4.097000e+04 2.968904e-06
4.097500e+04 2.968303e-06
4.098000e+04 2.967702e-06
4.098500e+04 2.967101e-06
4.099000e+04 2.966501e-06
4.099500e+04 2.965901e-06
4.100000e+04 2.965301e-06
4.100500e+04 2.964701e-06
4.101000e+04 2.964101e-06
4.101500e+04 2.963502e-06
4.102000e+04 2.962903e-06
4.102500e+04 2.962303e-06
4.103000e+04 2.961704e-06
4.103500e+04 2.961105e-06
4.104000e+04 2.960507e-06
4.104500e+04 2.959908e-06
4.105000e+04 2.959310e-06
4.105500e+04 2.958712e-06
4.106000e+04 2.958114e-06
4.106500e+04 2.957516e-06
4.107000e+04 2.956918e-06
4.107500e+04 2.956321e-06
4.108000e+04 2.955724e-06
4.108500e+04 2.955126e-06
4.109000e+04 2.954529e-06
4.109500e+04 2.953933e-06
4.110000e+04 2.953336e-06
4.110500e+04 2.952739e-06
4.111000e+04 2.952143e-06
4.111500e+04 2.951547e-06
4.112000e+04 2.950951e-06
4.112500e+04 2.950355e-06
4.113000e+04 2.949760e-06
4.113500e+04 2.949164e-06
4.114000e+04 2.948569e-06
4.114500e+04 2.947974e-06
4.115000e+04 2.947379e-06
4.115500e+04 2.946784e-06
4.116000e+04 2.946189e-06
4.116500e+04 2.945595e-06
4.117000e+04 2.945001e-06
4.117500e+04 2.944407e-06
4.118000e+04 2.943813e-06
4.118500e+04 2.943219e-06
4.119000e+04 2.942625e-06
4.119500e+04 2.942032e-06
4.120000e+04 2.941438e-06
4.120500e+04 2.940845e-06
4.121000e+04 2.940252e-06
4.121500e+04 2.939660e-06
4.122000e+04 2.939067e-06
4.122500e+04 2.938474e-06
4.123000e+04 2.937882e-06
4.123500e+04 2.937290e-06
4.124000e+04 2.936698e-06
4.124500e+04 2.936106e-06
4.125000e+04 2.935515e-06
4.125500e+04 2.934923e-06
4.126000e+04 2.934332e-06
4.126500e+04 2.933741e-06
4.127000e+04 2.933150e-06
4.127500e+04 2.932559e-06
4.128000e+04 2.931969e-06
4.128500e+04 2.931378e-06
4.129000e+04 2.930788e-06
4.129500e+04 2.930198e-06
4.130000e+04 2.929608e-06
4.130500e+04 2.929018e-06
4.131000e+04 2.928428e-06
4.131500e+04 2.927839e-06
4.132000e+04 2.927250e-06
4.132500e+04 2.926660e-06
4.133000e+04 2.926072e-06
4.133500e+04 2.925483e-06
4.134000e+04 2.924894e-06
4.134500e+04 2.924306e-06
4.135000e+04 2.923717e-06
4.135500e+04 2.923129e-06
4.136000e+04 2.922541e-06
4.136500e+04 2.921953e-06
4.137000e+04 2.921366e-06
4.137500e+04 2.920778e-06
4.138000e+04 2.920191e-06
4.138500e+04 2.919604e-06
4.139000e+04 2.919017e-06
4.139500e+04 2.918430e-06
4.140000e+04 2.917844e-06
4.140500e+04 2.917257e-06
4.141000e+04 2.916671e-06
4.141500e+04 2.916085e-06
4.142000e+04 2.915499e-06
4.142500e+04 2.914913e-06
4.143000e+04 2.914327e-06
4.143500e+04 2.913742e-06
4.144000e+04 2.913156e-06
4.144500e+04 2.912571e-06
4.145000e+04 2.911986e-06
4.145500e+04 2.911401e-06
4.146000e+04 2.910817e-06
4.146500e+04 2.910232e-06
4.147000e+04 2.909648e-06
4.147500e+04 2.909064e-06
4.148000e+04 2.908480e-06
4.148500e+04 2.907896e-06
4.149000e+04 2.907312e-06
4.149500e+04 2.906729e-06
4.150000e+04 2.906145e-06
4.150500e+04 2.905562e-06
4.151000e+04 2.904979e-06
4.151500e+04 2.904396e-06
4.152000e+04 2.903814e-06
4.152500e+04 2.903231e-06
4.153000e+04 2.902649e-06
4.153500e+04 2.902066e-06
4.154000e+04 2.901484e-06
4.154500e+04 2.900903e-06
4.155000e+04 2.900321e-06
4.155500e+04 2.899739e-06
4.156000e+04 2.899158e-06
4.156500e+04 2.898577e-06
4.157000e+04 2.897996e-06
4.157500e+04 2.897415e-06
4.158000e+04 2.896834e-06
4.158500e+04 2.896253e-06
4.159000e+04 2.895673e-06
4.159500e+04 2.895093e-06
4.160000e+04 2.894513e-06
4.160500e+04 2.893933e-06
4.161000e+04 2.893353e-06
4.161500e+04 2.892773e-06
4.162000e+04 2.892194e-06
4.162500e+04 2.891615e-06
4.163000e+04 2.891036e-06
4.163500e+04 2.890457e-06
4.164000e+04 2.889878e-06
4.164500e+04 2.889299e-06
4.165000e+04 2.888721e-06
4.165500e+04 2.888142e-06
4.166000e+04 2.887564e-06
4.166500e+04 2.886986e-06
4.167000e+04 2.886409e-06
4.167500e+04 2.885831e-06
4.168000e+04 2.885253e-06
4.168500e+04 2.884676e-06
4.169000e+04 2.884099e-06
4.169500e+04 2.883522e-06
4.170000e+04 2.882945e-06
4.170500e+04 2.882368e-06
4.171000e+04 2.881792e-06
4.171500e+04 2.881216e-06
4.172000e+04 2.880639e-06
4.172500e+04 2.880063e-06
4.173000e+04 2.879487e-06
4.173500e+04 2.878912e-06
4.174000e+04 2.878336e-06
4.174500e+04 2.877761e-06
4.175000e+04 2.877186e-06
4.175500e+04 2.876610e-06
4.176000e+04 2.876036e-06
4.176500e+04 2.875461e-06
4.177000e+04 2.874886e-06
4.177500e+04 2.874312e-06
4.178000e+04 2.873738e-06
4.178500e+04 2.873163e-06
4.179000e+04 2.872590e-06
4.179500e+04 2.872016e-06
4.180000e+04 2.871442e-06
4.180500e+04 2.870869e-06
4.181000e+04 2.870295e-06
4.181500e+04 2.869722e-06
4.182000e+04 2.869149e-06
4.182500e+04 2.868576e-06
4.183000e+04 2.868004e-06
4.183500e+04 2.867431e-06
4.184000e+04 2.866859e-06
4.184500e+04 2.866287e-06
4.185000e+04 2.865715e-06
4.185500e+04 2.865143e-06
4.186000e+04 2.864571e-06
4.186500e+04 2.864000e-06
4.187000e+04 2.863428e-06
4.187500e+04 2.862857e-06
4.188000e+04 2.862286e-06
4.188500e+04 2.861715e-06
4.189000e+04 2.861144e-06
4.189500e+04 2.860574e-06
4.190000e+04 2.860003e-06
4.190500e+04 2.859433e-06
4.191000e+04 2.858863e-06
4.191500e+04 2.858293e-06
4.192000e+04 2.857723e-06
4.192500e+04 2.857154e-06
4.193000e+04 2.856584e-06
4.193500e+04 2.856015e-06
4.194000e+04 2.855446e-06
4.194500e+04 2.854877e-06
4.195000e+04 2.854308e-06
4.195500e+04 2.853739e-06
4.196000e+04 2.853171e-06
4.196500e+04 2.852602e-06
4.197000e+04 2.852034e-06
4.197500e+04 2.851466e-06
4.198000e+04 2.850898e-06
4.198500e+04 2.850331e-06
4.199000e+04 2.849763e-06
4.199500e+04 2.849196e-06
4.200000e+04 2.848628e-06
4.200500e+04 2.848061e-06
4.201000e+04 2.847494e-06
4.201500e+04 2.846928e-06
4.202000e+04 2.846361e-06
4.202500e+04 2.845795e-06
4.203000e+04 2.845228e-06
4.203500e+04 2.844662e-06
4.204000e+04 2.844096e-06
4.204500e+04 2.843530e-06
4.205000e+04 2.842965e-06
4.205500e+04 2.842399e-06
4.206000e+04 2.841834e-06
4.206500e+04 2.841269e-06
4.207000e+04 2.840704e-06
4.207500e+04 2.840139e-06
4.208000e+04 2.839574e-06
4.208500e+04 2.839010e-06
4.209000e+04 2.838445e-06
4.209500e+04 2.837881e-06
4.210000e+04 2.837317e-06
4.210500e+04 2.836753e-06
4.211000e+04 2.836189e-06
4.211500e+04 2.835626e-06
4.212000e+04 2.835062e-06
4.212500e+04 2.834499e-06
4.213000e+04 2.833936e-06
4.213500e+04 2.833373e-06
4.214000e+04 2.832810e-06
4.214500e+04 2.832247e-06
4.215000e+04 2.831685e-06
4.215500e+04 2.831122e-06
4.216000e+04 2.830560e-06
4.216500e+04 2.829998e-06
4.217000e+04 2.829436e-06
4.217500e+04 2.828874e-06
4.218000e+04 2.828313e-06
4.218500e+04 2.827751e-06
4.219000e+04 2.827190e-06
4.219500e+04 2.826629e-06
4.220000e+04 2.826068e-06
4.220500e+04 2.825507e-06
4.221000e+04 2.824947e-06
4.221500e+04 2.824386e-06
4.222000e+04 2.823826e-06
4.222500e+04 2.823266e-06
4.223000e+04 2.822706e-06
4.223500e+04 2.822146e-06
4.224000e+04 2.821586e-06
4.224500e+04 2.821027e-06
4.225000e+04 2.820467e-06
4.225500e+04 2.819908e-06
4.226000e+04 2.819349e-06
4.226500e+04 2.818790e-06
4.227000e+04 2.818231e-06
4.227500e+04 2.817673e-06
4.228000e+04 2.817114e-06
4.228500e+04 2.816556e-06
4.229000e+04 2.815998e-06
4.229500e+04 2.815440e-06
4.230000e+04 2.814882e-06
4.230500e+04 2.814324e-06
4.231000e+04 2.813767e-06
4.231500e+04 2.813209e-06
4.232000e+04 2.812652e-06
4.232500e+04 2.812095e-06
4.233000e+04 2.811538e-06
4.233500e+04 2.810981e-06
4.234000e+04 2.810425e-06
4.234500e+04 2.809868e-06
4.235000e+04 2.809312e-06
4.235500e+04 2.808756e-06
4.236000e+04 2.808200e-06
4.236500e+04 2.807644e-06
4.237000e+04 2.807088e-06
4.237500e+04 2.806533e-06
4.238000e+04 2.805977e-06
4.238500e+04 2.805422e-06
4.239000e+04 2.804867e-06
4.239500e+04 2.804312e-06
4.240000e+04 2.803758e-06
4.240500e+04 2.803203e-06
4.241000e+04 2.802649e-06
4.241500e+04 2.802094e-06
4.242000e+04 2.801540e-06
4.242500e+04 2.800986e-06
4.243000e+04 2.800432e-06
4.243500e+04 2.799879e-06
4.244000e+04 2.799325e-06
4.244500e+04 2.798772e-06
4.245000e+04 2.798219e-06
4.245500e+04 2.797666e-06
4.246000e+04 2.797113e-06
4.246500e+04 2.796560e-06
4.247000e+04 2.796007e-06
4.247500e+04 2.795455e-06
4.248000e+04 2.794903e-06
4.248500e+04 2.794350e-06
4.249000e+04 2.793798e-06
4.249500e+04 2.793247e-06
4.250000e+04 2.792695e-06
4.250500e+04 2.792143e-06
4.251000e+04 2.791592e-06
4.251500e+04 2.791041e-06
4.252000e+04 2.790490e-06
4.252500e+04 2.789939e-06
4.253000e+04 2.789388e-06
4.253500e+04 2.788838e-06
4.254000e+04 2.788287e-06
4.254500e+04 2.787737e-06
4.255000e+04 2.787187e-06
4.255500e+04 2.786637e-06
4.256000e+04 2.786087e-06
4.256500e+04 2.785537e-06
4.257000e+04 2.784988e-06
4.257500e+04 2.784438e-06
4.258000e+04 2.783889e-06
4.258500e+04 2.783340e-06
4.259000e+04 2.782791e-06
4.259500e+04 2.782242e-06
4.260000e+04 2.781694e-06
4.260500e+04 2.781145e-06
4.261000e+04 2.780597e-06
4.261500e+04 2.780049e-06
4.262000e+04 2.779501e-06
4.262500e+04 2.778953e-06
4.263000e+04 2.778405e-06
4.263500e+04 2.777857e-06
4.264000e+04 2.777310e-06
4.264500e+04 2.776763e-06
4.265000e+04 2.776216e-06
4.265500e+04 2.775669e-06
4.266000e+04 2.775122e-06
4.266500e+04 2.774575e-06
4.267000e+04 2.774029e-06
4.267500e+04 2.773482e-06
4.268000e+04 2.772936e-06
4.268500e+04 2.772390e-06
4.269000e+04 2.771844e-06
4.269500e+04 2.771299e-06
4.270000e+04 2.770753e-06
4.270500e+04 2.770208e-06
4.271000e+04 2.769662e-06
4.271500e+04 2.769117e-06
4.272000e+04 2.768572e-06
4.272500e+04 2.768027e-06
4.273000e+04 2.767483e-06
4.273500e+04 2.766938e-06
4.274000e+04 2.766394e-06
4.274500e+04 2.765849e-06
4.275000e+04 2.765305e-06
4.275500e+04 2.764761e-06
4.276000e+04 2.764218e-06
4.276500e+04 2.763674e-06
4.277000e+04 2.763130e-06
4.277500e+04 2.762587e-06
4.278000e+04 2.762044e-06
4.278500e+04 2.761501e-06
4.279000e+04 2.760958e-06
4.279500e+04 2.760415e-06
4.280000e+04 2.759873e-06
4.280500e+04 2.759330e-06
4.281000e+04 2.758788e-06
4.281500e+04 2.758246e-06
4.282000e+04 2.757704e-06
4.282500e+04 2.757162e-06
4.283000e+04 2.756620e-06
4.283500e+04 2.756079e-06
4.284000e+04 2.755537e-06
4.284500e+04 2.754996e-06
4.285000e+04 2.754455e-06
4.285500e+04 2.753914e-06
4.286000e+04 2.753373e-06
4.286500e+04 2.752833e-06
4.287000e+04 2.752292e-06
4.287500e+04 2.751752e-06
4.288000e+04 2.751212e-06
4.288500e+04 2.750672e-06
4.289000e+04 2.750132e-06
4.289500e+04 2.749592e-06
4.290000e+04 2.749052e-06
4.290500e+04 2.748513e-06
4.291000e+04 2.747974e-06
4.291500e+04 2.747435e-06
4.292000e+04 2.746896e-06
4.292500e+04 2.746357e-06
4.293000e+04 2.745818e-06
4.293500e+04 2.745279e-06
4.294000e+04 2.744741e-06
4.294500e+04 2.744203e-06
4.295000e+04 2.743665e-06
4.295500e+04 2.743127e-06
4.296000e+04 2.742589e-06
4.296500e+04 2.742051e-06
4.297000e+04 2.741514e-06
4.297500e+04 2.740976e-06
4.298000e+04 2.740439e-06
4.298500e+04 2.739902e-06
4.299000e+04 2.739365e-06
4.299500e+04 2.738828e-06
4.300000e+04 2.738292e-06
4.300500e+04 2.737755e-06
4.301000e+04 2.737219e-06
4.301500e+04 2.736683e-06
4.302000e+04 2.736147e-06
4.302500e+04 2.735611e-06
4.303000e+04 2.735075e-06
4.303500e+04 2.734539e-06
4.304000e+04 2.734004e-06
4.304500e+04 2.733469e-06
4.305000e+04 2.732934e-06
4.305500e+04 2.732399e-06
4.306000e+04 2.731864e-06
4.306500e+04 2.731329e-06
4.307000e+04 2.730794e-06
4.307500e+04 2.730260e-06
4.308000e+04 2.729726e-06
4.308500e+04 2.729192e-06
4.309000e+04 2.728658e-06
4.309500e+04 2.728124e-06
4.310000e+04 2.727590e-06
4.310500e+04 2.727057e-06
4.311000e+04 2.726523e-06
4.311500e+04 2.725990e-06
4.312000e+04 2.725457e-06
4.312500e+04 2.724924e-06
4.313000e+04 2.724391e-06
4.313500e+04 2.723858e-06
4.314000e+04 2.723326e-06
4.314500e+04 2.722794e-06
4.315000e+04 2.722261e-06
4.315500e+04 2.721729e-06
4.316000e+04 2.721197e-06
4.316500e+04 2.720666e-06
4.317000e+04 2.720134e-06
4.317500e+04 2.719603e-06
4.318000e+04 2.719071e-06
4.318500e+04 2.718540e-06
4.319000e+04 2.718009e-06
4.319500e+04 2.717478e-06
4.320000e+04 2.716947e-06
4.320500e+04 2.716417e-06
4.321000e+04 2.715886e-06
4.321500e+04 2.715356e-06
4.322000e+04 2.714826e-06
4.322500e+04 2.714296e-06
4.323000e+04 2.713766e-06
4.323500e+04 2.713236e-06
4.324000e+04 2.712707e-06
4.324500e+04 2.712177e-06
4.325000e+04 2.711648e-06
4.325500e+04 2.711119e-06
4.326000e+04 2.710590e-06
4.326500e+04 2.710061e-06
4.327000e+04 2.709532e-06
4.327500e+04 2.709004e-06
4.328000e+04 2.708475e-06
4.328500e+04 2.707947e-06
4.329000e+04 2.707419e-06
4.329500e+04 2.706891e-06
4.330000e+04 2.706363e-06
4.330500e+04 2.705835e-06
4.331000e+04 2.705308e-06
4.331500e+04 2.704780e-06
4.332000e+04 2.704253e-06
4.332500e+04 2.703726e-06
4.333000e+04 2.703199e-06
4.333500e+04 2.702672e-06
4.334000e+04 2.702145e-06
4.334500e+04 2.701619e-06
4.335000e+04 2.701092e-06
4.335500e+04 2.700566e-06
4.336000e+04 2.700040e-06
4.336500e+04 2.699514e-06
4.337000e+04 2.698988e-06
4.337500e+04 2.698463e-06
4.338000e+04 2.697937e-06
4.338500e+04 2.697412e-06
4.339000e+04 2.696886e-06
4.339500e+04 2.696361e-06
4.340000e+04 2.695836e-06
4.340500e+04 2.695312e-06
4.341000e+04 2.694787e-06
4.341500e+04 2.694262e-06
4.342000e+04 2.693738e-06
4.342500e+04 2.693214e-06
4.343000e+04 2.692690e-06
4.343500e+04 2.692166e-06
4.344000e+04 2.691642e-06
4.344500e+04 2.691118e-06
4.345000e+04 2.690595e-06
4.345500e+04 2.690071e-06
4.346000e+04 2.689548e-06
4.346500e+04 2.689025e-06
4.347000e+04 2.688502e-06
4.347500e+04 2.687979e-06
4.348000e+04 2.687457e-06
4.348500e+04 2.686934e-06
4.349000e+04 2.686412e-06
4.349500e+04 2.685889e-06
4.350000e+04 2.685367e-06
4.350500e+04 2.684845e-06
4.351000e+04 2.684324e-06
4.351500e+04 2.683802e-06
4.352000e+04 2.683280e-06
4.352500e+04 2.682759e-06
4.353000e+04 2.682238e-06
4.353500e+04 2.681717e-06
4.354000e+04 2.681196e-06
4.354500e+04 2.680675e-06
4.355000e+04 2.680154e-06
4.355500e+04 2.679634e-06
4.356000e+04 2.679114e-06
4.356500e+04 2.678593e-06
4.357000e+04 2.678073e-06
4.357500e+04 2.677553e-06
4.358000e+04 2.677033e-06
4.358500e+04 2.676514e-06
4.359000e+04 2.675994e-06
4.359500e+04 2.675475e-06
4.360000e+04 2.674956e-06
4.360500e+04 2.674437e-06
4.361000e+04 2.673918e-06
4.361500e+04 2.673399e-06
4.362000e+04 2.672880e-06
4.362500e+04 2.672362e-06
4.363000e+04 2.671843e-06
4.363500e+04 2.671325e-06
4.364000e+04 2.670807e-06
4.364500e+04 2.670289e-06
4.365000e+04 2.669771e-06
4.365500e+04 2.669253e-06
4.366000e+04 2.668736e-06
4.366500e+04 2.668218e-06
4.367000e+04 2.667701e-06
4.367500e+04 2.667184e-06
4.368000e+04 2.666667e-06
4.368500e+04 2.666150e-06
4.369000e+04 2.665634e-06
4.369500e+04 2.665117e-06
4.370000e+04 2.664601e-06
4.370500e+04 2.664084e-06
4.371000e+04 2.663568e-06
4.371500e+04 2.663052e-06
4.372000e+04 2.662536e-06
4.372500e+04 2.662021e-06
4.373000e+04 2.661505e-06
4.373500e+04 2.660990e-06
4.374000e+04 2.660475e-06
4.374500e+04 2.659959e-06
4.375000e+04 2.659444e-06
4.375500e+04 2.658930e-06
4.376000e+04 2.658415e-06
4.376500e+04 2.657900e-06
4.377000e+04 2.657386e-06
4.377500e+04 2.656871e-06
4.378000e+04 2.656357e-06
4.378500e+04 2.655843e-06
4.379000e+04 2.655329e-06
4.379500e+04 2.654816e-06
4.380000e+04 2.654302e-06
4.380500e+04 2.653789e-06
4.381000e+04 2.653275e-06
4.381500e+04 2.652762e-06
4.382000e+04 2.652249e-06
4.382500e+04 2.651736e-06
4.383000e+04 2.651223e-06
4.383500e+04 2.650711e-06
4.384000e+04 2.650198e-06
4.384500e+04 2.649686e-06
4.385000e+04 2.649174e-06
4.385500e+04 2.648662e-06
4.386000e+04 2.648150e-06
4.386500e+04 2.647638e-06
4.387000e+04 2.647126e-06
4.387500e+04 2.646615e-06
4.388000e+04 2.646104e-06
4.388500e+04 2.645592e-06
4.389000e+04 2.645081e-06
4.389500e+04 2.644570e-06
4.390000e+04 2.644060e-06
4.390500e+04 2.643549e-06
4.391000e+04 2.643038e-06
4.391500e+04 2.642528e-06
4.392000e+04 2.642018e-06
4.392500e+04 2.641508e-06
4.393000e+04 2.640998e-06
4.393500e+04 2.640488e-06
4.394000e+04 2.639978e-06
4.394500e+04 2.639469e-06
4.395000e+04 2.638959e-06
4.395500e+04 2.638450e-06
4.396000e+04 2.637941e-06
4.396500e+04 2.637432e-06
4.397000e+04 2.636923e-06
4.397500e+04 2.636414e-06
4.398000e+04 2.635906e-06
4.398500e+04 2.635397e-06
4.399000e+04 2.634889e-06
4.399500e+04 2.634381e-06
4.400000e+04 2.633873e-06
4.400500e+04 2.633365e-06
4.401000e+04 2.632857e-06
4.401500e+04 2.632349e-06
4.402000e+04 2.631842e-06
4.402500e+04 2.631335e-06
4.403000e+04 2.630827e-06
4.403500e+04 2.630320e-06
4.404000e+04 2.629813e-06
4.404500e+04 2.629307e-06
4.405000e+04 2.628800e-06
4.405500e+04 2.628294e-06
4.406000e+04 2.627787e-06
4.406500e+04 2.627281e-06
4.407000e+04 2.626775e-06
4.407500e+04 2.626269e-06
4.408000e+04 2.625763e-06
4.408500e+04 2.625257e-06
4.409000e+04 2.624752e-06
4.409500e+04 2.624246e-06
4.410000e+04 2.623741e-06
4.410500e+04 2.623236e-06
4.411000e+04 2.622731e-06
4.411500e+04 2.622226e-06
4.412000e+04 2.621721e-06
4.412500e+04 2.621217e-06
4.413000e+04 2.620712e-06
4.413500e+04 2.620208e-06
4.414000e+04 2.619704e-06
4.414500e+04 2.619200e-06
4.415000e+04 2.618696e-06
4.415500e+04 2.618192e-06
4.416000e+04 2.617689e-06
4.416500e+04 2.617185e-06
4.417000e+04 2.616682e-06
4.417500e+04 2.616179e-06
4.418000e+04 2.615675e-06
4.418500e+04 2.615172e-06
4.419000e+04 2.614670e-06
4.419500e+04 2.614167e-06
4.420000e+04 2.613664e-06
4.420500e+04 2.613162e-06
4.421000e+04 2.612660e-06
4.421500e+04 2.612158e-06
4.422000e+04 2.611656e-06
4.422500e+04 2.611154e-06
4.423000e+04 2.610652e-06
4.423500e+04 2.610151e-06
4.424000e+04 2.609649e-06
4.424500e+04 2.609148e-06
4.425000e+04 2.608647e-06
4.425500e+04 2.608146e-06
4.426000e+04 2.607645e-06
4.426500e+04 2.607144e-06
4.427000e+04 2.606643e-06
4.427500e+04 2.606143e-06
4.428000e+04 2.605642e-06
4.428500e+04 2.605142e-06
4.429000e+04 2.604642e-06
4.429500e+04 2.604142e-06
4.430000e+04 2.603642e-06
4.430500e+04 2.603143e-06
4.431000e+04 2.602643e-06
4.431500e+04 2.602144e-06
4.432000e+04 2.601644e-06
4.432500e+04 2.601145e-06
4.433000e+04 2.600646e-06
4.433500e+04 2.600147e-06
4.434000e+04 2.599649e-06
4.434500e+04 2.599150e-06
4.435000e+04 2.598652e-06
4.435500e+04 2.598153e-06
4.436000e+04 2.597655e-06
4.436500e+04 2.597157e-06
4.437000e+04 2.596659e-06
4.437500e+04 2.596161e-06
4.438000e+04 2.595664e-06
4.438500e+04 2.595166e-06
4.439000e+04 2.594669e-06
4.439500e+04 2.594172e-06
4.440000e+04 2.593674e-06
4.440500e+04 2.593177e-06
4.441000e+04 2.592681e-06
4.441500e+04 2.592184e-06
4.442000e+04 2.591687e-06
4.442500e+04 2.591191e-06
4.443000e+04 2.590695e-06
4.443500e+04 2.590198e-06
4.444000e+04 2.589702e-06
4.444500e+04 2.589206e-06
4.445000e+04 2.588711e-06
4.445500e+04 2.588215e-06
4.446000e+04 2.587719e-06
4.446500e+04 2.587224e-06
4.447000e+04 2.586729e-06
4.447500e+04 2.586234e-06
4.448000e+04 2.585739e-06
4.448500e+04 2.585244e-06
4.449000e+04 2.584749e-06
4.449500e+04 2.584255e-06
4.450000e+04 2.583760e-06
4.450500e+04 2.583266e-06
4.451000e+04 2.582772e-06
4.451500e+04 2.582278e-06
4.452000e+04 2.581784e-06
4.452500e+04 2.581290e-06
4.453000e+04 2.580796e-06
4.453500e+04 2.580303e-06
4.454000e+04 2.579810e-06
4.454500e+04 2.579316e-06
4.455000e+04 2.578823e-06
4.455500e+04 2.578330e-06
4.456000e+04 2.577837e-06
4.456500e+04 2.577345e-06
4.457000e+04 2.576852e-06
4.457500e+04 2.576360e-06
4.458000e+04 2.575867e-06
4.458500e+04 2.575375e-06
4.459000e+04 2.574883e-06
4.459500e+04 2.574391e-06
4.460000e+04 2.573900e-06
4.460500e+04 2.573408e-06
4.461000e+04 2.572916e-06
4.461500e+04 2.572425e-06
4.462000e+04 2.571934e-06
4.462500e+04 2.571443e-06
4.463000e+04 2.570952e-06
4.463500e+04 2.570461e-06
4.464000e+04 2.569970e-06
4.464500e+04 2.569480e-06
4.465000e+04 2.568989e-06
4.465500e+04 2.568499e-06
4.466000e+04 2.568009e-06
4.466500e+04 2.567519e-06
4.467000e+04 2.567029e-06
4.467500e+04 2.566539e-06
4.468000e+04 2.566049e-06
4.468500e+04 2.565560e-06
4.469000e+04 2.565070e-06
4.469500e+04 2.564581e-06
4.470000e+04 2.564092e-06
4.470500e+04 2.563603e-06
4.471000e+04 2.563114e-06
4.471500e+04 2.562625e-06
4.472000e+04 2.562137e-06
4.472500e+04 2.561648e-06
4.473000e+04 2.561160e-06
4.473500e+04 2.560672e-06
4.474000e+04 2.560184e-06
4.474500e+04 2.559696e-06
4.475000e+04 2.559208e-06
4.475500e+04 2.558720e-06
4.476000e+04 2.558233e-06
4.476500e+04 2.557745e-06
4.477000e+04 2.557258e-06
4.477500e+04 2.556771e-06
4.478000e+04 2.556284e-06
4.478500e+04 2.555797e-06
4.479000e+04 2.555310e-06
4.479500e+04 2.554824e-06
4.480000e+04 2.554337e-06
4.480500e+04 2.553851e-06
4.481000e+04 2.553365e-06
4.481500e+04 2.552878e-06
4.482000e+04 2.552392e-06
4.482500e+04 2.551907e-06
4.483000e+04 2.551421e-06
4.483500e+04 2.550935e-06
4.484000e+04 2.550450e-06
4.484500e+04 2.549965e-06
4.485000e+04 2.549479e-06
4.485500e+04 2.548994e-06
4.486000e+04 2.548509e-06
4.486500e+04 2.548025e-06
4.487000e+04 2.547540e-06
4.487500e+04 2.547055e-06
4.488000e+04 2.546571e-06
4.488500e+04 2.546087e-06
4.489000e+04 2.545603e-06
4.489500e+04 2.545119e-06
4.490000e+04 2.544635e-06
4.490500e+04 2.544151e-06
4.491000e+04 2.543667e-06
4.491500e+04 2.543184e-06
4.492000e+04 2.542700e-06
4.492500e+04 2.542217e-06
4.493000e+04 2.541734e-06
4.493500e+04 2.541251e-06
4.494000e+04 2.540768e-06
4.494500e+04 2.540286e-06
4.495000e+04 2.539803e-06
4.495500e+04 2.539321e-06
4.496000e+04 2.538838e-06
4.496500e+04 2.538356e-06
4.497000e+04 2.537874e-06
4.497500e+04 2.537392e-06
4.498000e+04 2.536910e-06
4.498500e+04 2.536429e-06
4.499000e+04 2.535947e-06
4.499500e+04 2.535466e-06
4.500000e+04 2.534984e-06
4.500500e+04 2.534503e-06
4.501000e+04 2.534022e-06
4.501500e+04 2.533541e-06
4.502000e+04 2.533060e-06
4.502500e+04 2.532580e-06
4.503000e+04 2.532099e-06
4.503500e+04 2.531619e-06
4.504000e+04 2.531139e-06
4.504500e+04 2.530658e-06
4.505000e+04 2.530178e-06
4.505500e+04 2.529699e-06
4.506000e+04 2.529219e-06
4.506500e+04 2.528739e-06
4.507000e+04 2.528260e-06
4.507500e+04 2.527780e-06
4.508000e+04 2.527301e-06
4.508500e+04 2.526822e-06
4.509000e+04 2.526343e-06
4.509500e+04 2.525864e-06
4.510000e+04 2.525386e-06
4.510500e+04 2.524907e-06
4.511000e+04 2.524428e-06
4.511500e+04 2.523950e-06
4.512000e+04 2.523472e-06
4.512500e+04 2.522994e-06
4.513000e+04 2.522516e-06
4.513500e+04 2.522038e-06
4.514000e+04 2.521560e-06
4.514500e+04 2.521083e-06
4.515000e+04 2.520605e-06
4.515500e+04 2.520128e-06
4.516000e+04 2.519651e-06
4.516500e+04 2.519174e-06
4.517000e+04 2.518697e-06
4.517500e+04 2.518220e-06
4.518000e+04 2.517744e-06
4.518500e+04 2.517267e-06
4.519000e+04 2.516791e-06
4.519500e+04 2.516314e-06
4.520000e+04 2.515838e-06
4.520500e+04 2.515362e-06
4.521000e+04 2.514886e-06
4.521500e+04 2.514410e-06
4.522000e+04 2.513935e-06
4.522500e+04 2.513459e-06
4.523000e+04 2.512984e-06
4.523500e+04 2.512509e-06
4.524000e+04 2.512034e-06
4.524500e+04 2.511558e-06
4.525000e+04 2.511084e-06
4.525500e+04 2.510609e-06
4.526000e+04 2.510134e-06
4.526500e+04 2.509660e-06
4.527000e+04 2.509185e-06
4.527500e+04 2.508711e-06
4.528000e+04 2.508237e-06
4.528500e+04 2.507763e-06
4.529000e+04 2.507289e-06
4.529500e+04 2.506815e-06
4.530000e+04 2.506342e-06
4.530500e+04 2.505868e-06
4.531000e+04 2.505395e-06
4.531500e+04 2.504922e-06
4.532000e+04 2.504449e-06
4.532500e+04 2.503976e-06
4.533000e+04 2.503503e-06
4.533500e+04 2.503030e-06
4.534000e+04 2.502557e-06
4.534500e+04 2.502085e-06
4.535000e+04 2.501613e-06
4.535500e+04 2.501140e-06
4.536000e+04 2.500668e-06
4.536500e+04 2.500196e-06
4.537000e+04 2.499725e-06
4.537500e+04 2.499253e-06
4.538000e+04 2.498781e-06
4.538500e+04 2.498310e-06
4.539000e+04 2.497838e-06
4.539500e+04 2.497367e-06
4.540000e+04 2.496896e-06
4.540500e+04 2.496425e-06
4.541000e+04 2.495954e-06
4.541500e+04 2.495484e-06
4.542000e+04 2.495013e-06
4.542500e+04 2.494543e-06
4.543000e+04 2.494072e-06
4.543500e+04 2.493602e-06
4.544000e+04 2.493132e-06
4.544500e+04 2.492662e-06
4.545000e+04 2.492192e-06
4.545500e+04 2.491722e-06
4.546000e+04 2.491253e-06
4.546500e+04 2.490783e-06
4.547000e+04 2.490314e-06
4.547500e+04 2.489845e-06
4.548000e+04 2.489376e-06
4.548500e+04 2.488907e-06
4.549000e+04 2.488438e-06
4.549500e+04 2.487969e-06
4.550000e+04 2.487501e-06
4.550500e+04 2.487032e-06
4.551000e+04 2.486564e-06
4.551500e+04 2.486096e-06
4.552000e+04 2.485628e-06
4.552500e+04 2.485160e-06
4.553000e+04 2.484692e-06
4.553500e+04 2.484224e-06
4.554000e+04 2.483757e-06
4.554500e+04 2.483289e-06
4.555000e+04 2.482822e-06
4.555500e+04 2.482355e-06
4.556000e+04 2.481888e-06
4.556500e+04 2.481421e-06
4.557000e+04 2.480954e-06
4.557500e+04 2.480487e-06
4.558000e+04 2.480020e-06
4.558500e+04 2.479554e-06
4.559000e+04 2.479088e-06
4.559500e+04 2.478621e-06
4.560000e+04 2.478155e-06
4.560500e+04 2.477689e-06
4.561000e+04 2.477224e-06
4.561500e+04 2.476758e-06
4.562000e+04 2.476292e-06
4.562500e+04 2.475827e-06
4.563000e+04 2.475361e-06
4.563500e+04 2.474896e-06
4.564000e+04 2.474431e-06
4.564500e+04 2.473966e-06
4.565000e+04 2.473501e-06
4.565500e+04 2.473037e-06
4.566000e+04 2.472572e-06
4.566500e+04 2.472108e-06
4.567000e+04 2.471643e-06
4.567500e+04 2.471179e-06
4.568000e+04 2.470715e-06
4.568500e+04 2.470251e-06
4.569000e+04 2.469787e-06
4.569500e+04 2.469323e-06
4.570000e+04 2.468860e-06
4.570500e+04 2.468396e-06
4.571000e+04 2.467933e-06
4.571500e+04 2.467470e-06
4.572000e+04 2.467006e-06
4.572500e+04 2.466543e-06
4.573000e+04 2.466081e-06
4.573500e+04 2.465618e-06
4.574000e+04 2.465155e-06
4.574500e+04 2.464693e-06
4.575000e+04 2.464230e-06
4.575500e+04 2.463768e-06
4.576000e+04 2.463306e-06
4.576500e+04 2.462844e-06
4.577000e+04 2.462382e-06
4.577500e+04 2.461920e-06
4.578000e+04 2.461459e-06
4.578500e+04 2.460997e-06
4.579000e+04 2.460536e-06
4.579500e+04 2.460075e-06
4.580000e+04 2.459613e-06
4.580500e+04 2.459152e-06
4.581000e+04 2.458691e-06
4.581500e+04 2.458231e-06
4.582000e+04 2.457770e-06
4.582500e+04 2.457309e-06
4.583000e+04 2.456849e-06
4.583500e+04 2.456389e-06
4.584000e+04 2.455929e-06
4.584500e+04 2.455469e-06
4.585000e+04 2.455009e-06
4.585500e+04 2.454549e-06
4.586000e+04 2.454089e-06
4.586500e+04 2.453630e-06
4.587000e+04 2.453170e-06
4.587500e+04 2.452711e-06
4.588000e+04 2.452252e-06
4.588500e+04 2.451793e-06
4.589000e+04 2.451334e-06
4.589500e+04 2.450875e-06
4.590000e+04 2.450416e-06
4.590500e+04 2.449957e-06
4.591000e+04 2.449499e-06
4.591500e+04 2.449041e-06
4.592000e+04 2.448582e-06
4.592500e+04 2.448124e-06
4.593000e+04 2.447666e-06
4.593500e+04 2.447208e-06
4.594000e+04 2.446751e-06
4.594500e+04 2.446293e-06
4.595000e+04 2.445836e-06
4.595500e+04 2.445378e-06
4.596000e+04 2.444921e-06
4.596500e+04 2.444464e-06
4.597000e+04 2.444007e-06
4.597500e+04 2.443550e-06
4.598000e+04 2.443093e-06
4.598500e+04 2.442637e-06
4.599000e+04 2.442180e-06
4.599500e+04 2.441724e-06
4.600000e+04 2.441267e-06
4.600500e+04 2.440811e-06
4.601000e+04 2.440355e-06
4.601500e+04 2.439899e-06
4.602000e+04 2.439443e-06
4.602500e+04 2.438988e-06
4.603000e+04 2.438532e-06
4.603500e+04 2.438077e-06
4.604000e+04 2.437621e-06
4.604500e+04 2.437166e-06
4.605000e+04 2.436711e-06
4.605500e+04 2.436256e-06
4.606000e+04 2.435801e-06
4.606500e+04 2.435347e-06
4.607000e+04 2.434892e-06
4.607500e+04 2.434438e-06
4.608000e+04 2.433983e-06
4.608500e+04 2.433529e-06
4.609000e+04 2.433075e-06
4.609500e+04 2.432621e-06
4.610000e+04 2.432167e-06
4.610500e+04 2.431713e-06
4.611000e+04 2.431260e-06
4.611500e+04 2.430806e-06
4.612000e+04 2.430353e-06
4.612500e+04 2.429900e-06
4.613000e+04 2.429446e-06
4.613500e+04 2.428993e-06
4.614000e+04 2.428540e-06
4.614500e+04 2.428088e-06
4.615000e+04 2.427635e-06
4.615500e+04 2.427182e-06
4.616000e+04 2.426730e-06
4.616500e+04 2.426278e-06
4.617000e+04 2.425826e-06
4.617500e+04 2.425373e-06
4.618000e+04 2.424922e-06
4.618500e+04 2.424470e-06
4.619000e+04 2.424018e-06
4.619500e+04 2.423566e-06
4.620000e+04 2.423115e-06
4.620500e+04 2.422664e-06
4.621000e+04 2.422212e-06
4.621500e+04 2.421761e-06
4.622000e+04 2.421310e-06
4.622500e+04 2.420859e-06
4.623000e+04 2.420409e-06
4.623500e+04 2.419958e-06
4.624000e+04 2.419507e-06
4.624500e+04 2.419057e-06
4.625000e+04 2.418607e-06
4.625500e+04 2.418157e-06
4.626000e+04 2.417707e-06
4.626500e+04 2.417257e-06
4.627000e+04 2.416807e-06
4.627500e+04 2.416357e-06
4.628000e+04 2.415908e-06
4.628500e+04 2.415458e-06
4.629000e+04 2.415009e-06
4.629500e+04 2.414560e-06
4.630000e+04 2.414110e-06
4.630500e+04 2.413661e-06
4.631000e+04 2.413213e-06
4.631500e+04 2.412764e-06
4.632000e+04 2.412315e-06
4.632500e+04 2.411867e-06
4.633000e+04 2.411418e-06
4.633500e+04 2.410970e-06
4.634000e+04 2.410522e-06
4.634500e+04 2.410074e-06
4.635000e+04 2.409626e-06
4.635500e+04 2.409178e-06
4.636000e+04 2.408731e-06
4.636500e+04 2.408283e-06
4.637000e+04 2.407836e-06
4.637500e+04 2.407388e-06
4.638000e+04 2.406941e-06
4.638500e+04 2.406494e-06
4.639000e+04 2.406047e-06
4.639500e+04 2.405600e-06
4.640000e+04 2.405153e-06
4.640500e+04 2.404707e-06
4.641000e+04 2.404260e-06
4.641500e+04 2.403814e-06
4.642000e+04 2.403368e-06
4.642500e+04 2.402921e-06
4.643000e+04 2.402475e-06
4.643500e+04 2.402030e-06
4.644000e+04 2.401584e-06
4.644500e+04 2.401138e-06
4.645000e+04 2.400693e-06
4.645500e+04 2.400247e-06
4.646000e+04 2.399802e-06
4.646500e+04 2.399357e-06
4.647000e+04 2.398911e-06
4.647500e+04 2.398467e-06
4.648000e+04 2.398022e-06
4.648500e+04 2.397577e-06
4.649000e+04 2.397132e-06
4.649500e+04 2.396688e-06
4.650000e+04 2.396243e-06
4.650500e+04 2.395799e-06
4.651000e+04 2.395355e-06
4.651500e+04 2.394911e-06
4.652000e+04 2.394467e-06
4.652500e+04 2.394023e-06
4.653000e+04 2.393580e-06
4.653500e+04 2.393136e-06
4.654000e+04 2.392693e-06
4.654500e+04 2.392249e-06
4.655000e+04 2.391806e-06
4.655500e+04 2.391363e-06
4.656000e+04 2.390920e-06
4.656500e+04 2.390477e-06
4.657000e+04 2.390034e-06
4.657500e+04 2.389592e-06
4.658000e+04 2.389149e-06
4.658500e+04 2.388707e-06
4.659000e+04 2.388264e-06
4.659500e+04 2.387822e-06
4.660000e+04 2.387380e-06
4.660500e+04 2.386938e-06
4.661000e+04 2.386497e-06
4.661500e+04 2.386055e-06
4.662000e+04 2.385613e-06
4.662500e+04 2.385172e-06
4.663000e+04 2.384730e-06
4.663500e+04 2.384289e-06
4.664000e+04 2.383848e-06
4.664500e+04 2.383407e-06
4.665000e+04 2.382966e-06
4.665500e+04 2.382525e-06
4.666000e+04 2.382085e-06
4.666500e+04 2.381644e-06
4.667000e+04 2.381204e-06
4.667500e+04 2.380763e-06
4.668000e+04 2.380323e-06
4.668500e+04 2.379883e-06
4.669000e+04 2.379443e-06
4.669500e+04 2.379003e-06
4.670000e+04 2.378564e-06
4.670500e+04 2.378124e-06
4.671000e+04 2.377685e-06
4.671500e+04 2.377245e-06
4.672000e+04 2.376806e-06
4.672500e+04 2.376367e-06
4.673000e+04 2.375928e-06
4.673500e+04 2.375489e-06
4.674000e+04 2.375050e-06
4.674500e+04 2.374611e-06
4.675000e+04 2.374173e-06
4.675500e+04 2.373734e-06
4.676000e+04 2.373296e-06
4.676500e+04 2.372858e-06
4.677000e+04 2.372419e-06
4.677500e+04 2.371981e-06
4.678000e+04 2.371544e-06
4.678500e+04 2.371106e-06
4.679000e+04 2.370668e-06
4.679500e+04 2.370231e-06
4.680000e+04 2.369793e-06
4.680500e+04 2.369356e-06
4.681000e+04 2.368919e-06
4.681500e+04 2.368482e-06
4.682000e+04 2.368045e-06
4.682500e+04 2.367608e-06
4.683000e+04 2.367171e-06
4.683500e+04 2.366734e-06
4.684000e+04 2.366298e-06
4.684500e+04 2.365861e-06
4.685000e+04 2.365425e-06
4.685500e+04 2.364989e-06
4.686000e+04 2.364553e-06
4.686500e+04 2.364117e-06
4.687000e+04 2.363681e-06
4.687500e+04 2.363245e-06
4.688000e+04 2.362810e-06
4.688500e+04 2.362374e-06
4.689000e+04 2.361939e-06
4.689500e+04 2.361504e-06
4.690000e+04 2.361069e-06
4.690500e+04 2.360634e-06
4.691000e+04 2.360199e-06
4.691500e+04 2.359764e-06
4.692000e+04 2.359329e-06
4.692500e+04 2.358895e-06
4.693000e+04 2.358460e-06
4.693500e+04 2.358026e-06
4.694000e+04 2.357592e-06
4.694500e+04 2.357157e-06
4.695000e+04 2.356723e-06
4.695500e+04 2.356290e-06
4.696000e+04 2.355856e-06
4.696500e+04 2.355422e-06
4.697000e+04 2.354989e-06
4.697500e+04 2.354555e-06
4.698000e+04 2.354122e-06
4.698500e+04 2.353689e-06
4.699000e+04 2.353255e-06
4.699500e+04 2.352822e-06
4.700000e+04 2.352390e-06
4.700500e+04 2.351957e-06
4.701000e+04 2.351524e-06
4.701500e+04 2.351092e-06
4.702000e+04 2.350659e-06
4.702500e+04 2.350227e-06
4.703000e+04 2.349795e-06
4.703500e+04 2.349363e-06
4.704000e+04 2.348931e-06
4.704500e+04 2.348499e-06
4.705000e+04 2.348067e-06
4.705500e+04 2.347635e-06
4.706000e+04 2.347204e-06
4.706500e+04 2.346773e-06
4.707000e+04 2.346341e-06
4.707500e+04 2.345910e-06
4.708000e+04 2.345479e-06
4.708500e+04 2.345048e-06
4.709000e+04 2.344617e-06
4.709500e+04 2.344187e-06
4.710000e+04 2.343756e-06
4.710500e+04 2.343325e-06
4.711000e+04 2.342895e-06
4.711500e+04 2.342465e-06
4.712000e+04 2.342035e-06
4.712500e+04 2.341605e-06
4.713000e+04 2.341175e-06
4.713500e+04 2.340745e-06
4.714000e+04 2.340315e-06
4.714500e+04 2.339885e-06
4.715000e+04 2.339456e-06
4.715500e+04 2.339027e-06
4.716000e+04 2.338597e-06
4.716500e+04 2.338168e-06
4.717000e+04 2.337739e-06
4.717500e+04 2.337310e-06
4.718000e+04 2.336881e-06
4.718500e+04 2.336453e-06
4.719000e+04 2.336024e-06
4.719500e+04 2.335596e-06
4.720000e+04 2.335167e-06
4.720500e+04 2.334739e-06
4.721000e+04 2.334311e-06
4.721500e+04 2.333883e-06
4.722000e+04 2.333455e-06
4.722500e+04 2.333027e-06
4.723000e+04 2.332599e-06
4.723500e+04 2.332172e-06
4.724000e+04 2.331744e-06
4.724500e+04 2.331317e-06
4.725000e+04 2.330890e-06
4.725500e+04 2.330462e-06
4.726000e+04 2.330035e-06
4.726500e+04 2.329609e-06
4.727000e+04 2.329182e-06
4.727500e+04 2.328755e-06
4.728000e+04 2.328328e-06
4.728500e+04 2.327902e-06
4.729000e+04 2.327476e-06
4.729500e+04 2.327049e-06
4.730000e+04 2.326623e-06
4.730500e+04 2.326197e-06
4.731000e+04 2.325771e-06
4.731500e+04 2.325345e-06
4.732000e+04 2.324920e-06
4.732500e+04 2.324494e-06
4.733000e+04 2.324069e-06
4.733500e+04 2.323643e-06
4.734000e+04 2.323218e-06
4.734500e+04 2.322793e-06
4.735000e+04 2.322368e-06
4.735500e+04 2.321943e-06
4.736000e+04 2.321518e-06
4.736500e+04 2.321093e-06
4.737000e+04 2.320669e-06
4.737500e+04 2.320244e-06
4.738000e+04 2.319820e-06
4.738500e+04 2.319396e-06
4.739000e+04 2.318972e-06
4.739500e+04 2.318548e-06
4.740000e+04 2.318124e-06
4.740500e+04 2.317700e-06
4.741000e+04 2.317276e-06
4.741500e+04 2.316852e-06
4.742000e+04 2.316429e-06
4.742500e+04 2.316006e-06
4.743000e+04 2.315582e-06
4.743500e+04 2.315159e-06
4.744000e+04 2.314736e-06
4.744500e+04 2.314313e-06
4.745000e+04 2.313890e-06
4.745500e+04 2.313468e-06
4.746000e+04 2.313045e-06
4.746500e+04 2.312623e-06
4.747000e+04 2.312200e-06
4.747500e+04 2.311778e-06
4.748000e+04 2.311356e-06
4.748500e+04 2.310934e-06
4.749000e+04 2.310512e-06
4.749500e+04 2.310090e-06
4.750000e+04 2.309668e-06
4.750500e+04 2.309246e-06
4.751000e+04 2.308825e-06
4.751500e+04 2.308404e-06
4.752000e+04 2.307982e-06
4.752500e+04 2.307561e-06
4.753000e+04 2.307140e-06
4.753500e+04 2.306719e-06
4.754000e+04 2.306298e-06
4.754500e+04 2.305877e-06
4.755000e+04 2.305457e-06
4.755500e+04 2.305036e-06
4.756000e+04 2.304616e-06
4.756500e+04 2.304196e-06
4.757000e+04 2.303775e-06
4.757500e+04 2.303355e-06
4.758000e+04 2.302935e-06
4.758500e+04 2.302515e-06
4.759000e+04 2.302096e-06
4.759500e+04 2.301676e-06
4.760000e+04 2.301256e-06
4.760500e+04 2.300837e-06
4.761000e+04 2.300418e-06
4.761500e+04 2.299998e-06
4.762000e+04 2.299579e-06
4.762500e+04 2.299160e-06
4.763000e+04 2.298741e-06
4.763500e+04 2.298323e-06
4.764000e+04 2.297904e-06
4.764500e+04 2.297485e-06
4.765000e+04 2.297067e-06
4.765500e+04 2.296649e-06
4.766000e+04 2.296230e-06
4.766500e+04 2.295812e-06
4.767000e+04 2.295394e-06
4.767500e+04 2.294976e-06
4.768000e+04 2.294559e-06
4.768500e+04 2.294141e-06
4.769000e+04 2.293723e-06
4.769500e+04 2.293306e-06
4.770000e+04 2.292888e-06
4.770500e+04 2.292471e-06
4.771000e+04 2.292054e-06
4.771500e+04 2.291637e-06
4.772000e+04 2.291220e-06
4.772500e+04 2.290803e-06
4.773000e+04 2.290386e-06
4.773500e+04 2.289970e-06
4.774000e+04 2.289553e-06
4.774500e+04 2.289137e-06
4.775000e+04 2.288721e-06
4.775500e+04 2.288304e-06
4.776000e+04 2.287888e-06
4.776500e+04 2.287472e-06
4.777000e+04 2.287056e-06
4.777500e+04 2.286641e-06
4.778000e+04 2.286225e-06
4.778500e+04 2.285810e-06
4.779000e+04 2.285394e-06
4.779500e+04 2.284979e-06
4.780000e+04 2.284564e-06
4.780500e+04 2.284148e-06
4.781000e+04 2.283733e-06
4.781500e+04 2.283319e-06
4.782000e+04 2.282904e-06
4.782500e+04 2.282489e-06
4.783000e+04 2.282075e-06
4.783500e+04 2.281660e-06
4.784000e+04 2.281246e-06
4.784500e+04 2.280831e-06
4.785000e+04 2.280417e-06
4.785500e+04 2.280003e-06
4.786000e+04 2.279589e-06
4.786500e+04 2.279175e-06
4.787000e+04 2.278762e-06
4.787500e+04 2.278348e-06
4.788000e+04 2.277935e-06
4.788500e+04 2.277521e-06
4.789000e+04 2.277108e-06
4.789500e+04 2.276695e-06
4.790000e+04 2.276282e-06
4.790500e+04 2.275869e-06
4.791000e+04 2.275456e-06
4.791500e+04 2.275043e-06
4.792000e+04 2.274630e-06
4.792500e+04 2.274218e-06
4.793000e+04 2.273806e-06
4.793500e+04 2.273393e-06
4.794000e+04 2.272981e-06
4.794500e+04 2.272569e-06
4.795000e+04 2.272157e-06
4.795500e+04 2.271745e-06
4.796000e+04 2.271333e-06
4.796500e+04 2.270921e-06
4.797000e+04 2.270510e-06
4.797500e+04 2.270098e-06
4.798000e+04 2.269687e-06
4.798500e+04 2.269276e-06
4.799000e+04 2.268865e-06
4.799500e+04 2.268454e-06
4.800000e+04 2.268043e-06
4.800500e+04 2.267632e-06
4.801000e+04 2.267221e-06
4.801500e+04 2.266810e-06
4.802000e+04 2.266400e-06
4.802500e+04 2.265989e-06
4.803000e+04 2.265579e-06
4.803500e+04 2.265169e-06
4.804000e+04 2.264759e-06
4.804500e+04 2.264349e-06
4.805000e+04 2.263939e-06
4.805500e+04 2.263529e-06
4.806000e+04 2.263119e-06
4.806500e+04 2.262710e-06
4.807000e+04 2.262300e-06
4.807500e+04 2.261891e-06
4.808000e+04 2.261482e-06
4.808500e+04 2.261073e-06
4.809000e+04 2.260664e-06
4.809500e+04 2.260255e-06
4.810000e+04 2.259846e-06
4.810500e+04 2.259437e-06
4.811000e+04 2.259029e-06
4.811500e+04 2.258620e-06
4.812000e+04 2.258212e-06
4.812500e+04 2.257803e-06
4.813000e+04 2.257395e-06
4.813500e+04 2.256987e-06
4.814000e+04 2.256579e-06
4.814500e+04 2.256171e-06
4.815000e+04 2.255763e-06
4.815500e+04 2.255356e-06
4.816000e+04 2.254948e-06
4.816500e+04 2.254541e-06
4.817000e+04 2.254133e-06
4.817500e+04 2.253726e-06
4.818000e+04 2.253319e-06
4.818500e+04 2.252912e-06
4.819000e+04 2.252505e-06
4.819500e+04 2.252098e-06
4.820000e+04 2.251691e-06
4.820500e+04 2.251285e-06
4.821000e+04 2.250878e-06
4.821500e+04 2.250472e-06
4.822000e+04 2.250065e-06
4.822500e+04 2.249659e-06
4.823000e+04 2.249253e-06
4.823500e+04 2.248847e-06
4.824000e+04 2.248441e-06
4.824500e+04 2.248035e-06
4.825000e+04 2.247630e-06
4.825500e+04 2.247224e-06
4.826000e+04 2.246819e-06
4.826500e+04 2.246413e-06
4.827000e+04 2.246008e-06
4.827500e+04 2.245603e-06
4.828000e+04 2.245198e-06
4.828500e+04 2.244793e-06
4.829000e+04 2.244388e-06
4.829500e+04 2.243983e-06
4.830000e+04 2.243579e-06
4.830500e+04 2.243174e-06
4.831000e+04 2.242770e-06
4.831500e+04 2.242365e-06
4.832000e+04 2.241961e-06
4.832500e+04 2.241557e-06
4.833000e+04 2.241153e-06
4.833500e+04 2.240749e-06
4.834000e+04 2.240345e-06
4.834500e+04 2.239942e-06
4.835000e+04 2.239538e-06
4.835500e+04 2.239134e-06
4.836000e+04 2.238731e-06
4.836500e+04 2.238328e-06
4.837000e+04 2.237925e-06
4.837500e+04 2.237522e-06
4.838000e+04 2.237119e-06
4.838500e+04 2.236716e-06
4.839000e+04 2.236313e-06
4.839500e+04 2.235910e-06
4.840000e+04 2.235508e-06
4.840500e+04 2.235105e-06
4.841000e+04 2.234703e-06
4.841500e+04 2.234301e-06
4.842000e+04 2.233898e-06
4.842500e+04 2.233496e-06
4.843000e+04 2.233094e-06
4.843500e+04 2.232693e-06
4.844000e+04 2.232291e-06
4.844500e+04 2.231889e-06
4.845000e+04 2.231488e-06
4.845500e+04 2.231086e-06
4.846000e+04 2.230685e-06
4.846500e+04 2.230284e-06
4.847000e+04 2.229883e-06
4.847500e+04 2.229482e-06
4.848000e+04 2.229081e-06
4.848500e+04 2.228680e-06
4.849000e+04 2.228279e-06
4.849500e+04 2.227878e-06
4.850000e+04 2.227478e-06
4.850500e+04 2.227078e-06
4.851000e+04 2.226677e-06
4.851500e+04 2.226277e-06
4.852000e+04 2.225877e-06
4.852500e+04 2.225477e-06
4.853000e+04 2.225077e-06
4.853500e+04 2.224677e-06
4.854000e+04 2.224278e-06
4.854500e+04 2.223878e-06
4.855000e+04 2.223479e-06
4.855500e+04 2.223079e-06
4.856000e+04 2.222680e-06
4.856500e+04 2.222281e-06
4.857000e+04 2.221882e-06
4.857500e+04 2.221483e-06
4.858000e+04 2.221084e-06
4.858500e+04 2.220685e-06
4.859000e+04 2.220286e-06
4.859500e+04 2.219888e-06
4.860000e+04 2.219489e-06
4.860500e+04 2.219091e-06
4.861000e+04 2.218693e-06
4.861500e+04 2.218295e-06
4.862000e+04 2.217897e-06
4.862500e+04 2.217499e-06
4.863000e+04 2.217101e-06
4.863500e+04 2.216703e-06
4.864000e+04 2.216305e-06
4.864500e+04 2.215908e-06
4.865000e+04 2.215510e-06
4.865500e+04 2.215113e-06
4.866000e+04 2.214716e-06
4.866500e+04 2.214319e-06
4.867000e+04 2.213922e-06
4.867500e+04 2.213525e-06
4.868000e+04 2.213128e-06
4.868500e+04 2.212731e-06
4.869000e+04 2.212334e-06
4.869500e+04 2.211938e-06
4.870000e+04 2.211542e-06
4.870500e+04 2.211145e-06
4.871000e+04 2.210749e-06
4.871500e+04 2.210353e-06
4.872000e+04 2.209957e-06
4.872500e+04 2.209561e-06
4.873000e+04 2.209165e-06
4.873500e+04 2.208769e-06
4.874000e+04 2.208374e-06
4.874500e+04 2.207978e-06
4.875000e+04 2.207583e-06
4.875500e+04 2.207188e-06
4.876000e+04 2.206792e-06
4.876500e+04 2.206397e-06
4.877000e+04 2.206002e-06
4.877500e+04 2.205607e-06
4.878000e+04 2.205213e-06
4.878500e+04 2.204818e-06
4.879000e+04 2.204423e-06
4.879500e+04 2.204029e-06
4.880000e+04 2.203634e-06
4.880500e+04 2.203240e-06
4.881000e+04 2.202846e-06
4.881500e+04 2.202452e-06
4.882000e+04 2.202058e-06
4.882500e+04 2.201664e-06
4.883000e+04 2.201270e-06
4.883500e+04 2.200876e-06
4.884000e+04 2.200483e-06
4.884500e+04 2.200089e-06
4.885000e+04 2.199696e-06
4.885500e+04 2.199303e-06
4.886000e+04 2.198909e-06
4.886500e+04 2.198516e-06
4.887000e+04 2.198123e-06
4.887500e+04 2.197730e-06
4.888000e+04 2.197338e-06
4.888500e+04 2.196945e-06
4.889000e+04 2.196552e-06
4.889500e+04 2.196160e-06
4.890000e+04 2.195767e-06
4.890500e+04 2.195375e-06
4.891000e+04 2.194983e-06
4.891500e+04 2.194591e-06
4.892000e+04 2.194199e-06
4.892500e+04 2.193807e-06
4.893000e+04 2.193415e-06
4.893500e+04 2.193023e-06
4.894000e+04 2.192632e-06
4.894500e+04 2.192240e-06
4.895000e+04 2.191849e-06
4.895500e+04 2.191458e-06
4.896000e+04 2.191066e-06
4.896500e+04 2.190675e-06
4.897000e+04 2.190284e-06
4.897500e+04 2.189893e-06
4.898000e+04 2.189503e-06
4.898500e+04 2.189112e-06
4.899000e+04 2.188721e-06
4.899500e+04 2.188331e-06
4.900000e+04 2.187940e-06
4.900500e+04 2.187550e-06
4.901000e+04 2.187160e-06
4.901500e+04 2.186770e-06
4.902000e+04 2.186380e-06
4.902500e+04 2.185990e-06
4.903000e+04 2.185600e-06
4.903500e+04 2.185210e-06
4.904000e+04 2.184821e-06
4.904500e+04 2.184431e-06
4.905000e+04 2.184042e-06
4.905500e+04 2.183653e-06
4.906000e+04 2.183263e-06
4.906500e+04 2.182874e-06
4.907000e+04 2.182485e-06
4.907500e+04 2.182096e-06
4.908000e+04 2.181708e-06
4.908500e+04 2.181319e-06
4.909000e+04 2.180930e-06
4.909500e+04 2.180542e-06
4.910000e+04 2.180153e-06
4.910500e+04 2.179765e-06
4.911000e+04 2.179377e-06
4.911500e+04 2.178989e-06
4.912000e+04 2.178601e-06
4.912500e+04 2.178213e-06
4.913000e+04 2.177825e-06
4.913500e+04 2.177437e-06
4.914000e+04 2.177050e-06
4.914500e+04 2.176662e-06
4.915000e+04 2.176275e-06
4.915500e+04 2.175887e-06
4.916000e+04 2.175500e-06
4.916500e+04 2.175113e-06
4.917000e+04 2.174726e-06
4.917500e+04 2.174339e-06
4.918000e+04 2.173952e-06
4.918500e+04 2.173565e-06
4.919000e+04 2.173179e-06
4.919500e+04 2.172792e-06
4.920000e+04 2.172406e-06
4.920500e+04 2.172019e-06
4.921000e+04 2.171633e-06
4.921500e+04 2.171247e-06
4.922000e+04 2.170861e-06
4.922500e+04 2.170475e-06
4.923000e+04 2.170089e-06
4.923500e+04 2.169703e-06
4.924000e+04 2.169318e-06
4.924500e+04 2.168932e-06
4.925000e+04 2.168547e-06
4.925500e+04 2.168161e-06
4.926000e+04 2.167776e-06
4.926500e+04 2.167391e-06
4.927000e+04 2.167006e-06
4.927500e+04 2.166621e-06
4.928000e+04 2.166236e-06
4.928500e+04 2.165851e-06
4.929000e+04 2.165466e-06
4.929500e+04 2.165082e-06
4.930000e+04 2.164697e-06
4.930500e+04 2.164313e-06
4.931000e+04 2.163929e-06
4.931500e+04 2.163545e-06
4.932000e+04 2.163160e-06
4.932500e+04 2.162776e-06
4.933000e+04 2.162393e-06
4.933500e+04 2.162009e-06
4.934000e+04 2.161625e-06
4.934500e+04 2.161241e-06
4.935000e+04 2.160858e-06
4.935500e+04 2.160474e-06
4.936000e+04 2.160091e-06
4.936500e+04 2.159708e-06
4.937000e+04 2.159325e-06
4.937500e+04 2.158942e-06
4.938000e+04 2.158559e-06
4.938500e+04 2.158176e-06
4.939000e+04 2.157793e-06
4.939500e+04 2.157411e-06
4.940000e+04 2.157028e-06
4.940500e+04 2.156646e-06
4.941000e+04 2.156263e-06
4.941500e+04 2.155881e-06
4.942000e+04 2.155499e-06
4.942500e+04 2.155117e-06
4.943000e+04 2.154735e-06
4.943500e+04 2.154353e-06
4.944000e+04 2.153971e-06
4.944500e+04 2.153590e-06
4.945000e+04 2.153208e-06
4.945500e+04 2.152827e-06
4.946000e+04 2.152445e-06
4.946500e+04 2.152064e-06
4.947000e+04 2.151683e-06
4.947500e+04 2.151302e-06
4.948000e+04 2.150921e-06
4.948500e+04 2.150540e-06
4.949000e+04 2.150159e-06
4.949500e+04 2.149778e-06
4.950000e+04 2.149398e-06
4.950500e+04 2.149017e-06
4.951000e+04 2.148637e-06
4.951500e+04 2.148256e-06
4.952000e+04 2.147876e-06
4.952500e+04 2.147496e-06
4.953000e+04 2.147116e-06
4.953500e+04 2.146736e-06
4.954000e+04 2.146356e-06
4.954500e+04 2.145976e-06
4.955000e+04 2.145597e-06
4.955500e+04 2.145217e-06
4.956000e+04 2.144838e-06
4.956500e+04 2.144458e-06
4.957000e+04 2.144079e-06
4.957500e+04 2.143700e-06
4.958000e+04 2.143321e-06
4.958500e+04 2.142942e-06
4.959000e+04 2.142563e-06
4.959500e+04 2.142184e-06
4.960000e+04 2.141806e-06
4.960500e+04 2.141427e-06
4.961000e+04 2.141048e-06
4.961500e+04 2.140670e-06
4.962000e+04 2.140292e-06
4.962500e+04 2.139914e-06
4.963000e+04 2.139535e-06
4.963500e+04 2.139157e-06
4.964000e+04 2.138779e-06
4.964500e+04 2.138402e-06
4.965000e+04 2.138024e-06
4.965500e+04 2.137646e-06
4.966000e+04 2.137269e-06
4.966500e+04 2.136891e-06
4.967000e+04 2.136514e-06
4.967500e+04 2.136137e-06
4.968000e+04 2.135760e-06
4.968500e+04 2.135382e-06
4.969000e+04 2.135006e-06
4.969500e+04 2.134629e-06
4.970000e+04 2.134252e-06
4.970500e+04 2.133875e-06
4.971000e+04 2.133499e-06
4.971500e+04 2.133122e-06
4.972000e+04 2.132746e-06
4.972500e+04 2.132369e-06
4.973000e+04 2.131993e-06
4.973500e+04 2.131617e-06
4.974000e+04 2.131241e-06
4.974500e+04 2.130865e-06
4.975000e+04 2.130489e-06
4.975500e+04 2.130114e-06
4.976000e+04 2.129738e-06
4.976500e+04 2.129362e-06
4.977000e+04 2.128987e-06
4.977500e+04 2.128612e-06
4.978000e+04 2.128236e-06
4.978500e+04 2.127861e-06
4.979000e+04 2.127486e-06
4.979500e+04 2.127111e-06
4.980000e+04 2.126736e-06
4.980500e+04 2.126361e-06
4.981000e+04 2.125987e-06
4.981500e+04 2.125612e-06
4.982000e+04 2.125238e-06
4.982500e+04 2.124863e-06
4.983000e+04 2.124489e-06
4.983500e+04 2.124115e-06
4.984000e+04 2.123740e-06
4.984500e+04 2.123366e-06
4.985000e+04 2.122993e-06
4.985500e+04 2.122619e-06
4.986000e+04 2.122245e-06
4.986500e+04 2.121871e-06
4.987000e+04 2.121498e-06
4.987500e+04 2.121124e-06
4.988000e+04 2.120751e-06
4.988500e+04 2.120378e-06
4.989000e+04 2.120004e-06
4.989500e+04 2.119631e-06
4.990000e+04 2.119258e-06
4.990500e+04 2.118885e-06
4.991000e+04 2.118513e-06
4.991500e+04 2.118140e-06
4.992000e+04 2.117767e-06
4.992500e+04 2.117395e-06
4.993000e+04 2.117022e-06
4.993500e+04 2.116650e-06
4.994000e+04 2.116278e-06
4.994500e+04 2.115906e-06
4.995000e+04 2.115533e-06
4.995500e+04 2.115161e-06
4.996000e+04 2.114790e-06
4.996500e+04 2.114418e-06
4.997000e+04 2.114046e-06
4.997500e+04 2.113675e-06
4.998000e+04 2.113303e-06
4.998500e+04 2.112932e-06
4.999000e+04 2.112560e-06
4.999500e+04 2.112189e-06
5.000000e+04 2.111818e-06
5.000500e+04 2.111447e-06
5.001000e+04 2.111076e-06
5.001500e+04 2.110705e-06
5.002000e+04 2.110334e-06
5.002500e+04 2.109964e-06
5.003000e+04 2.109593e-06
5.003500e+04 2.109223e-06
5.004000e+04 2.108852e-06
5.004500e+04 2.108482e-06
5.005000e+04 2.108112e-06
5.005500e+04 2.107742e-06
5.006000e+04 2.107372e-06
5.006500e+04 2.107002e-06
5.007000e+04 2.106632e-06
5.007500e+04 2.106262e-06
5.008000e+04 2.105893e-06
5.008500e+04 2.105523e-06
5.009000e+04 2.105154e-06
5.009500e+04 2.104784e-06
5.010000e+04 2.104415e-06
5.010500e+04 2.104046e-06
5.011000e+04 2.103677e-06
5.011500e+04 2.103308e-06
5.012000e+04 2.102939e-06
5.012500e+04 2.102570e-06
5.013000e+04 2.102201e-06
5.013500e+04 2.101833e-06
5.014000e+04 2.101464e-06
5.014500e+04 2.101096e-06
5.015000e+04 2.100727e-06
5.015500e+04 2.100359e-06
5.016000e+04 2.099991e-06
5.016500e+04 2.099623e-06
5.017000e+04 2.099255e-06
5.017500e+04 2.098887e-06
5.018000e+04 2.098519e-06
5.018500e+04 2.098152e-06
5.019000e+04 2.097784e-06
5.019500e+04 2.097416e-06
5.020000e+04 2.097049e-06
5.020500e+04 2.096682e-06
5.021000e+04 2.096314e-06
5.021500e+04 2.095947e-06
5.022000e+04 2.095580e-06
5.022500e+04 2.095213e-06
5.023000e+04 2.094846e-06
5.023500e+04 2.094480e-06
5.024000e+04 2.094113e-06
5.024500e+04 2.093746e-06
5.025000e+04 2.093380e-06
5.025500e+04 2.093014e-06
5.026000e+04 2.092647e-06
5.026500e+04 2.092281e-06
5.027000e+04 2.091915e-06
5.027500e+04 2.091549e-06
5.028000e+04 2.091183e-06
5.028500e+04 2.090817e-06
5.029000e+04 2.090451e-06
5.029500e+04 2.090086e-06
5.030000e+04 2.089720e-06
5.030500e+04 2.089355e-06
5.031000e+04 2.088989e-06
5.031500e+04 2.088624e-06
5.032000e+04 2.088259e-06
5.032500e+04 2.087893e-06
5.033000e+04 2.087528e-06
5.033500e+04 2.087163e-06
5.034000e+04 2.086799e-06
5.034500e+04 2.086434e-06
5.035000e+04 2.086069e-06
5.035500e+04 2.085705e-06
5.036000e+04 2.085340e-06
5.036500e+04 2.084976e-06
5.037000e+04 2.084611e-06
5.037500e+04 2.084247e-06
5.038000e+04 2.083883e-06
5.038500e+04 2.083519e-06
5.039000e+04 2.083155e-06
5.039500e+04 2.082791e-06
5.040000e+04 2.082428e-06
5.040500e+04 2.082064e-06
5.041000e+04 2.081700e-06
5.041500e+04 2.081337e-06
5.042000e+04 2.080973e-06
5.042500e+04 2.080610e-06
5.043000e+04 2.080247e-06
5.043500e+04 2.079884e-06
5.044000e+04 2.079521e-06
5.044500e+04 2.079158e-06
5.045000e+04 2.078795e-06
5.045500e+04 2.078432e-06
5.046000e+04 2.078070e-06
5.046500e+04 2.077707e-06
5.047000e+04 2.077345e-06
5.047500e+04 2.076982e-06
5.048000e+04 2.076620e-06
5.048500e+04 2.076258e-06
5.049000e+04 2.075895e-06
5.049500e+04 2.075533e-06
5.050000e+04 2.075171e-06
5.050500e+04 2.074810e-06
5.051000e+04 2.074448e-06
5.051500e+04 2.074086e-06
5.052000e+04 2.073725e-06
5.052500e+04 2.073363e-06
5.053000e+04 2.073002e-06
5.053500e+04 2.072640e-06
5.054000e+04 2.072279e-06
5.054500e+04 2.071918e-06
5.055000e+04 2.071557e-06
5.055500e+04 2.071196e-06
5.056000e+04 2.070835e-06
5.056500e+04 2.070474e-06
5.057000e+04 2.070114e-06
5.057500e+04 2.069753e-06
5.058000e+04 2.069393e-06
5.058500e+04 2.069032e-06
5.059000e+04 2.068672e-06
5.059500e+04 2.068312e-06
5.060000e+04 2.067952e-06
5.060500e+04 2.067592e-06
5.061000e+04 2.067232e-06
5.061500e+04 2.066872e-06
5.062000e+04 2.066512e-06
5.062500e+04 2.066152e-06
5.063000e+04 2.065793e-06
5.063500e+04 2.065433e-06
5.064000e+04 2.065074e-06
5.064500e+04 2.064714e-06
5.065000e+04 2.064355e-06
5.065500e+04 2.063996e-06
5.066000e+04 2.063637e-06
5.066500e+04 2.063278e-06
5.067000e+04 2.062919e-06
5.067500e+04 2.062560e-06
5.068000e+04 2.062202e-06
5.068500e+04 2.061843e-06
5.069000e+04 2.061484e-06
5.069500e+04 2.061126e-06
5.070000e+04 2.060768e-06
5.070500e+04 2.060409e-06
5.071000e+04 2.060051e-06
5.071500e+04 2.059693e-06
5.072000e+04 2.059335e-06
5.072500e+04 2.058977e-06
5.073000e+04 2.058619e-06
5.073500e+04 2.058262e-06
5.074000e+04 2.057904e-06
5.074500e+04 2.057546e-06
5.075000e+04 2.057189e-06
5.075500e+04 2.056832e-06
5.076000e+04 2.056474e-06
5.076500e+04 2.056117e-06
5.077000e+04 2.055760e-06
5.077500e+04 2.055403e-06
5.078000e+04 2.055046e-06
5.078500e+04 2.054689e-06
5.079000e+04 2.054333e-06
5.079500e+04 2.053976e-06
5.080000e+04 2.053619e-06
5.080500e+04 2.053263e-06
5.081000e+04 2.052906e-06
5.081500e+04 2.052550e-06
5.082000e+04 2.052194e-06
5.082500e+04 2.051838e-06
5.083000e+04 2.051482e-06
5.083500e+04 2.051126e-06
5.084000e+04 2.050770e-06
5.084500e+04 2.050414e-06
5.085000e+04 2.050059e-06
5.085500e+04 2.049703e-06
5.086000e+04 2.049347e-06
5.086500e+04 2.048992e-06
5.087000e+04 2.048637e-06
5.087500e+04 2.048281e-06
5.088000e+04 2.047926e-06
5.088500e+04 2.047571e-06
5.089000e+04 2.047216e-06
5.089500e+04 2.046861e-06
5.090000e+04 2.046507e-06
5.090500e+04 2.046152e-06
5.091000e+04 2.045797e-06
5.091500e+04 2.045443e-06
5.092000e+04 2.045088e-06
5.092500e+04 2.044734e-06
5.093000e+04 2.044380e-06
5.093500e+04 2.044025e-06
5.094000e+04 2.043671e-06
5.094500e+04 2.043317e-06
5.095000e+04 2.042963e-06
5.095500e+04 2.042610e-06
5.096000e+04 2.042256e-06
5.096500e+04 2.041902e-06
5.097000e+04 2.041549e-06
5.097500e+04 2.041195e-06
5.098000e+04 2.040842e-06
5.098500e+04 2.040488e-06
5.099000e+04 2.040135e-06
5.099500e+04 2.039782e-06
5.100000e+04 2.039429e-06
5.100500e+04 2.039076e-06
5.101000e+04 2.038723e-06
5.101500e+04 2.038370e-06
5.102000e+04 2.038018e-06
5.102500e+04 2.037665e-06
5.103000e+04 2.037313e-06
5.103500e+04 2.036960e-06
5.104000e+04 2.036608e-06
5.104500e+04 2.036256e-06
5.105000e+04 2.035903e-06
5.105500e+04 2.035551e-06
5.106000e+04 2.035199e-06
5.106500e+04 2.034847e-06
5.107000e+04 2.034496e-06
5.107500e+04 2.034144e-06
5.108000e+04 2.033792e-06
5.108500e+04 2.033441e-06
5.109000e+04 2.033089e-06
5.109500e+04 2.032738e-06
5.110000e+04 2.032387e-06
5.110500e+04 2.032035e-06
5.111000e+04 2.031684e-06
5.111500e+04 2.031333e-06
5.112000e+04 2.030982e-06
5.112500e+04 2.030631e-06
5.113000e+04 2.030281e-06
5.113500e+04 2.029930e-06
5.114000e+04 2.029579e-06
5.114500e+04 2.029229e-06
5.115000e+04 2.028878e-06
5.115500e+04 2.028528e-06
5.116000e+04 2.028178e-06
5.116500e+04 2.027828e-06
5.117000e+04 2.027478e-06
5.117500e+04 2.027128e-06
5.118000e+04 2.026778e-06
5.118500e+04 2.026428e-06
5.119000e+04 2.026078e-06
5.119500e+04 2.025728e-06
5.120000e+04 2.025379e-06
5.120500e+04 2.025029e-06
5.121000e+04 2.024680e-06
5.121500e+04 2.024331e-06
5.122000e+04 2.023982e-06
5.122500e+04 2.023632e-06
5.123000e+04 2.023283e-06
5.123500e+04 2.022934e-06
5.124000e+04 2.022586e-06
5.124500e+04 2.022237e-06
5.125000e+04 2.021888e-06
5.125500e+04 2.021539e-06
5.126000e+04 2.021191e-06
5.126500e+04 2.020842e-06
5.127000e+04 2.020494e-06
5.127500e+04 2.020146e-06
5.128000e+04 2.019798e-06
5.128500e+04 2.019450e-06
5.129000e+04 2.019102e-06
5.129500e+04 2.018754e-06
5.130000e+04 2.018406e-06
5.130500e+04 2.018058e-06
5.131000e+04 2.017710e-06
5.131500e+04 2.017363e-06
5.132000e+04 2.017015e-06
5.132500e+04 2.016668e-06
5.133000e+04 2.016321e-06
5.133500e+04 2.015973e-06
5.134000e+04 2.015626e-06
5.134500e+04 2.015279e-06
5.135000e+04 2.014932e-06
5.135500e+04 2.014585e-06
5.136000e+04 2.014238e-06
5.136500e+04 2.013892e-06
5.137000e+04 2.013545e-06
5.137500e+04 2.013199e-06
5.138000e+04 2.012852e-06
5.138500e+04 2.012506e-06
5.139000e+04 2.012159e-06
5.139500e+04 2.011813e-06
5.140000e+04 2.011467e-06
5.140500e+04 2.011121e-06
5.141000e+04 2.010775e-06
5.141500e+04 2.010429e-06
5.142000e+04 2.010083e-06
5.142500e+04 2.009738e-06
5.143000e+04 2.009392e-06
5.143500e+04 2.009047e-06
5.144000e+04 2.008701e-06
5.144500e+04 2.008356e-06
5.145000e+04 2.008011e-06
5.145500e+04 2.007665e-06
5.146000e+04 2.007320e-06
5.146500e+04 2.006975e-06
5.147000e+04 2.006630e-06
5.147500e+04 2.006286e-06
5.148000e+04 2.005941e-06
5.148500e+04 2.005596e-06
5.149000e+04 2.005252e-06
5.149500e+04 2.004907e-06
5.150000e+04 2.004563e-06
5.150500e+04 2.004218e-06
5.151000e+04 2.003874e-06
5.151500e+04 2.003530e-06
5.152000e+04 2.003186e-06
5.152500e+04 2.002842e-06
5.153000e+04 2.002498e-06
5.153500e+04 2.002154e-06
5.154000e+04 2.001810e-06
5.154500e+04 2.001467e-06
5.155000e+04 2.001123e-06
5.155500e+04 2.000780e-06
5.156000e+04 2.000436e-06
5.156500e+04 2.000093e-06
5.157000e+04 1.999750e-06
5.157500e+04 1.999406e-06
5.158000e+04 1.999063e-06
5.158500e+04 1.998720e-06
5.159000e+04 1.998378e-06
5.159500e+04 1.998035e-06
5.160000e+04 1.997692e-06
5.160500e+04 1.997349e-06
5.161000e+04 1.997007e-06
5.161500e+04 1.996664e-06
5.162000e+04 1.996322e-06
5.162500e+04 1.995980e-06
5.163000e+04 1.995637e-06
5.163500e+04 1.995295e-06
5.164000e+04 1.994953e-06
5.164500e+04 1.994611e-06
5.165000e+04 1.994269e-06
5.165500e+04 1.993928e-06
5.166000e+04 1.993586e-06
5.166500e+04 1.993244e-06
5.167000e+04 1.992903e-06
5.167500e+04 1.992561e-06
5.168000e+04 1.992220e-06
5.168500e+04 1.991879e-06
5.169000e+04 1.991537e-06
5.169500e+04 1.991196e-06
5.170000e+04 1.990855e-06
5.170500e+04 1.990514e-06
5.171000e+04 1.990173e-06
5.171500e+04 1.989833e-06
5.172000e+04 1.989492e-06
5.172500e+04 1.989151e-06
5.173000e+04 1.988811e-06
5.173500e+04 1.988470e-06
5.174000e+04 1.988130e-06
5.174500e+04 1.987790e-06
5.175000e+04 1.987449e-06
5.175500e+04 1.987109e-06
5.176000e+04 1.986769e-06
5.176500e+04 1.986429e-06
5.177000e+04 1.986089e-06
5.177500e+04 1.985750e-06
5.178000e+04 1.985410e-06
5.178500e+04 1.985070e-06
5.179000e+04 1.984731e-06
5.179500e+04 1.984391e-06
5.180000e+04 1.984052e-06
5.180500e+04 1.983713e-06
5.181000e+04 1.983373e-06
5.181500e+04 1.983034e-06
5.182000e+04 1.982695e-06
5.182500e+04 1.982356e-06
5.183000e+04 1.982017e-06
5.183500e+04 1.981679e-06
5.184000e+04 1.981340e-06
5.184500e+04 1.981001e-06
5.185000e+04 1.980663e-06
5.185500e+04 1.980324e-06
5.186000e+04 1.979986e-06
5.186500e+04 1.979648e-06
5.187000e+04 1.979309e-06
5.187500e+04 1.978971e-06
5.188000e+04 1.978633e-06
5.188500e+04 1.978295e-06
5.189000e+04 1.977957e-06
5.189500e+04 1.977620e-06
5.190000e+04 1.977282e-06
5.190500e+04 1.976944e-06
5.191000e+04 1.976607e-06
5.191500e+04 1.976269e-06
5.192000e+04 1.975932e-06
5.192500e+04 1.975595e-06
5.193000e+04 1.975257e-06
5.193500e+04 1.974920e-06
5.194000e+04 1.974583e-06
5.194500e+04 1.974246e-06
5.195000e+04 1.973909e-06
5.195500e+04 1.973573e-06
5.196000e+04 1.973236e-06
5.196500e+04 1.972899e-06
5.197000e+04 1.972563e-06
5.197500e+04 1.972226e-06
5.198000e+04 1.971890e-06
5.198500e+04 1.971554e-06
5.199000e+04 1.971217e-06
5.199500e+04 1.970881e-06
5.200000e+04 1.970545e-06
5.200500e+04 1.970209e-06
5.201000e+04 1.969873e-06
5.201500e+04 1.969537e-06
5.202000e+04 1.969202e-06
5.202500e+04 1.968866e-06
5.203000e+04 1.968530e-06
5.203500e+04 1.968195e-06
5.204000e+04 1.967860e-06
5.204500e+04 1.967524e-06
5.205000e+04 1.967189e-06
5.205500e+04 1.966854e-06
5.206000e+04 1.966519e-06
5.206500e+04 1.966184e-06
5.207000e+04 1.965849e-06
5.207500e+04 1.965514e-06
5.208000e+04 1.965179e-06
5.208500e+04 1.964845e-06
5.209000e+04 1.964510e-06
5.209500e+04 1.964176e-06
5.210000e+04 1.963841e-06
5.210500e+04 1.963507e-06
5.211000e+04 1.963173e-06
5.211500e+04 1.962838e-06
5.212000e+04 1.962504e-06
5.212500e+04 1.962170e-06
5.213000e+04 1.961836e-06
5.213500e+04 1.961503e-06
5.214000e+04 1.961169e-06
5.214500e+04 1.960835e-06
5.215000e+04 1.960502e-06
5.215500e+04 1.960168e-06
5.216000e+04 1.959835e-06
5.216500e+04 1.959501e-06
5.217000e+04 1.959168e-06
5.217500e+04 1.958835e-06
5.218000e+04 1.958502e-06
5.218500e+04 1.958169e-06
5.219000e+04 1.957836e-06
5.219500e+04 1.957503e-06
5.220000e+04 1.957170e-06
5.220500e+04 1.956837e-06
5.221000e+04 1.956505e-06
5.221500e+04 1.956172e-06
5.222000e+04 1.955840e-06
5.222500e+04 1.955507e-06
5.223000e+04 1.955175e-06
5.223500e+04 1.954843e-06
5.224000e+04 1.954511e-06
5.224500e+04 1.954179e-06
5.225000e+04 1.953847e-06
5.225500e+04 1.953515e-06
5.226000e+04 1.953183e-06
5.226500e+04 1.952851e-06
5.227000e+04 1.952519e-06
5.227500e+04 1.952188e-06
5.228000e+04 1.951856e-06
5.228500e+04 1.951525e-06
5.229000e+04 1.951194e-06
5.229500e+04 1.950862e-06
5.230000e+04 1.950531e-06
5.230500e+04 1.950200e-06
5.231000e+04 1.949869e-06
5.231500e+04 1.949538e-06
5.232000e+04 1.949207e-06
5.232500e+04 1.948877e-06
5.233000e+04 1.948546e-06
5.233500e+04 1.948215e-06
5.234000e+04 1.947885e-06
5.234500e+04 1.947554e-06
5.235000e+04 1.947224e-06
5.235500e+04 1.946894e-06
5.236000e+04 1.946564e-06
5.236500e+04 1.946233e-06
5.237000e+04 1.945903e-06
5.237500e+04 1.945573e-06
5.238000e+04 1.945244e-06
5.238500e+04 1.944914e-06
5.239000e+04 1.944584e-06
5.239500e+04 1.944254e-06
5.240000e+04 1.943925e-06
5.240500e+04 1.943595e-06
5.241000e+04 1.943266e-06
5.241500e+04 1.942937e-06
5.242000e+04 1.942607e-06
5.242500e+04 1.942278e-06
5.243000e+04 1.941949e-06
5.243500e+04 1.941620e-06
5.244000e+04 1.941291e-06
5.244500e+04 1.940962e-06
5.245000e+04 1.940634e-06
5.245500e+04 1.940305e-06
5.246000e+04 1.939976e-06
5.246500e+04 1.939648e-06
5.247000e+04 1.939320e-06
5.247500e+04 1.938991e-06
5.248000e+04 1.938663e-06
5.248500e+04 1.938335e-06
5.249000e+04 1.938007e-06
5.249500e+04 1.937679e-06
5.250000e+04 1.937351e-06
5.250500e+04 1.937023e-06
5.251000e+04 1.936695e-06
5.251500e+04 1.936367e-06
5.252000e+04 1.936040e-06
5.252500e+04 1.935712e-06
5.253000e+04 1.935385e-06
5.253500e+04 1.935057e-06
5.254000e+04 1.934730e-06
5.254500e+04 1.934403e-06
5.255000e+04 1.934075e-06
5.255500e+04 1.933748e-06
5.256000e+04 1.933421e-06
5.256500e+04 1.933094e-06
5.257000e+04 1.932768e-06
5.257500e+04 1.932441e-06
5.258000e+04 1.932114e-06
5.258500e+04 1.931788e-06
5.259000e+04 1.931461e-06
5.259500e+04 1.931135e-06
5.260000e+04 1.930808e-06
5.260500e+04 1.930482e-06
5.261000e+04 1.930156e-06
5.261500e+04 1.929830e-06
5.262000e+04 1.929504e-06
5.262500e+04 1.929178e-06
5.263000e+04 1.928852e-06
5.263500e+04 1.928526e-06
5.264000e+04 1.928200e-06
5.264500e+04 1.927874e-06
5.265000e+04 1.927549e-06
5.265500e+04 1.927223e-06
5.266000e+04 1.926898e-06
5.266500e+04 1.926573e-06
5.267000e+04 1.926247e-06
5.267500e+04 1.925922e-06
5.268000e+04 1.925597e-06
5.268500e+04 1.925272e-06
5.269000e+04 1.924947e-06
5.269500e+04 1.924622e-06
5.270000e+04 1.924298e-06
5.270500e+04 1.923973e-06
5.271000e+04 1.923648e-06
5.271500e+04 1.923324e-06
5.272000e+04 1.922999e-06
5.272500e+04 1.922675e-06
5.273000e+04 1.922350e-06
5.273500e+04 1.922026e-06
5.274000e+04 1.921702e-06
5.274500e+04 1.921378e-06
5.275000e+04 1.921054e-06
5.275500e+04 1.920730e-06
5.276000e+04 1.920406e-06
5.276500e+04 1.920083e-06
5.277000e+04 1.919759e-06
5.277500e+04 1.919435e-06
5.278000e+04 1.919112e-06
5.278500e+04 1.918788e-06
5.279000e+04 1.918465e-06
5.279500e+04 1.918142e-06
5.280000e+04 1.917818e-06
5.280500e+04 1.917495e-06
5.281000e+04 1.917172e-06
5.281500e+04 1.916849e-06
5.282000e+04 1.916526e-06
5.282500e+04 1.916204e-06
5.283000e+04 1.915881e-06
5.283500e+04 1.915558e-06
5.284000e+04 1.915236e-06
5.284500e+04 1.914913e-06
5.285000e+04 1.914591e-06
5.285500e+04 1.914268e-06
5.286000e+04 1.913946e-06
5.286500e+04 1.913624e-06
5.287000e+04 1.913302e-06
5.287500e+04 1.912980e-06
5.288000e+04 1.912658e-06
5.288500e+04 1.912336e-06
5.289000e+04 1.912014e-06
5.289500e+04 1.911692e-06
5.290000e+04 1.911371e-06
5.290500e+04 1.911049e-06
5.291000e+04 1.910728e-06
5.291500e+04 1.910406e-06
5.292000e+04 1.910085e-06
5.292500e+04 1.909763e-06
5.293000e+04 1.909442e-06
5.293500e+04 1.909121e-06
5.294000e+04 1.908800e-06
5.294500e+04 1.908479e-06
5.295000e+04 1.908158e-06
5.295500e+04 1.907838e-06
5.296000e+04 1.907517e-06
5.296500e+04 1.907196e-06
5.297000e+04 1.906876e-06
5.297500e+04 1.906555e-06
5.298000e+04 1.906235e-06
5.298500e+04 1.905914e-06
5.299000e+04 1.905594e-06
5.299500e+04 1.905274e-06
5.300000e+04 1.904954e-06
5.300500e+04 1.904634e-06
5.301000e+04 1.904314e-06
5.301500e+04 1.903994e-06
5.302000e+04 1.903674e-06
5.302500e+04 1.903355e-06
5.303000e+04 1.903035e-06
5.303500e+04 1.902715e-06
5.304000e+04 1.902396e-06
5.304500e+04 1.902076e-06
5.305000e+04 1.901757e-06
5.305500e+04 1.901438e-06
5.306000e+04 1.901119e-06
5.306500e+04 1.900800e-06
5.307000e+04 1.900481e-06
5.307500e+04 1.900162e-06
5.308000e+04 1.899843e-06
5.308500e+04 1.899524e-06
5.309000e+04 1.899205e-06
5.309500e+04 1.898887e-06
5.310000e+04 1.898568e-06
5.310500e+04 1.898250e-06
5.311000e+04 1.897931e-06
5.311500e+04 1.897613e-06
5.312000e+04 1.897295e-06
5.312500e+04 1.896977e-06
5.313000e+04 1.896658e-06
5.313500e+04 1.896340e-06
5.314000e+04 1.896022e-06
5.314500e+04 1.895705e-06
5.315000e+04 1.895387e-06
5.315500e+04 1.895069e-06
5.316000e+04 1.894751e-06
5.316500e+04 1.894434e-06
5.317000e+04 1.894116e-06
5.317500e+04 1.893799e-06
5.318000e+04 1.893482e-06
5.318500e+04 1.893164e-06
5.319000e+04 1.892847e-06
5.319500e+04 1.892530e-06
5.320000e+04 1.892213e-06
5.320500e+04 1.891896e-06
5.321000e+04 1.891579e-06
5.321500e+04 1.891263e-06
5.322000e+04 1.890946e-06
5.322500e+04 1.890629e-06
5.323000e+04 1.890313e-06
5.323500e+04 1.889996e-06
5.324000e+04 1.889680e-06
5.324500e+04 1.889363e-06
5.325000e+04 1.889047e-06
5.325500e+04 1.888731e-06
5.326000e+04 1.888415e-06
5.326500e+04 1.888099e-06
5.327000e+04 1.887783e-06
5.327500e+04 1.887467e-06
5.328000e+04 1.887151e-06
5.328500e+04 1.886835e-06
5.329000e+04 1.886520e-06
5.329500e+04 1.886204e-06
5.330000e+04 1.885889e-06
5.330500e+04 1.885573e-06
5.331000e+04 1.885258e-06
5.331500e+04 1.884943e-06
5.332000e+04 1.884627e-06
5.332500e+04 1.884312e-06
5.333000e+04 1.883997e-06
5.333500e+04 1.883682e-06
5.334000e+04 1.883367e-06
5.334500e+04 1.883053e-06
5.335000e+04 1.882738e-06
5.335500e+04 1.882423e-06
5.336000e+04 1.882109e-06
5.336500e+04 1.881794e-06
5.337000e+04 1.881480e-06
5.337500e+04 1.881165e-06
5.338000e+04 1.880851e-06
5.338500e+04 1.880537e-06
5.339000e+04 1.880223e-06
5.339500e+04 1.879909e-06
5.340000e+04 1.879595e-06
5.340500e+04 1.879281e-06
5.341000e+04 1.878967e-06
5.341500e+04 1.878653e-06
5.342000e+04 1.878339e-06
5.342500e+04 1.878026e-06
5.343000e+04 1.877712e-06
5.343500e+04 1.877399e-06
5.344000e+04 1.877085e-06
5.344500e+04 1.876772e-06
5.345000e+04 1.876459e-06
5.345500e+04 1.876146e-06
5.346000e+04 1.875833e-06
5.346500e+04 1.875520e-06
5.347000e+04 1.875207e-06
5.347500e+04 1.874894e-06
5.348000e+04 1.874581e-06
5.348500e+04 1.874268e-06
5.349000e+04 1.873956e-06
5.349500e+04 1.873643e-06
5.350000e+04 1.873331e-06
5.350500e+04 1.873018e-06
5.351000e+04 1.872706e-06
5.351500e+04 1.872394e-06
5.352000e+04 1.872082e-06
5.352500e+04 1.871770e-06
5.353000e+04 1.871457e-06
5.353500e+04 1.871146e-06
5.354000e+04 1.870834e-06
5.354500e+04 1.870522e-06
5.355000e+04 1.870210e-06
5.355500e+04 1.869898e-06
5.356000e+04 1.869587e-06
5.356500e+04 1.869275e-06
5.357000e+04 1.868964e-06
5.357500e+04 1.868653e-06
5.358000e+04 1.868341e-06
5.358500e+04 1.868030e-06
5.359000e+04 1.867719e-06
5.359500e+04 1.867408e-06
5.360000e+04 1.867097e-06
5.360500e+04 1.866786e-06
5.361000e+04 1.866475e-06
5.361500e+04 1.866164e-06
5.362000e+04 1.865854e-06
5.362500e+04 1.865543e-06
5.363000e+04 1.865233e-06
5.363500e+04 1.864922e-06
5.364000e+04 1.864612e-06
5.364500e+04 1.864301e-06
5.365000e+04 1.863991e-06
5.365500e+04 1.863681e-06
5.366000e+04 1.863371e-06
5.366500e+04 1.863061e-06
5.367000e+04 1.862751e-06
5.367500e+04 1.862441e-06
5.368000e+04 1.862131e-06
5.368500e+04 1.861822e-06
5.369000e+04 1.861512e-06
5.369500e+04 1.861202e-06
5.370000e+04 1.860893e-06
5.370500e+04 1.860583e-06
5.371000e+04 1.860274e-06
5.371500e+04 1.859965e-06
5.372000e+04 1.859656e-06
5.372500e+04 1.859347e-06
5.373000e+04 1.859037e-06
5.373500e+04 1.858729e-06
5.374000e+04 1.858420e-06
5.374500e+04 1.858111e-06
5.375000e+04 1.857802e-06
5.375500e+04 1.857493e-06
5.376000e+04 1.857185e-06
5.376500e+04 1.856876e-06
5.377000e+04 1.856568e-06
5.377500e+04 1.856259e-06
5.378000e+04 1.855951e-06
5.378500e+04 1.855643e-06
5.379000e+04 1.855335e-06
5.379500e+04 1.855027e-06
5.380000e+04 1.854719e-06
5.380500e+04 1.854411e-06
5.381000e+04 1.854103e-06
5.381500e+04 1.853795e-06
5.382000e+04 1.853487e-06
5.382500e+04 1.853180e-06
5.383000e+04 1.852872e-06
5.383500e+04 1.852564e-06
5.384000e+04 1.852257e-06
5.384500e+04 1.851950e-06
5.385000e+04 1.851642e-06
5.385500e+04 1.851335e-06
5.386000e+04 1.851028e-06
5.386500e+04 1.850721e-06
5.387000e+04 1.850414e-06
5.387500e+04 1.850107e-06
5.388000e+04 1.849800e-06
5.388500e+04 1.849493e-06
5.389000e+04 1.849187e-06
5.389500e+04 1.848880e-06
5.390000e+04 1.848574e-06
5.390500e+04 1.848267e-06
5.391000e+04 1.847961e-06
5.391500e+04 1.847654e-06
5.392000e+04 1.847348e-06
5.392500e+04 1.847042e-06
5.393000e+04 1.846736e-06
5.393500e+04 1.846430e-06
5.394000e+04 1.846124e-06
5.394500e+04 1.845818e-06
5.395000e+04 1.845512e-06
5.395500e+04 1.845206e-06
5.396000e+04 1.844901e-06
5.396500e+04 1.844595e-06
5.397000e+04 1.844290e-06
5.397500e+04 1.843984e-06
5.398000e+04 1.843679e-06
5.398500e+04 1.843373e-06
5.399000e+04 1.843068e-06
5.399500e+04 1.842763e-06
5.400000e+04 1.842458e-06
5.400500e+04 1.842153e-06
5.401000e+04 1.841848e-06
5.401500e+04 1.841543e-06
5.402000e+04 1.841238e-06
5.402500e+04 1.840934e-06
5.403000e+04 1.840629e-06
5.403500e+04 1.840324e-06
5.404000e+04 1.840020e-06
5.404500e+04 1.839715e-06
5.405000e+04 1.839411e-06
5.405500e+04 1.839107e-06
5.406000e+04 1.838803e-06
5.406500e+04 1.838498e-06
5.407000e+04 1.838194e-06
5.407500e+04 1.837890e-06
5.408000e+04 1.837586e-06
5.408500e+04 1.837283e-06
5.409000e+04 1.836979e-06
5.409500e+04 1.836675e-06
5.410000e+04 1.836371e-06
5.410500e+04 1.836068e-06
5.411000e+04 1.835764e-06
5.411500e+04 1.835461e-06
5.412000e+04 1.835158e-06
5.412500e+04 1.834854e-06
5.413000e+04 1.834551e-06
5.413500e+04 1.834248e-06
5.414000e+04 1.833945e-06
5.414500e+04 1.833642e-06
5.415000e+04 1.833339e-06
5.415500e+04 1.833036e-06
5.416000e+04 1.832733e-06
5.416500e+04 1.832431e-06
5.417000e+04 1.832128e-06
5.417500e+04 1.831826e-06
5.418000e+04 1.831523e-06
5.418500e+04 1.831221e-06
5.419000e+04 1.830918e-06
5.419500e+04 1.830616e-06
5.420000e+04 1.830314e-06
5.420500e+04 1.830012e-06
5.421000e+04 1.829710e-06
5.421500e+04 1.829408e-06
5.422000e+04 1.829106e-06
5.422500e+04 1.828804e-06
5.423000e+04 1.828502e-06
5.423500e+04 1.828201e-06
5.424000e+04 1.827899e-06
5.424500e+04 1.827597e-06
5.425000e+04 1.827296e-06
5.425500e+04 1.826994e-06
5.426000e+04 1.826693e-06
5.426500e+04 1.826392e-06
5.427000e+04 1.826091e-06
5.427500e+04 1.825790e-06
5.428000e+04 1.825488e-06
5.428500e+04 1.825188e-06
5.429000e+04 1.824887e-06
5.429500e+04 1.824586e-06
5.430000e+04 1.824285e-06
5.430500e+04 1.823984e-06
5.431000e+04 1.823684e-06
5.431500e+04 1.823383e-06
5.432000e+04 1.823083e-06
5.432500e+04 1.822782e-06
5.433000e+04 1.822482e-06
5.433500e+04 1.822182e-06
5.434000e+04 1.821881e-06
5.434500e+04 1.821581e-06
5.435000e+04 1.821281e-06
5.435500e+04 1.820981e-06
5.436000e+04 1.820681e-06
5.436500e+04 1.820382e-06
5.437000e+04 1.820082e-06
5.437500e+04 1.819782e-06
5.438000e+04 1.819483e-06
5.438500e+04 1.819183e-06
5.439000e+04 1.818884e-06
5.439500e+04 1.818584e-06
5.440000e+04 1.818285e-06
5.440500e+04 1.817985e-06
5.441000e+04 1.817686e-06
5.441500e+04 1.817387e-06
5.442000e+04 1.817088e-06
5.442500e+04 1.816789e-06
5.443000e+04 1.816490e-06
5.443500e+04 1.816191e-06
5.444000e+04 1.815893e-06
5.444500e+04 1.815594e-06
5.445000e+04 1.815295e-06
5.445500e+04 1.814997e-06
5.446000e+04 1.814698e-06
5.446500e+04 1.814400e-06
5.447000e+04 1.814101e-06
5.447500e+04 1.813803e-06
5.448000e+04 1.813505e-06
5.448500e+04 1.813207e-06
5.449000e+04 1.812909e-06
5.449500e+04 1.812611e-06
5.450000e+04 1.812313e-06
5.450500e+04 1.812015e-06
5.451000e+04 1.811717e-06
5.451500e+04 1.811420e-06
5.452000e+04 1.811122e-06
5.452500e+04 1.810824e-06
5.453000e+04 1.810527e-06
5.453500e+04 1.810229e-06
5.454000e+04 1.809932e-06
5.454500e+04 1.809635e-06
5.455000e+04 1.809338e-06
5.455500e+04 1.809040e-06
5.456000e+04 1.808743e-06
5.456500e+04 1.808446e-06
5.457000e+04 1.808149e-06
5.457500e+04 1.807853e-06
5.458000e+04 1.807556e-06
5.458500e+04 1.807259e-06
5.459000e+04 1.806962e-06
5.459500e+04 1.806666e-06
5.460000e+04 1.806369e-06
5.460500e+04 1.806073e-06
5.461000e+04 1.805776e-06
5.461500e+04 1.805480e-06
5.462000e+04 1.805184e-06
5.462500e+04 1.804888e-06
5.463000e+04 1.804592e-06
5.463500e+04 1.804296e-06
5.464000e+04 1.804000e-06
5.464500e+04 1.803704e-06
5.465000e+04 1.803408e-06
5.465500e+04 1.803112e-06
5.466000e+04 1.802817e-06
5.466500e+04 1.802521e-06
5.467000e+04 1.802225e-06
5.467500e+04 1.801930e-06
5.468000e+04 1.801635e-06
5.468500e+04 1.801339e-06
5.469000e+04 1.801044e-06
5.469500e+04 1.800749e-06
5.470000e+04 1.800454e-06
5.470500e+04 1.800159e-06
5.471000e+04 1.799864e-06
5.471500e+04 1.799569e-06
5.472000e+04 1.799274e-06
5.472500e+04 1.798979e-06
5.473000e+04 1.798685e-06
5.473500e+04 1.798390e-06
5.474000e+04 1.798095e-06
5.474500e+04 1.797801e-06
5.475000e+04 1.797506e-06
5.475500e+04 1.797212e-06
5.476000e+04 1.796918e-06
5.476500e+04 1.796624e-06
5.477000e+04 1.796329e-06
5.477500e+04 1.796035e-06
5.478000e+04 1.795741e-06
5.478500e+04 1.795448e-06
5.479000e+04 1.795154e-06
5.479500e+04 1.794860e-06
5.480000e+04 1.794566e-06
5.480500e+04 1.794272e-06
5.481000e+04 1.793979e-06
5.481500e+04 1.793685e-06
5.482000e+04 1.793392e-06
5.482500e+04 1.793099e-06
5.483000e+04 1.792805e-06
5.483500e+04 1.792512e-06
5.484000e+04 1.792219e-06
5.484500e+04 1.791926e-06
5.485000e+04 1.791633e-06
5.485500e+04 1.791340e-06
5.486000e+04 1.791047e-06
5.486500e+04 1.790754e-06
5.487000e+04 1.790461e-06
5.487500e+04 1.790169e-06
5.488000e+04 1.789876e-06
5.488500e+04 1.789583e-06
5.489000e+04 1.789291e-06
5.489500e+04 1.788999e-06
5.490000e+04 1.788706e-06
5.490500e+04 1.788414e-06
5.491000e+04 1.788122e-06
5.491500e+04 1.787830e-06
5.492000e+04 1.787538e-06
5.492500e+04 1.787246e-06
5.493000e+04 1.786954e-06
5.493500e+04 1.786662e-06
5.494000e+04 1.786370e-06
5.494500e+04 1.786078e-06
5.495000e+04 1.785787e-06
5.495500e+04 1.785495e-06
5.496000e+04 1.785204e-06
5.496500e+04 1.784912e-06
5.497000e+04 1.784621e-06
5.497500e+04 1.784329e-06
5.498000e+04 1.784038e-06
5.498500e+04 1.783747e-06
5.499000e+04 1.783456e-06
5.499500e+04 1.783165e-06
5.500000e+04 1.782874e-06
5.500500e+04 1.782583e-06
5.501000e+04 1.782292e-06
5.501500e+04 1.782001e-06
5.502000e+04 1.781711e-06
5.502500e+04 1.781420e-06
5.503000e+04 1.781130e-06
5.503500e+04 1.780839e-06
5.504000e+04 1.780549e-06
5.504500e+04 1.780258e-06
5.505000e+04 1.779968e-06
5.505500e+04 1.779678e-06
5.506000e+04 1.779388e-06
5.506500e+04 1.779098e-06
5.507000e+04 1.778808e-06
5.507500e+04 1.778518e-06
5.508000e+04 1.778228e-06
5.508500e+04 1.777938e-06
5.509000e+04 1.777648e-06
5.509500e+04 1.777359e-06
5.510000e+04 1.777069e-06
5.510500e+04 1.776779e-06
5.511000e+04 1.776490e-06
5.511500e+04 1.776201e-06
5.512000e+04 1.775911e-06
5.512500e+04 1.775622e-06
5.513000e+04 1.775333e-06
5.513500e+04 1.775044e-06
5.514000e+04 1.774755e-06
5.514500e+04 1.774466e-06
5.515000e+04 1.774177e-06
5.515500e+04 1.773888e-06
5.516000e+04 1.773599e-06
5.516500e+04 1.773310e-06
5.517000e+04 1.773022e-06
5.517500e+04 1.772733e-06
5.518000e+04 1.772445e-06
5.518500e+04 1.772156e-06
5.519000e+04 1.771868e-06
5.519500e+04 1.771579e-06
5.520000e+04 1.771291e-06
5.520500e+04 1.771003e-06
5.521000e+04 1.770715e-06
5.521500e+04 1.770427e-06
5.522000e+04 1.770139e-06
5.522500e+04 1.769851e-06
5.523000e+04 1.769563e-06
5.523500e+04 1.769275e-06
5.524000e+04 1.768988e-06
5.524500e+04 1.768700e-06
5.525000e+04 1.768413e-06
5.525500e+04 1.768125e-06
5.526000e+04 1.767838e-06
5.526500e+04 1.767550e-06
5.527000e+04 1.767263e-06
5.527500e+04 1.766976e-06
5.528000e+04 1.766689e-06
5.528500e+04 1.766401e-06
5.529000e+04 1.766114e-06
5.529500e+04 1.765827e-06
5.530000e+04 1.765541e-06
5.530500e+04 1.765254e-06
5.531000e+04 1.764967e-06
5.531500e+04 1.764680e-06
5.532000e+04 1.764394e-06
5.532500e+04 1.764107e-06
5.533000e+04 1.763821e-06
5.533500e+04 1.763534e-06
5.534000e+04 1.763248e-06
5.534500e+04 1.762962e-06
5.535000e+04 1.762675e-06
5.535500e+04 1.762389e-06
5.536000e+04 1.762103e-06
5.536500e+04 1.761817e-06
5.537000e+04 1.761531e-06
5.537500e+04 1.761245e-06
5.538000e+04 1.760959e-06
5.538500e+04 1.760674e-06
5.539000e+04 1.760388e-06
5.539500e+04 1.760102e-06
5.540000e+04 1.759817e-06
5.540500e+04 1.759531e-06
5.541000e+04 1.759246e-06
5.541500e+04 1.758961e-06
5.542000e+04 1.758675e-06
5.542500e+04 1.758390e-06
5.543000e+04 1.758105e-06
5.543500e+04 1.757820e-06
5.544000e+04 1.757535e-06
5.544500e+04 1.757250e-06
5.545000e+04 1.756965e-06
5.545500e+04 1.756680e-06
5.546000e+04 1.756395e-06
5.546500e+04 1.756111e-06
5.547000e+04 1.755826e-06
5.547500e+04 1.755542e-06
5.548000e+04 1.755257e-06
5.548500e+04 1.754973e-06
5.549000e+04 1.754688e-06
5.549500e+04 1.754404e-06
5.550000e+04 1.754120e-06
5.550500e+04 1.753836e-06
5.551000e+04 1.753552e-06
5.551500e+04 1.753268e-06
5.552000e+04 1.752984e-06
5.552500e+04 1.752700e-06
5.553000e+04 1.752416e-06
5.553500e+04 1.752132e-06
5.554000e+04 1.751849e-06
5.554500e+04 1.751565e-06
5.555000e+04 1.751281e-06
5.555500e+04 1.750998e-06
5.556000e+04 1.750714e-06
5.556500e+04 1.750431e-06
5.557000e+04 1.750148e-06
5.557500e+04 1.749865e-06
5.558000e+04 1.749581e-06
5.558500e+04 1.749298e-06
5.559000e+04 1.749015e-06
5.559500e+04 1.748732e-06
5.560000e+04 1.748450e-06
5.560500e+04 1.748167e-06
5.561000e+04 1.747884e-06
5.561500e+04 1.747601e-06
5.562000e+04 1.747319e-06
5.562500e+04 1.747036e-06
5.563000e+04 1.746754e-06
5.563500e+04 1.746471e-06
5.564000e+04 1.746189e-06
5.564500e+04 1.745906e-06
5.565000e+04 1.745624e-06
5.565500e+04 1.745342e-06
5.566000e+04 1.745060e-06
5.566500e+04 1.744778e-06
5.567000e+04 1.744496e-06
5.567500e+04 1.744214e-06
5.568000e+04 1.743932e-06
5.568500e+04 1.743650e-06
5.569000e+04 1.743369e-06
5.569500e+04 1.743087e-06
5.570000e+04 1.742806e-06
5.570500e+04 1.742524e-06
5.571000e+04 1.742243e-06
5.571500e+04 1.741961e-06
5.572000e+04 1.741680e-06
5.572500e+04 1.741399e-06
5.573000e+04 1.741118e-06
5.573500e+04 1.740836e-06
5.574000e+04 1.740555e-06
5.574500e+04 1.740274e-06
5.575000e+04 1.739993e-06
5.575500e+04 1.739713e-06
5.576000e+04 1.739432e-06
5.576500e+04 1.739151e-06
5.577000e+04 1.738870e-06
5.577500e+04 1.738590e-06
5.578000e+04 1.738309e-06
5.578500e+04 1.738029e-06
5.579000e+04 1.737748e-06
5.579500e+04 1.737468e-06
5.580000e+04 1.737188e-06
5.580500e+04 1.736908e-06
5.581000e+04 1.736628e-06
5.581500e+04 1.736348e-06
5.582000e+04 1.736068e-06
5.582500e+04 1.735788e-06
5.583000e+04 1.735508e-06
5.583500e+04 1.735228e-06
5.584000e+04 1.734948e-06
5.584500e+04 1.734668e-06
5.585000e+04 1.734389e-06
5.585500e+04 1.734109e-06
5.586000e+04 1.733830e-06
5.586500e+04 1.733550e-06
5.587000e+04 1.733271e-06
5.587500e+04 1.732992e-06
5.588000e+04 1.732713e-06
5.588500e+04 1.732433e-06
5.589000e+04 1.732154e-06
5.589500e+04 1.731875e-06
5.590000e+04 1.731596e-06
5.590500e+04 1.731317e-06
5.591000e+04 1.731039e-06
5.591500e+04 1.730760e-06
5.592000e+04 1.730481e-06
5.592500e+04 1.730203e-06
5.593000e+04 1.729924e-06
5.593500e+04 1.729645e-06
5.594000e+04 1.729367e-06
5.594500e+04 1.729089e-06
5.595000e+04 1.728810e-06
5.595500e+04 1.728532e-06
5.596000e+04 1.728254e-06
5.596500e+04 1.727976e-06
5.597000e+04 1.727698e-06
5.597500e+04 1.727420e-06
5.598000e+04 1.727142e-06
5.598500e+04 1.726864e-06
5.599000e+04 1.726586e-06
5.599500e+04 1.726308e-06
5.600000e+04 1.726031e-06
5.600500e+04 1.725753e-06
5.601000e+04 1.725476e-06
5.601500e+04 1.725198e-06
5.602000e+04 1.724921e-06
5.602500e+04 1.724643e-06
5.603000e+04 1.724366e-06
5.603500e+04 1.724089e-06
5.604000e+04 1.723812e-06
5.604500e+04 1.723535e-06
5.605000e+04 1.723258e-06
5.605500e+04 1.722981e-06
5.606000e+04 1.722704e-06
5.606500e+04 1.722427e-06
5.607000e+04 1.722150e-06
5.607500e+04 1.721874e-06
5.608000e+04 1.721597e-06
5.608500e+04 1.721320e-06
5.609000e+04 1.721044e-06
5.609500e+04 1.720767e-06
5.610000e+04 1.720491e-06
5.610500e+04 1.720215e-06
5.611000e+04 1.719938e-06
5.611500e+04 1.719662e-06
5.612000e+04 1.719386e-06
5.612500e+04 1.719110e-06
5.613000e+04 1.718834e-06
5.613500e+04 1.718558e-06
5.614000e+04 1.718282e-06
5.614500e+04 1.718006e-06
5.615000e+04 1.717731e-06
5.615500e+04 1.717455e-06
5.616000e+04 1.717179e-06
5.616500e+04 1.716904e-06
5.617000e+04 1.716628e-06
5.617500e+04 1.716353e-06
5.618000e+04 1.716078e-06
5.618500e+04 1.715802e-06
5.619000e+04 1.715527e-06
5.619500e+04 1.715252e-06
5.620000e+04 1.714977e-06
5.620500e+04 1.714702e-06
5.621000e+04 1.714427e-06
5.621500e+04 1.714152e-06
5.622000e+04 1.713877e-06
5.622500e+04 1.713602e-06
5.623000e+04 1.713328e-06
5.623500e+04 1.713053e-06
5.624000e+04 1.712778e-06
5.624500e+04 1.712504e-06
5.625000e+04 1.712229e-06
5.625500e+04 1.711955e-06
5.626000e+04 1.711681e-06
5.626500e+04 1.711406e-06
5.627000e+04 1.711132e-06
5.627500e+04 1.710858e-06
5.628000e+04 1.710584e-06
5.628500e+04 1.710310e-06
5.629000e+04 1.710036e-06
5.629500e+04 1.709762e-06
5.630000e+04 1.709488e-06
5.630500e+04 1.709214e-06
5.631000e+04 1.708941e-06
5.631500e+04 1.708667e-06
5.632000e+04 1.708394e-06
5.632500e+04 1.708120e-06
5.633000e+04 1.707847e-06
5.633500e+04 1.707573e-06
5.634000e+04 1.707300e-06
5.634500e+04 1.707027e-06
5.635000e+04 1.706753e-06
5.635500e+04 1.706480e-06
5.636000e+04 1.706207e-06
5.636500e+04 1.705934e-06
5.637000e+04 1.705661e-06
5.637500e+04 1.705388e-06
5.638000e+04 1.705116e-06
5.638500e+04 1.704843e-06
5.639000e+04 1.704570e-06
5.639500e+04 1.704298e-06
5.640000e+04 1.704025e-06
5.640500e+04 1.703753e-06
5.641000e+04 1.703480e-06
5.641500e+04 1.703208e-06
5.642000e+04 1.702935e-06
5.642500e+04 1.702663e-06
5.643000e+04 1.702391e-06
5.643500e+04 1.702119e-06
5.644000e+04 1.701847e-06
5.644500e+04 1.701575e-06
5.645000e+04 1.701303e-06
5.645500e+04 1.701031e-06
5.646000e+04 1.700759e-06
5.646500e+04 1.700487e-06
5.647000e+04 1.700216e-06
5.647500e+04 1.699944e-06
5.648000e+04 1.699673e-06
5.648500e+04 1.699401e-06
5.649000e+04 1.699130e-06
5.649500e+04 1.698858e-06
5.650000e+04 1.698587e-06
5.650500e+04 1.698316e-06
5.651000e+04 1.698045e-06
5.651500e+04 1.697773e-06
5.652000e+04 1.697502e-06
5.652500e+04 1.697231e-06
5.653000e+04 1.696960e-06
5.653500e+04 1.696690e-06
5.654000e+04 1.696419e-06
5.654500e+04 1.696148e-06
5.655000e+04 1.695877e-06
5.655500e+04 1.695607e-06
5.656000e+04 1.695336e-06
5.656500e+04 1.695066e-06
5.657000e+04 1.694795e-06
5.657500e+04 1.694525e-06
5.658000e+04 1.694255e-06
5.658500e+04 1.693984e-06
5.659000e+04 1.693714e-06
5.659500e+04 1.693444e-06
5.660000e+04 1.693174e-06
5.660500e+04 1.692904e-06
5.661000e+04 1.692634e-06
5.661500e+04 1.692364e-06
5.662000e+04 1.692094e-06
5.662500e+04 1.691825e-06
5.663000e+04 1.691555e-06
5.663500e+04 1.691285e-06
5.664000e+04 1.691016e-06
5.664500e+04 1.690746e-06
5.665000e+04 1.690477e-06
5.665500e+04 1.690207e-06
5.666000e+04 1.689938e-06
5.666500e+04 1.689669e-06
5.667000e+04 1.689400e-06
5.667500e+04 1.689131e-06
5.668000e+04 1.688861e-06
5.668500e+04 1.688592e-06
5.669000e+04 1.688324e-06
5.669500e+04 1.688055e-06
5.670000e+04 1.687786e-06
5.670500e+04 1.687517e-06
5.671000e+04 1.687248e-06
5.671500e+04 1.686980e-06
5.672000e+04 1.686711e-06
5.672500e+04 1.686443e-06
5.673000e+04 1.686174e-06
5.673500e+04 1.685906e-06
5.674000e+04 1.685638e-06
5.674500e+04 1.685369e-06
5.675000e+04 1.685101e-06
5.675500e+04 1.684833e-06
5.676000e+04 1.684565e-06
5.676500e+04 1.684297e-06
5.677000e+04 1.684029e-06
5.677500e+04 1.683761e-06
5.678000e+04 1.683493e-06
5.678500e+04 1.683225e-06
5.679000e+04 1.682958e-06
5.679500e+04 1.682690e-06
5.680000e+04 1.682423e-06
5.680500e+04 1.682155e-06
5.681000e+04 1.681888e-06
5.681500e+04 1.681620e-06
5.682000e+04 1.681353e-06
5.682500e+04 1.681086e-06
5.683000e+04 1.680818e-06
5.683500e+04 1.680551e-06
5.684000e+04 1.680284e-06
5.684500e+04 1.680017e-06
5.685000e+04 1.679750e-06
5.685500e+04 1.679483e-06
5.686000e+04 1.679216e-06
5.686500e+04 1.678950e-06
5.687000e+04 1.678683e-06
5.687500e+04 1.678416e-06
5.688000e+04 1.678150e-06
5.688500e+04 1.677883e-06
5.689000e+04 1.677617e-06
5.689500e+04 1.677350e-06
5.690000e+04 1.677084e-06
5.690500e+04 1.676818e-06
5.691000e+04 1.676551e-06
5.691500e+04 1.676285e-06
5.692000e+04 1.676019e-06
5.692500e+04 1.675753e-06
5.693000e+04 1.675487e-06
5.693500e+04 1.675221e-06
5.694000e+04 1.674955e-06
5.694500e+04 1.674689e-06
5.695000e+04 1.674424e-06
5.695500e+04 1.674158e-06
5.696000e+04 1.673892e-06
5.696500e+04 1.673627e-06
5.697000e+04 1.673361e-06
5.697500e+04 1.673096e-06
5.698000e+04 1.672831e-06
5.698500e+04 1.672565e-06
5.699000e+04 1.672300e-06
5.699500e+04 1.672035e-06
5.700000e+04 1.671770e-06
5.700500e+04 1.671505e-06
5.701000e+04 1.671240e-06
5.701500e+04 1.670975e-06
5.702000e+04 1.670710e-06
5.702500e+04 1.670445e-06
5.703000e+04 1.670180e-06
5.703500e+04 1.669915e-06
5.704000e+04 1.669651e-06
5.704500e+04 1.669386e-06
5.705000e+04 1.669122e-06
5.705500e+04 1.668857e-06
5.706000e+04 1.668593e-06
5.706500e+04 1.668328e-06
5.707000e+04 1.668064e-06
5.707500e+04 1.667800e-06
5.708000e+04 1.667536e-06
5.708500e+04 1.667272e-06
5.709000e+04 1.667008e-06
5.709500e+04 1.666744e-06
5.710000e+04 1.666480e-06
5.710500e+04 1.666216e-06
5.711000e+04 1.665952e-06
5.711500e+04 1.665688e-06
5.712000e+04 1.665425e-06
5.712500e+04 1.665161e-06
5.713000e+04 1.664897e-06
5.713500e+04 1.664634e-06
5.714000e+04 1.664371e-06
5.714500e+04 1.664107e-06
5.715000e+04 1.663844e-06
5.715500e+04 1.663581e-06
5.716000e+04 1.663317e-06
5.716500e+04 1.663054e-06
5.717000e+04 1.662791e-06
5.717500e+04 1.662528e-06
5.718000e+04 1.662265e-06
5.718500e+04 1.662002e-06
5.719000e+04 1.661739e-06
5.719500e+04 1.661477e-06
5.720000e+04 1.661214e-06
5.720500e+04 1.660951e-06
5.721000e+04 1.660689e-06
5.721500e+04 1.660426e-06
5.722000e+04 1.660164e-06
5.722500e+04 1.659901e-06
5.723000e+04 1.659639e-06
5.723500e+04 1.659377e-06
5.724000e+04 1.659114e-06
5.724500e+04 1.658852e-06
5.725000e+04 1.658590e-06
5.725500e+04 1.658328e-06
5.726000e+04 1.658066e-06
5.726500e+04 1.657804e-06
5.727000e+04 1.657542e-06
5.727500e+04 1.657280e-06
5.728000e+04 1.657019e-06
5.728500e+04 1.656757e-06
5.729000e+04 1.656495e-06
5.729500e+04 1.656234e-06
5.730000e+04 1.655972e-06
5.730500e+04 1.655711e-06
5.731000e+04 1.655449e-06
5.731500e+04 1.655188e-06
5.732000e+04 1.654927e-06
5.732500e+04 1.654666e-06
5.733000e+04 1.654404e-06
5.733500e+04 1.654143e-06
5.734000e+04 1.653882e-06
5.734500e+04 1.653621e-06
5.735000e+04 1.653360e-06
5.735500e+04 1.653100e-06
5.736000e+04 1.652839e-06
5.736500e+04 1.652578e-06
5.737000e+04 1.652317e-06
5.737500e+04 1.652057e-06
5.738000e+04 1.651796e-06
5.738500e+04 1.651536e-06
5.739000e+04 1.651275e-06
5.739500e+04 1.651015e-06
5.740000e+04 1.650755e-06
5.740500e+04 1.650494e-06
5.741000e+04 1.650234e-06
5.741500e+04 1.649974e-06
5.742000e+04 1.649714e-06
5.742500e+04 1.649454e-06
5.743000e+04 1.649194e-06
5.743500e+04 1.648934e-06
5.744000e+04 1.648674e-06
5.744500e+04 1.648414e-06
5.745000e+04 1.648155e-06
5.745500e+04 1.647895e-06
5.746000e+04 1.647635e-06
5.746500e+04 1.647376e-06
5.747000e+04 1.647116e-06
5.747500e+04 1.646857e-06
5.748000e+04 1.646597e-06
5.748500e+04 1.646338e-06
5.749000e+04 1.646079e-06
5.749500e+04 1.645820e-06
5.750000e+04 1.645561e-06
5.750500e+04 1.645301e-06
5.751000e+04 1.645042e-06
5.751500e+04 1.644783e-06
5.752000e+04 1.644525e-06
5.752500e+04 1.644266e-06
5.753000e+04 1.644007e-06
5.753500e+04 1.643748e-06
5.754000e+04 1.643490e-06
5.754500e+04 1.643231e-06
5.755000e+04 1.642972e-06
5.755500e+04 1.642714e-06
5.756000e+04 1.642455e-06
5.756500e+04 1.642197e-06
5.757000e+04 1.641939e-06
5.757500e+04 1.641681e-06
5.758000e+04 1.641422e-06
5.758500e+04 1.641164e-06
5.759000e+04 1.640906e-06
5.759500e+04 1.640648e-06
5.760000e+04 1.640390e-06
5.760500e+04 1.640132e-06
5.761000e+04 1.639874e-06
5.761500e+04 1.639617e-06
5.762000e+04 1.639359e-06
5.762500e+04 1.639101e-06
5.763000e+04 1.638844e-06
5.763500e+04 1.638586e-06
5.764000e+04 1.638329e-06
5.764500e+04 1.638071e-06
5.765000e+04 1.637814e-06
5.765500e+04 1.637556e-06
5.766000e+04 1.637299e-06
5.766500e+04 1.637042e-06
5.767000e+04 1.636785e-06
5.767500e+04 1.636528e-06
5.768000e+04 1.636271e-06
5.768500e+04 1.636014e-06
5.769000e+04 1.635757e-06
5.769500e+04 1.635500e-06
5.770000e+04 1.635243e-06
5.770500e+04 1.634987e-06
5.771000e+04 1.634730e-06
5.771500e+04 1.634473e-06
5.772000e+04 1.634217e-06
5.772500e+04 1.633960e-06
5.773000e+04 1.633704e-06
5.773500e+04 1.633447e-06
5.774000e+04 1.633191e-06
5.774500e+04 1.632935e-06
5.775000e+04 1.632679e-06
5.775500e+04 1.632422e-06
5.776000e+04 1.632166e-06
5.776500e+04 1.631910e-06
5.777000e+04 1.631654e-06
5.777500e+04 1.631398e-06
5.778000e+04 1.631143e-06
5.778500e+04 1.630887e-06
5.779000e+04 1.630631e-06
5.779500e+04 1.630375e-06
5.780000e+04 1.630120e-06
5.780500e+04 1.629864e-06
5.781000e+04 1.629609e-06
5.781500e+04 1.629353e-06
5.782000e+04 1.629098e-06
5.782500e+04 1.628842e-06
5.783000e+04 1.628587e-06
5.783500e+04 1.628332e-06
5.784000e+04 1.628077e-06
5.784500e+04 1.627822e-06
5.785000e+04 1.627567e-06
5.785500e+04 1.627312e-06
5.786000e+04 1.627057e-06
5.786500e+04 1.626802e-06
5.787000e+04 1.626547e-06
5.787500e+04 1.626292e-06
5.788000e+04 1.626038e-06
5.788500e+04 1.625783e-06
5.789000e+04 1.625528e-06
5.789500e+04 1.625274e-06
5.790000e+04 1.625019e-06
5.790500e+04 1.624765e-06
5.791000e+04 1.624511e-06
5.791500e+04 1.624256e-06
5.792000e+04 1.624002e-06
5.792500e+04 1.623748e-06
5.793000e+04 1.623494e-06
5.793500e+04 1.623240e-06
5.794000e+04 1.622986e-06
5.794500e+04 1.622732e-06
5.795000e+04 1.622478e-06
5.795500e+04 1.622224e-06
5.796000e+04 1.621970e-06
5.796500e+04 1.621717e-06
5.797000e+04 1.621463e-06
5.797500e+04 1.621209e-06
5.798000e+04 1.620956e-06
5.798500e+04 1.620702e-06
5.799000e+04 1.620449e-06
5.799500e+04 1.620196e-06
5.800000e+04 1.619942e-06
5.800500e+04 1.619689e-06
5.801000e+04 1.619436e-06
5.801500e+04 1.619183e-06
5.802000e+04 1.618930e-06
5.802500e+04 1.618676e-06
5.803000e+04 1.618424e-06
5.803500e+04 1.618171e-06
5.804000e+04 1.617918e-06
5.804500e+04 1.617665e-06
5.805000e+04 1.617412e-06
5.805500e+04 1.617160e-06
5.806000e+04 1.616907e-06
5.806500e+04 1.616654e-06
5.807000e+04 1.616402e-06
5.807500e+04 1.616149e-06
5.808000e+04 1.615897e-06
5.808500e+04 1.615645e-06
5.809000e+04 1.615392e-06
5.809500e+04 1.615140e-06
5.810000e+04 1.614888e-06
5.810500e+04 1.614636e-06
5.811000e+04 1.614384e-06
5.811500e+04 1.614132e-06
5.812000e+04 1.613880e-06
5.812500e+04 1.613628e-06
5.813000e+04 1.613376e-06
5.813500e+04 1.613124e-06
5.814000e+04 1.612873e-06
5.814500e+04 1.612621e-06
5.815000e+04 1.612369e-06
5.815500e+04 1.612118e-06
5.816000e+04 1.611866e-06
5.816500e+04 1.611615e-06
5.817000e+04 1.611363e-06
5.817500e+04 1.611112e-06
5.818000e+04 1.610861e-06
5.818500e+04 1.610610e-06
5.819000e+04 1.610359e-06
5.819500e+04 1.610107e-06
5.820000e+04 1.609856e-06
5.820500e+04 1.609605e-06
5.821000e+04 1.609355e-06
5.821500e+04 1.609104e-06
5.822000e+04 1.608853e-06
5.822500e+04 1.608602e-06
5.823000e+04 1.608351e-06
5.823500e+04 1.608101e-06
5.824000e+04 1.607850e-06
5.824500e+04 1.607600e-06
5.825000e+04 1.607349e-06
5.825500e+04 1.607099e-06
5.826000e+04 1.606848e-06
5.826500e+04 1.606598e-06
5.827000e+04 1.606348e-06
5.827500e+04 1.606098e-06
5.828000e+04 1.605848e-06
5.828500e+04 1.605598e-06
5.829000e+04 1.605348e-06
5.829500e+04 1.605098e-06
5.830000e+04 1.604848e-06
5.830500e+04 1.604598e-06
5.831000e+04 1.604348e-06
5.831500e+04 1.604098e-06
5.832000e+04 1.603849e-06
5.832500e+04 1.603599e-06
5.833000e+04 1.603349e-06
5.833500e+04 1.603100e-06
5.834000e+04 1.602850e-06
5.834500e+04 1.602601e-06
5.835000e+04 1.602352e-06
5.835500e+04 1.602102e-06
5.836000e+04 1.601853e-06
5.836500e+04 1.601604e-06
5.837000e+04 1.601355e-06
5.837500e+04 1.601106e-06
5.838000e+04 1.600857e-06
5.838500e+04 1.600608e-06
5.839000e+04 1.600359e-06
5.839500e+04 1.600110e-06
5.840000e+04 1.599861e-06
5.840500e+04 1.599613e-06
5.841000e+04 1.599364e-06
5.841500e+04 1.599115e-06
5.842000e+04 1.598867e-06
5.842500e+04 1.598618e-06
5.843000e+04 1.598370e-06
5.843500e+04 1.598122e-06
5.844000e+04 1.597873e-06
5.844500e+04 1.597625e-06
5.845000e+04 1.597377e-06
5.845500e+04 1.597129e-06
5.846000e+04 1.596880e-06
5.846500e+04 1.596632e-06
5.847000e+04 1.596384e-06
5.847500e+04 1.596136e-06
5.848000e+04 1.595889e-06
5.848500e+04 1.595641e-06
5.849000e+04 1.595393e-06
5.849500e+04 1.595145e-06
5.850000e+04 1.594898e-06
5.850500e+04 1.594650e-06
5.851000e+04 1.594402e-06
5.851500e+04 1.594155e-06
5.852000e+04 1.593908e-06
5.852500e+04 1.593660e-06
5.853000e+04 1.593413e-06
5.853500e+04 1.593166e-06
5.854000e+04 1.592918e-06
5.854500e+04 1.592671e-06
5.855000e+04 1.592424e-06
5.855500e+04 1.592177e-06
5.856000e+04 1.591930e-06
5.856500e+04 1.591683e-06
5.857000e+04 1.591436e-06
5.857500e+04 1.591189e-06
5.858000e+04 1.590943e-06
5.858500e+04 1.590696e-06
5.859000e+04 1.590449e-06
5.859500e+04 1.590203e-06
5.860000e+04 1.589956e-06
5.860500e+04 1.589710e-06
5.861000e+04 1.589463e-06
5.861500e+04 1.589217e-06
5.862000e+04 1.588970e-06
5.862500e+04 1.588724e-06
5.863000e+04 1.588478e-06
5.863500e+04 1.588232e-06
5.864000e+04 1.587986e-06
5.864500e+04 1.587740e-06
5.865000e+04 1.587494e-06
5.865500e+04 1.587248e-06
5.866000e+04 1.587002e-06
5.866500e+04 1.586756e-06
5.867000e+04 1.586510e-06
5.867500e+04 1.586265e-06
5.868000e+04 1.586019e-06
5.868500e+04 1.585773e-06
5.869000e+04 1.585528e-06
5.869500e+04 1.585282e-06
5.870000e+04 1.585037e-06
5.870500e+04 1.584791e-06
5.871000e+04 1.584546e-06
5.871500e+04 1.584301e-06
5.872000e+04 1.584056e-06
5.872500e+04 1.583810e-06
5.873000e+04 1.583565e-06
5.873500e+04 1.583320e-06
5.874000e+04 1.583075e-06
5.874500e+04 1.582830e-06
5.875000e+04 1.582585e-06
5.875500e+04 1.582340e-06
5.876000e+04 1.582096e-06
5.876500e+04 1.581851e-06
5.877000e+04 1.581606e-06
5.877500e+04 1.581362e-06
5.878000e+04 1.581117e-06
5.878500e+04 1.580873e-06
5.879000e+04 1.580628e-06
5.879500e+04 1.580384e-06
5.880000e+04 1.580139e-06
5.880500e+04 1.579895e-06
5.881000e+04 1.579651e-06
5.881500e+04 1.579407e-06
5.882000e+04 1.579163e-06
5.882500e+04 1.578919e-06
5.883000e+04 1.578674e-06
5.883500e+04 1.578431e-06
5.884000e+04 1.578187e-06
5.884500e+04 1.577943e-06
5.885000e+04 1.577699e-06
5.885500e+04 1.577455e-06
5.886000e+04 1.577212e-06
5.886500e+04 1.576968e-06
5.887000e+04 1.576724e-06
5.887500e+04 1.576481e-06
5.888000e+04 1.576237e-06
5.888500e+04 1.575994e-06
5.889000e+04 1.575751e-06
5.889500e+04 1.575507e-06
5.890000e+04 1.575264e-06
5.890500e+04 1.575021e-06
5.891000e+04 1.574778e-06
5.891500e+04 1.574535e-06
5.892000e+04 1.574292e-06
5.892500e+04 1.574049e-06
5.893000e+04 1.573806e-06
5.893500e+04 1.573563e-06
5.894000e+04 1.573320e-06
5.894500e+04 1.573077e-06
5.895000e+04 1.572834e-06
5.895500e+04 1.572592e-06
5.896000e+04 1.572349e-06
5.896500e+04 1.572107e-06
5.897000e+04 1.571864e-06
5.897500e+04 1.571622e-06
5.898000e+04 1.571379e-06
5.898500e+04 1.571137e-06
5.899000e+04 1.570895e-06
5.899500e+04 1.570653e-06
5.900000e+04 1.570410e-06
5.900500e+04 1.570168e-06
5.901000e+04 1.569926e-06
5.901500e+04 1.569684e-06
5.902000e+04 1.569442e-06
5.902500e+04 1.569200e-06
5.903000e+04 1.568959e-06
5.903500e+04 1.568717e-06
5.904000e+04 1.568475e-06
5.904500e+04 1.568233e-06
5.905000e+04 1.567992e-06
5.905500e+04 1.567750e-06
5.906000e+04 1.567509e-06
5.906500e+04 1.567267e-06
5.907000e+04 1.567026e-06
5.907500e+04 1.566784e-06
5.908000e+04 1.566543e-06
5.908500e+04 1.566302e-06
5.909000e+04 1.566061e-06
5.909500e+04 1.565820e-06
5.910000e+04 1.565578e-06
5.910500e+04 1.565337e-06
5.911000e+04 1.565096e-06
5.911500e+04 1.564855e-06
5.912000e+04 1.564615e-06
5.912500e+04 1.564374e-06
5.913000e+04 1.564133e-06
5.913500e+04 1.563892e-06
5.914000e+04 1.563652e-06
5.914500e+04 1.563411e-06
5.915000e+04 1.563171e-06
5.915500e+04 1.562930e-06
5.916000e+04 1.562690e-06
5.916500e+04 1.562449e-06
5.917000e+04 1.562209e-06
5.917500e+04 1.561969e-06
5.918000e+04 1.561728e-06
5.918500e+04 1.561488e-06
5.919000e+04 1.561248e-06
5.919500e+04 1.561008e-06
5.920000e+04 1.560768e-06
5.920500e+04 1.560528e-06
5.921000e+04 1.560288e-06
5.921500e+04 1.560048e-06
5.922000e+04 1.559808e-06
5.922500e+04 1.559569e-06
5.923000e+04 1.559329e-06
5.923500e+04 1.559089e-06
5.924000e+04 1.558850e-06
5.924500e+04 1.558610e-06
5.925000e+04 1.558371e-06
5.925500e+04 1.558131e-06
5.926000e+04 1.557892e-06
5.926500e+04 1.557653e-06
5.927000e+04 1.557413e-06
5.927500e+04 1.557174e-06
5.928000e+04 1.556935e-06
5.928500e+04 1.556696e-06
5.929000e+04 1.556457e-06
5.929500e+04 1.556218e-06
5.930000e+04 1.555979e-06
5.930500e+04 1.555740e-06
5.931000e+04 1.555501e-06
5.931500e+04 1.555262e-06
5.932000e+04 1.555024e-06
5.932500e+04 1.554785e-06
5.933000e+04 1.554546e-06
5.933500e+04 1.554308e-06
5.934000e+04 1.554069e-06
5.934500e+04 1.553831e-06
5.935000e+04 1.553592e-06
5.935500e+04 1.553354e-06
5.936000e+04 1.553116e-06
5.936500e+04 1.552878e-06
5.937000e+04 1.552639e-06
5.937500e+04 1.552401e-06
5.938000e+04 1.552163e-06
5.938500e+04 1.551925e-06
5.939000e+04 1.551687e-06
5.939500e+04 1.551449e-06
5.940000e+04 1.551211e-06
5.940500e+04 1.550973e-06
5.941000e+04 1.550736e-06
5.941500e+04 1.550498e-06
5.942000e+04 1.550260e-06
5.942500e+04 1.550023e-06
5.943000e+04 1.549785e-06
5.943500e+04 1.549548e-06
5.944000e+04 1.549310e-06
5.944500e+04 1.549073e-06
5.945000e+04 1.548835e-06
5.945500e+04 1.548598e-06
5.946000e+04 1.548361e-06
5.946500e+04 1.548124e-06
5.947000e+04 1.547886e-06
5.947500e+04 1.547649e-06
5.948000e+04 1.547412e-06
5.948500e+04 1.547175e-06
5.949000e+04 1.546938e-06
5.949500e+04 1.546702e-06
5.950000e+04 1.546465e-06
5.950500e+04 1.546228e-06
5.951000e+04 1.545991e-06
5.951500e+04 1.545755e-06
5.952000e+04 1.545518e-06
5.952500e+04 1.545281e-06
5.953000e+04 1.545045e-06
5.953500e+04 1.544808e-06
5.954000e+04 1.544572e-06
5.954500e+04 1.544336e-06
5.955000e+04 1.544099e-06
5.955500e+04 1.543863e-06
5.956000e+04 1.543627e-06
5.956500e+04 1.543391e-06
5.957000e+04 1.543155e-06
5.957500e+04 1.542919e-06
5.958000e+04 1.542683e-06
5.958500e+04 1.542447e-06
5.959000e+04 1.542211e-06
5.959500e+04 1.541975e-06
5.960000e+04 1.541739e-06
5.960500e+04 1.541503e-06
5.961000e+04 1.541268e-06
5.961500e+04 1.541032e-06
5.962000e+04 1.540797e-06
5.962500e+04 1.540561e-06
5.963000e+04 1.540326e-06
5.963500e+04 1.540090e-06
5.964000e+04 1.539855e-06
5.964500e+04 1.539620e-06
5.965000e+04 1.539384e-06
5.965500e+04 1.539149e-06
5.966000e+04 1.538914e-06
5.966500e+04 1.538679e-06
5.967000e+04 1.538444e-06
5.967500e+04 1.538209e-06
5.968000e+04 1.537974e-06
5.968500e+04 1.537739e-06
5.969000e+04 1.537504e-06
5.969500e+04 1.537269e-06
5.970000e+04 1.537035e-06
5.970500e+04 1.536800e-06
5.971000e+04 1.536565e-06
5.971500e+04 1.536331e-06
5.972000e+04 1.536096e-06
5.972500e+04 1.535862e-06
5.973000e+04 1.535627e-06
5.973500e+04 1.535393e-06
5.974000e+04 1.535159e-06
5.974500e+04 1.534924e-06
5.975000e+04 1.534690e-06
5.975500e+04 1.534456e-06
5.976000e+04 1.534222e-06
5.976500e+04 1.533988e-06
5.977000e+04 1.533754e-06
5.977500e+04 1.533520e-06
5.978000e+04 1.533286e-06
5.978500e+04 1.533052e-06
5.979000e+04 1.532818e-06
5.979500e+04 1.532585e-06
5.980000e+04 1.532351e-06
5.980500e+04 1.532117e-06
5.981000e+04 1.531884e-06
5.981500e+04 1.531650e-06
5.982000e+04 1.531417e-06
5.982500e+04 1.531183e-06
5.983000e+04 1.530950e-06
5.983500e+04 1.530716e-06
5.984000e+04 1.530483e-06
5.984500e+04 1.530250e-06
5.985000e+04 1.530017e-06
5.985500e+04 1.529784e-06
5.986000e+04 1.529551e-06
5.986500e+04 1.529318e-06
5.987000e+04 1.529085e-06
5.987500e+04 1.528852e-06
5.988000e+04 1.528619e-06
5.988500e+04 1.528386e-06
5.989000e+04 1.528153e-06
5.989500e+04 1.527920e-06
5.990000e+04 1.527688e-06
5.990500e+04 1.527455e-06
5.991000e+04 1.527223e-06
5.991500e+04 1.526990e-06
5.992000e+04 1.526758e-06
5.992500e+04 1.526525e-06
5.993000e+04 1.526293e-06
5.993500e+04 1.526061e-06
5.994000e+04 1.525828e-06
5.994500e+04 1.525596e-06
5.995000e+04 1.525364e-06
5.995500e+04 1.525132e-06
5.996000e+04 1.524900e-06
5.996500e+04 1.524668e-06
5.997000e+04 1.524436e-06
5.997500e+04 1.524204e-06
5.998000e+04 1.523972e-06
5.998500e+04 1.523740e-06
5.999000e+04 1.523509e-06
5.999500e+04 1.523277e-06
6.000000e+04 1.523045e-06
6.000500e+04 1.522814e-06
6.001000e+04 1.522582e-06
6.001500e+04 1.522351e-06
6.002000e+04 1.522119e-06
6.002500e+04 1.521888e-06
6.003000e+04 1.521657e-06
6.003500e+04 1.521425e-06
6.004000e+04 1.521194e-06
6.004500e+04 1.520963e-06
6.005000e+04 1.520732e-06
6.005500e+04 1.520501e-06
6.006000e+04 1.520270e-06
6.006500e+04 1.520039e-06
6.007000e+04 1.519808e-06
6.007500e+04 1.519577e-06
6.008000e+04 1.519346e-06
6.008500e+04 1.519115e-06
6.009000e+04 1.518885e-06
6.009500e+04 1.518654e-06
6.010000e+04 1.518423e-06
6.010500e+04 1.518193e-06
6.011000e+04 1.517962e-06
6.011500e+04 1.517732e-06
6.012000e+04 1.517501e-06
6.012500e+04 1.517271e-06
6.013000e+04 1.517041e-06
6.013500e+04 1.516810e-06
6.014000e+04 1.516580e-06
6.014500e+04 1.516350e-06
6.015000e+04 1.516120e-06
6.015500e+04 1.515890e-06
6.016000e+04 1.515660e-06
6.016500e+04 1.515430e-06
6.017000e+04 1.515200e-06
6.017500e+04 1.514970e-06
6.018000e+04 1.514740e-06
6.018500e+04 1.514510e-06
6.019000e+04 1.514281e-06
6.019500e+04 1.514051e-06
6.020000e+04 1.513822e-06
6.020500e+04 1.513592e-06
6.021000e+04 1.513362e-06
6.021500e+04 1.513133e-06
6.022000e+04 1.512904e-06
6.022500e+04 1.512674e-06
6.023000e+04 1.512445e-06
6.023500e+04 1.512216e-06
6.024000e+04 1.511987e-06
6.024500e+04 1.511757e-06
6.025000e+04 1.511528e-06
6.025500e+04 1.511299e-06
6.026000e+04 1.511070e-06
6.026500e+04 1.510841e-06
6.027000e+04 1.510612e-06
6.027500e+04 1.510384e-06
6.028000e+04 1.510155e-06
6.028500e+04 1.509926e-06
6.029000e+04 1.509697e-06
6.029500e+04 1.509469e-06
6.030000e+04 1.509240e-06
6.030500e+04 1.509011e-06
6.031000e+04 1.508783e-06
6.031500e+04 1.508555e-06
6.032000e+04 1.508326e-06
6.032500e+04 1.508098e-06
6.033000e+04 1.507870e-06
6.033500e+04 1.507641e-06
6.034000e+04 1.507413e-06
6.034500e+04 1.507185e-06
6.035000e+04 1.506957e-06
6.035500e+04 1.506729e-06
6.036000e+04 1.506501e-06
6.036500e+04 1.506273e-06
6.037000e+04 1.506045e-06
6.037500e+04 1.505817e-06
6.038000e+04 1.505589e-06
6.038500e+04 1.505362e-06
6.039000e+04 1.505134e-06
6.039500e+04 1.504906e-06
6.040000e+04 1.504679e-06
6.040500e+04 1.504451e-06
6.041000e+04 1.504224e-06
6.041500e+04 1.503996e-06
6.042000e+04 1.503769e-06
6.042500e+04 1.503541e-06
6.043000e+04 1.503314e-06
6.043500e+04 1.503087e-06
6.044000e+04 1.502860e-06
6.044500e+04 1.502633e-06
6.045000e+04 1.502405e-06
6.045500e+04 1.502178e-06
6.046000e+04 1.501951e-06
6.046500e+04 1.501725e-06
6.047000e+04 1.501498e-06
6.047500e+04 1.501271e-06
6.048000e+04 1.501044e-06
6.048500e+04 1.500817e-06
6.049000e+04 1.500591e-06
6.049500e+04 1.500364e-06
6.050000e+04 1.500137e-06
6.050500e+04 1.499911e-06
6.051000e+04 1.499684e-06
6.051500e+04 1.499458e-06
6.052000e+04 1.499231e-06
6.052500e+04 1.499005e-06
6.053000e+04 1.498779e-06
6.053500e+04 1.498553e-06
6.054000e+04 1.498326e-06
6.054500e+04 1.498100e-06
6.055000e+04 1.497874e-06
6.055500e+04 1.497648e-06
6.056000e+04 1.497422e-06
6.056500e+04 1.497196e-06
6.057000e+04 1.496970e-06
6.057500e+04 1.496744e-06
6.058000e+04 1.496519e-06
6.058500e+04 1.496293e-06
6.059000e+04 1.496067e-06
6.059500e+04 1.495841e-06
6.060000e+04 1.495616e-06
6.060500e+04 1.495390e-06
6.061000e+04 1.495165e-06
6.061500e+04 1.494939e-06
6.062000e+04 1.494714e-06
6.062500e+04 1.494489e-06
6.063000e+04 1.494263e-06
6.063500e+04 1.494038e-06
6.064000e+04 1.493813e-06
6.064500e+04 1.493588e-06
6.065000e+04 1.493362e-06
6.065500e+04 1.493137e-06
6.066000e+04 1.492912e-06
6.066500e+04 1.492687e-06
6.067000e+04 1.492463e-06
6.067500e+04 1.492238e-06
6.068000e+04 1.492013e-06
6.068500e+04 1.491788e-06
6.069000e+04 1.491563e-06
6.069500e+04 1.491339e-06
6.070000e+04 1.491114e-06
6.070500e+04 1.490890e-06
6.071000e+04 1.490665e-06
6.071500e+04 1.490441e-06
6.072000e+04 1.490216e-06
6.072500e+04 1.489992e-06
6.073000e+04 1.489767e-06
6.073500e+04 1.489543e-06
6.074000e+04 1.489319e-06
6.074500e+04 1.489095e-06
6.075000e+04 1.488871e-06
6.075500e+04 1.488647e-06
6.076000e+04 1.488423e-06
6.076500e+04 1.488199e-06
6.077000e+04 1.487975e-06
6.077500e+04 1.487751e-06
6.078000e+04 1.487527e-06
6.078500e+04 1.487303e-06
6.079000e+04 1.487079e-06
6.079500e+04 1.486856e-06
6.080000e+04 1.486632e-06
6.080500e+04 1.486408e-06
6.081000e+04 1.486185e-06
6.081500e+04 1.485961e-06
6.082000e+04 1.485738e-06
6.082500e+04 1.485515e-06
6.083000e+04 1.485291e-06
6.083500e+04 1.485068e-06
6.084000e+04 1.484845e-06
6.084500e+04 1.484622e-06
6.085000e+04 1.484398e-06
6.085500e+04 1.484175e-06
6.086000e+04 1.483952e-06
6.086500e+04 1.483729e-06
6.087000e+04 1.483506e-06
6.087500e+04 1.483283e-06
6.088000e+04 1.483061e-06
6.088500e+04 1.482838e-06
6.089000e+04 1.482615e-06
6.089500e+04 1.482392e-06
6.090000e+04 1.482170e-06
6.090500e+04 1.481947e-06
6.091000e+04 1.481724e-06
6.091500e+04 1.481502e-06
6.092000e+04 1.481279e-06
6.092500e+04 1.481057e-06
6.093000e+04 1.480835e-06
6.093500e+04 1.480612e-06
6.094000e+04 1.480390e-06
6.094500e+04 1.480168e-06
6.095000e+04 1.479946e-06
6.095500e+04 1.479723e-06
6.096000e+04 1.479501e-06
6.096500e+04 1.479279e-06
6.097000e+04 1.479057e-06
6.097500e+04 1.478835e-06
6.098000e+04 1.478614e-06
6.098500e+04 1.478392e-06
6.099000e+04 1.478170e-06
6.099500e+04 1.477948e-06
6.100000e+04 1.477727e-06
6.100500e+04 1.477505e-06
6.101000e+04 1.477283e-06
6.101500e+04 1.477062e-06
6.102000e+04 1.476840e-06
6.102500e+04 1.476619e-06
6.103000e+04 1.476397e-06
6.103500e+04 1.476176e-06
6.104000e+04 1.475955e-06
6.104500e+04 1.475733e-06
6.105000e+04 1.475512e-06
6.105500e+04 1.475291e-06
6.106000e+04 1.475070e-06
6.106500e+04 1.474849e-06
6.107000e+04 1.474628e-06
6.107500e+04 1.474407e-06
6.108000e+04 1.474186e-06
6.108500e+04 1.473965e-06
6.109000e+04 1.473744e-06
6.109500e+04 1.473524e-06
6.110000e+04 1.473303e-06
6.110500e+04 1.473082e-06
6.111000e+04 1.472861e-06
6.111500e+04 1.472641e-06
6.112000e+04 1.472420e-06
6.112500e+04 1.472200e-06
6.113000e+04 1.471979e-06
6.113500e+04 1.471759e-06
6.114000e+04 1.471539e-06
6.114500e+04 1.471318e-06
6.115000e+04 1.471098e-06
6.115500e+04 1.470878e-06
6.116000e+04 1.470658e-06
6.116500e+04 1.470438e-06
6.117000e+04 1.470218e-06
6.117500e+04 1.469998e-06
6.118000e+04 1.469778e-06
6.118500e+04 1.469558e-06
6.119000e+04 1.469338e-06
6.119500e+04 1.469118e-06
6.120000e+04 1.468898e-06
6.120500e+04 1.468679e-06
6.121000e+04 1.468459e-06
6.121500e+04 1.468239e-06
6.122000e+04 1.468020e-06
6.122500e+04 1.467800e-06
6.123000e+04 1.467581e-06
6.123500e+04 1.467361e-06
6.124000e+04 1.467142e-06
6.124500e+04 1.466923e-06
6.125000e+04 1.466703e-06
6.125500e+04 1.466484e-06
6.126000e+04 1.466265e-06
6.126500e+04 1.466046e-06
6.127000e+04 1.465827e-06
6.127500e+04 1.465607e-06
6.128000e+04 1.465388e-06
6.128500e+04 1.465170e-06
6.129000e+04 1.464951e-06
6.129500e+04 1.464732e-06
6.130000e+04 1.464513e-06
6.130500e+04 1.464294e-06
6.131000e+04 1.464075e-06
6.131500e+04 1.463857e-06
6.132000e+04 1.463638e-06
6.132500e+04 1.463420e-06
6.133000e+04 1.463201e-06
6.133500e+04 1.462983e-06
6.134000e+04 1.462764e-06
6.134500e+04 1.462546e-06
6.135000e+04 1.462327e-06
6.135500e+04 1.462109e-06
6.136000e+04 1.461891e-06
6.136500e+04 1.461673e-06
6.137000e+04 1.461454e-06
6.137500e+04 1.461236e-06
6.138000e+04 1.461018e-06
6.138500e+04 1.460800e-06
6.139000e+04 1.460582e-06
6.139500e+04 1.460364e-06
6.140000e+04 1.460147e-06
6.140500e+04 1.459929e-06
6.141000e+04 1.459711e-06
6.141500e+04 1.459493e-06
6.142000e+04 1.459276e-06
6.142500e+04 1.459058e-06
6.143000e+04 1.458840e-06
6.143500e+04 1.458623e-06
6.144000e+04 1.458405e-06
6.144500e+04 1.458188e-06
6.145000e+04 1.457970e-06
6.145500e+04 1.457753e-06
6.146000e+04 1.457536e-06
6.146500e+04 1.457319e-06
6.147000e+04 1.457101e-06
6.147500e+04 1.456884e-06
6.148000e+04 1.456667e-06
6.148500e+04 1.456450e-06
6.149000e+04 1.456233e-06
6.149500e+04 1.456016e-06
6.150000e+04 1.455799e-06
6.150500e+04 1.455582e-06
6.151000e+04 1.455365e-06
6.151500e+04 1.455149e-06
6.152000e+04 1.454932e-06
6.152500e+04 1.454715e-06
6.153000e+04 1.454499e-06
6.153500e+04 1.454282e-06
6.154000e+04 1.454065e-06
6.154500e+04 1.453849e-06
6.155000e+04 1.453632e-06
6.155500e+04 1.453416e-06
6.156000e+04 1.453200e-06
6.156500e+04 1.452983e-06
6.157000e+04 1.452767e-06
6.157500e+04 1.452551e-06
6.158000e+04 1.452335e-06
6.158500e+04 1.452119e-06
6.159000e+04 1.451902e-06
6.159500e+04 1.451686e-06
6.160000e+04 1.451470e-06
6.160500e+04 1.451255e-06
6.161000e+04 1.451039e-06
6.161500e+04 1.450823e-06
6.162000e+04 1.450607e-06
6.162500e+04 1.450391e-06
6.163000e+04 1.450176e-06
6.163500e+04 1.449960e-06
6.164000e+04 1.449744e-06
6.164500e+04 1.449529e-06
6.165000e+04 1.449313e-06
6.165500e+04 1.449098e-06
6.166000e+04 1.448882e-06
6.166500e+04 1.448667e-06
6.167000e+04 1.448452e-06
6.167500e+04 1.448236e-06
6.168000e+04 1.448021e-06
6.168500e+04 1.447806e-06
6.169000e+04 1.447591e-06
6.169500e+04 1.447376e-06
6.170000e+04 1.447160e-06
6.170500e+04 1.446945e-06
6.171000e+04 1.446731e-06
6.171500e+04 1.446516e-06
6.172000e+04 1.446301e-06
6.172500e+04 1.446086e-06
6.173000e+04 1.445871e-06
6.173500e+04 1.445656e-06
6.174000e+04 1.445442e-06
6.174500e+04 1.445227e-06
6.175000e+04 1.445012e-06
6.175500e+04 1.444798e-06
6.176000e+04 1.444583e-06
6.176500e+04 1.444369e-06
6.177000e+04 1.444155e-06
6.177500e+04 1.443940e-06
6.178000e+04 1.443726e-06
6.178500e+04 1.443512e-06
6.179000e+04 1.443297e-06
6.179500e+04 1.443083e-06
6.180000e+04 1.442869e-06
6.180500e+04 1.442655e-06
6.181000e+04 1.442441e-06
6.181500e+04 1.442227e-06
6.182000e+04 1.442013e-06
6.182500e+04 1.441799e-06
6.183000e+04 1.441585e-06
6.183500e+04 1.441372e-06
6.184000e+04 1.441158e-06
6.184500e+04 1.440944e-06
6.185000e+04 1.440730e-06
6.185500e+04 1.440517e-06
6.186000e+04 1.440303e-06
6.186500e+04 1.440090e-06
6.187000e+04 1.439876e-06
6.187500e+04 1.439663e-06
6.188000e+04 1.439449e-06
6.188500e+04 1.439236e-06
6.189000e+04 1.439023e-06
6.189500e+04 1.438809e-06
6.190000e+04 1.438596e-06
6.190500e+04 1.438383e-06
6.191000e+04 1.438170e-06
6.191500e+04 1.437957e-06
6.192000e+04 1.437744e-06
6.192500e+04 1.437531e-06
6.193000e+04 1.437318e-06
6.193500e+04 1.437105e-06
6.194000e+04 1.436892e-06
6.194500e+04 1.436679e-06
6.195000e+04 1.436467e-06
6.195500e+04 1.436254e-06
6.196000e+04 1.436041e-06
6.196500e+04 1.435829e-06
6.197000e+04 1.435616e-06
6.197500e+04 1.435404e-06
6.198000e+04 1.435191e-06
6.198500e+04 1.434979e-06
6.199000e+04 1.434766e-06
6.199500e+04 1.434554e-06
6.200000e+04 1.434342e-06
6.200500e+04 1.434129e-06
6.201000e+04 1.433917e-06
6.201500e+04 1.433705e-06
6.202000e+04 1.433493e-06
6.202500e+04 1.433281e-06
6.203000e+04 1.433069e-06
6.203500e+04 1.432857e-06
6.204000e+04 1.432645e-06
6.204500e+04 1.432433e-06
6.205000e+04 1.432221e-06
6.205500e+04 1.432010e-06
6.206000e+04 1.431798e-06
6.206500e+04 1.431586e-06
6.207000e+04 1.431374e-06
6.207500e+04 1.431163e-06
6.208000e+04 1.430951e-06
6.208500e+04 1.430740e-06
6.209000e+04 1.430528e-06
6.209500e+04 1.430317e-06
6.210000e+04 1.430106e-06
6.210500e+04 1.429894e-06
6.211000e+04 1.429683e-06
6.211500e+04 1.429472e-06
6.212000e+04 1.429260e-06
6.212500e+04 1.429049e-06
6.213000e+04 1.428838e-06
6.213500e+04 1.428627e-06
6.214000e+04 1.428416e-06
6.214500e+04 1.428205e-06
6.215000e+04 1.427994e-06
6.215500e+04 1.427783e-06
6.216000e+04 1.427573e-06
6.216500e+04 1.427362e-06
6.217000e+04 1.427151e-06
6.217500e+04 1.426940e-06
6.218000e+04 1.426730e-06
6.218500e+04 1.426519e-06
6.219000e+04 1.426308e-06
6.219500e+04 1.426098e-06
6.220000e+04 1.425887e-06
6.220500e+04 1.425677e-06
6.221000e+04 1.425467e-06
6.221500e+04 1.425256e-06
6.222000e+04 1.425046e-06
6.222500e+04 1.424836e-06
6.223000e+04 1.424626e-06
6.223500e+04 1.424415e-06
6.224000e+04 1.424205e-06
6.224500e+04 1.423995e-06
6.225000e+04 1.423785e-06
6.225500e+04 1.423575e-06
6.226000e+04 1.423365e-06
6.226500e+04 1.423155e-06
6.227000e+04 1.422946e-06
6.227500e+04 1.422736e-06
6.228000e+04 1.422526e-06
6.228500e+04 1.422316e-06
6.229000e+04 1.422107e-06
6.229500e+04 1.421897e-06
6.230000e+04 1.421688e-06
6.230500e+04 1.421478e-06
6.231000e+04 1.421269e-06
6.231500e+04 1.421059e-06
6.232000e+04 1.420850e-06
6.232500e+04 1.420640e-06
6.233000e+04 1.420431e-06
6.233500e+04 1.420222e-06
6.234000e+04 1.420013e-06
6.234500e+04 1.419803e-06
6.235000e+04 1.419594e-06
6.235500e+04 1.419385e-06
6.236000e+04 1.419176e-06
6.236500e+04 1.418967e-06
6.237000e+04 1.418758e-06
6.237500e+04 1.418549e-06
6.238000e+04 1.418341e-06
6.238500e+04 1.418132e-06
6.239000e+04 1.417923e-06
6.239500e+04 1.417714e-06
6.240000e+04 1.417506e-06
6.240500e+04 1.417297e-06
6.241000e+04 1.417088e-06
6.241500e+04 1.416880e-06
6.242000e+04 1.416671e-06
6.242500e+04 1.416463e-06
6.243000e+04 1.416254e-06
6.243500e+04 1.416046e-06
6.244000e+04 1.415838e-06
6.244500e+04 1.415630e-06
6.245000e+04 1.415421e-06
6.245500e+04 1.415213e-06
6.246000e+04 1.415005e-06
6.246500e+04 1.414797e-06
6.247000e+04 1.414589e-06
6.247500e+04 1.414381e-06
6.248000e+04 1.414173e-06
6.248500e+04 1.413965e-06
6.249000e+04 1.413757e-06
6.249500e+04 1.413549e-06
6.250000e+04 1.413341e-06
6.250500e+04 1.413134e-06
6.251000e+04 1.412926e-06
6.251500e+04 1.412718e-06
6.252000e+04 1.412511e-06
6.252500e+04 1.412303e-06
6.253000e+04 1.412096e-06
6.253500e+04 1.411888e-06
6.254000e+04 1.411681e-06
6.254500e+04 1.411473e-06
6.255000e+04 1.411266e-06
6.255500e+04 1.411059e-06
6.256000e+04 1.410852e-06
6.256500e+04 1.410644e-06
6.257000e+04 1.410437e-06
6.257500e+04 1.410230e-06
6.258000e+04 1.410023e-06
6.258500e+04 1.409816e-06
6.259000e+04 1.409609e-06
6.259500e+04 1.409402e-06
6.260000e+04 1.409195e-06
6.260500e+04 1.408988e-06
6.261000e+04 1.408781e-06
6.261500e+04 1.408575e-06
6.262000e+04 1.408368e-06
6.262500e+04 1.408161e-06
6.263000e+04 1.407955e-06
6.263500e+04 1.407748e-06
6.264000e+04 1.407542e-06
6.264500e+04 1.407335e-06
6.265000e+04 1.407129e-06
6.265500e+04 1.406922e-06
6.266000e+04 1.406716e-06
6.266500e+04 1.406510e-06
6.267000e+04 1.406303e-06
6.267500e+04 1.406097e-06
6.268000e+04 1.405891e-06
6.268500e+04 1.405685e-06
6.269000e+04 1.405479e-06
6.269500e+04 1.405273e-06
6.270000e+04 1.405067e-06
6.270500e+04 1.404861e-06
6.271000e+04 1.404655e-06
6.271500e+04 1.404449e-06
6.272000e+04 1.404243e-06
6.272500e+04 1.404037e-06
6.273000e+04 1.403831e-06
6.273500e+04 1.403626e-06
6.274000e+04 1.403420e-06
6.274500e+04 1.403214e-06
6.275000e+04 1.403009e-06
6.275500e+04 1.402803e-06
6.276000e+04 1.402598e-06
6.276500e+04 1.402392e-06
6.277000e+04 1.402187e-06
6.277500e+04 1.401982e-06
6.278000e+04 1.401776e-06
6.278500e+04 1.401571e-06
6.279000e+04 1.401366e-06
6.279500e+04 1.401161e-06
6.280000e+04 1.400956e-06
6.280500e+04 1.400750e-06
6.281000e+04 1.400545e-06
6.281500e+04 1.400340e-06
6.282000e+04 1.400135e-06
6.282500e+04 1.399930e-06
6.283000e+04 1.399726e-06
6.283500e+04 1.399521e-06
6.284000e+04 1.399316e-06
6.284500e+04 1.399111e-06
6.285000e+04 1.398907e-06
6.285500e+04 1.398702e-06
6.286000e+04 1.398497e-06
6.286500e+04 1.398293e-06
6.287000e+04 1.398088e-06
6.287500e+04 1.397884e-06
6.288000e+04 1.397679e-06
6.288500e+04 1.397475e-06
6.289000e+04 1.397271e-06
6.289500e+04 1.397066e-06
6.290000e+04 1.396862e-06
6.290500e+04 1.396658e-06
6.291000e+04 1.396454e-06
6.291500e+04 1.396249e-06
6.292000e+04 1.396045e-06
6.292500e+04 1.395841e-06
6.293000e+04 1.395637e-06
6.293500e+04 1.395433e-06
6.294000e+04 1.395229e-06
6.294500e+04 1.395026e-06
6.295000e+04 1.394822e-06
6.295500e+04 1.394618e-06
6.296000e+04 1.394414e-06
6.296500e+04 1.394211e-06
6.297000e+04 1.394007e-06
6.297500e+04 1.393803e-06
6.298000e+04 1.393600e-06
6.298500e+04 1.393396e-06
6.299000e+04 1.393193e-06
6.299500e+04 1.392989e-06
6.300000e+04 1.392786e-06
6.300500e+04 1.392582e-06
6.301000e+04 1.392379e-06
6.301500e+04 1.392176e-06
6.302000e+04 1.391973e-06
6.302500e+04 1.391769e-06
6.303000e+04 1.391566e-06
6.303500e+04 1.391363e-06
6.304000e+04 1.391160e-06
6.304500e+04 1.390957e-06
6.305000e+04 1.390754e-06
6.305500e+04 1.390551e-06
6.306000e+04 1.390348e-06
6.306500e+04 1.390146e-06
6.307000e+04 1.389943e-06
6.307500e+04 1.389740e-06
6.308000e+04 1.389537e-06
6.308500e+04 1.389335e-06
6.309000e+04 1.389132e-06
6.309500e+04 1.388930e-06
6.310000e+04 1.388727e-06
6.310500e+04 1.388524e-06
6.311000e+04 1.388322e-06
6.311500e+04 1.388120e-06
6.312000e+04 1.387917e-06
6.312500e+04 1.387715e-06
6.313000e+04 1.387513e-06
6.313500e+04 1.387310e-06
6.314000e+04 1.387108e-06
6.314500e+04 1.386906e-06
6.315000e+04 1.386704e-06
6.315500e+04 1.386502e-06
6.316000e+04 1.386300e-06
6.316500e+04 1.386098e-06
6.317000e+04 1.385896e-06
6.317500e+04 1.385694e-06
6.318000e+04 1.385492e-06
6.318500e+04 1.385291e-06
6.319000e+04 1.385089e-06
6.319500e+04 1.384887e-06
6.320000e+04 1.384685e-06
6.320500e+04 1.384484e-06
6.321000e+04 1.384282e-06
6.321500e+04 1.384081e-06
6.322000e+04 1.383879e-06
6.322500e+04 1.383678e-06
6.323000e+04 1.383476e-06
6.323500e+04 1.383275e-06
6.324000e+04 1.383073e-06
6.324500e+04 1.382872e-06
6.325000e+04 1.382671e-06
6.325500e+04 1.382470e-06
6.326000e+04 1.382269e-06
6.326500e+04 1.382067e-06
6.327000e+04 1.381866e-06
6.327500e+04 1.381665e-06
6.328000e+04 1.381464e-06
6.328500e+04 1.381263e-06
6.329000e+04 1.381063e-06
6.329500e+04 1.380862e-06
6.330000e+04 1.380661e-06
6.330500e+04 1.380460e-06
6.331000e+04 1.380259e-06
6.331500e+04 1.380059e-06
6.332000e+04 1.379858e-06
6.332500e+04 1.379657e-06
6.333000e+04 1.379457e-06
6.333500e+04 1.379256e-06
6.334000e+04 1.379056e-06
6.334500e+04 1.378855e-06
6.335000e+04 1.378655e-06
6.335500e+04 1.378455e-06
6.336000e+04 1.378254e-06
6.336500e+04 1.378054e-06
6.337000e+04 1.377854e-06
6.337500e+04 1.377654e-06
6.338000e+04 1.377453e-06
6.338500e+04 1.377253e-06
6.339000e+04 1.377053e-06
6.339500e+04 1.376853e-06
6.340000e+04 1.376653e-06
6.340500e+04 1.376453e-06
6.341000e+04 1.376254e-06
6.341500e+04 1.376054e-06
6.342000e+04 1.375854e-06
6.342500e+04 1.375654e-06
6.343000e+04 1.375454e-06
6.343500e+04 1.375255e-06
6.344000e+04 1.375055e-06
6.344500e+04 1.374855e-06
6.345000e+04 1.374656e-06
6.345500e+04 1.374456e-06
6.346000e+04 1.374257e-06
6.346500e+04 1.374058e-06
6.347000e+04 1.373858e-06
6.347500e+04 1.373659e-06
6.348000e+04 1.373460e-06
6.348500e+04 1.373260e-06
6.349000e+04 1.373061e-06
6.349500e+04 1.372862e-06
6.350000e+04 1.372663e-06
6.350500e+04 1.372464e-06
6.351000e+04 1.372265e-06
6.351500e+04 1.372066e-06
6.352000e+04 1.371867e-06
6.352500e+04 1.371668e-06
6.353000e+04 1.371469e-06
6.353500e+04 1.371270e-06
6.354000e+04 1.371071e-06
6.354500e+04 1.370872e-06
6.355000e+04 1.370674e-06
6.355500e+04 1.370475e-06
6.356000e+04 1.370276e-06
6.356500e+04 1.370078e-06
6.357000e+04 1.369879e-06
6.357500e+04 1.369681e-06
6.358000e+04 1.369482e-06
6.358500e+04 1.369284e-06
6.359000e+04 1.369086e-06
6.359500e+04 1.368887e-06
6.360000e+04 1.368689e-06
6.360500e+04 1.368491e-06
6.361000e+04 1.368293e-06
6.361500e+04 1.368094e-06
6.362000e+04 1.367896e-06
6.362500e+04 1.367698e-06
6.363000e+04 1.367500e-06
6.363500e+04 1.367302e-06
6.364000e+04 1.367104e-06
6.364500e+04 1.366906e-06
6.365000e+04 1.366708e-06
6.365500e+04 1.366511e-06
6.366000e+04 1.366313e-06
6.366500e+04 1.366115e-06
6.367000e+04 1.365917e-06
6.367500e+04 1.365720e-06
6.368000e+04 1.365522e-06
6.368500e+04 1.365324e-06
6.369000e+04 1.365127e-06
6.369500e+04 1.364929e-06
6.370000e+04 1.364732e-06
6.370500e+04 1.364535e-06
6.371000e+04 1.364337e-06
6.371500e+04 1.364140e-06
6.372000e+04 1.363943e-06
6.372500e+04 1.363745e-06
6.373000e+04 1.363548e-06
6.373500e+04 1.363351e-06
6.374000e+04 1.363154e-06
6.374500e+04 1.362957e-06
6.375000e+04 1.362760e-06
6.375500e+04 1.362563e-06
6.376000e+04 1.362366e-06
6.376500e+04 1.362169e-06
6.377000e+04 1.361972e-06
6.377500e+04 1.361775e-06
6.378000e+04 1.361578e-06
6.378500e+04 1.361382e-06
6.379000e+04 1.361185e-06
6.379500e+04 1.360988e-06
6.380000e+04 1.360792e-06
6.380500e+04 1.360595e-06
6.381000e+04 1.360399e-06
6.381500e+04 1.360202e-06
6.382000e+04 1.360006e-06
6.382500e+04 1.359809e-06
6.383000e+04 1.359613e-06
6.383500e+04 1.359416e-06
6.384000e+04 1.359220e-06
6.384500e+04 1.359024e-06
6.385000e+04 1.358828e-06
6.385500e+04 1.358632e-06
6.386000e+04 1.358435e-06
6.386500e+04 1.358239e-06
6.387000e+04 1.358043e-06
6.387500e+04 1.357847e-06
6.388000e+04 1.357651e-06
6.388500e+04 1.357455e-06
6.389000e+04 1.357259e-06
6.389500e+04 1.357064e-06
6.390000e+04 1.356868e-06
6.390500e+04 1.356672e-06
6.391000e+04 1.356476e-06
6.391500e+04 1.356281e-06
6.392000e+04 1.356085e-06
6.392500e+04 1.355889e-06
6.393000e+04 1.355694e-06
6.393500e+04 1.355498e-06
6.394000e+04 1.355303e-06
6.394500e+04 1.355108e-06
6.395000e+04 1.354912e-06
6.395500e+04 1.354717e-06
6.396000e+04 1.354522e-06
6.396500e+04 1.354326e-06
6.397000e+04 1.354131e-06
6.397500e+04 1.353936e-06
6.398000e+04 1.353741e-06
6.398500e+04 1.353546e-06
6.399000e+04 1.353351e-06
6.399500e+04 1.353156e-06
6.400000e+04 1.352961e-06
6.400500e+04 1.352766e-06
6.401000e+04 1.352571e-06
6.401500e+04 1.352376e-06
6.402000e+04 1.352181e-06
6.402500e+04 1.351986e-06
6.403000e+04 1.351792e-06
6.403500e+04 1.351597e-06
6.404000e+04 1.351402e-06
6.404500e+04 1.351208e-06
6.405000e+04 1.351013e-06
6.405500e+04 1.350819e-06
6.406000e+04 1.350624e-06
6.406500e+04 1.350430e-06
6.407000e+04 1.350235e-06
6.407500e+04 1.350041e-06
6.408000e+04 1.349846e-06
6.408500e+04 1.349652e-06
6.409000e+04 1.349458e-06
6.409500e+04 1.349264e-06
6.410000e+04 1.349070e-06
6.410500e+04 1.348875e-06
6.411000e+04 1.348681e-06
6.411500e+04 1.348487e-06
6.412000e+04 1.348293e-06
6.412500e+04 1.348099e-06
6.413000e+04 1.347906e-06
6.413500e+04 1.347712e-06
6.414000e+04 1.347518e-06
6.414500e+04 1.347324e-06
6.415000e+04 1.347130e-06
6.415500e+04 1.346937e-06
6.416000e+04 1.346743e-06
6.416500e+04 1.346549e-06
6.417000e+04 1.346356e-06
6.417500e+04 1.346162e-06
6.418000e+04 1.345969e-06
6.418500e+04 1.345775e-06
6.419000e+04 1.345582e-06
6.419500e+04 1.345388e-06
6.420000e+04 1.345195e-06
6.420500e+04 1.345002e-06
6.421000e+04 1.344808e-06
6.421500e+04 1.344615e-06
6.422000e+04 1.344422e-06
6.422500e+04 1.344229e-06
6.423000e+04 1.344036e-06
6.423500e+04 1.343843e-06
6.424000e+04 1.343650e-06
6.424500e+04 1.343457e-06
6.425000e+04 1.343264e-06
6.425500e+04 1.343071e-06
6.426000e+04 1.342878e-06
6.426500e+04 1.342685e-06
6.427000e+04 1.342492e-06
6.427500e+04 1.342300e-06
6.428000e+04 1.342107e-06
6.428500e+04 1.341914e-06
6.429000e+04 1.341722e-06
6.429500e+04 1.341529e-06
6.430000e+04 1.341337e-06
6.430500e+04 1.341144e-06
6.431000e+04 1.340952e-06
6.431500e+04 1.340759e-06
6.432000e+04 1.340567e-06
6.432500e+04 1.340374e-06
6.433000e+04 1.340182e-06
6.433500e+04 1.339990e-06
6.434000e+04 1.339798e-06
6.434500e+04 1.339605e-06
6.435000e+04 1.339413e-06
6.435500e+04 1.339221e-06
6.436000e+04 1.339029e-06
6.436500e+04 1.338837e-06
6.437000e+04 1.338645e-06
6.437500e+04 1.338453e-06
6.438000e+04 1.338261e-06
6.438500e+04 1.338070e-06
6.439000e+04 1.337878e-06
6.439500e+04 1.337686e-06
6.440000e+04 1.337494e-06
6.440500e+04 1.337303e-06
6.441000e+04 1.337111e-06
6.441500e+04 1.336919e-06
6.442000e+04 1.336728e-06
6.442500e+04 1.336536e-06
6.443000e+04 1.336345e-06
6.443500e+04 1.336153e-06
6.444000e+04 1.335962e-06
6.444500e+04 1.335770e-06
6.445000e+04 1.335579e-06
6.445500e+04 1.335388e-06
6.446000e+04 1.335197e-06
6.446500e+04 1.335005e-06
6.447000e+04 1.334814e-06
6.447500e+04 1.334623e-06
6.448000e+04 1.334432e-06
6.448500e+04 1.334241e-06
6.449000e+04 1.334050e-06
6.449500e+04 1.333859e-06
6.450000e+04 1.333668e-06
6.450500e+04 1.333477e-06
6.451000e+04 1.333286e-06
6.451500e+04 1.333095e-06
6.452000e+04 1.332905e-06
6.452500e+04 1.332714e-06
6.453000e+04 1.332523e-06
6.453500e+04 1.332332e-06
6.454000e+04 1.332142e-06
6.454500e+04 1.331951e-06
6.455000e+04 1.331761e-06
6.455500e+04 1.331570e-06
6.456000e+04 1.331380e-06
6.456500e+04 1.331189e-06
6.457000e+04 1.330999e-06
6.457500e+04 1.330809e-06
6.458000e+04 1.330618e-06
6.458500e+04 1.330428e-06
6.459000e+04 1.330238e-06
6.459500e+04 1.330048e-06
6.460000e+04 1.329858e-06
6.460500e+04 1.329667e-06
6.461000e+04 1.329477e-06
6.461500e+04 1.329287e-06
6.462000e+04 1.329097e-06
6.462500e+04 1.328907e-06
6.463000e+04 1.328718e-06
6.463500e+04 1.328528e-06
6.464000e+04 1.328338e-06
6.464500e+04 1.328148e-06
6.465000e+04 1.327958e-06
6.465500e+04 1.327769e-06
6.466000e+04 1.327579e-06
6.466500e+04 1.327389e-06
6.467000e+04 1.327200e-06
6.467500e+04 1.327010e-06
6.468000e+04 1.326821e-06
6.468500e+04 1.326631e-06
6.469000e+04 1.326442e-06
6.469500e+04 1.326252e-06
6.470000e+04 1.326063e-06
6.470500e+04 1.325874e-06
6.471000e+04 1.325684e-06
6.471500e+04 1.325495e-06
6.472000e+04 1.325306e-06
6.472500e+04 1.325117e-06
6.473000e+04 1.324928e-06
6.473500e+04 1.324739e-06
6.474000e+04 1.324550e-06
6.474500e+04 1.324361e-06
6.475000e+04 1.324172e-06
6.475500e+04 1.323983e-06
6.476000e+04 1.323794e-06
6.476500e+04 1.323605e-06
6.477000e+04 1.323416e-06
6.477500e+04 1.323228e-06
6.478000e+04 1.323039e-06
6.478500e+04 1.322850e-06
6.479000e+04 1.322662e-06
6.479500e+04 1.322473e-06
6.480000e+04 1.322284e-06
6.480500e+04 1.322096e-06
6.481000e+04 1.321907e-06
6.481500e+04 1.321719e-06
6.482000e+04 1.321530e-06
6.482500e+04 1.321342e-06
6.483000e+04 1.321154e-06
6.483500e+04 1.320966e-06
6.484000e+04 1.320777e-06
6.484500e+04 1.320589e-06
6.485000e+04 1.320401e-06
6.485500e+04 1.320213e-06
6.486000e+04 1.320025e-06
6.486500e+04 1.319837e-06
6.487000e+04 1.319649e-06
6.487500e+04 1.319461e-06
6.488000e+04 1.319273e-06
6.488500e+04 1.319085e-06
6.489000e+04 1.318897e-06
6.489500e+04 1.318709e-06
6.490000e+04 1.318521e-06
6.490500e+04 1.318334e-06
6.491000e+04 1.318146e-06
6.491500e+04 1.317958e-06
6.492000e+04 1.317771e-06
6.492500e+04 1.317583e-06
6.493000e+04 1.317395e-06
6.493500e+04 1.317208e-06
6.494000e+04 1.317020e-06
6.494500e+04 1.316833e-06
6.495000e+04 1.316646e-06
6.495500e+04 1.316458e-06
6.496000e+04 1.316271e-06
6.496500e+04 1.316084e-06
6.497000e+04 1.315896e-06
6.497500e+04 1.315709e-06
6.498000e+04 1.315522e-06
6.498500e+04 1.315335e-06
6.499000e+04 1.315148e-06
6.499500e+04 1.314961e-06
6.500000e+04 1.314774e-06
6.500500e+04 1.314587e-06
6.501000e+04 1.314400e-06
6.501500e+04 1.314213e-06
6.502000e+04 1.314026e-06
6.502500e+04 1.313839e-06
6.503000e+04 1.313653e-06
6.503500e+04 1.313466e-06
6.504000e+04 1.313279e-06
6.504500e+04 1.313093e-06
6.505000e+04 1.312906e-06
6.505500e+04 1.312719e-06
6.506000e+04 1.312533e-06
6.506500e+04 1.312346e-06
6.507000e+04 1.312160e-06
6.507500e+04 1.311974e-06
6.508000e+04 1.311787e-06
6.508500e+04 1.311601e-06
6.509000e+04 1.311414e-06
6.509500e+04 1.311228e-06
6.510000e+04 1.311042e-06
6.510500e+04 1.310856e-06
6.511000e+04 1.310670e-06
6.511500e+04 1.310484e-06
6.512000e+04 1.310297e-06
6.512500e+04 1.310111e-06
6.513000e+04 1.309925e-06
6.513500e+04 1.309739e-06
6.514000e+04 1.309554e-06
6.514500e+04 1.309368e-06
6.515000e+04 1.309182e-06
6.515500e+04 1.308996e-06
6.516000e+04 1.308810e-06
6.516500e+04 1.308625e-06
6.517000e+04 1.308439e-06
6.517500e+04 1.308253e-06
6.518000e+04 1.308068e-06
6.518500e+04 1.307882e-06
6.519000e+04 1.307696e-06
6.519500e+04 1.307511e-06
6.520000e+04 1.307326e-06
6.520500e+04 1.307140e-06
6.521000e+04 1.306955e-06
6.521500e+04 1.306769e-06
6.522000e+04 1.306584e-06
6.522500e+04 1.306399e-06
6.523000e+04 1.306214e-06
6.523500e+04 1.306028e-06
6.524000e+04 1.305843e-06
6.524500e+04 1.305658e-06
6.525000e+04 1.305473e-06
6.525500e+04 1.305288e-06
6.526000e+04 1.305103e-06
6.526500e+04 1.304918e-06
6.527000e+04 1.304733e-06
6.527500e+04 1.304548e-06
6.528000e+04 1.304363e-06
6.528500e+04 1.304179e-06
6.529000e+04 1.303994e-06
6.529500e+04 1.303809e-06
6.530000e+04 1.303624e-06
6.530500e+04 1.303440e-06
6.531000e+04 1.303255e-06
6.531500e+04 1.303071e-06
6.532000e+04 1.302886e-06
6.532500e+04 1.302702e-06
6.533000e+04 1.302517e-06
6.533500e+04 1.302333e-06
6.534000e+04 1.302148e-06
6.534500e+04 1.301964e-06
6.535000e+04 1.301780e-06
6.535500e+04 1.301595e-06
6.536000e+04 1.301411e-06
6.536500e+04 1.301227e-06
6.537000e+04 1.301043e-06
6.537500e+04 1.300859e-06
6.538000e+04 1.300675e-06
6.538500e+04 1.300490e-06
6.539000e+04 1.300306e-06
6.539500e+04 1.300122e-06
6.540000e+04 1.299939e-06
6.540500e+04 1.299755e-06
6.541000e+04 1.299571e-06
6.541500e+04 1.299387e-06
6.542000e+04 1.299203e-06
6.542500e+04 1.299019e-06
6.543000e+04 1.298836e-06
6.543500e+04 1.298652e-06
6.544000e+04 1.298468e-06
6.544500e+04 1.298285e-06
6.545000e+04 1.298101e-06
6.545500e+04 1.297918e-06
6.546000e+04 1.297734e-06
6.546500e+04 1.297551e-06
6.547000e+04 1.297368e-06
6.547500e+04 1.297184e-06
6.548000e+04 1.297001e-06
6.548500e+04 1.296818e-06
6.549000e+04 1.296634e-06
6.549500e+04 1.296451e-06
6.550000e+04 1.296268e-06
6.550500e+04 1.296085e-06
6.551000e+04 1.295902e-06
6.551500e+04 1.295719e-06
6.552000e+04 1.295536e-06
6.552500e+04 1.295353e-06
6.553000e+04 1.295170e-06
6.553500e+04 1.294987e-06
6.554000e+04 1.294804e-06
6.554500e+04 1.294621e-06
6.555000e+04 1.294438e-06
6.555500e+04 1.294256e-06
6.556000e+04 1.294073e-06
6.556500e+04 1.293890e-06
6.557000e+04 1.293707e-06
6.557500e+04 1.293525e-06
6.558000e+04 1.293342e-06
6.558500e+04 1.293160e-06
6.559000e+04 1.292977e-06
6.559500e+04 1.292795e-06
6.560000e+04 1.292612e-06
6.560500e+04 1.292430e-06
6.561000e+04 1.292248e-06
6.561500e+04 1.292065e-06
6.562000e+04 1.291883e-06
6.562500e+04 1.291701e-06
6.563000e+04 1.291519e-06
6.563500e+04 1.291336e-06
6.564000e+04 1.291154e-06
6.564500e+04 1.290972e-06
6.565000e+04 1.290790e-06
6.565500e+04 1.290608e-06
6.566000e+04 1.290426e-06
6.566500e+04 1.290244e-06
6.567000e+04 1.290062e-06
6.567500e+04 1.289881e-06
6.568000e+04 1.289699e-06
6.568500e+04 1.289517e-06
6.569000e+04 1.289335e-06
6.569500e+04 1.289154e-06
6.570000e+04 1.288972e-06
6.570500e+04 1.288790e-06
6.571000e+04 1.288609e-06
6.571500e+04 1.288427e-06
6.572000e+04 1.288246e-06
6.572500e+04 1.288064e-06
6.573000e+04 1.287883e-06
6.573500e+04 1.287701e-06
6.574000e+04 1.287520e-06
6.574500e+04 1.287339e-06
6.575000e+04 1.287157e-06
6.575500e+04 1.286976e-06
6.576000e+04 1.286795e-06
6.576500e+04 1.286614e-06
6.577000e+04 1.286432e-06
6.577500e+04 1.286251e-06
6.578000e+04 1.286070e-06
6.578500e+04 1.285889e-06
6.579000e+04 1.285708e-06
6.579500e+04 1.285527e-06
6.580000e+04 1.285346e-06
6.580500e+04 1.285165e-06
6.581000e+04 1.284985e-06
6.581500e+04 1.284804e-06
6.582000e+04 1.284623e-06
6.582500e+04 1.284442e-06
6.583000e+04 1.284262e-06
6.583500e+04 1.284081e-06
6.584000e+04 1.283900e-06
6.584500e+04 1.283720e-06
6.585000e+04 1.283539e-06
6.585500e+04 1.283359e-06
6.586000e+04 1.283178e-06
6.586500e+04 1.282998e-06
6.587000e+04 1.282817e-06
6.587500e+04 1.282637e-06
6.588000e+04 1.282457e-06
6.588500e+04 1.282276e-06
6.589000e+04 1.282096e-06
6.589500e+04 1.281916e-06
6.590000e+04 1.281736e-06
6.590500e+04 1.281555e-06
6.591000e+04 1.281375e-06
6.591500e+04 1.281195e-06
6.592000e+04 1.281015e-06
6.592500e+04 1.280835e-06
6.593000e+04 1.280655e-06
6.593500e+04 1.280475e-06
6.594000e+04 1.280295e-06
6.594500e+04 1.280116e-06
6.595000e+04 1.279936e-06
6.595500e+04 1.279756e-06
6.596000e+04 1.279576e-06
6.596500e+04 1.279397e-06
6.597000e+04 1.279217e-06
6.597500e+04 1.279037e-06
6.598000e+04 1.278858e-06
6.598500e+04 1.278678e-06
6.599000e+04 1.278499e-06
6.599500e+04 1.278319e-06
6.600000e+04 1.278140e-06
6.600500e+04 1.277960e-06
6.601000e+04 1.277781e-06
6.601500e+04 1.277602e-06
6.602000e+04 1.277422e-06
6.602500e+04 1.277243e-06
6.603000e+04 1.277064e-06
6.603500e+04 1.276885e-06
6.604000e+04 1.276705e-06
6.604500e+04 1.276526e-06
6.605000e+04 1.276347e-06
6.605500e+04 1.276168e-06
6.606000e+04 1.275989e-06
6.606500e+04 1.275810e-06
6.607000e+04 1.275631e-06
6.607500e+04 1.275452e-06
6.608000e+04 1.275274e-06
6.608500e+04 1.275095e-06
6.609000e+04 1.274916e-06
6.609500e+04 1.274737e-06
6.610000e+04 1.274559e-06
6.610500e+04 1.274380e-06
6.611000e+04 1.274201e-06
6.611500e+04 1.274023e-06
6.612000e+04 1.273844e-06
6.612500e+04 1.273666e-06
6.613000e+04 1.273487e-06
6.613500e+04 1.273309e-06
6.614000e+04 1.273130e-06
6.614500e+04 1.272952e-06
6.615000e+04 1.272773e-06
6.615500e+04 1.272595e-06
6.616000e+04 1.272417e-06
6.616500e+04 1.272239e-06
6.617000e+04 1.272060e-06
6.617500e+04 1.271882e-06
6.618000e+04 1.271704e-06
6.618500e+04 1.271526e-06
6.619000e+04 1.271348e-06
6.619500e+04 1.271170e-06
6.620000e+04 1.270992e-06
6.620500e+04 1.270814e-06
6.621000e+04 1.270636e-06
6.621500e+04 1.270458e-06
6.622000e+04 1.270280e-06
6.622500e+04 1.270103e-06
6.623000e+04 1.269925e-06
6.623500e+04 1.269747e-06
6.624000e+04 1.269569e-06
6.624500e+04 1.269392e-06
6.625000e+04 1.269214e-06
6.625500e+04 1.269037e-06
6.626000e+04 1.268859e-06
6.626500e+04 1.268682e-06
6.627000e+04 1.268504e-06
6.627500e+04 1.268327e-06
6.628000e+04 1.268149e-06
6.628500e+04 1.267972e-06
6.629000e+04 1.267795e-06
6.629500e+04 1.267617e-06
6.630000e+04 1.267440e-06
6.630500e+04 1.267263e-06
6.631000e+04 1.267086e-06
6.631500e+04 1.266908e-06
6.632000e+04 1.266731e-06
6.632500e+04 1.266554e-06
6.633000e+04 1.266377e-06
6.633500e+04 1.266200e-06
6.634000e+04 1.266023e-06
6.634500e+04 1.265846e-06
6.635000e+04 1.265669e-06
6.635500e+04 1.265493e-06
6.636000e+04 1.265316e-06
6.636500e+04 1.265139e-06
6.637000e+04 1.264962e-06
6.637500e+04 1.264786e-06
6.638000e+04 1.264609e-06
6.638500e+04 1.264432e-06
6.639000e+04 1.264256e-06
6.639500e+04 1.264079e-06
6.640000e+04 1.263902e-06
6.640500e+04 1.263726e-06
6.641000e+04 1.263550e-06
6.641500e+04 1.263373e-06
6.642000e+04 1.263197e-06
6.642500e+04 1.263020e-06
6.643000e+04 1.262844e-06
6.643500e+04 1.262668e-06
6.644000e+04 1.262492e-06
6.644500e+04 1.262315e-06
6.645000e+04 1.262139e-06
6.645500e+04 1.261963e-06
6.646000e+04 1.261787e-06
6.646500e+04 1.261611e-06
6.647000e+04 1.261435e-06
6.647500e+04 1.261259e-06
6.648000e+04 1.261083e-06
6.648500e+04 1.260907e-06
6.649000e+04 1.260731e-06
6.649500e+04 1.260555e-06
6.650000e+04 1.260379e-06
6.650500e+04 1.260204e-06
6.651000e+04 1.260028e-06
6.651500e+04 1.259852e-06
6.652000e+04 1.259676e-06
6.652500e+04 1.259501e-06
6.653000e+04 1.259325e-06
6.653500e+04 1.259150e-06
6.654000e+04 1.258974e-06
6.654500e+04 1.258799e-06
6.655000e+04 1.258623e-06
6.655500e+04 1.258448e-06
6.656000e+04 1.258272e-06
6.656500e+04 1.258097e-06
6.657000e+04 1.257922e-06
6.657500e+04 1.257746e-06
6.658000e+04 1.257571e-06
6.658500e+04 1.257396e-06
6.659000e+04 1.257221e-06
6.659500e+04 1.257046e-06
6.660000e+04 1.256871e-06
6.660500e+04 1.256696e-06
6.661000e+04 1.256521e-06
6.661500e+04 1.256346e-06
6.662000e+04 1.256171e-06
6.662500e+04 1.255996e-06
6.663000e+04 1.255821e-06
6.663500e+04 1.255646e-06
6.664000e+04 1.255471e-06
6.664500e+04 1.255296e-06
6.665000e+04 1.255122e-06
6.665500e+04 1.254947e-06
6.666000e+04 1.254772e-06
6.666500e+04 1.254598e-06
6.667000e+04 1.254423e-06
6.667500e+04 1.254248e-06
6.668000e+04 1.254074e-06
6.668500e+04 1.253899e-06
6.669000e+04 1.253725e-06
6.669500e+04 1.253550e-06
6.670000e+04 1.253376e-06
6.670500e+04 1.253202e-06
6.671000e+04 1.253027e-06
6.671500e+04 1.252853e-06
6.672000e+04 1.252679e-06
6.672500e+04 1.252505e-06
6.673000e+04 1.252330e-06
6.673500e+04 1.252156e-06
6.674000e+04 1.251982e-06
6.674500e+04 1.251808e-06
6.675000e+04 1.251634e-06
6.675500e+04 1.251460e-06
6.676000e+04 1.251286e-06
6.676500e+04 1.251112e-06
6.677000e+04 1.250938e-06
6.677500e+04 1.250764e-06
6.678000e+04 1.250591e-06
6.678500e+04 1.250417e-06
6.679000e+04 1.250243e-06
6.679500e+04 1.250069e-06
6.680000e+04 1.249896e-06
6.680500e+04 1.249722e-06
6.681000e+04 1.249548e-06
6.681500e+04 1.249375e-06
6.682000e+04 1.249201e-06
6.682500e+04 1.249028e-06
6.683000e+04 1.248854e-06
6.683500e+04 1.248681e-06
6.684000e+04 1.248508e-06
6.684500e+04 1.248334e-06
6.685000e+04 1.248161e-06
6.685500e+04 1.247988e-06
6.686000e+04 1.247814e-06
6.686500e+04 1.247641e-06
6.687000e+04 1.247468e-06
6.687500e+04 1.247295e-06
6.688000e+04 1.247122e-06
6.688500e+04 1.246949e-06
6.689000e+04 1.246775e-06
6.689500e+04 1.246602e-06
6.690000e+04 1.246429e-06
6.690500e+04 1.246257e-06
6.691000e+04 1.246084e-06
6.691500e+04 1.245911e-06
6.692000e+04 1.245738e-06
6.692500e+04 1.245565e-06
6.693000e+04 1.245392e-06
6.693500e+04 1.245220e-06
6.694000e+04 1.245047e-06
6.694500e+04 1.244874e-06
6.695000e+04 1.244702e-06
6.695500e+04 1.244529e-06
6.696000e+04 1.244356e-06
6.696500e+04 1.244184e-06
6.697000e+04 1.244011e-06
6.697500e+04 1.243839e-06
6.698000e+04 1.243667e-06
6.698500e+04 1.243494e-06
6.699000e+04 1.243322e-06
6.699500e+04 1.243150e-06
6.700000e+04 1.242977e-06
6.700500e+04 1.242805e-06
6.701000e+04 1.242633e-06
6.701500e+04 1.242461e-06
6.702000e+04 1.242289e-06
6.702500e+04 1.242116e-06
6.703000e+04 1.241944e-06
6.703500e+04 1.241772e-06
6.704000e+04 1.241600e-06
6.704500e+04 1.241428e-06
6.705000e+04 1.241256e-06
6.705500e+04 1.241085e-06
6.706000e+04 1.240913e-06
6.706500e+04 1.240741e-06
6.707000e+04 1.240569e-06
6.707500e+04 1.240397e-06
6.708000e+04 1.240226e-06
6.708500e+04 1.240054e-06
6.709000e+04 1.239882e-06
6.709500e+04 1.239711e-06
6.710000e+04 1.239539e-06
6.710500e+04 1.239367e-06
6.711000e+04 1.239196e-06
6.711500e+04 1.239024e-06
6.712000e+04 1.238853e-06
6.712500e+04 1.238682e-06
6.713000e+04 1.238510e-06
6.713500e+04 1.238339e-06
6.714000e+04 1.238168e-06
6.714500e+04 1.237996e-06
6.715000e+04 1.237825e-06
6.715500e+04 1.237654e-06
6.716000e+04 1.237483e-06
6.716500e+04 1.237312e-06
6.717000e+04 1.237141e-06
6.717500e+04 1.236969e-06
6.718000e+04 1.236798e-06
6.718500e+04 1.236627e-06
6.719000e+04 1.236456e-06
6.719500e+04 1.236286e-06
6.720000e+04 1.236115e-06
6.720500e+04 1.235944e-06
6.721000e+04 1.235773e-06
6.721500e+04 1.235602e-06
6.722000e+04 1.235431e-06
6.722500e+04 1.235261e-06
6.723000e+04 1.235090e-06
6.723500e+04 1.234919e-06
6.724000e+04 1.234749e-06
6.724500e+04 1.234578e-06
6.725000e+04 1.234408e-06
6.725500e+04 1.234237e-06
6.726000e+04 1.234067e-06
6.726500e+04 1.233896e-06
6.727000e+04 1.233726e-06
6.727500e+04 1.233555e-06
6.728000e+04 1.233385e-06
6.728500e+04 1.233215e-06
6.729000e+04 1.233045e-06
6.729500e+04 1.232874e-06
6.730000e+04 1.232704e-06
6.730500e+04 1.232534e-06
6.731000e+04 1.232364e-06
6.731500e+04 1.232194e-06
6.732000e+04 1.232024e-06
6.732500e+04 1.231854e-06
6.733000e+04 1.231684e-06
6.733500e+04 1.231514e-06
6.734000e+04 1.231344e-06
6.734500e+04 1.231174e-06
6.735000e+04 1.231004e-06
6.735500e+04 1.230834e-06
6.736000e+04 1.230664e-06
6.736500e+04 1.230495e-06
6.737000e+04 1.230325e-06
6.737500e+04 1.230155e-06
6.738000e+04 1.229986e-06
6.738500e+04 1.229816e-06
6.739000e+04 1.229646e-06
6.739500e+04 1.229477e-06
6.740000e+04 1.229307e-06
6.740500e+04 1.229138e-06
6.741000e+04 1.228968e-06
6.741500e+04 1.228799e-06
6.742000e+04 1.228630e-06
6.742500e+04 1.228460e-06
6.743000e+04 1.228291e-06
6.743500e+04 1.228122e-06
6.744000e+04 1.227952e-06
6.744500e+04 1.227783e-06
6.745000e+04 1.227614e-06
6.745500e+04 1.227445e-06
6.746000e+04 1.227276e-06
6.746500e+04 1.227107e-06
6.747000e+04 1.226938e-06
6.747500e+04 1.226769e-06
6.748000e+04 1.226600e-06
6.748500e+04 1.226431e-06
6.749000e+04 1.226262e-06
6.749500e+04 1.226093e-06
6.750000e+04 1.225924e-06
6.750500e+04 1.225755e-06
6.751000e+04 1.225587e-06
6.751500e+04 1.225418e-06
6.752000e+04 1.225249e-06
6.752500e+04 1.225080e-06
6.753000e+04 1.224912e-06
6.753500e+04 1.224743e-06
6.754000e+04 1.224575e-06
6.754500e+04 1.224406e-06
6.755000e+04 1.224238e-06
6.755500e+04 1.224069e-06
6.756000e+04 1.223901e-06
6.756500e+04 1.223732e-06
6.757000e+04 1.223564e-06
6.757500e+04 1.223396e-06
6.758000e+04 1.223227e-06
6.758500e+04 1.223059e-06
6.759000e+04 1.222891e-06
6.759500e+04 1.222723e-06
6.760000e+04 1.222555e-06
6.760500e+04 1.222386e-06
6.761000e+04 1.222218e-06
6.761500e+04 1.222050e-06
6.762000e+04 1.221882e-06
6.762500e+04 1.221714e-06
6.763000e+04 1.221546e-06
6.763500e+04 1.221378e-06
6.764000e+04 1.221211e-06
6.764500e+04 1.221043e-06
6.765000e+04 1.220875e-06
6.765500e+04 1.220707e-06
6.766000e+04 1.220539e-06
6.766500e+04 1.220372e-06
6.767000e+04 1.220204e-06
6.767500e+04 1.220036e-06
6.768000e+04 1.219869e-06
6.768500e+04 1.219701e-06
6.769000e+04 1.219534e-06
6.769500e+04 1.219366e-06
6.770000e+04 1.219199e-06
6.770500e+04 1.219031e-06
6.771000e+04 1.218864e-06
6.771500e+04 1.218696e-06
6.772000e+04 1.218529e-06
6.772500e+04 1.218362e-06
6.773000e+04 1.218194e-06
6.773500e+04 1.218027e-06
6.774000e+04 1.217860e-06
6.774500e+04 1.217693e-06
6.775000e+04 1.217526e-06
6.775500e+04 1.217358e-06
6.776000e+04 1.217191e-06
6.776500e+04 1.217024e-06
6.777000e+04 1.216857e-06
6.777500e+04 1.216690e-06
6.778000e+04 1.216523e-06
6.778500e+04 1.216356e-06
6.779000e+04 1.216190e-06
6.779500e+04 1.216023e-06
6.780000e+04 1.215856e-06
6.780500e+04 1.215689e-06
6.781000e+04 1.215522e-06
6.781500e+04 1.215356e-06
6.782000e+04 1.215189e-06
6.782500e+04 1.215022e-06
6.783000e+04 1.214856e-06
6.783500e+04 1.214689e-06
6.784000e+04 1.214523e-06
6.784500e+04 1.214356e-06
6.785000e+04 1.214190e-06
6.785500e+04 1.214023e-06
6.786000e+04 1.213857e-06
6.786500e+04 1.213690e-06
6.787000e+04 1.213524e-06
6.787500e+04 1.213358e-06
6.788000e+04 1.213192e-06
6.788500e+04 1.213025e-06
6.789000e+04 1.212859e-06
6.789500e+04 1.212693e-06
6.790000e+04 1.212527e-06
6.790500e+04 1.212361e-06
6.791000e+04 1.212195e-06
6.791500e+04 1.212029e-06
6.792000e+04 1.211863e-06
6.792500e+04 1.211697e-06
6.793000e+04 1.211531e-06
6.793500e+04 1.211365e-06
6.794000e+04 1.211199e-06
6.794500e+04 1.211033e-06
6.795000e+04 1.210867e-06
6.795500e+04 1.210701e-06
6.796000e+04 1.210536e-06
6.796500e+04 1.210370e-06
6.797000e+04 1.210204e-06
6.797500e+04 1.210039e-06
6.798000e+04 1.209873e-06
6.798500e+04 1.209707e-06
6.799000e+04 1.209542e-06
6.799500e+04 1.209376e-06
6.800000e+04 1.209211e-06
6.800500e+04 1.209045e-06
6.801000e+04 1.208880e-06
6.801500e+04 1.208715e-06
6.802000e+04 1.208549e-06
6.802500e+04 1.208384e-06
6.803000e+04 1.208219e-06
6.803500e+04 1.208053e-06
6.804000e+04 1.207888e-06
6.804500e+04 1.207723e-06
6.805000e+04 1.207558e-06
6.805500e+04 1.207393e-06
6.806000e+04 1.207228e-06
6.806500e+04 1.207063e-06
6.807000e+04 1.206898e-06
6.807500e+04 1.206733e-06
6.808000e+04 1.206568e-06
6.808500e+04 1.206403e-06
6.809000e+04 1.206238e-06
6.809500e+04 1.206073e-06
6.810000e+04 1.205908e-06
6.810500e+04 1.205743e-06
6.811000e+04 1.205579e-06
6.811500e+04 1.205414e-06
6.812000e+04 1.205249e-06
6.812500e+04 1.205085e-06
6.813000e+04 1.204920e-06
6.813500e+04 1.204755e-06
6.814000e+04 1.204591e-06
6.814500e+04 1.204426e-06
6.815000e+04 1.204262e-06
6.815500e+04 1.204097e-06
6.816000e+04 1.203933e-06
6.816500e+04 1.203769e-06
6.817000e+04 1.203604e-06
6.817500e+04 1.203440e-06
6.818000e+04 1.203276e-06
6.818500e+04 1.203111e-06
6.819000e+04 1.202947e-06
6.819500e+04 1.202783e-06
6.820000e+04 1.202619e-06
6.820500e+04 1.202455e-06
6.821000e+04 1.202291e-06
6.821500e+04 1.202127e-06
6.822000e+04 1.201962e-06
6.822500e+04 1.201798e-06
6.823000e+04 1.201635e-06
6.823500e+04 1.201471e-06
6.824000e+04 1.201307e-06
6.824500e+04 1.201143e-06
6.825000e+04 1.200979e-06
6.825500e+04 1.200815e-06
6.826000e+04 1.200651e-06
6.826500e+04 1.200488e-06
6.827000e+04 1.200324e-06
6.827500e+04 1.200160e-06
6.828000e+04 1.199997e-06
6.828500e+04 1.199833e-06
6.829000e+04 1.199670e-06
6.829500e+04 1.199506e-06
6.830000e+04 1.199342e-06
6.830500e+04 1.199179e-06
6.831000e+04 1.199016e-06
6.831500e+04 1.198852e-06
6.832000e+04 1.198689e-06
6.832500e+04 1.198525e-06
6.833000e+04 1.198362e-06
6.833500e+04 1.198199e-06
6.834000e+04 1.198036e-06
6.834500e+04 1.197872e-06
6.835000e+04 1.197709e-06
6.835500e+04 1.197546e-06
6.836000e+04 1.197383e-06
6.836500e+04 1.197220e-06
6.837000e+04 1.197057e-06
6.837500e+04 1.196894e-06
6.838000e+04 1.196731e-06
6.838500e+04 1.196568e-06
6.839000e+04 1.196405e-06
6.839500e+04 1.196242e-06
6.840000e+04 1.196079e-06
6.840500e+04 1.195916e-06
6.841000e+04 1.195754e-06
6.841500e+04 1.195591e-06
6.842000e+04 1.195428e-06
6.842500e+04 1.195265e-06
6.843000e+04 1.195103e-06
6.843500e+04 1.194940e-06
6.844000e+04 1.194777e-06
6.844500e+04 1.194615e-06
6.845000e+04 1.194452e-06
6.845500e+04 1.194290e-06
6.846000e+04 1.194127e-06
6.846500e+04 1.193965e-06
6.847000e+04 1.193803e-06
6.847500e+04 1.193640e-06
6.848000e+04 1.193478e-06
6.848500e+04 1.193316e-06
6.849000e+04 1.193153e-06
6.849500e+04 1.192991e-06
6.850000e+04 1.192829e-06
6.850500e+04 1.192667e-06
6.851000e+04 1.192505e-06
6.851500e+04 1.192342e-06
6.852000e+04 1.192180e-06
6.852500e+04 1.192018e-06
6.853000e+04 1.191856e-06
6.853500e+04 1.191694e-06
6.854000e+04 1.191532e-06
6.854500e+04 1.191370e-06
6.855000e+04 1.191209e-06
6.855500e+04 1.191047e-06
6.856000e+04 1.190885e-06
6.856500e+04 1.190723e-06
6.857000e+04 1.190561e-06
6.857500e+04 1.190400e-06
6.858000e+04 1.190238e-06
6.858500e+04 1.190076e-06
6.859000e+04 1.189915e-06
6.859500e+04 1.189753e-06
6.860000e+04 1.189591e-06
6.860500e+04 1.189430e-06
6.861000e+04 1.189268e-06
6.861500e+04 1.189107e-06
6.862000e+04 1.188945e-06
6.862500e+04 1.188784e-06
6.863000e+04 1.188623e-06
6.863500e+04 1.188461e-06
6.864000e+04 1.188300e-06
6.864500e+04 1.188139e-06
6.865000e+04 1.187978e-06
6.865500e+04 1.187816e-06
6.866000e+04 1.187655e-06
6.866500e+04 1.187494e-06
6.867000e+04 1.187333e-06
6.867500e+04 1.187172e-06
6.868000e+04 1.187011e-06
6.868500e+04 1.186850e-06
6.869000e+04 1.186689e-06
6.869500e+04 1.186528e-06
6.870000e+04 1.186367e-06
6.870500e+04 1.186206e-06
6.871000e+04 1.186045e-06
6.871500e+04 1.185884e-06
6.872000e+04 1.185723e-06
6.872500e+04 1.185563e-06
6.873000e+04 1.185402e-06
6.873500e+04 1.185241e-06
6.874000e+04 1.185081e-06
6.874500e+04 1.184920e-06
6.875000e+04 1.184759e-06
6.875500e+04 1.184599e-06
6.876000e+04 1.184438e-06
6.876500e+04 1.184278e-06
6.877000e+04 1.184117e-06
6.877500e+04 1.183957e-06
6.878000e+04 1.183796e-06
6.878500e+04 1.183636e-06
6.879000e+04 1.183476e-06
6.879500e+04 1.183315e-06
6.880000e+04 1.183155e-06
6.880500e+04 1.182995e-06
6.881000e+04 1.182835e-06
6.881500e+04 1.182674e-06
6.882000e+04 1.182514e-06
6.882500e+04 1.182354e-06
6.883000e+04 1.182194e-06
6.883500e+04 1.182034e-06
6.884000e+04 1.181874e-06
6.884500e+04 1.181714e-06
6.885000e+04 1.181554e-06
6.885500e+04 1.181394e-06
6.886000e+04 1.181234e-06
6.886500e+04 1.181074e-06
6.887000e+04 1.180914e-06
6.887500e+04 1.180755e-06
6.888000e+04 1.180595e-06
6.888500e+04 1.180435e-06
6.889000e+04 1.180275e-06
6.889500e+04 1.180116e-06
6.890000e+04 1.179956e-06
6.890500e+04 1.179796e-06
6.891000e+04 1.179637e-06
6.891500e+04 1.179477e-06
6.892000e+04 1.179318e-06
6.892500e+04 1.179158e-06
6.893000e+04 1.178999e-06
6.893500e+04 1.178839e-06
6.894000e+04 1.178680e-06
6.894500e+04 1.178520e-06
6.895000e+04 1.178361e-06
6.895500e+04 1.178202e-06
6.896000e+04 1.178043e-06
6.896500e+04 1.177883e-06
6.897000e+04 1.177724e-06
6.897500e+04 1.177565e-06
6.898000e+04 1.177406e-06
6.898500e+04 1.177247e-06
6.899000e+04 1.177088e-06
6.899500e+04 1.176929e-06
6.900000e+04 1.176769e-06
6.900500e+04 1.176610e-06
6.901000e+04 1.176452e-06
6.901500e+04 1.176293e-06
6.902000e+04 1.176134e-06
6.902500e+04 1.175975e-06
6.903000e+04 1.175816e-06
6.903500e+04 1.175657e-06
6.904000e+04 1.175498e-06
6.904500e+04 1.175340e-06
6.905000e+04 1.175181e-06
6.905500e+04 1.175022e-06
6.906000e+04 1.174864e-06
6.906500e+04 1.174705e-06
6.907000e+04 1.174546e-06
6.907500e+04 1.174388e-06
6.908000e+04 1.174229e-06
6.908500e+04 1.174071e-06
6.909000e+04 1.173912e-06
6.909500e+04 1.173754e-06
6.910000e+04 1.173596e-06
6.910500e+04 1.173437e-06
6.911000e+04 1.173279e-06
6.911500e+04 1.173121e-06
6.912000e+04 1.172962e-06
6.912500e+04 1.172804e-06
6.913000e+04 1.172646e-06
6.913500e+04 1.172488e-06
6.914000e+04 1.172330e-06
6.914500e+04 1.172171e-06
6.915000e+04 1.172013e-06
6.915500e+04 1.171855e-06
6.916000e+04 1.171697e-06
6.916500e+04 1.171539e-06
6.917000e+04 1.171381e-06
6.917500e+04 1.171223e-06
6.918000e+04 1.171066e-06
6.918500e+04 1.170908e-06
6.919000e+04 1.170750e-06
6.919500e+04 1.170592e-06
6.920000e+04 1.170434e-06
6.920500e+04 1.170277e-06
6.921000e+04 1.170119e-06
6.921500e+04 1.169961e-06
6.922000e+04 1.169803e-06
6.922500e+04 1.169646e-06
6.923000e+04 1.169488e-06
6.923500e+04 1.169331e-06
6.924000e+04 1.169173e-06
6.924500e+04 1.169016e-06
6.925000e+04 1.168858e-06
6.925500e+04 1.168701e-06
6.926000e+04 1.168543e-06
6.926500e+04 1.168386e-06
6.927000e+04 1.168229e-06
6.927500e+04 1.168071e-06
6.928000e+04 1.167914e-06
6.928500e+04 1.167757e-06
6.929000e+04 1.167600e-06
6.929500e+04 1.167443e-06
6.930000e+04 1.167285e-06
6.930500e+04 1.167128e-06
6.931000e+04 1.166971e-06
6.931500e+04 1.166814e-06
6.932000e+04 1.166657e-06
6.932500e+04 1.166500e-06
6.933000e+04 1.166343e-06
6.933500e+04 1.166186e-06
6.934000e+04 1.166029e-06
6.934500e+04 1.165872e-06
6.935000e+04 1.165716e-06
6.935500e+04 1.165559e-06
6.936000e+04 1.165402e-06
6.936500e+04 1.165245e-06
6.937000e+04 1.165088e-06
6.937500e+04 1.164932e-06
6.938000e+04 1.164775e-06
6.938500e+04 1.164619e-06
6.939000e+04 1.164462e-06
6.939500e+04 1.164305e-06
6.940000e+04 1.164149e-06
6.940500e+04 1.163992e-06
6.941000e+04 1.163836e-06
6.941500e+04 1.163679e-06
6.942000e+04 1.163523e-06
6.942500e+04 1.163367e-06
6.943000e+04 1.163210e-06
6.943500e+04 1.163054e-06
6.944000e+04 1.162898e-06
6.944500e+04 1.162741e-06
6.945000e+04 1.162585e-06
6.945500e+04 1.162429e-06
6.946000e+04 1.162273e-06
6.946500e+04 1.162117e-06
6.947000e+04 1.161961e-06
6.947500e+04 1.161805e-06
6.948000e+04 1.161648e-06
6.948500e+04 1.161492e-06
6.949000e+04 1.161337e-06
6.949500e+04 1.161181e-06
6.950000e+04 1.161025e-06
6.950500e+04 1.160869e-06
6.951000e+04 1.160713e-06
6.951500e+04 1.160557e-06
6.952000e+04 1.160401e-06
6.952500e+04 1.160246e-06
6.953000e+04 1.160090e-06
6.953500e+04 1.159934e-06
6.954000e+04 1.159778e-06
6.954500e+04 1.159623e-06
6.955000e+04 1.159467e-06
6.955500e+04 1.159312e-06
6.956000e+04 1.159156e-06
6.956500e+04 1.159000e-06
6.957000e+04 1.158845e-06
6.957500e+04 1.158690e-06
6.958000e+04 1.158534e-06
6.958500e+04 1.158379e-06
6.959000e+04 1.158223e-06
6.959500e+04 1.158068e-06
6.960000e+04 1.157913e-06
6.960500e+04 1.157757e-06
6.961000e+04 1.157602e-06
6.961500e+04 1.157447e-06
6.962000e+04 1.157292e-06
6.962500e+04 1.157137e-06
6.963000e+04 1.156982e-06
6.963500e+04 1.156826e-06
6.964000e+04 1.156671e-06
6.964500e+04 1.156516e-06
6.965000e+04 1.156361e-06
6.965500e+04 1.156206e-06
6.966000e+04 1.156051e-06
6.966500e+04 1.155897e-06
6.967000e+04 1.155742e-06
6.967500e+04 1.155587e-06
6.968000e+04 1.155432e-06
6.968500e+04 1.155277e-06
6.969000e+04 1.155122e-06
6.969500e+04 1.154968e-06
6.970000e+04 1.154813e-06
6.970500e+04 1.154658e-06
6.971000e+04 1.154504e-06
6.971500e+04 1.154349e-06
6.972000e+04 1.154194e-06
6.972500e+04 1.154040e-06
6.973000e+04 1.153885e-06
6.973500e+04 1.153731e-06
6.974000e+04 1.153576e-06
6.974500e+04 1.153422e-06
6.975000e+04 1.153268e-06
6.975500e+04 1.153113e-06
6.976000e+04 1.152959e-06
6.976500e+04 1.152805e-06
6.977000e+04 1.152650e-06
6.977500e+04 1.152496e-06
6.978000e+04 1.152342e-06
6.978500e+04 1.152188e-06
6.979000e+04 1.152034e-06
6.979500e+04 1.151879e-06
6.980000e+04 1.151725e-06
6.980500e+04 1.151571e-06
6.981000e+04 1.151417e-06
6.981500e+04 1.151263e-06
6.982000e+04 1.151109e-06
6.982500e+04 1.150955e-06
6.983000e+04 1.150801e-06
6.983500e+04 1.150648e-06
6.984000e+04 1.150494e-06
6.984500e+04 1.150340e-06
6.985000e+04 1.150186e-06
6.985500e+04 1.150032e-06
6.986000e+04 1.149879e-06
6.986500e+04 1.149725e-06
6.987000e+04 1.149571e-06
6.987500e+04 1.149418e-06
6.988000e+04 1.149264e-06
6.988500e+04 1.149110e-06
6.989000e+04 1.148957e-06
6.989500e+04 1.148803e-06
6.990000e+04 1.148650e-06
6.990500e+04 1.148496e-06
6.991000e+04 1.148343e-06
6.991500e+04 1.148190e-06
6.992000e+04 1.148036e-06
6.992500e+04 1.147883e-06
6.993000e+04 1.147730e-06
6.993500e+04 1.147576e-06
6.994000e+04 1.147423e-06
6.994500e+04 1.147270e-06
6.995000e+04 1.147117e-06
6.995500e+04 1.146963e-06
6.996000e+04 1.146810e-06
6.996500e+04 1.146657e-06
6.997000e+04 1.146504e-06
6.997500e+04 1.146351e-06
6.998000e+04 1.146198e-06
6.998500e+04 1.146045e-06
6.999000e+04 1.145892e-06
6.999500e+04 1.145739e-06
7.000000e+04 1.145586e-06
7.000500e+04 1.145433e-06
7.001000e+04 1.145281e-06
7.001500e+04 1.145128e-06
7.002000e+04 1.144975e-06
7.002500e+04 1.144822e-06
7.003000e+04 1.144670e-06
7.003500e+04 1.144517e-06
7.004000e+04 1.144364e-06
7.004500e+04 1.144212e-06
7.005000e+04 1.144059e-06
7.005500e+04 1.143907e-06
7.006000e+04 1.143754e-06
7.006500e+04 1.143601e-06
7.007000e+04 1.143449e-06
7.007500e+04 1.143297e-06
7.008000e+04 1.143144e-06
7.008500e+04 1.142992e-06
7.009000e+04 1.142839e-06
7.009500e+04 1.142687e-06
7.010000e+04 1.142535e-06
7.010500e+04 1.142383e-06
7.011000e+04 1.142230e-06
7.011500e+04 1.142078e-06
7.012000e+04 1.141926e-06
7.012500e+04 1.141774e-06
7.013000e+04 1.141622e-06
7.013500e+04 1.141470e-06
7.014000e+04 1.141318e-06
7.014500e+04 1.141165e-06
7.015000e+04 1.141013e-06
7.015500e+04 1.140862e-06
7.016000e+04 1.140710e-06
7.016500e+04 1.140558e-06
7.017000e+04 1.140406e-06
7.017500e+04 1.140254e-06
7.018000e+04 1.140102e-06
7.018500e+04 1.139950e-06
7.019000e+04 1.139799e-06
7.019500e+04 1.139647e-06
7.020000e+04 1.139495e-06
7.020500e+04 1.139343e-06
7.021000e+04 1.139192e-06
7.021500e+04 1.139040e-06
7.022000e+04 1.138889e-06
7.022500e+04 1.138737e-06
7.023000e+04 1.138586e-06
7.023500e+04 1.138434e-06
7.024000e+04 1.138283e-06
7.024500e+04 1.138131e-06
7.025000e+04 1.137980e-06
7.025500e+04 1.137828e-06
7.026000e+04 1.137677e-06
7.026500e+04 1.137526e-06
7.027000e+04 1.137374e-06
7.027500e+04 1.137223e-06
7.028000e+04 1.137072e-06
7.028500e+04 1.136921e-06
7.029000e+04 1.136770e-06
7.029500e+04 1.136618e-06
7.030000e+04 1.136467e-06
7.030500e+04 1.136316e-06
7.031000e+04 1.136165e-06
7.031500e+04 1.136014e-06
7.032000e+04 1.135863e-06
7.032500e+04 1.135712e-06
7.033000e+04 1.135561e-06
7.033500e+04 1.135410e-06
7.034000e+04 1.135259e-06
7.034500e+04 1.135109e-06
7.035000e+04 1.134958e-06
7.035500e+04 1.134807e-06
7.036000e+04 1.134656e-06
7.036500e+04 1.134506e-06
7.037000e+04 1.134355e-06
7.037500e+04 1.134204e-06
7.038000e+04 1.134054e-06
7.038500e+04 1.133903e-06
7.039000e+04 1.133752e-06
7.039500e+04 1.133602e-06
7.040000e+04 1.133451e-06
7.040500e+04 1.133301e-06
7.041000e+04 1.133150e-06
7.041500e+04 1.133000e-06
7.042000e+04 1.132849e-06
7.042500e+04 1.132699e-06
7.043000e+04 1.132549e-06
7.043500e+04 1.132398e-06
7.044000e+04 1.132248e-06
7.044500e+04 1.132098e-06
7.045000e+04 1.131948e-06
7.045500e+04 1.131797e-06
7.046000e+04 1.131647e-06
7.046500e+04 1.131497e-06
7.047000e+04 1.131347e-06
7.047500e+04 1.131197e-06
7.048000e+04 1.131047e-06
7.048500e+04 1.130897e-06
7.049000e+04 1.130747e-06
7.049500e+04 1.130597e-06
7.050000e+04 1.130447e-06
7.050500e+04 1.130297e-06
7.051000e+04 1.130147e-06
7.051500e+04 1.129997e-06
7.052000e+04 1.129847e-06
7.052500e+04 1.129698e-06
7.053000e+04 1.129548e-06
7.053500e+04 1.129398e-06
7.054000e+04 1.129248e-06
7.054500e+04 1.129099e-06
7.055000e+04 1.128949e-06
7.055500e+04 1.128799e-06
7.056000e+04 1.128650e-06
7.056500e+04 1.128500e-06
7.057000e+04 1.128351e-06
7.057500e+04 1.128201e-06
7.058000e+04 1.128052e-06
7.058500e+04 1.127902e-06
7.059000e+04 1.127753e-06
7.059500e+04 1.127604e-06
7.060000e+04 1.127454e-06
7.060500e+04 1.127305e-06
7.061000e+04 1.127156e-06
7.061500e+04 1.127006e-06
7.062000e+04 1.126857e-06
7.062500e+04 1.126708e-06
7.063000e+04 1.126559e-06
7.063500e+04 1.126410e-06
7.064000e+04 1.126260e-06
7.064500e+04 1.126111e-06
7.065000e+04 1.125962e-06
7.065500e+04 1.125813e-06
7.066000e+04 1.125664e-06
7.066500e+04 1.125515e-06
7.067000e+04 1.125366e-06
7.067500e+04 1.125217e-06
7.068000e+04 1.125068e-06
7.068500e+04 1.124920e-06
7.069000e+04 1.124771e-06
7.069500e+04 1.124622e-06
7.070000e+04 1.124473e-06
7.070500e+04 1.124324e-06
7.071000e+04 1.124176e-06
7.071500e+04 1.124027e-06
7.072000e+04 1.123878e-06
7.072500e+04 1.123730e-06
7.073000e+04 1.123581e-06
7.073500e+04 1.123432e-06
7.074000e+04 1.123284e-06
7.074500e+04 1.123135e-06
7.075000e+04 1.122987e-06
7.075500e+04 1.122838e-06
7.076000e+04 1.122690e-06
7.076500e+04 1.122542e-06
7.077000e+04 1.122393e-06
7.077500e+04 1.122245e-06
7.078000e+04 1.122097e-06
7.078500e+04 1.121948e-06
7.079000e+04 1.121800e-06
7.079500e+04 1.121652e-06
7.080000e+04 1.121504e-06
7.080500e+04 1.121355e-06
7.081000e+04 1.121207e-06
7.081500e+04 1.121059e-06
7.082000e+04 1.120911e-06
7.082500e+04 1.120763e-06
7.083000e+04 1.120615e-06
7.083500e+04 1.120467e-06
7.084000e+04 1.120319e-06
7.084500e+04 1.120171e-06
7.085000e+04 1.120023e-06
7.085500e+04 1.119875e-06
7.086000e+04 1.119727e-06
7.086500e+04 1.119580e-06
7.087000e+04 1.119432e-06
7.087500e+04 1.119284e-06
7.088000e+04 1.119136e-06
7.088500e+04 1.118988e-06
7.089000e+04 1.118841e-06
7.089500e+04 1.118693e-06
7.090000e+04 1.118545e-06
7.090500e+04 1.118398e-06
7.091000e+04 1.118250e-06
7.091500e+04 1.118103e-06
7.092000e+04 1.117955e-06
7.092500e+04 1.117808e-06
7.093000e+04 1.117660e-06
7.093500e+04 1.117513e-06
7.094000e+04 1.117365e-06
7.094500e+04 1.117218e-06
7.095000e+04 1.117071e-06
7.095500e+04 1.116923e-06
7.096000e+04 1.116776e-06
7.096500e+04 1.116629e-06
7.097000e+04 1.116482e-06
7.097500e+04 1.116334e-06
7.098000e+04 1.116187e-06
7.098500e+04 1.116040e-06
7.099000e+04 1.115893e-06
7.099500e+04 1.115746e-06
7.100000e+04 1.115599e-06
7.100500e+04 1.115452e-06
7.101000e+04 1.115305e-06
7.101500e+04 1.115158e-06
7.102000e+04 1.115011e-06
7.102500e+04 1.114864e-06
7.103000e+04 1.114717e-06
7.103500e+04 1.114570e-06
7.104000e+04 1.114423e-06
7.104500e+04 1.114277e-06
7.105000e+04 1.114130e-06
7.105500e+04 1.113983e-06
7.106000e+04 1.113836e-06
7.106500e+04 1.113690e-06
7.107000e+04 1.113543e-06
7.107500e+04 1.113396e-06
7.108000e+04 1.113250e-06
7.108500e+04 1.113103e-06
7.109000e+04 1.112957e-06
7.109500e+04 1.112810e-06
7.110000e+04 1.112664e-06
7.110500e+04 1.112517e-06
7.111000e+04 1.112371e-06
7.111500e+04 1.112224e-06
7.112000e+04 1.112078e-06
7.112500e+04 1.111931e-06
7.113000e+04 1.111785e-06
7.113500e+04 1.111639e-06
7.114000e+04 1.111493e-06
7.114500e+04 1.111346e-06
7.115000e+04 1.111200e-06
7.115500e+04 1.111054e-06
7.116000e+04 1.110908e-06
7.116500e+04 1.110762e-06
7.117000e+04 1.110616e-06
7.117500e+04 1.110469e-06
7.118000e+04 1.110323e-06
7.118500e+04 1.110177e-06
7.119000e+04 1.110031e-06
7.119500e+04 1.109885e-06
7.120000e+04 1.109740e-06
7.120500e+04 1.109594e-06
7.121000e+04 1.109448e-06
7.121500e+04 1.109302e-06
7.122000e+04 1.109156e-06
7.122500e+04 1.109010e-06
7.123000e+04 1.108865e-06
7.123500e+04 1.108719e-06
7.124000e+04 1.108573e-06
7.124500e+04 1.108427e-06
7.125000e+04 1.108282e-06
7.125500e+04 1.108136e-06
7.126000e+04 1.107991e-06
7.126500e+04 1.107845e-06
7.127000e+04 1.107699e-06
7.127500e+04 1.107554e-06
7.128000e+04 1.107408e-06
7.128500e+04 1.107263e-06
7.129000e+04 1.107118e-06
7.129500e+04 1.106972e-06
7.130000e+04 1.106827e-06
7.130500e+04 1.106681e-06
7.131000e+04 1.106536e-06
7.131500e+04 1.106391e-06
7.132000e+04 1.106246e-06
7.132500e+04 1.106100e-06
7.133000e+04 1.105955e-06
7.133500e+04 1.105810e-06
7.134000e+04 1.105665e-06
7.134500e+04 1.105520e-06
7.135000e+04 1.105375e-06
7.135500e+04 1.105230e-06
7.136000e+04 1.105085e-06
7.136500e+04 1.104940e-06
7.137000e+04 1.104795e-06
7.137500e+04 1.104650e-06
7.138000e+04 1.104505e-06
7.138500e+04 1.104360e-06
7.139000e+04 1.104215e-06
7.139500e+04 1.104070e-06
7.140000e+04 1.103925e-06
7.140500e+04 1.103780e-06
7.141000e+04 1.103636e-06
7.141500e+04 1.103491e-06
7.142000e+04 1.103346e-06
7.142500e+04 1.103202e-06
7.143000e+04 1.103057e-06
7.143500e+04 1.102912e-06
7.144000e+04 1.102768e-06
7.144500e+04 1.102623e-06
7.145000e+04 1.102479e-06
7.145500e+04 1.102334e-06
7.146000e+04 1.102190e-06
7.146500e+04 1.102045e-06
7.147000e+04 1.101901e-06
7.147500e+04 1.101756e-06
7.148000e+04 1.101612e-06
7.148500e+04 1.101468e-06
7.149000e+04 1.101323e-06
7.149500e+04 1.101179e-06
7.150000e+04 1.101035e-06
7.150500e+04 1.100891e-06
7.151000e+04 1.100746e-06
7.151500e+04 1.100602e-06
7.152000e+04 1.100458e-06
7.152500e+04 1.100314e-06
7.153000e+04 1.100170e-06
7.153500e+04 1.100026e-06
7.154000e+04 1.099882e-06
7.154500e+04 1.099738e-06
7.155000e+04 1.099594e-06
7.155500e+04 1.099450e-06
7.156000e+04 1.099306e-06
7.156500e+04 1.099162e-06
7.157000e+04 1.099018e-06
7.157500e+04 1.098874e-06
7.158000e+04 1.098731e-06
7.158500e+04 1.098587e-06
7.159000e+04 1.098443e-06
7.159500e+04 1.098299e-06
7.160000e+04 1.098156e-06
7.160500e+04 1.098012e-06
7.161000e+04 1.097868e-06
7.161500e+04 1.097725e-06
7.162000e+04 1.097581e-06
7.162500e+04 1.097437e-06
7.163000e+04 1.097294e-06
7.163500e+04 1.097150e-06
7.164000e+04 1.097007e-06
7.164500e+04 1.096863e-06
7.165000e+04 1.096720e-06
7.165500e+04 1.096577e-06
7.166000e+04 1.096433e-06
7.166500e+04 1.096290e-06
7.167000e+04 1.096147e-06
7.167500e+04 1.096003e-06
7.168000e+04 1.095860e-06
7.168500e+04 1.095717e-06
7.169000e+04 1.095574e-06
7.169500e+04 1.095430e-06
7.170000e+04 1.095287e-06
7.170500e+04 1.095144e-06
7.171000e+04 1.095001e-06
7.171500e+04 1.094858e-06
7.172000e+04 1.094715e-06
7.172500e+04 1.094572e-06
7.173000e+04 1.094429e-06
7.173500e+04 1.094286e-06
7.174000e+04 1.094143e-06
7.174500e+04 1.094000e-06
7.175000e+04 1.093857e-06
7.175500e+04 1.093714e-06
7.176000e+04 1.093572e-06
7.176500e+04 1.093429e-06
7.177000e+04 1.093286e-06
7.177500e+04 1.093143e-06
7.178000e+04 1.093001e-06
7.178500e+04 1.092858e-06
7.179000e+04 1.092715e-06
7.179500e+04 1.092573e-06
7.180000e+04 1.092430e-06
7.180500e+04 1.092287e-06
7.181000e+04 1.092145e-06
7.181500e+04 1.092002e-06
7.182000e+04 1.091860e-06
7.182500e+04 1.091717e-06
7.183000e+04 1.091575e-06
7.183500e+04 1.091432e-06
7.184000e+04 1.091290e-06
7.184500e+04 1.091148e-06
7.185000e+04 1.091005e-06
7.185500e+04 1.090863e-06
7.186000e+04 1.090721e-06
7.186500e+04 1.090579e-06
7.187000e+04 1.090436e-06
7.187500e+04 1.090294e-06
7.188000e+04 1.090152e-06
7.188500e+04 1.090010e-06
7.189000e+04 1.089868e-06
7.189500e+04 1.089726e-06
7.190000e+04 1.089584e-06
7.190500e+04 1.089441e-06
7.191000e+04 1.089299e-06
7.191500e+04 1.089157e-06
7.192000e+04 1.089016e-06
7.192500e+04 1.088874e-06
7.193000e+04 1.088732e-06
7.193500e+04 1.088590e-06
7.194000e+04 1.088448e-06
7.194500e+04 1.088306e-06
7.195000e+04 1.088164e-06
7.195500e+04 1.088023e-06
7.196000e+04 1.087881e-06
7.196500e+04 1.087739e-06
7.197000e+04 1.087597e-06
7.197500e+04 1.087456e-06
7.198000e+04 1.087314e-06
7.198500e+04 1.087173e-06
7.199000e+04 1.087031e-06
7.199500e+04 1.086889e-06
7.200000e+04 1.086748e-06
7.200500e+04 1.086606e-06
7.201000e+04 1.086465e-06
7.201500e+04 1.086324e-06
7.202000e+04 1.086182e-06
7.202500e+04 1.086041e-06
7.203000e+04 1.085899e-06
7.203500e+04 1.085758e-06
7.204000e+04 1.085617e-06
7.204500e+04 1.085476e-06
7.205000e+04 1.085334e-06
7.205500e+04 1.085193e-06
7.206000e+04 1.085052e-06
7.206500e+04 1.084911e-06
7.207000e+04 1.084770e-06
7.207500e+04 1.084628e-06
7.208000e+04 1.084487e-06
7.208500e+04 1.084346e-06
7.209000e+04 1.084205e-06
7.209500e+04 1.084064e-06
7.210000e+04 1.083923e-06
7.210500e+04 1.083782e-06
7.211000e+04 1.083641e-06
7.211500e+04 1.083500e-06
7.212000e+04 1.083360e-06
7.212500e+04 1.083219e-06
7.213000e+04 1.083078e-06
7.213500e+04 1.082937e-06
7.214000e+04 1.082796e-06
7.214500e+04 1.082656e-06
7.215000e+04 1.082515e-06
7.215500e+04 1.082374e-06
7.216000e+04 1.082234e-06
7.216500e+04 1.082093e-06
7.217000e+04 1.081952e-06
7.217500e+04 1.081812e-06
7.218000e+04 1.081671e-06
7.218500e+04 1.081531e-06
7.219000e+04 1.081390e-06
7.219500e+04 1.081250e-06
7.220000e+04 1.081109e-06
7.220500e+04 1.080969e-06
7.221000e+04 1.080828e-06
7.221500e+04 1.080688e-06
7.222000e+04 1.080548e-06
7.222500e+04 1.080407e-06
7.223000e+04 1.080267e-06
7.223500e+04 1.080127e-06
7.224000e+04 1.079987e-06
7.224500e+04 1.079846e-06
7.225000e+04 1.079706e-06
7.225500e+04 1.079566e-06
7.226000e+04 1.079426e-06
7.226500e+04 1.079286e-06
7.227000e+04 1.079146e-06
7.227500e+04 1.079006e-06
7.228000e+04 1.078866e-06
7.228500e+04 1.078726e-06
7.229000e+04 1.078586e-06
7.229500e+04 1.078446e-06
7.230000e+04 1.078306e-06
7.230500e+04 1.078166e-06
7.231000e+04 1.078026e-06
7.231500e+04 1.077886e-06
7.232000e+04 1.077747e-06
7.232500e+04 1.077607e-06
7.233000e+04 1.077467e-06
7.233500e+04 1.077327e-06
7.234000e+04 1.077188e-06
7.234500e+04 1.077048e-06
7.235000e+04 1.076908e-06
7.235500e+04 1.076769e-06
7.236000e+04 1.076629e-06
7.236500e+04 1.076490e-06
7.237000e+04 1.076350e-06
7.237500e+04 1.076211e-06
7.238000e+04 1.076071e-06
7.238500e+04 1.075932e-06
7.239000e+04 1.075792e-06
7.239500e+04 1.075653e-06
7.240000e+04 1.075513e-06
7.240500e+04 1.075374e-06
7.241000e+04 1.075235e-06
7.241500e+04 1.075095e-06
7.242000e+04 1.074956e-06
7.242500e+04 1.074817e-06
7.243000e+04 1.074678e-06
7.243500e+04 1.074538e-06
7.244000e+04 1.074399e-06
7.244500e+04 1.074260e-06
7.245000e+04 1.074121e-06
7.245500e+04 1.073982e-06
7.246000e+04 1.073843e-06
7.246500e+04 1.073704e-06
7.247000e+04 1.073565e-06
7.247500e+04 1.073426e-06
7.248000e+04 1.073287e-06
7.248500e+04 1.073148e-06
7.249000e+04 1.073009e-06
7.249500e+04 1.072870e-06
7.250000e+04 1.072731e-06
7.250500e+04 1.072593e-06
7.251000e+04 1.072454e-06
7.251500e+04 1.072315e-06
7.252000e+04 1.072176e-06
7.252500e+04 1.072037e-06
7.253000e+04 1.071899e-06
7.253500e+04 1.071760e-06
7.254000e+04 1.071621e-06
7.254500e+04 1.071483e-06
7.255000e+04 1.071344e-06
7.255500e+04 1.071206e-06
7.256000e+04 1.071067e-06
7.256500e+04 1.070929e-06
7.257000e+04 1.070790e-06
7.257500e+04 1.070652e-06
7.258000e+04 1.070513e-06
7.258500e+04 1.070375e-06
7.259000e+04 1.070237e-06
7.259500e+04 1.070098e-06
7.260000e+04 1.069960e-06
7.260500e+04 1.069822e-06
7.261000e+04 1.069683e-06
7.261500e+04 1.069545e-06
7.262000e+04 1.069407e-06
7.262500e+04 1.069269e-06
7.263000e+04 1.069130e-06
7.263500e+04 1.068992e-06
7.264000e+04 1.068854e-06
7.264500e+04 1.068716e-06
7.265000e+04 1.068578e-06
7.265500e+04 1.068440e-06
7.266000e+04 1.068302e-06
7.266500e+04 1.068164e-06
7.267000e+04 1.068026e-06
7.267500e+04 1.067888e-06
7.268000e+04 1.067750e-06
7.268500e+04 1.067612e-06
7.269000e+04 1.067475e-06
7.269500e+04 1.067337e-06
7.270000e+04 1.067199e-06
7.270500e+04 1.067061e-06
7.271000e+04 1.066923e-06
7.271500e+04 1.066786e-06
7.272000e+04 1.066648e-06
7.272500e+04 1.066510e-06
7.273000e+04 1.066373e-06
7.273500e+04 1.066235e-06
7.274000e+04 1.066097e-06
7.274500e+04 1.065960e-06
7.275000e+04 1.065822e-06
7.275500e+04 1.065685e-06
7.276000e+04 1.065547e-06
7.276500e+04 1.065410e-06
7.277000e+04 1.065272e-06
7.277500e+04 1.065135e-06
7.278000e+04 1.064998e-06
7.278500e+04 1.064860e-06
7.279000e+04 1.064723e-06
7.279500e+04 1.064586e-06
7.280000e+04 1.064448e-06
7.280500e+04 1.064311e-06
7.281000e+04 1.064174e-06
7.281500e+04 1.064037e-06
7.282000e+04 1.063899e-06
7.282500e+04 1.063762e-06
7.283000e+04 1.063625e-06
7.283500e+04 1.063488e-06
7.284000e+04 1.063351e-06
7.284500e+04 1.063214e-06
7.285000e+04 1.063077e-06
7.285500e+04 1.062940e-06
7.286000e+04 1.062803e-06
7.286500e+04 1.062666e-06
7.287000e+04 1.062529e-06
7.287500e+04 1.062392e-06
7.288000e+04 1.062255e-06
7.288500e+04 1.062119e-06
7.289000e+04 1.061982e-06
7.289500e+04 1.061845e-06
7.290000e+04 1.061708e-06
7.290500e+04 1.061571e-06
7.291000e+04 1.061435e-06
7.291500e+04 1.061298e-06
7.292000e+04 1.061161e-06
7.292500e+04 1.061025e-06
7.293000e+04 1.060888e-06
7.293500e+04 1.060752e-06
7.294000e+04 1.060615e-06
7.294500e+04 1.060478e-06
7.295000e+04 1.060342e-06
7.295500e+04 1.060206e-06
7.296000e+04 1.060069e-06
7.296500e+04 1.059933e-06
7.297000e+04 1.059796e-06
7.297500e+04 1.059660e-06
7.298000e+04 1.059524e-06
7.298500e+04 1.059387e-06
7.299000e+04 1.059251e-06
7.299500e+04 1.059115e-06
7.300000e+04 1.058978e-06
7.300500e+04 1.058842e-06
7.301000e+04 1.058706e-06
7.301500e+04 1.058570e-06
7.302000e+04 1.058434e-06
7.302500e+04 1.058298e-06
7.303000e+04 1.058161e-06
7.303500e+04 1.058025e-06
7.304000e+04 1.057889e-06
7.304500e+04 1.057753e-06
7.305000e+04 1.057617e-06
7.305500e+04 1.057481e-06
7.306000e+04 1.057345e-06
7.306500e+04 1.057210e-06
7.307000e+04 1.057074e-06
7.307500e+04 1.056938e-06
7.308000e+04 1.056802e-06
7.308500e+04 1.056666e-06
7.309000e+04 1.056530e-06
7.309500e+04 1.056395e-06
7.310000e+04 1.056259e-06
7.310500e+04 1.056123e-06
7.311000e+04 1.055987e-06
7.311500e+04 1.055852e-06
7.312000e+04 1.055716e-06
7.312500e+04 1.055581e-06
7.313000e+04 1.055445e-06
7.313500e+04 1.055309e-06
7.314000e+04 1.055174e-06
7.314500e+04 1.055038e-06
7.315000e+04 1.054903e-06
7.315500e+04 1.054767e-06
7.316000e+04 1.054632e-06
7.316500e+04 1.054497e-06
7.317000e+04 1.054361e-06
7.317500e+04 1.054226e-06
7.318000e+04 1.054091e-06
7.318500e+04 1.053955e-06
7.319000e+04 1.053820e-06
7.319500e+04 1.053685e-06
7.320000e+04 1.053550e-06
7.320500e+04 1.053414e-06
7.321000e+04 1.053279e-06
7.321500e+04 1.053144e-06
7.322000e+04 1.053009e-06
7.322500e+04 1.052874e-06
7.323000e+04 1.052739e-06
7.323500e+04 1.052604e-06
7.324000e+04 1.052469e-06
7.324500e+04 1.052334e-06
7.325000e+04 1.052199e-06
7.325500e+04 1.052064e-06
7.326000e+04 1.051929e-06
7.326500e+04 1.051794e-06
7.327000e+04 1.051659e-06
7.327500e+04 1.051524e-06
7.328000e+04 1.051389e-06
7.328500e+04 1.051255e-06
7.329000e+04 1.051120e-06
7.329500e+04 1.050985e-06
7.330000e+04 1.050850e-06
7.330500e+04 1.050716e-06
7.331000e+04 1.050581e-06
7.331500e+04 1.050446e-06
7.332000e+04 1.050312e-06
7.332500e+04 1.050177e-06
7.333000e+04 1.050043e-06
7.333500e+04 1.049908e-06
7.334000e+04 1.049774e-06
7.334500e+04 1.049639e-06
7.335000e+04 1.049505e-06
7.335500e+04 1.049370e-06
7.336000e+04 1.049236e-06
7.336500e+04 1.049101e-06
7.337000e+04 1.048967e-06
7.337500e+04 1.048833e-06
7.338000e+04 1.048698e-06
7.338500e+04 1.048564e-06
7.339000e+04 1.048430e-06
7.339500e+04 1.048296e-06
7.340000e+04 1.048161e-06
7.340500e+04 1.048027e-06
7.341000e+04 1.047893e-06
7.341500e+04 1.047759e-06
7.342000e+04 1.047625e-06
7.342500e+04 1.047491e-06
7.343000e+04 1.047357e-06
7.343500e+04 1.047223e-06
7.344000e+04 1.047089e-06
7.344500e+04 1.046955e-06
7.345000e+04 1.046821e-06
7.345500e+04 1.046687e-06
7.346000e+04 1.046553e-06
7.346500e+04 1.046419e-06
7.347000e+04 1.046285e-06
7.347500e+04 1.046151e-06
7.348000e+04 1.046018e-06
7.348500e+04 1.045884e-06
7.349000e+04 1.045750e-06
7.349500e+04 1.045616e-06
7.350000e+04 1.045483e-06
7.350500e+04 1.045349e-06
7.351000e+04 1.045215e-06
7.351500e+04 1.045082e-06
7.352000e+04 1.044948e-06
7.352500e+04 1.044814e-06
7.353000e+04 1.044681e-06
7.353500e+04 1.044547e-06
7.354000e+04 1.044414e-06
7.354500e+04 1.044280e-06
7.355000e+04 1.044147e-06
7.355500e+04 1.044014e-06
7.356000e+04 1.043880e-06
7.356500e+04 1.043747e-06
7.357000e+04 1.043613e-06
7.357500e+04 1.043480e-06
7.358000e+04 1.043347e-06
7.358500e+04 1.043213e-06
7.359000e+04 1.043080e-06
7.359500e+04 1.042947e-06
7.360000e+04 1.042814e-06
7.360500e+04 1.042681e-06
7.361000e+04 1.042547e-06
7.361500e+04 1.042414e-06
7.362000e+04 1.042281e-06
7.362500e+04 1.042148e-06
7.363000e+04 1.042015e-06
7.363500e+04 1.041882e-06
7.364000e+04 1.041749e-06
7.364500e+04 1.041616e-06
7.365000e+04 1.041483e-06
7.365500e+04 1.041350e-06
7.366000e+04 1.041217e-06
7.366500e+04 1.041084e-06
7.367000e+04 1.040952e-06
7.367500e+04 1.040819e-06
7.368000e+04 1.040686e-06
7.368500e+04 1.040553e-06
7.369000e+04 1.040420e-06
7.369500e+04 1.040288e-06
7.370000e+04 1.040155e-06
7.370500e+04 1.040022e-06
7.371000e+04 1.039890e-06
7.371500e+04 1.039757e-06
7.372000e+04 1.039624e-06
7.372500e+04 1.039492e-06
7.373000e+04 1.039359e-06
7.373500e+04 1.039227e-06
7.374000e+04 1.039094e-06
7.374500e+04 1.038962e-06
7.375000e+04 1.038829e-06
7.375500e+04 1.038697e-06
7.376000e+04 1.038564e-06
7.376500e+04 1.038432e-06
7.377000e+04 1.038300e-06
7.377500e+04 1.038167e-06
7.378000e+04 1.038035e-06
7.378500e+04 1.037903e-06
7.379000e+04 1.037770e-06
7.379500e+04 1.037638e-06
7.380000e+04 1.037506e-06
7.380500e+04 1.037374e-06
7.381000e+04 1.037242e-06
7.381500e+04 1.037110e-06
7.382000e+04 1.036977e-06
7.382500e+04 1.036845e-06
7.383000e+04 1.036713e-06
7.383500e+04 1.036581e-06
7.384000e+04 1.036449e-06
7.384500e+04 1.036317e-06
7.385000e+04 1.036185e-06
7.385500e+04 1.036053e-06
7.386000e+04 1.035921e-06
7.386500e+04 1.035790e-06
7.387000e+04 1.035658e-06
7.387500e+04 1.035526e-06
7.388000e+04 1.035394e-06
7.388500e+04 1.035262e-06
7.389000e+04 1.035130e-06
7.389500e+04 1.034999e-06
7.390000e+04 1.034867e-06
7.390500e+04 1.034735e-06
7.391000e+04 1.034604e-06
7.391500e+04 1.034472e-06
7.392000e+04 1.034340e-06
7.392500e+04 1.034209e-06
7.393000e+04 1.034077e-06
7.393500e+04 1.033946e-06
7.394000e+04 1.033814e-06
7.394500e+04 1.033683e-06
7.395000e+04 1.033551e-06
7.395500e+04 1.033420e-06
7.396000e+04 1.033288e-06
7.396500e+04 1.033157e-06
7.397000e+04 1.033026e-06
7.397500e+04 1.032894e-06
7.398000e+04 1.032763e-06
7.398500e+04 1.032632e-06
7.399000e+04 1.032500e-06
7.399500e+04 1.032369e-06
7.400000e+04 1.032238e-06
7.400500e+04 1.032107e-06
7.401000e+04 1.031975e-06
7.401500e+04 1.031844e-06
7.402000e+04 1.031713e-06
7.402500e+04 1.031582e-06
7.403000e+04 1.031451e-06
7.403500e+04 1.031320e-06
7.404000e+04 1.031189e-06
7.404500e+04 1.031058e-06
7.405000e+04 1.030927e-06
7.405500e+04 1.030796e-06
7.406000e+04 1.030665e-06
7.406500e+04 1.030534e-06
7.407000e+04 1.030403e-06
7.407500e+04 1.030272e-06
7.408000e+04 1.030142e-06
7.408500e+04 1.030011e-06
7.409000e+04 1.029880e-06
7.409500e+04 1.029749e-06
7.410000e+04 1.029618e-06
7.410500e+04 1.029488e-06
7.411000e+04 1.029357e-06
7.411500e+04 1.029226e-06
7.412000e+04 1.029096e-06
7.412500e+04 1.028965e-06
7.413000e+04 1.028835e-06
7.413500e+04 1.028704e-06
7.414000e+04 1.028573e-06
7.414500e+04 1.028443e-06
7.415000e+04 1.028312e-06
7.415500e+04 1.028182e-06
7.416000e+04 1.028052e-06
7.416500e+04 1.027921e-06
7.417000e+04 1.027791e-06
7.417500e+04 1.027660e-06
7.418000e+04 1.027530e-06
7.418500e+04 1.027400e-06
7.419000e+04 1.027269e-06
7.419500e+04 1.027139e-06
7.420000e+04 1.027009e-06
7.420500e+04 1.026879e-06
7.421000e+04 1.026748e-06
7.421500e+04 1.026618e-06
7.422000e+04 1.026488e-06
7.422500e+04 1.026358e-06
7.423000e+04 1.026228e-06
7.423500e+04 1.026098e-06
7.424000e+04 1.025968e-06
7.424500e+04 1.025838e-06
7.425000e+04 1.025708e-06
7.425500e+04 1.025578e-06
7.426000e+04 1.025448e-06
7.426500e+04 1.025318e-06
7.427000e+04 1.025188e-06
7.427500e+04 1.025058e-06
7.428000e+04 1.024928e-06
7.428500e+04 1.024798e-06
7.429000e+04 1.024668e-06
7.429500e+04 1.024539e-06
7.430000e+04 1.024409e-06
7.430500e+04 1.024279e-06
7.431000e+04 1.024149e-06
7.431500e+04 1.024020e-06
7.432000e+04 1.023890e-06
7.432500e+04 1.023760e-06
7.433000e+04 1.023631e-06
7.433500e+04 1.023501e-06
7.434000e+04 1.023372e-06
7.434500e+04 1.023242e-06
7.435000e+04 1.023113e-06
7.435500e+04 1.022983e-06
7.436000e+04 1.022854e-06
7.436500e+04 1.022724e-06
7.437000e+04 1.022595e-06
7.437500e+04 1.022465e-06
7.438000e+04 1.022336e-06
7.438500e+04 1.022207e-06
7.439000e+04 1.022077e-06
7.439500e+04 1.021948e-06
7.440000e+04 1.021819e-06
7.440500e+04 1.021689e-06
7.441000e+04 1.021560e-06
7.441500e+04 1.021431e-06
7.442000e+04 1.021302e-06
7.442500e+04 1.021173e-06
7.443000e+04 1.021043e-06
7.443500e+04 1.020914e-06
7.444000e+04 1.020785e-06
7.444500e+04 1.020656e-06
7.445000e+04 1.020527e-06
7.445500e+04 1.020398e-06
7.446000e+04 1.020269e-06
7.446500e+04 1.020140e-06
7.447000e+04 1.020011e-06
7.447500e+04 1.019882e-06
7.448000e+04 1.019753e-06
7.448500e+04 1.019625e-06
7.449000e+04 1.019496e-06
7.449500e+04 1.019367e-06
7.450000e+04 1.019238e-06
7.450500e+04 1.019109e-06
7.451000e+04 1.018980e-06
7.451500e+04 1.018852e-06
7.452000e+04 1.018723e-06
7.452500e+04 1.018594e-06
7.453000e+04 1.018466e-06
7.453500e+04 1.018337e-06
7.454000e+04 1.018208e-06
7.454500e+04 1.018080e-06
7.455000e+04 1.017951e-06
7.455500e+04 1.017823e-06
7.456000e+04 1.017694e-06
7.456500e+04 1.017566e-06
7.457000e+04 1.017437e-06
7.457500e+04 1.017309e-06
7.458000e+04 1.017180e-06
7.458500e+04 1.017052e-06
7.459000e+04 1.016924e-06
7.459500e+04 1.016795e-06
7.460000e+04 1.016667e-06
7.460500e+04 1.016539e-06
7.461000e+04 1.016410e-06
7.461500e+04 1.016282e-06
7.462000e+04 1.016154e-06
7.462500e+04 1.016026e-06
7.463000e+04 1.015897e-06
7.463500e+04 1.015769e-06
7.464000e+04 1.015641e-06
7.464500e+04 1.015513e-06
7.465000e+04 1.015385e-06
7.465500e+04 1.015257e-06
7.466000e+04 1.015129e-06
7.466500e+04 1.015001e-06
7.467000e+04 1.014873e-06
7.467500e+04 1.014745e-06
7.468000e+04 1.014617e-06
7.468500e+04 1.014489e-06
7.469000e+04 1.014361e-06
7.469500e+04 1.014233e-06
7.470000e+04 1.014105e-06
7.470500e+04 1.013978e-06
7.471000e+04 1.013850e-06
7.471500e+04 1.013722e-06
7.472000e+04 1.013594e-06
7.472500e+04 1.013466e-06
7.473000e+04 1.013339e-06
7.473500e+04 1.013211e-06
7.474000e+04 1.013083e-06
7.474500e+04 1.012956e-06
7.475000e+04 1.012828e-06
7.475500e+04 1.012701e-06
7.476000e+04 1.012573e-06
7.476500e+04 1.012445e-06
7.477000e+04 1.012318e-06
7.477500e+04 1.012190e-06
7.478000e+04 1.012063e-06
7.478500e+04 1.011935e-06
7.479000e+04 1.011808e-06
7.479500e+04 1.011681e-06
7.480000e+04 1.011553e-06
7.480500e+04 1.011426e-06
7.481000e+04 1.011299e-06
7.481500e+04 1.011171e-06
7.482000e+04 1.011044e-06
7.482500e+04 1.010917e-06
7.483000e+04 1.010789e-06
7.483500e+04 1.010662e-06
7.484000e+04 1.010535e-06
7.484500e+04 1.010408e-06
7.485000e+04 1.010281e-06
7.485500e+04 1.010154e-06
7.486000e+04 1.010027e-06
7.486500e+04 1.009899e-06
7.487000e+04 1.009772e-06
7.487500e+04 1.009645e-06
7.488000e+04 1.009518e-06
7.488500e+04 1.009391e-06
7.489000e+04 1.009264e-06
7.489500e+04 1.009137e-06
7.490000e+04 1.009011e-06
7.490500e+04 1.008884e-06
7.491000e+04 1.008757e-06
7.491500e+04 1.008630e-06
7.492000e+04 1.008503e-06
7.492500e+04 1.008376e-06
7.493000e+04 1.008250e-06
7.493500e+04 1.008123e-06
7.494000e+04 1.007996e-06
7.494500e+04 1.007869e-06
7.495000e+04 1.007743e-06
7.495500e+04 1.007616e-06
7.496000e+04 1.007489e-06
7.496500e+04 1.007363e-06
7.497000e+04 1.007236e-06
7.497500e+04 1.007110e-06
7.498000e+04 1.006983e-06
7.498500e+04 1.006857e-06
7.499000e+04 1.006730e-06
7.499500e+04 1.006604e-06
7.500000e+04 1.006477e-06
7.500500e+04 1.006351e-06
7.501000e+04 1.006224e-06
7.501500e+04 1.006098e-06
7.502000e+04 1.005972e-06
7.502500e+04 1.005845e-06
7.503000e+04 1.005719e-06
7.503500e+04 1.005593e-06
7.504000e+04 1.005467e-06
7.504500e+04 1.005340e-06
7.505000e+04 1.005214e-06
7.505500e+04 1.005088e-06
7.506000e+04 1.004962e-06
7.506500e+04 1.004836e-06
7.507000e+04 1.004710e-06
7.507500e+04 1.004583e-06
7.508000e+04 1.004457e-06
7.508500e+04 1.004331e-06
7.509000e+04 1.004205e-06
7.509500e+04 1.004079e-06
7.510000e+04 1.003953e-06
7.510500e+04 1.003827e-06
7.511000e+04 1.003701e-06
7.511500e+04 1.003576e-06
7.512000e+04 1.003450e-06
7.512500e+04 1.003324e-06
7.513000e+04 1.003198e-06
7.513500e+04 1.003072e-06
7.514000e+04 1.002946e-06
7.514500e+04 1.002821e-06
7.515000e+04 1.002695e-06
7.515500e+04 1.002569e-06
7.516000e+04 1.002443e-06
7.516500e+04 1.002318e-06
7.517000e+04 1.002192e-06
7.517500e+04 1.002066e-06
7.518000e+04 1.001941e-06
7.518500e+04 1.001815e-06
7.519000e+04 1.001690e-06
7.519500e+04 1.001564e-06
7.520000e+04 1.001439e-06
7.520500e+04 1.001313e-06
7.521000e+04 1.001188e-06
7.521500e+04 1.001062e-06
7.522000e+04 1.000937e-06
7.522500e+04 1.000811e-06
7.523000e+04 1.000686e-06
7.523500e+04 1.000561e-06
7.524000e+04 1.000435e-06
7.524500e+04 1.000310e-06
7.525000e+04 1.000185e-06
7.525500e+04 1.000059e-06
7.526000e+04 9.999343e-07
7.526500e+04 9.998090e-07
7.527000e+04 9.996838e-07
7.527500e+04 9.995587e-07
7.528000e+04 9.994335e-07
7.528500e+04 9.993084e-07
7.529000e+04 9.991833e-07
7.529500e+04 9.990582e-07
7.530000e+04 9.989332e-07
7.530500e+04 9.988082e-07
7.531000e+04 9.986832e-07
7.531500e+04 9.985582e-07
7.532000e+04 9.984332e-07
7.532500e+04 9.983083e-07
7.533000e+04 9.981834e-07
7.533500e+04 9.980585e-07
7.534000e+04 9.979336e-07
7.534500e+04 9.978087e-07
7.535000e+04 9.976839e-07
7.535500e+04 9.975591e-07
7.536000e+04 9.974343e-07
7.536500e+04 9.973096e-07
7.537000e+04 9.971849e-07
7.537500e+04 9.970602e-07
7.538000e+04 9.969355e-07
7.538500e+04 9.968108e-07
7.539000e+04 9.966862e-07
7.539500e+04 9.965615e-07
7.540000e+04 9.964370e-07
7.540500e+04 9.963124e-07
7.541000e+04 9.961878e-07
7.541500e+04 9.960633e-07
7.542000e+04 9.959388e-07
7.542500e+04 9.958143e-07
7.543000e+04 9.956899e-07
7.543500e+04 9.955654e-07
7.544000e+04 9.954410e-07
7.544500e+04 9.953166e-07
7.545000e+04 9.951923e-07
7.545500e+04 9.950679e-07
7.546000e+04 9.949436e-07
7.546500e+04 9.948193e-07
7.547000e+04 9.946950e-07
7.547500e+04 9.945708e-07
7.548000e+04 9.944466e-07
7.548500e+04 9.943224e-07
7.549000e+04 9.941982e-07
7.549500e+04 9.940740e-07
7.550000e+04 9.939499e-07
7.550500e+04 9.938258e-07
7.551000e+04 9.937017e-07
7.551500e+04 9.935776e-07
7.552000e+04 9.934536e-07
7.552500e+04 9.933295e-07
7.553000e+04 9.932055e-07
7.553500e+04 9.930816e-07
7.554000e+04 9.929576e-07
7.554500e+04 9.928337e-07
7.555000e+04 9.927098e-07
7.555500e+04 9.925859e-07
7.556000e+04 9.924620e-07
7.556500e+04 9.923382e-07
7.557000e+04 9.922143e-07
7.557500e+04 9.920906e-07
7.558000e+04 9.919668e-07
7.558500e+04 9.918430e-07
7.559000e+04 9.917193e-07
7.559500e+04 9.915956e-07
7.560000e+04 9.914719e-07
7.560500e+04 9.913483e-07
7.561000e+04 9.912246e-07
7.561500e+04 9.911010e-07
7.562000e+04 9.909774e-07
7.562500e+04 9.908538e-07
7.563000e+04 9.907303e-07
7.563500e+04 9.906068e-07
7.564000e+04 9.904833e-07
7.564500e+04 9.903598e-07
7.565000e+04 9.902363e-07
7.565500e+04 9.901129e-07
7.566000e+04 9.899895e-07
7.566500e+04 9.898661e-07
7.567000e+04 9.897427e-07
7.567500e+04 9.896194e-07
7.568000e+04 9.894961e-07
7.568500e+04 9.893728e-07
7.569000e+04 9.892495e-07
7.569500e+04 9.891262e-07
7.570000e+04 9.890030e-07
7.570500e+04 9.888798e-07
7.571000e+04 9.887566e-07
7.571500e+04 9.886335e-07
7.572000e+04 9.885103e-07
7.572500e+04 9.883872e-07
7.573000e+04 9.882641e-07
7.573500e+04 9.881410e-07
7.574000e+04 9.880180e-07
7.574500e+04 9.878950e-07
7.575000e+04 9.877720e-07
7.575500e+04 9.876490e-07
7.576000e+04 9.875260e-07
7.576500e+04 9.874031e-07
7.577000e+04 9.872802e-07
7.577500e+04 9.871573e-07
7.578000e+04 9.870344e-07
7.578500e+04 9.869116e-07
7.579000e+04 9.867887e-07
7.579500e+04 9.866659e-07
7.580000e+04 9.865431e-07
7.580500e+04 9.864204e-07
7.581000e+04 9.862977e-07
7.581500e+04 9.861749e-07
7.582000e+04 9.860523e-07
7.582500e+04 9.859296e-07
7.583000e+04 9.858069e-07
7.583500e+04 9.856843e-07
7.584000e+04 9.855617e-07
7.584500e+04 9.854391e-07
7.585000e+04 9.853166e-07
7.585500e+04 9.851941e-07
7.586000e+04 9.850715e-07
7.586500e+04 9.849491e-07
7.587000e+04 9.848266e-07
7.587500e+04 9.847041e-07
7.588000e+04 9.845817e-07
7.588500e+04 9.844593e-07
7.589000e+04 9.843369e-07
7.589500e+04 9.842146e-07
7.590000e+04 9.840923e-07
7.590500e+04 9.839700e-07
7.591000e+04 9.838477e-07
7.591500e+04 9.837254e-07
7.592000e+04 9.836032e-07
7.592500e+04 9.834809e-07
7.593000e+04 9.833587e-07
7.593500e+04 9.832366e-07
7.594000e+04 9.831144e-07
7.594500e+04 9.829923e-07
7.595000e+04 9.828702e-07
7.595500e+04 9.827481e-07
7.596000e+04 9.826260e-07
7.596500e+04 9.825040e-07
7.597000e+04 9.823820e-07
7.597500e+04 9.822600e-07
7.598000e+04 9.821380e-07
7.598500e+04 9.820160e-07
7.599000e+04 9.818941e-07
7.599500e+04 9.817722e-07
7.600000e+04 9.816503e-07
7.600500e+04 9.815285e-07
7.601000e+04 9.814066e-07
7.601500e+04 9.812848e-07
7.602000e+04 9.811630e-07
7.602500e+04 9.810412e-07
7.603000e+04 9.809195e-07
7.603500e+04 9.807977e-07
7.604000e+04 9.806760e-07
7.604500e+04 9.805543e-07
7.605000e+04 9.804327e-07
7.605500e+04 9.803110e-07
7.606000e+04 9.801894e-07
7.606500e+04 9.800678e-07
7.607000e+04 9.799462e-07
7.607500e+04 9.798247e-07
7.608000e+04 9.797032e-07
7.608500e+04 9.795817e-07
7.609000e+04 9.794602e-07
7.609500e+04 9.793387e-07
7.610000e+04 9.792173e-07
7.610500e+04 9.790958e-07
7.611000e+04 9.789744e-07
7.611500e+04 9.788531e-07
7.612000e+04 9.787317e-07
7.612500e+04 9.786104e-07
7.613000e+04 9.784891e-07
7.613500e+04 9.783678e-07
7.614000e+04 9.782465e-07
7.614500e+04 9.781253e-07
7.615000e+04 9.780041e-07
7.615500e+04 9.778829e-07
7.616000e+04 9.777617e-07
7.616500e+04 9.776405e-07
7.617000e+04 9.775194e-07
7.617500e+04 9.773983e-07
7.618000e+04 9.772772e-07
7.618500e+04 9.771561e-07
7.619000e+04 9.770351e-07
7.619500e+04 9.769141e-07
7.620000e+04 9.767931e-07
7.620500e+04 9.766721e-07
7.621000e+04 9.765511e-07
7.621500e+04 9.764302e-07
7.622000e+04 9.763093e-07
7.622500e+04 9.761884e-07
7.623000e+04 9.760675e-07
7.623500e+04 9.759467e-07
7.624000e+04 9.758259e-07
7.624500e+04 9.757051e-07
7.625000e+04 9.755843e-07
7.625500e+04 9.754635e-07
7.626000e+04 9.753428e-07
7.626500e+04 9.752221e-07
7.627000e+04 9.751014e-07
7.627500e+04 9.749807e-07
7.628000e+04 9.748601e-07
7.628500e+04 9.747394e-07
7.629000e+04 9.746188e-07
7.629500e+04 9.744983e-07
7.630000e+04 9.743777e-07
7.630500e+04 9.742572e-07
7.631000e+04 9.741366e-07
7.631500e+04 9.740161e-07
7.632000e+04 9.738957e-07
7.632500e+04 9.737752e-07
7.633000e+04 9.736548e-07
7.633500e+04 9.735344e-07
7.634000e+04 9.734140e-07
7.634500e+04 9.732936e-07
7.635000e+04 9.731733e-07
7.635500e+04 9.730530e-07
7.636000e+04 9.729327e-07
7.636500e+04 9.728124e-07
7.637000e+04 9.726921e-07
7.637500e+04 9.725719e-07
7.638000e+04 9.724517e-07
7.638500e+04 9.723315e-07
7.639000e+04 9.722114e-07
7.639500e+04 9.720912e-07
7.640000e+04 9.719711e-07
7.640500e+04 9.718510e-07
7.641000e+04 9.717309e-07
7.641500e+04 9.716108e-07
7.642000e+04 9.714908e-07
7.642500e+04 9.713708e-07
7.643000e+04 9.712508e-07
7.643500e+04 9.711308e-07
7.644000e+04 9.710109e-07
7.644500e+04 9.708910e-07
7.645000e+04 9.707711e-07
7.645500e+04 9.706512e-07
7.646000e+04 9.705313e-07
7.646500e+04 9.704115e-07
7.647000e+04 9.702917e-07
7.647500e+04 9.701719e-07
7.648000e+04 9.700521e-07
7.648500e+04 9.699323e-07
7.649000e+04 9.698126e-07
7.649500e+04 9.696929e-07
7.650000e+04 9.695732e-07
7.650500e+04 9.694535e-07
7.651000e+04 9.693339e-07
7.651500e+04 9.692143e-07
7.652000e+04 9.690947e-07
7.652500e+04 9.689751e-07
7.653000e+04 9.688555e-07
7.653500e+04 9.687360e-07
7.654000e+04 9.686165e-07
7.654500e+04 9.684970e-07
7.655000e+04 9.683775e-07
7.655500e+04 9.682581e-07
7.656000e+04 9.681387e-07
7.656500e+04 9.680192e-07
7.657000e+04 9.678999e-07
7.657500e+04 9.677805e-07
7.658000e+04 9.676612e-07
7.658500e+04 9.675418e-07
7.659000e+04 9.674225e-07
7.659500e+04 9.673033e-07
7.660000e+04 9.671840e-07
7.660500e+04 9.670648e-07
7.661000e+04 9.669456e-07
7.661500e+04 9.668264e-07
7.662000e+04 9.667072e-07
7.662500e+04 9.665881e-07
7.663000e+04 9.664689e-07
7.663500e+04 9.663498e-07
7.664000e+04 9.662308e-07
7.664500e+04 9.661117e-07
7.665000e+04 9.659927e-07
7.665500e+04 9.658737e-07
7.666000e+04 9.657547e-07
7.666500e+04 9.656357e-07
7.667000e+04 9.655167e-07
7.667500e+04 9.653978e-07
7.668000e+04 9.652789e-07
7.668500e+04 9.651600e-07
7.669000e+04 9.650411e-07
7.669500e+04 9.649223e-07
7.670000e+04 9.648035e-07
7.670500e+04 9.646847e-07
7.671000e+04 9.645659e-07
7.671500e+04 9.644471e-07
7.672000e+04 9.643284e-07
7.672500e+04 9.642097e-07
7.673000e+04 9.640910e-07
7.673500e+04 9.639723e-07
7.674000e+04 9.638537e-07
7.674500e+04 9.637350e-07
7.675000e+04 9.636164e-07
7.675500e+04 9.634978e-07
7.676000e+04 9.633793e-07
7.676500e+04 9.632607e-07
7.677000e+04 9.631422e-07
7.677500e+04 9.630237e-07
7.678000e+04 9.629052e-07
7.678500e+04 9.627868e-07
7.679000e+04 9.626683e-07
7.679500e+04 9.625499e-07
7.680000e+04 9.624315e-07
7.680500e+04 9.623132e-07
7.681000e+04 9.621948e-07
7.681500e+04 9.620765e-07
7.682000e+04 9.619582e-07
7.682500e+04 9.618399e-07
7.683000e+04 9.617216e-07
7.683500e+04 9.616034e-07
7.684000e+04 9.614852e-07
7.684500e+04 9.613670e-07
7.685000e+04 9.612488e-07
7.685500e+04 9.611306e-07
7.686000e+04 9.610125e-07
7.686500e+04 9.608944e-07
7.687000e+04 9.607763e-07
7.687500e+04 9.606582e-07
7.688000e+04 9.605402e-07
7.688500e+04 9.604221e-07
7.689000e+04 9.603041e-07
7.689500e+04 9.601861e-07
7.690000e+04 9.600682e-07
7.690500e+04 9.599502e-07
7.691000e+04 9.598323e-07
7.691500e+04 9.597144e-07
7.692000e+04 9.595965e-07
7.692500e+04 9.594787e-07
7.693000e+04 9.593608e-07
7.693500e+04 9.592430e-07
7.694000e+04 9.591252e-07
7.694500e+04 9.590074e-07
7.695000e+04 9.588897e-07
7.695500e+04 9.587720e-07
7.696000e+04 9.586542e-07
7.696500e+04 9.585366e-07
7.697000e+04 9.584189e-07
7.697500e+04 9.583012e-07
7.698000e+04 9.581836e-07
7.698500e+04 9.580660e-07
7.699000e+04 9.579484e-07
7.699500e+04 9.578309e-07
7.700000e+04 9.577133e-07
7.700500e+04 9.575958e-07
7.701000e+04 9.574783e-07
7.701500e+04 9.573608e-07
7.702000e+04 9.572434e-07
7.702500e+04 9.571259e-07
7.703000e+04 9.570085e-07
7.703500e+04 9.568911e-07
7.704000e+04 9.567738e-07
7.704500e+04 9.566564e-07
7.705000e+04 9.565391e-07
7.705500e+04 9.564218e-07
7.706000e+04 9.563045e-07
7.706500e+04 9.561872e-07
[truncated: 9,998,743 more chars]
