# Supplementary material for: Escape dynamics of active particles in multistable potentials
Source: Nat Commun. 2021 Apr 27;12:2446. doi: 10.1038/s41467-021-22647-6 (PMC8079420; doi:10.1038/s41467-021-22647-6)
Supplement: Supplementary file 2 — Source Data [file 41467_2021_22647_MOESM2_ESM.zip › Source Data/Fig2c_slow_DR.txt]

frequency Snn
1.440000e+02 1.549454e-04
1.520000e+02 2.013111e-04
1.600000e+02 1.388424e-04
1.680000e+02 1.643874e-04
1.760000e+02 1.910586e-04
1.840000e+02 2.101468e-04
1.920000e+02 1.954323e-04
2.000000e+02 1.682326e-04
2.080000e+02 1.970203e-04
2.160000e+02 1.766263e-04
2.240000e+02 1.580359e-04
2.320000e+02 1.572663e-04
2.400000e+02 1.649121e-04
2.480000e+02 1.675497e-04
2.560000e+02 1.524910e-04
2.640000e+02 1.507891e-04
2.720000e+02 1.753230e-04
2.800000e+02 1.966601e-04
2.880000e+02 1.632094e-04
2.960000e+02 1.505292e-04
3.040000e+02 1.679004e-04
3.120000e+02 1.653055e-04
3.200000e+02 1.699703e-04
3.280000e+02 1.744140e-04
3.360000e+02 1.848821e-04
3.440000e+02 1.751217e-04
3.520000e+02 1.491901e-04
3.600000e+02 1.727997e-04
3.680000e+02 1.812556e-04
3.760000e+02 1.604143e-04
3.840000e+02 1.798018e-04
3.920000e+02 2.060693e-04
4.000000e+02 1.650785e-04
4.080000e+02 2.022487e-04
4.160000e+02 2.064620e-04
4.240000e+02 1.831595e-04
4.320000e+02 1.833364e-04
4.400000e+02 1.705262e-04
4.480000e+02 1.724777e-04
4.560000e+02 1.710658e-04
4.640000e+02 1.858877e-04
4.720000e+02 1.630610e-04
4.800000e+02 1.897332e-04
4.880000e+02 1.863457e-04
4.960000e+02 1.567251e-04
5.040000e+02 1.803367e-04
5.120000e+02 1.402487e-04
5.200000e+02 1.731788e-04
5.280000e+02 1.639148e-04
5.360000e+02 1.927558e-04
5.440000e+02 1.684123e-04
5.520000e+02 1.833150e-04
5.600000e+02 1.831624e-04
5.680000e+02 1.712973e-04
5.760000e+02 1.666312e-04
5.840000e+02 1.640787e-04
5.920000e+02 1.783253e-04
6.000000e+02 1.605769e-04
6.080000e+02 1.538335e-04
6.160000e+02 1.825097e-04
6.240000e+02 1.831430e-04
6.320000e+02 1.472484e-04
6.400000e+02 1.337221e-04
6.480000e+02 1.590286e-04
6.560000e+02 1.598773e-04
6.640000e+02 1.613337e-04
6.720000e+02 1.448668e-04
6.800000e+02 1.684316e-04
6.880000e+02 1.885390e-04
6.960000e+02 1.822487e-04
7.040000e+02 1.652362e-04
7.120000e+02 1.801944e-04
7.200000e+02 1.598132e-04
7.280000e+02 1.799377e-04
7.360000e+02 1.413746e-04
7.440000e+02 1.410527e-04
7.520000e+02 1.602916e-04
7.600000e+02 1.709868e-04
7.680000e+02 1.885834e-04
7.760000e+02 1.294757e-04
7.840000e+02 1.735152e-04
7.920000e+02 1.601005e-04
8.000000e+02 1.473110e-04
8.080000e+02 1.788047e-04
8.160000e+02 1.755364e-04
8.240000e+02 1.946006e-04
8.320000e+02 1.353790e-04
8.400000e+02 1.463292e-04
8.480000e+02 1.777655e-04
8.560000e+02 1.511229e-04
8.640000e+02 1.481957e-04
8.720000e+02 1.783601e-04
8.800000e+02 1.549761e-04
8.880000e+02 1.364716e-04
8.960000e+02 1.414187e-04
9.040000e+02 1.178527e-04
9.120000e+02 1.431966e-04
9.200000e+02 1.613612e-04
9.280000e+02 1.551594e-04
9.360000e+02 1.529444e-04
9.440000e+02 1.442942e-04
9.520000e+02 1.414865e-04
9.600000e+02 1.379933e-04
9.680000e+02 1.287133e-04
9.760000e+02 1.272175e-04
9.840000e+02 1.514571e-04
9.920000e+02 1.323220e-04
1.000000e+03 1.439988e-04
1.008000e+03 1.458681e-04
1.016000e+03 1.470877e-04
1.024000e+03 1.459513e-04
1.032000e+03 1.337137e-04
1.040000e+03 1.296121e-04
1.048000e+03 1.441437e-04
1.056000e+03 1.302303e-04
1.064000e+03 1.321671e-04
1.072000e+03 1.760129e-04
1.080000e+03 1.583853e-04
1.088000e+03 1.205735e-04
1.096000e+03 1.319420e-04
1.104000e+03 1.240468e-04
1.112000e+03 1.815174e-04
1.120000e+03 1.821582e-04
1.128000e+03 1.370415e-04
1.136000e+03 1.194491e-04
1.144000e+03 1.377156e-04
1.152000e+03 1.433708e-04
1.160000e+03 1.278056e-04
1.168000e+03 1.324330e-04
1.176000e+03 1.218950e-04
1.184000e+03 1.166049e-04
1.192000e+03 1.418854e-04
1.200000e+03 1.254847e-04
1.208000e+03 1.471945e-04
1.216000e+03 1.038268e-04
1.224000e+03 1.197129e-04
1.232000e+03 1.659385e-04
1.240000e+03 1.323225e-04
1.248000e+03 1.269784e-04
1.256000e+03 1.175667e-04
1.264000e+03 1.466727e-04
1.272000e+03 1.181035e-04
1.280000e+03 1.038508e-04
1.288000e+03 1.182714e-04
1.296000e+03 1.167607e-04
1.304000e+03 1.303630e-04
1.312000e+03 1.381751e-04
1.320000e+03 1.118252e-04
1.328000e+03 1.320271e-04
1.336000e+03 1.149082e-04
1.344000e+03 1.169406e-04
1.352000e+03 1.143320e-04
1.360000e+03 1.069503e-04
1.368000e+03 1.641378e-04
1.376000e+03 1.516683e-04
1.384000e+03 1.167555e-04
1.392000e+03 1.034453e-04
1.400000e+03 1.298963e-04
1.408000e+03 1.274040e-04
1.416000e+03 1.075314e-04
1.424000e+03 1.144999e-04
1.432000e+03 1.037986e-04
1.440000e+03 1.156424e-04
1.448000e+03 9.605534e-05
1.456000e+03 1.159457e-04
1.464000e+03 1.312079e-04
1.472000e+03 9.209168e-05
1.480000e+03 1.087050e-04
1.488000e+03 1.017567e-04
1.496000e+03 1.204866e-04
1.504000e+03 1.125533e-04
1.512000e+03 9.746650e-05
1.520000e+03 9.558104e-05
1.528000e+03 8.013962e-05
1.536000e+03 1.290765e-04
1.544000e+03 1.119658e-04
1.552000e+03 1.225945e-04
1.560000e+03 1.162986e-04
1.568000e+03 1.050719e-04
1.576000e+03 1.296732e-04
1.584000e+03 1.360588e-04
1.592000e+03 1.023733e-04
1.600000e+03 1.271400e-04
1.608000e+03 1.069538e-04
1.616000e+03 1.002924e-04
1.624000e+03 9.257196e-05
1.632000e+03 6.976941e-05
1.640000e+03 9.154477e-05
1.648000e+03 8.464882e-05
1.656000e+03 9.006296e-05
1.664000e+03 1.097655e-04
1.672000e+03 1.114731e-04
1.680000e+03 1.135049e-04
1.688000e+03 1.077316e-04
1.696000e+03 9.602827e-05
1.704000e+03 9.861119e-05
1.712000e+03 9.414211e-05
1.720000e+03 8.345043e-05
1.728000e+03 1.036301e-04
1.736000e+03 8.690465e-05
1.744000e+03 8.210488e-05
1.752000e+03 1.054334e-04
1.760000e+03 9.149044e-05
1.768000e+03 8.297486e-05
1.776000e+03 1.034224e-04
1.784000e+03 9.489752e-05
1.792000e+03 1.189399e-04
1.800000e+03 1.086997e-04
1.808000e+03 9.868833e-05
1.816000e+03 9.973372e-05
1.824000e+03 7.934317e-05
1.832000e+03 8.467672e-05
1.840000e+03 8.974307e-05
1.848000e+03 9.261866e-05
1.856000e+03 7.890926e-05
1.864000e+03 9.216683e-05
1.872000e+03 7.779954e-05
1.880000e+03 9.345841e-05
1.888000e+03 9.613385e-05
1.896000e+03 1.069435e-04
1.904000e+03 9.345019e-05
1.912000e+03 8.560002e-05
1.920000e+03 8.330864e-05
1.928000e+03 7.642799e-05
1.936000e+03 7.937113e-05
1.944000e+03 9.216109e-05
1.952000e+03 6.264571e-05
1.960000e+03 7.407335e-05
1.968000e+03 8.566658e-05
1.976000e+03 8.997523e-05
1.984000e+03 7.812111e-05
1.992000e+03 9.449043e-05
2.000000e+03 6.797496e-05
2.008000e+03 8.982113e-05
2.016000e+03 8.612741e-05
2.024000e+03 8.500948e-05
2.032000e+03 8.102514e-05
2.040000e+03 7.854023e-05
2.048000e+03 7.334688e-05
2.056000e+03 7.153715e-05
2.064000e+03 8.300209e-05
2.072000e+03 7.051577e-05
2.080000e+03 8.157519e-05
2.088000e+03 9.051651e-05
2.096000e+03 7.242569e-05
2.104000e+03 7.985683e-05
2.112000e+03 7.728448e-05
2.120000e+03 7.676660e-05
2.128000e+03 7.403333e-05
2.136000e+03 7.833103e-05
2.144000e+03 7.947924e-05
2.152000e+03 7.643858e-05
2.160000e+03 6.760024e-05
2.168000e+03 7.782964e-05
2.176000e+03 7.489119e-05
2.184000e+03 7.584510e-05
2.192000e+03 8.063925e-05
2.200000e+03 7.152789e-05
2.208000e+03 6.179906e-05
2.216000e+03 7.170038e-05
2.224000e+03 7.855633e-05
2.232000e+03 8.368913e-05
2.240000e+03 7.135344e-05
2.248000e+03 7.588068e-05
2.256000e+03 7.072850e-05
2.264000e+03 7.498854e-05
2.272000e+03 8.223790e-05
2.280000e+03 5.410168e-05
2.288000e+03 7.645537e-05
2.296000e+03 7.991426e-05
2.304000e+03 8.473728e-05
2.312000e+03 6.096584e-05
2.320000e+03 5.993603e-05
2.328000e+03 8.481046e-05
2.336000e+03 5.471202e-05
2.344000e+03 6.144009e-05
2.352000e+03 6.452604e-05
2.360000e+03 6.670589e-05
2.368000e+03 7.767214e-05
2.376000e+03 5.981091e-05
2.384000e+03 7.853264e-05
2.392000e+03 6.209310e-05
2.400000e+03 5.817202e-05
2.408000e+03 5.538948e-05
2.416000e+03 6.008815e-05
2.424000e+03 6.190632e-05
2.432000e+03 5.877380e-05
2.440000e+03 5.674294e-05
2.448000e+03 6.395975e-05
2.456000e+03 5.580356e-05
2.464000e+03 7.317112e-05
2.472000e+03 5.355167e-05
2.480000e+03 5.759762e-05
2.488000e+03 6.613803e-05
2.496000e+03 6.254661e-05
2.504000e+03 5.734767e-05
2.512000e+03 6.845906e-05
2.520000e+03 6.114132e-05
2.528000e+03 5.689244e-05
2.536000e+03 6.098060e-05
2.544000e+03 6.292332e-05
2.552000e+03 4.255595e-05
2.560000e+03 7.293502e-05
2.568000e+03 6.181332e-05
2.576000e+03 5.445490e-05
2.584000e+03 5.313559e-05
2.592000e+03 5.364156e-05
2.600000e+03 6.377179e-05
2.608000e+03 4.795836e-05
2.616000e+03 5.662679e-05
2.624000e+03 6.489172e-05
2.632000e+03 4.956291e-05
2.640000e+03 5.132541e-05
2.648000e+03 4.347724e-05
2.656000e+03 5.884309e-05
2.664000e+03 5.431917e-05
2.672000e+03 6.654274e-05
2.680000e+03 5.870273e-05
2.688000e+03 4.796564e-05
2.696000e+03 5.265961e-05
2.704000e+03 5.026339e-05
2.712000e+03 4.946917e-05
2.720000e+03 5.994280e-05
2.728000e+03 4.910605e-05
2.736000e+03 5.803755e-05
2.744000e+03 4.627220e-05
2.752000e+03 5.072126e-05
2.760000e+03 6.393233e-05
2.768000e+03 4.646689e-05
2.776000e+03 6.186514e-05
2.784000e+03 5.108873e-05
2.792000e+03 5.566139e-05
2.800000e+03 4.825069e-05
2.808000e+03 5.129797e-05
2.816000e+03 5.806958e-05
2.824000e+03 5.598288e-05
2.832000e+03 5.279219e-05
2.840000e+03 5.295779e-05
2.848000e+03 6.149974e-05
2.856000e+03 4.267579e-05
2.864000e+03 4.218399e-05
2.872000e+03 4.229786e-05
2.880000e+03 5.790395e-05
2.888000e+03 4.786336e-05
2.896000e+03 5.515169e-05
2.904000e+03 5.279734e-05
2.912000e+03 5.607040e-05
2.920000e+03 5.032268e-05
2.928000e+03 5.382523e-05
2.936000e+03 4.612075e-05
2.944000e+03 4.404241e-05
2.952000e+03 4.786570e-05
2.960000e+03 4.273450e-05
2.968000e+03 4.253672e-05
2.976000e+03 5.062662e-05
2.984000e+03 4.505189e-05
2.992000e+03 5.008038e-05
3.000000e+03 4.443597e-05
3.008000e+03 5.079532e-05
3.016000e+03 4.867338e-05
3.024000e+03 4.205635e-05
3.032000e+03 4.774455e-05
3.040000e+03 4.277065e-05
3.048000e+03 3.379959e-05
3.056000e+03 4.110100e-05
3.064000e+03 4.862742e-05
3.072000e+03 3.834078e-05
3.080000e+03 4.308765e-05
3.088000e+03 4.971928e-05
3.096000e+03 4.701093e-05
3.104000e+03 4.629310e-05
3.112000e+03 5.160763e-05
3.120000e+03 3.941778e-05
3.128000e+03 4.505976e-05
3.136000e+03 4.358218e-05
3.144000e+03 3.200364e-05
3.152000e+03 4.312730e-05
3.160000e+03 4.805948e-05
3.168000e+03 4.575689e-05
3.176000e+03 3.592419e-05
3.184000e+03 4.458069e-05
3.192000e+03 4.322342e-05
3.200000e+03 4.117146e-05
3.208000e+03 4.004420e-05
3.216000e+03 3.482315e-05
3.224000e+03 3.062840e-05
3.232000e+03 4.377003e-05
3.240000e+03 4.306033e-05
3.248000e+03 4.723119e-05
3.256000e+03 3.701010e-05
3.264000e+03 5.156896e-05
3.272000e+03 4.179875e-05
3.280000e+03 3.642946e-05
3.288000e+03 4.239693e-05
3.296000e+03 3.341338e-05
3.304000e+03 4.601165e-05
3.312000e+03 4.098540e-05
3.320000e+03 3.942424e-05
3.328000e+03 3.751517e-05
3.336000e+03 3.533774e-05
3.344000e+03 4.194044e-05
3.352000e+03 3.740622e-05
3.360000e+03 4.317014e-05
3.368000e+03 3.984388e-05
3.376000e+03 3.914206e-05
3.384000e+03 3.988539e-05
3.392000e+03 3.403283e-05
3.400000e+03 3.334901e-05
3.408000e+03 3.795518e-05
3.416000e+03 4.313623e-05
3.424000e+03 3.762259e-05
3.432000e+03 3.297474e-05
3.440000e+03 3.949227e-05
3.448000e+03 4.055663e-05
3.456000e+03 3.750220e-05
3.464000e+03 4.260326e-05
3.472000e+03 4.197272e-05
3.480000e+03 3.247356e-05
3.488000e+03 4.055155e-05
3.496000e+03 3.825837e-05
3.504000e+03 3.672212e-05
3.512000e+03 3.764698e-05
3.520000e+03 3.586811e-05
3.528000e+03 3.543789e-05
3.536000e+03 3.661400e-05
3.544000e+03 3.315074e-05
3.552000e+03 3.462316e-05
3.560000e+03 2.469021e-05
3.568000e+03 3.586095e-05
3.576000e+03 2.958022e-05
3.584000e+03 4.957352e-05
3.592000e+03 3.881957e-05
3.600000e+03 3.356955e-05
3.608000e+03 3.763528e-05
3.616000e+03 3.624676e-05
3.624000e+03 3.380040e-05
3.632000e+03 3.062074e-05
3.640000e+03 4.103714e-05
3.648000e+03 3.566261e-05
3.656000e+03 3.173210e-05
3.664000e+03 3.135901e-05
3.672000e+03 3.653613e-05
3.680000e+03 2.927484e-05
3.688000e+03 2.982325e-05
3.696000e+03 3.731784e-05
3.704000e+03 3.027931e-05
3.712000e+03 3.215354e-05
3.720000e+03 3.389557e-05
3.728000e+03 3.205525e-05
3.736000e+03 3.146914e-05
3.744000e+03 4.160931e-05
3.752000e+03 2.894160e-05
3.760000e+03 3.182037e-05
3.768000e+03 3.658634e-05
3.776000e+03 2.893653e-05
3.784000e+03 3.435410e-05
3.792000e+03 3.146253e-05
3.800000e+03 3.326010e-05
3.808000e+03 3.382840e-05
3.816000e+03 3.042928e-05
3.824000e+03 3.047309e-05
3.832000e+03 3.614433e-05
3.840000e+03 2.870524e-05
3.848000e+03 2.948474e-05
3.856000e+03 2.796882e-05
3.864000e+03 3.409786e-05
3.872000e+03 3.038911e-05
3.880000e+03 2.643209e-05
3.888000e+03 3.018711e-05
3.896000e+03 2.623166e-05
3.904000e+03 3.247045e-05
3.912000e+03 2.326253e-05
3.920000e+03 2.601429e-05
3.928000e+03 3.472733e-05
3.936000e+03 2.809553e-05
3.944000e+03 2.808108e-05
3.952000e+03 2.407170e-05
3.960000e+03 3.224955e-05
3.968000e+03 3.162246e-05
3.976000e+03 2.967854e-05
3.984000e+03 2.875235e-05
3.992000e+03 2.578568e-05
4.000000e+03 2.882508e-05
4.008000e+03 3.476385e-05
4.016000e+03 3.266092e-05
4.024000e+03 2.682465e-05
4.032000e+03 2.828569e-05
4.040000e+03 3.674740e-05
4.048000e+03 3.455048e-05
4.056000e+03 2.764019e-05
4.064000e+03 3.068275e-05
4.072000e+03 2.989086e-05
4.080000e+03 3.216350e-05
4.088000e+03 2.769136e-05
4.096000e+03 2.572274e-05
4.104000e+03 3.168688e-05
4.112000e+03 2.833395e-05
4.120000e+03 2.109125e-05
4.128000e+03 2.380944e-05
4.136000e+03 2.831301e-05
4.144000e+03 2.447871e-05
4.152000e+03 2.672539e-05
4.160000e+03 3.075559e-05
4.168000e+03 2.238349e-05
4.176000e+03 2.291122e-05
4.184000e+03 2.438406e-05
4.192000e+03 2.529775e-05
4.200000e+03 2.550123e-05
4.208000e+03 3.352478e-05
4.216000e+03 2.720175e-05
4.224000e+03 2.404170e-05
4.232000e+03 2.822791e-05
4.240000e+03 2.891930e-05
4.248000e+03 2.495825e-05
4.256000e+03 2.171460e-05
4.264000e+03 2.940067e-05
4.272000e+03 2.789974e-05
4.280000e+03 2.213203e-05
4.288000e+03 3.271538e-05
4.296000e+03 2.478677e-05
4.304000e+03 2.133504e-05
4.312000e+03 2.495813e-05
4.320000e+03 2.247623e-05
4.328000e+03 2.472593e-05
4.336000e+03 2.793433e-05
4.344000e+03 1.993699e-05
4.352000e+03 2.831117e-05
4.360000e+03 2.609935e-05
4.368000e+03 2.311560e-05
4.376000e+03 2.483528e-05
4.384000e+03 2.833929e-05
4.392000e+03 2.201742e-05
4.400000e+03 2.253131e-05
4.408000e+03 2.561983e-05
4.416000e+03 2.399762e-05
4.424000e+03 2.850900e-05
4.432000e+03 2.428715e-05
4.440000e+03 2.740893e-05
4.448000e+03 2.352999e-05
4.456000e+03 2.136752e-05
4.464000e+03 2.159549e-05
4.472000e+03 2.593783e-05
4.480000e+03 2.209514e-05
4.488000e+03 2.588027e-05
4.496000e+03 2.602516e-05
4.504000e+03 1.994197e-05
4.512000e+03 2.579446e-05
4.520000e+03 1.891481e-05
4.528000e+03 2.242003e-05
4.536000e+03 1.968868e-05
4.544000e+03 2.381331e-05
4.552000e+03 1.879949e-05
4.560000e+03 2.219714e-05
4.568000e+03 2.541154e-05
4.576000e+03 1.983881e-05
4.584000e+03 2.019270e-05
4.592000e+03 2.227884e-05
4.600000e+03 2.754983e-05
4.608000e+03 1.985629e-05
4.616000e+03 2.550270e-05
4.624000e+03 2.393082e-05
4.632000e+03 2.695248e-05
4.640000e+03 2.345680e-05
4.648000e+03 2.043437e-05
4.656000e+03 1.850091e-05
4.664000e+03 1.573248e-05
4.672000e+03 2.214622e-05
4.680000e+03 2.520273e-05
4.688000e+03 2.100053e-05
4.696000e+03 2.120533e-05
4.704000e+03 2.130758e-05
4.712000e+03 2.148136e-05
4.720000e+03 2.154594e-05
4.728000e+03 2.031568e-05
4.736000e+03 1.831507e-05
4.744000e+03 3.024135e-05
4.752000e+03 2.220664e-05
4.760000e+03 1.824334e-05
4.768000e+03 2.309814e-05
4.776000e+03 2.212064e-05
4.784000e+03 1.803240e-05
4.792000e+03 1.809192e-05
4.800000e+03 2.875406e-05
4.808000e+03 1.994357e-05
4.816000e+03 1.926479e-05
4.824000e+03 1.669919e-05
4.832000e+03 1.867837e-05
4.840000e+03 1.799715e-05
4.848000e+03 2.554555e-05
4.856000e+03 1.899903e-05
4.864000e+03 2.040291e-05
4.872000e+03 1.910603e-05
4.880000e+03 1.751407e-05
4.888000e+03 2.143414e-05
4.896000e+03 1.854969e-05
4.904000e+03 2.041850e-05
4.912000e+03 2.148240e-05
4.920000e+03 2.130192e-05
4.928000e+03 1.530577e-05
4.936000e+03 1.942064e-05
4.944000e+03 1.835992e-05
4.952000e+03 1.651683e-05
4.960000e+03 1.981980e-05
4.968000e+03 2.086795e-05
4.976000e+03 1.978649e-05
4.984000e+03 1.779520e-05
4.992000e+03 1.727754e-05
5.000000e+03 1.900089e-05
5.008000e+03 2.009295e-05
5.016000e+03 1.947105e-05
5.024000e+03 2.161935e-05
5.032000e+03 1.893654e-05
5.040000e+03 1.880085e-05
5.048000e+03 1.533987e-05
5.056000e+03 1.715904e-05
5.064000e+03 1.720368e-05
5.072000e+03 1.940422e-05
5.080000e+03 1.920460e-05
5.088000e+03 1.546980e-05
5.096000e+03 1.640452e-05
5.104000e+03 1.919246e-05
5.112000e+03 1.945099e-05
5.120000e+03 1.994198e-05
5.128000e+03 1.704260e-05
5.136000e+03 1.420060e-05
5.144000e+03 1.859348e-05
5.152000e+03 1.868844e-05
5.160000e+03 1.765040e-05
5.168000e+03 1.750034e-05
5.176000e+03 1.952990e-05
5.184000e+03 2.133381e-05
5.192000e+03 1.670317e-05
5.200000e+03 2.174381e-05
5.208000e+03 1.945014e-05
5.216000e+03 1.775019e-05
5.224000e+03 2.217923e-05
5.232000e+03 1.692258e-05
5.240000e+03 1.858066e-05
5.248000e+03 1.979634e-05
5.256000e+03 1.490329e-05
5.264000e+03 1.394261e-05
5.272000e+03 2.107438e-05
5.280000e+03 1.644552e-05
5.288000e+03 1.661215e-05
5.296000e+03 1.493051e-05
5.304000e+03 1.513091e-05
5.312000e+03 1.452013e-05
5.320000e+03 1.684395e-05
5.328000e+03 1.625525e-05
5.336000e+03 1.614709e-05
5.344000e+03 1.957261e-05
5.352000e+03 2.015480e-05
5.360000e+03 1.884619e-05
5.368000e+03 1.649972e-05
5.376000e+03 1.565011e-05
5.384000e+03 1.519748e-05
5.392000e+03 1.534096e-05
5.400000e+03 1.545694e-05
5.408000e+03 1.808378e-05
5.416000e+03 1.515733e-05
5.424000e+03 1.893569e-05
5.432000e+03 1.870080e-05
5.440000e+03 1.569255e-05
5.448000e+03 1.559395e-05
5.456000e+03 1.391140e-05
5.464000e+03 1.536331e-05
5.472000e+03 1.717655e-05
5.480000e+03 1.783875e-05
5.488000e+03 1.572955e-05
5.496000e+03 1.293679e-05
5.504000e+03 1.518954e-05
5.512000e+03 2.044872e-05
5.520000e+03 1.636140e-05
5.528000e+03 1.596618e-05
5.536000e+03 1.579590e-05
5.544000e+03 1.322551e-05
5.552000e+03 1.478046e-05
5.560000e+03 1.663469e-05
5.568000e+03 1.588419e-05
5.576000e+03 1.213477e-05
5.584000e+03 1.479553e-05
5.592000e+03 1.205050e-05
5.600000e+03 1.760629e-05
5.608000e+03 1.467506e-05
5.616000e+03 1.539079e-05
5.624000e+03 1.388085e-05
5.632000e+03 1.586817e-05
5.640000e+03 1.475132e-05
5.648000e+03 1.572585e-05
5.656000e+03 1.265595e-05
5.664000e+03 1.514841e-05
5.672000e+03 1.547721e-05
5.680000e+03 1.409494e-05
5.688000e+03 1.379212e-05
5.696000e+03 1.416782e-05
5.704000e+03 1.603578e-05
5.712000e+03 1.413235e-05
5.720000e+03 1.265651e-05
5.728000e+03 1.415160e-05
5.736000e+03 1.427064e-05
5.744000e+03 1.640575e-05
5.752000e+03 1.456126e-05
5.760000e+03 1.296811e-05
5.768000e+03 1.487217e-05
5.776000e+03 1.243432e-05
5.784000e+03 1.553559e-05
5.792000e+03 1.465718e-05
5.800000e+03 1.500181e-05
5.808000e+03 1.118727e-05
5.816000e+03 1.439096e-05
5.824000e+03 1.625546e-05
5.832000e+03 1.351701e-05
5.840000e+03 1.259977e-05
5.848000e+03 1.165452e-05
5.856000e+03 1.707436e-05
5.864000e+03 1.363455e-05
5.872000e+03 1.513882e-05
5.880000e+03 1.348390e-05
5.888000e+03 1.267063e-05
5.896000e+03 1.147054e-05
5.904000e+03 1.283283e-05
5.912000e+03 1.433767e-05
5.920000e+03 1.205219e-05
5.928000e+03 1.152467e-05
5.936000e+03 1.468367e-05
5.944000e+03 1.069637e-05
5.952000e+03 1.266160e-05
5.960000e+03 1.330556e-05
5.968000e+03 1.440925e-05
5.976000e+03 1.283872e-05
5.984000e+03 1.236905e-05
5.992000e+03 1.497927e-05
6.000000e+03 1.559472e-05
6.008000e+03 1.570254e-05
6.016000e+03 1.326431e-05
6.024000e+03 1.486811e-05
6.032000e+03 1.310350e-05
6.040000e+03 1.394482e-05
6.048000e+03 1.278417e-05
6.056000e+03 1.068816e-05
6.064000e+03 1.052549e-05
6.072000e+03 1.304118e-05
6.080000e+03 1.355847e-05
6.088000e+03 1.191694e-05
6.096000e+03 1.366077e-05
6.104000e+03 1.636445e-05
6.112000e+03 1.210907e-05
6.120000e+03 1.265789e-05
6.128000e+03 1.452032e-05
6.136000e+03 1.501410e-05
6.144000e+03 1.510302e-05
6.152000e+03 1.219894e-05
6.160000e+03 1.410579e-05
6.168000e+03 1.041628e-05
6.176000e+03 1.206992e-05
6.184000e+03 1.124978e-05
6.192000e+03 1.375150e-05
6.200000e+03 1.237657e-05
6.208000e+03 1.455651e-05
6.216000e+03 1.330092e-05
6.224000e+03 9.634889e-06
6.232000e+03 1.552082e-05
6.240000e+03 1.215288e-05
6.248000e+03 1.056979e-05
6.256000e+03 1.065144e-05
6.264000e+03 1.401239e-05
6.272000e+03 1.209862e-05
6.280000e+03 1.106679e-05
6.288000e+03 1.117904e-05
6.296000e+03 1.052497e-05
6.304000e+03 1.022814e-05
6.312000e+03 1.290558e-05
6.320000e+03 1.110379e-05
6.328000e+03 9.713309e-06
6.336000e+03 1.486388e-05
6.344000e+03 1.100520e-05
6.352000e+03 1.183538e-05
6.360000e+03 1.220329e-05
6.368000e+03 9.666758e-06
6.376000e+03 1.246255e-05
6.384000e+03 1.223992e-05
6.392000e+03 1.242441e-05
6.400000e+03 1.421761e-05
6.408000e+03 1.060051e-05
6.416000e+03 1.246902e-05
6.424000e+03 1.083080e-05
6.432000e+03 1.147434e-05
6.440000e+03 1.554592e-05
6.448000e+03 1.337931e-05
6.456000e+03 1.157332e-05
6.464000e+03 1.098903e-05
6.472000e+03 1.304411e-05
6.480000e+03 1.239368e-05
6.488000e+03 1.044439e-05
6.496000e+03 1.026909e-05
6.504000e+03 9.086785e-06
6.512000e+03 1.040138e-05
6.520000e+03 1.131645e-05
6.528000e+03 1.247488e-05
6.536000e+03 9.244926e-06
6.544000e+03 1.096078e-05
6.552000e+03 1.093696e-05
6.560000e+03 1.201219e-05
6.568000e+03 1.447118e-05
6.576000e+03 1.152055e-05
6.584000e+03 1.256529e-05
6.592000e+03 1.261711e-05
6.600000e+03 1.013743e-05
6.608000e+03 1.197243e-05
6.616000e+03 1.105933e-05
6.624000e+03 1.209620e-05
6.632000e+03 1.052720e-05
6.640000e+03 9.632130e-06
6.648000e+03 9.855061e-06
6.656000e+03 1.148693e-05
6.664000e+03 1.170618e-05
6.672000e+03 1.008343e-05
6.680000e+03 1.111012e-05
6.688000e+03 1.226862e-05
6.696000e+03 1.189918e-05
6.704000e+03 1.016459e-05
6.712000e+03 1.044996e-05
6.720000e+03 9.568048e-06
6.728000e+03 1.108638e-05
6.736000e+03 1.071629e-05
6.744000e+03 1.126954e-05
6.752000e+03 1.047223e-05
6.760000e+03 1.243737e-05
6.768000e+03 1.203745e-05
6.776000e+03 1.103536e-05
6.784000e+03 1.018333e-05
6.792000e+03 9.015668e-06
6.800000e+03 1.117708e-05
6.808000e+03 8.788095e-06
6.816000e+03 9.047821e-06
6.824000e+03 1.240059e-05
6.832000e+03 1.079655e-05
6.840000e+03 1.124175e-05
6.848000e+03 1.012632e-05
6.856000e+03 8.579456e-06
6.864000e+03 9.841744e-06
6.872000e+03 1.092497e-05
6.880000e+03 1.072014e-05
6.888000e+03 1.052798e-05
6.896000e+03 9.905161e-06
6.904000e+03 1.140407e-05
6.912000e+03 1.153609e-05
6.920000e+03 9.880976e-06
6.928000e+03 1.345751e-05
6.936000e+03 9.839422e-06
6.944000e+03 1.042398e-05
6.952000e+03 8.801640e-06
6.960000e+03 9.571439e-06
6.968000e+03 1.022899e-05
6.976000e+03 1.044296e-05
6.984000e+03 9.856029e-06
6.992000e+03 9.255194e-06
7.000000e+03 1.255916e-05
7.008000e+03 9.997063e-06
7.016000e+03 1.046110e-05
7.024000e+03 9.603361e-06
7.032000e+03 1.072373e-05
7.040000e+03 9.328872e-06
7.048000e+03 1.040310e-05
7.056000e+03 1.083585e-05
7.064000e+03 9.626888e-06
7.072000e+03 1.130950e-05
7.080000e+03 1.026290e-05
7.088000e+03 8.311447e-06
7.096000e+03 1.098334e-05
7.104000e+03 9.953090e-06
7.112000e+03 1.209496e-05
7.120000e+03 1.017323e-05
7.128000e+03 8.277286e-06
7.136000e+03 1.114422e-05
7.144000e+03 8.774678e-06
7.152000e+03 9.254286e-06
7.160000e+03 1.051234e-05
7.168000e+03 1.122228e-05
7.176000e+03 9.208342e-06
7.184000e+03 8.909232e-06
7.192000e+03 9.889848e-06
7.200000e+03 8.571512e-06
7.208000e+03 9.352679e-06
7.216000e+03 1.359330e-05
7.224000e+03 1.011701e-05
7.232000e+03 8.713677e-06
7.240000e+03 9.792642e-06
7.248000e+03 8.489400e-06
7.256000e+03 9.344070e-06
7.264000e+03 1.013156e-05
7.272000e+03 1.017943e-05
7.280000e+03 8.553714e-06
7.288000e+03 8.272658e-06
7.296000e+03 1.131772e-05
7.304000e+03 1.036504e-05
7.312000e+03 8.778854e-06
7.320000e+03 7.368547e-06
7.328000e+03 8.104787e-06
7.336000e+03 7.394572e-06
7.344000e+03 9.952962e-06
7.352000e+03 6.572067e-06
7.360000e+03 1.030778e-05
7.368000e+03 9.684918e-06
7.376000e+03 1.011929e-05
7.384000e+03 9.099746e-06
7.392000e+03 6.604943e-06
7.400000e+03 8.556819e-06
7.408000e+03 7.599007e-06
7.416000e+03 9.075827e-06
7.424000e+03 1.056137e-05
7.432000e+03 9.666944e-06
7.440000e+03 6.952652e-06
7.448000e+03 9.263224e-06
7.456000e+03 9.014442e-06
7.464000e+03 9.243878e-06
7.472000e+03 7.831706e-06
7.480000e+03 7.630504e-06
7.488000e+03 9.818208e-06
7.496000e+03 8.571946e-06
7.504000e+03 8.477669e-06
7.512000e+03 1.018496e-05
7.520000e+03 9.246461e-06
7.528000e+03 8.597567e-06
7.536000e+03 1.097696e-05
7.544000e+03 8.914596e-06
7.552000e+03 8.552529e-06
7.560000e+03 9.185480e-06
7.568000e+03 8.975744e-06
7.576000e+03 9.962335e-06
7.584000e+03 8.548649e-06
7.592000e+03 8.350821e-06
7.600000e+03 9.475033e-06
7.608000e+03 8.679717e-06
7.616000e+03 1.147764e-05
7.624000e+03 1.041741e-05
7.632000e+03 9.247278e-06
7.640000e+03 8.484516e-06
7.648000e+03 1.059149e-05
7.656000e+03 7.041369e-06
7.664000e+03 7.398957e-06
7.672000e+03 9.277992e-06
7.680000e+03 6.707386e-06
7.688000e+03 7.262209e-06
7.696000e+03 6.617506e-06
7.704000e+03 9.085281e-06
7.712000e+03 9.428991e-06
7.720000e+03 7.542779e-06
7.728000e+03 7.729550e-06
7.736000e+03 1.015390e-05
7.744000e+03 7.348711e-06
7.752000e+03 6.790151e-06
7.760000e+03 7.879552e-06
7.768000e+03 8.548221e-06
7.776000e+03 9.042735e-06
7.784000e+03 7.334556e-06
7.792000e+03 7.454717e-06
7.800000e+03 8.603851e-06
7.808000e+03 7.804955e-06
7.816000e+03 7.128344e-06
7.824000e+03 8.937695e-06
7.832000e+03 7.843965e-06
7.840000e+03 8.628324e-06
7.848000e+03 6.684907e-06
7.856000e+03 8.574365e-06
7.864000e+03 8.309268e-06
7.872000e+03 7.379079e-06
7.880000e+03 8.241500e-06
7.888000e+03 8.551374e-06
7.896000e+03 7.384286e-06
7.904000e+03 9.008926e-06
7.912000e+03 8.121211e-06
7.920000e+03 9.281130e-06
7.928000e+03 8.012321e-06
7.936000e+03 6.901280e-06
7.944000e+03 7.511853e-06
7.952000e+03 9.028290e-06
7.960000e+03 8.019489e-06
7.968000e+03 6.994687e-06
7.976000e+03 7.932996e-06
7.984000e+03 8.735541e-06
7.992000e+03 7.335105e-06
8.000000e+03 7.770283e-06
8.008000e+03 7.820080e-06
8.016000e+03 7.752330e-06
8.024000e+03 8.750041e-06
8.032000e+03 8.587068e-06
8.040000e+03 5.941753e-06
8.048000e+03 7.249263e-06
8.056000e+03 7.685701e-06
8.064000e+03 5.547804e-06
8.072000e+03 7.646646e-06
8.080000e+03 7.208483e-06
8.088000e+03 6.912348e-06
8.096000e+03 8.077456e-06
8.104000e+03 7.863421e-06
8.112000e+03 8.566581e-06
8.120000e+03 8.156713e-06
8.128000e+03 7.339492e-06
8.136000e+03 7.815502e-06
8.144000e+03 7.021426e-06
8.152000e+03 9.417680e-06
8.160000e+03 6.716458e-06
8.168000e+03 9.372427e-06
8.176000e+03 6.257744e-06
8.184000e+03 7.596240e-06
8.192000e+03 6.574968e-06
8.200000e+03 6.680884e-06
8.208000e+03 8.373917e-06
8.216000e+03 8.160216e-06
8.224000e+03 6.696673e-06
8.232000e+03 7.046757e-06
8.240000e+03 8.251057e-06
8.248000e+03 6.844811e-06
8.256000e+03 7.929915e-06
8.264000e+03 7.967140e-06
8.272000e+03 8.698873e-06
8.280000e+03 6.661991e-06
8.288000e+03 7.220805e-06
8.296000e+03 7.597449e-06
8.304000e+03 6.468982e-06
8.312000e+03 7.691307e-06
8.320000e+03 6.385671e-06
8.328000e+03 5.239937e-06
8.336000e+03 8.130987e-06
8.344000e+03 7.641641e-06
8.352000e+03 7.407924e-06
8.360000e+03 7.196560e-06
8.368000e+03 8.142598e-06
8.376000e+03 6.450245e-06
8.384000e+03 6.452797e-06
8.392000e+03 5.968178e-06
8.400000e+03 6.744276e-06
8.408000e+03 6.769155e-06
8.416000e+03 7.307692e-06
8.424000e+03 7.138481e-06
8.432000e+03 7.647201e-06
8.440000e+03 5.994897e-06
8.448000e+03 6.484272e-06
8.456000e+03 6.188943e-06
8.464000e+03 7.370456e-06
8.472000e+03 7.054655e-06
8.480000e+03 6.364240e-06
8.488000e+03 7.885436e-06
8.496000e+03 7.107940e-06
8.504000e+03 6.325459e-06
8.512000e+03 7.359780e-06
8.520000e+03 5.059300e-06
8.528000e+03 5.477325e-06
8.536000e+03 6.206235e-06
8.544000e+03 7.296121e-06
8.552000e+03 8.004773e-06
8.560000e+03 6.647978e-06
8.568000e+03 7.345819e-06
8.576000e+03 6.990553e-06
8.584000e+03 7.679762e-06
8.592000e+03 7.133187e-06
8.600000e+03 6.735471e-06
8.608000e+03 6.933137e-06
8.616000e+03 6.193879e-06
8.624000e+03 5.414337e-06
8.632000e+03 6.814960e-06
8.640000e+03 4.827401e-06
8.648000e+03 7.212914e-06
8.656000e+03 6.419311e-06
8.664000e+03 7.153840e-06
8.672000e+03 8.966400e-06
8.680000e+03 6.598050e-06
8.688000e+03 6.270309e-06
8.696000e+03 7.181789e-06
8.704000e+03 6.708114e-06
8.712000e+03 7.379915e-06
8.720000e+03 6.842408e-06
8.728000e+03 6.836267e-06
8.736000e+03 5.892289e-06
8.744000e+03 8.231233e-06
8.752000e+03 7.193802e-06
8.760000e+03 6.254303e-06
8.768000e+03 6.570857e-06
8.776000e+03 7.023410e-06
8.784000e+03 7.070472e-06
8.792000e+03 6.033750e-06
8.800000e+03 5.471250e-06
8.808000e+03 7.241773e-06
8.816000e+03 7.547149e-06
8.824000e+03 6.559671e-06
8.832000e+03 6.740038e-06
8.840000e+03 6.501047e-06
8.848000e+03 5.938236e-06
8.856000e+03 6.615219e-06
8.864000e+03 7.366099e-06
8.872000e+03 7.011902e-06
8.880000e+03 6.765364e-06
8.888000e+03 6.410674e-06
8.896000e+03 6.171009e-06
8.904000e+03 6.093849e-06
8.912000e+03 6.021883e-06
8.920000e+03 5.898529e-06
8.928000e+03 7.671150e-06
8.936000e+03 6.028873e-06
8.944000e+03 6.046549e-06
8.952000e+03 6.392646e-06
8.960000e+03 6.455336e-06
8.968000e+03 6.530762e-06
8.976000e+03 6.285265e-06
8.984000e+03 6.928371e-06
8.992000e+03 5.423163e-06
9.000000e+03 7.227243e-06
9.008000e+03 5.813854e-06
9.016000e+03 6.929675e-06
9.024000e+03 5.481984e-06
9.032000e+03 5.920371e-06
9.040000e+03 7.112446e-06
9.048000e+03 6.652501e-06
9.056000e+03 4.924977e-06
9.064000e+03 5.087675e-06
9.072000e+03 5.953516e-06
9.080000e+03 6.867591e-06
9.088000e+03 6.306419e-06
9.096000e+03 5.776010e-06
9.104000e+03 5.782257e-06
9.112000e+03 6.191143e-06
9.120000e+03 4.918179e-06
9.128000e+03 5.801357e-06
9.136000e+03 5.999646e-06
9.144000e+03 5.400538e-06
9.152000e+03 7.866061e-06
9.160000e+03 5.410824e-06
9.168000e+03 6.191526e-06
9.176000e+03 5.481214e-06
9.184000e+03 6.359539e-06
9.192000e+03 4.711075e-06
9.200000e+03 5.640142e-06
9.208000e+03 7.254851e-06
9.216000e+03 5.796367e-06
9.224000e+03 5.539329e-06
9.232000e+03 5.405614e-06
9.240000e+03 4.295250e-06
9.248000e+03 5.204978e-06
9.256000e+03 5.636000e-06
9.264000e+03 6.211797e-06
9.272000e+03 5.976463e-06
9.280000e+03 6.184255e-06
9.288000e+03 6.281106e-06
9.296000e+03 4.277833e-06
9.304000e+03 5.691586e-06
9.312000e+03 5.390929e-06
9.320000e+03 6.498556e-06
9.328000e+03 5.909466e-06
9.336000e+03 4.777846e-06
9.344000e+03 5.780762e-06
9.352000e+03 5.250991e-06
9.360000e+03 6.242634e-06
9.368000e+03 4.976511e-06
9.376000e+03 5.002484e-06
9.384000e+03 4.976292e-06
9.392000e+03 5.359384e-06
9.400000e+03 6.141877e-06
9.408000e+03 5.038961e-06
9.416000e+03 5.152733e-06
9.424000e+03 6.577309e-06
9.432000e+03 5.671500e-06
9.440000e+03 5.305181e-06
9.448000e+03 5.748164e-06
9.456000e+03 5.159764e-06
9.464000e+03 6.592744e-06
9.472000e+03 5.898895e-06
9.480000e+03 5.966330e-06
9.488000e+03 5.034246e-06
9.496000e+03 5.844813e-06
9.504000e+03 6.408631e-06
9.512000e+03 5.412452e-06
9.520000e+03 4.906299e-06
9.528000e+03 5.588659e-06
9.536000e+03 5.819903e-06
9.544000e+03 6.623128e-06
9.552000e+03 4.897534e-06
9.560000e+03 5.843624e-06
9.568000e+03 5.173872e-06
9.576000e+03 5.860822e-06
9.584000e+03 5.557514e-06
9.592000e+03 4.781698e-06
9.600000e+03 5.705552e-06
9.608000e+03 5.587405e-06
9.616000e+03 5.774762e-06
9.624000e+03 5.980361e-06
9.632000e+03 6.295306e-06
9.640000e+03 6.995412e-06
9.648000e+03 5.629251e-06
9.656000e+03 5.499412e-06
9.664000e+03 4.717866e-06
9.672000e+03 6.029308e-06
9.680000e+03 5.568378e-06
9.688000e+03 6.508607e-06
9.696000e+03 5.026521e-06
9.704000e+03 5.102097e-06
9.712000e+03 4.786474e-06
9.720000e+03 6.505249e-06
9.728000e+03 5.261882e-06
9.736000e+03 6.176751e-06
9.744000e+03 5.416646e-06
9.752000e+03 5.832018e-06
9.760000e+03 4.547561e-06
9.768000e+03 4.782675e-06
9.776000e+03 4.116896e-06
9.784000e+03 5.142048e-06
9.792000e+03 4.833013e-06
9.800000e+03 3.918029e-06
9.808000e+03 6.753953e-06
9.816000e+03 5.518281e-06
9.824000e+03 5.066459e-06
9.832000e+03 5.508466e-06
9.840000e+03 5.518881e-06
9.848000e+03 4.633066e-06
9.856000e+03 4.773845e-06
9.864000e+03 5.294076e-06
9.872000e+03 6.060035e-06
9.880000e+03 4.587009e-06
9.888000e+03 4.691213e-06
9.896000e+03 4.833069e-06
9.904000e+03 4.457736e-06
9.912000e+03 5.494465e-06
9.920000e+03 6.268793e-06
9.928000e+03 4.525577e-06
9.936000e+03 5.449335e-06
9.944000e+03 3.920792e-06
9.952000e+03 4.894893e-06
9.960000e+03 4.877541e-06
9.968000e+03 5.422304e-06
9.976000e+03 5.008919e-06
9.984000e+03 4.674149e-06
9.992000e+03 4.732894e-06
1.000000e+04 4.552995e-06
1.000800e+04 4.854373e-06
1.001600e+04 5.144495e-06
1.002400e+04 4.990251e-06
1.003200e+04 5.288184e-06
1.004000e+04 4.897757e-06
1.004800e+04 4.838712e-06
1.005600e+04 5.168958e-06
1.006400e+04 4.668905e-06
1.007200e+04 6.357888e-06
1.008000e+04 5.029419e-06
1.008800e+04 5.657813e-06
1.009600e+04 5.065646e-06
1.010400e+04 4.910704e-06
1.011200e+04 5.005171e-06
1.012000e+04 4.820534e-06
1.012800e+04 5.229282e-06
1.013600e+04 5.110234e-06
1.014400e+04 4.542240e-06
1.015200e+04 5.025888e-06
1.016000e+04 4.305759e-06
1.016800e+04 4.541511e-06
1.017600e+04 5.319139e-06
1.018400e+04 4.958734e-06
1.019200e+04 5.085125e-06
1.020000e+04 5.811530e-06
1.020800e+04 4.146365e-06
1.021600e+04 5.582983e-06
1.022400e+04 4.146458e-06
1.023200e+04 5.166628e-06
1.024000e+04 4.052226e-06
1.024800e+04 6.583792e-06
1.025600e+04 5.177799e-06
1.026400e+04 5.202978e-06
1.027200e+04 4.138322e-06
1.028000e+04 5.035871e-06
1.028800e+04 4.210284e-06
1.029600e+04 4.137391e-06
1.030400e+04 4.549333e-06
1.031200e+04 6.049167e-06
1.032000e+04 4.234346e-06
1.032800e+04 4.766355e-06
1.033600e+04 5.087179e-06
1.034400e+04 5.026293e-06
1.035200e+04 3.827342e-06
1.036000e+04 4.720394e-06
1.036800e+04 4.667512e-06
1.037600e+04 4.360150e-06
1.038400e+04 4.749524e-06
1.039200e+04 3.836587e-06
1.040000e+04 4.504601e-06
1.040800e+04 5.047501e-06
1.041600e+04 3.754971e-06
1.042400e+04 4.830037e-06
1.043200e+04 4.862726e-06
1.044000e+04 4.346140e-06
1.044800e+04 5.385393e-06
1.045600e+04 5.050278e-06
1.046400e+04 4.544476e-06
1.047200e+04 4.499459e-06
1.048000e+04 4.195646e-06
1.048800e+04 4.494007e-06
1.049600e+04 4.985576e-06
1.050400e+04 3.774587e-06
1.051200e+04 4.789692e-06
1.052000e+04 4.562997e-06
1.052800e+04 3.432483e-06
1.053600e+04 4.536788e-06
1.054400e+04 4.305191e-06
1.055200e+04 5.735102e-06
1.056000e+04 4.472714e-06
1.056800e+04 4.532995e-06
1.057600e+04 4.281990e-06
1.058400e+04 3.928228e-06
1.059200e+04 4.758412e-06
1.060000e+04 5.519042e-06
1.060800e+04 4.124015e-06
1.061600e+04 4.351460e-06
1.062400e+04 4.807420e-06
1.063200e+04 5.612079e-06
1.064000e+04 5.364243e-06
1.064800e+04 5.409580e-06
1.065600e+04 4.446224e-06
1.066400e+04 4.752741e-06
1.067200e+04 4.664141e-06
1.068000e+04 4.817264e-06
1.068800e+04 4.669518e-06
1.069600e+04 4.312135e-06
1.070400e+04 5.366712e-06
1.071200e+04 4.807005e-06
1.072000e+04 3.608233e-06
1.072800e+04 4.856926e-06
1.073600e+04 4.994564e-06
1.074400e+04 5.143803e-06
1.075200e+04 4.255403e-06
1.076000e+04 4.289142e-06
1.076800e+04 3.800073e-06
1.077600e+04 3.841321e-06
1.078400e+04 3.905217e-06
1.079200e+04 4.034600e-06
1.080000e+04 4.291903e-06
1.080800e+04 4.644958e-06
1.081600e+04 3.988634e-06
1.082400e+04 4.521538e-06
1.083200e+04 3.849749e-06
1.084000e+04 3.969906e-06
1.084800e+04 4.035277e-06
1.085600e+04 5.270042e-06
1.086400e+04 4.079108e-06
1.087200e+04 4.338935e-06
1.088000e+04 4.112698e-06
1.088800e+04 3.948414e-06
1.089600e+04 4.199289e-06
1.090400e+04 4.549945e-06
1.091200e+04 4.263211e-06
1.092000e+04 3.184958e-06
1.092800e+04 4.723023e-06
1.093600e+04 4.503484e-06
1.094400e+04 3.827565e-06
1.095200e+04 5.685895e-06
1.096000e+04 4.643724e-06
1.096800e+04 3.975431e-06
1.097600e+04 3.877813e-06
1.098400e+04 5.022156e-06
1.099200e+04 4.196654e-06
1.100000e+04 4.019914e-06
1.100800e+04 3.886934e-06
1.101600e+04 3.400053e-06
1.102400e+04 4.464406e-06
1.103200e+04 4.438194e-06
1.104000e+04 4.848656e-06
1.104800e+04 4.232046e-06
1.105600e+04 4.082954e-06
1.106400e+04 4.165393e-06
1.107200e+04 2.895665e-06
1.108000e+04 3.834581e-06
1.108800e+04 3.117865e-06
1.109600e+04 3.713838e-06
1.110400e+04 3.972529e-06
1.111200e+04 4.227174e-06
1.112000e+04 3.770654e-06
1.112800e+04 4.102603e-06
1.113600e+04 3.625005e-06
1.114400e+04 4.715249e-06
1.115200e+04 3.632793e-06
1.116000e+04 3.913954e-06
1.116800e+04 4.724324e-06
1.117600e+04 4.098511e-06
1.118400e+04 4.113138e-06
1.119200e+04 4.228844e-06
1.120000e+04 3.401935e-06
1.120800e+04 3.638030e-06
1.121600e+04 3.691499e-06
1.122400e+04 4.352827e-06
1.123200e+04 4.018745e-06
1.124000e+04 3.893944e-06
1.124800e+04 4.160835e-06
1.125600e+04 3.568597e-06
1.126400e+04 4.498465e-06
1.127200e+04 4.096463e-06
1.128000e+04 3.334855e-06
1.128800e+04 3.925921e-06
1.129600e+04 5.021508e-06
1.130400e+04 3.630594e-06
1.131200e+04 3.977991e-06
1.132000e+04 3.547629e-06
1.132800e+04 4.145520e-06
1.133600e+04 4.314888e-06
1.134400e+04 4.366600e-06
1.135200e+04 3.890110e-06
1.136000e+04 3.464512e-06
1.136800e+04 4.256643e-06
1.137600e+04 3.907693e-06
1.138400e+04 3.747409e-06
1.139200e+04 3.335674e-06
1.140000e+04 4.105170e-06
1.140800e+04 3.768840e-06
1.141600e+04 4.403338e-06
1.142400e+04 3.637519e-06
1.143200e+04 3.795300e-06
1.144000e+04 3.501338e-06
1.144800e+04 3.668410e-06
1.145600e+04 3.879214e-06
1.146400e+04 3.380130e-06
1.147200e+04 3.980260e-06
1.148000e+04 4.758233e-06
1.148800e+04 3.743636e-06
1.149600e+04 3.278570e-06
1.150400e+04 3.443253e-06
1.151200e+04 3.356014e-06
1.152000e+04 3.836037e-06
1.152800e+04 3.862430e-06
1.153600e+04 3.816814e-06
1.154400e+04 3.597115e-06
1.155200e+04 4.297030e-06
1.156000e+04 3.918377e-06
1.156800e+04 2.990474e-06
1.157600e+04 2.831202e-06
1.158400e+04 3.695501e-06
1.159200e+04 3.534047e-06
1.160000e+04 3.574468e-06
1.160800e+04 3.747648e-06
1.161600e+04 4.425742e-06
1.162400e+04 3.163535e-06
1.163200e+04 3.622679e-06
1.164000e+04 4.200074e-06
1.164800e+04 4.497472e-06
1.165600e+04 4.093848e-06
1.166400e+04 3.458587e-06
1.167200e+04 3.419284e-06
1.168000e+04 3.476469e-06
1.168800e+04 3.559514e-06
1.169600e+04 4.865035e-06
1.170400e+04 3.075874e-06
1.171200e+04 3.844440e-06
1.172000e+04 3.277239e-06
1.172800e+04 4.082890e-06
1.173600e+04 3.224483e-06
1.174400e+04 3.562105e-06
1.175200e+04 3.972421e-06
1.176000e+04 3.794072e-06
1.176800e+04 3.770570e-06
1.177600e+04 3.317154e-06
1.178400e+04 3.236651e-06
1.179200e+04 3.326776e-06
1.180000e+04 3.595529e-06
1.180800e+04 3.582883e-06
1.181600e+04 3.199413e-06
1.182400e+04 2.965496e-06
1.183200e+04 2.862804e-06
1.184000e+04 4.025388e-06
1.184800e+04 4.051179e-06
1.185600e+04 3.851553e-06
1.186400e+04 4.577044e-06
1.187200e+04 3.733769e-06
1.188000e+04 3.331295e-06
1.188800e+04 2.852328e-06
1.189600e+04 3.694707e-06
1.190400e+04 3.731445e-06
1.191200e+04 3.657113e-06
1.192000e+04 3.988199e-06
1.192800e+04 3.458809e-06
1.193600e+04 3.507677e-06
1.194400e+04 3.128637e-06
1.195200e+04 3.176445e-06
1.196000e+04 3.483707e-06
1.196800e+04 3.884627e-06
1.197600e+04 3.764730e-06
1.198400e+04 4.169053e-06
1.199200e+04 3.245940e-06
1.200000e+04 2.761378e-06
1.200800e+04 3.665684e-06
1.201600e+04 3.836606e-06
1.202400e+04 3.502410e-06
1.203200e+04 4.059569e-06
1.204000e+04 3.884481e-06
1.204800e+04 3.918015e-06
1.205600e+04 3.781268e-06
1.206400e+04 3.226195e-06
1.207200e+04 3.471704e-06
1.208000e+04 4.000656e-06
1.208800e+04 3.287456e-06
1.209600e+04 4.263887e-06
1.210400e+04 4.092605e-06
1.211200e+04 4.096720e-06
1.212000e+04 3.544707e-06
1.212800e+04 4.453294e-06
1.213600e+04 3.316899e-06
1.214400e+04 3.241203e-06
1.215200e+04 3.557286e-06
1.216000e+04 3.792716e-06
1.216800e+04 3.812528e-06
1.217600e+04 3.215661e-06
1.218400e+04 4.175275e-06
1.219200e+04 2.679596e-06
1.220000e+04 3.543927e-06
1.220800e+04 3.918901e-06
1.221600e+04 3.072083e-06
1.222400e+04 3.989832e-06
1.223200e+04 3.358816e-06
1.224000e+04 2.981138e-06
1.224800e+04 3.249326e-06
1.225600e+04 2.918665e-06
1.226400e+04 4.018405e-06
1.227200e+04 3.378114e-06
1.228000e+04 3.375206e-06
1.228800e+04 3.515817e-06
1.229600e+04 3.058553e-06
1.230400e+04 3.084042e-06
1.231200e+04 3.575778e-06
1.232000e+04 4.028554e-06
1.232800e+04 2.970431e-06
1.233600e+04 3.081970e-06
1.234400e+04 3.185020e-06
1.235200e+04 3.125899e-06
1.236000e+04 3.371237e-06
1.236800e+04 4.296494e-06
1.237600e+04 3.539690e-06
1.238400e+04 3.092187e-06
1.239200e+04 3.211333e-06
1.240000e+04 3.115343e-06
1.240800e+04 3.449879e-06
1.241600e+04 3.495224e-06
1.242400e+04 3.141085e-06
1.243200e+04 3.146471e-06
1.244000e+04 2.834285e-06
1.244800e+04 3.219603e-06
1.245600e+04 3.813089e-06
1.246400e+04 3.246827e-06
1.247200e+04 3.505191e-06
1.248000e+04 3.127406e-06
1.248800e+04 2.607859e-06
1.249600e+04 3.953645e-06
1.250400e+04 2.912558e-06
1.251200e+04 3.799110e-06
1.252000e+04 3.742459e-06
1.252800e+04 3.185239e-06
1.253600e+04 2.992142e-06
1.254400e+04 2.950644e-06
1.255200e+04 3.318300e-06
1.256000e+04 3.380123e-06
1.256800e+04 3.004083e-06
1.257600e+04 2.798083e-06
1.258400e+04 3.180706e-06
1.259200e+04 3.721098e-06
1.260000e+04 2.856046e-06
1.260800e+04 3.114020e-06
1.261600e+04 3.400538e-06
1.262400e+04 3.106039e-06
1.263200e+04 3.396454e-06
1.264000e+04 3.219332e-06
1.264800e+04 2.811494e-06
1.265600e+04 3.480177e-06
1.266400e+04 3.131882e-06
1.267200e+04 3.178823e-06
1.268000e+04 2.976057e-06
1.268800e+04 3.000928e-06
1.269600e+04 3.101718e-06
1.270400e+04 3.494565e-06
1.271200e+04 3.061870e-06
1.272000e+04 2.724868e-06
1.272800e+04 3.010522e-06
1.273600e+04 3.113119e-06
1.274400e+04 3.422700e-06
1.275200e+04 3.187537e-06
1.276000e+04 3.542064e-06
1.276800e+04 2.864507e-06
1.277600e+04 3.096771e-06
1.278400e+04 3.899481e-06
1.279200e+04 2.794322e-06
1.280000e+04 3.945411e-06
1.280800e+04 3.242727e-06
1.281600e+04 3.028123e-06
1.282400e+04 2.986744e-06
1.283200e+04 2.881001e-06
1.284000e+04 3.305402e-06
1.284800e+04 2.799497e-06
1.285600e+04 3.497108e-06
1.286400e+04 3.627376e-06
1.287200e+04 3.437393e-06
1.288000e+04 2.538436e-06
1.288800e+04 2.905060e-06
1.289600e+04 3.788832e-06
1.290400e+04 3.112668e-06
1.291200e+04 2.936998e-06
1.292000e+04 2.477965e-06
1.292800e+04 2.859607e-06
1.293600e+04 2.816579e-06
1.294400e+04 2.561679e-06
1.295200e+04 2.926747e-06
1.296000e+04 2.561851e-06
1.296800e+04 3.476657e-06
1.297600e+04 3.340001e-06
1.298400e+04 2.748207e-06
1.299200e+04 2.997510e-06
1.300000e+04 2.636713e-06
1.300800e+04 2.836919e-06
1.301600e+04 2.333428e-06
1.302400e+04 3.176273e-06
1.303200e+04 3.653828e-06
1.304000e+04 2.953233e-06
1.304800e+04 2.967357e-06
1.305600e+04 2.867426e-06
1.306400e+04 3.073163e-06
1.307200e+04 3.071133e-06
1.308000e+04 3.461225e-06
1.308800e+04 3.058240e-06
1.309600e+04 2.211660e-06
1.310400e+04 3.876929e-06
1.311200e+04 3.283193e-06
1.312000e+04 2.765714e-06
1.312800e+04 2.729431e-06
1.313600e+04 3.298926e-06
1.314400e+04 2.400052e-06
1.315200e+04 3.079805e-06
1.316000e+04 2.797536e-06
1.316800e+04 3.299120e-06
1.317600e+04 3.297600e-06
1.318400e+04 3.380451e-06
1.319200e+04 2.718023e-06
1.320000e+04 2.710128e-06
1.320800e+04 2.595959e-06
1.321600e+04 2.762342e-06
1.322400e+04 3.078890e-06
1.323200e+04 2.628684e-06
1.324000e+04 3.186159e-06
1.324800e+04 2.345299e-06
1.325600e+04 3.063023e-06
1.326400e+04 2.871856e-06
1.327200e+04 3.138078e-06
1.328000e+04 2.551592e-06
1.328800e+04 2.371333e-06
1.329600e+04 3.122460e-06
1.330400e+04 2.694550e-06
1.331200e+04 2.792591e-06
1.332000e+04 2.802259e-06
1.332800e+04 2.776718e-06
1.333600e+04 3.178116e-06
1.334400e+04 3.104539e-06
1.335200e+04 2.552818e-06
1.336000e+04 2.828087e-06
1.336800e+04 3.219114e-06
1.337600e+04 2.566605e-06
1.338400e+04 2.785731e-06
1.339200e+04 3.152486e-06
1.340000e+04 2.699000e-06
1.340800e+04 3.366557e-06
1.341600e+04 2.698885e-06
1.342400e+04 2.896709e-06
1.343200e+04 2.783667e-06
1.344000e+04 3.140187e-06
1.344800e+04 3.100921e-06
1.345600e+04 2.601270e-06
1.346400e+04 2.267340e-06
1.347200e+04 2.615840e-06
1.348000e+04 2.582221e-06
1.348800e+04 2.526891e-06
1.349600e+04 3.019901e-06
1.350400e+04 3.145400e-06
1.351200e+04 2.509217e-06
1.352000e+04 2.395763e-06
1.352800e+04 3.245752e-06
1.353600e+04 2.393645e-06
1.354400e+04 3.206844e-06
1.355200e+04 3.456178e-06
1.356000e+04 2.583350e-06
1.356800e+04 3.328519e-06
1.357600e+04 3.364852e-06
1.358400e+04 2.440931e-06
1.359200e+04 2.542243e-06
1.360000e+04 2.543191e-06
1.360800e+04 3.001006e-06
1.361600e+04 2.407402e-06
1.362400e+04 2.454844e-06
1.363200e+04 2.736143e-06
1.364000e+04 2.076365e-06
1.364800e+04 2.360634e-06
1.365600e+04 2.375509e-06
1.366400e+04 3.147784e-06
1.367200e+04 2.816683e-06
1.368000e+04 2.460687e-06
1.368800e+04 2.500334e-06
1.369600e+04 2.311541e-06
1.370400e+04 2.536129e-06
1.371200e+04 2.831903e-06
1.372000e+04 3.132941e-06
1.372800e+04 2.565085e-06
1.373600e+04 2.570340e-06
1.374400e+04 2.386310e-06
1.375200e+04 2.300049e-06
1.376000e+04 2.423050e-06
1.376800e+04 2.506681e-06
1.377600e+04 2.489082e-06
1.378400e+04 3.477245e-06
1.379200e+04 3.234587e-06
1.380000e+04 3.087599e-06
1.380800e+04 2.690135e-06
1.381600e+04 2.598063e-06
1.382400e+04 2.992583e-06
1.383200e+04 2.618328e-06
1.384000e+04 2.442967e-06
1.384800e+04 3.123003e-06
1.385600e+04 2.695219e-06
1.386400e+04 2.738436e-06
1.387200e+04 3.309269e-06
1.388000e+04 2.465185e-06
1.388800e+04 2.506342e-06
1.389600e+04 2.883733e-06
1.390400e+04 2.374438e-06
1.391200e+04 3.157865e-06
1.392000e+04 2.977515e-06
1.392800e+04 2.603496e-06
1.393600e+04 2.614573e-06
1.394400e+04 2.541087e-06
1.395200e+04 2.607478e-06
1.396000e+04 2.739946e-06
1.396800e+04 2.700906e-06
1.397600e+04 2.683872e-06
1.398400e+04 2.251777e-06
1.399200e+04 2.290856e-06
1.400000e+04 2.470234e-06
1.400800e+04 2.253627e-06
1.401600e+04 3.232950e-06
1.402400e+04 2.645506e-06
1.403200e+04 2.759246e-06
1.404000e+04 2.626578e-06
1.404800e+04 2.555599e-06
1.405600e+04 2.497788e-06
1.406400e+04 2.762664e-06
1.407200e+04 2.390822e-06
1.408000e+04 2.275131e-06
1.408800e+04 1.974429e-06
1.409600e+04 2.937549e-06
1.410400e+04 2.340224e-06
1.411200e+04 2.524917e-06
1.412000e+04 2.626219e-06
1.412800e+04 2.179553e-06
1.413600e+04 2.675647e-06
1.414400e+04 2.870598e-06
1.415200e+04 2.515221e-06
1.416000e+04 2.466450e-06
1.416800e+04 2.274852e-06
1.417600e+04 2.567001e-06
1.418400e+04 2.790508e-06
1.419200e+04 2.933988e-06
1.420000e+04 2.372900e-06
1.420800e+04 1.871384e-06
1.421600e+04 2.236860e-06
1.422400e+04 2.455867e-06
1.423200e+04 2.425071e-06
1.424000e+04 2.331798e-06
1.424800e+04 2.740144e-06
1.425600e+04 2.128052e-06
1.426400e+04 1.986464e-06
1.427200e+04 2.215861e-06
1.428000e+04 2.242975e-06
1.428800e+04 2.083009e-06
1.429600e+04 2.543356e-06
1.430400e+04 2.707078e-06
1.431200e+04 2.733252e-06
1.432000e+04 2.190159e-06
1.432800e+04 3.155546e-06
1.433600e+04 2.237722e-06
1.434400e+04 2.655267e-06
1.435200e+04 2.784923e-06
1.436000e+04 2.288476e-06
1.436800e+04 2.829814e-06
1.437600e+04 2.610450e-06
1.438400e+04 2.923468e-06
1.439200e+04 2.730950e-06
1.440000e+04 2.132317e-06
1.440800e+04 2.473086e-06
1.441600e+04 2.561543e-06
1.442400e+04 2.456167e-06
1.443200e+04 2.134737e-06
1.444000e+04 2.913224e-06
1.444800e+04 2.576318e-06
1.445600e+04 2.152333e-06
1.446400e+04 2.349796e-06
1.447200e+04 2.095753e-06
1.448000e+04 2.603287e-06
1.448800e+04 1.845627e-06
1.449600e+04 1.927786e-06
1.450400e+04 2.513110e-06
1.451200e+04 2.250118e-06
1.452000e+04 2.039335e-06
1.452800e+04 2.189118e-06
1.453600e+04 2.184837e-06
1.454400e+04 2.643689e-06
1.455200e+04 2.156439e-06
1.456000e+04 2.248334e-06
1.456800e+04 3.066942e-06
1.457600e+04 2.380583e-06
1.458400e+04 1.668171e-06
1.459200e+04 2.255755e-06
1.460000e+04 2.490526e-06
1.460800e+04 2.207524e-06
1.461600e+04 2.688590e-06
1.462400e+04 2.399564e-06
1.463200e+04 2.495156e-06
1.464000e+04 2.234128e-06
1.464800e+04 2.152766e-06
1.465600e+04 2.316788e-06
1.466400e+04 2.276368e-06
1.467200e+04 1.946199e-06
1.468000e+04 2.225778e-06
1.468800e+04 2.386212e-06
1.469600e+04 2.646125e-06
1.470400e+04 2.303984e-06
1.471200e+04 1.976625e-06
1.472000e+04 2.635553e-06
1.472800e+04 2.212877e-06
1.473600e+04 2.230328e-06
1.474400e+04 2.270694e-06
1.475200e+04 2.438180e-06
1.476000e+04 2.309559e-06
1.476800e+04 2.659339e-06
1.477600e+04 2.346923e-06
1.478400e+04 2.516774e-06
1.479200e+04 1.963684e-06
1.480000e+04 2.405369e-06
1.480800e+04 2.590515e-06
1.481600e+04 2.411931e-06
1.482400e+04 2.469834e-06
1.483200e+04 2.435725e-06
1.484000e+04 2.377929e-06
1.484800e+04 2.258387e-06
1.485600e+04 2.738343e-06
1.486400e+04 2.418459e-06
1.487200e+04 2.604579e-06
1.488000e+04 2.370964e-06
1.488800e+04 2.151141e-06
1.489600e+04 2.197882e-06
1.490400e+04 2.333771e-06
1.491200e+04 2.697735e-06
1.492000e+04 2.606726e-06
1.492800e+04 2.516789e-06
1.493600e+04 2.619508e-06
1.494400e+04 1.980778e-06
1.495200e+04 2.430597e-06
1.496000e+04 2.012516e-06
1.496800e+04 2.684181e-06
1.497600e+04 2.006641e-06
1.498400e+04 2.421066e-06
1.499200e+04 2.417480e-06
1.500000e+04 2.000004e-06
1.500800e+04 2.596385e-06
1.501600e+04 2.187364e-06
1.502400e+04 2.380274e-06
1.503200e+04 1.849454e-06
1.504000e+04 2.127930e-06
1.504800e+04 2.723619e-06
1.505600e+04 2.694238e-06
1.506400e+04 1.929586e-06
1.507200e+04 1.952058e-06
1.508000e+04 1.942487e-06
1.508800e+04 2.019048e-06
1.509600e+04 1.866059e-06
1.510400e+04 2.620614e-06
1.511200e+04 2.382151e-06
1.512000e+04 2.172023e-06
1.512800e+04 2.812115e-06
1.513600e+04 2.263855e-06
1.514400e+04 2.481772e-06
1.515200e+04 2.409890e-06
1.516000e+04 2.243381e-06
1.516800e+04 3.044915e-06
1.517600e+04 2.365672e-06
1.518400e+04 2.198763e-06
1.519200e+04 1.928268e-06
1.520000e+04 2.102553e-06
1.520800e+04 2.373684e-06
1.521600e+04 2.212775e-06
1.522400e+04 2.633821e-06
1.523200e+04 2.452093e-06
1.524000e+04 1.831497e-06
1.524800e+04 1.865847e-06
1.525600e+04 2.390557e-06
1.526400e+04 2.263026e-06
1.527200e+04 2.043918e-06
1.528000e+04 2.486581e-06
1.528800e+04 2.991752e-06
1.529600e+04 2.097170e-06
1.530400e+04 2.363012e-06
1.531200e+04 1.976562e-06
1.532000e+04 2.768339e-06
1.532800e+04 2.303080e-06
1.533600e+04 2.086229e-06
1.534400e+04 2.863102e-06
1.535200e+04 2.519942e-06
1.536000e+04 2.104347e-06
1.536800e+04 2.591528e-06
1.537600e+04 2.488367e-06
1.538400e+04 2.258143e-06
1.539200e+04 2.059808e-06
1.540000e+04 2.116316e-06
1.540800e+04 2.284523e-06
1.541600e+04 2.739664e-06
1.542400e+04 2.100152e-06
1.543200e+04 2.266173e-06
1.544000e+04 2.022140e-06
1.544800e+04 1.886700e-06
1.545600e+04 2.082770e-06
1.546400e+04 2.403958e-06
1.547200e+04 2.004246e-06
1.548000e+04 2.018489e-06
1.548800e+04 2.129017e-06
1.549600e+04 2.073298e-06
1.550400e+04 1.813122e-06
1.551200e+04 2.247471e-06
1.552000e+04 2.138426e-06
1.552800e+04 1.806202e-06
1.553600e+04 2.302832e-06
1.554400e+04 1.638976e-06
1.555200e+04 2.173866e-06
1.556000e+04 2.457588e-06
1.556800e+04 2.493217e-06
1.557600e+04 2.265872e-06
1.558400e+04 1.999622e-06
1.559200e+04 2.587274e-06
1.560000e+04 2.184991e-06
1.560800e+04 2.381817e-06
1.561600e+04 1.560929e-06
1.562400e+04 2.645493e-06
1.563200e+04 2.179441e-06
1.564000e+04 2.262303e-06
1.564800e+04 2.135400e-06
1.565600e+04 2.267624e-06
1.566400e+04 1.863412e-06
1.567200e+04 2.196139e-06
1.568000e+04 1.947458e-06
1.568800e+04 1.908992e-06
1.569600e+04 2.144835e-06
1.570400e+04 1.894581e-06
1.571200e+04 2.034882e-06
1.572000e+04 1.670173e-06
1.572800e+04 2.213766e-06
1.573600e+04 2.178095e-06
1.574400e+04 1.838139e-06
1.575200e+04 2.070640e-06
1.576000e+04 1.957286e-06
1.576800e+04 2.032487e-06
1.577600e+04 2.488685e-06
1.578400e+04 2.727490e-06
1.579200e+04 2.066528e-06
1.580000e+04 2.335241e-06
1.580800e+04 1.823884e-06
1.581600e+04 1.546049e-06
1.582400e+04 1.786616e-06
1.583200e+04 1.984097e-06
1.584000e+04 2.385713e-06
1.584800e+04 2.408100e-06
1.585600e+04 2.289946e-06
1.586400e+04 1.831996e-06
1.587200e+04 2.255313e-06
1.588000e+04 1.933191e-06
1.588800e+04 1.995442e-06
1.589600e+04 2.431582e-06
1.590400e+04 2.106237e-06
1.591200e+04 1.827344e-06
1.592000e+04 2.395767e-06
1.592800e+04 2.146528e-06
1.593600e+04 2.120666e-06
1.594400e+04 1.994477e-06
1.595200e+04 1.941770e-06
1.596000e+04 1.594533e-06
1.596800e+04 1.813493e-06
1.597600e+04 1.857076e-06
1.598400e+04 1.989827e-06
1.599200e+04 2.079517e-06
1.600000e+04 2.203423e-06
1.600800e+04 1.669191e-06
1.601600e+04 2.050204e-06
1.602400e+04 2.092465e-06
1.603200e+04 2.067929e-06
1.604000e+04 2.102902e-06
1.604800e+04 1.559153e-06
1.605600e+04 1.658847e-06
1.606400e+04 2.032680e-06
1.607200e+04 1.849237e-06
1.608000e+04 1.950014e-06
1.608800e+04 2.052708e-06
1.609600e+04 2.127359e-06
1.610400e+04 1.710024e-06
1.611200e+04 1.871960e-06
1.612000e+04 1.834662e-06
1.612800e+04 1.912073e-06
1.613600e+04 2.114779e-06
1.614400e+04 2.052677e-06
1.615200e+04 1.664695e-06
1.616000e+04 2.224027e-06
1.616800e+04 2.083019e-06
1.617600e+04 2.085923e-06
1.618400e+04 2.021661e-06
1.619200e+04 1.814705e-06
1.620000e+04 1.864939e-06
1.620800e+04 1.945922e-06
1.621600e+04 1.551179e-06
1.622400e+04 1.542671e-06
1.623200e+04 2.148578e-06
1.624000e+04 1.839397e-06
1.624800e+04 1.989313e-06
1.625600e+04 1.587839e-06
1.626400e+04 1.750065e-06
1.627200e+04 2.041307e-06
1.628000e+04 1.743961e-06
1.628800e+04 1.973102e-06
1.629600e+04 1.845377e-06
1.630400e+04 1.734883e-06
1.631200e+04 1.818961e-06
1.632000e+04 1.810903e-06
1.632800e+04 2.086493e-06
1.633600e+04 2.218596e-06
1.634400e+04 1.567155e-06
1.635200e+04 1.880248e-06
1.636000e+04 2.140603e-06
1.636800e+04 1.955149e-06
1.637600e+04 1.879095e-06
1.638400e+04 1.801812e-06
1.639200e+04 2.074985e-06
1.640000e+04 1.557782e-06
1.640800e+04 1.750380e-06
1.641600e+04 1.706177e-06
1.642400e+04 1.657703e-06
1.643200e+04 1.416367e-06
1.644000e+04 2.087550e-06
1.644800e+04 2.201028e-06
1.645600e+04 1.843445e-06
1.646400e+04 1.645466e-06
1.647200e+04 2.136853e-06
1.648000e+04 1.797263e-06
1.648800e+04 1.661554e-06
1.649600e+04 1.736978e-06
1.650400e+04 2.084246e-06
1.651200e+04 1.642581e-06
1.652000e+04 1.713741e-06
1.652800e+04 1.771105e-06
1.653600e+04 1.518022e-06
1.654400e+04 1.885017e-06
1.655200e+04 2.144078e-06
1.656000e+04 1.748489e-06
1.656800e+04 1.719389e-06
1.657600e+04 2.031355e-06
1.658400e+04 1.834635e-06
1.659200e+04 1.653632e-06
1.660000e+04 2.097703e-06
1.660800e+04 1.697484e-06
1.661600e+04 1.673349e-06
1.662400e+04 1.746430e-06
1.663200e+04 1.619551e-06
1.664000e+04 1.797615e-06
1.664800e+04 1.714634e-06
1.665600e+04 2.364939e-06
1.666400e+04 1.902117e-06
1.667200e+04 1.909923e-06
1.668000e+04 1.742468e-06
1.668800e+04 1.591250e-06
1.669600e+04 1.607136e-06
1.670400e+04 1.619692e-06
1.671200e+04 1.596516e-06
1.672000e+04 1.518138e-06
1.672800e+04 1.906307e-06
1.673600e+04 1.598218e-06
1.674400e+04 1.859314e-06
1.675200e+04 1.852288e-06
1.676000e+04 1.564467e-06
1.676800e+04 1.497564e-06
1.677600e+04 2.052786e-06
1.678400e+04 2.194399e-06
1.679200e+04 1.826890e-06
1.680000e+04 1.937205e-06
1.680800e+04 1.536383e-06
1.681600e+04 1.706411e-06
1.682400e+04 1.920718e-06
1.683200e+04 1.765534e-06
1.684000e+04 1.948734e-06
1.684800e+04 1.984766e-06
1.685600e+04 2.110993e-06
1.686400e+04 1.627017e-06
1.687200e+04 1.749315e-06
1.688000e+04 1.797254e-06
1.688800e+04 1.830502e-06
1.689600e+04 1.826956e-06
1.690400e+04 1.985529e-06
1.691200e+04 2.176800e-06
1.692000e+04 2.042776e-06
1.692800e+04 1.562519e-06
1.693600e+04 2.158826e-06
1.694400e+04 1.389596e-06
1.695200e+04 1.555074e-06
1.696000e+04 1.508410e-06
1.696800e+04 1.546735e-06
1.697600e+04 1.687237e-06
1.698400e+04 1.705534e-06
1.699200e+04 1.618491e-06
1.700000e+04 2.112420e-06
1.700800e+04 1.706679e-06
1.701600e+04 1.780113e-06
1.702400e+04 1.579283e-06
1.703200e+04 1.701911e-06
1.704000e+04 1.452715e-06
1.704800e+04 2.047292e-06
1.705600e+04 1.525530e-06
1.706400e+04 1.561189e-06
1.707200e+04 1.928455e-06
1.708000e+04 1.344527e-06
1.708800e+04 1.631189e-06
1.709600e+04 1.952462e-06
1.710400e+04 1.846850e-06
1.711200e+04 1.535340e-06
1.712000e+04 1.522230e-06
1.712800e+04 1.556522e-06
1.713600e+04 1.561121e-06
1.714400e+04 1.988587e-06
1.715200e+04 1.427424e-06
1.716000e+04 2.494282e-06
1.716800e+04 1.475644e-06
1.717600e+04 1.597842e-06
1.718400e+04 1.636658e-06
1.719200e+04 1.457865e-06
1.720000e+04 1.684579e-06
1.720800e+04 1.764147e-06
1.721600e+04 1.910293e-06
1.722400e+04 1.461123e-06
1.723200e+04 1.361432e-06
1.724000e+04 1.964059e-06
1.724800e+04 1.694830e-06
1.725600e+04 1.808273e-06
1.726400e+04 1.742067e-06
1.727200e+04 1.714934e-06
1.728000e+04 1.681126e-06
1.728800e+04 2.031660e-06
1.729600e+04 1.968172e-06
1.730400e+04 2.009264e-06
1.731200e+04 1.338547e-06
1.732000e+04 1.439049e-06
1.732800e+04 1.781445e-06
1.733600e+04 2.009096e-06
1.734400e+04 1.854724e-06
1.735200e+04 1.777691e-06
1.736000e+04 1.533403e-06
1.736800e+04 1.831051e-06
1.737600e+04 1.548454e-06
1.738400e+04 1.628682e-06
1.739200e+04 2.273966e-06
1.740000e+04 1.335417e-06
1.740800e+04 1.707229e-06
1.741600e+04 1.811141e-06
1.742400e+04 1.907741e-06
1.743200e+04 1.853513e-06
1.744000e+04 1.428898e-06
1.744800e+04 1.428980e-06
1.745600e+04 1.514196e-06
1.746400e+04 1.305823e-06
1.747200e+04 1.355512e-06
1.748000e+04 1.541971e-06
1.748800e+04 1.555795e-06
1.749600e+04 1.434107e-06
1.750400e+04 2.139322e-06
1.751200e+04 1.365797e-06
1.752000e+04 1.818970e-06
1.752800e+04 1.564206e-06
1.753600e+04 1.660288e-06
1.754400e+04 1.389218e-06
1.755200e+04 1.554110e-06
1.756000e+04 1.772540e-06
1.756800e+04 1.525989e-06
1.757600e+04 1.969148e-06
1.758400e+04 1.709866e-06
1.759200e+04 1.729288e-06
1.760000e+04 1.358325e-06
1.760800e+04 1.379584e-06
1.761600e+04 1.505357e-06
1.762400e+04 1.178948e-06
1.763200e+04 1.756030e-06
1.764000e+04 1.502586e-06
1.764800e+04 1.454411e-06
1.765600e+04 1.651693e-06
1.766400e+04 1.457657e-06
1.767200e+04 1.526249e-06
1.768000e+04 1.846350e-06
1.768800e+04 1.881858e-06
1.769600e+04 1.674427e-06
1.770400e+04 1.851679e-06
1.771200e+04 2.037190e-06
1.772000e+04 1.751880e-06
1.772800e+04 1.629739e-06
1.773600e+04 1.711637e-06
1.774400e+04 1.599067e-06
1.775200e+04 1.958670e-06
1.776000e+04 1.717886e-06
1.776800e+04 1.712447e-06
1.777600e+04 1.639926e-06
1.778400e+04 1.631573e-06
1.779200e+04 1.675302e-06
1.780000e+04 1.777660e-06
1.780800e+04 1.347919e-06
1.781600e+04 1.815688e-06
1.782400e+04 1.799094e-06
1.783200e+04 1.906008e-06
1.784000e+04 1.497369e-06
1.784800e+04 1.333922e-06
1.785600e+04 1.325199e-06
1.786400e+04 1.350626e-06
1.787200e+04 1.404441e-06
1.788000e+04 1.503603e-06
1.788800e+04 1.671004e-06
1.789600e+04 1.586888e-06
1.790400e+04 1.603821e-06
1.791200e+04 1.409448e-06
1.792000e+04 1.305892e-06
1.792800e+04 1.822927e-06
1.793600e+04 1.486876e-06
1.794400e+04 1.273682e-06
1.795200e+04 1.363381e-06
1.796000e+04 1.292240e-06
1.796800e+04 1.636675e-06
1.797600e+04 1.495340e-06
1.798400e+04 1.325099e-06
1.799200e+04 1.649962e-06
1.800000e+04 1.301270e-06
1.800800e+04 1.638878e-06
1.801600e+04 1.664067e-06
1.802400e+04 1.569150e-06
1.803200e+04 1.285479e-06
1.804000e+04 1.497114e-06
1.804800e+04 1.630241e-06
1.805600e+04 1.530579e-06
1.806400e+04 1.835510e-06
1.807200e+04 1.432574e-06
1.808000e+04 1.608687e-06
1.808800e+04 1.651766e-06
1.809600e+04 1.589266e-06
1.810400e+04 1.728426e-06
1.811200e+04 1.480687e-06
1.812000e+04 1.389308e-06
1.812800e+04 1.594489e-06
1.813600e+04 1.702871e-06
1.814400e+04 1.397199e-06
1.815200e+04 1.384081e-06
1.816000e+04 1.413599e-06
1.816800e+04 1.450672e-06
1.817600e+04 1.561369e-06
1.818400e+04 1.488386e-06
1.819200e+04 1.814994e-06
1.820000e+04 1.293532e-06
1.820800e+04 1.384189e-06
1.821600e+04 1.783893e-06
1.822400e+04 1.424285e-06
1.823200e+04 1.431846e-06
1.824000e+04 1.508211e-06
1.824800e+04 1.468223e-06
1.825600e+04 1.302186e-06
1.826400e+04 1.357038e-06
1.827200e+04 1.421132e-06
1.828000e+04 1.564726e-06
1.828800e+04 1.680462e-06
1.829600e+04 1.599392e-06
1.830400e+04 1.151546e-06
1.831200e+04 1.446267e-06
1.832000e+04 1.546394e-06
1.832800e+04 1.559740e-06
1.833600e+04 1.509681e-06
1.834400e+04 1.384384e-06
1.835200e+04 1.581082e-06
1.836000e+04 1.698088e-06
1.836800e+04 1.638151e-06
1.837600e+04 1.529782e-06
1.838400e+04 1.460550e-06
1.839200e+04 1.626979e-06
1.840000e+04 1.266514e-06
1.840800e+04 1.402852e-06
1.841600e+04 1.233597e-06
1.842400e+04 1.999011e-06
1.843200e+04 1.314151e-06
1.844000e+04 1.522865e-06
1.844800e+04 1.587928e-06
1.845600e+04 1.359017e-06
1.846400e+04 1.390388e-06
1.847200e+04 1.611301e-06
1.848000e+04 1.728268e-06
1.848800e+04 1.425651e-06
1.849600e+04 1.655887e-06
1.850400e+04 1.542914e-06
1.851200e+04 1.919033e-06
1.852000e+04 1.661065e-06
1.852800e+04 1.645416e-06
1.853600e+04 1.606765e-06
1.854400e+04 1.355456e-06
1.855200e+04 1.616433e-06
1.856000e+04 1.380580e-06
1.856800e+04 1.459224e-06
1.857600e+04 1.316355e-06
1.858400e+04 1.563663e-06
1.859200e+04 1.570316e-06
1.860000e+04 1.302448e-06
1.860800e+04 1.468583e-06
1.861600e+04 1.653421e-06
1.862400e+04 1.319701e-06
1.863200e+04 1.185035e-06
1.864000e+04 1.448280e-06
1.864800e+04 1.363521e-06
1.865600e+04 1.519503e-06
1.866400e+04 1.526598e-06
1.867200e+04 1.421476e-06
1.868000e+04 1.646357e-06
1.868800e+04 1.402203e-06
1.869600e+04 1.693439e-06
1.870400e+04 1.347562e-06
1.871200e+04 1.603718e-06
1.872000e+04 1.629628e-06
1.872800e+04 1.314416e-06
1.873600e+04 1.384527e-06
1.874400e+04 1.349759e-06
1.875200e+04 1.409207e-06
1.876000e+04 1.436288e-06
1.876800e+04 1.299911e-06
1.877600e+04 1.554216e-06
1.878400e+04 1.362974e-06
1.879200e+04 1.457445e-06
1.880000e+04 1.318218e-06
1.880800e+04 1.461414e-06
1.881600e+04 1.591700e-06
1.882400e+04 1.502285e-06
1.883200e+04 1.404037e-06
1.884000e+04 1.262911e-06
1.884800e+04 1.175160e-06
1.885600e+04 1.290435e-06
1.886400e+04 1.913515e-06
1.887200e+04 1.501050e-06
1.888000e+04 1.438179e-06
1.888800e+04 1.639653e-06
1.889600e+04 1.486344e-06
1.890400e+04 1.341547e-06
1.891200e+04 1.498929e-06
1.892000e+04 1.658290e-06
1.892800e+04 1.370680e-06
1.893600e+04 1.316438e-06
1.894400e+04 1.237955e-06
1.895200e+04 1.380970e-06
1.896000e+04 1.643052e-06
1.896800e+04 1.392128e-06
1.897600e+04 1.540163e-06
1.898400e+04 1.404273e-06
1.899200e+04 1.252972e-06
1.900000e+04 1.573261e-06
1.900800e+04 1.660416e-06
1.901600e+04 1.304090e-06
1.902400e+04 1.195486e-06
1.903200e+04 1.616640e-06
1.904000e+04 1.445167e-06
1.904800e+04 1.521736e-06
1.905600e+04 1.713200e-06
1.906400e+04 1.654573e-06
1.907200e+04 1.384360e-06
1.908000e+04 1.623709e-06
1.908800e+04 1.573663e-06
1.909600e+04 1.291973e-06
1.910400e+04 1.468625e-06
1.911200e+04 1.311194e-06
1.912000e+04 1.519771e-06
1.912800e+04 1.105041e-06
1.913600e+04 1.321075e-06
1.914400e+04 1.332313e-06
1.915200e+04 1.746305e-06
1.916000e+04 1.555537e-06
1.916800e+04 1.707813e-06
1.917600e+04 1.616908e-06
1.918400e+04 1.180962e-06
1.919200e+04 1.438286e-06
1.920000e+04 1.480047e-06
1.920800e+04 1.457838e-06
1.921600e+04 1.778346e-06
1.922400e+04 1.414730e-06
1.923200e+04 1.404833e-06
1.924000e+04 1.586015e-06
1.924800e+04 1.276296e-06
1.925600e+04 1.230391e-06
1.926400e+04 1.589616e-06
1.927200e+04 1.380573e-06
1.928000e+04 1.544299e-06
1.928800e+04 1.361398e-06
1.929600e+04 1.259323e-06
1.930400e+04 1.315364e-06
1.931200e+04 1.214930e-06
1.932000e+04 1.080384e-06
1.932800e+04 1.412801e-06
1.933600e+04 1.350738e-06
1.934400e+04 1.433148e-06
1.935200e+04 1.659429e-06
1.936000e+04 1.304775e-06
1.936800e+04 1.558447e-06
1.937600e+04 1.463494e-06
1.938400e+04 1.347510e-06
1.939200e+04 1.461965e-06
1.940000e+04 1.542937e-06
1.940800e+04 1.254494e-06
1.941600e+04 1.661850e-06
1.942400e+04 1.338453e-06
1.943200e+04 1.419318e-06
1.944000e+04 1.342153e-06
1.944800e+04 1.469477e-06
1.945600e+04 1.138115e-06
1.946400e+04 1.248812e-06
1.947200e+04 1.645566e-06
1.948000e+04 1.629010e-06
1.948800e+04 1.314072e-06
1.949600e+04 1.251784e-06
1.950400e+04 1.631331e-06
1.951200e+04 1.227774e-06
1.952000e+04 1.079450e-06
1.952800e+04 1.221814e-06
1.953600e+04 1.291188e-06
1.954400e+04 1.550569e-06
1.955200e+04 1.340985e-06
1.956000e+04 1.363680e-06
1.956800e+04 1.243588e-06
1.957600e+04 1.156866e-06
1.958400e+04 1.356500e-06
1.959200e+04 1.337336e-06
1.960000e+04 1.368440e-06
1.960800e+04 1.174233e-06
1.961600e+04 1.177016e-06
1.962400e+04 1.353638e-06
1.963200e+04 1.281099e-06
1.964000e+04 1.226852e-06
1.964800e+04 1.685390e-06
1.965600e+04 1.374003e-06
1.966400e+04 1.286048e-06
1.967200e+04 1.236736e-06
1.968000e+04 1.185963e-06
1.968800e+04 1.353856e-06
1.969600e+04 1.246557e-06
1.970400e+04 1.396754e-06
1.971200e+04 1.208893e-06
1.972000e+04 1.189825e-06
1.972800e+04 1.289080e-06
1.973600e+04 1.233705e-06
1.974400e+04 1.251244e-06
1.975200e+04 1.251044e-06
1.976000e+04 1.753004e-06
1.976800e+04 1.204964e-06
1.977600e+04 1.206682e-06
1.978400e+04 1.135069e-06
1.979200e+04 1.344014e-06
1.980000e+04 1.479324e-06
1.980800e+04 1.394447e-06
1.981600e+04 1.150449e-06
1.982400e+04 1.100232e-06
1.983200e+04 1.261667e-06
1.984000e+04 1.157270e-06
1.984800e+04 1.229614e-06
1.985600e+04 1.341968e-06
1.986400e+04 1.220076e-06
1.987200e+04 1.118230e-06
1.988000e+04 1.342393e-06
1.988800e+04 1.262632e-06
1.989600e+04 1.206491e-06
1.990400e+04 1.299207e-06
1.991200e+04 1.414196e-06
1.992000e+04 1.431025e-06
1.992800e+04 1.457719e-06
1.993600e+04 1.000408e-06
1.994400e+04 1.222046e-06
1.995200e+04 1.228543e-06
1.996000e+04 1.293077e-06
1.996800e+04 1.419120e-06
1.997600e+04 1.255923e-06
1.998400e+04 1.263730e-06
1.999200e+04 1.161826e-06
2.000000e+04 1.177156e-06
2.000800e+04 1.403696e-06
2.001600e+04 1.458995e-06
2.002400e+04 1.188462e-06
2.003200e+04 1.186746e-06
2.004000e+04 1.603106e-06
2.004800e+04 1.193930e-06
2.005600e+04 1.041640e-06
2.006400e+04 1.369478e-06
2.007200e+04 1.279489e-06
2.008000e+04 1.121795e-06
2.008800e+04 1.177597e-06
2.009600e+04 1.261879e-06
2.010400e+04 1.558593e-06
2.011200e+04 1.467650e-06
2.012000e+04 1.484434e-06
2.012800e+04 1.175059e-06
2.013600e+04 1.615986e-06
2.014400e+04 1.614212e-06
2.015200e+04 1.217029e-06
2.016000e+04 1.312358e-06
2.016800e+04 1.468679e-06
2.017600e+04 1.132331e-06
2.018400e+04 1.313849e-06
2.019200e+04 1.113409e-06
2.020000e+04 1.309998e-06
2.020800e+04 1.303864e-06
2.021600e+04 1.409460e-06
2.022400e+04 1.237150e-06
2.023200e+04 1.257989e-06
2.024000e+04 1.155853e-06
2.024800e+04 1.357339e-06
2.025600e+04 1.170636e-06
2.026400e+04 1.167361e-06
2.027200e+04 1.151498e-06
2.028000e+04 1.148778e-06
2.028800e+04 1.114372e-06
2.029600e+04 1.064493e-06
2.030400e+04 1.128405e-06
2.031200e+04 1.400408e-06
2.032000e+04 1.446784e-06
2.032800e+04 1.191268e-06
2.033600e+04 1.374010e-06
2.034400e+04 1.234921e-06
2.035200e+04 1.246308e-06
2.036000e+04 1.025893e-06
2.036800e+04 9.815603e-07
2.037600e+04 1.083708e-06
2.038400e+04 1.385463e-06
2.039200e+04 1.339779e-06
2.040000e+04 1.336994e-06
2.040800e+04 1.314985e-06
2.041600e+04 1.231459e-06
2.042400e+04 1.201498e-06
2.043200e+04 1.133403e-06
2.044000e+04 9.685585e-07
2.044800e+04 1.092307e-06
2.045600e+04 1.264375e-06
2.046400e+04 1.116188e-06
2.047200e+04 1.276394e-06
2.048000e+04 1.102316e-06
2.048800e+04 1.148294e-06
2.049600e+04 1.254551e-06
2.050400e+04 1.099888e-06
2.051200e+04 1.339922e-06
2.052000e+04 1.232338e-06
2.052800e+04 1.169946e-06
2.053600e+04 1.267587e-06
2.054400e+04 1.227322e-06
2.055200e+04 1.243753e-06
2.056000e+04 1.306081e-06
2.056800e+04 1.294800e-06
2.057600e+04 1.155793e-06
2.058400e+04 1.343912e-06
2.059200e+04 1.219841e-06
2.060000e+04 1.365187e-06
2.060800e+04 1.213204e-06
2.061600e+04 1.357665e-06
2.062400e+04 1.393670e-06
2.063200e+04 1.210631e-06
2.064000e+04 9.662906e-07
2.064800e+04 8.219339e-07
2.065600e+04 1.211529e-06
2.066400e+04 1.175332e-06
2.067200e+04 1.116983e-06
2.068000e+04 1.389395e-06
2.068800e+04 1.290474e-06
2.069600e+04 1.238635e-06
2.070400e+04 1.171651e-06
2.071200e+04 1.092035e-06
2.072000e+04 1.140191e-06
2.072800e+04 1.186972e-06
2.073600e+04 1.371214e-06
2.074400e+04 1.168566e-06
2.075200e+04 1.015961e-06
2.076000e+04 1.411096e-06
2.076800e+04 1.045207e-06
2.077600e+04 1.163980e-06
2.078400e+04 1.083325e-06
2.079200e+04 1.017083e-06
2.080000e+04 1.064808e-06
2.080800e+04 1.155494e-06
2.081600e+04 1.216540e-06
2.082400e+04 1.268108e-06
2.083200e+04 1.520383e-06
2.084000e+04 1.170396e-06
2.084800e+04 1.029866e-06
2.085600e+04 1.188457e-06
2.086400e+04 1.092455e-06
2.087200e+04 1.252390e-06
2.088000e+04 1.421245e-06
2.088800e+04 1.047427e-06
2.089600e+04 1.090799e-06
2.090400e+04 1.164997e-06
2.091200e+04 1.235084e-06
2.092000e+04 1.269298e-06
2.092800e+04 1.019180e-06
2.093600e+04 1.202615e-06
2.094400e+04 1.228260e-06
2.095200e+04 1.152219e-06
2.096000e+04 1.167651e-06
2.096800e+04 1.181918e-06
2.097600e+04 1.137548e-06
2.098400e+04 9.474035e-07
2.099200e+04 1.524008e-06
2.100000e+04 1.236267e-06
2.100800e+04 1.241093e-06
2.101600e+04 1.037046e-06
2.102400e+04 1.223327e-06
2.103200e+04 9.541688e-07
2.104000e+04 1.292651e-06
2.104800e+04 1.137313e-06
2.105600e+04 1.333174e-06
2.106400e+04 1.227200e-06
2.107200e+04 1.174110e-06
2.108000e+04 1.019194e-06
2.108800e+04 1.071976e-06
2.109600e+04 1.163555e-06
2.110400e+04 9.352912e-07
2.111200e+04 1.038904e-06
2.112000e+04 1.020634e-06
2.112800e+04 1.195856e-06
2.113600e+04 1.175310e-06
2.114400e+04 1.213549e-06
2.115200e+04 1.254877e-06
2.116000e+04 1.164002e-06
2.116800e+04 8.190012e-07
2.117600e+04 9.888774e-07
2.118400e+04 1.245834e-06
2.119200e+04 1.240291e-06
2.120000e+04 1.094551e-06
2.120800e+04 1.306352e-06
2.121600e+04 1.140144e-06
2.122400e+04 1.057122e-06
2.123200e+04 1.124468e-06
2.124000e+04 1.674676e-06
2.124800e+04 1.204407e-06
2.125600e+04 1.110409e-06
2.126400e+04 1.055543e-06
2.127200e+04 1.238368e-06
2.128000e+04 1.137699e-06
2.128800e+04 9.727894e-07
2.129600e+04 1.104099e-06
2.130400e+04 1.451687e-06
2.131200e+04 1.196568e-06
2.132000e+04 1.122590e-06
2.132800e+04 1.100164e-06
2.133600e+04 1.151279e-06
2.134400e+04 1.199439e-06
2.135200e+04 1.110880e-06
2.136000e+04 1.042086e-06
2.136800e+04 1.114841e-06
2.137600e+04 1.206248e-06
2.138400e+04 9.093160e-07
2.139200e+04 1.022327e-06
2.140000e+04 1.187883e-06
2.140800e+04 1.218041e-06
2.141600e+04 1.114558e-06
2.142400e+04 1.148987e-06
2.143200e+04 8.863924e-07
2.144000e+04 1.022318e-06
2.144800e+04 1.083542e-06
2.145600e+04 1.027906e-06
2.146400e+04 1.221821e-06
2.147200e+04 1.065585e-06
2.148000e+04 1.307024e-06
2.148800e+04 1.037508e-06
2.149600e+04 1.435353e-06
2.150400e+04 1.136166e-06
2.151200e+04 1.063191e-06
2.152000e+04 1.041140e-06
2.152800e+04 1.287378e-06
2.153600e+04 9.049111e-07
2.154400e+04 1.042446e-06
2.155200e+04 1.516487e-06
2.156000e+04 9.696223e-07
2.156800e+04 1.225489e-06
2.157600e+04 1.361272e-06
2.158400e+04 9.992560e-07
2.159200e+04 1.288481e-06
2.160000e+04 9.504379e-07
2.160800e+04 1.005646e-06
2.161600e+04 9.733275e-07
2.162400e+04 1.056959e-06
2.163200e+04 9.241107e-07
2.164000e+04 1.036348e-06
2.164800e+04 1.254537e-06
2.165600e+04 9.636969e-07
2.166400e+04 8.099759e-07
2.167200e+04 1.019283e-06
2.168000e+04 9.676530e-07
2.168800e+04 8.840540e-07
2.169600e+04 1.130522e-06
2.170400e+04 1.110492e-06
2.171200e+04 1.248236e-06
2.172000e+04 9.352649e-07
2.172800e+04 8.929150e-07
2.173600e+04 1.016268e-06
2.174400e+04 1.210938e-06
2.175200e+04 1.177501e-06
2.176000e+04 1.197853e-06
2.176800e+04 8.769007e-07
2.177600e+04 1.057608e-06
2.178400e+04 1.228825e-06
2.179200e+04 1.083874e-06
2.180000e+04 1.262126e-06
2.180800e+04 1.003195e-06
2.181600e+04 1.113820e-06
2.182400e+04 8.996560e-07
2.183200e+04 1.123974e-06
2.184000e+04 1.055669e-06
2.184800e+04 1.017894e-06
2.185600e+04 1.061787e-06
2.186400e+04 1.180243e-06
2.187200e+04 1.046107e-06
2.188000e+04 1.247038e-06
2.188800e+04 1.073658e-06
2.189600e+04 1.245424e-06
2.190400e+04 1.201519e-06
2.191200e+04 1.026139e-06
2.192000e+04 1.065481e-06
2.192800e+04 9.478894e-07
2.193600e+04 9.624862e-07
2.194400e+04 1.120801e-06
2.195200e+04 1.014757e-06
2.196000e+04 1.117268e-06
2.196800e+04 1.204933e-06
2.197600e+04 9.264719e-07
2.198400e+04 1.015470e-06
2.199200e+04 9.121591e-07
2.200000e+04 9.763626e-07
2.200800e+04 9.038227e-07
2.201600e+04 9.010898e-07
2.202400e+04 1.041247e-06
2.203200e+04 1.014681e-06
2.204000e+04 9.962334e-07
2.204800e+04 1.183257e-06
2.205600e+04 9.066158e-07
2.206400e+04 8.832651e-07
2.207200e+04 1.244620e-06
2.208000e+04 1.141793e-06
2.208800e+04 7.898594e-07
2.209600e+04 1.097527e-06
2.210400e+04 9.654382e-07
2.211200e+04 1.026609e-06
2.212000e+04 1.210664e-06
2.212800e+04 9.952016e-07
2.213600e+04 1.027597e-06
2.214400e+04 9.865368e-07
2.215200e+04 1.043933e-06
2.216000e+04 1.032996e-06
2.216800e+04 9.340785e-07
2.217600e+04 9.078760e-07
2.218400e+04 8.835326e-07
2.219200e+04 9.818606e-07
2.220000e+04 8.823104e-07
2.220800e+04 9.416876e-07
2.221600e+04 1.053184e-06
2.222400e+04 8.715032e-07
2.223200e+04 1.165238e-06
2.224000e+04 1.014510e-06
2.224800e+04 1.203554e-06
2.225600e+04 9.919626e-07
2.226400e+04 8.591821e-07
2.227200e+04 1.061752e-06
2.228000e+04 9.716301e-07
2.228800e+04 1.131585e-06
2.229600e+04 1.162778e-06
2.230400e+04 1.299637e-06
2.231200e+04 8.891621e-07
2.232000e+04 1.048600e-06
2.232800e+04 1.267885e-06
2.233600e+04 9.969123e-07
2.234400e+04 1.102220e-06
2.235200e+04 1.154295e-06
2.236000e+04 1.047349e-06
2.236800e+04 9.925778e-07
2.237600e+04 8.528561e-07
2.238400e+04 1.108021e-06
2.239200e+04 8.606910e-07
2.240000e+04 9.992163e-07
2.240800e+04 1.009366e-06
2.241600e+04 1.004821e-06
2.242400e+04 1.067492e-06
2.243200e+04 1.007521e-06
2.244000e+04 1.374141e-06
2.244800e+04 9.142813e-07
2.245600e+04 9.922166e-07
2.246400e+04 1.003226e-06
2.247200e+04 8.901725e-07
2.248000e+04 9.209561e-07
2.248800e+04 9.601964e-07
2.249600e+04 1.034750e-06
2.250400e+04 1.164652e-06
2.251200e+04 8.586066e-07
2.252000e+04 9.964710e-07
2.252800e+04 9.253478e-07
2.253600e+04 1.102305e-06
2.254400e+04 8.982772e-07
2.255200e+04 1.094758e-06
2.256000e+04 1.164973e-06
2.256800e+04 1.032912e-06
2.257600e+04 1.029738e-06
2.258400e+04 8.715235e-07
2.259200e+04 9.578532e-07
2.260000e+04 9.030849e-07
2.260800e+04 1.106708e-06
2.261600e+04 1.057148e-06
2.262400e+04 1.059003e-06
2.263200e+04 1.031720e-06
2.264000e+04 1.185973e-06
2.264800e+04 1.050265e-06
2.265600e+04 1.007783e-06
2.266400e+04 9.008511e-07
2.267200e+04 8.364589e-07
2.268000e+04 9.756034e-07
2.268800e+04 9.972020e-07
2.269600e+04 9.117397e-07
2.270400e+04 1.032602e-06
2.271200e+04 9.108276e-07
2.272000e+04 8.616165e-07
2.272800e+04 8.990122e-07
2.273600e+04 1.012285e-06
2.274400e+04 1.071325e-06
2.275200e+04 1.198583e-06
2.276000e+04 9.381025e-07
2.276800e+04 9.880815e-07
2.277600e+04 1.155274e-06
2.278400e+04 1.178328e-06
2.279200e+04 9.234608e-07
2.280000e+04 8.345922e-07
2.280800e+04 9.311680e-07
2.281600e+04 1.082245e-06
2.282400e+04 8.869946e-07
2.283200e+04 8.622237e-07
2.284000e+04 1.046884e-06
2.284800e+04 1.121856e-06
2.285600e+04 1.021217e-06
2.286400e+04 1.138170e-06
2.287200e+04 8.712826e-07
2.288000e+04 1.016521e-06
2.288800e+04 8.537806e-07
2.289600e+04 9.310881e-07
2.290400e+04 1.015392e-06
2.291200e+04 9.432330e-07
2.292000e+04 8.246222e-07
2.292800e+04 1.182412e-06
2.293600e+04 9.639059e-07
2.294400e+04 1.006820e-06
2.295200e+04 9.779874e-07
2.296000e+04 9.426817e-07
2.296800e+04 7.544206e-07
2.297600e+04 8.665300e-07
2.298400e+04 9.265820e-07
2.299200e+04 9.556295e-07
2.300000e+04 1.209223e-06
2.300800e+04 1.012099e-06
2.301600e+04 8.615846e-07
2.302400e+04 7.484946e-07
2.303200e+04 8.930851e-07
2.304000e+04 1.019027e-06
2.304800e+04 9.354816e-07
2.305600e+04 8.978134e-07
2.306400e+04 7.755259e-07
2.307200e+04 1.012232e-06
2.308000e+04 1.114215e-06
2.308800e+04 9.228518e-07
2.309600e+04 8.468390e-07
2.310400e+04 9.107807e-07
2.311200e+04 1.030564e-06
2.312000e+04 9.027038e-07
2.312800e+04 9.889818e-07
2.313600e+04 1.135152e-06
2.314400e+04 9.996459e-07
2.315200e+04 1.029048e-06
2.316000e+04 7.963731e-07
2.316800e+04 8.651821e-07
2.317600e+04 9.947644e-07
2.318400e+04 8.451778e-07
2.319200e+04 9.352588e-07
2.320000e+04 1.043793e-06
2.320800e+04 7.791833e-07
2.321600e+04 1.104596e-06
2.322400e+04 8.666638e-07
2.323200e+04 8.351871e-07
2.324000e+04 1.170399e-06
2.324800e+04 1.140476e-06
2.325600e+04 1.037904e-06
2.326400e+04 8.255292e-07
2.327200e+04 1.027764e-06
2.328000e+04 9.873765e-07
2.328800e+04 9.238559e-07
2.329600e+04 7.955309e-07
2.330400e+04 8.180239e-07
2.331200e+04 1.146680e-06
2.332000e+04 9.555557e-07
2.332800e+04 9.497694e-07
2.333600e+04 9.643344e-07
2.334400e+04 9.417651e-07
2.335200e+04 8.749137e-07
2.336000e+04 9.505804e-07
2.336800e+04 8.540869e-07
2.337600e+04 9.793802e-07
2.338400e+04 9.467483e-07
2.339200e+04 1.031646e-06
2.340000e+04 9.676809e-07
2.340800e+04 7.437956e-07
2.341600e+04 8.625559e-07
2.342400e+04 9.874847e-07
2.343200e+04 9.052794e-07
2.344000e+04 1.061314e-06
2.344800e+04 8.868247e-07
2.345600e+04 8.790172e-07
2.346400e+04 8.944747e-07
2.347200e+04 8.003961e-07
2.348000e+04 1.117421e-06
2.348800e+04 9.076684e-07
2.349600e+04 9.098007e-07
2.350400e+04 1.061089e-06
2.351200e+04 1.000103e-06
2.352000e+04 9.039985e-07
2.352800e+04 9.235912e-07
2.353600e+04 1.049352e-06
2.354400e+04 7.578149e-07
2.355200e+04 8.923511e-07
2.356000e+04 8.952586e-07
2.356800e+04 6.885161e-07
2.357600e+04 9.429472e-07
2.358400e+04 8.900212e-07
2.359200e+04 7.511768e-07
2.360000e+04 9.572444e-07
2.360800e+04 6.830708e-07
2.361600e+04 7.420180e-07
2.362400e+04 8.412558e-07
2.363200e+04 8.241166e-07
2.364000e+04 9.520471e-07
2.364800e+04 8.434039e-07
2.365600e+04 9.303036e-07
2.366400e+04 9.140685e-07
2.367200e+04 9.549160e-07
2.368000e+04 8.681877e-07
2.368800e+04 7.904044e-07
2.369600e+04 8.530506e-07
2.370400e+04 1.007578e-06
2.371200e+04 9.164795e-07
2.372000e+04 7.911334e-07
2.372800e+04 9.148116e-07
2.373600e+04 1.019082e-06
2.374400e+04 8.670274e-07
2.375200e+04 1.070345e-06
2.376000e+04 9.598464e-07
2.376800e+04 8.300550e-07
2.377600e+04 8.380752e-07
2.378400e+04 7.530826e-07
2.379200e+04 9.394614e-07
2.380000e+04 9.457427e-07
2.380800e+04 8.067280e-07
2.381600e+04 9.413607e-07
2.382400e+04 9.920732e-07
2.383200e+04 8.295807e-07
2.384000e+04 1.060638e-06
2.384800e+04 8.112139e-07
2.385600e+04 9.812191e-07
2.386400e+04 1.143231e-06
2.387200e+04 7.834022e-07
2.388000e+04 1.006536e-06
2.388800e+04 1.098762e-06
2.389600e+04 9.997983e-07
2.390400e+04 8.544736e-07
2.391200e+04 8.430773e-07
2.392000e+04 8.425527e-07
2.392800e+04 9.394713e-07
2.393600e+04 8.885570e-07
2.394400e+04 9.679489e-07
2.395200e+04 1.240873e-06
2.396000e+04 9.247802e-07
2.396800e+04 8.040320e-07
2.397600e+04 8.899939e-07
2.398400e+04 9.114981e-07
2.399200e+04 8.159848e-07
2.400000e+04 8.632153e-07
2.400800e+04 7.720556e-07
2.401600e+04 8.392817e-07
2.402400e+04 1.071749e-06
2.403200e+04 8.906204e-07
2.404000e+04 8.834590e-07
2.404800e+04 7.581134e-07
2.405600e+04 8.050609e-07
2.406400e+04 1.038759e-06
2.407200e+04 7.669842e-07
2.408000e+04 7.999938e-07
2.408800e+04 1.039607e-06
2.409600e+04 9.735094e-07
2.410400e+04 9.577790e-07
2.411200e+04 9.721083e-07
2.412000e+04 8.020210e-07
2.412800e+04 9.264478e-07
2.413600e+04 8.172169e-07
2.414400e+04 9.492577e-07
2.415200e+04 7.171864e-07
2.416000e+04 8.658692e-07
2.416800e+04 8.835162e-07
2.417600e+04 6.727217e-07
2.418400e+04 8.858089e-07
2.419200e+04 6.412391e-07
2.420000e+04 9.725012e-07
2.420800e+04 9.857794e-07
2.421600e+04 7.803570e-07
2.422400e+04 7.099327e-07
2.423200e+04 9.916235e-07
2.424000e+04 9.193860e-07
2.424800e+04 9.150552e-07
2.425600e+04 9.584373e-07
2.426400e+04 8.405162e-07
2.427200e+04 8.681219e-07
2.428000e+04 8.287614e-07
2.428800e+04 8.815630e-07
2.429600e+04 8.208553e-07
2.430400e+04 8.790718e-07
2.431200e+04 9.652685e-07
2.432000e+04 7.216770e-07
2.432800e+04 7.512277e-07
2.433600e+04 7.487985e-07
2.434400e+04 8.501152e-07
2.435200e+04 7.969372e-07
2.436000e+04 8.339395e-07
2.436800e+04 1.004631e-06
2.437600e+04 9.353169e-07
2.438400e+04 8.040728e-07
2.439200e+04 8.913826e-07
2.440000e+04 8.135660e-07
2.440800e+04 9.813054e-07
2.441600e+04 9.973390e-07
2.442400e+04 7.299712e-07
2.443200e+04 7.347525e-07
2.444000e+04 7.097999e-07
2.444800e+04 7.431067e-07
2.445600e+04 8.800975e-07
2.446400e+04 1.103888e-06
2.447200e+04 8.070526e-07
2.448000e+04 8.911574e-07
2.448800e+04 9.543045e-07
2.449600e+04 9.117486e-07
2.450400e+04 8.443448e-07
2.451200e+04 7.766354e-07
2.452000e+04 9.179328e-07
2.452800e+04 8.567815e-07
2.453600e+04 8.711218e-07
2.454400e+04 7.617154e-07
2.455200e+04 6.769311e-07
2.456000e+04 5.770313e-07
2.456800e+04 8.293929e-07
2.457600e+04 8.464329e-07
2.458400e+04 9.728549e-07
2.459200e+04 7.926931e-07
2.460000e+04 1.102107e-06
2.460800e+04 8.342388e-07
2.461600e+04 7.854926e-07
2.462400e+04 8.212880e-07
2.463200e+04 9.083758e-07
2.464000e+04 6.745594e-07
2.464800e+04 8.535482e-07
2.465600e+04 8.345431e-07
2.466400e+04 7.188628e-07
2.467200e+04 9.415210e-07
2.468000e+04 8.783571e-07
2.468800e+04 9.627744e-07
2.469600e+04 8.621098e-07
2.470400e+04 9.541656e-07
2.471200e+04 8.464891e-07
2.472000e+04 7.442119e-07
2.472800e+04 9.607645e-07
2.473600e+04 8.852888e-07
2.474400e+04 8.923092e-07
2.475200e+04 1.012728e-06
2.476000e+04 7.523829e-07
2.476800e+04 9.391674e-07
2.477600e+04 7.469735e-07
2.478400e+04 9.873836e-07
2.479200e+04 8.255222e-07
2.480000e+04 8.242150e-07
2.480800e+04 6.366327e-07
2.481600e+04 7.561827e-07
2.482400e+04 8.437540e-07
2.483200e+04 7.719151e-07
2.484000e+04 7.423992e-07
2.484800e+04 7.796594e-07
2.485600e+04 7.485841e-07
2.486400e+04 6.925649e-07
2.487200e+04 7.855509e-07
2.488000e+04 8.666587e-07
2.488800e+04 8.254402e-07
2.489600e+04 8.719234e-07
2.490400e+04 9.197066e-07
2.491200e+04 7.575347e-07
2.492000e+04 7.888678e-07
2.492800e+04 8.935276e-07
2.493600e+04 1.101707e-06
2.494400e+04 6.780375e-07
2.495200e+04 1.072790e-06
2.496000e+04 8.007080e-07
2.496800e+04 6.809888e-07
2.497600e+04 7.165450e-07
2.498400e+04 8.273546e-07
2.499200e+04 9.145277e-07
2.500000e+04 8.468766e-07
2.500800e+04 7.294878e-07
2.501600e+04 7.164145e-07
2.502400e+04 6.827255e-07
2.503200e+04 8.336700e-07
2.504000e+04 8.915016e-07
2.504800e+04 8.733225e-07
2.505600e+04 7.666501e-07
2.506400e+04 9.266042e-07
2.507200e+04 9.115863e-07
2.508000e+04 8.082528e-07
2.508800e+04 6.618766e-07
2.509600e+04 8.787470e-07
2.510400e+04 7.759959e-07
2.511200e+04 6.895023e-07
2.512000e+04 8.591481e-07
2.512800e+04 8.639674e-07
2.513600e+04 7.672607e-07
2.514400e+04 8.185716e-07
2.515200e+04 1.035620e-06
2.516000e+04 8.577933e-07
2.516800e+04 8.134927e-07
2.517600e+04 9.154361e-07
2.518400e+04 1.045712e-06
2.519200e+04 8.878317e-07
2.520000e+04 8.605682e-07
2.520800e+04 8.020995e-07
2.521600e+04 7.365735e-07
2.522400e+04 7.595967e-07
2.523200e+04 7.844214e-07
2.524000e+04 8.669304e-07
2.524800e+04 8.169393e-07
2.525600e+04 9.751399e-07
2.526400e+04 7.108277e-07
2.527200e+04 6.868129e-07
2.528000e+04 8.761237e-07
2.528800e+04 7.738826e-07
2.529600e+04 7.938832e-07
2.530400e+04 5.180118e-07
2.531200e+04 7.504312e-07
2.532000e+04 8.360649e-07
2.532800e+04 8.818283e-07
2.533600e+04 7.684744e-07
2.534400e+04 7.983546e-07
2.535200e+04 7.273259e-07
2.536000e+04 6.768593e-07
2.536800e+04 6.403553e-07
2.537600e+04 7.162614e-07
2.538400e+04 1.021073e-06
2.539200e+04 6.321918e-07
2.540000e+04 9.320872e-07
2.540800e+04 8.687173e-07
2.541600e+04 9.751089e-07
2.542400e+04 8.308411e-07
2.543200e+04 7.420611e-07
2.544000e+04 6.736616e-07
2.544800e+04 7.037047e-07
2.545600e+04 6.250133e-07
2.546400e+04 9.041899e-07
2.547200e+04 7.469747e-07
2.548000e+04 8.548009e-07
2.548800e+04 8.036171e-07
2.549600e+04 7.365110e-07
2.550400e+04 8.087948e-07
2.551200e+04 8.544339e-07
2.552000e+04 8.706724e-07
2.552800e+04 8.202482e-07
2.553600e+04 8.551411e-07
2.554400e+04 9.016929e-07
2.555200e+04 7.636583e-07
2.556000e+04 8.838547e-07
2.556800e+04 8.720764e-07
2.557600e+04 5.780949e-07
2.558400e+04 8.189850e-07
2.559200e+04 8.072676e-07
2.560000e+04 7.327185e-07
2.560800e+04 6.648074e-07
2.561600e+04 7.824966e-07
2.562400e+04 6.906423e-07
2.563200e+04 7.545808e-07
2.564000e+04 6.543401e-07
2.564800e+04 8.470296e-07
2.565600e+04 6.818709e-07
2.566400e+04 9.554177e-07
2.567200e+04 7.595678e-07
2.568000e+04 7.563546e-07
2.568800e+04 8.132686e-07
2.569600e+04 7.923306e-07
2.570400e+04 6.850566e-07
2.571200e+04 6.281312e-07
2.572000e+04 7.451433e-07
2.572800e+04 7.164377e-07
2.573600e+04 8.541399e-07
2.574400e+04 7.244916e-07
2.575200e+04 7.947634e-07
2.576000e+04 7.240958e-07
2.576800e+04 7.593859e-07
2.577600e+04 7.655167e-07
2.578400e+04 6.988117e-07
2.579200e+04 8.043134e-07
2.580000e+04 7.690426e-07
2.580800e+04 8.219527e-07
2.581600e+04 8.591680e-07
2.582400e+04 9.229822e-07
2.583200e+04 7.464270e-07
2.584000e+04 6.802786e-07
2.584800e+04 8.576349e-07
2.585600e+04 5.468658e-07
2.586400e+04 7.375988e-07
2.587200e+04 8.735901e-07
2.588000e+04 7.074081e-07
2.588800e+04 7.884862e-07
2.589600e+04 7.177327e-07
2.590400e+04 9.104873e-07
2.591200e+04 7.899143e-07
2.592000e+04 7.999201e-07
2.592800e+04 6.426612e-07
2.593600e+04 8.435093e-07
2.594400e+04 6.922660e-07
2.595200e+04 6.027010e-07
2.596000e+04 7.173622e-07
2.596800e+04 8.513345e-07
2.597600e+04 7.822455e-07
2.598400e+04 6.740091e-07
2.599200e+04 1.074431e-06
2.600000e+04 7.588252e-07
2.600800e+04 7.408436e-07
2.601600e+04 8.260580e-07
2.602400e+04 6.322166e-07
2.603200e+04 6.354371e-07
2.604000e+04 6.689187e-07
2.604800e+04 8.247551e-07
2.605600e+04 7.480090e-07
2.606400e+04 8.716016e-07
2.607200e+04 9.650112e-07
2.608000e+04 5.392749e-07
2.608800e+04 8.327724e-07
2.609600e+04 7.938190e-07
2.610400e+04 5.762392e-07
2.611200e+04 7.128650e-07
2.612000e+04 7.225598e-07
2.612800e+04 7.334518e-07
2.613600e+04 7.112518e-07
2.614400e+04 8.123498e-07
2.615200e+04 8.950082e-07
2.616000e+04 7.162528e-07
2.616800e+04 7.130958e-07
2.617600e+04 7.771722e-07
2.618400e+04 6.497379e-07
2.619200e+04 8.182936e-07
2.620000e+04 8.405499e-07
2.620800e+04 7.892953e-07
2.621600e+04 6.978458e-07
2.622400e+04 6.721293e-07
2.623200e+04 6.409799e-07
2.624000e+04 9.423564e-07
2.624800e+04 6.366287e-07
2.625600e+04 6.744261e-07
2.626400e+04 7.930975e-07
2.627200e+04 7.686279e-07
2.628000e+04 7.713195e-07
2.628800e+04 6.749556e-07
2.629600e+04 7.888352e-07
2.630400e+04 7.960096e-07
2.631200e+04 8.028037e-07
2.632000e+04 8.362949e-07
2.632800e+04 1.043163e-06
2.633600e+04 7.536425e-07
2.634400e+04 6.202069e-07
2.635200e+04 7.374481e-07
2.636000e+04 6.914197e-07
2.636800e+04 8.385876e-07
2.637600e+04 6.934235e-07
2.638400e+04 5.934055e-07
2.639200e+04 6.964890e-07
2.640000e+04 8.083398e-07
2.640800e+04 8.514979e-07
2.641600e+04 8.719720e-07
2.642400e+04 7.580568e-07
2.643200e+04 7.048218e-07
2.644000e+04 6.845731e-07
2.644800e+04 6.740830e-07
2.645600e+04 8.150454e-07
2.646400e+04 8.759014e-07
2.647200e+04 7.409460e-07
2.648000e+04 7.096191e-07
2.648800e+04 6.981805e-07
2.649600e+04 8.923464e-07
2.650400e+04 6.499494e-07
2.651200e+04 7.572118e-07
2.652000e+04 7.401831e-07
2.652800e+04 8.636765e-07
2.653600e+04 6.605978e-07
2.654400e+04 8.583161e-07
2.655200e+04 8.238192e-07
2.656000e+04 7.276300e-07
2.656800e+04 7.564923e-07
2.657600e+04 7.234608e-07
2.658400e+04 7.132684e-07
2.659200e+04 8.023113e-07
2.660000e+04 6.626764e-07
2.660800e+04 6.959994e-07
2.661600e+04 6.452793e-07
2.662400e+04 5.476156e-07
2.663200e+04 8.428465e-07
2.664000e+04 6.225497e-07
2.664800e+04 7.232054e-07
2.665600e+04 7.004554e-07
2.666400e+04 8.055857e-07
2.667200e+04 7.848409e-07
2.668000e+04 7.209037e-07
2.668800e+04 7.322266e-07
2.669600e+04 7.021959e-07
2.670400e+04 6.819209e-07
2.671200e+04 7.429490e-07
2.672000e+04 7.168703e-07
2.672800e+04 9.174629e-07
2.673600e+04 7.816081e-07
2.674400e+04 7.105806e-07
2.675200e+04 6.732726e-07
2.676000e+04 5.373828e-07
2.676800e+04 7.866578e-07
2.677600e+04 7.698408e-07
2.678400e+04 7.358245e-07
2.679200e+04 7.627812e-07
2.680000e+04 7.020511e-07
2.680800e+04 6.235257e-07
2.681600e+04 6.135961e-07
2.682400e+04 6.398249e-07
2.683200e+04 6.749031e-07
2.684000e+04 6.573644e-07
2.684800e+04 7.372179e-07
2.685600e+04 6.666404e-07
2.686400e+04 6.646252e-07
2.687200e+04 7.611524e-07
2.688000e+04 6.956350e-07
2.688800e+04 7.687339e-07
2.689600e+04 6.828591e-07
2.690400e+04 7.946937e-07
2.691200e+04 5.594015e-07
2.692000e+04 7.081742e-07
2.692800e+04 6.877143e-07
2.693600e+04 6.725675e-07
2.694400e+04 7.034559e-07
2.695200e+04 7.625011e-07
2.696000e+04 7.400266e-07
2.696800e+04 7.447472e-07
2.697600e+04 6.620478e-07
2.698400e+04 6.746950e-07
2.699200e+04 7.072031e-07
2.700000e+04 5.946066e-07
2.700800e+04 6.397580e-07
2.701600e+04 6.125188e-07
2.702400e+04 6.621130e-07
2.703200e+04 7.968017e-07
2.704000e+04 7.158806e-07
2.704800e+04 6.481611e-07
2.705600e+04 7.343981e-07
2.706400e+04 6.997364e-07
2.707200e+04 7.005906e-07
2.708000e+04 7.449185e-07
2.708800e+04 6.555789e-07
2.709600e+04 7.281084e-07
2.710400e+04 5.562526e-07
2.711200e+04 8.079704e-07
2.712000e+04 7.157759e-07
2.712800e+04 6.990561e-07
2.713600e+04 6.679340e-07
2.714400e+04 5.860902e-07
2.715200e+04 5.627483e-07
2.716000e+04 6.207341e-07
2.716800e+04 6.561059e-07
2.717600e+04 6.875978e-07
2.718400e+04 7.292203e-07
2.719200e+04 7.165512e-07
2.720000e+04 6.338700e-07
2.720800e+04 7.688333e-07
2.721600e+04 7.059682e-07
2.722400e+04 7.347728e-07
2.723200e+04 7.432412e-07
2.724000e+04 5.833805e-07
2.724800e+04 6.814444e-07
2.725600e+04 6.602060e-07
2.726400e+04 7.061360e-07
2.727200e+04 6.473601e-07
2.728000e+04 7.886725e-07
2.728800e+04 6.767466e-07
2.729600e+04 6.904616e-07
2.730400e+04 7.067594e-07
2.731200e+04 6.286929e-07
2.732000e+04 8.582030e-07
2.732800e+04 7.340173e-07
2.733600e+04 5.982983e-07
2.734400e+04 6.065329e-07
2.735200e+04 5.702262e-07
2.736000e+04 7.022000e-07
2.736800e+04 6.805715e-07
2.737600e+04 6.651802e-07
2.738400e+04 6.177481e-07
2.739200e+04 7.632381e-07
2.740000e+04 6.410735e-07
2.740800e+04 6.672392e-07
2.741600e+04 7.609974e-07
2.742400e+04 7.345701e-07
2.743200e+04 6.694351e-07
2.744000e+04 6.577502e-07
2.744800e+04 6.023132e-07
2.745600e+04 6.636954e-07
2.746400e+04 6.802991e-07
2.747200e+04 6.127478e-07
2.748000e+04 6.519480e-07
2.748800e+04 5.399181e-07
2.749600e+04 8.410614e-07
2.750400e+04 7.002366e-07
2.751200e+04 6.835579e-07
2.752000e+04 6.725720e-07
2.752800e+04 8.105733e-07
2.753600e+04 6.353664e-07
2.754400e+04 6.387333e-07
2.755200e+04 7.396894e-07
2.756000e+04 7.977007e-07
2.756800e+04 6.702435e-07
2.757600e+04 6.569038e-07
2.758400e+04 4.926867e-07
2.759200e+04 6.411922e-07
2.760000e+04 6.515508e-07
2.760800e+04 6.679585e-07
2.761600e+04 6.508688e-07
2.762400e+04 8.096974e-07
2.763200e+04 7.631711e-07
2.764000e+04 7.502834e-07
2.764800e+04 8.432668e-07
2.765600e+04 5.658813e-07
2.766400e+04 6.860982e-07
2.767200e+04 6.188139e-07
2.768000e+04 6.429159e-07
2.768800e+04 6.323628e-07
2.769600e+04 6.930539e-07
2.770400e+04 7.194715e-07
2.771200e+04 6.255998e-07
2.772000e+04 5.645770e-07
2.772800e+04 6.056642e-07
2.773600e+04 8.091726e-07
2.774400e+04 6.160436e-07
2.775200e+04 8.314905e-07
2.776000e+04 8.340251e-07
2.776800e+04 6.263575e-07
2.777600e+04 5.776191e-07
2.778400e+04 6.535672e-07
2.779200e+04 6.866896e-07
2.780000e+04 5.258822e-07
2.780800e+04 6.291872e-07
2.781600e+04 6.054181e-07
2.782400e+04 7.048158e-07
2.783200e+04 5.300669e-07
2.784000e+04 6.628404e-07
2.784800e+04 7.420569e-07
2.785600e+04 6.772186e-07
2.786400e+04 7.776668e-07
2.787200e+04 7.115194e-07
2.788000e+04 5.836063e-07
2.788800e+04 5.972406e-07
2.789600e+04 6.122731e-07
2.790400e+04 5.928801e-07
2.791200e+04 6.636230e-07
2.792000e+04 8.623509e-07
2.792800e+04 6.410188e-07
2.793600e+04 6.648892e-07
2.794400e+04 6.551886e-07
2.795200e+04 6.428940e-07
2.796000e+04 6.258516e-07
2.796800e+04 5.706790e-07
2.797600e+04 6.368886e-07
2.798400e+04 6.384549e-07
2.799200e+04 6.600838e-07
2.800000e+04 6.362886e-07
2.800800e+04 6.583344e-07
2.801600e+04 6.366188e-07
2.802400e+04 5.492882e-07
2.803200e+04 6.164185e-07
2.804000e+04 6.443611e-07
2.804800e+04 6.760398e-07
2.805600e+04 6.593254e-07
2.806400e+04 7.208508e-07
2.807200e+04 6.984592e-07
2.808000e+04 6.554226e-07
2.808800e+04 6.306448e-07
2.809600e+04 6.112181e-07
2.810400e+04 6.317526e-07
2.811200e+04 6.016505e-07
2.812000e+04 5.040725e-07
2.812800e+04 6.475958e-07
2.813600e+04 6.414485e-07
2.814400e+04 7.233978e-07
2.815200e+04 7.408618e-07
2.816000e+04 6.427615e-07
2.816800e+04 8.511643e-07
2.817600e+04 7.014663e-07
2.818400e+04 7.871016e-07
2.819200e+04 6.573398e-07
2.820000e+04 7.568022e-07
2.820800e+04 5.792605e-07
2.821600e+04 6.083629e-07
2.822400e+04 4.841385e-07
2.823200e+04 6.075245e-07
2.824000e+04 5.692013e-07
2.824800e+04 6.500357e-07
2.825600e+04 6.691280e-07
2.826400e+04 6.037938e-07
2.827200e+04 7.903057e-07
2.828000e+04 6.027390e-07
2.828800e+04 5.377335e-07
2.829600e+04 6.295108e-07
2.830400e+04 6.577280e-07
2.831200e+04 5.943875e-07
2.832000e+04 7.410464e-07
2.832800e+04 6.467074e-07
2.833600e+04 7.487835e-07
2.834400e+04 7.180834e-07
2.835200e+04 5.282231e-07
2.836000e+04 6.624773e-07
2.836800e+04 6.470412e-07
2.837600e+04 6.789429e-07
2.838400e+04 6.274184e-07
2.839200e+04 6.732812e-07
2.840000e+04 5.816252e-07
2.840800e+04 5.261094e-07
2.841600e+04 5.361283e-07
2.842400e+04 5.458938e-07
2.843200e+04 7.535633e-07
2.844000e+04 5.637456e-07
2.844800e+04 6.599872e-07
2.845600e+04 6.465189e-07
2.846400e+04 6.034496e-07
2.847200e+04 6.506002e-07
2.848000e+04 5.905512e-07
2.848800e+04 5.480603e-07
2.849600e+04 6.837850e-07
2.850400e+04 5.423673e-07
2.851200e+04 8.102714e-07
2.852000e+04 5.956300e-07
2.852800e+04 7.203260e-07
2.853600e+04 5.992061e-07
2.854400e+04 7.290685e-07
2.855200e+04 6.435515e-07
2.856000e+04 6.681621e-07
2.856800e+04 6.658162e-07
2.857600e+04 6.282466e-07
2.858400e+04 6.135863e-07
2.859200e+04 5.782048e-07
2.860000e+04 5.672744e-07
2.860800e+04 6.078028e-07
2.861600e+04 6.282323e-07
2.862400e+04 5.962557e-07
2.863200e+04 6.163054e-07
2.864000e+04 6.170225e-07
2.864800e+04 6.466219e-07
2.865600e+04 5.993128e-07
2.866400e+04 6.969962e-07
2.867200e+04 6.265894e-07
2.868000e+04 5.442250e-07
2.868800e+04 6.220100e-07
2.869600e+04 5.892774e-07
2.870400e+04 6.321162e-07
2.871200e+04 6.448363e-07
2.872000e+04 5.242827e-07
2.872800e+04 5.800876e-07
2.873600e+04 5.527298e-07
2.874400e+04 6.376522e-07
2.875200e+04 6.422439e-07
2.876000e+04 4.889284e-07
2.876800e+04 5.944792e-07
2.877600e+04 6.768915e-07
2.878400e+04 7.616954e-07
2.879200e+04 6.241291e-07
2.880000e+04 5.990710e-07
2.880800e+04 6.908600e-07
2.881600e+04 4.859331e-07
2.882400e+04 6.309298e-07
2.883200e+04 6.165584e-07
2.884000e+04 5.490757e-07
2.884800e+04 5.914107e-07
2.885600e+04 6.354622e-07
2.886400e+04 6.044147e-07
2.887200e+04 4.904553e-07
2.888000e+04 6.430266e-07
2.888800e+04 6.084662e-07
2.889600e+04 5.424054e-07
2.890400e+04 5.859391e-07
2.891200e+04 5.752818e-07
2.892000e+04 5.952740e-07
2.892800e+04 6.435288e-07
2.893600e+04 7.568124e-07
2.894400e+04 6.416929e-07
2.895200e+04 5.630141e-07
2.896000e+04 6.661400e-07
2.896800e+04 5.702793e-07
2.897600e+04 6.397259e-07
2.898400e+04 7.388522e-07
2.899200e+04 5.595438e-07
2.900000e+04 7.220442e-07
2.900800e+04 5.975441e-07
2.901600e+04 5.936594e-07
2.902400e+04 5.183028e-07
2.903200e+04 5.007116e-07
2.904000e+04 7.750298e-07
2.904800e+04 4.767289e-07
2.905600e+04 5.241041e-07
2.906400e+04 5.933500e-07
2.907200e+04 5.273708e-07
2.908000e+04 6.360948e-07
2.908800e+04 6.146957e-07
2.909600e+04 5.985106e-07
2.910400e+04 5.453303e-07
2.911200e+04 6.298317e-07
2.912000e+04 5.892837e-07
2.912800e+04 5.716725e-07
2.913600e+04 5.803595e-07
2.914400e+04 5.693625e-07
2.915200e+04 7.535983e-07
2.916000e+04 5.775149e-07
2.916800e+04 5.739223e-07
2.917600e+04 5.375378e-07
2.918400e+04 6.740392e-07
2.919200e+04 6.547885e-07
2.920000e+04 6.860443e-07
2.920800e+04 6.410068e-07
2.921600e+04 5.743452e-07
2.922400e+04 7.379238e-07
2.923200e+04 5.836414e-07
2.924000e+04 4.803217e-07
2.924800e+04 5.475475e-07
2.925600e+04 7.212193e-07
2.926400e+04 6.180047e-07
2.927200e+04 5.000173e-07
2.928000e+04 5.732968e-07
2.928800e+04 5.201392e-07
2.929600e+04 5.901769e-07
2.930400e+04 5.927698e-07
2.931200e+04 6.767680e-07
2.932000e+04 6.043973e-07
2.932800e+04 5.926068e-07
2.933600e+04 6.082838e-07
2.934400e+04 5.697498e-07
2.935200e+04 6.313376e-07
2.936000e+04 5.843140e-07
2.936800e+04 6.802630e-07
2.937600e+04 5.690823e-07
2.938400e+04 5.983729e-07
2.939200e+04 5.840914e-07
2.940000e+04 5.894324e-07
2.940800e+04 6.033158e-07
2.941600e+04 6.222212e-07
2.942400e+04 5.010535e-07
2.943200e+04 4.642842e-07
2.944000e+04 5.263458e-07
2.944800e+04 6.270119e-07
2.945600e+04 6.635006e-07
2.946400e+04 5.451072e-07
2.947200e+04 6.713180e-07
2.948000e+04 5.269526e-07
2.948800e+04 5.092939e-07
2.949600e+04 5.336545e-07
2.950400e+04 5.464571e-07
2.951200e+04 6.114463e-07
2.952000e+04 5.603992e-07
2.952800e+04 5.466737e-07
2.953600e+04 5.243624e-07
2.954400e+04 4.920448e-07
2.955200e+04 6.098226e-07
2.956000e+04 4.883262e-07
2.956800e+04 6.000170e-07
2.957600e+04 6.597837e-07
2.958400e+04 6.337401e-07
2.959200e+04 5.282464e-07
2.960000e+04 5.555341e-07
2.960800e+04 4.933127e-07
2.961600e+04 5.644685e-07
2.962400e+04 6.006150e-07
2.963200e+04 5.169871e-07
2.964000e+04 5.424513e-07
2.964800e+04 4.968446e-07
2.965600e+04 5.225273e-07
2.966400e+04 5.079584e-07
2.967200e+04 5.780657e-07
2.968000e+04 7.173137e-07
2.968800e+04 5.946177e-07
2.969600e+04 6.796940e-07
2.970400e+04 5.824488e-07
2.971200e+04 5.591203e-07
2.972000e+04 5.839656e-07
2.972800e+04 5.493103e-07
2.973600e+04 5.383083e-07
2.974400e+04 5.725253e-07
2.975200e+04 6.586294e-07
2.976000e+04 5.549064e-07
2.976800e+04 6.803391e-07
2.977600e+04 6.261226e-07
2.978400e+04 4.664287e-07
2.979200e+04 5.546077e-07
2.980000e+04 4.978128e-07
2.980800e+04 5.136950e-07
2.981600e+04 5.981097e-07
2.982400e+04 5.824094e-07
2.983200e+04 5.545849e-07
2.984000e+04 5.440793e-07
2.984800e+04 6.060806e-07
2.985600e+04 5.083755e-07
2.986400e+04 5.372643e-07
2.987200e+04 5.296204e-07
2.988000e+04 5.735863e-07
2.988800e+04 5.162997e-07
2.989600e+04 6.470549e-07
2.990400e+04 5.391915e-07
2.991200e+04 5.628249e-07
2.992000e+04 5.277720e-07
2.992800e+04 4.345196e-07
2.993600e+04 7.114565e-07
2.994400e+04 5.543366e-07
2.995200e+04 4.706384e-07
2.996000e+04 5.965220e-07
2.996800e+04 5.434519e-07
2.997600e+04 6.327748e-07
2.998400e+04 5.954020e-07
2.999200e+04 4.448760e-07
3.000000e+04 6.109544e-07
3.000800e+04 5.303571e-07
3.001600e+04 5.706909e-07
3.002400e+04 4.793083e-07
3.003200e+04 5.390515e-07
3.004000e+04 5.572096e-07
3.004800e+04 4.942810e-07
3.005600e+04 5.865761e-07
3.006400e+04 4.560006e-07
3.007200e+04 5.485029e-07
3.008000e+04 6.510045e-07
3.008800e+04 5.348817e-07
3.009600e+04 5.313816e-07
3.010400e+04 5.042369e-07
3.011200e+04 5.404630e-07
3.012000e+04 5.834744e-07
3.012800e+04 5.894363e-07
3.013600e+04 5.650202e-07
3.014400e+04 5.051659e-07
3.015200e+04 5.266130e-07
3.016000e+04 6.594002e-07
3.016800e+04 6.636876e-07
3.017600e+04 5.255743e-07
3.018400e+04 5.686115e-07
3.019200e+04 6.883865e-07
3.020000e+04 6.243697e-07
3.020800e+04 5.645099e-07
3.021600e+04 6.683543e-07
3.022400e+04 4.974980e-07
3.023200e+04 6.082806e-07
3.024000e+04 6.456483e-07
3.024800e+04 5.667954e-07
3.025600e+04 5.265795e-07
3.026400e+04 5.084907e-07
3.027200e+04 6.260820e-07
3.028000e+04 4.949045e-07
3.028800e+04 5.102076e-07
3.029600e+04 5.359329e-07
3.030400e+04 4.990441e-07
3.031200e+04 5.591676e-07
3.032000e+04 5.658659e-07
3.032800e+04 5.631874e-07
3.033600e+04 6.064965e-07
3.034400e+04 6.421683e-07
3.035200e+04 4.626280e-07
3.036000e+04 5.721606e-07
3.036800e+04 4.503935e-07
3.037600e+04 5.096719e-07
3.038400e+04 5.156881e-07
3.039200e+04 6.309891e-07
3.040000e+04 4.994901e-07
3.040800e+04 4.909015e-07
3.041600e+04 6.274234e-07
3.042400e+04 5.349070e-07
3.043200e+04 6.995771e-07
3.044000e+04 5.492547e-07
3.044800e+04 5.435868e-07
3.045600e+04 4.653012e-07
3.046400e+04 5.166195e-07
3.047200e+04 5.565304e-07
3.048000e+04 4.847371e-07
3.048800e+04 5.135657e-07
3.049600e+04 5.156272e-07
3.050400e+04 5.652487e-07
3.051200e+04 4.857345e-07
3.052000e+04 6.260409e-07
3.052800e+04 4.650928e-07
3.053600e+04 5.663772e-07
3.054400e+04 5.437196e-07
3.055200e+04 5.371627e-07
3.056000e+04 6.230460e-07
3.056800e+04 5.753334e-07
3.057600e+04 4.761496e-07
3.058400e+04 6.053067e-07
3.059200e+04 5.603373e-07
3.060000e+04 5.678344e-07
3.060800e+04 5.733286e-07
3.061600e+04 4.585813e-07
3.062400e+04 5.252925e-07
3.063200e+04 5.753214e-07
3.064000e+04 5.542863e-07
3.064800e+04 5.284641e-07
3.065600e+04 6.454654e-07
3.066400e+04 5.732587e-07
3.067200e+04 5.046402e-07
3.068000e+04 4.693739e-07
3.068800e+04 6.102049e-07
3.069600e+04 5.349019e-07
3.070400e+04 5.314854e-07
3.071200e+04 5.452808e-07
3.072000e+04 5.101080e-07
3.072800e+04 5.456337e-07
3.073600e+04 5.746793e-07
3.074400e+04 4.492965e-07
3.075200e+04 5.240769e-07
3.076000e+04 4.759957e-07
3.076800e+04 4.467966e-07
3.077600e+04 4.866863e-07
3.078400e+04 5.308709e-07
3.079200e+04 4.827559e-07
3.080000e+04 5.364147e-07
3.080800e+04 5.687085e-07
3.081600e+04 5.450339e-07
3.082400e+04 5.982853e-07
3.083200e+04 5.588255e-07
3.084000e+04 5.042280e-07
3.084800e+04 4.979910e-07
3.085600e+04 5.782566e-07
3.086400e+04 5.363340e-07
3.087200e+04 4.957547e-07
3.088000e+04 5.353248e-07
3.088800e+04 5.559029e-07
3.089600e+04 5.884132e-07
3.090400e+04 5.619221e-07
3.091200e+04 4.931460e-07
3.092000e+04 6.383279e-07
3.092800e+04 5.643040e-07
3.093600e+04 4.640487e-07
3.094400e+04 4.551274e-07
3.095200e+04 5.247544e-07
3.096000e+04 4.735512e-07
3.096800e+04 5.995677e-07
3.097600e+04 6.029273e-07
3.098400e+04 3.512848e-07
3.099200e+04 4.421051e-07
3.100000e+04 5.827274e-07
3.100800e+04 5.658862e-07
3.101600e+04 5.028685e-07
3.102400e+04 4.846235e-07
3.103200e+04 4.214982e-07
3.104000e+04 5.476419e-07
3.104800e+04 5.010662e-07
3.105600e+04 5.613334e-07
3.106400e+04 5.251947e-07
3.107200e+04 5.268135e-07
3.108000e+04 5.126222e-07
3.108800e+04 6.578192e-07
3.109600e+04 5.919252e-07
3.110400e+04 4.276932e-07
3.111200e+04 4.306762e-07
3.112000e+04 5.594985e-07
3.112800e+04 4.623707e-07
3.113600e+04 6.762742e-07
3.114400e+04 4.868650e-07
3.115200e+04 5.369823e-07
3.116000e+04 4.927903e-07
3.116800e+04 5.484182e-07
3.117600e+04 4.747251e-07
3.118400e+04 5.421004e-07
3.119200e+04 5.271567e-07
3.120000e+04 5.867820e-07
3.120800e+04 4.360124e-07
3.121600e+04 4.660922e-07
3.122400e+04 4.497300e-07
3.123200e+04 4.939680e-07
3.124000e+04 5.944187e-07
3.124800e+04 5.658608e-07
3.125600e+04 4.501483e-07
3.126400e+04 5.140378e-07
3.127200e+04 5.384169e-07
3.128000e+04 5.857996e-07
3.128800e+04 4.306800e-07
3.129600e+04 6.221460e-07
3.130400e+04 5.354611e-07
3.131200e+04 4.888523e-07
3.132000e+04 4.984291e-07
3.132800e+04 5.636555e-07
3.133600e+04 5.297981e-07
3.134400e+04 4.951038e-07
3.135200e+04 4.610228e-07
3.136000e+04 5.223376e-07
3.136800e+04 5.444017e-07
3.137600e+04 5.277929e-07
3.138400e+04 4.462164e-07
3.139200e+04 5.390036e-07
3.140000e+04 5.291746e-07
3.140800e+04 5.894264e-07
3.141600e+04 4.216367e-07
3.142400e+04 4.710976e-07
3.143200e+04 5.751266e-07
3.144000e+04 6.364893e-07
3.144800e+04 4.704446e-07
3.145600e+04 6.365477e-07
3.146400e+04 5.123489e-07
3.147200e+04 3.812071e-07
3.148000e+04 5.720385e-07
3.148800e+04 5.719263e-07
3.149600e+04 5.013781e-07
3.150400e+04 6.183890e-07
3.151200e+04 5.040672e-07
3.152000e+04 5.179023e-07
3.152800e+04 4.832198e-07
3.153600e+04 5.248797e-07
3.154400e+04 5.172705e-07
3.155200e+04 4.872204e-07
3.156000e+04 5.411582e-07
3.156800e+04 5.037726e-07
3.157600e+04 6.246125e-07
3.158400e+04 5.189031e-07
3.159200e+04 4.896087e-07
3.160000e+04 4.071141e-07
3.160800e+04 5.261668e-07
3.161600e+04 5.269955e-07
3.162400e+04 4.303378e-07
3.163200e+04 5.192686e-07
3.164000e+04 5.451776e-07
3.164800e+04 5.231662e-07
3.165600e+04 4.650961e-07
3.166400e+04 5.069164e-07
3.167200e+04 5.195146e-07
3.168000e+04 4.641644e-07
3.168800e+04 5.357900e-07
3.169600e+04 5.143437e-07
3.170400e+04 4.638602e-07
3.171200e+04 5.445922e-07
3.172000e+04 5.566688e-07
3.172800e+04 4.937685e-07
3.173600e+04 4.601392e-07
3.174400e+04 4.036492e-07
3.175200e+04 5.100770e-07
3.176000e+04 4.296462e-07
3.176800e+04 4.436782e-07
3.177600e+04 4.995575e-07
3.178400e+04 5.857113e-07
3.179200e+04 4.774527e-07
3.180000e+04 4.549191e-07
3.180800e+04 4.477189e-07
3.181600e+04 4.971347e-07
3.182400e+04 5.143038e-07
3.183200e+04 4.115253e-07
3.184000e+04 4.657318e-07
3.184800e+04 6.850590e-07
3.185600e+04 4.085569e-07
3.186400e+04 6.205215e-07
3.187200e+04 5.072100e-07
3.188000e+04 4.398353e-07
3.188800e+04 5.681169e-07
3.189600e+04 4.431490e-07
3.190400e+04 4.941538e-07
3.191200e+04 5.192888e-07
3.192000e+04 5.106162e-07
3.192800e+04 4.316135e-07
3.193600e+04 4.653787e-07
3.194400e+04 4.235474e-07
3.195200e+04 5.213628e-07
3.196000e+04 4.352446e-07
3.196800e+04 5.614394e-07
3.197600e+04 5.432920e-07
3.198400e+04 4.534698e-07
3.199200e+04 5.349356e-07
3.200000e+04 3.949865e-07
3.200800e+04 5.082938e-07
3.201600e+04 6.014994e-07
3.202400e+04 3.928650e-07
3.203200e+04 4.392369e-07
3.204000e+04 4.969663e-07
3.204800e+04 5.241572e-07
3.205600e+04 4.564262e-07
3.206400e+04 5.411700e-07
3.207200e+04 3.905386e-07
3.208000e+04 4.360042e-07
3.208800e+04 4.564263e-07
3.209600e+04 6.055340e-07
3.210400e+04 4.939013e-07
3.211200e+04 4.062162e-07
3.212000e+04 6.204371e-07
3.212800e+04 6.217168e-07
3.213600e+04 6.388260e-07
3.214400e+04 4.604463e-07
3.215200e+04 4.604753e-07
3.216000e+04 5.154634e-07
3.216800e+04 4.606313e-07
3.217600e+04 5.619218e-07
3.218400e+04 5.160119e-07
3.219200e+04 5.254811e-07
3.220000e+04 3.967625e-07
3.220800e+04 4.618441e-07
3.221600e+04 5.266684e-07
3.222400e+04 5.195970e-07
3.223200e+04 5.236355e-07
3.224000e+04 5.025615e-07
3.224800e+04 4.750203e-07
3.225600e+04 5.080414e-07
3.226400e+04 3.810151e-07
3.227200e+04 5.356163e-07
3.228000e+04 4.073089e-07
3.228800e+04 4.017499e-07
3.229600e+04 4.112960e-07
3.230400e+04 4.336566e-07
3.231200e+04 4.663683e-07
3.232000e+04 5.140901e-07
3.232800e+04 4.103561e-07
3.233600e+04 5.732154e-07
3.234400e+04 4.345179e-07
3.235200e+04 4.763795e-07
3.236000e+04 4.208636e-07
3.236800e+04 4.723271e-07
3.237600e+04 4.915042e-07
3.238400e+04 5.094319e-07
3.239200e+04 5.006787e-07
3.240000e+04 5.078190e-07
3.240800e+04 5.232102e-07
3.241600e+04 4.373688e-07
3.242400e+04 4.161116e-07
3.243200e+04 5.695379e-07
3.244000e+04 5.372162e-07
3.244800e+04 5.295784e-07
3.245600e+04 4.887087e-07
3.246400e+04 4.496120e-07
3.247200e+04 5.845092e-07
3.248000e+04 4.713472e-07
3.248800e+04 3.724402e-07
3.249600e+04 4.470518e-07
3.250400e+04 5.122800e-07
3.251200e+04 4.729041e-07
3.252000e+04 5.260465e-07
3.252800e+04 4.736294e-07
3.253600e+04 5.139536e-07
3.254400e+04 4.499264e-07
3.255200e+04 4.073104e-07
3.256000e+04 4.880824e-07
3.256800e+04 5.418064e-07
3.257600e+04 4.465106e-07
3.258400e+04 5.270153e-07
3.259200e+04 5.230741e-07
3.260000e+04 5.569065e-07
3.260800e+04 4.856645e-07
3.261600e+04 4.988579e-07
3.262400e+04 4.299077e-07
3.263200e+04 4.257016e-07
3.264000e+04 4.975393e-07
3.264800e+04 4.457652e-07
3.265600e+04 5.341597e-07
3.266400e+04 4.934874e-07
3.267200e+04 4.555873e-07
3.268000e+04 4.606229e-07
3.268800e+04 5.039763e-07
3.269600e+04 4.568930e-07
3.270400e+04 4.502800e-07
3.271200e+04 4.639542e-07
3.272000e+04 3.939043e-07
3.272800e+04 4.556977e-07
3.273600e+04 4.634130e-07
3.274400e+04 4.567724e-07
3.275200e+04 4.382996e-07
3.276000e+04 4.479489e-07
3.276800e+04 4.049542e-07
3.277600e+04 5.117803e-07
3.278400e+04 4.315036e-07
3.279200e+04 4.870362e-07
3.280000e+04 4.602554e-07
3.280800e+04 5.334630e-07
3.281600e+04 4.878197e-07
3.282400e+04 4.224097e-07
3.283200e+04 4.820705e-07
3.284000e+04 4.564841e-07
3.284800e+04 3.994605e-07
3.285600e+04 4.852805e-07
3.286400e+04 4.409073e-07
3.287200e+04 4.786881e-07
3.288000e+04 3.719219e-07
3.288800e+04 4.666562e-07
3.289600e+04 3.972896e-07
3.290400e+04 4.249726e-07
3.291200e+04 4.634626e-07
3.292000e+04 4.525736e-07
3.292800e+04 4.892296e-07
3.293600e+04 5.322582e-07
3.294400e+04 5.396808e-07
3.295200e+04 4.444224e-07
3.296000e+04 4.002681e-07
3.296800e+04 4.522749e-07
3.297600e+04 5.214763e-07
3.298400e+04 4.717933e-07
3.299200e+04 5.570423e-07
3.300000e+04 5.153162e-07
3.300800e+04 5.196010e-07
3.301600e+04 4.444640e-07
3.302400e+04 5.036134e-07
3.303200e+04 4.246661e-07
3.304000e+04 4.403458e-07
3.304800e+04 4.908696e-07
3.305600e+04 3.781712e-07
3.306400e+04 3.499587e-07
3.307200e+04 3.903782e-07
3.308000e+04 4.744717e-07
3.308800e+04 4.854248e-07
3.309600e+04 5.190858e-07
3.310400e+04 3.652506e-07
3.311200e+04 4.744805e-07
3.312000e+04 4.358676e-07
3.312800e+04 5.475552e-07
3.313600e+04 4.306953e-07
3.314400e+04 5.070597e-07
3.315200e+04 5.261340e-07
3.316000e+04 4.261826e-07
3.316800e+04 4.778312e-07
3.317600e+04 3.979904e-07
3.318400e+04 4.362184e-07
3.319200e+04 4.822465e-07
3.320000e+04 4.429848e-07
3.320800e+04 4.427664e-07
3.321600e+04 4.180828e-07
3.322400e+04 4.131309e-07
3.323200e+04 5.179361e-07
3.324000e+04 5.024763e-07
3.324800e+04 4.321951e-07
3.325600e+04 4.372851e-07
3.326400e+04 4.708041e-07
3.327200e+04 4.885743e-07
3.328000e+04 5.053296e-07
3.328800e+04 4.434270e-07
3.329600e+04 4.409292e-07
3.330400e+04 4.168383e-07
3.331200e+04 4.423026e-07
3.332000e+04 3.703105e-07
3.332800e+04 3.644995e-07
3.333600e+04 5.535287e-07
3.334400e+04 3.992155e-07
3.335200e+04 4.695397e-07
3.336000e+04 4.259979e-07
3.336800e+04 4.753889e-07
3.337600e+04 4.151642e-07
3.338400e+04 4.393322e-07
3.339200e+04 4.228843e-07
3.340000e+04 4.797655e-07
3.340800e+04 4.575843e-07
3.341600e+04 4.726344e-07
3.342400e+04 5.004723e-07
3.343200e+04 5.218358e-07
3.344000e+04 4.375806e-07
3.344800e+04 3.765179e-07
3.345600e+04 4.317608e-07
3.346400e+04 4.797848e-07
3.347200e+04 5.334266e-07
3.348000e+04 4.764461e-07
3.348800e+04 5.018966e-07
3.349600e+04 4.576464e-07
3.350400e+04 4.532980e-07
3.351200e+04 4.326466e-07
3.352000e+04 4.798205e-07
3.352800e+04 4.991759e-07
3.353600e+04 3.867627e-07
3.354400e+04 4.071905e-07
3.355200e+04 4.080924e-07
3.356000e+04 4.436690e-07
3.356800e+04 4.800360e-07
3.357600e+04 3.808662e-07
3.358400e+04 4.689049e-07
3.359200e+04 4.209055e-07
3.360000e+04 4.452375e-07
3.360800e+04 4.727168e-07
3.361600e+04 4.081506e-07
3.362400e+04 4.784646e-07
3.363200e+04 4.442306e-07
3.364000e+04 4.281254e-07
3.364800e+04 4.889717e-07
3.365600e+04 4.191687e-07
3.366400e+04 3.820100e-07
3.367200e+04 4.286186e-07
3.368000e+04 4.959944e-07
3.368800e+04 4.900856e-07
3.369600e+04 4.454414e-07
3.370400e+04 4.079376e-07
3.371200e+04 4.414779e-07
3.372000e+04 3.872963e-07
3.372800e+04 5.215347e-07
3.373600e+04 5.428322e-07
3.374400e+04 3.230174e-07
3.375200e+04 5.011746e-07
3.376000e+04 4.341199e-07
3.376800e+04 4.387665e-07
3.377600e+04 4.342712e-07
3.378400e+04 4.969231e-07
3.379200e+04 4.828301e-07
3.380000e+04 4.041684e-07
3.380800e+04 4.270389e-07
3.381600e+04 4.606355e-07
3.382400e+04 5.433086e-07
3.383200e+04 4.339890e-07
3.384000e+04 4.736083e-07
3.384800e+04 5.476704e-07
3.385600e+04 4.550943e-07
3.386400e+04 4.645039e-07
3.387200e+04 4.859489e-07
3.388000e+04 4.248805e-07
3.388800e+04 4.434173e-07
3.389600e+04 4.388780e-07
3.390400e+04 4.908329e-07
3.391200e+04 5.061483e-07
3.392000e+04 4.973198e-07
3.392800e+04 4.631886e-07
3.393600e+04 4.293873e-07
3.394400e+04 4.223820e-07
3.395200e+04 4.145914e-07
3.396000e+04 4.638011e-07
3.396800e+04 4.576137e-07
3.397600e+04 3.747619e-07
3.398400e+04 3.941994e-07
3.399200e+04 5.426114e-07
3.400000e+04 3.737115e-07
3.400800e+04 4.354225e-07
3.401600e+04 4.976824e-07
3.402400e+04 5.029190e-07
3.403200e+04 4.047803e-07
3.404000e+04 4.984248e-07
3.404800e+04 3.736262e-07
3.405600e+04 3.752713e-07
3.406400e+04 4.011389e-07
3.407200e+04 4.874173e-07
3.408000e+04 4.418459e-07
3.408800e+04 5.298069e-07
3.409600e+04 4.393486e-07
3.410400e+04 4.162622e-07
3.411200e+04 4.663381e-07
3.412000e+04 4.534069e-07
3.412800e+04 5.673533e-07
3.413600e+04 5.304515e-07
3.414400e+04 4.073546e-07
3.415200e+04 3.890975e-07
3.416000e+04 3.995017e-07
3.416800e+04 4.599803e-07
3.417600e+04 3.626618e-07
3.418400e+04 5.275901e-07
3.419200e+04 4.480287e-07
3.420000e+04 4.569545e-07
3.420800e+04 4.640559e-07
3.421600e+04 4.305383e-07
3.422400e+04 4.562186e-07
3.423200e+04 4.951590e-07
3.424000e+04 4.597163e-07
3.424800e+04 4.121400e-07
3.425600e+04 5.221991e-07
3.426400e+04 3.459331e-07
3.427200e+04 4.195555e-07
3.428000e+04 4.262199e-07
3.428800e+04 3.655148e-07
3.429600e+04 4.670581e-07
3.430400e+04 4.174973e-07
3.431200e+04 4.790282e-07
3.432000e+04 4.512675e-07
3.432800e+04 3.822031e-07
3.433600e+04 4.475612e-07
3.434400e+04 3.896412e-07
3.435200e+04 3.968715e-07
3.436000e+04 3.715668e-07
3.436800e+04 4.508993e-07
3.437600e+04 4.068155e-07
3.438400e+04 3.299085e-07
3.439200e+04 4.751967e-07
3.440000e+04 4.253075e-07
3.440800e+04 4.376730e-07
3.441600e+04 3.453931e-07
3.442400e+04 4.007664e-07
3.443200e+04 4.563725e-07
3.444000e+04 3.556681e-07
3.444800e+04 4.636792e-07
3.445600e+04 3.951215e-07
3.446400e+04 3.786470e-07
3.447200e+04 4.213231e-07
3.448000e+04 4.525028e-07
3.448800e+04 4.895555e-07
3.449600e+04 4.213070e-07
3.450400e+04 4.165363e-07
3.451200e+04 4.463437e-07
3.452000e+04 5.176253e-07
3.452800e+04 4.480488e-07
3.453600e+04 3.751744e-07
3.454400e+04 4.482360e-07
3.455200e+04 4.135278e-07
3.456000e+04 3.783000e-07
3.456800e+04 4.531356e-07
3.457600e+04 4.015952e-07
3.458400e+04 4.124868e-07
3.459200e+04 4.095004e-07
3.460000e+04 3.450969e-07
3.460800e+04 4.322331e-07
3.461600e+04 3.915268e-07
3.462400e+04 4.438053e-07
3.463200e+04 4.271924e-07
3.464000e+04 4.839122e-07
3.464800e+04 4.705742e-07
3.465600e+04 2.978964e-07
3.466400e+04 3.845781e-07
3.467200e+04 4.819236e-07
3.468000e+04 4.551167e-07
3.468800e+04 3.953547e-07
3.469600e+04 4.054873e-07
3.470400e+04 4.452291e-07
3.471200e+04 4.269960e-07
3.472000e+04 3.606742e-07
3.472800e+04 4.546154e-07
3.473600e+04 4.622949e-07
3.474400e+04 4.069242e-07
3.475200e+04 5.124714e-07
3.476000e+04 3.855912e-07
3.476800e+04 4.052398e-07
3.477600e+04 3.722603e-07
3.478400e+04 4.107092e-07
3.479200e+04 3.386203e-07
3.480000e+04 3.518671e-07
3.480800e+04 3.566076e-07
3.481600e+04 4.841608e-07
3.482400e+04 3.987529e-07
3.483200e+04 5.417489e-07
3.484000e+04 3.781248e-07
3.484800e+04 3.584904e-07
3.485600e+04 3.780142e-07
3.486400e+04 4.363952e-07
3.487200e+04 4.728604e-07
3.488000e+04 3.844528e-07
3.488800e+04 4.392412e-07
3.489600e+04 4.562584e-07
3.490400e+04 4.684645e-07
3.491200e+04 3.884106e-07
3.492000e+04 4.675776e-07
3.492800e+04 4.472873e-07
3.493600e+04 4.542706e-07
3.494400e+04 4.887768e-07
3.495200e+04 3.989836e-07
3.496000e+04 4.206127e-07
3.496800e+04 3.823859e-07
3.497600e+04 4.199527e-07
3.498400e+04 4.462995e-07
3.499200e+04 4.782955e-07
3.500000e+04 3.279406e-07
3.500800e+04 4.158903e-07
3.501600e+04 4.148678e-07
3.502400e+04 3.655838e-07
3.503200e+04 4.105066e-07
3.504000e+04 4.043829e-07
3.504800e+04 4.003757e-07
3.505600e+04 3.923028e-07
3.506400e+04 3.380339e-07
3.507200e+04 5.362208e-07
3.508000e+04 3.525463e-07
3.508800e+04 4.379378e-07
3.509600e+04 3.822795e-07
3.510400e+04 3.611585e-07
3.511200e+04 4.565613e-07
3.512000e+04 4.920683e-07
3.512800e+04 4.154522e-07
3.513600e+04 5.182835e-07
3.514400e+04 4.353763e-07
3.515200e+04 4.757580e-07
3.516000e+04 3.898190e-07
3.516800e+04 3.827713e-07
3.517600e+04 3.576971e-07
3.518400e+04 3.576130e-07
3.519200e+04 4.092540e-07
3.520000e+04 4.754038e-07
3.520800e+04 4.127956e-07
3.521600e+04 4.343874e-07
3.522400e+04 4.660440e-07
3.523200e+04 5.089012e-07
3.524000e+04 3.479632e-07
3.524800e+04 3.372694e-07
3.525600e+04 3.613707e-07
3.526400e+04 4.041909e-07
3.527200e+04 5.175529e-07
3.528000e+04 4.242938e-07
3.528800e+04 3.689728e-07
3.529600e+04 4.084052e-07
3.530400e+04 3.693961e-07
3.531200e+04 4.516420e-07
3.532000e+04 3.709333e-07
3.532800e+04 4.170255e-07
3.533600e+04 4.421747e-07
3.534400e+04 4.448793e-07
3.535200e+04 3.739468e-07
3.536000e+04 4.399859e-07
3.536800e+04 4.317120e-07
3.537600e+04 4.235978e-07
3.538400e+04 4.224059e-07
3.539200e+04 3.392461e-07
3.540000e+04 3.968516e-07
3.540800e+04 3.972509e-07
3.541600e+04 4.582608e-07
3.542400e+04 3.469224e-07
3.543200e+04 5.178518e-07
3.544000e+04 4.583819e-07
3.544800e+04 3.516409e-07
3.545600e+04 4.434735e-07
3.546400e+04 3.704338e-07
3.547200e+04 3.872700e-07
3.548000e+04 3.842789e-07
3.548800e+04 4.012771e-07
3.549600e+04 3.889895e-07
3.550400e+04 3.621241e-07
3.551200e+04 3.721723e-07
3.552000e+04 3.587925e-07
3.552800e+04 4.198301e-07
3.553600e+04 3.421922e-07
3.554400e+04 4.079932e-07
3.555200e+04 3.095367e-07
3.556000e+04 4.497538e-07
3.556800e+04 4.045542e-07
3.557600e+04 4.237507e-07
3.558400e+04 4.088469e-07
3.559200e+04 4.236934e-07
3.560000e+04 3.943911e-07
3.560800e+04 3.573742e-07
3.561600e+04 4.161997e-07
3.562400e+04 3.717550e-07
3.563200e+04 4.175427e-07
3.564000e+04 3.731441e-07
3.564800e+04 4.648086e-07
3.565600e+04 4.158141e-07
3.566400e+04 3.683593e-07
3.567200e+04 4.661178e-07
3.568000e+04 5.111548e-07
3.568800e+04 4.358874e-07
3.569600e+04 3.927922e-07
3.570400e+04 4.369776e-07
3.571200e+04 4.001375e-07
3.572000e+04 3.723111e-07
3.572800e+04 3.617728e-07
3.573600e+04 4.777705e-07
3.574400e+04 4.161267e-07
3.575200e+04 4.120502e-07
3.576000e+04 3.656080e-07
3.576800e+04 4.053413e-07
3.577600e+04 3.322371e-07
3.578400e+04 3.690885e-07
3.579200e+04 3.579359e-07
3.580000e+04 3.772634e-07
3.580800e+04 3.370493e-07
3.581600e+04 3.636678e-07
3.582400e+04 4.183484e-07
3.583200e+04 3.873169e-07
3.584000e+04 4.231081e-07
3.584800e+04 4.340173e-07
3.585600e+04 3.803776e-07
3.586400e+04 3.908934e-07
3.587200e+04 3.812730e-07
3.588000e+04 4.132813e-07
3.588800e+04 4.555006e-07
3.589600e+04 3.417563e-07
3.590400e+04 3.844364e-07
3.591200e+04 4.357243e-07
3.592000e+04 3.605260e-07
3.592800e+04 3.521705e-07
3.593600e+04 4.203538e-07
3.594400e+04 3.595633e-07
3.595200e+04 4.569561e-07
3.596000e+04 3.571160e-07
3.596800e+04 3.118493e-07
3.597600e+04 4.251328e-07
3.598400e+04 3.906929e-07
3.599200e+04 3.675505e-07
3.600000e+04 4.017492e-07
3.600800e+04 3.919272e-07
3.601600e+04 4.314925e-07
3.602400e+04 4.003884e-07
3.603200e+04 3.470932e-07
3.604000e+04 3.967087e-07
3.604800e+04 3.388430e-07
3.605600e+04 3.836642e-07
3.606400e+04 3.741905e-07
3.607200e+04 4.988103e-07
3.608000e+04 4.019934e-07
3.608800e+04 4.080979e-07
3.609600e+04 5.362212e-07
3.610400e+04 3.493489e-07
3.611200e+04 4.369472e-07
3.612000e+04 3.783557e-07
3.612800e+04 3.537417e-07
3.613600e+04 4.124108e-07
3.614400e+04 3.833496e-07
3.615200e+04 4.216153e-07
3.616000e+04 4.578502e-07
3.616800e+04 4.217376e-07
3.617600e+04 3.705476e-07
3.618400e+04 4.148026e-07
3.619200e+04 3.161280e-07
3.620000e+04 3.937858e-07
3.620800e+04 3.095784e-07
3.621600e+04 3.154443e-07
3.622400e+04 4.037194e-07
3.623200e+04 4.878659e-07
3.624000e+04 3.818650e-07
3.624800e+04 3.962312e-07
3.625600e+04 4.240416e-07
3.626400e+04 3.970177e-07
3.627200e+04 2.844719e-07
3.628000e+04 3.866312e-07
3.628800e+04 3.732944e-07
3.629600e+04 4.028854e-07
3.630400e+04 3.592809e-07
3.631200e+04 3.781297e-07
3.632000e+04 3.430125e-07
3.632800e+04 3.676723e-07
3.633600e+04 3.806572e-07
3.634400e+04 3.491485e-07
3.635200e+04 3.815761e-07
3.636000e+04 4.699106e-07
3.636800e+04 4.360487e-07
3.637600e+04 3.724919e-07
3.638400e+04 3.040604e-07
3.639200e+04 3.183626e-07
3.640000e+04 4.481616e-07
3.640800e+04 3.574661e-07
3.641600e+04 4.141301e-07
3.642400e+04 3.148255e-07
3.643200e+04 4.047234e-07
3.644000e+04 3.433156e-07
3.644800e+04 3.499906e-07
3.645600e+04 3.720813e-07
3.646400e+04 3.412275e-07
3.647200e+04 3.419327e-07
3.648000e+04 3.880407e-07
3.648800e+04 3.919698e-07
3.649600e+04 3.336147e-07
3.650400e+04 3.844681e-07
3.651200e+04 4.333001e-07
3.652000e+04 4.884525e-07
3.652800e+04 3.485821e-07
3.653600e+04 4.044855e-07
3.654400e+04 3.983139e-07
3.655200e+04 3.059392e-07
3.656000e+04 4.125408e-07
3.656800e+04 4.269048e-07
3.657600e+04 3.457176e-07
3.658400e+04 4.003866e-07
3.659200e+04 4.239879e-07
3.660000e+04 2.715782e-07
3.660800e+04 3.445439e-07
3.661600e+04 3.541682e-07
3.662400e+04 3.779063e-07
3.663200e+04 3.779331e-07
3.664000e+04 4.176507e-07
3.664800e+04 3.816947e-07
3.665600e+04 3.761687e-07
3.666400e+04 4.134586e-07
3.667200e+04 3.980994e-07
3.668000e+04 3.829092e-07
3.668800e+04 3.769670e-07
3.669600e+04 3.531601e-07
3.670400e+04 3.538524e-07
3.671200e+04 4.481690e-07
3.672000e+04 3.753621e-07
3.672800e+04 4.119704e-07
3.673600e+04 4.045440e-07
3.674400e+04 3.888265e-07
3.675200e+04 3.936192e-07
3.676000e+04 3.316405e-07
3.676800e+04 3.360940e-07
3.677600e+04 4.295774e-07
3.678400e+04 3.772571e-07
3.679200e+04 3.880370e-07
3.680000e+04 3.727994e-07
3.680800e+04 3.083381e-07
3.681600e+04 3.994209e-07
3.682400e+04 4.143964e-07
3.683200e+04 3.644824e-07
3.684000e+04 3.691406e-07
3.684800e+04 4.039194e-07
3.685600e+04 3.086850e-07
3.686400e+04 3.806638e-07
3.687200e+04 3.621844e-07
3.688000e+04 3.352188e-07
3.688800e+04 4.473184e-07
3.689600e+04 3.771644e-07
3.690400e+04 4.129932e-07
3.691200e+04 3.998455e-07
3.692000e+04 4.217547e-07
3.692800e+04 3.461570e-07
3.693600e+04 3.696449e-07
3.694400e+04 3.965603e-07
3.695200e+04 3.755864e-07
3.696000e+04 4.432327e-07
3.696800e+04 4.362838e-07
3.697600e+04 3.022012e-07
3.698400e+04 3.618581e-07
3.699200e+04 3.548605e-07
3.700000e+04 3.443499e-07
3.700800e+04 4.139863e-07
3.701600e+04 4.564567e-07
3.702400e+04 4.234230e-07
3.703200e+04 4.944367e-07
3.704000e+04 4.207410e-07
3.704800e+04 3.993595e-07
3.705600e+04 3.407788e-07
3.706400e+04 2.856771e-07
3.707200e+04 3.457072e-07
3.708000e+04 3.014265e-07
3.708800e+04 4.250132e-07
3.709600e+04 3.665756e-07
3.710400e+04 4.506088e-07
3.711200e+04 3.272433e-07
3.712000e+04 4.307868e-07
3.712800e+04 4.022571e-07
3.713600e+04 3.468078e-07
3.714400e+04 3.861905e-07
3.715200e+04 3.840138e-07
3.716000e+04 4.108824e-07
3.716800e+04 3.763678e-07
3.717600e+04 3.398013e-07
3.718400e+04 3.930483e-07
3.719200e+04 3.725683e-07
3.720000e+04 3.493244e-07
3.720800e+04 3.173051e-07
3.721600e+04 3.533802e-07
3.722400e+04 3.740518e-07
3.723200e+04 4.028107e-07
3.724000e+04 2.975538e-07
3.724800e+04 3.292494e-07
3.725600e+04 3.706438e-07
3.726400e+04 4.053068e-07
3.727200e+04 4.275488e-07
3.728000e+04 2.979209e-07
3.728800e+04 2.764248e-07
3.729600e+04 2.993463e-07
3.730400e+04 3.669629e-07
3.731200e+04 3.624525e-07
3.732000e+04 4.081766e-07
3.732800e+04 4.133374e-07
3.733600e+04 4.028783e-07
3.734400e+04 4.412342e-07
3.735200e+04 3.170533e-07
3.736000e+04 3.341457e-07
3.736800e+04 3.054818e-07
3.737600e+04 3.807142e-07
3.738400e+04 3.562525e-07
3.739200e+04 4.335710e-07
3.740000e+04 4.215303e-07
3.740800e+04 2.964762e-07
3.741600e+04 2.996865e-07
3.742400e+04 3.397547e-07
3.743200e+04 3.119997e-07
3.744000e+04 3.528323e-07
3.744800e+04 3.794376e-07
3.745600e+04 3.747511e-07
3.746400e+04 4.075487e-07
3.747200e+04 3.285690e-07
3.748000e+04 4.120823e-07
3.748800e+04 4.176877e-07
3.749600e+04 3.704353e-07
3.750400e+04 4.647949e-07
3.751200e+04 3.497657e-07
3.752000e+04 3.941686e-07
3.752800e+04 3.412827e-07
3.753600e+04 3.505505e-07
3.754400e+04 3.202556e-07
3.755200e+04 3.142746e-07
3.756000e+04 3.438632e-07
3.756800e+04 3.300585e-07
3.757600e+04 3.856317e-07
3.758400e+04 3.759473e-07
3.759200e+04 4.150117e-07
3.760000e+04 2.889281e-07
3.760800e+04 3.991331e-07
3.761600e+04 3.418186e-07
3.762400e+04 3.827619e-07
3.763200e+04 3.627319e-07
3.764000e+04 3.455792e-07
3.764800e+04 3.090666e-07
3.765600e+04 4.900262e-07
3.766400e+04 4.042058e-07
3.767200e+04 3.361912e-07
3.768000e+04 3.765122e-07
3.768800e+04 3.573732e-07
3.769600e+04 3.422148e-07
3.770400e+04 5.033601e-07
3.771200e+04 2.661590e-07
3.772000e+04 3.529697e-07
3.772800e+04 3.066815e-07
3.773600e+04 3.847957e-07
3.774400e+04 3.210000e-07
3.775200e+04 4.093529e-07
3.776000e+04 3.129805e-07
3.776800e+04 3.976550e-07
3.777600e+04 3.478049e-07
3.778400e+04 3.455157e-07
3.779200e+04 3.943508e-07
3.780000e+04 3.194428e-07
3.780800e+04 4.070110e-07
3.781600e+04 3.674768e-07
3.782400e+04 4.089670e-07
3.783200e+04 3.725104e-07
3.784000e+04 4.347862e-07
3.784800e+04 3.594890e-07
3.785600e+04 3.786564e-07
3.786400e+04 3.678168e-07
3.787200e+04 3.438959e-07
3.788000e+04 3.508117e-07
3.788800e+04 3.391504e-07
3.789600e+04 4.023920e-07
3.790400e+04 3.394109e-07
3.791200e+04 4.648738e-07
3.792000e+04 3.465261e-07
3.792800e+04 3.502503e-07
3.793600e+04 3.606071e-07
3.794400e+04 4.149919e-07
3.795200e+04 3.512614e-07
3.796000e+04 4.075640e-07
3.796800e+04 3.595449e-07
3.797600e+04 4.251084e-07
3.798400e+04 3.198437e-07
3.799200e+04 3.244653e-07
3.800000e+04 3.741227e-07
3.800800e+04 3.703991e-07
3.801600e+04 3.487944e-07
3.802400e+04 3.329334e-07
3.803200e+04 3.281848e-07
3.804000e+04 3.519002e-07
3.804800e+04 3.264901e-07
3.805600e+04 3.818664e-07
3.806400e+04 3.158873e-07
3.807200e+04 3.250434e-07
3.808000e+04 3.496226e-07
3.808800e+04 4.097326e-07
3.809600e+04 3.504347e-07
3.810400e+04 2.827204e-07
3.811200e+04 3.502891e-07
3.812000e+04 3.028485e-07
3.812800e+04 3.476042e-07
3.813600e+04 3.966238e-07
3.814400e+04 2.518951e-07
3.815200e+04 3.119130e-07
3.816000e+04 3.863165e-07
3.816800e+04 3.466726e-07
3.817600e+04 2.997642e-07
3.818400e+04 3.116699e-07
3.819200e+04 3.275946e-07
3.820000e+04 3.469459e-07
3.820800e+04 3.551371e-07
3.821600e+04 4.385794e-07
3.822400e+04 2.799966e-07
3.823200e+04 3.792310e-07
3.824000e+04 3.079638e-07
3.824800e+04 3.469112e-07
3.825600e+04 3.309266e-07
3.826400e+04 3.160290e-07
3.827200e+04 2.647380e-07
3.828000e+04 3.284224e-07
3.828800e+04 3.001669e-07
3.829600e+04 3.483167e-07
3.830400e+04 3.688523e-07
3.831200e+04 3.072842e-07
3.832000e+04 3.479094e-07
3.832800e+04 3.469401e-07
3.833600e+04 3.780757e-07
3.834400e+04 3.639335e-07
3.835200e+04 3.872978e-07
3.836000e+04 3.041642e-07
3.836800e+04 3.382460e-07
3.837600e+04 3.855722e-07
3.838400e+04 3.669213e-07
3.839200e+04 3.451973e-07
3.840000e+04 3.364760e-07
3.840800e+04 2.949946e-07
3.841600e+04 3.268989e-07
3.842400e+04 3.959441e-07
3.843200e+04 4.209860e-07
3.844000e+04 3.679124e-07
3.844800e+04 3.718291e-07
3.845600e+04 3.471466e-07
3.846400e+04 2.986071e-07
3.847200e+04 3.497140e-07
3.848000e+04 3.529381e-07
3.848800e+04 2.140918e-07
3.849600e+04 3.697646e-07
3.850400e+04 3.982799e-07
3.851200e+04 3.843466e-07
3.852000e+04 3.464471e-07
3.852800e+04 3.406015e-07
3.853600e+04 3.667688e-07
3.854400e+04 3.352937e-07
3.855200e+04 3.361193e-07
3.856000e+04 4.001472e-07
3.856800e+04 3.105431e-07
3.857600e+04 2.546620e-07
3.858400e+04 3.086787e-07
3.859200e+04 3.080660e-07
3.860000e+04 3.391755e-07
3.860800e+04 3.108028e-07
3.861600e+04 3.551176e-07
3.862400e+04 2.571100e-07
3.863200e+04 3.557320e-07
3.864000e+04 3.129540e-07
3.864800e+04 3.262226e-07
3.865600e+04 3.147066e-07
3.866400e+04 3.670021e-07
3.867200e+04 4.221507e-07
3.868000e+04 3.955340e-07
3.868800e+04 3.675523e-07
3.869600e+04 3.450985e-07
3.870400e+04 3.043464e-07
3.871200e+04 3.870217e-07
3.872000e+04 2.945759e-07
3.872800e+04 3.363994e-07
3.873600e+04 3.745858e-07
3.874400e+04 3.617286e-07
3.875200e+04 2.674456e-07
3.876000e+04 3.103829e-07
3.876800e+04 2.896118e-07
3.877600e+04 3.015299e-07
3.878400e+04 3.383842e-07
3.879200e+04 4.338116e-07
3.880000e+04 3.405524e-07
3.880800e+04 3.237932e-07
3.881600e+04 2.787704e-07
3.882400e+04 3.699579e-07
3.883200e+04 3.579079e-07
3.884000e+04 3.090466e-07
3.884800e+04 3.468708e-07
3.885600e+04 3.696429e-07
3.886400e+04 3.127480e-07
3.887200e+04 3.442782e-07
3.888000e+04 3.379056e-07
3.888800e+04 3.248002e-07
3.889600e+04 3.135419e-07
3.890400e+04 3.121955e-07
3.891200e+04 3.721177e-07
3.892000e+04 3.893452e-07
3.892800e+04 3.494272e-07
3.893600e+04 3.724885e-07
3.894400e+04 2.904617e-07
3.895200e+04 2.592790e-07
3.896000e+04 2.725029e-07
3.896800e+04 3.257770e-07
3.897600e+04 3.900017e-07
3.898400e+04 2.818701e-07
3.899200e+04 3.355534e-07
3.900000e+04 2.881940e-07
3.900800e+04 3.875722e-07
3.901600e+04 3.946120e-07
3.902400e+04 4.136192e-07
3.903200e+04 3.028367e-07
3.904000e+04 3.265040e-07
3.904800e+04 3.487360e-07
3.905600e+04 3.914181e-07
3.906400e+04 2.771753e-07
3.907200e+04 3.684491e-07
3.908000e+04 2.780700e-07
3.908800e+04 3.436633e-07
3.909600e+04 4.354451e-07
3.910400e+04 3.106710e-07
3.911200e+04 3.192797e-07
3.912000e+04 3.036172e-07
3.912800e+04 3.333712e-07
3.913600e+04 3.802374e-07
3.914400e+04 3.243230e-07
3.915200e+04 3.462073e-07
3.916000e+04 3.092017e-07
3.916800e+04 3.224594e-07
3.917600e+04 3.338538e-07
3.918400e+04 3.194838e-07
3.919200e+04 3.082015e-07
3.920000e+04 2.612415e-07
3.920800e+04 2.965495e-07
3.921600e+04 2.669843e-07
3.922400e+04 3.469359e-07
3.923200e+04 3.924599e-07
3.924000e+04 3.089435e-07
3.924800e+04 3.265878e-07
3.925600e+04 3.224573e-07
3.926400e+04 3.181904e-07
3.927200e+04 2.894857e-07
3.928000e+04 3.807890e-07
3.928800e+04 3.894487e-07
3.929600e+04 3.539610e-07
3.930400e+04 3.437184e-07
3.931200e+04 3.407716e-07
3.932000e+04 2.697515e-07
3.932800e+04 3.139190e-07
3.933600e+04 3.028168e-07
3.934400e+04 3.294015e-07
3.935200e+04 2.742292e-07
3.936000e+04 3.765364e-07
3.936800e+04 4.111961e-07
3.937600e+04 3.403193e-07
3.938400e+04 3.356336e-07
3.939200e+04 2.390700e-07
3.940000e+04 3.200655e-07
3.940800e+04 4.256223e-07
3.941600e+04 3.553153e-07
3.942400e+04 2.839212e-07
3.943200e+04 3.151067e-07
3.944000e+04 2.904438e-07
3.944800e+04 3.007547e-07
3.945600e+04 3.511572e-07
3.946400e+04 3.141221e-07
3.947200e+04 3.327442e-07
3.948000e+04 3.042795e-07
3.948800e+04 2.463467e-07
3.949600e+04 3.142731e-07
3.950400e+04 3.205147e-07
3.951200e+04 2.484916e-07
3.952000e+04 3.446189e-07
3.952800e+04 3.830505e-07
3.953600e+04 3.789954e-07
3.954400e+04 3.187039e-07
3.955200e+04 3.490957e-07
3.956000e+04 3.450793e-07
3.956800e+04 3.218824e-07
3.957600e+04 2.820051e-07
3.958400e+04 2.844255e-07
3.959200e+04 3.329062e-07
3.960000e+04 2.930385e-07
3.960800e+04 3.120415e-07
3.961600e+04 3.261535e-07
3.962400e+04 2.796962e-07
3.963200e+04 3.012284e-07
3.964000e+04 2.898191e-07
3.964800e+04 2.792159e-07
3.965600e+04 2.858116e-07
3.966400e+04 2.619538e-07
3.967200e+04 3.772763e-07
3.968000e+04 2.811217e-07
3.968800e+04 3.341303e-07
3.969600e+04 2.354730e-07
3.970400e+04 2.649192e-07
3.971200e+04 3.577709e-07
3.972000e+04 3.143188e-07
3.972800e+04 3.088889e-07
3.973600e+04 3.947759e-07
3.974400e+04 2.569018e-07
3.975200e+04 4.022464e-07
3.976000e+04 2.517967e-07
3.976800e+04 2.620714e-07
3.977600e+04 3.311336e-07
3.978400e+04 2.840505e-07
3.979200e+04 2.954027e-07
3.980000e+04 3.268851e-07
3.980800e+04 3.380042e-07
3.981600e+04 3.500070e-07
3.982400e+04 3.442838e-07
3.983200e+04 2.853427e-07
3.984000e+04 3.082540e-07
3.984800e+04 3.528752e-07
3.985600e+04 3.491426e-07
3.986400e+04 3.183153e-07
3.987200e+04 3.363897e-07
3.988000e+04 3.630545e-07
3.988800e+04 3.712566e-07
3.989600e+04 3.005864e-07
3.990400e+04 3.250343e-07
3.991200e+04 3.674461e-07
3.992000e+04 3.566152e-07
3.992800e+04 3.185596e-07
3.993600e+04 3.233894e-07
3.994400e+04 3.145161e-07
3.995200e+04 3.502173e-07
3.996000e+04 2.882624e-07
3.996800e+04 2.584122e-07
3.997600e+04 2.561344e-07
3.998400e+04 3.088983e-07
3.999200e+04 3.109053e-07
4.000000e+04 3.144543e-07
4.000800e+04 3.352899e-07
4.001600e+04 3.085076e-07
4.002400e+04 3.419058e-07
4.003200e+04 3.330054e-07
4.004000e+04 2.855563e-07
4.004800e+04 3.284293e-07
4.005600e+04 3.183722e-07
4.006400e+04 3.168565e-07
4.007200e+04 3.057283e-07
4.008000e+04 3.140323e-07
4.008800e+04 2.849613e-07
4.009600e+04 3.390591e-07
4.010400e+04 3.685846e-07
4.011200e+04 3.667367e-07
4.012000e+04 3.370280e-07
4.012800e+04 3.720149e-07
4.013600e+04 2.644452e-07
4.014400e+04 3.371347e-07
4.015200e+04 3.587024e-07
4.016000e+04 3.059364e-07
4.016800e+04 3.423741e-07
4.017600e+04 3.494831e-07
4.018400e+04 3.531945e-07
4.019200e+04 2.952611e-07
4.020000e+04 2.440997e-07
4.020800e+04 3.301733e-07
4.021600e+04 3.831822e-07
4.022400e+04 2.517621e-07
4.023200e+04 3.392970e-07
4.024000e+04 3.680059e-07
4.024800e+04 3.644677e-07
4.025600e+04 3.306086e-07
4.026400e+04 2.853104e-07
4.027200e+04 2.828730e-07
4.028000e+04 2.992025e-07
4.028800e+04 2.760615e-07
4.029600e+04 2.639060e-07
4.030400e+04 3.026386e-07
4.031200e+04 2.742134e-07
4.032000e+04 3.434638e-07
4.032800e+04 3.496504e-07
4.033600e+04 3.459137e-07
4.034400e+04 2.527683e-07
4.035200e+04 2.731032e-07
4.036000e+04 3.068120e-07
4.036800e+04 3.053669e-07
4.037600e+04 3.115553e-07
4.038400e+04 3.058142e-07
4.039200e+04 3.092658e-07
4.040000e+04 2.847173e-07
4.040800e+04 3.069064e-07
4.041600e+04 2.686679e-07
4.042400e+04 3.344042e-07
4.043200e+04 4.043801e-07
4.044000e+04 3.196148e-07
4.044800e+04 3.474875e-07
4.045600e+04 3.055282e-07
4.046400e+04 2.961257e-07
4.047200e+04 3.038524e-07
4.048000e+04 3.099892e-07
4.048800e+04 3.361172e-07
4.049600e+04 2.475182e-07
4.050400e+04 3.553283e-07
4.051200e+04 3.121259e-07
4.052000e+04 3.064682e-07
4.052800e+04 2.564344e-07
4.053600e+04 2.863694e-07
4.054400e+04 2.460765e-07
4.055200e+04 2.829261e-07
4.056000e+04 3.678195e-07
4.056800e+04 3.013835e-07
4.057600e+04 3.102057e-07
4.058400e+04 3.344484e-07
4.059200e+04 2.904161e-07
4.060000e+04 2.649068e-07
4.060800e+04 2.862733e-07
4.061600e+04 3.458143e-07
4.062400e+04 3.234755e-07
4.063200e+04 3.025234e-07
4.064000e+04 2.800001e-07
4.064800e+04 3.128537e-07
4.065600e+04 3.236584e-07
4.066400e+04 2.618668e-07
4.067200e+04 2.829815e-07
4.068000e+04 2.740469e-07
4.068800e+04 2.995146e-07
4.069600e+04 3.202495e-07
4.070400e+04 2.789947e-07
4.071200e+04 3.312801e-07
4.072000e+04 2.837337e-07
4.072800e+04 2.226320e-07
4.073600e+04 2.678166e-07
4.074400e+04 3.323653e-07
4.075200e+04 3.049373e-07
4.076000e+04 3.535987e-07
4.076800e+04 2.782098e-07
4.077600e+04 2.755045e-07
4.078400e+04 2.638949e-07
4.079200e+04 2.774828e-07
4.080000e+04 2.896029e-07
4.080800e+04 2.448039e-07
4.081600e+04 2.596561e-07
4.082400e+04 3.637175e-07
4.083200e+04 2.370431e-07
4.084000e+04 2.871143e-07
4.084800e+04 3.286187e-07
4.085600e+04 3.543968e-07
4.086400e+04 2.693933e-07
4.087200e+04 4.000298e-07
4.088000e+04 2.739998e-07
4.088800e+04 3.246361e-07
4.089600e+04 3.042483e-07
4.090400e+04 2.734352e-07
4.091200e+04 3.526512e-07
4.092000e+04 2.571597e-07
4.092800e+04 3.088171e-07
4.093600e+04 3.306934e-07
4.094400e+04 2.412868e-07
4.095200e+04 2.952102e-07
4.096000e+04 3.004476e-07
4.096800e+04 3.347397e-07
4.097600e+04 3.288919e-07
4.098400e+04 2.894533e-07
4.099200e+04 2.956482e-07
4.100000e+04 2.352882e-07
4.100800e+04 2.392085e-07
4.101600e+04 3.062963e-07
4.102400e+04 3.275492e-07
4.103200e+04 2.567537e-07
4.104000e+04 2.914891e-07
4.104800e+04 3.187297e-07
4.105600e+04 3.340193e-07
4.106400e+04 2.690025e-07
4.107200e+04 3.195224e-07
4.108000e+04 2.847096e-07
4.108800e+04 3.140429e-07
4.109600e+04 2.805782e-07
4.110400e+04 3.209558e-07
4.111200e+04 3.577957e-07
4.112000e+04 2.480119e-07
4.112800e+04 2.918677e-07
4.113600e+04 2.791641e-07
4.114400e+04 2.683407e-07
4.115200e+04 2.668840e-07
4.116000e+04 2.407481e-07
4.116800e+04 3.165379e-07
4.117600e+04 2.813197e-07
4.118400e+04 3.054162e-07
4.119200e+04 2.690517e-07
4.120000e+04 3.507705e-07
4.120800e+04 3.084208e-07
4.121600e+04 2.788737e-07
4.122400e+04 3.531969e-07
4.123200e+04 3.053567e-07
4.124000e+04 3.087907e-07
4.124800e+04 2.888093e-07
4.125600e+04 3.188462e-07
4.126400e+04 2.835227e-07
4.127200e+04 3.152949e-07
4.128000e+04 3.197778e-07
4.128800e+04 3.492719e-07
4.129600e+04 3.258084e-07
4.130400e+04 3.174445e-07
4.131200e+04 3.251446e-07
4.132000e+04 2.877641e-07
4.132800e+04 3.456858e-07
4.133600e+04 3.353579e-07
4.134400e+04 3.101301e-07
4.135200e+04 2.591223e-07
4.136000e+04 3.426735e-07
4.136800e+04 3.219335e-07
4.137600e+04 3.311521e-07
4.138400e+04 2.977508e-07
4.139200e+04 3.094931e-07
4.140000e+04 3.699481e-07
4.140800e+04 2.556361e-07
4.141600e+04 3.144045e-07
4.142400e+04 2.830201e-07
4.143200e+04 2.714314e-07
4.144000e+04 3.261427e-07
4.144800e+04 3.131903e-07
4.145600e+04 2.553739e-07
4.146400e+04 2.591956e-07
4.147200e+04 2.893550e-07
4.148000e+04 2.859004e-07
4.148800e+04 2.323582e-07
4.149600e+04 2.932663e-07
4.150400e+04 2.679640e-07
4.151200e+04 2.839549e-07
4.152000e+04 2.741297e-07
4.152800e+04 3.016055e-07
4.153600e+04 3.856943e-07
4.154400e+04 2.999882e-07
4.155200e+04 3.016905e-07
4.156000e+04 2.854832e-07
4.156800e+04 3.135908e-07
4.157600e+04 2.337576e-07
4.158400e+04 2.549264e-07
4.159200e+04 3.191986e-07
4.160000e+04 3.429005e-07
4.160800e+04 3.338871e-07
4.161600e+04 2.902832e-07
4.162400e+04 3.407007e-07
4.163200e+04 2.894719e-07
4.164000e+04 2.539067e-07
4.164800e+04 2.611672e-07
4.165600e+04 3.311143e-07
4.166400e+04 2.829514e-07
4.167200e+04 2.904561e-07
4.168000e+04 3.022874e-07
4.168800e+04 2.959401e-07
4.169600e+04 2.539101e-07
4.170400e+04 3.119603e-07
4.171200e+04 3.462465e-07
4.172000e+04 3.458877e-07
4.172800e+04 2.907558e-07
4.173600e+04 2.870112e-07
4.174400e+04 2.728555e-07
4.175200e+04 3.186809e-07
4.176000e+04 3.364374e-07
4.176800e+04 2.688217e-07
4.177600e+04 2.882141e-07
4.178400e+04 2.889505e-07
4.179200e+04 2.636188e-07
4.180000e+04 3.060827e-07
4.180800e+04 2.949039e-07
4.181600e+04 2.747322e-07
4.182400e+04 3.056906e-07
4.183200e+04 3.284399e-07
4.184000e+04 2.552215e-07
4.184800e+04 2.852932e-07
4.185600e+04 2.689813e-07
4.186400e+04 3.123104e-07
4.187200e+04 2.694028e-07
4.188000e+04 2.808801e-07
4.188800e+04 3.390264e-07
4.189600e+04 3.167853e-07
4.190400e+04 2.902470e-07
4.191200e+04 2.683932e-07
4.192000e+04 2.709907e-07
4.192800e+04 3.123533e-07
4.193600e+04 3.425824e-07
4.194400e+04 2.615024e-07
4.195200e+04 2.631684e-07
4.196000e+04 3.385980e-07
4.196800e+04 2.961455e-07
4.197600e+04 2.960416e-07
4.198400e+04 3.097696e-07
4.199200e+04 2.281040e-07
4.200000e+04 2.465597e-07
4.200800e+04 2.793393e-07
4.201600e+04 3.034625e-07
4.202400e+04 3.328041e-07
4.203200e+04 2.852701e-07
4.204000e+04 2.604036e-07
4.204800e+04 3.345876e-07
4.205600e+04 2.923490e-07
4.206400e+04 2.627959e-07
4.207200e+04 1.999130e-07
4.208000e+04 2.772347e-07
4.208800e+04 2.734126e-07
4.209600e+04 2.675202e-07
4.210400e+04 3.002315e-07
4.211200e+04 2.375988e-07
4.212000e+04 2.828363e-07
4.212800e+04 2.512824e-07
4.213600e+04 3.127010e-07
4.214400e+04 3.148770e-07
4.215200e+04 2.667220e-07
4.216000e+04 3.157218e-07
4.216800e+04 2.704729e-07
4.217600e+04 3.153584e-07
4.218400e+04 3.205171e-07
4.219200e+04 3.093367e-07
4.220000e+04 3.048039e-07
4.220800e+04 2.619641e-07
4.221600e+04 2.934087e-07
4.222400e+04 3.142992e-07
4.223200e+04 2.480411e-07
4.224000e+04 3.039626e-07
4.224800e+04 3.038373e-07
4.225600e+04 2.795402e-07
4.226400e+04 2.456018e-07
4.227200e+04 3.387962e-07
4.228000e+04 2.743002e-07
4.228800e+04 3.016428e-07
4.229600e+04 2.381341e-07
4.230400e+04 3.158885e-07
4.231200e+04 2.783434e-07
4.232000e+04 2.946653e-07
4.232800e+04 3.453084e-07
4.233600e+04 3.220857e-07
4.234400e+04 2.755117e-07
4.235200e+04 2.673423e-07
4.236000e+04 2.835361e-07
4.236800e+04 2.952497e-07
4.237600e+04 2.827892e-07
4.238400e+04 2.897736e-07
4.239200e+04 3.110089e-07
4.240000e+04 2.454347e-07
4.240800e+04 3.338105e-07
4.241600e+04 2.374278e-07
4.242400e+04 2.868964e-07
4.243200e+04 2.403898e-07
4.244000e+04 3.004023e-07
4.244800e+04 2.801150e-07
4.245600e+04 2.632684e-07
4.246400e+04 2.704661e-07
4.247200e+04 2.649358e-07
4.248000e+04 2.733500e-07
4.248800e+04 2.458575e-07
4.249600e+04 3.422395e-07
4.250400e+04 2.815505e-07
4.251200e+04 2.784262e-07
4.252000e+04 3.614827e-07
4.252800e+04 2.451338e-07
4.253600e+04 2.676938e-07
4.254400e+04 2.662910e-07
4.255200e+04 2.853287e-07
4.256000e+04 2.770945e-07
4.256800e+04 2.305121e-07
4.257600e+04 2.812061e-07
4.258400e+04 2.979406e-07
4.259200e+04 2.732626e-07
4.260000e+04 3.296310e-07
4.260800e+04 3.163214e-07
4.261600e+04 3.289422e-07
4.262400e+04 3.127654e-07
4.263200e+04 2.434290e-07
4.264000e+04 2.889842e-07
4.264800e+04 2.761287e-07
4.265600e+04 2.811011e-07
4.266400e+04 3.034531e-07
4.267200e+04 2.410772e-07
4.268000e+04 3.015325e-07
4.268800e+04 2.299564e-07
4.269600e+04 3.027222e-07
4.270400e+04 2.448276e-07
4.271200e+04 2.240647e-07
4.272000e+04 2.681119e-07
4.272800e+04 3.137668e-07
4.273600e+04 2.778070e-07
4.274400e+04 2.605361e-07
4.275200e+04 2.739523e-07
4.276000e+04 2.843309e-07
4.276800e+04 2.730682e-07
4.277600e+04 2.306933e-07
4.278400e+04 3.041992e-07
4.279200e+04 3.805306e-07
4.280000e+04 3.025604e-07
4.280800e+04 2.822617e-07
4.281600e+04 2.636756e-07
4.282400e+04 3.040614e-07
4.283200e+04 3.000839e-07
4.284000e+04 2.759301e-07
4.284800e+04 2.892093e-07
4.285600e+04 2.947551e-07
4.286400e+04 2.674553e-07
4.287200e+04 2.156509e-07
4.288000e+04 2.806082e-07
4.288800e+04 2.402825e-07
4.289600e+04 3.311487e-07
4.290400e+04 2.694804e-07
4.291200e+04 3.050958e-07
4.292000e+04 3.498703e-07
4.292800e+04 2.309379e-07
4.293600e+04 3.415626e-07
4.294400e+04 2.354562e-07
4.295200e+04 2.569235e-07
4.296000e+04 3.202831e-07
4.296800e+04 3.553613e-07
4.297600e+04 3.277241e-07
4.298400e+04 2.271990e-07
4.299200e+04 2.373734e-07
4.300000e+04 2.587526e-07
4.300800e+04 2.117265e-07
4.301600e+04 2.265363e-07
4.302400e+04 2.545109e-07
4.303200e+04 2.507957e-07
4.304000e+04 3.329362e-07
4.304800e+04 2.579403e-07
4.305600e+04 3.579803e-07
4.306400e+04 2.683802e-07
4.307200e+04 2.506743e-07
4.308000e+04 2.987016e-07
4.308800e+04 2.588945e-07
4.309600e+04 3.117739e-07
4.310400e+04 2.977284e-07
4.311200e+04 2.063530e-07
4.312000e+04 2.024466e-07
4.312800e+04 2.698947e-07
4.313600e+04 2.435713e-07
4.314400e+04 3.073883e-07
4.315200e+04 2.996286e-07
4.316000e+04 2.748437e-07
4.316800e+04 2.669795e-07
4.317600e+04 3.054876e-07
4.318400e+04 3.109708e-07
4.319200e+04 2.906628e-07
4.320000e+04 2.372148e-07
4.320800e+04 2.463686e-07
4.321600e+04 2.901516e-07
4.322400e+04 2.609488e-07
4.323200e+04 2.908597e-07
4.324000e+04 2.125860e-07
4.324800e+04 2.937204e-07
4.325600e+04 1.676951e-07
4.326400e+04 2.989017e-07
4.327200e+04 2.410643e-07
4.328000e+04 2.717134e-07
4.328800e+04 2.627624e-07
4.329600e+04 3.426552e-07
4.330400e+04 2.833667e-07
4.331200e+04 2.703452e-07
4.332000e+04 2.613297e-07
4.332800e+04 2.293185e-07
4.333600e+04 2.869801e-07
4.334400e+04 2.800312e-07
4.335200e+04 2.525725e-07
4.336000e+04 2.609391e-07
4.336800e+04 2.238057e-07
4.337600e+04 2.926135e-07
4.338400e+04 2.403229e-07
4.339200e+04 3.020886e-07
4.340000e+04 2.932646e-07
4.340800e+04 3.000434e-07
4.341600e+04 2.681946e-07
4.342400e+04 2.862857e-07
4.343200e+04 3.369917e-07
4.344000e+04 2.485587e-07
4.344800e+04 2.322836e-07
4.345600e+04 2.628684e-07
4.346400e+04 2.203578e-07
4.347200e+04 2.476357e-07
4.348000e+04 3.013794e-07
4.348800e+04 2.719898e-07
4.349600e+04 3.019104e-07
4.350400e+04 2.866070e-07
4.351200e+04 2.264523e-07
4.352000e+04 2.621252e-07
4.352800e+04 2.370079e-07
4.353600e+04 2.915322e-07
4.354400e+04 2.572757e-07
4.355200e+04 2.377766e-07
4.356000e+04 2.826684e-07
4.356800e+04 2.443781e-07
4.357600e+04 2.649391e-07
4.358400e+04 2.514905e-07
4.359200e+04 2.683946e-07
4.360000e+04 2.627219e-07
4.360800e+04 2.324389e-07
4.361600e+04 2.084599e-07
4.362400e+04 2.353767e-07
4.363200e+04 2.703330e-07
4.364000e+04 2.383382e-07
4.364800e+04 2.199889e-07
4.365600e+04 2.604665e-07
4.366400e+04 2.227551e-07
4.367200e+04 2.362840e-07
4.368000e+04 2.727880e-07
4.368800e+04 3.060419e-07
4.369600e+04 2.435114e-07
4.370400e+04 2.686492e-07
4.371200e+04 3.013645e-07
4.372000e+04 2.682344e-07
4.372800e+04 2.594742e-07
4.373600e+04 2.758995e-07
4.374400e+04 2.734556e-07
4.375200e+04 3.280324e-07
4.376000e+04 2.676852e-07
4.376800e+04 2.749500e-07
4.377600e+04 3.502241e-07
4.378400e+04 2.766660e-07
4.379200e+04 2.645262e-07
4.380000e+04 2.140482e-07
4.380800e+04 2.408380e-07
4.381600e+04 2.290704e-07
4.382400e+04 2.594511e-07
4.383200e+04 2.574650e-07
4.384000e+04 2.714117e-07
4.384800e+04 2.925155e-07
4.385600e+04 2.684649e-07
4.386400e+04 2.300900e-07
4.387200e+04 2.293601e-07
4.388000e+04 3.211330e-07
4.388800e+04 2.776793e-07
4.389600e+04 2.549030e-07
4.390400e+04 2.485182e-07
4.391200e+04 2.349383e-07
4.392000e+04 2.185793e-07
4.392800e+04 2.684679e-07
4.393600e+04 2.449119e-07
4.394400e+04 2.164199e-07
4.395200e+04 2.870168e-07
4.396000e+04 2.902223e-07
4.396800e+04 2.419442e-07
4.397600e+04 2.420447e-07
4.398400e+04 2.537639e-07
4.399200e+04 2.415895e-07
4.400000e+04 2.585761e-07
4.400800e+04 2.589584e-07
4.401600e+04 2.540739e-07
4.402400e+04 2.408267e-07
4.403200e+04 2.719569e-07
4.404000e+04 2.716986e-07
4.404800e+04 2.989060e-07
4.405600e+04 2.656174e-07
4.406400e+04 2.469752e-07
4.407200e+04 2.515317e-07
4.408000e+04 2.685550e-07
4.408800e+04 2.927244e-07
4.409600e+04 2.616586e-07
4.410400e+04 2.769082e-07
4.411200e+04 2.386123e-07
4.412000e+04 2.552941e-07
4.412800e+04 2.104115e-07
4.413600e+04 3.104635e-07
4.414400e+04 2.697667e-07
4.415200e+04 2.078231e-07
4.416000e+04 2.509482e-07
4.416800e+04 2.375020e-07
4.417600e+04 2.240875e-07
4.418400e+04 2.211837e-07
4.419200e+04 2.536944e-07
4.420000e+04 2.583094e-07
4.420800e+04 3.043287e-07
4.421600e+04 2.884475e-07
4.422400e+04 2.835630e-07
4.423200e+04 2.583756e-07
4.424000e+04 2.374063e-07
4.424800e+04 3.005531e-07
4.425600e+04 2.669032e-07
4.426400e+04 2.713553e-07
4.427200e+04 2.518608e-07
4.428000e+04 2.318303e-07
4.428800e+04 2.776278e-07
4.429600e+04 2.202316e-07
4.430400e+04 2.338260e-07
4.431200e+04 2.620031e-07
4.432000e+04 2.192072e-07
4.432800e+04 2.949947e-07
4.433600e+04 2.645684e-07
4.434400e+04 2.979114e-07
4.435200e+04 2.760621e-07
4.436000e+04 2.877547e-07
4.436800e+04 2.551751e-07
4.437600e+04 2.926539e-07
4.438400e+04 2.211803e-07
4.439200e+04 2.743891e-07
4.440000e+04 2.668131e-07
4.440800e+04 2.898521e-07
4.441600e+04 2.010240e-07
4.442400e+04 2.539264e-07
4.443200e+04 3.532480e-07
4.444000e+04 2.259338e-07
4.444800e+04 2.448512e-07
4.445600e+04 2.554650e-07
4.446400e+04 2.382941e-07
4.447200e+04 2.548276e-07
4.448000e+04 2.779854e-07
4.448800e+04 2.667416e-07
4.449600e+04 2.297428e-07
4.450400e+04 2.905472e-07
4.451200e+04 2.640293e-07
4.452000e+04 2.519466e-07
4.452800e+04 2.717823e-07
4.453600e+04 2.123061e-07
4.454400e+04 2.467150e-07
4.455200e+04 2.742044e-07
4.456000e+04 2.453439e-07
4.456800e+04 2.704691e-07
4.457600e+04 2.658241e-07
4.458400e+04 2.339223e-07
4.459200e+04 2.498565e-07
4.460000e+04 2.459526e-07
4.460800e+04 2.341395e-07
4.461600e+04 2.181884e-07
4.462400e+04 2.470266e-07
4.463200e+04 2.589283e-07
4.464000e+04 2.670163e-07
4.464800e+04 2.765899e-07
4.465600e+04 2.399485e-07
4.466400e+04 2.461801e-07
4.467200e+04 2.756022e-07
4.468000e+04 2.912771e-07
4.468800e+04 2.377540e-07
4.469600e+04 2.111452e-07
4.470400e+04 2.611866e-07
4.471200e+04 2.188807e-07
4.472000e+04 2.550282e-07
4.472800e+04 2.933968e-07
4.473600e+04 2.688198e-07
4.474400e+04 3.437501e-07
4.475200e+04 2.359738e-07
4.476000e+04 2.383466e-07
4.476800e+04 2.170227e-07
4.477600e+04 2.752649e-07
4.478400e+04 2.567423e-07
4.479200e+04 2.783600e-07
4.480000e+04 2.482172e-07
4.480800e+04 2.872766e-07
4.481600e+04 2.069525e-07
4.482400e+04 2.301093e-07
4.483200e+04 2.293246e-07
4.484000e+04 2.667604e-07
4.484800e+04 2.264972e-07
4.485600e+04 2.572316e-07
4.486400e+04 2.355817e-07
4.487200e+04 2.938417e-07
4.488000e+04 3.135458e-07
4.488800e+04 2.565970e-07
4.489600e+04 2.747866e-07
4.490400e+04 2.378264e-07
4.491200e+04 2.777759e-07
4.492000e+04 2.231034e-07
4.492800e+04 2.407932e-07
4.493600e+04 2.114356e-07
4.494400e+04 2.630159e-07
4.495200e+04 2.446342e-07
4.496000e+04 2.270339e-07
4.496800e+04 2.412473e-07
4.497600e+04 2.537247e-07
4.498400e+04 2.595348e-07
4.499200e+04 2.757287e-07
4.500000e+04 2.022435e-07
4.500800e+04 2.742631e-07
4.501600e+04 2.422507e-07
4.502400e+04 2.716229e-07
4.503200e+04 2.771869e-07
4.504000e+04 2.230138e-07
4.504800e+04 2.421670e-07
4.505600e+04 2.531122e-07
4.506400e+04 3.225387e-07
4.507200e+04 2.381685e-07
4.508000e+04 2.344490e-07
4.508800e+04 2.666267e-07
4.509600e+04 2.749183e-07
4.510400e+04 2.358654e-07
4.511200e+04 2.447267e-07
4.512000e+04 2.517918e-07
4.512800e+04 2.527790e-07
4.513600e+04 2.706612e-07
4.514400e+04 2.193632e-07
4.515200e+04 2.326914e-07
4.516000e+04 2.669601e-07
4.516800e+04 3.112605e-07
4.517600e+04 2.126196e-07
4.518400e+04 1.934230e-07
4.519200e+04 2.352272e-07
4.520000e+04 2.352873e-07
4.520800e+04 2.210864e-07
4.521600e+04 2.510762e-07
4.522400e+04 3.156968e-07
4.523200e+04 2.234544e-07
4.524000e+04 2.754210e-07
4.524800e+04 2.416326e-07
4.525600e+04 1.751960e-07
4.526400e+04 2.403221e-07
4.527200e+04 2.359752e-07
4.528000e+04 2.690894e-07
4.528800e+04 2.007805e-07
4.529600e+04 2.398048e-07
4.530400e+04 2.297332e-07
4.531200e+04 2.674083e-07
4.532000e+04 2.726684e-07
4.532800e+04 2.551947e-07
4.533600e+04 2.200212e-07
4.534400e+04 2.751488e-07
4.535200e+04 2.023838e-07
4.536000e+04 2.770433e-07
4.536800e+04 2.922199e-07
4.537600e+04 2.991178e-07
4.538400e+04 2.816572e-07
4.539200e+04 2.640875e-07
4.540000e+04 2.733609e-07
4.540800e+04 2.919199e-07
4.541600e+04 2.439507e-07
4.542400e+04 2.294765e-07
4.543200e+04 2.749583e-07
4.544000e+04 2.333278e-07
4.544800e+04 2.295958e-07
4.545600e+04 2.736201e-07
4.546400e+04 2.438600e-07
4.547200e+04 2.692041e-07
4.548000e+04 2.096082e-07
4.548800e+04 3.050347e-07
4.549600e+04 2.585235e-07
4.550400e+04 2.491650e-07
4.551200e+04 2.562961e-07
4.552000e+04 2.902257e-07
4.552800e+04 2.590883e-07
4.553600e+04 2.104886e-07
4.554400e+04 2.915540e-07
4.555200e+04 2.216646e-07
4.556000e+04 2.308771e-07
4.556800e+04 2.552902e-07
4.557600e+04 2.685584e-07
4.558400e+04 2.643553e-07
4.559200e+04 2.978423e-07
4.560000e+04 2.746367e-07
4.560800e+04 2.000434e-07
4.561600e+04 2.445186e-07
4.562400e+04 2.011971e-07
4.563200e+04 2.856873e-07
4.564000e+04 2.401824e-07
4.564800e+04 2.345731e-07
4.565600e+04 2.014173e-07
4.566400e+04 2.330001e-07
4.567200e+04 2.312857e-07
4.568000e+04 2.480744e-07
4.568800e+04 2.295827e-07
4.569600e+04 1.660361e-07
4.570400e+04 2.596535e-07
4.571200e+04 2.157885e-07
4.572000e+04 2.273626e-07
4.572800e+04 2.483694e-07
4.573600e+04 2.579516e-07
4.574400e+04 2.703355e-07
4.575200e+04 2.626949e-07
4.576000e+04 2.223093e-07
4.576800e+04 2.149630e-07
4.577600e+04 2.965251e-07
4.578400e+04 2.701523e-07
4.579200e+04 2.493191e-07
4.580000e+04 2.742423e-07
4.580800e+04 2.444212e-07
4.581600e+04 2.344650e-07
4.582400e+04 2.321002e-07
4.583200e+04 2.263424e-07
4.584000e+04 2.256932e-07
4.584800e+04 2.392826e-07
4.585600e+04 2.068539e-07
4.586400e+04 2.440874e-07
4.587200e+04 2.389922e-07
4.588000e+04 2.072625e-07
4.588800e+04 2.494704e-07
4.589600e+04 2.515195e-07
4.590400e+04 2.778657e-07
4.591200e+04 2.564002e-07
4.592000e+04 2.159671e-07
4.592800e+04 2.261904e-07
4.593600e+04 2.562329e-07
4.594400e+04 2.256135e-07
4.595200e+04 2.607711e-07
4.596000e+04 2.469957e-07
4.596800e+04 2.628970e-07
4.597600e+04 2.331067e-07
4.598400e+04 2.577103e-07
4.599200e+04 2.449277e-07
4.600000e+04 2.620014e-07
4.600800e+04 2.296925e-07
4.601600e+04 2.624881e-07
4.602400e+04 2.236042e-07
4.603200e+04 2.282120e-07
4.604000e+04 2.251628e-07
4.604800e+04 2.422733e-07
4.605600e+04 1.747158e-07
4.606400e+04 2.407529e-07
4.607200e+04 2.168060e-07
4.608000e+04 2.136354e-07
4.608800e+04 2.402029e-07
4.609600e+04 2.219054e-07
4.610400e+04 3.173954e-07
4.611200e+04 2.456417e-07
4.612000e+04 2.824390e-07
4.612800e+04 3.069058e-07
4.613600e+04 2.414903e-07
4.614400e+04 2.760350e-07
4.615200e+04 2.092964e-07
4.616000e+04 2.710450e-07
4.616800e+04 2.446538e-07
4.617600e+04 2.411518e-07
4.618400e+04 2.443710e-07
4.619200e+04 2.706792e-07
4.620000e+04 2.673775e-07
4.620800e+04 2.673477e-07
4.621600e+04 2.482920e-07
4.622400e+04 2.548123e-07
4.623200e+04 2.554785e-07
4.624000e+04 2.689118e-07
4.624800e+04 2.332051e-07
4.625600e+04 2.515915e-07
4.626400e+04 2.688609e-07
4.627200e+04 2.324130e-07
4.628000e+04 2.209877e-07
4.628800e+04 2.270742e-07
4.629600e+04 2.637573e-07
4.630400e+04 1.902114e-07
4.631200e+04 2.528863e-07
4.632000e+04 2.154203e-07
4.632800e+04 2.002570e-07
4.633600e+04 2.345753e-07
4.634400e+04 3.031917e-07
4.635200e+04 2.207600e-07
4.636000e+04 1.956131e-07
4.636800e+04 2.197684e-07
4.637600e+04 2.385130e-07
4.638400e+04 2.610780e-07
4.639200e+04 2.069629e-07
4.640000e+04 2.333710e-07
4.640800e+04 2.195164e-07
4.641600e+04 2.137528e-07
4.642400e+04 2.501522e-07
4.643200e+04 2.318771e-07
4.644000e+04 2.656318e-07
4.644800e+04 2.738473e-07
4.645600e+04 2.810478e-07
4.646400e+04 2.414411e-07
4.647200e+04 2.642597e-07
4.648000e+04 2.163209e-07
4.648800e+04 2.128121e-07
4.649600e+04 2.432979e-07
4.650400e+04 2.570468e-07
4.651200e+04 2.854502e-07
4.652000e+04 2.637597e-07
4.652800e+04 1.907585e-07
4.653600e+04 2.549076e-07
4.654400e+04 2.335957e-07
4.655200e+04 2.484078e-07
4.656000e+04 2.247341e-07
4.656800e+04 2.318849e-07
4.657600e+04 2.514537e-07
4.658400e+04 2.187365e-07
4.659200e+04 2.136872e-07
4.660000e+04 2.609917e-07
4.660800e+04 2.398003e-07
4.661600e+04 2.266164e-07
4.662400e+04 2.275427e-07
4.663200e+04 1.703812e-07
4.664000e+04 2.267139e-07
4.664800e+04 2.477108e-07
4.665600e+04 2.154696e-07
4.666400e+04 2.397414e-07
4.667200e+04 2.149210e-07
4.668000e+04 1.911536e-07
4.668800e+04 2.390854e-07
4.669600e+04 2.604561e-07
4.670400e+04 2.244760e-07
4.671200e+04 2.239172e-07
4.672000e+04 2.500610e-07
4.672800e+04 2.587264e-07
4.673600e+04 2.623956e-07
4.674400e+04 2.153106e-07
4.675200e+04 2.922817e-07
4.676000e+04 1.953554e-07
4.676800e+04 2.148083e-07
4.677600e+04 2.219912e-07
4.678400e+04 2.296998e-07
4.679200e+04 2.402667e-07
4.680000e+04 2.593806e-07
4.680800e+04 2.706807e-07
4.681600e+04 2.600663e-07
4.682400e+04 1.880342e-07
4.683200e+04 1.834763e-07
4.684000e+04 2.257866e-07
4.684800e+04 2.647619e-07
4.685600e+04 2.359094e-07
4.686400e+04 2.828999e-07
4.687200e+04 2.114816e-07
4.688000e+04 2.167057e-07
4.688800e+04 2.867187e-07
4.689600e+04 2.414281e-07
4.690400e+04 2.234222e-07
4.691200e+04 2.623244e-07
4.692000e+04 2.244404e-07
4.692800e+04 2.167415e-07
4.693600e+04 2.241134e-07
4.694400e+04 2.366217e-07
4.695200e+04 2.487543e-07
4.696000e+04 2.070379e-07
4.696800e+04 2.788846e-07
4.697600e+04 2.148815e-07
4.698400e+04 2.536801e-07
4.699200e+04 2.455521e-07
4.700000e+04 2.116917e-07
4.700800e+04 2.502152e-07
4.701600e+04 2.066603e-07
4.702400e+04 2.031395e-07
4.703200e+04 2.618386e-07
4.704000e+04 2.509442e-07
4.704800e+04 2.184448e-07
4.705600e+04 2.090926e-07
4.706400e+04 2.258525e-07
4.707200e+04 2.520171e-07
4.708000e+04 1.971435e-07
4.708800e+04 2.457063e-07
4.709600e+04 2.433272e-07
4.710400e+04 2.476963e-07
4.711200e+04 2.138745e-07
4.712000e+04 3.073541e-07
4.712800e+04 2.142290e-07
4.713600e+04 2.940591e-07
4.714400e+04 2.310632e-07
4.715200e+04 2.507738e-07
4.716000e+04 2.250539e-07
4.716800e+04 2.474530e-07
4.717600e+04 2.460935e-07
4.718400e+04 2.109328e-07
4.719200e+04 2.611303e-07
4.720000e+04 2.153501e-07
4.720800e+04 2.436313e-07
4.721600e+04 2.407100e-07
4.722400e+04 2.111287e-07
4.723200e+04 1.909939e-07
4.724000e+04 2.431895e-07
4.724800e+04 2.225791e-07
4.725600e+04 2.512136e-07
4.726400e+04 2.273467e-07
4.727200e+04 1.998006e-07
4.728000e+04 1.626108e-07
4.728800e+04 2.089284e-07
4.729600e+04 2.416880e-07
4.730400e+04 2.227777e-07
4.731200e+04 2.261965e-07
4.732000e+04 2.145220e-07
4.732800e+04 2.650909e-07
4.733600e+04 2.862903e-07
4.734400e+04 2.330114e-07
4.735200e+04 2.247014e-07
4.736000e+04 1.890983e-07
4.736800e+04 2.706805e-07
4.737600e+04 2.431642e-07
4.738400e+04 1.622752e-07
4.739200e+04 2.704985e-07
4.740000e+04 2.163500e-07
4.740800e+04 2.286543e-07
4.741600e+04 3.041889e-07
4.742400e+04 2.689921e-07
4.743200e+04 2.546910e-07
4.744000e+04 2.379632e-07
4.744800e+04 2.426234e-07
4.745600e+04 2.431115e-07
4.746400e+04 2.455913e-07
4.747200e+04 2.119785e-07
4.748000e+04 2.293234e-07
4.748800e+04 2.441290e-07
4.749600e+04 2.104484e-07
4.750400e+04 1.615371e-07
4.751200e+04 2.250436e-07
4.752000e+04 2.817759e-07
4.752800e+04 1.959438e-07
4.753600e+04 2.200368e-07
4.754400e+04 2.317400e-07
4.755200e+04 2.023828e-07
4.756000e+04 2.306142e-07
4.756800e+04 2.037991e-07
4.757600e+04 2.121460e-07
4.758400e+04 2.088246e-07
4.759200e+04 2.099350e-07
4.760000e+04 2.379430e-07
4.760800e+04 2.166322e-07
4.761600e+04 2.072557e-07
4.762400e+04 2.301735e-07
4.763200e+04 2.029002e-07
4.764000e+04 2.000335e-07
4.764800e+04 2.205003e-07
4.765600e+04 2.528652e-07
4.766400e+04 1.953248e-07
4.767200e+04 2.278908e-07
4.768000e+04 2.424448e-07
4.768800e+04 2.019368e-07
4.769600e+04 1.811037e-07
4.770400e+04 2.571291e-07
4.771200e+04 2.233590e-07
4.772000e+04 2.099140e-07
4.772800e+04 2.415693e-07
4.773600e+04 2.233850e-07
4.774400e+04 1.657324e-07
4.775200e+04 2.282383e-07
4.776000e+04 2.467069e-07
4.776800e+04 1.765841e-07
4.777600e+04 2.412900e-07
4.778400e+04 2.623477e-07
4.779200e+04 1.914602e-07
4.780000e+04 2.452848e-07
4.780800e+04 2.533031e-07
4.781600e+04 2.550075e-07
4.782400e+04 2.689140e-07
4.783200e+04 2.123982e-07
4.784000e+04 2.046888e-07
4.784800e+04 1.720208e-07
4.785600e+04 2.386555e-07
4.786400e+04 2.384897e-07
4.787200e+04 2.358554e-07
4.788000e+04 2.309169e-07
4.788800e+04 2.261951e-07
4.789600e+04 2.511640e-07
4.790400e+04 2.379598e-07
4.791200e+04 1.936903e-07
4.792000e+04 2.117791e-07
4.792800e+04 2.132756e-07
4.793600e+04 2.157926e-07
4.794400e+04 2.472558e-07
4.795200e+04 1.991891e-07
4.796000e+04 2.226128e-07
4.796800e+04 2.107558e-07
4.797600e+04 2.429955e-07
4.798400e+04 2.025942e-07
4.799200e+04 2.757881e-07
4.800000e+04 1.755158e-07
4.800800e+04 1.790652e-07
4.801600e+04 1.754171e-07
4.802400e+04 2.201438e-07
4.803200e+04 2.279318e-07
4.804000e+04 1.962138e-07
4.804800e+04 2.492823e-07
4.805600e+04 2.056761e-07
4.806400e+04 1.861892e-07
4.807200e+04 2.087345e-07
4.808000e+04 2.249711e-07
4.808800e+04 2.146174e-07
4.809600e+04 2.357837e-07
4.810400e+04 2.220700e-07
4.811200e+04 1.870769e-07
4.812000e+04 2.464226e-07
4.812800e+04 1.987532e-07
4.813600e+04 2.702514e-07
4.814400e+04 2.093299e-07
4.815200e+04 2.025744e-07
4.816000e+04 2.121663e-07
4.816800e+04 2.276723e-07
4.817600e+04 2.156736e-07
4.818400e+04 1.836780e-07
4.819200e+04 2.573554e-07
4.820000e+04 1.841436e-07
4.820800e+04 1.881888e-07
4.821600e+04 2.102566e-07
4.822400e+04 2.068553e-07
4.823200e+04 2.491425e-07
4.824000e+04 2.279114e-07
4.824800e+04 2.161119e-07
4.825600e+04 2.109733e-07
4.826400e+04 2.227109e-07
4.827200e+04 2.607456e-07
4.828000e+04 2.167349e-07
4.828800e+04 1.836345e-07
4.829600e+04 2.014309e-07
4.830400e+04 1.627396e-07
4.831200e+04 2.154010e-07
4.832000e+04 2.369169e-07
4.832800e+04 2.279900e-07
4.833600e+04 1.983442e-07
4.834400e+04 2.275498e-07
4.835200e+04 2.126813e-07
4.836000e+04 1.885747e-07
4.836800e+04 2.091927e-07
4.837600e+04 2.237864e-07
4.838400e+04 2.346328e-07
4.839200e+04 2.211585e-07
4.840000e+04 2.170290e-07
4.840800e+04 2.271079e-07
4.841600e+04 2.234274e-07
4.842400e+04 2.079432e-07
4.843200e+04 2.145837e-07
4.844000e+04 2.358554e-07
4.844800e+04 1.881076e-07
4.845600e+04 2.025552e-07
4.846400e+04 2.129582e-07
4.847200e+04 2.184821e-07
4.848000e+04 2.241032e-07
4.848800e+04 1.806821e-07
4.849600e+04 2.701182e-07
4.850400e+04 1.722301e-07
4.851200e+04 1.806328e-07
4.852000e+04 2.262860e-07
4.852800e+04 2.285357e-07
4.853600e+04 1.837405e-07
4.854400e+04 2.432392e-07
4.855200e+04 2.246870e-07
4.856000e+04 2.294050e-07
4.856800e+04 2.158467e-07
4.857600e+04 1.696483e-07
4.858400e+04 2.142169e-07
4.859200e+04 2.193388e-07
4.860000e+04 2.002807e-07
4.860800e+04 2.466271e-07
4.861600e+04 2.005953e-07
4.862400e+04 1.695215e-07
4.863200e+04 1.926844e-07
4.864000e+04 1.690053e-07
4.864800e+04 2.323306e-07
4.865600e+04 1.972433e-07
4.866400e+04 1.942671e-07
4.867200e+04 2.179579e-07
4.868000e+04 1.593857e-07
4.868800e+04 2.220677e-07
4.869600e+04 1.875204e-07
4.870400e+04 2.167862e-07
4.871200e+04 1.995349e-07
4.872000e+04 2.457214e-07
4.872800e+04 2.195521e-07
4.873600e+04 2.004328e-07
4.874400e+04 2.206180e-07
4.875200e+04 2.337454e-07
4.876000e+04 2.016984e-07
4.876800e+04 2.636429e-07
4.877600e+04 1.976052e-07
4.878400e+04 2.146090e-07
4.879200e+04 2.046697e-07
4.880000e+04 2.077485e-07
4.880800e+04 3.046207e-07
4.881600e+04 1.622907e-07
4.882400e+04 2.005486e-07
4.883200e+04 1.864053e-07
4.884000e+04 1.983067e-07
4.884800e+04 2.072614e-07
4.885600e+04 2.106730e-07
4.886400e+04 2.098124e-07
4.887200e+04 1.976434e-07
4.888000e+04 1.870224e-07
4.888800e+04 2.260287e-07
4.889600e+04 2.042650e-07
4.890400e+04 1.932008e-07
4.891200e+04 2.010699e-07
4.892000e+04 2.453392e-07
4.892800e+04 2.519168e-07
4.893600e+04 1.724276e-07
4.894400e+04 2.012847e-07
4.895200e+04 2.132655e-07
4.896000e+04 1.969362e-07
4.896800e+04 2.191580e-07
4.897600e+04 2.440628e-07
4.898400e+04 2.132179e-07
4.899200e+04 1.902897e-07
4.900000e+04 2.325234e-07
4.900800e+04 2.055106e-07
4.901600e+04 1.992741e-07
4.902400e+04 1.992624e-07
4.903200e+04 1.920821e-07
4.904000e+04 2.283040e-07
4.904800e+04 2.082506e-07
4.905600e+04 2.401088e-07
4.906400e+04 2.247745e-07
4.907200e+04 2.330052e-07
4.908000e+04 2.119359e-07
4.908800e+04 2.184351e-07
4.909600e+04 2.186613e-07
4.910400e+04 2.394910e-07
4.911200e+04 2.550084e-07
4.912000e+04 2.243345e-07
4.912800e+04 1.941565e-07
4.913600e+04 1.903807e-07
4.914400e+04 1.964259e-07
4.915200e+04 1.770859e-07
4.916000e+04 1.811408e-07
4.916800e+04 1.823142e-07
4.917600e+04 1.816478e-07
4.918400e+04 2.866698e-07
4.919200e+04 1.880781e-07
4.920000e+04 2.326550e-07
4.920800e+04 2.070783e-07
4.921600e+04 1.960266e-07
4.922400e+04 2.106562e-07
4.923200e+04 2.625082e-07
4.924000e+04 2.255061e-07
4.924800e+04 2.357885e-07
4.925600e+04 1.942813e-07
4.926400e+04 1.910174e-07
4.927200e+04 1.921025e-07
4.928000e+04 1.780796e-07
4.928800e+04 2.275891e-07
4.929600e+04 1.869440e-07
4.930400e+04 2.057406e-07
4.931200e+04 1.852658e-07
4.932000e+04 2.034535e-07
4.932800e+04 2.171341e-07
4.933600e+04 2.383507e-07
4.934400e+04 2.347580e-07
4.935200e+04 2.190399e-07
4.936000e+04 2.148448e-07
4.936800e+04 2.101895e-07
4.937600e+04 2.491135e-07
4.938400e+04 2.262658e-07
4.939200e+04 1.946147e-07
4.940000e+04 2.459927e-07
4.940800e+04 2.085098e-07
4.941600e+04 2.363700e-07
4.942400e+04 2.252508e-07
4.943200e+04 2.041446e-07
4.944000e+04 1.959981e-07
4.944800e+04 2.085575e-07
4.945600e+04 2.006473e-07
4.946400e+04 2.196236e-07
4.947200e+04 2.320386e-07
4.948000e+04 1.709245e-07
4.948800e+04 2.077634e-07
4.949600e+04 1.932460e-07
4.950400e+04 1.694431e-07
4.951200e+04 1.918156e-07
4.952000e+04 2.164944e-07
4.952800e+04 2.206171e-07
4.953600e+04 1.677143e-07
4.954400e+04 2.061495e-07
4.955200e+04 2.409635e-07
4.956000e+04 2.186893e-07
4.956800e+04 2.318611e-07
4.957600e+04 2.086920e-07
4.958400e+04 1.717334e-07
4.959200e+04 2.203575e-07
4.960000e+04 1.922319e-07
4.960800e+04 1.982856e-07
4.961600e+04 1.710567e-07
4.962400e+04 1.955964e-07
4.963200e+04 2.354450e-07
4.964000e+04 1.866920e-07
4.964800e+04 1.967410e-07
4.965600e+04 1.831746e-07
4.966400e+04 2.234308e-07
4.967200e+04 1.988971e-07
4.968000e+04 1.890855e-07
4.968800e+04 2.073487e-07
4.969600e+04 1.999840e-07
4.970400e+04 1.981070e-07
4.971200e+04 2.045527e-07
4.972000e+04 1.782674e-07
4.972800e+04 2.317616e-07
4.973600e+04 2.399154e-07
4.974400e+04 1.975593e-07
4.975200e+04 2.109175e-07
4.976000e+04 1.724115e-07
4.976800e+04 2.088944e-07
4.977600e+04 2.049933e-07
4.978400e+04 2.109255e-07
4.979200e+04 1.994480e-07
4.980000e+04 2.240140e-07
4.980800e+04 2.081526e-07
4.981600e+04 1.805942e-07
4.982400e+04 2.096306e-07
4.983200e+04 2.447695e-07
4.984000e+04 2.181854e-07
4.984800e+04 2.085672e-07
4.985600e+04 1.554589e-07
4.986400e+04 2.148442e-07
4.987200e+04 2.235592e-07
4.988000e+04 1.824293e-07
4.988800e+04 2.008591e-07
4.989600e+04 2.169120e-07
4.990400e+04 2.133474e-07
4.991200e+04 2.061848e-07
4.992000e+04 1.779617e-07
4.992800e+04 1.486870e-07
4.993600e+04 1.762047e-07
4.994400e+04 2.147685e-07
4.995200e+04 1.995353e-07
4.996000e+04 2.480956e-07
4.996800e+04 2.363592e-07
4.997600e+04 1.932066e-07
4.998400e+04 2.009090e-07
4.999200e+04 2.102363e-07
5.000000e+04 1.949678e-07
5.000800e+04 2.033781e-07
5.001600e+04 2.371291e-07
5.002400e+04 2.099159e-07
5.003200e+04 2.029230e-07
5.004000e+04 1.658689e-07
5.004800e+04 2.425805e-07
5.005600e+04 1.893773e-07
5.006400e+04 1.845052e-07
5.007200e+04 1.984805e-07
5.008000e+04 2.072894e-07
5.008800e+04 2.302956e-07
5.009600e+04 1.712054e-07
5.010400e+04 2.050562e-07
5.011200e+04 1.947520e-07
5.012000e+04 2.338213e-07
5.012800e+04 2.098894e-07
5.013600e+04 2.000455e-07
5.014400e+04 1.741280e-07
5.015200e+04 1.759943e-07
5.016000e+04 2.233106e-07
5.016800e+04 1.784527e-07
5.017600e+04 1.675608e-07
5.018400e+04 2.126943e-07
5.019200e+04 1.913973e-07
5.020000e+04 1.878367e-07
5.020800e+04 1.975145e-07
5.021600e+04 2.241032e-07
5.022400e+04 2.050820e-07
5.023200e+04 1.794343e-07
5.024000e+04 1.678101e-07
5.024800e+04 1.812392e-07
5.025600e+04 2.093443e-07
5.026400e+04 1.782547e-07
5.027200e+04 1.974282e-07
5.028000e+04 1.727896e-07
5.028800e+04 2.043747e-07
5.029600e+04 1.973413e-07
5.030400e+04 1.974362e-07
5.031200e+04 2.006397e-07
5.032000e+04 1.965137e-07
5.032800e+04 2.226399e-07
5.033600e+04 1.788248e-07
5.034400e+04 2.120465e-07
5.035200e+04 1.952747e-07
5.036000e+04 2.240323e-07
5.036800e+04 1.803785e-07
5.037600e+04 2.265445e-07
5.038400e+04 2.185637e-07
5.039200e+04 2.296906e-07
5.040000e+04 2.375579e-07
5.040800e+04 2.063549e-07
5.041600e+04 1.949289e-07
5.042400e+04 2.072105e-07
5.043200e+04 1.717201e-07
5.044000e+04 2.009106e-07
5.044800e+04 2.104602e-07
5.045600e+04 1.858565e-07
5.046400e+04 2.148020e-07
5.047200e+04 1.537587e-07
5.048000e+04 1.856357e-07
5.048800e+04 1.794272e-07
5.049600e+04 2.092783e-07
5.050400e+04 1.874591e-07
5.051200e+04 1.976831e-07
5.052000e+04 1.600364e-07
5.052800e+04 2.008121e-07
5.053600e+04 1.916875e-07
5.054400e+04 1.937115e-07
5.055200e+04 2.131647e-07
5.056000e+04 2.391597e-07
5.056800e+04 2.138398e-07
5.057600e+04 2.368529e-07
5.058400e+04 1.889157e-07
5.059200e+04 2.302725e-07
5.060000e+04 1.677400e-07
5.060800e+04 2.187059e-07
5.061600e+04 1.740850e-07
5.062400e+04 1.884186e-07
5.063200e+04 2.282461e-07
5.064000e+04 2.349333e-07
5.064800e+04 2.091905e-07
5.065600e+04 2.086188e-07
5.066400e+04 1.877626e-07
5.067200e+04 2.251553e-07
5.068000e+04 2.007270e-07
5.068800e+04 2.026872e-07
5.069600e+04 2.059938e-07
5.070400e+04 1.916910e-07
5.071200e+04 1.949279e-07
5.072000e+04 1.641047e-07
5.072800e+04 2.446235e-07
5.073600e+04 1.935029e-07
5.074400e+04 1.854350e-07
5.075200e+04 1.971196e-07
5.076000e+04 1.846784e-07
5.076800e+04 2.006147e-07
5.077600e+04 1.848152e-07
5.078400e+04 2.162865e-07
5.079200e+04 1.745457e-07
5.080000e+04 2.222467e-07
5.080800e+04 1.850405e-07
5.081600e+04 2.045228e-07
5.082400e+04 2.287121e-07
5.083200e+04 1.936994e-07
5.084000e+04 1.836044e-07
5.084800e+04 2.159278e-07
5.085600e+04 1.784699e-07
5.086400e+04 1.599070e-07
5.087200e+04 1.777190e-07
5.088000e+04 1.982449e-07
5.088800e+04 2.001015e-07
5.089600e+04 2.219033e-07
5.090400e+04 2.165777e-07
5.091200e+04 1.849172e-07
5.092000e+04 1.921273e-07
5.092800e+04 1.702003e-07
5.093600e+04 2.076097e-07
5.094400e+04 1.654979e-07
5.095200e+04 2.452005e-07
5.096000e+04 2.143215e-07
5.096800e+04 2.176673e-07
5.097600e+04 2.096780e-07
5.098400e+04 1.850936e-07
5.099200e+04 2.103190e-07
5.100000e+04 1.943538e-07
5.100800e+04 2.026904e-07
5.101600e+04 2.064033e-07
5.102400e+04 1.903550e-07
5.103200e+04 1.772031e-07
5.104000e+04 1.642195e-07
5.104800e+04 1.691657e-07
5.105600e+04 1.890468e-07
5.106400e+04 2.046575e-07
5.107200e+04 2.112319e-07
5.108000e+04 1.944488e-07
5.108800e+04 2.448400e-07
5.109600e+04 1.468181e-07
5.110400e+04 1.955580e-07
5.111200e+04 2.270735e-07
5.112000e+04 2.426616e-07
5.112800e+04 2.116481e-07
5.113600e+04 2.093773e-07
5.114400e+04 1.967423e-07
5.115200e+04 2.127140e-07
5.116000e+04 1.999022e-07
5.116800e+04 1.725002e-07
5.117600e+04 1.694922e-07
5.118400e+04 1.804284e-07
5.119200e+04 2.034356e-07
5.120000e+04 1.867300e-07
5.120800e+04 2.086588e-07
5.121600e+04 1.963951e-07
5.122400e+04 1.917659e-07
5.123200e+04 2.190290e-07
5.124000e+04 1.646118e-07
5.124800e+04 1.864207e-07
5.125600e+04 1.638414e-07
5.126400e+04 1.848067e-07
5.127200e+04 1.710870e-07
5.128000e+04 1.755871e-07
5.128800e+04 1.766819e-07
5.129600e+04 2.083367e-07
5.130400e+04 1.995517e-07
5.131200e+04 1.914015e-07
5.132000e+04 2.069993e-07
5.132800e+04 2.110699e-07
5.133600e+04 1.782618e-07
5.134400e+04 2.461490e-07
5.135200e+04 1.902433e-07
5.136000e+04 2.099451e-07
5.136800e+04 2.137775e-07
5.137600e+04 1.610784e-07
5.138400e+04 2.146116e-07
5.139200e+04 1.911621e-07
5.140000e+04 2.140813e-07
5.140800e+04 2.189492e-07
5.141600e+04 2.345903e-07
5.142400e+04 1.529907e-07
5.143200e+04 2.253238e-07
5.144000e+04 1.974072e-07
5.144800e+04 2.281939e-07
5.145600e+04 2.182436e-07
5.146400e+04 1.793313e-07
5.147200e+04 2.028812e-07
5.148000e+04 1.807576e-07
5.148800e+04 2.054601e-07
5.149600e+04 2.055690e-07
5.150400e+04 1.914265e-07
5.151200e+04 2.041321e-07
5.152000e+04 1.955358e-07
5.152800e+04 1.852144e-07
5.153600e+04 1.811699e-07
5.154400e+04 1.757608e-07
5.155200e+04 2.041863e-07
5.156000e+04 2.109088e-07
5.156800e+04 2.003619e-07
5.157600e+04 1.696741e-07
5.158400e+04 1.798871e-07
5.159200e+04 2.409070e-07
5.160000e+04 1.949666e-07
5.160800e+04 1.905736e-07
5.161600e+04 1.643024e-07
5.162400e+04 2.335328e-07
5.163200e+04 1.879776e-07
5.164000e+04 2.345770e-07
5.164800e+04 2.061079e-07
5.165600e+04 2.074723e-07
5.166400e+04 1.986849e-07
5.167200e+04 1.725339e-07
5.168000e+04 2.114373e-07
5.168800e+04 2.226674e-07
5.169600e+04 1.863883e-07
5.170400e+04 1.991762e-07
5.171200e+04 1.975235e-07
5.172000e+04 2.119836e-07
5.172800e+04 1.996877e-07
5.173600e+04 1.792436e-07
5.174400e+04 2.251830e-07
5.175200e+04 2.086914e-07
5.176000e+04 1.570502e-07
5.176800e+04 2.063526e-07
5.177600e+04 2.064081e-07
5.178400e+04 2.213327e-07
5.179200e+04 2.092984e-07
5.180000e+04 1.814622e-07
5.180800e+04 1.751312e-07
5.181600e+04 2.220219e-07
5.182400e+04 1.951331e-07
5.183200e+04 2.040571e-07
5.184000e+04 1.912221e-07
5.184800e+04 1.493965e-07
5.185600e+04 2.143457e-07
5.186400e+04 2.014493e-07
5.187200e+04 2.148660e-07
5.188000e+04 1.916705e-07
5.188800e+04 1.893460e-07
5.189600e+04 1.706431e-07
5.190400e+04 1.697352e-07
5.191200e+04 1.596323e-07
5.192000e+04 1.929920e-07
5.192800e+04 2.249615e-07
5.193600e+04 2.128216e-07
5.194400e+04 2.150347e-07
5.195200e+04 2.004359e-07
5.196000e+04 1.690807e-07
5.196800e+04 2.113696e-07
5.197600e+04 2.454121e-07
5.198400e+04 1.691880e-07
5.199200e+04 1.690342e-07
5.200000e+04 2.544361e-07
5.200800e+04 2.360534e-07
5.201600e+04 1.631297e-07
5.202400e+04 1.806015e-07
5.203200e+04 1.910968e-07
5.204000e+04 2.008538e-07
5.204800e+04 1.856411e-07
5.205600e+04 1.674230e-07
5.206400e+04 1.725206e-07
5.207200e+04 1.704252e-07
5.208000e+04 1.614695e-07
5.208800e+04 2.079320e-07
5.209600e+04 2.069640e-07
5.210400e+04 1.510742e-07
5.211200e+04 1.983194e-07
5.212000e+04 1.880745e-07
5.212800e+04 2.288106e-07
5.213600e+04 1.628760e-07
5.214400e+04 1.971980e-07
5.215200e+04 1.917038e-07
5.216000e+04 1.819155e-07
5.216800e+04 2.125067e-07
5.217600e+04 2.016390e-07
5.218400e+04 1.584107e-07
5.219200e+04 1.876116e-07
5.220000e+04 1.761497e-07
5.220800e+04 1.755081e-07
5.221600e+04 2.133224e-07
5.222400e+04 2.452857e-07
5.223200e+04 1.730244e-07
5.224000e+04 1.979743e-07
5.224800e+04 1.685132e-07
5.225600e+04 1.692699e-07
5.226400e+04 1.423698e-07
5.227200e+04 1.618412e-07
5.228000e+04 2.123739e-07
5.228800e+04 1.751603e-07
5.229600e+04 1.763386e-07
5.230400e+04 2.187905e-07
5.231200e+04 1.583033e-07
5.232000e+04 1.388927e-07
5.232800e+04 1.930082e-07
5.233600e+04 1.815946e-07
5.234400e+04 1.709511e-07
5.235200e+04 1.774715e-07
5.236000e+04 2.046111e-07
5.236800e+04 1.925920e-07
5.237600e+04 1.578438e-07
5.238400e+04 1.705544e-07
5.239200e+04 1.581501e-07
5.240000e+04 2.074234e-07
5.240800e+04 1.700675e-07
5.241600e+04 2.097743e-07
5.242400e+04 1.983751e-07
5.243200e+04 1.795052e-07
5.244000e+04 1.690384e-07
5.244800e+04 1.933904e-07
5.245600e+04 2.014153e-07
5.246400e+04 1.223080e-07
5.247200e+04 1.799509e-07
5.248000e+04 1.529002e-07
5.248800e+04 1.681371e-07
5.249600e+04 1.985272e-07
5.250400e+04 1.834312e-07
5.251200e+04 2.178063e-07
5.252000e+04 1.843275e-07
5.252800e+04 1.891916e-07
5.253600e+04 1.408131e-07
5.254400e+04 1.694162e-07
5.255200e+04 1.781077e-07
5.256000e+04 1.993424e-07
5.256800e+04 1.909835e-07
5.257600e+04 1.939711e-07
5.258400e+04 2.186994e-07
5.259200e+04 1.783525e-07
5.260000e+04 2.169499e-07
5.260800e+04 1.736146e-07
5.261600e+04 2.097568e-07
5.262400e+04 1.842997e-07
5.263200e+04 1.763629e-07
5.264000e+04 1.968865e-07
5.264800e+04 2.237503e-07
5.265600e+04 1.735796e-07
5.266400e+04 1.772325e-07
5.267200e+04 1.473170e-07
5.268000e+04 1.454246e-07
5.268800e+04 1.934233e-07
5.269600e+04 1.730190e-07
5.270400e+04 1.463316e-07
5.271200e+04 2.284261e-07
5.272000e+04 1.927918e-07
5.272800e+04 2.121769e-07
5.273600e+04 1.631676e-07
5.274400e+04 2.234482e-07
5.275200e+04 2.275444e-07
5.276000e+04 1.920756e-07
5.276800e+04 2.177881e-07
5.277600e+04 2.083130e-07
5.278400e+04 1.471851e-07
5.279200e+04 1.519227e-07
5.280000e+04 1.944237e-07
5.280800e+04 2.090970e-07
5.281600e+04 1.915146e-07
5.282400e+04 2.409743e-07
5.283200e+04 1.945581e-07
5.284000e+04 2.039881e-07
5.284800e+04 1.936075e-07
5.285600e+04 1.773207e-07
5.286400e+04 1.783354e-07
5.287200e+04 1.486306e-07
5.288000e+04 1.515445e-07
5.288800e+04 1.538091e-07
5.289600e+04 1.753406e-07
5.290400e+04 1.819104e-07
5.291200e+04 1.411372e-07
5.292000e+04 1.693688e-07
5.292800e+04 2.135531e-07
5.293600e+04 1.918182e-07
5.294400e+04 2.188714e-07
5.295200e+04 1.672357e-07
5.296000e+04 1.827628e-07
5.296800e+04 1.704225e-07
5.297600e+04 2.105732e-07
5.298400e+04 2.055568e-07
5.299200e+04 1.817988e-07
5.300000e+04 1.927353e-07
5.300800e+04 1.525932e-07
5.301600e+04 1.710120e-07
5.302400e+04 1.753598e-07
5.303200e+04 1.764587e-07
5.304000e+04 2.188367e-07
5.304800e+04 1.571417e-07
5.305600e+04 2.002632e-07
5.306400e+04 1.798999e-07
5.307200e+04 2.035924e-07
5.308000e+04 2.199338e-07
5.308800e+04 1.935411e-07
5.309600e+04 1.606890e-07
5.310400e+04 1.728196e-07
5.311200e+04 2.075956e-07
5.312000e+04 1.805513e-07
5.312800e+04 1.607334e-07
5.313600e+04 1.815113e-07
5.314400e+04 1.525570e-07
5.315200e+04 1.821725e-07
5.316000e+04 2.001108e-07
5.316800e+04 1.830382e-07
5.317600e+04 1.896420e-07
5.318400e+04 1.679109e-07
5.319200e+04 1.694532e-07
5.320000e+04 1.752046e-07
5.320800e+04 1.878924e-07
5.321600e+04 1.780973e-07
5.322400e+04 1.642781e-07
5.323200e+04 1.796756e-07
5.324000e+04 1.240677e-07
5.324800e+04 1.550716e-07
5.325600e+04 1.640252e-07
5.326400e+04 1.791433e-07
5.327200e+04 1.798148e-07
5.328000e+04 2.046082e-07
5.328800e+04 1.952166e-07
5.329600e+04 1.833444e-07
5.330400e+04 1.715649e-07
5.331200e+04 1.443407e-07
5.332000e+04 1.734253e-07
5.332800e+04 1.617261e-07
5.333600e+04 1.819555e-07
5.334400e+04 2.195322e-07
5.335200e+04 1.807881e-07
5.336000e+04 1.944568e-07
5.336800e+04 1.698246e-07
5.337600e+04 1.748998e-07
5.338400e+04 1.839336e-07
5.339200e+04 1.459497e-07
5.340000e+04 1.875636e-07
5.340800e+04 1.928426e-07
5.341600e+04 1.969376e-07
5.342400e+04 2.143021e-07
5.343200e+04 2.014900e-07
5.344000e+04 2.005168e-07
5.344800e+04 1.591634e-07
5.345600e+04 1.579932e-07
5.346400e+04 1.841287e-07
5.347200e+04 1.401444e-07
5.348000e+04 1.845087e-07
5.348800e+04 1.687355e-07
5.349600e+04 1.691676e-07
5.350400e+04 1.795085e-07
5.351200e+04 1.843953e-07
5.352000e+04 1.487571e-07
5.352800e+04 1.879285e-07
5.353600e+04 2.036865e-07
5.354400e+04 1.869756e-07
5.355200e+04 1.955795e-07
5.356000e+04 1.631744e-07
5.356800e+04 1.952481e-07
5.357600e+04 2.175843e-07
5.358400e+04 1.607382e-07
5.359200e+04 1.935201e-07
5.360000e+04 1.650781e-07
5.360800e+04 1.517135e-07
5.361600e+04 1.663426e-07
5.362400e+04 2.178453e-07
5.363200e+04 1.152054e-07
5.364000e+04 1.597487e-07
5.364800e+04 2.000559e-07
5.365600e+04 1.855962e-07
5.366400e+04 2.176196e-07
5.367200e+04 1.583721e-07
5.368000e+04 1.541305e-07
5.368800e+04 1.663176e-07
5.369600e+04 1.426510e-07
5.370400e+04 2.106748e-07
5.371200e+04 1.838898e-07
5.372000e+04 1.475243e-07
5.372800e+04 2.214121e-07
5.373600e+04 1.996703e-07
5.374400e+04 1.475672e-07
5.375200e+04 1.647265e-07
5.376000e+04 1.727811e-07
5.376800e+04 1.530493e-07
5.377600e+04 1.984818e-07
5.378400e+04 1.542391e-07
5.379200e+04 1.582080e-07
5.380000e+04 1.865592e-07
5.380800e+04 1.543888e-07
5.381600e+04 1.746017e-07
5.382400e+04 1.678890e-07
5.383200e+04 1.674485e-07
5.384000e+04 1.678577e-07
5.384800e+04 1.460403e-07
5.385600e+04 1.791689e-07
5.386400e+04 1.706299e-07
5.387200e+04 2.027854e-07
5.388000e+04 1.348868e-07
5.388800e+04 1.650745e-07
5.389600e+04 1.655107e-07
5.390400e+04 1.638718e-07
5.391200e+04 1.645042e-07
5.392000e+04 2.083669e-07
5.392800e+04 2.205989e-07
5.393600e+04 1.447107e-07
5.394400e+04 2.205719e-07
5.395200e+04 2.064678e-07
5.396000e+04 1.543053e-07
5.396800e+04 1.467745e-07
5.397600e+04 1.734276e-07
5.398400e+04 1.635462e-07
5.399200e+04 1.421470e-07
5.400000e+04 1.455755e-07
5.400800e+04 1.345785e-07
5.401600e+04 1.554877e-07
5.402400e+04 1.474288e-07
5.403200e+04 1.529841e-07
5.404000e+04 1.839488e-07
5.404800e+04 2.121855e-07
5.405600e+04 1.728048e-07
5.406400e+04 1.767176e-07
5.407200e+04 1.764649e-07
5.408000e+04 1.724185e-07
5.408800e+04 1.915296e-07
5.409600e+04 1.729398e-07
5.410400e+04 1.821386e-07
5.411200e+04 1.499443e-07
5.412000e+04 1.756368e-07
5.412800e+04 1.584209e-07
5.413600e+04 1.930951e-07
5.414400e+04 1.985459e-07
5.415200e+04 1.666629e-07
5.416000e+04 2.081174e-07
5.416800e+04 1.772106e-07
5.417600e+04 1.857542e-07
5.418400e+04 1.666440e-07
5.419200e+04 1.624786e-07
5.420000e+04 1.483890e-07
5.420800e+04 1.941180e-07
5.421600e+04 1.854865e-07
5.422400e+04 1.739544e-07
5.423200e+04 1.725022e-07
5.424000e+04 1.793275e-07
5.424800e+04 1.630432e-07
5.425600e+04 1.960148e-07
5.426400e+04 1.768015e-07
5.427200e+04 1.533227e-07
5.428000e+04 1.438500e-07
5.428800e+04 1.802337e-07
5.429600e+04 1.674153e-07
5.430400e+04 1.990348e-07
5.431200e+04 2.051757e-07
5.432000e+04 1.311844e-07
5.432800e+04 1.485023e-07
5.433600e+04 1.833646e-07
5.434400e+04 1.536021e-07
5.435200e+04 1.758728e-07
5.436000e+04 1.643168e-07
5.436800e+04 2.044959e-07
5.437600e+04 1.536880e-07
5.438400e+04 1.689468e-07
5.439200e+04 1.457324e-07
5.440000e+04 1.749219e-07
5.440800e+04 1.485228e-07
5.441600e+04 1.535525e-07
5.442400e+04 1.684212e-07
5.443200e+04 1.954380e-07
5.444000e+04 1.709053e-07
5.444800e+04 1.873071e-07
5.445600e+04 1.768516e-07
5.446400e+04 1.416201e-07
5.447200e+04 1.506738e-07
5.448000e+04 1.822484e-07
5.448800e+04 1.667609e-07
5.449600e+04 1.745690e-07
5.450400e+04 2.168027e-07
5.451200e+04 1.923930e-07
5.452000e+04 2.074631e-07
5.452800e+04 1.885400e-07
5.453600e+04 1.457429e-07
5.454400e+04 1.635336e-07
5.455200e+04 1.851135e-07
5.456000e+04 1.534003e-07
5.456800e+04 1.748796e-07
5.457600e+04 2.077247e-07
5.458400e+04 1.556094e-07
5.459200e+04 2.188473e-07
5.460000e+04 1.702169e-07
5.460800e+04 1.854558e-07
5.461600e+04 1.992974e-07
5.462400e+04 1.443448e-07
5.463200e+04 1.792015e-07
5.464000e+04 1.803959e-07
5.464800e+04 1.733415e-07
5.465600e+04 1.512138e-07
5.466400e+04 1.258141e-07
5.467200e+04 1.697718e-07
5.468000e+04 1.775578e-07
5.468800e+04 1.577314e-07
5.469600e+04 1.745393e-07
5.470400e+04 1.530457e-07
5.471200e+04 1.606949e-07
5.472000e+04 1.789205e-07
5.472800e+04 1.390922e-07
5.473600e+04 1.388054e-07
5.474400e+04 1.743677e-07
5.475200e+04 2.096239e-07
5.476000e+04 1.401534e-07
5.476800e+04 2.048298e-07
5.477600e+04 1.566620e-07
5.478400e+04 1.842544e-07
5.479200e+04 1.787030e-07
5.480000e+04 1.638745e-07
5.480800e+04 1.668321e-07
5.481600e+04 1.637168e-07
5.482400e+04 1.659794e-07
5.483200e+04 1.886684e-07
5.484000e+04 1.695034e-07
5.484800e+04 1.723432e-07
5.485600e+04 1.641622e-07
5.486400e+04 1.188060e-07
5.487200e+04 1.809969e-07
5.488000e+04 1.656347e-07
5.488800e+04 1.753210e-07
5.489600e+04 1.793793e-07
5.490400e+04 1.990788e-07
5.491200e+04 1.926118e-07
5.492000e+04 1.473203e-07
5.492800e+04 1.732996e-07
5.493600e+04 1.533576e-07
5.494400e+04 1.605331e-07
5.495200e+04 1.473014e-07
5.496000e+04 1.714841e-07
5.496800e+04 1.305908e-07
5.497600e+04 1.422676e-07
5.498400e+04 1.578548e-07
5.499200e+04 1.520271e-07
5.500000e+04 1.359544e-07
5.500800e+04 1.516910e-07
5.501600e+04 1.697951e-07
5.502400e+04 2.149648e-07
5.503200e+04 1.825742e-07
5.504000e+04 1.795483e-07
5.504800e+04 1.813348e-07
5.505600e+04 1.632057e-07
5.506400e+04 1.756423e-07
5.507200e+04 1.329011e-07
5.508000e+04 1.330500e-07
5.508800e+04 2.034293e-07
5.509600e+04 1.873511e-07
5.510400e+04 1.459906e-07
5.511200e+04 1.502470e-07
5.512000e+04 2.093576e-07
5.512800e+04 1.341276e-07
5.513600e+04 1.539950e-07
5.514400e+04 1.411313e-07
5.515200e+04 1.404988e-07
5.516000e+04 1.719781e-07
5.516800e+04 1.687876e-07
5.517600e+04 1.449405e-07
5.518400e+04 1.634373e-07
5.519200e+04 1.268347e-07
5.520000e+04 1.501255e-07
5.520800e+04 1.756757e-07
5.521600e+04 1.711995e-07
5.522400e+04 1.301041e-07
5.523200e+04 1.298935e-07
5.524000e+04 1.468683e-07
5.524800e+04 1.805662e-07
5.525600e+04 1.722886e-07
5.526400e+04 1.801415e-07
5.527200e+04 1.624769e-07
5.528000e+04 1.435843e-07
5.528800e+04 1.812639e-07
5.529600e+04 1.296928e-07
5.530400e+04 1.990265e-07
5.531200e+04 1.541462e-07
5.532000e+04 1.669252e-07
5.532800e+04 1.614368e-07
5.533600e+04 1.588738e-07
5.534400e+04 1.726959e-07
5.535200e+04 1.879577e-07
5.536000e+04 1.422244e-07
5.536800e+04 2.005903e-07
5.537600e+04 1.861866e-07
5.538400e+04 1.745904e-07
5.539200e+04 1.567984e-07
5.540000e+04 1.540923e-07
5.540800e+04 1.677211e-07
5.541600e+04 1.514885e-07
5.542400e+04 1.441127e-07
5.543200e+04 1.717764e-07
5.544000e+04 1.476031e-07
5.544800e+04 1.727053e-07
5.545600e+04 1.662810e-07
5.546400e+04 1.483192e-07
5.547200e+04 1.661990e-07
5.548000e+04 1.914311e-07
5.548800e+04 1.766079e-07
5.549600e+04 1.600984e-07
5.550400e+04 1.620345e-07
5.551200e+04 1.875576e-07
5.552000e+04 1.625030e-07
5.552800e+04 1.658950e-07
5.553600e+04 1.590432e-07
5.554400e+04 1.838999e-07
5.555200e+04 1.720711e-07
5.556000e+04 1.694568e-07
5.556800e+04 1.812014e-07
5.557600e+04 1.762443e-07
5.558400e+04 1.613084e-07
5.559200e+04 1.723874e-07
5.560000e+04 1.921063e-07
5.560800e+04 1.790089e-07
5.561600e+04 1.521143e-07
5.562400e+04 1.808302e-07
5.563200e+04 1.792826e-07
5.564000e+04 1.764254e-07
5.564800e+04 1.388912e-07
5.565600e+04 1.731873e-07
5.566400e+04 1.570033e-07
5.567200e+04 1.680812e-07
5.568000e+04 1.553732e-07
5.568800e+04 2.034236e-07
5.569600e+04 1.563568e-07
5.570400e+04 2.007495e-07
5.571200e+04 1.607046e-07
5.572000e+04 1.585795e-07
5.572800e+04 1.697502e-07
5.573600e+04 1.451079e-07
5.574400e+04 1.579660e-07
5.575200e+04 1.526762e-07
5.576000e+04 1.929804e-07
5.576800e+04 1.627769e-07
5.577600e+04 1.681879e-07
5.578400e+04 1.812747e-07
5.579200e+04 1.369547e-07
5.580000e+04 1.766913e-07
5.580800e+04 1.666483e-07
5.581600e+04 1.784503e-07
5.582400e+04 1.838067e-07
5.583200e+04 1.720710e-07
5.584000e+04 1.925245e-07
5.584800e+04 1.585166e-07
5.585600e+04 1.613613e-07
5.586400e+04 1.767838e-07
5.587200e+04 1.793830e-07
5.588000e+04 1.440830e-07
5.588800e+04 1.613625e-07
5.589600e+04 1.343877e-07
5.590400e+04 1.838032e-07
5.591200e+04 1.699903e-07
5.592000e+04 1.370678e-07
5.592800e+04 1.384129e-07
5.593600e+04 1.871320e-07
5.594400e+04 1.458378e-07
5.595200e+04 1.499893e-07
5.596000e+04 1.499238e-07
5.596800e+04 1.605368e-07
5.597600e+04 1.710634e-07
5.598400e+04 1.131340e-07
5.599200e+04 1.625737e-07
5.600000e+04 1.482686e-07
5.600800e+04 1.576595e-07
5.601600e+04 2.022940e-07
5.602400e+04 1.408651e-07
5.603200e+04 1.906926e-07
5.604000e+04 1.742840e-07
5.604800e+04 1.848988e-07
5.605600e+04 1.353307e-07
5.606400e+04 1.843567e-07
5.607200e+04 1.539866e-07
5.608000e+04 1.754362e-07
5.608800e+04 1.424334e-07
5.609600e+04 1.493790e-07
5.610400e+04 1.801445e-07
5.611200e+04 1.766483e-07
5.612000e+04 1.358605e-07
5.612800e+04 1.602077e-07
5.613600e+04 1.569210e-07
5.614400e+04 1.398519e-07
5.615200e+04 1.572489e-07
5.616000e+04 1.515152e-07
5.616800e+04 1.303100e-07
5.617600e+04 1.771920e-07
5.618400e+04 1.431830e-07
5.619200e+04 1.771056e-07
5.620000e+04 1.569999e-07
5.620800e+04 1.672282e-07
5.621600e+04 1.593571e-07
5.622400e+04 1.731635e-07
5.623200e+04 1.870959e-07
5.624000e+04 1.573274e-07
5.624800e+04 1.377246e-07
5.625600e+04 1.512935e-07
5.626400e+04 1.903288e-07
5.627200e+04 1.264895e-07
5.628000e+04 1.564143e-07
5.628800e+04 1.467390e-07
5.629600e+04 1.849700e-07
5.630400e+04 1.650920e-07
5.631200e+04 1.830548e-07
5.632000e+04 1.738043e-07
5.632800e+04 1.732045e-07
5.633600e+04 1.660385e-07
5.634400e+04 1.408997e-07
5.635200e+04 1.428627e-07
5.636000e+04 1.990409e-07
5.636800e+04 1.901546e-07
5.637600e+04 1.665957e-07
5.638400e+04 1.243877e-07
5.639200e+04 1.446300e-07
5.640000e+04 1.513857e-07
5.640800e+04 1.746864e-07
5.641600e+04 1.615412e-07
5.642400e+04 1.714715e-07
5.643200e+04 2.070034e-07
5.644000e+04 1.905132e-07
5.644800e+04 1.649900e-07
5.645600e+04 1.436141e-07
5.646400e+04 1.534159e-07
5.647200e+04 1.742239e-07
5.648000e+04 1.740468e-07
5.648800e+04 1.481736e-07
5.649600e+04 1.676705e-07
5.650400e+04 1.607808e-07
5.651200e+04 1.511602e-07
5.652000e+04 1.599836e-07
5.652800e+04 1.634201e-07
5.653600e+04 1.309865e-07
5.654400e+04 1.782339e-07
5.655200e+04 1.800486e-07
5.656000e+04 1.848945e-07
5.656800e+04 1.966107e-07
5.657600e+04 1.863870e-07
5.658400e+04 1.442833e-07
5.659200e+04 1.580132e-07
5.660000e+04 1.730746e-07
5.660800e+04 1.488116e-07
5.661600e+04 1.879860e-07
5.662400e+04 2.046315e-07
5.663200e+04 1.355700e-07
5.664000e+04 1.503782e-07
5.664800e+04 1.603790e-07
5.665600e+04 1.486478e-07
5.666400e+04 1.638812e-07
5.667200e+04 1.578249e-07
5.668000e+04 1.646741e-07
5.668800e+04 1.718822e-07
5.669600e+04 1.415715e-07
5.670400e+04 1.577499e-07
5.671200e+04 1.715800e-07
5.672000e+04 1.813201e-07
5.672800e+04 1.500228e-07
5.673600e+04 1.758804e-07
5.674400e+04 1.553190e-07
5.675200e+04 1.626600e-07
5.676000e+04 1.617622e-07
5.676800e+04 1.584658e-07
5.677600e+04 1.796044e-07
5.678400e+04 1.466945e-07
5.679200e+04 1.525968e-07
5.680000e+04 1.338589e-07
5.680800e+04 1.280019e-07
5.681600e+04 1.561345e-07
5.682400e+04 1.495752e-07
5.683200e+04 1.582810e-07
5.684000e+04 1.632784e-07
5.684800e+04 1.738347e-07
5.685600e+04 1.696270e-07
5.686400e+04 1.581433e-07
5.687200e+04 1.538586e-07
5.688000e+04 1.552032e-07
5.688800e+04 1.555918e-07
5.689600e+04 2.031541e-07
5.690400e+04 1.900731e-07
5.691200e+04 1.464026e-07
5.692000e+04 1.362007e-07
5.692800e+04 1.718102e-07
5.693600e+04 1.536484e-07
5.694400e+04 1.794551e-07
5.695200e+04 1.520004e-07
5.696000e+04 1.630418e-07
5.696800e+04 1.649755e-07
5.697600e+04 1.744360e-07
5.698400e+04 1.574018e-07
5.699200e+04 1.756779e-07
5.700000e+04 1.509935e-07
5.700800e+04 1.415197e-07
5.701600e+04 1.515917e-07
5.702400e+04 1.824384e-07
5.703200e+04 1.271897e-07
5.704000e+04 1.568539e-07
5.704800e+04 1.363133e-07
5.705600e+04 1.837076e-07
5.706400e+04 1.816192e-07
5.707200e+04 1.887271e-07
5.708000e+04 1.425473e-07
5.708800e+04 1.585019e-07
5.709600e+04 1.386993e-07
5.710400e+04 1.701457e-07
5.711200e+04 1.386662e-07
5.712000e+04 1.649975e-07
5.712800e+04 1.630316e-07
5.713600e+04 1.472989e-07
5.714400e+04 1.960967e-07
5.715200e+04 1.161945e-07
5.716000e+04 1.680969e-07
5.716800e+04 1.396335e-07
5.717600e+04 1.652179e-07
5.718400e+04 1.563616e-07
5.719200e+04 1.303649e-07
5.720000e+04 1.607616e-07
5.720800e+04 1.694360e-07
5.721600e+04 1.234579e-07
5.722400e+04 1.693469e-07
5.723200e+04 1.628525e-07
5.724000e+04 1.423314e-07
5.724800e+04 1.245651e-07
5.725600e+04 1.439433e-07
5.726400e+04 1.570990e-07
5.727200e+04 1.512530e-07
5.728000e+04 1.480525e-07
5.728800e+04 1.280614e-07
5.729600e+04 1.428588e-07
5.730400e+04 1.600313e-07
5.731200e+04 1.739135e-07
5.732000e+04 1.488773e-07
5.732800e+04 1.582863e-07
5.733600e+04 1.541644e-07
5.734400e+04 1.387904e-07
5.735200e+04 1.688841e-07
5.736000e+04 1.225722e-07
5.736800e+04 1.413423e-07
5.737600e+04 1.720611e-07
5.738400e+04 1.577705e-07
5.739200e+04 1.620562e-07
5.740000e+04 1.845130e-07
5.740800e+04 1.574797e-07
5.741600e+04 1.697345e-07
5.742400e+04 1.658613e-07
5.743200e+04 1.360713e-07
5.744000e+04 1.871514e-07
5.744800e+04 1.399869e-07
5.745600e+04 1.206564e-07
5.746400e+04 1.590467e-07
5.747200e+04 1.414698e-07
5.748000e+04 1.377367e-07
5.748800e+04 1.360643e-07
5.749600e+04 2.111007e-07
5.750400e+04 1.332323e-07
5.751200e+04 1.195129e-07
5.752000e+04 1.259954e-07
5.752800e+04 1.585726e-07
5.753600e+04 1.437859e-07
5.754400e+04 1.313159e-07
5.755200e+04 1.264557e-07
5.756000e+04 1.936707e-07
5.756800e+04 1.738469e-07
5.757600e+04 1.605179e-07
5.758400e+04 1.620152e-07
5.759200e+04 1.547647e-07
5.760000e+04 1.281062e-07
5.760800e+04 1.327274e-07
5.761600e+04 1.721748e-07
5.762400e+04 1.281317e-07
5.763200e+04 1.555793e-07
5.764000e+04 1.402762e-07
5.764800e+04 1.478877e-07
5.765600e+04 1.440171e-07
5.766400e+04 1.435681e-07
5.767200e+04 1.590857e-07
5.768000e+04 1.683376e-07
5.768800e+04 1.788338e-07
5.769600e+04 1.482163e-07
5.770400e+04 1.310960e-07
5.771200e+04 1.394685e-07
5.772000e+04 1.452851e-07
5.772800e+04 1.795265e-07
5.773600e+04 1.433394e-07
5.774400e+04 1.714715e-07
5.775200e+04 1.470198e-07
5.776000e+04 1.641125e-07
5.776800e+04 1.599129e-07
5.777600e+04 1.529825e-07
5.778400e+04 1.254088e-07
5.779200e+04 1.563691e-07
5.780000e+04 1.215365e-07
5.780800e+04 1.578708e-07
5.781600e+04 1.402477e-07
5.782400e+04 1.473379e-07
5.783200e+04 1.297479e-07
5.784000e+04 1.289829e-07
5.784800e+04 1.509508e-07
5.785600e+04 1.506087e-07
5.786400e+04 1.719669e-07
5.787200e+04 1.561306e-07
5.788000e+04 1.440692e-07
5.788800e+04 1.723834e-07
5.789600e+04 1.559313e-07
5.790400e+04 1.554494e-07
5.791200e+04 1.559618e-07
5.792000e+04 1.437947e-07
5.792800e+04 1.606428e-07
5.793600e+04 1.414372e-07
5.794400e+04 1.333862e-07
5.795200e+04 1.365953e-07
5.796000e+04 1.326156e-07
5.796800e+04 1.619105e-07
5.797600e+04 1.382979e-07
5.798400e+04 1.459213e-07
5.799200e+04 1.616036e-07
5.800000e+04 1.325088e-07
5.800800e+04 1.219005e-07
5.801600e+04 1.593726e-07
5.802400e+04 1.512389e-07
5.803200e+04 1.464972e-07
5.804000e+04 1.426626e-07
5.804800e+04 1.127016e-07
5.805600e+04 1.408113e-07
5.806400e+04 1.399120e-07
5.807200e+04 1.193529e-07
5.808000e+04 1.384201e-07
5.808800e+04 1.597365e-07
5.809600e+04 1.564876e-07
5.810400e+04 1.451407e-07
5.811200e+04 1.431892e-07
5.812000e+04 1.501165e-07
5.812800e+04 1.317326e-07
5.813600e+04 1.414673e-07
5.814400e+04 1.542697e-07
5.815200e+04 1.735088e-07
5.816000e+04 1.406617e-07
5.816800e+04 1.644488e-07
5.817600e+04 1.687810e-07
5.818400e+04 1.731465e-07
5.819200e+04 1.684539e-07
5.820000e+04 1.629085e-07
5.820800e+04 1.514844e-07
5.821600e+04 1.705314e-07
5.822400e+04 1.635546e-07
5.823200e+04 1.557750e-07
5.824000e+04 1.511001e-07
5.824800e+04 1.205731e-07
5.825600e+04 1.565132e-07
5.826400e+04 1.533896e-07
5.827200e+04 1.357427e-07
5.828000e+04 1.512578e-07
5.828800e+04 1.327216e-07
5.829600e+04 1.382027e-07
5.830400e+04 1.422504e-07
5.831200e+04 1.453783e-07
5.832000e+04 1.461608e-07
5.832800e+04 1.507504e-07
5.833600e+04 1.303358e-07
5.834400e+04 1.556291e-07
5.835200e+04 1.441018e-07
5.836000e+04 1.775794e-07
5.836800e+04 1.423069e-07
5.837600e+04 1.251096e-07
5.838400e+04 1.502636e-07
5.839200e+04 1.749352e-07
5.840000e+04 1.834112e-07
5.840800e+04 1.796271e-07
5.841600e+04 1.221587e-07
5.842400e+04 1.346724e-07
5.843200e+04 1.428721e-07
5.844000e+04 1.439423e-07
5.844800e+04 1.171354e-07
5.845600e+04 1.381585e-07
5.846400e+04 1.740706e-07
5.847200e+04 1.305469e-07
5.848000e+04 1.370119e-07
5.848800e+04 1.408128e-07
5.849600e+04 1.504531e-07
5.850400e+04 1.561583e-07
5.851200e+04 1.496406e-07
5.852000e+04 1.542769e-07
5.852800e+04 1.589305e-07
5.853600e+04 1.368034e-07
5.854400e+04 1.520187e-07
5.855200e+04 1.831493e-07
5.856000e+04 1.594513e-07
5.856800e+04 1.453932e-07
5.857600e+04 1.708060e-07
5.858400e+04 1.181356e-07
5.859200e+04 1.294313e-07
5.860000e+04 1.576173e-07
5.860800e+04 1.151317e-07
5.861600e+04 1.466497e-07
5.862400e+04 1.162047e-07
5.863200e+04 1.809897e-07
5.864000e+04 1.618167e-07
5.864800e+04 1.707557e-07
5.865600e+04 1.493464e-07
5.866400e+04 1.438412e-07
5.867200e+04 1.560463e-07
5.868000e+04 1.352040e-07
5.868800e+04 1.420589e-07
5.869600e+04 1.868316e-07
5.870400e+04 1.578597e-07
5.871200e+04 1.612147e-07
5.872000e+04 1.460535e-07
5.872800e+04 1.434597e-07
5.873600e+04 1.258717e-07
5.874400e+04 1.331055e-07
5.875200e+04 1.562343e-07
5.876000e+04 1.555888e-07
5.876800e+04 1.450338e-07
5.877600e+04 1.665341e-07
5.878400e+04 1.343973e-07
5.879200e+04 1.484434e-07
5.880000e+04 1.229425e-07
5.880800e+04 1.418521e-07
5.881600e+04 1.156590e-07
5.882400e+04 1.523446e-07
5.883200e+04 1.657534e-07
5.884000e+04 1.740820e-07
5.884800e+04 1.684624e-07
5.885600e+04 1.798707e-07
5.886400e+04 1.319352e-07
5.887200e+04 1.519480e-07
5.888000e+04 1.450710e-07
5.888800e+04 1.345229e-07
5.889600e+04 1.789036e-07
5.890400e+04 1.494392e-07
5.891200e+04 1.698929e-07
5.892000e+04 1.674064e-07
5.892800e+04 1.510776e-07
5.893600e+04 1.694545e-07
5.894400e+04 1.276257e-07
5.895200e+04 1.820790e-07
5.896000e+04 1.339749e-07
5.896800e+04 1.349281e-07
5.897600e+04 1.266833e-07
5.898400e+04 1.333045e-07
5.899200e+04 1.506547e-07
5.900000e+04 1.311844e-07
5.900800e+04 1.750659e-07
5.901600e+04 1.756919e-07
5.902400e+04 1.281964e-07
5.903200e+04 1.246254e-07
5.904000e+04 1.621732e-07
5.904800e+04 1.751199e-07
5.905600e+04 1.723616e-07
5.906400e+04 1.544412e-07
5.907200e+04 1.488558e-07
5.908000e+04 1.536099e-07
5.908800e+04 1.170013e-07
5.909600e+04 1.581837e-07
5.910400e+04 1.386703e-07
5.911200e+04 1.502463e-07
5.912000e+04 1.720835e-07
5.912800e+04 1.439560e-07
5.913600e+04 1.288081e-07
5.914400e+04 1.767216e-07
5.915200e+04 1.387012e-07
5.916000e+04 1.222243e-07
5.916800e+04 1.175531e-07
5.917600e+04 1.371752e-07
5.918400e+04 1.452769e-07
5.919200e+04 1.025745e-07
5.920000e+04 1.732271e-07
5.920800e+04 1.438948e-07
5.921600e+04 1.563281e-07
5.922400e+04 1.440006e-07
5.923200e+04 1.922894e-07
5.924000e+04 1.510058e-07
5.924800e+04 1.396004e-07
5.925600e+04 1.565956e-07
5.926400e+04 1.583712e-07
5.927200e+04 1.342848e-07
5.928000e+04 1.408294e-07
5.928800e+04 1.207608e-07
5.929600e+04 1.184126e-07
5.930400e+04 1.554967e-07
5.931200e+04 1.336308e-07
5.932000e+04 1.124451e-07
5.932800e+04 1.328019e-07
5.933600e+04 1.627612e-07
5.934400e+04 1.517325e-07
5.935200e+04 1.190920e-07
5.936000e+04 1.443623e-07
5.936800e+04 1.184487e-07
5.937600e+04 1.317459e-07
5.938400e+04 1.625606e-07
5.939200e+04 1.431484e-07
5.940000e+04 1.479194e-07
5.940800e+04 1.471414e-07
5.941600e+04 1.427422e-07
5.942400e+04 1.436148e-07
5.943200e+04 1.274571e-07
5.944000e+04 1.307924e-07
5.944800e+04 1.351601e-07
5.945600e+04 1.390611e-07
5.946400e+04 1.200958e-07
5.947200e+04 1.395074e-07
5.948000e+04 1.430928e-07
5.948800e+04 1.381192e-07
5.949600e+04 1.433055e-07
5.950400e+04 1.777179e-07
5.951200e+04 1.473242e-07
5.952000e+04 1.391814e-07
5.952800e+04 1.301610e-07
5.953600e+04 1.398145e-07
5.954400e+04 1.114032e-07
5.955200e+04 1.241278e-07
5.956000e+04 1.432497e-07
5.956800e+04 1.589671e-07
5.957600e+04 1.441764e-07
5.958400e+04 1.283915e-07
5.959200e+04 1.363962e-07
5.960000e+04 1.451833e-07
5.960800e+04 1.243159e-07
5.961600e+04 1.524540e-07
5.962400e+04 1.637019e-07
5.963200e+04 1.435963e-07
5.964000e+04 1.264621e-07
5.964800e+04 1.489543e-07
5.965600e+04 1.475415e-07
5.966400e+04 1.235429e-07
5.967200e+04 1.230749e-07
5.968000e+04 1.345399e-07
5.968800e+04 1.231420e-07
5.969600e+04 1.871475e-07
5.970400e+04 1.225722e-07
5.971200e+04 1.434621e-07
5.972000e+04 1.436973e-07
5.972800e+04 1.164017e-07
5.973600e+04 1.523362e-07
5.974400e+04 1.471796e-07
5.975200e+04 1.616445e-07
5.976000e+04 1.374046e-07
5.976800e+04 1.267507e-07
5.977600e+04 1.660864e-07
5.978400e+04 1.374389e-07
5.979200e+04 1.339529e-07
5.980000e+04 1.422263e-07
5.980800e+04 1.438498e-07
5.981600e+04 1.188575e-07
5.982400e+04 1.260841e-07
5.983200e+04 1.168287e-07
5.984000e+04 1.480334e-07
5.984800e+04 1.551656e-07
5.985600e+04 1.440971e-07
5.986400e+04 1.147320e-07
5.987200e+04 1.229614e-07
5.988000e+04 1.489583e-07
5.988800e+04 1.566701e-07
5.989600e+04 1.003087e-07
5.990400e+04 1.761734e-07
5.991200e+04 1.572602e-07
5.992000e+04 1.465731e-07
5.992800e+04 1.344203e-07
5.993600e+04 1.490512e-07
5.994400e+04 1.347132e-07
5.995200e+04 1.513900e-07
5.996000e+04 1.339418e-07
5.996800e+04 1.234805e-07
5.997600e+04 1.273025e-07
5.998400e+04 1.714398e-07
5.999200e+04 1.444619e-07
6.000000e+04 1.367251e-07
6.000800e+04 1.645009e-07
6.001600e+04 1.349026e-07
6.002400e+04 1.512804e-07
6.003200e+04 1.381228e-07
6.004000e+04 1.550416e-07
6.004800e+04 1.624411e-07
6.005600e+04 1.596455e-07
6.006400e+04 1.475508e-07
6.007200e+04 1.523504e-07
6.008000e+04 1.365975e-07
6.008800e+04 1.602100e-07
6.009600e+04 1.276620e-07
6.010400e+04 1.167088e-07
6.011200e+04 1.243109e-07
6.012000e+04 1.430635e-07
6.012800e+04 1.526601e-07
6.013600e+04 1.653939e-07
6.014400e+04 1.764529e-07
6.015200e+04 1.435510e-07
6.016000e+04 1.330949e-07
6.016800e+04 1.291156e-07
6.017600e+04 1.151601e-07
6.018400e+04 1.364202e-07
6.019200e+04 1.163615e-07
6.020000e+04 1.134532e-07
6.020800e+04 1.407880e-07
6.021600e+04 1.409534e-07
6.022400e+04 1.255873e-07
6.023200e+04 1.491857e-07
6.024000e+04 1.577837e-07
6.024800e+04 1.677087e-07
6.025600e+04 1.307006e-07
6.026400e+04 1.449875e-07
6.027200e+04 1.798842e-07
6.028000e+04 1.343940e-07
6.028800e+04 1.507155e-07
6.029600e+04 1.520307e-07
6.030400e+04 1.396926e-07
6.031200e+04 1.507175e-07
6.032000e+04 1.551391e-07
6.032800e+04 1.470854e-07
6.033600e+04 1.355131e-07
6.034400e+04 1.453137e-07
6.035200e+04 1.318633e-07
6.036000e+04 1.449689e-07
6.036800e+04 1.368473e-07
6.037600e+04 1.416079e-07
6.038400e+04 1.598821e-07
6.039200e+04 1.348082e-07
6.040000e+04 1.379319e-07
6.040800e+04 1.429230e-07
6.041600e+04 1.529496e-07
6.042400e+04 1.748900e-07
6.043200e+04 1.421294e-07
6.044000e+04 1.505339e-07
6.044800e+04 1.207316e-07
6.045600e+04 1.197663e-07
6.046400e+04 1.432404e-07
6.047200e+04 1.129604e-07
6.048000e+04 1.446585e-07
6.048800e+04 1.637253e-07
6.049600e+04 1.319652e-07
6.050400e+04 1.356320e-07
6.051200e+04 1.353419e-07
6.052000e+04 1.308018e-07
6.052800e+04 1.297593e-07
6.053600e+04 1.303767e-07
6.054400e+04 1.547652e-07
6.055200e+04 1.423134e-07
6.056000e+04 1.468857e-07
6.056800e+04 1.222475e-07
6.057600e+04 1.326143e-07
6.058400e+04 1.302444e-07
6.059200e+04 1.360474e-07
6.060000e+04 1.229721e-07
6.060800e+04 1.504641e-07
6.061600e+04 1.306273e-07
6.062400e+04 1.472710e-07
6.063200e+04 1.543854e-07
6.064000e+04 1.494778e-07
6.064800e+04 1.225816e-07
6.065600e+04 1.363107e-07
6.066400e+04 1.385251e-07
6.067200e+04 1.480005e-07
6.068000e+04 1.378434e-07
6.068800e+04 1.323146e-07
6.069600e+04 1.291070e-07
6.070400e+04 1.135426e-07
6.071200e+04 1.499765e-07
6.072000e+04 1.356660e-07
6.072800e+04 1.651814e-07
6.073600e+04 1.399357e-07
6.074400e+04 1.246908e-07
6.075200e+04 1.278153e-07
6.076000e+04 1.413324e-07
6.076800e+04 1.472002e-07
6.077600e+04 1.321201e-07
6.078400e+04 1.103788e-07
6.079200e+04 1.308490e-07
6.080000e+04 1.269034e-07
6.080800e+04 1.807772e-07
6.081600e+04 1.505850e-07
6.082400e+04 1.485965e-07
6.083200e+04 1.413134e-07
6.084000e+04 1.896818e-07
6.084800e+04 1.178747e-07
6.085600e+04 1.144201e-07
6.086400e+04 1.093748e-07
6.087200e+04 1.235113e-07
6.088000e+04 1.269642e-07
6.088800e+04 1.329546e-07
6.089600e+04 1.411187e-07
6.090400e+04 1.252487e-07
6.091200e+04 1.599847e-07
6.092000e+04 1.293386e-07
6.092800e+04 1.181137e-07
6.093600e+04 1.191685e-07
6.094400e+04 1.683346e-07
6.095200e+04 1.713871e-07
6.096000e+04 1.426065e-07
6.096800e+04 1.297389e-07
6.097600e+04 1.557908e-07
6.098400e+04 1.735611e-07
6.099200e+04 1.425830e-07
6.100000e+04 1.384383e-07
6.100800e+04 1.248117e-07
6.101600e+04 1.439322e-07
6.102400e+04 1.408639e-07
6.103200e+04 1.048047e-07
6.104000e+04 1.253941e-07
6.104800e+04 1.450228e-07
6.105600e+04 1.307723e-07
6.106400e+04 1.214267e-07
6.107200e+04 1.275366e-07
6.108000e+04 1.432295e-07
6.108800e+04 1.371114e-07
6.109600e+04 1.472357e-07
6.110400e+04 1.471984e-07
6.111200e+04 1.389087e-07
6.112000e+04 1.484702e-07
6.112800e+04 1.480014e-07
6.113600e+04 1.120607e-07
6.114400e+04 1.283406e-07
6.115200e+04 1.537871e-07
6.116000e+04 1.274613e-07
6.116800e+04 1.422721e-07
6.117600e+04 1.317989e-07
6.118400e+04 1.266980e-07
6.119200e+04 1.883320e-07
6.120000e+04 1.474217e-07
6.120800e+04 1.323992e-07
6.121600e+04 1.295328e-07
6.122400e+04 1.090060e-07
6.123200e+04 1.102254e-07
6.124000e+04 1.228880e-07
6.124800e+04 1.386399e-07
6.125600e+04 1.466996e-07
6.126400e+04 1.515942e-07
6.127200e+04 1.465719e-07
6.128000e+04 1.299522e-07
6.128800e+04 1.270915e-07
6.129600e+04 1.167448e-07
6.130400e+04 1.458093e-07
6.131200e+04 1.487349e-07
6.132000e+04 1.197062e-07
6.132800e+04 1.640082e-07
6.133600e+04 1.278157e-07
6.134400e+04 1.268417e-07
6.135200e+04 1.430250e-07
6.136000e+04 1.372305e-07
6.136800e+04 1.229783e-07
6.137600e+04 1.331468e-07
6.138400e+04 1.401513e-07
6.139200e+04 1.355631e-07
6.140000e+04 1.073298e-07
6.140800e+04 1.478338e-07
6.141600e+04 1.346105e-07
6.142400e+04 1.127566e-07
6.143200e+04 1.269471e-07
6.144000e+04 1.484586e-07
6.144800e+04 1.179493e-07
6.145600e+04 1.565971e-07
6.146400e+04 1.078750e-07
6.147200e+04 1.086431e-07
6.148000e+04 1.611673e-07
6.148800e+04 1.305463e-07
6.149600e+04 1.381755e-07
6.150400e+04 1.219677e-07
6.151200e+04 1.601203e-07
6.152000e+04 1.276532e-07
6.152800e+04 1.547272e-07
6.153600e+04 1.448174e-07
6.154400e+04 1.156883e-07
6.155200e+04 1.185373e-07
6.156000e+04 1.463371e-07
6.156800e+04 1.460559e-07
6.157600e+04 1.108983e-07
6.158400e+04 1.385025e-07
6.159200e+04 1.627197e-07
6.160000e+04 1.501902e-07
6.160800e+04 1.639424e-07
6.161600e+04 1.227571e-07
6.162400e+04 1.451411e-07
6.163200e+04 1.437752e-07
6.164000e+04 1.309651e-07
6.164800e+04 1.172527e-07
6.165600e+04 1.262912e-07
6.166400e+04 1.026607e-07
6.167200e+04 1.220619e-07
6.168000e+04 1.394551e-07
6.168800e+04 1.370165e-07
6.169600e+04 1.406755e-07
6.170400e+04 1.336981e-07
6.171200e+04 1.280244e-07
6.172000e+04 1.532464e-07
6.172800e+04 1.234642e-07
6.173600e+04 1.313432e-07
6.174400e+04 1.447337e-07
6.175200e+04 1.352651e-07
6.176000e+04 1.024054e-07
6.176800e+04 1.222715e-07
6.177600e+04 1.338840e-07
6.178400e+04 1.254146e-07
6.179200e+04 1.347024e-07
6.180000e+04 1.243851e-07
6.180800e+04 1.234456e-07
6.181600e+04 1.294451e-07
6.182400e+04 1.508462e-07
6.183200e+04 1.386702e-07
6.184000e+04 1.334849e-07
6.184800e+04 1.086705e-07
6.185600e+04 1.349343e-07
6.186400e+04 1.179230e-07
6.187200e+04 1.576815e-07
6.188000e+04 1.126709e-07
6.188800e+04 1.548453e-07
6.189600e+04 1.288439e-07
6.190400e+04 1.180117e-07
6.191200e+04 1.417298e-07
6.192000e+04 1.333932e-07
6.192800e+04 1.395360e-07
6.193600e+04 1.504687e-07
6.194400e+04 1.372576e-07
6.195200e+04 1.451180e-07
6.196000e+04 1.089177e-07
6.196800e+04 1.289981e-07
6.197600e+04 1.386226e-07
6.198400e+04 1.441044e-07
6.199200e+04 1.483765e-07
6.200000e+04 1.403918e-07
6.200800e+04 1.316989e-07
6.201600e+04 1.481671e-07
6.202400e+04 1.101614e-07
6.203200e+04 1.275516e-07
6.204000e+04 1.308389e-07
6.204800e+04 1.418427e-07
6.205600e+04 1.186061e-07
6.206400e+04 1.314356e-07
6.207200e+04 1.442308e-07
6.208000e+04 1.471485e-07
6.208800e+04 1.276917e-07
6.209600e+04 1.262492e-07
6.210400e+04 1.502161e-07
6.211200e+04 1.320331e-07
6.212000e+04 1.474055e-07
6.212800e+04 1.217202e-07
6.213600e+04 1.285608e-07
6.214400e+04 1.382700e-07
6.215200e+04 1.194336e-07
6.216000e+04 1.084714e-07
6.216800e+04 1.277845e-07
6.217600e+04 1.139669e-07
6.218400e+04 1.237865e-07
6.219200e+04 1.273000e-07
6.220000e+04 1.136939e-07
6.220800e+04 1.301896e-07
6.221600e+04 1.216837e-07
6.222400e+04 1.417165e-07
6.223200e+04 1.711905e-07
6.224000e+04 1.537269e-07
6.224800e+04 1.130408e-07
6.225600e+04 1.048217e-07
6.226400e+04 1.254908e-07
6.227200e+04 1.129982e-07
6.228000e+04 1.396619e-07
6.228800e+04 1.078102e-07
6.229600e+04 1.209055e-07
6.230400e+04 1.234020e-07
6.231200e+04 1.368203e-07
6.232000e+04 1.240857e-07
6.232800e+04 1.189170e-07
6.233600e+04 1.263857e-07
6.234400e+04 1.384251e-07
6.235200e+04 1.641628e-07
6.236000e+04 1.405044e-07
6.236800e+04 1.435060e-07
6.237600e+04 1.553854e-07
6.238400e+04 1.228419e-07
6.239200e+04 1.636340e-07
6.240000e+04 1.229565e-07
6.240800e+04 1.329789e-07
6.241600e+04 1.575386e-07
6.242400e+04 1.399359e-07
6.243200e+04 1.193574e-07
6.244000e+04 1.212927e-07
6.244800e+04 1.642773e-07
6.245600e+04 1.496323e-07
6.246400e+04 1.215641e-07
6.247200e+04 1.395571e-07
6.248000e+04 1.181591e-07
6.248800e+04 1.022365e-07
6.249600e+04 1.486996e-07
6.250400e+04 1.517540e-07
6.251200e+04 1.105342e-07
6.252000e+04 1.399217e-07
6.252800e+04 1.406606e-07
6.253600e+04 1.364970e-07
6.254400e+04 1.337262e-07
6.255200e+04 1.434623e-07
6.256000e+04 1.403829e-07
6.256800e+04 1.533559e-07
6.257600e+04 1.299776e-07
6.258400e+04 1.266879e-07
6.259200e+04 1.261466e-07
6.260000e+04 1.383446e-07
6.260800e+04 1.314262e-07
6.261600e+04 1.409845e-07
6.262400e+04 1.372107e-07
6.263200e+04 1.013905e-07
6.264000e+04 1.287688e-07
6.264800e+04 1.530334e-07
6.265600e+04 1.271294e-07
6.266400e+04 1.618545e-07
6.267200e+04 1.270036e-07
6.268000e+04 1.191307e-07
6.268800e+04 1.489377e-07
6.269600e+04 1.377947e-07
6.270400e+04 1.363015e-07
6.271200e+04 1.235040e-07
6.272000e+04 1.025558e-07
6.272800e+04 1.362077e-07
6.273600e+04 1.223194e-07
6.274400e+04 1.527138e-07
6.275200e+04 1.198232e-07
6.276000e+04 1.273612e-07
6.276800e+04 1.326345e-07
6.277600e+04 1.348247e-07
6.278400e+04 1.243498e-07
6.279200e+04 1.293621e-07
6.280000e+04 1.397197e-07
6.280800e+04 1.119268e-07
6.281600e+04 1.613432e-07
6.282400e+04 1.186119e-07
6.283200e+04 1.101376e-07
6.284000e+04 1.099492e-07
6.284800e+04 1.072549e-07
6.285600e+04 1.205748e-07
6.286400e+04 1.222525e-07
6.287200e+04 1.282237e-07
6.288000e+04 1.399859e-07
6.288800e+04 1.299540e-07
6.289600e+04 1.260080e-07
6.290400e+04 1.080550e-07
6.291200e+04 1.449834e-07
6.292000e+04 1.238599e-07
6.292800e+04 1.146487e-07
6.293600e+04 1.163601e-07
6.294400e+04 1.593201e-07
6.295200e+04 1.063252e-07
6.296000e+04 1.465432e-07
6.296800e+04 1.284056e-07
6.297600e+04 1.166537e-07
6.298400e+04 1.245001e-07
6.299200e+04 1.232449e-07
6.300000e+04 1.252264e-07
6.300800e+04 1.210200e-07
6.301600e+04 1.361383e-07
6.302400e+04 1.536069e-07
6.303200e+04 1.369236e-07
6.304000e+04 1.184045e-07
6.304800e+04 1.160797e-07
6.305600e+04 9.769664e-08
6.306400e+04 1.392498e-07
6.307200e+04 1.359615e-07
6.308000e+04 1.510451e-07
6.308800e+04 1.293968e-07
6.309600e+04 1.165564e-07
6.310400e+04 1.212169e-07
6.311200e+04 1.416578e-07
6.312000e+04 1.359698e-07
6.312800e+04 1.288852e-07
6.313600e+04 1.088838e-07
6.314400e+04 1.184700e-07
6.315200e+04 1.134850e-07
6.316000e+04 1.200416e-07
6.316800e+04 1.266848e-07
6.317600e+04 1.207144e-07
6.318400e+04 1.126119e-07
6.319200e+04 1.176668e-07
6.320000e+04 1.271661e-07
6.320800e+04 1.364561e-07
6.321600e+04 1.315694e-07
6.322400e+04 1.250217e-07
6.323200e+04 1.253253e-07
6.324000e+04 1.169403e-07
6.324800e+04 1.274536e-07
6.325600e+04 1.231842e-07
6.326400e+04 1.397695e-07
6.327200e+04 1.486806e-07
6.328000e+04 1.161887e-07
6.328800e+04 1.231389e-07
6.329600e+04 1.420903e-07
6.330400e+04 1.398161e-07
6.331200e+04 1.331245e-07
6.332000e+04 1.353887e-07
6.332800e+04 1.258606e-07
6.333600e+04 1.218700e-07
6.334400e+04 1.349143e-07
6.335200e+04 1.498740e-07
6.336000e+04 1.364633e-07
6.336800e+04 1.239310e-07
6.337600e+04 1.178161e-07
6.338400e+04 1.225181e-07
6.339200e+04 1.548186e-07
6.340000e+04 1.115404e-07
6.340800e+04 1.094407e-07
6.341600e+04 1.250034e-07
6.342400e+04 1.101693e-07
6.343200e+04 1.199410e-07
6.344000e+04 1.127015e-07
6.344800e+04 1.598724e-07
6.345600e+04 1.142825e-07
6.346400e+04 1.466166e-07
6.347200e+04 1.325189e-07
6.348000e+04 1.303487e-07
6.348800e+04 1.240971e-07
6.349600e+04 1.207191e-07
6.350400e+04 1.248898e-07
6.351200e+04 1.130640e-07
6.352000e+04 1.235076e-07
6.352800e+04 1.100568e-07
6.353600e+04 1.225383e-07
6.354400e+04 1.476495e-07
6.355200e+04 1.315859e-07
6.356000e+04 1.257270e-07
6.356800e+04 1.314873e-07
6.357600e+04 1.281425e-07
6.358400e+04 1.310050e-07
6.359200e+04 1.354987e-07
6.360000e+04 1.339406e-07
6.360800e+04 1.214663e-07
6.361600e+04 1.615402e-07
6.362400e+04 1.194739e-07
6.363200e+04 1.202951e-07
6.364000e+04 1.250815e-07
6.364800e+04 1.374596e-07
6.365600e+04 1.358790e-07
6.366400e+04 1.089681e-07
6.367200e+04 1.168803e-07
6.368000e+04 1.296337e-07
6.368800e+04 1.268595e-07
6.369600e+04 1.297880e-07
6.370400e+04 1.226586e-07
6.371200e+04 1.426659e-07
6.372000e+04 1.271314e-07
6.372800e+04 9.263617e-08
6.373600e+04 1.350565e-07
6.374400e+04 1.137587e-07
6.375200e+04 1.150457e-07
6.376000e+04 1.273823e-07
6.376800e+04 1.296807e-07
6.377600e+04 1.538079e-07
6.378400e+04 1.324631e-07
6.379200e+04 1.097185e-07
6.380000e+04 1.166002e-07
6.380800e+04 1.058646e-07
6.381600e+04 1.187984e-07
6.382400e+04 1.323582e-07
6.383200e+04 1.094091e-07
6.384000e+04 1.169288e-07
6.384800e+04 1.282068e-07
6.385600e+04 1.147225e-07
6.386400e+04 1.141138e-07
6.387200e+04 1.118646e-07
6.388000e+04 1.296136e-07
6.388800e+04 1.139443e-07
6.389600e+04 1.350106e-07
6.390400e+04 1.047836e-07
6.391200e+04 1.334976e-07
6.392000e+04 1.324585e-07
6.392800e+04 1.146949e-07
6.393600e+04 1.122092e-07
6.394400e+04 1.266148e-07
6.395200e+04 1.270027e-07
6.396000e+04 1.085146e-07
6.396800e+04 1.399846e-07
6.397600e+04 1.200081e-07
6.398400e+04 1.157950e-07
6.399200e+04 1.101946e-07
6.400000e+04 1.592595e-07
6.400800e+04 1.174059e-07
6.401600e+04 1.349208e-07
6.402400e+04 1.487096e-07
6.403200e+04 1.340490e-07
6.404000e+04 1.278154e-07
6.404800e+04 1.360492e-07
6.405600e+04 1.369197e-07
6.406400e+04 1.258554e-07
6.407200e+04 1.131291e-07
6.408000e+04 1.152672e-07
6.408800e+04 1.283395e-07
6.409600e+04 1.147766e-07
6.410400e+04 1.452388e-07
6.411200e+04 9.786698e-08
6.412000e+04 1.227700e-07
6.412800e+04 1.252456e-07
6.413600e+04 1.235009e-07
6.414400e+04 1.131970e-07
6.415200e+04 1.023925e-07
6.416000e+04 1.315297e-07
6.416800e+04 1.215707e-07
6.417600e+04 1.418261e-07
6.418400e+04 1.291250e-07
6.419200e+04 1.319045e-07
6.420000e+04 1.303295e-07
6.420800e+04 1.224782e-07
6.421600e+04 1.304495e-07
6.422400e+04 1.162849e-07
6.423200e+04 1.187228e-07
6.424000e+04 1.236205e-07
6.424800e+04 1.240234e-07
6.425600e+04 1.456529e-07
6.426400e+04 1.242573e-07
6.427200e+04 1.364200e-07
6.428000e+04 1.336540e-07
6.428800e+04 1.314298e-07
6.429600e+04 1.334181e-07
6.430400e+04 1.260392e-07
6.431200e+04 1.156305e-07
6.432000e+04 1.126744e-07
6.432800e+04 1.263148e-07
6.433600e+04 1.018468e-07
6.434400e+04 1.135232e-07
6.435200e+04 1.047955e-07
6.436000e+04 1.137505e-07
6.436800e+04 1.263597e-07
6.437600e+04 1.266326e-07
6.438400e+04 1.046326e-07
6.439200e+04 9.763590e-08
6.440000e+04 1.187888e-07
6.440800e+04 1.211187e-07
6.441600e+04 1.247481e-07
6.442400e+04 1.146311e-07
6.443200e+04 1.001042e-07
6.444000e+04 1.118319e-07
6.444800e+04 1.207126e-07
6.445600e+04 1.168869e-07
6.446400e+04 1.118017e-07
6.447200e+04 1.354192e-07
6.448000e+04 1.294421e-07
6.448800e+04 1.125180e-07
6.449600e+04 1.450796e-07
6.450400e+04 1.298518e-07
6.451200e+04 1.346886e-07
6.452000e+04 1.367299e-07
6.452800e+04 1.230086e-07
6.453600e+04 1.044675e-07
6.454400e+04 8.692381e-08
6.455200e+04 8.851051e-08
6.456000e+04 1.150888e-07
6.456800e+04 1.181765e-07
6.457600e+04 1.032794e-07
6.458400e+04 1.380899e-07
6.459200e+04 1.154946e-07
6.460000e+04 1.298891e-07
6.460800e+04 1.520741e-07
6.461600e+04 1.321122e-07
6.462400e+04 1.315761e-07
6.463200e+04 1.267943e-07
6.464000e+04 1.444322e-07
6.464800e+04 1.127188e-07
6.465600e+04 1.210514e-07
6.466400e+04 1.398928e-07
6.467200e+04 1.348100e-07
6.468000e+04 8.981029e-08
6.468800e+04 1.368320e-07
6.469600e+04 1.230529e-07
6.470400e+04 1.092320e-07
6.471200e+04 1.084640e-07
6.472000e+04 1.191532e-07
6.472800e+04 1.391471e-07
6.473600e+04 1.605180e-07
6.474400e+04 1.491751e-07
6.475200e+04 1.230256e-07
6.476000e+04 1.223260e-07
6.476800e+04 1.113389e-07
6.477600e+04 1.285707e-07
6.478400e+04 1.088634e-07
6.479200e+04 9.707059e-08
6.480000e+04 1.049927e-07
6.480800e+04 9.704240e-08
6.481600e+04 1.345862e-07
6.482400e+04 1.145741e-07
6.483200e+04 1.253631e-07
6.484000e+04 1.250787e-07
6.484800e+04 1.189895e-07
6.485600e+04 1.429843e-07
6.486400e+04 1.167150e-07
6.487200e+04 1.195837e-07
6.488000e+04 1.307427e-07
6.488800e+04 1.201200e-07
6.489600e+04 1.327666e-07
6.490400e+04 1.192237e-07
6.491200e+04 1.285878e-07
6.492000e+04 1.344727e-07
6.492800e+04 1.462109e-07
6.493600e+04 1.358392e-07
6.494400e+04 1.079400e-07
6.495200e+04 1.097172e-07
6.496000e+04 1.101088e-07
6.496800e+04 1.526725e-07
6.497600e+04 1.417406e-07
6.498400e+04 1.184710e-07
6.499200e+04 1.361264e-07
6.500000e+04 1.092003e-07
6.500800e+04 9.959447e-08
6.501600e+04 1.225888e-07
6.502400e+04 9.190792e-08
6.503200e+04 1.340950e-07
6.504000e+04 1.531234e-07
6.504800e+04 9.795361e-08
6.505600e+04 1.502963e-07
6.506400e+04 1.087202e-07
6.507200e+04 1.276207e-07
6.508000e+04 1.145319e-07
6.508800e+04 8.501085e-08
6.509600e+04 1.016319e-07
6.510400e+04 1.266769e-07
6.511200e+04 1.076468e-07
6.512000e+04 1.182342e-07
6.512800e+04 1.282526e-07
6.513600e+04 1.214153e-07
6.514400e+04 1.098211e-07
6.515200e+04 1.076167e-07
6.516000e+04 1.318598e-07
6.516800e+04 1.261581e-07
6.517600e+04 1.301320e-07
6.518400e+04 1.211148e-07
6.519200e+04 1.076804e-07
6.520000e+04 1.151379e-07
6.520800e+04 1.120032e-07
6.521600e+04 1.146732e-07
6.522400e+04 1.113349e-07
6.523200e+04 1.323649e-07
6.524000e+04 1.241493e-07
6.524800e+04 1.250300e-07
6.525600e+04 1.373798e-07
6.526400e+04 1.260708e-07
6.527200e+04 1.317022e-07
6.528000e+04 1.342284e-07
6.528800e+04 1.084654e-07
6.529600e+04 1.168554e-07
6.530400e+04 1.197175e-07
6.531200e+04 1.287278e-07
6.532000e+04 1.324404e-07
6.532800e+04 1.178437e-07
6.533600e+04 1.043173e-07
6.534400e+04 1.245718e-07
6.535200e+04 1.269838e-07
6.536000e+04 1.295642e-07
6.536800e+04 1.367768e-07
6.537600e+04 1.182677e-07
6.538400e+04 1.256116e-07
6.539200e+04 1.071024e-07
6.540000e+04 1.011229e-07
6.540800e+04 1.078812e-07
6.541600e+04 1.453408e-07
6.542400e+04 1.309863e-07
6.543200e+04 1.077159e-07
6.544000e+04 9.707854e-08
6.544800e+04 1.207178e-07
6.545600e+04 1.319710e-07
6.546400e+04 1.334332e-07
6.547200e+04 1.191063e-07
6.548000e+04 1.220929e-07
6.548800e+04 1.304770e-07
6.549600e+04 1.101737e-07
6.550400e+04 9.393623e-08
6.551200e+04 1.144791e-07
6.552000e+04 1.081378e-07
6.552800e+04 1.274390e-07
6.553600e+04 1.429154e-07
6.554400e+04 1.152615e-07
6.555200e+04 1.155322e-07
6.556000e+04 1.338024e-07
6.556800e+04 1.252395e-07
6.557600e+04 1.158653e-07
6.558400e+04 1.020213e-07
6.559200e+04 1.116718e-07
6.560000e+04 1.239607e-07
6.560800e+04 1.293108e-07
6.561600e+04 1.314404e-07
6.562400e+04 1.208166e-07
6.563200e+04 1.158458e-07
6.564000e+04 1.174510e-07
6.564800e+04 1.037411e-07
6.565600e+04 1.141244e-07
6.566400e+04 1.409863e-07
6.567200e+04 1.292311e-07
6.568000e+04 1.334834e-07
6.568800e+04 1.155329e-07
6.569600e+04 1.374525e-07
6.570400e+04 1.140970e-07
6.571200e+04 1.203642e-07
6.572000e+04 1.220504e-07
6.572800e+04 1.411872e-07
6.573600e+04 1.000025e-07
6.574400e+04 1.217306e-07
6.575200e+04 1.031444e-07
6.576000e+04 1.147992e-07
6.576800e+04 1.525402e-07
6.577600e+04 1.248249e-07
6.578400e+04 1.261863e-07
6.579200e+04 1.365979e-07
6.580000e+04 1.167682e-07
6.580800e+04 1.552066e-07
6.581600e+04 1.255570e-07
6.582400e+04 1.092616e-07
6.583200e+04 9.988086e-08
6.584000e+04 9.999290e-08
6.584800e+04 1.339706e-07
6.585600e+04 1.161257e-07
6.586400e+04 1.425283e-07
6.587200e+04 1.294928e-07
6.588000e+04 1.050212e-07
6.588800e+04 1.275868e-07
6.589600e+04 1.001758e-07
6.590400e+04 1.154970e-07
6.591200e+04 1.127856e-07
6.592000e+04 1.247348e-07
6.592800e+04 1.284351e-07
6.593600e+04 1.097582e-07
6.594400e+04 1.121510e-07
6.595200e+04 1.262964e-07
6.596000e+04 1.182605e-07
6.596800e+04 1.214683e-07
6.597600e+04 1.117891e-07
6.598400e+04 1.119276e-07
6.599200e+04 1.160284e-07
6.600000e+04 1.425616e-07
6.600800e+04 1.394235e-07
6.601600e+04 1.285381e-07
6.602400e+04 9.270507e-08
6.603200e+04 1.501093e-07
6.604000e+04 1.308706e-07
6.604800e+04 9.767078e-08
6.605600e+04 1.129632e-07
6.606400e+04 1.157517e-07
6.607200e+04 1.469393e-07
6.608000e+04 1.244400e-07
6.608800e+04 9.103997e-08
6.609600e+04 1.131835e-07
6.610400e+04 1.209859e-07
6.611200e+04 1.068499e-07
6.612000e+04 9.270361e-08
6.612800e+04 1.281365e-07
6.613600e+04 1.023009e-07
6.614400e+04 1.008918e-07
6.615200e+04 1.273608e-07
6.616000e+04 1.143193e-07
6.616800e+04 1.132570e-07
6.617600e+04 1.251276e-07
6.618400e+04 1.203011e-07
6.619200e+04 1.584161e-07
6.620000e+04 1.020291e-07
6.620800e+04 1.507325e-07
6.621600e+04 1.255826e-07
6.622400e+04 1.281233e-07
6.623200e+04 1.257972e-07
6.624000e+04 1.198528e-07
6.624800e+04 1.045406e-07
6.625600e+04 1.067240e-07
6.626400e+04 1.153716e-07
6.627200e+04 1.220061e-07
6.628000e+04 1.210194e-07
6.628800e+04 9.391878e-08
6.629600e+04 1.324245e-07
6.630400e+04 1.033869e-07
6.631200e+04 1.033216e-07
6.632000e+04 1.055667e-07
6.632800e+04 1.071758e-07
6.633600e+04 1.164268e-07
6.634400e+04 1.184777e-07
6.635200e+04 1.173910e-07
6.636000e+04 1.029817e-07
6.636800e+04 1.307937e-07
6.637600e+04 1.188779e-07
6.638400e+04 1.068038e-07
6.639200e+04 9.132299e-08
6.640000e+04 1.351608e-07
6.640800e+04 1.080733e-07
6.641600e+04 1.255870e-07
6.642400e+04 1.363151e-07
6.643200e+04 1.167628e-07
6.644000e+04 1.235631e-07
6.644800e+04 1.230627e-07
6.645600e+04 1.369507e-07
6.646400e+04 1.095735e-07
6.647200e+04 1.134653e-07
6.648000e+04 1.074942e-07
6.648800e+04 1.193101e-07
6.649600e+04 1.236998e-07
6.650400e+04 1.325388e-07
6.651200e+04 1.270674e-07
6.652000e+04 9.723521e-08
6.652800e+04 1.280008e-07
6.653600e+04 1.015953e-07
6.654400e+04 1.137816e-07
6.655200e+04 1.081364e-07
6.656000e+04 1.433328e-07
6.656800e+04 1.225009e-07
6.657600e+04 1.134618e-07
6.658400e+04 1.188124e-07
6.659200e+04 9.744109e-08
6.660000e+04 1.134322e-07
6.660800e+04 1.271813e-07
6.661600e+04 1.163362e-07
6.662400e+04 1.157274e-07
6.663200e+04 1.079132e-07
6.664000e+04 1.164279e-07
6.664800e+04 1.213188e-07
6.665600e+04 1.260073e-07
6.666400e+04 1.369480e-07
6.667200e+04 1.194159e-07
6.668000e+04 1.065720e-07
6.668800e+04 1.095618e-07
6.669600e+04 1.187602e-07
6.670400e+04 1.128636e-07
6.671200e+04 1.145842e-07
6.672000e+04 1.076675e-07
6.672800e+04 9.828430e-08
6.673600e+04 9.639811e-08
6.674400e+04 1.171133e-07
6.675200e+04 1.417430e-07
6.676000e+04 1.147474e-07
6.676800e+04 9.673537e-08
6.677600e+04 1.104717e-07
6.678400e+04 1.206233e-07
6.679200e+04 1.254115e-07
6.680000e+04 1.290406e-07
6.680800e+04 1.067308e-07
6.681600e+04 1.055892e-07
6.682400e+04 1.230109e-07
6.683200e+04 1.362550e-07
6.684000e+04 1.270312e-07
6.684800e+04 1.036480e-07
6.685600e+04 1.199949e-07
6.686400e+04 1.118147e-07
6.687200e+04 1.204261e-07
6.688000e+04 1.056369e-07
6.688800e+04 1.093635e-07
6.689600e+04 1.369098e-07
6.690400e+04 9.460794e-08
6.691200e+04 1.320909e-07
6.692000e+04 1.106126e-07
6.692800e+04 1.068970e-07
6.693600e+04 1.089385e-07
6.694400e+04 8.930944e-08
6.695200e+04 1.153192e-07
6.696000e+04 1.295030e-07
6.696800e+04 9.830937e-08
6.697600e+04 1.176036e-07
6.698400e+04 1.124919e-07
6.699200e+04 1.169797e-07
6.700000e+04 1.268332e-07
6.700800e+04 9.148333e-08
6.701600e+04 1.310839e-07
6.702400e+04 1.545427e-07
6.703200e+04 9.303490e-08
6.704000e+04 8.161679e-08
6.704800e+04 1.160837e-07
6.705600e+04 1.079036e-07
6.706400e+04 1.114761e-07
6.707200e+04 9.371113e-08
6.708000e+04 1.000656e-07
6.708800e+04 8.745958e-08
6.709600e+04 1.151596e-07
6.710400e+04 1.115812e-07
6.711200e+04 1.158276e-07
6.712000e+04 1.167585e-07
6.712800e+04 1.094411e-07
6.713600e+04 1.309417e-07
6.714400e+04 1.014178e-07
6.715200e+04 1.394869e-07
6.716000e+04 1.095585e-07
6.716800e+04 1.142627e-07
6.717600e+04 1.045947e-07
6.718400e+04 1.243724e-07
6.719200e+04 1.322984e-07
6.720000e+04 1.061102e-07
6.720800e+04 1.132133e-07
6.721600e+04 9.542798e-08
6.722400e+04 1.229616e-07
6.723200e+04 1.138626e-07
6.724000e+04 1.204444e-07
6.724800e+04 1.337277e-07
6.725600e+04 8.721270e-08
6.726400e+04 1.251616e-07
6.727200e+04 1.163044e-07
6.728000e+04 1.115537e-07
6.728800e+04 1.134896e-07
6.729600e+04 1.228908e-07
6.730400e+04 1.049089e-07
6.731200e+04 1.064453e-07
6.732000e+04 8.955248e-08
6.732800e+04 1.156415e-07
6.733600e+04 1.355716e-07
6.734400e+04 1.096004e-07
6.735200e+04 1.115696e-07
6.736000e+04 1.146261e-07
6.736800e+04 1.277912e-07
6.737600e+04 1.178220e-07
6.738400e+04 1.022292e-07
6.739200e+04 1.111330e-07
6.740000e+04 1.153189e-07
6.740800e+04 1.200692e-07
6.741600e+04 1.125367e-07
6.742400e+04 1.165939e-07
6.743200e+04 1.179381e-07
6.744000e+04 1.263556e-07
6.744800e+04 1.130572e-07
6.745600e+04 1.375380e-07
6.746400e+04 1.081213e-07
6.747200e+04 1.285254e-07
6.748000e+04 1.147188e-07
6.748800e+04 1.259442e-07
6.749600e+04 1.237321e-07
6.750400e+04 1.432942e-07
6.751200e+04 1.034316e-07
6.752000e+04 9.228810e-08
6.752800e+04 1.063933e-07
6.753600e+04 1.286104e-07
6.754400e+04 1.414316e-07
6.755200e+04 1.205968e-07
6.756000e+04 1.103486e-07
6.756800e+04 1.373381e-07
6.757600e+04 1.091516e-07
6.758400e+04 1.121681e-07
6.759200e+04 1.191975e-07
6.760000e+04 1.091013e-07
6.760800e+04 1.080509e-07
6.761600e+04 9.662969e-08
6.762400e+04 1.163354e-07
6.763200e+04 1.001606e-07
6.764000e+04 1.205799e-07
6.764800e+04 1.486474e-07
6.765600e+04 1.069795e-07
6.766400e+04 1.120132e-07
6.767200e+04 1.024456e-07
6.768000e+04 1.025179e-07
6.768800e+04 1.125664e-07
6.769600e+04 1.014054e-07
6.770400e+04 1.177842e-07
6.771200e+04 1.373621e-07
6.772000e+04 1.067621e-07
6.772800e+04 1.240880e-07
6.773600e+04 9.793594e-08
6.774400e+04 1.205452e-07
6.775200e+04 1.270715e-07
6.776000e+04 1.008608e-07
6.776800e+04 1.022716e-07
6.777600e+04 1.049590e-07
6.778400e+04 1.028655e-07
6.779200e+04 1.028071e-07
6.780000e+04 1.359860e-07
6.780800e+04 1.289300e-07
6.781600e+04 1.403299e-07
6.782400e+04 1.242448e-07
6.783200e+04 1.156609e-07
6.784000e+04 1.142820e-07
6.784800e+04 1.110322e-07
6.785600e+04 1.220111e-07
6.786400e+04 1.027624e-07
6.787200e+04 1.188177e-07
6.788000e+04 7.834332e-08
6.788800e+04 1.128763e-07
6.789600e+04 1.095129e-07
6.790400e+04 1.035076e-07
6.791200e+04 9.342145e-08
6.792000e+04 1.120938e-07
6.792800e+04 1.138258e-07
6.793600e+04 1.223323e-07
6.794400e+04 1.060696e-07
6.795200e+04 1.024619e-07
6.796000e+04 1.180312e-07
6.796800e+04 1.254500e-07
6.797600e+04 1.108587e-07
6.798400e+04 1.084269e-07
6.799200e+04 1.079954e-07
6.800000e+04 1.130598e-07
6.800800e+04 1.090918e-07
6.801600e+04 1.202997e-07
6.802400e+04 1.054560e-07
6.803200e+04 1.069992e-07
6.804000e+04 1.164930e-07
6.804800e+04 8.488576e-08
6.805600e+04 1.084876e-07
6.806400e+04 1.330561e-07
6.807200e+04 1.047411e-07
6.808000e+04 1.173396e-07
6.808800e+04 1.235410e-07
6.809600e+04 1.033881e-07
6.810400e+04 9.164930e-08
6.811200e+04 1.157647e-07
6.812000e+04 9.036826e-08
6.812800e+04 1.024969e-07
6.813600e+04 1.086302e-07
6.814400e+04 1.100207e-07
6.815200e+04 1.283699e-07
6.816000e+04 1.034082e-07
6.816800e+04 1.308343e-07
6.817600e+04 9.797790e-08
6.818400e+04 1.095898e-07
6.819200e+04 1.306371e-07
6.820000e+04 9.276846e-08
6.820800e+04 1.110862e-07
6.821600e+04 1.305604e-07
6.822400e+04 1.002633e-07
6.823200e+04 8.921632e-08
6.824000e+04 1.007785e-07
6.824800e+04 1.196981e-07
6.825600e+04 1.062725e-07
6.826400e+04 8.967079e-08
6.827200e+04 9.814423e-08
6.828000e+04 1.253160e-07
6.828800e+04 9.447495e-08
6.829600e+04 1.089010e-07
6.830400e+04 1.000293e-07
6.831200e+04 1.143741e-07
6.832000e+04 1.186445e-07
6.832800e+04 9.908484e-08
6.833600e+04 8.791360e-08
6.834400e+04 1.075332e-07
6.835200e+04 1.158488e-07
6.836000e+04 8.862404e-08
6.836800e+04 1.181684e-07
6.837600e+04 1.160112e-07
6.838400e+04 1.100239e-07
6.839200e+04 1.272454e-07
6.840000e+04 1.035630e-07
6.840800e+04 1.282961e-07
6.841600e+04 1.223749e-07
6.842400e+04 1.306206e-07
6.843200e+04 1.098527e-07
6.844000e+04 1.041980e-07
6.844800e+04 9.756241e-08
6.845600e+04 1.214748e-07
6.846400e+04 1.036612e-07
6.847200e+04 1.156570e-07
6.848000e+04 1.005731e-07
6.848800e+04 1.207615e-07
6.849600e+04 1.361712e-07
6.850400e+04 9.939919e-08
6.851200e+04 1.211367e-07
6.852000e+04 1.163846e-07
6.852800e+04 1.073102e-07
6.853600e+04 9.700820e-08
6.854400e+04 9.716526e-08
6.855200e+04 1.208665e-07
6.856000e+04 1.024590e-07
6.856800e+04 1.107506e-07
6.857600e+04 1.307048e-07
6.858400e+04 1.021147e-07
6.859200e+04 1.063424e-07
6.860000e+04 9.489664e-08
6.860800e+04 1.194468e-07
6.861600e+04 1.068339e-07
6.862400e+04 1.164166e-07
6.863200e+04 9.555874e-08
6.864000e+04 1.098819e-07
6.864800e+04 9.809135e-08
6.865600e+04 1.143332e-07
6.866400e+04 1.039943e-07
6.867200e+04 8.970396e-08
6.868000e+04 1.388525e-07
6.868800e+04 1.204129e-07
6.869600e+04 9.053103e-08
6.870400e+04 9.014400e-08
6.871200e+04 1.256376e-07
6.872000e+04 1.107920e-07
6.872800e+04 1.282893e-07
6.873600e+04 1.165064e-07
6.874400e+04 9.362701e-08
6.875200e+04 1.001470e-07
6.876000e+04 1.319879e-07
6.876800e+04 1.128943e-07
6.877600e+04 1.209951e-07
6.878400e+04 1.127631e-07
6.879200e+04 1.044773e-07
6.880000e+04 1.153497e-07
6.880800e+04 9.675822e-08
6.881600e+04 9.827609e-08
6.882400e+04 1.067474e-07
6.883200e+04 1.230798e-07
6.884000e+04 1.175734e-07
6.884800e+04 1.113529e-07
6.885600e+04 1.198494e-07
6.886400e+04 1.282399e-07
6.887200e+04 1.193008e-07
6.888000e+04 8.813882e-08
6.888800e+04 8.941122e-08
6.889600e+04 1.061936e-07
6.890400e+04 1.092923e-07
6.891200e+04 1.286057e-07
6.892000e+04 8.409715e-08
6.892800e+04 1.093993e-07
6.893600e+04 9.394659e-08
6.894400e+04 1.138725e-07
6.895200e+04 7.361485e-08
6.896000e+04 1.068033e-07
6.896800e+04 1.081183e-07
6.897600e+04 1.068058e-07
6.898400e+04 1.171296e-07
6.899200e+04 1.057001e-07
6.900000e+04 9.274356e-08
6.900800e+04 1.222515e-07
6.901600e+04 9.899245e-08
6.902400e+04 1.181940e-07
6.903200e+04 1.053674e-07
6.904000e+04 1.052669e-07
6.904800e+04 1.155000e-07
6.905600e+04 1.277319e-07
6.906400e+04 1.006978e-07
6.907200e+04 1.156585e-07
6.908000e+04 1.046054e-07
6.908800e+04 9.818733e-08
6.909600e+04 1.038174e-07
6.910400e+04 1.254839e-07
6.911200e+04 1.012673e-07
6.912000e+04 9.804117e-08
6.912800e+04 1.027286e-07
6.913600e+04 1.031840e-07
6.914400e+04 8.278166e-08
6.915200e+04 9.587821e-08
6.916000e+04 1.161900e-07
6.916800e+04 1.036703e-07
6.917600e+04 1.082120e-07
6.918400e+04 1.133362e-07
6.919200e+04 1.065622e-07
6.920000e+04 1.093753e-07
6.920800e+04 1.350041e-07
6.921600e+04 1.146742e-07
6.922400e+04 1.053912e-07
6.923200e+04 1.137273e-07
6.924000e+04 1.076819e-07
6.924800e+04 9.055286e-08
6.925600e+04 1.029419e-07
6.926400e+04 1.015219e-07
6.927200e+04 9.115689e-08
6.928000e+04 9.044029e-08
6.928800e+04 8.543487e-08
6.929600e+04 1.205097e-07
6.930400e+04 8.862320e-08
6.931200e+04 9.613581e-08
6.932000e+04 1.055207e-07
6.932800e+04 1.076176e-07
6.933600e+04 1.358349e-07
6.934400e+04 9.535015e-08
6.935200e+04 1.029648e-07
6.936000e+04 1.273094e-07
6.936800e+04 9.611006e-08
6.937600e+04 9.464119e-08
6.938400e+04 1.095778e-07
6.939200e+04 1.195266e-07
6.940000e+04 1.408000e-07
6.940800e+04 1.033010e-07
6.941600e+04 1.002323e-07
6.942400e+04 1.162344e-07
6.943200e+04 1.264556e-07
6.944000e+04 1.241648e-07
6.944800e+04 8.932555e-08
6.945600e+04 9.025040e-08
6.946400e+04 1.195405e-07
6.947200e+04 9.264997e-08
6.948000e+04 1.082519e-07
6.948800e+04 1.131059e-07
6.949600e+04 1.167906e-07
6.950400e+04 1.038625e-07
6.951200e+04 8.800635e-08
6.952000e+04 1.129289e-07
6.952800e+04 9.824353e-08
6.953600e+04 8.925214e-08
6.954400e+04 1.101312e-07
6.955200e+04 1.118918e-07
6.956000e+04 9.668905e-08
6.956800e+04 1.052078e-07
6.957600e+04 1.203107e-07
6.958400e+04 1.099473e-07
6.959200e+04 1.149910e-07
6.960000e+04 1.124341e-07
6.960800e+04 1.287151e-07
6.961600e+04 1.199984e-07
6.962400e+04 9.766995e-08
6.963200e+04 1.101201e-07
6.964000e+04 9.938633e-08
6.964800e+04 1.035795e-07
6.965600e+04 1.322352e-07
6.966400e+04 9.627499e-08
6.967200e+04 1.089562e-07
6.968000e+04 1.170358e-07
6.968800e+04 9.616636e-08
6.969600e+04 1.192894e-07
6.970400e+04 1.256674e-07
6.971200e+04 9.855083e-08
6.972000e+04 7.918551e-08
6.972800e+04 9.961501e-08
6.973600e+04 9.778806e-08
6.974400e+04 1.070791e-07
6.975200e+04 1.024588e-07
6.976000e+04 1.033212e-07
6.976800e+04 1.165113e-07
6.977600e+04 1.091702e-07
6.978400e+04 8.775386e-08
6.979200e+04 1.070371e-07
6.980000e+04 1.099304e-07
6.980800e+04 1.042141e-07
6.981600e+04 1.222207e-07
6.982400e+04 1.034043e-07
6.983200e+04 1.192191e-07
6.984000e+04 9.968594e-08
6.984800e+04 9.016117e-08
6.985600e+04 1.141618e-07
6.986400e+04 1.102273e-07
6.987200e+04 1.043382e-07
6.988000e+04 9.446553e-08
6.988800e+04 9.429284e-08
6.989600e+04 9.329711e-08
6.990400e+04 1.088746e-07
6.991200e+04 9.442313e-08
6.992000e+04 1.040177e-07
6.992800e+04 1.073263e-07
6.993600e+04 1.123478e-07
6.994400e+04 1.009892e-07
6.995200e+04 8.532404e-08
6.996000e+04 1.162739e-07
6.996800e+04 1.052344e-07
6.997600e+04 1.193603e-07
6.998400e+04 1.108726e-07
6.999200e+04 9.512167e-08
7.000000e+04 1.175873e-07
7.000800e+04 1.111860e-07
7.001600e+04 8.775280e-08
7.002400e+04 9.933050e-08
7.003200e+04 9.479271e-08
7.004000e+04 1.106998e-07
7.004800e+04 1.212159e-07
7.005600e+04 1.191537e-07
7.006400e+04 1.164551e-07
7.007200e+04 1.051647e-07
7.008000e+04 1.007260e-07
7.008800e+04 1.038235e-07
7.009600e+04 9.010298e-08
7.010400e+04 9.857692e-08
7.011200e+04 9.053838e-08
7.012000e+04 1.212459e-07
7.012800e+04 1.144243e-07
7.013600e+04 1.096415e-07
7.014400e+04 1.044925e-07
7.015200e+04 1.041489e-07
7.016000e+04 8.563565e-08
7.016800e+04 1.008888e-07
7.017600e+04 1.198477e-07
7.018400e+04 1.037254e-07
7.019200e+04 7.952384e-08
7.020000e+04 1.019339e-07
7.020800e+04 1.204642e-07
7.021600e+04 9.579462e-08
7.022400e+04 1.121976e-07
7.023200e+04 9.400308e-08
7.024000e+04 1.084215e-07
7.024800e+04 1.051740e-07
7.025600e+04 8.853504e-08
7.026400e+04 1.063841e-07
7.027200e+04 8.207969e-08
7.028000e+04 1.200842e-07
7.028800e+04 1.273817e-07
7.029600e+04 1.145758e-07
7.030400e+04 9.550987e-08
7.031200e+04 1.173819e-07
7.032000e+04 1.085826e-07
7.032800e+04 1.078518e-07
7.033600e+04 1.082142e-07
7.034400e+04 1.071012e-07
7.035200e+04 8.569807e-08
7.036000e+04 1.057904e-07
7.036800e+04 1.065937e-07
7.037600e+04 1.057369e-07
7.038400e+04 1.189738e-07
7.039200e+04 1.164680e-07
7.040000e+04 8.755221e-08
7.040800e+04 1.047028e-07
7.041600e+04 1.037490e-07
7.042400e+04 8.883663e-08
7.043200e+04 9.833407e-08
7.044000e+04 8.991996e-08
7.044800e+04 9.438916e-08
7.045600e+04 8.751796e-08
7.046400e+04 1.073643e-07
7.047200e+04 8.439278e-08
7.048000e+04 1.099946e-07
7.048800e+04 1.013781e-07
7.049600e+04 7.938966e-08
7.050400e+04 1.127107e-07
7.051200e+04 8.993206e-08
7.052000e+04 9.769232e-08
7.052800e+04 9.999129e-08
7.053600e+04 1.202411e-07
7.054400e+04 9.406462e-08
7.055200e+04 1.184982e-07
7.056000e+04 8.840849e-08
7.056800e+04 1.195203e-07
7.057600e+04 8.597799e-08
7.058400e+04 1.098952e-07
7.059200e+04 1.129832e-07
7.060000e+04 1.070176e-07
7.060800e+04 1.129987e-07
7.061600e+04 9.176098e-08
7.062400e+04 9.463164e-08
7.063200e+04 1.045643e-07
7.064000e+04 1.092261e-07
7.064800e+04 1.179410e-07
7.065600e+04 1.062411e-07
7.066400e+04 9.314024e-08
7.067200e+04 9.134050e-08
7.068000e+04 1.149037e-07
7.068800e+04 1.120297e-07
7.069600e+04 9.554055e-08
7.070400e+04 1.019215e-07
7.071200e+04 1.025800e-07
7.072000e+04 1.043247e-07
7.072800e+04 1.041335e-07
7.073600e+04 1.250927e-07
7.074400e+04 1.033226e-07
7.075200e+04 1.019918e-07
7.076000e+04 9.541113e-08
7.076800e+04 1.030492e-07
7.077600e+04 9.560680e-08
7.078400e+04 9.109361e-08
7.079200e+04 9.529392e-08
7.080000e+04 1.088798e-07
7.080800e+04 9.743645e-08
7.081600e+04 9.244289e-08
7.082400e+04 1.280005e-07
7.083200e+04 1.013248e-07
7.084000e+04 1.058467e-07
7.084800e+04 1.086970e-07
7.085600e+04 9.385767e-08
7.086400e+04 1.171263e-07
7.087200e+04 1.002077e-07
7.088000e+04 9.299907e-08
7.088800e+04 1.020104e-07
7.089600e+04 1.328494e-07
7.090400e+04 1.072021e-07
7.091200e+04 1.059062e-07
7.092000e+04 1.026208e-07
7.092800e+04 8.913070e-08
7.093600e+04 9.885502e-08
7.094400e+04 1.043090e-07
7.095200e+04 1.085264e-07
7.096000e+04 9.755839e-08
7.096800e+04 9.802992e-08
7.097600e+04 9.300161e-08
7.098400e+04 1.056575e-07
7.099200e+04 1.182087e-07
7.100000e+04 1.020388e-07
7.100800e+04 1.268726e-07
7.101600e+04 1.026117e-07
7.102400e+04 9.754319e-08
7.103200e+04 1.194532e-07
7.104000e+04 1.097662e-07
7.104800e+04 1.068588e-07
7.105600e+04 9.071319e-08
7.106400e+04 9.542704e-08
7.107200e+04 9.485563e-08
7.108000e+04 9.478544e-08
7.108800e+04 1.061761e-07
7.109600e+04 9.701640e-08
7.110400e+04 1.106633e-07
7.111200e+04 9.827694e-08
7.112000e+04 9.807596e-08
7.112800e+04 1.188147e-07
7.113600e+04 9.647681e-08
7.114400e+04 8.571543e-08
7.115200e+04 8.396993e-08
7.116000e+04 8.834898e-08
7.116800e+04 9.284762e-08
7.117600e+04 9.817300e-08
7.118400e+04 9.112579e-08
7.119200e+04 1.090151e-07
7.120000e+04 1.094929e-07
7.120800e+04 8.827488e-08
7.121600e+04 9.615939e-08
7.122400e+04 9.194723e-08
7.123200e+04 9.204581e-08
7.124000e+04 1.213804e-07
7.124800e+04 1.017009e-07
7.125600e+04 7.728796e-08
7.126400e+04 1.025491e-07
7.127200e+04 8.455340e-08
7.128000e+04 1.014846e-07
7.128800e+04 9.514644e-08
7.129600e+04 1.096689e-07
7.130400e+04 9.461830e-08
7.131200e+04 1.096309e-07
7.132000e+04 9.990394e-08
7.132800e+04 1.028740e-07
7.133600e+04 1.077962e-07
7.134400e+04 9.839912e-08
7.135200e+04 9.214087e-08
7.136000e+04 9.631441e-08
7.136800e+04 1.027958e-07
7.137600e+04 1.234991e-07
7.138400e+04 9.417874e-08
7.139200e+04 9.989146e-08
7.140000e+04 1.060515e-07
7.140800e+04 1.118674e-07
7.141600e+04 1.093133e-07
7.142400e+04 1.073465e-07
7.143200e+04 9.702788e-08
7.144000e+04 8.487563e-08
7.144800e+04 8.813109e-08
7.145600e+04 8.222698e-08
7.146400e+04 9.398983e-08
7.147200e+04 9.324877e-08
7.148000e+04 9.221784e-08
7.148800e+04 1.083132e-07
7.149600e+04 9.179182e-08
7.150400e+04 9.973176e-08
7.151200e+04 9.597154e-08
7.152000e+04 1.063827e-07
7.152800e+04 1.111086e-07
7.153600e+04 8.463787e-08
7.154400e+04 9.995192e-08
7.155200e+04 9.039774e-08
7.156000e+04 1.096610e-07
7.156800e+04 1.088736e-07
7.157600e+04 1.158366e-07
7.158400e+04 1.049647e-07
7.159200e+04 1.210805e-07
7.160000e+04 9.022353e-08
7.160800e+04 1.043624e-07
7.161600e+04 9.434948e-08
7.162400e+04 8.882801e-08
7.163200e+04 1.197319e-07
7.164000e+04 1.136179e-07
7.164800e+04 1.019009e-07
7.165600e+04 1.207071e-07
7.166400e+04 9.455785e-08
7.167200e+04 9.657406e-08
7.168000e+04 8.972598e-08
7.168800e+04 9.887767e-08
7.169600e+04 8.922340e-08
7.170400e+04 1.138392e-07
7.171200e+04 1.095132e-07
7.172000e+04 1.030323e-07
7.172800e+04 1.050260e-07
7.173600e+04 8.760463e-08
7.174400e+04 1.050641e-07
7.175200e+04 8.596941e-08
7.176000e+04 1.041757e-07
7.176800e+04 9.394485e-08
7.177600e+04 1.133487e-07
7.178400e+04 9.821340e-08
7.179200e+04 1.035415e-07
7.180000e+04 1.189539e-07
7.180800e+04 9.132434e-08
7.181600e+04 9.425918e-08
7.182400e+04 1.182642e-07
7.183200e+04 9.903219e-08
7.184000e+04 1.115731e-07
7.184800e+04 9.807971e-08
7.185600e+04 9.783207e-08
7.186400e+04 1.094412e-07
7.187200e+04 1.000214e-07
7.188000e+04 9.997705e-08
7.188800e+04 1.162176e-07
7.189600e+04 9.997994e-08
7.190400e+04 1.195654e-07
7.191200e+04 8.699802e-08
7.192000e+04 9.467932e-08
7.192800e+04 1.136698e-07
7.193600e+04 1.033300e-07
7.194400e+04 8.706821e-08
7.195200e+04 1.040283e-07
7.196000e+04 7.782321e-08
7.196800e+04 1.041635e-07
7.197600e+04 9.044085e-08
7.198400e+04 8.289440e-08
7.199200e+04 1.009542e-07
7.200000e+04 8.585094e-08
7.200800e+04 8.932595e-08
7.201600e+04 1.017484e-07
7.202400e+04 8.688822e-08
7.203200e+04 1.027284e-07
7.204000e+04 8.599947e-08
7.204800e+04 9.288687e-08
7.205600e+04 1.080049e-07
7.206400e+04 1.171053e-07
7.207200e+04 1.043826e-07
7.208000e+04 1.123801e-07
7.208800e+04 1.025782e-07
7.209600e+04 9.673342e-08
7.210400e+04 9.555882e-08
7.211200e+04 9.924873e-08
7.212000e+04 7.720567e-08
7.212800e+04 1.132491e-07
7.213600e+04 1.042828e-07
7.214400e+04 7.588080e-08
7.215200e+04 1.232721e-07
7.216000e+04 1.156884e-07
7.216800e+04 9.914041e-08
7.217600e+04 1.020166e-07
7.218400e+04 1.063252e-07
7.219200e+04 9.383621e-08
7.220000e+04 8.930248e-08
7.220800e+04 8.842647e-08
7.221600e+04 7.336121e-08
7.222400e+04 8.537491e-08
7.223200e+04 9.545323e-08
7.224000e+04 1.065057e-07
7.224800e+04 9.737000e-08
7.225600e+04 1.068097e-07
7.226400e+04 9.940176e-08
7.227200e+04 9.730840e-08
7.228000e+04 1.012090e-07
7.228800e+04 9.505631e-08
7.229600e+04 1.090417e-07
7.230400e+04 8.129646e-08
7.231200e+04 9.138180e-08
7.232000e+04 9.506966e-08
7.232800e+04 1.047339e-07
7.233600e+04 9.512011e-08
7.234400e+04 9.427626e-08
7.235200e+04 8.703546e-08
7.236000e+04 1.003601e-07
7.236800e+04 9.014645e-08
7.237600e+04 9.863476e-08
7.238400e+04 9.346405e-08
7.239200e+04 9.601097e-08
7.240000e+04 1.026182e-07
7.240800e+04 1.134912e-07
7.241600e+04 1.116177e-07
7.242400e+04 1.072039e-07
7.243200e+04 9.308560e-08
7.244000e+04 9.908414e-08
7.244800e+04 9.637055e-08
7.245600e+04 1.212982e-07
7.246400e+04 8.945774e-08
7.247200e+04 1.040786e-07
7.248000e+04 9.574929e-08
7.248800e+04 1.023440e-07
7.249600e+04 1.065138e-07
7.250400e+04 8.199866e-08
7.251200e+04 8.896566e-08
7.252000e+04 1.053057e-07
7.252800e+04 9.459336e-08
7.253600e+04 8.756094e-08
7.254400e+04 9.748207e-08
7.255200e+04 1.015052e-07
7.256000e+04 9.927130e-08
7.256800e+04 8.218902e-08
7.257600e+04 9.245341e-08
7.258400e+04 8.450483e-08
7.259200e+04 7.277218e-08
7.260000e+04 8.714706e-08
7.260800e+04 9.540726e-08
7.261600e+04 9.535858e-08
7.262400e+04 9.812942e-08
7.263200e+04 8.984579e-08
7.264000e+04 9.726460e-08
7.264800e+04 1.096477e-07
7.265600e+04 1.084198e-07
7.266400e+04 1.113806e-07
7.267200e+04 8.811093e-08
7.268000e+04 7.933701e-08
7.268800e+04 9.471990e-08
7.269600e+04 9.896344e-08
7.270400e+04 1.053981e-07
7.271200e+04 9.527105e-08
7.272000e+04 1.258917e-07
7.272800e+04 9.771022e-08
7.273600e+04 9.406413e-08
7.274400e+04 9.749526e-08
7.275200e+04 8.939934e-08
7.276000e+04 8.060412e-08
7.276800e+04 1.007042e-07
7.277600e+04 7.886385e-08
7.278400e+04 8.636247e-08
7.279200e+04 8.761211e-08
7.280000e+04 9.223907e-08
7.280800e+04 1.096559e-07
7.281600e+04 9.014743e-08
7.282400e+04 8.672534e-08
7.283200e+04 8.513838e-08
7.284000e+04 8.159399e-08
7.284800e+04 9.700259e-08
7.285600e+04 8.826403e-08
7.286400e+04 9.116031e-08
7.287200e+04 8.366911e-08
7.288000e+04 1.090713e-07
7.288800e+04 9.691046e-08
7.289600e+04 1.067781e-07
7.290400e+04 8.387279e-08
7.291200e+04 8.253030e-08
7.292000e+04 1.040937e-07
7.292800e+04 1.044638e-07
7.293600e+04 1.013297e-07
7.294400e+04 8.635843e-08
7.295200e+04 1.180727e-07
7.296000e+04 9.381548e-08
7.296800e+04 9.912209e-08
7.297600e+04 9.410607e-08
7.298400e+04 1.078241e-07
7.299200e+04 9.508382e-08
7.300000e+04 1.023581e-07
7.300800e+04 1.010948e-07
7.301600e+04 9.238670e-08
7.302400e+04 7.967295e-08
7.303200e+04 9.324969e-08
7.304000e+04 7.551470e-08
7.304800e+04 9.417675e-08
7.305600e+04 9.888525e-08
7.306400e+04 1.029951e-07
7.307200e+04 8.828023e-08
7.308000e+04 1.035233e-07
7.308800e+04 8.221334e-08
7.309600e+04 8.932843e-08
7.310400e+04 1.042426e-07
7.311200e+04 8.572292e-08
7.312000e+04 9.370737e-08
7.312800e+04 8.877728e-08
7.313600e+04 8.952611e-08
7.314400e+04 1.107998e-07
7.315200e+04 9.329020e-08
7.316000e+04 9.648317e-08
7.316800e+04 9.090293e-08
7.317600e+04 9.224815e-08
7.318400e+04 8.415043e-08
7.319200e+04 9.846727e-08
7.320000e+04 9.545226e-08
7.320800e+04 1.120196e-07
7.321600e+04 1.104957e-07
7.322400e+04 9.162834e-08
7.323200e+04 1.039128e-07
7.324000e+04 9.713943e-08
7.324800e+04 1.175485e-07
7.325600e+04 8.906726e-08
7.326400e+04 9.579194e-08
7.327200e+04 9.837890e-08
7.328000e+04 1.126862e-07
7.328800e+04 9.250668e-08
7.329600e+04 9.988730e-08
7.330400e+04 9.349239e-08
7.331200e+04 8.809382e-08
7.332000e+04 9.502328e-08
7.332800e+04 9.828922e-08
7.333600e+04 9.351703e-08
7.334400e+04 1.072653e-07
7.335200e+04 9.840296e-08
7.336000e+04 1.053123e-07
7.336800e+04 1.083175e-07
7.337600e+04 1.088403e-07
7.338400e+04 9.368094e-08
7.339200e+04 8.892476e-08
7.340000e+04 8.506817e-08
7.340800e+04 8.676649e-08
7.341600e+04 8.845290e-08
7.342400e+04 9.757991e-08
7.343200e+04 7.939781e-08
7.344000e+04 1.029746e-07
7.344800e+04 8.543913e-08
7.345600e+04 8.561772e-08
7.346400e+04 1.116027e-07
7.347200e+04 8.569703e-08
7.348000e+04 8.656044e-08
7.348800e+04 9.909821e-08
7.349600e+04 9.050141e-08
7.350400e+04 1.210921e-07
7.351200e+04 8.158794e-08
7.352000e+04 9.607056e-08
7.352800e+04 8.324755e-08
7.353600e+04 9.572173e-08
7.354400e+04 9.236984e-08
7.355200e+04 1.043466e-07
7.356000e+04 7.992477e-08
7.356800e+04 9.452684e-08
7.357600e+04 9.084346e-08
7.358400e+04 9.464894e-08
7.359200e+04 9.754461e-08
7.360000e+04 8.613081e-08
7.360800e+04 1.179069e-07
7.361600e+04 8.691583e-08
7.362400e+04 1.113892e-07
7.363200e+04 9.570290e-08
7.364000e+04 1.019636e-07
7.364800e+04 9.730794e-08
7.365600e+04 9.669482e-08
7.366400e+04 1.096015e-07
7.367200e+04 1.061047e-07
7.368000e+04 8.222272e-08
7.368800e+04 1.066849e-07
7.369600e+04 1.051347e-07
7.370400e+04 9.413657e-08
7.371200e+04 8.544897e-08
7.372000e+04 9.497504e-08
7.372800e+04 1.122106e-07
7.373600e+04 9.868949e-08
7.374400e+04 8.991434e-08
7.375200e+04 1.229075e-07
7.376000e+04 1.099015e-07
7.376800e+04 8.516800e-08
7.377600e+04 8.282339e-08
7.378400e+04 9.669167e-08
7.379200e+04 1.011712e-07
7.380000e+04 8.728862e-08
7.380800e+04 9.528840e-08
7.381600e+04 8.238156e-08
7.382400e+04 8.394174e-08
7.383200e+04 8.846802e-08
7.384000e+04 1.003702e-07
7.384800e+04 8.631973e-08
7.385600e+04 1.033180e-07
7.386400e+04 1.027552e-07
7.387200e+04 1.022633e-07
7.388000e+04 7.654281e-08
7.388800e+04 8.486111e-08
7.389600e+04 8.962353e-08
7.390400e+04 1.048988e-07
7.391200e+04 1.057478e-07
7.392000e+04 8.062139e-08
7.392800e+04 9.490314e-08
7.393600e+04 9.991126e-08
7.394400e+04 7.742462e-08
7.395200e+04 1.009784e-07
7.396000e+04 9.029592e-08
7.396800e+04 9.656206e-08
7.397600e+04 1.187326e-07
7.398400e+04 7.239165e-08
7.399200e+04 9.429815e-08
7.400000e+04 1.066656e-07
7.400800e+04 7.449621e-08
7.401600e+04 8.155822e-08
7.402400e+04 7.525974e-08
7.403200e+04 7.725471e-08
7.404000e+04 8.916026e-08
7.404800e+04 9.186360e-08
7.405600e+04 9.185962e-08
7.406400e+04 8.418013e-08
7.407200e+04 9.925235e-08
7.408000e+04 9.119366e-08
7.408800e+04 1.048826e-07
7.409600e+04 1.083234e-07
7.410400e+04 9.892339e-08
7.411200e+04 9.029976e-08
7.412000e+04 1.126108e-07
7.412800e+04 1.029158e-07
7.413600e+04 7.617671e-08
7.414400e+04 8.196215e-08
7.415200e+04 9.569287e-08
7.416000e+04 8.801943e-08
7.416800e+04 1.100631e-07
7.417600e+04 7.953399e-08
7.418400e+04 9.097680e-08
7.419200e+04 8.278387e-08
7.420000e+04 1.046115e-07
7.420800e+04 8.417963e-08
7.421600e+04 8.929159e-08
7.422400e+04 8.710627e-08
7.423200e+04 1.031516e-07
7.424000e+04 8.894659e-08
7.424800e+04 1.008197e-07
7.425600e+04 1.099928e-07
7.426400e+04 1.075034e-07
7.427200e+04 9.462279e-08
7.428000e+04 9.538710e-08
7.428800e+04 1.133501e-07
7.429600e+04 1.108160e-07
7.430400e+04 8.989965e-08
7.431200e+04 1.043406e-07
7.432000e+04 9.038416e-08
7.432800e+04 8.588900e-08
7.433600e+04 7.923049e-08
7.434400e+04 8.184112e-08
7.435200e+04 9.011393e-08
7.436000e+04 1.024816e-07
7.436800e+04 8.430213e-08
7.437600e+04 1.141663e-07
7.438400e+04 8.809704e-08
7.439200e+04 9.593766e-08
7.440000e+04 8.975455e-08
7.440800e+04 7.815713e-08
7.441600e+04 1.026561e-07
7.442400e+04 1.181390e-07
7.443200e+04 7.892002e-08
7.444000e+04 1.066071e-07
7.444800e+04 9.500934e-08
7.445600e+04 8.026303e-08
7.446400e+04 9.925913e-08
7.447200e+04 9.003767e-08
7.448000e+04 9.839057e-08
7.448800e+04 7.975499e-08
7.449600e+04 1.091276e-07
7.450400e+04 8.422932e-08
7.451200e+04 1.048829e-07
7.452000e+04 7.304496e-08
7.452800e+04 9.638743e-08
7.453600e+04 1.074747e-07
7.454400e+04 9.398282e-08
7.455200e+04 7.744712e-08
7.456000e+04 1.103743e-07
7.456800e+04 8.822179e-08
7.457600e+04 7.562671e-08
7.458400e+04 9.947743e-08
7.459200e+04 8.660245e-08
7.460000e+04 1.002180e-07
7.460800e+04 9.217582e-08
7.461600e+04 6.927891e-08
7.462400e+04 7.146311e-08
7.463200e+04 1.007073e-07
7.464000e+04 9.977957e-08
7.464800e+04 8.369498e-08
7.465600e+04 8.499332e-08
7.466400e+04 9.747413e-08
7.467200e+04 7.565033e-08
7.468000e+04 9.569382e-08
7.468800e+04 7.330240e-08
7.469600e+04 9.387311e-08
7.470400e+04 9.070509e-08
7.471200e+04 9.091837e-08
7.472000e+04 9.347804e-08
7.472800e+04 8.895597e-08
7.473600e+04 8.768031e-08
7.474400e+04 1.095488e-07
7.475200e+04 1.104726e-07
7.476000e+04 7.879730e-08
7.476800e+04 9.143584e-08
7.477600e+04 9.827454e-08
7.478400e+04 7.825246e-08
7.479200e+04 9.090348e-08
7.480000e+04 1.157991e-07
7.480800e+04 8.881158e-08
7.481600e+04 9.289514e-08
7.482400e+04 9.598431e-08
7.483200e+04 8.978568e-08
7.484000e+04 9.472381e-08
7.484800e+04 7.204744e-08
7.485600e+04 1.167862e-07
7.486400e+04 9.415710e-08
7.487200e+04 9.455208e-08
7.488000e+04 8.351576e-08
7.488800e+04 9.357349e-08
7.489600e+04 1.042899e-07
7.490400e+04 9.048696e-08
7.491200e+04 9.870474e-08
7.492000e+04 7.851584e-08
7.492800e+04 8.647464e-08
7.493600e+04 8.272642e-08
7.494400e+04 9.880536e-08
7.495200e+04 8.885653e-08
7.496000e+04 9.129350e-08
7.496800e+04 9.120726e-08
7.497600e+04 9.617274e-08
7.498400e+04 8.594669e-08
7.499200e+04 9.131231e-08
7.500000e+04 9.908532e-08
7.500800e+04 7.356277e-08
7.501600e+04 8.853606e-08
7.502400e+04 9.710243e-08
7.503200e+04 7.787142e-08
7.504000e+04 1.058327e-07
7.504800e+04 9.872362e-08
7.505600e+04 7.817639e-08
7.506400e+04 8.370916e-08
7.507200e+04 9.654765e-08
7.508000e+04 1.048666e-07
7.508800e+04 9.014714e-08
7.509600e+04 8.496834e-08
7.510400e+04 1.012562e-07
7.511200e+04 8.520024e-08
7.512000e+04 7.549876e-08
7.512800e+04 9.651121e-08
7.513600e+04 8.455315e-08
7.514400e+04 8.387599e-08
7.515200e+04 1.041499e-07
7.516000e+04 8.846124e-08
7.516800e+04 8.107045e-08
7.517600e+04 1.072884e-07
7.518400e+04 9.420608e-08
7.519200e+04 8.877655e-08
7.520000e+04 8.992660e-08
7.520800e+04 8.710235e-08
7.521600e+04 6.520396e-08
7.522400e+04 1.024673e-07
7.523200e+04 9.059951e-08
7.524000e+04 7.452968e-08
7.524800e+04 1.055101e-07
7.525600e+04 8.738523e-08
7.526400e+04 8.680721e-08
7.527200e+04 7.915793e-08
7.528000e+04 8.422369e-08
7.528800e+04 1.036674e-07
7.529600e+04 1.025153e-07
7.530400e+04 7.485946e-08
7.531200e+04 1.222259e-07
7.532000e+04 8.064090e-08
7.532800e+04 9.432530e-08
7.533600e+04 9.480577e-08
7.534400e+04 1.125099e-07
7.535200e+04 9.836803e-08
7.536000e+04 7.690399e-08
7.536800e+04 8.024851e-08
7.537600e+04 8.610573e-08
7.538400e+04 9.361155e-08
7.539200e+04 1.034157e-07
7.540000e+04 7.895367e-08
7.540800e+04 8.560914e-08
7.541600e+04 9.743246e-08
7.542400e+04 9.644885e-08
7.543200e+04 8.993061e-08
7.544000e+04 9.007019e-08
7.544800e+04 8.092224e-08
7.545600e+04 8.127241e-08
7.546400e+04 7.528509e-08
7.547200e+04 8.793417e-08
7.548000e+04 8.546909e-08
7.548800e+04 8.743001e-08
7.549600e+04 1.004688e-07
7.550400e+04 1.066481e-07
7.551200e+04 9.704907e-08
7.552000e+04 8.421624e-08
7.552800e+04 8.349428e-08
7.553600e+04 9.445718e-08
7.554400e+04 1.008175e-07
7.555200e+04 1.003597e-07
7.556000e+04 8.243855e-08
7.556800e+04 8.965822e-08
7.557600e+04 1.002416e-07
7.558400e+04 7.636410e-08
7.559200e+04 9.693027e-08
7.560000e+04 8.960340e-08
7.560800e+04 8.822084e-08
7.561600e+04 1.089448e-07
7.562400e+04 8.670589e-08
7.563200e+04 8.968172e-08
7.564000e+04 9.935633e-08
7.564800e+04 9.306252e-08
7.565600e+04 9.297758e-08
7.566400e+04 8.825815e-08
7.567200e+04 9.767675e-08
7.568000e+04 9.925088e-08
7.568800e+04 1.003557e-07
7.569600e+04 7.986874e-08
7.570400e+04 8.982674e-08
7.571200e+04 9.286346e-08
7.572000e+04 7.848421e-08
7.572800e+04 1.008750e-07
7.573600e+04 1.031019e-07
7.574400e+04 9.872853e-08
7.575200e+04 8.461203e-08
7.576000e+04 7.561685e-08
7.576800e+04 8.906623e-08
7.577600e+04 9.852537e-08
7.578400e+04 9.509468e-08
7.579200e+04 9.978567e-08
7.580000e+04 8.843175e-08
7.580800e+04 8.832100e-08
7.581600e+04 7.872182e-08
7.582400e+04 9.190736e-08
7.583200e+04 9.445697e-08
7.584000e+04 8.962062e-08
7.584800e+04 9.853720e-08
7.585600e+04 8.261488e-08
7.586400e+04 8.838868e-08
7.587200e+04 9.388325e-08
7.588000e+04 7.758823e-08
7.588800e+04 9.110337e-08
7.589600e+04 1.118464e-07
7.590400e+04 1.040155e-07
7.591200e+04 1.054380e-07
7.592000e+04 8.654658e-08
7.592800e+04 8.890416e-08
7.593600e+04 8.437545e-08
7.594400e+04 1.113680e-07
7.595200e+04 8.974643e-08
7.596000e+04 9.677304e-08
7.596800e+04 1.094999e-07
7.597600e+04 1.000806e-07
7.598400e+04 6.840257e-08
7.599200e+04 7.105234e-08
7.600000e+04 9.607210e-08
7.600800e+04 9.309707e-08
7.601600e+04 8.741409e-08
7.602400e+04 7.425910e-08
7.603200e+04 9.245793e-08
7.604000e+04 8.400260e-08
7.604800e+04 9.312195e-08
7.605600e+04 9.191390e-08
7.606400e+04 9.887941e-08
7.607200e+04 8.608948e-08
7.608000e+04 8.856022e-08
7.608800e+04 1.075678e-07
7.609600e+04 7.995675e-08
7.610400e+04 8.637579e-08
7.611200e+04 7.091744e-08
7.612000e+04 8.911860e-08
7.612800e+04 8.789752e-08
7.613600e+04 8.595453e-08
7.614400e+04 8.577069e-08
7.615200e+04 1.015819e-07
7.616000e+04 9.100322e-08
7.616800e+04 9.168369e-08
7.617600e+04 8.788642e-08
7.618400e+04 9.187890e-08
7.619200e+04 9.434376e-08
7.620000e+04 1.160752e-07
7.620800e+04 7.541527e-08
7.621600e+04 9.081899e-08
7.622400e+04 9.541786e-08
7.623200e+04 7.890940e-08
7.624000e+04 8.524784e-08
7.624800e+04 8.553667e-08
7.625600e+04 8.423117e-08
7.626400e+04 1.005997e-07
7.627200e+04 9.202626e-08
7.628000e+04 8.447091e-08
7.628800e+04 1.029688e-07
7.629600e+04 7.835919e-08
7.630400e+04 9.644864e-08
7.631200e+04 1.041347e-07
7.632000e+04 7.765178e-08
7.632800e+04 8.807362e-08
7.633600e+04 8.112070e-08
7.634400e+04 8.573269e-08
7.635200e+04 8.202341e-08
7.636000e+04 8.927285e-08
7.636800e+04 8.921073e-08
7.637600e+04 1.057877e-07
7.638400e+04 9.022070e-08
7.639200e+04 8.894596e-08
7.640000e+04 9.316977e-08
7.640800e+04 8.541664e-08
7.641600e+04 9.262506e-08
7.642400e+04 9.285441e-08
7.643200e+04 8.219773e-08
7.644000e+04 7.710455e-08
7.644800e+04 7.087481e-08
7.645600e+04 7.307898e-08
7.646400e+04 9.724487e-08
7.647200e+04 9.754708e-08
7.648000e+04 8.460293e-08
7.648800e+04 9.829898e-08
7.649600e+04 1.046204e-07
7.650400e+04 8.640740e-08
7.651200e+04 9.253200e-08
7.652000e+04 8.872617e-08
7.652800e+04 9.405394e-08
7.653600e+04 8.460413e-08
7.654400e+04 7.275578e-08
7.655200e+04 8.834427e-08
7.656000e+04 8.816710e-08
7.656800e+04 9.715236e-08
7.657600e+04 8.749095e-08
7.658400e+04 8.701954e-08
7.659200e+04 1.006410e-07
7.660000e+04 7.420724e-08
7.660800e+04 7.952893e-08
7.661600e+04 7.310650e-08
7.662400e+04 9.281880e-08
7.663200e+04 9.053588e-08
7.664000e+04 7.695400e-08
7.664800e+04 7.791495e-08
7.665600e+04 1.209465e-07
7.666400e+04 8.860378e-08
7.667200e+04 9.699017e-08
7.668000e+04 1.011397e-07
7.668800e+04 7.551922e-08
7.669600e+04 8.403910e-08
7.670400e+04 8.061078e-08
7.671200e+04 7.736148e-08
7.672000e+04 9.167761e-08
7.672800e+04 8.978401e-08
7.673600e+04 1.011063e-07
7.674400e+04 1.013856e-07
7.675200e+04 8.159136e-08
7.676000e+04 8.808941e-08
7.676800e+04 8.301766e-08
7.677600e+04 8.509506e-08
7.678400e+04 6.946529e-08
7.679200e+04 6.511683e-08
7.680000e+04 8.035077e-08
7.680800e+04 6.444417e-08
7.681600e+04 8.279543e-08
7.682400e+04 7.111828e-08
7.683200e+04 8.654118e-08
7.684000e+04 8.747609e-08
7.684800e+04 7.638120e-08
7.685600e+04 8.574912e-08
7.686400e+04 9.003650e-08
7.687200e+04 8.775490e-08
7.688000e+04 8.220110e-08
7.688800e+04 8.994450e-08
7.689600e+04 9.514445e-08
7.690400e+04 8.761423e-08
7.691200e+04 1.097126e-07
7.692000e+04 7.465794e-08
7.692800e+04 5.945180e-08
7.693600e+04 8.617112e-08
7.694400e+04 1.008957e-07
7.695200e+04 9.396836e-08
7.696000e+04 8.478487e-08
7.696800e+04 8.391119e-08
7.697600e+04 8.631616e-08
7.698400e+04 9.044306e-08
7.699200e+04 8.680433e-08
7.700000e+04 8.468008e-08
7.700800e+04 8.682626e-08
7.701600e+04 8.683163e-08
7.702400e+04 9.337929e-08
7.703200e+04 8.005347e-08
7.704000e+04 8.513095e-08
7.704800e+04 8.739739e-08
7.705600e+04 8.129213e-08
7.706400e+04 8.979373e-08
7.707200e+04 8.576665e-08
7.708000e+04 7.125315e-08
7.708800e+04 8.525268e-08
7.709600e+04 8.738603e-08
7.710400e+04 9.558248e-08
7.711200e+04 6.687095e-08
7.712000e+04 8.977224e-08
7.712800e+04 7.570301e-08
7.713600e+04 8.251479e-08
7.714400e+04 8.248170e-08
7.715200e+04 8.994365e-08
7.716000e+04 7.495582e-08
7.716800e+04 8.239012e-08
7.717600e+04 7.056047e-08
7.718400e+04 9.049988e-08
7.719200e+04 9.206718e-08
7.720000e+04 1.014523e-07
7.720800e+04 9.147482e-08
7.721600e+04 9.191734e-08
7.722400e+04 8.699927e-08
7.723200e+04 8.863844e-08
7.724000e+04 8.399533e-08
7.724800e+04 9.325158e-08
7.725600e+04 8.645911e-08
7.726400e+04 9.662893e-08
7.727200e+04 8.941666e-08
7.728000e+04 6.745901e-08
7.728800e+04 9.025531e-08
7.729600e+04 9.204968e-08
7.730400e+04 7.478266e-08
7.731200e+04 9.053015e-08
7.732000e+04 8.158437e-08
7.732800e+04 7.903340e-08
7.733600e+04 7.559156e-08
7.734400e+04 7.975822e-08
7.735200e+04 9.346366e-08
7.736000e+04 1.012830e-07
7.736800e+04 9.438691e-08
7.737600e+04 8.535327e-08
7.738400e+04 9.017822e-08
7.739200e+04 7.304901e-08
7.740000e+04 7.523347e-08
7.740800e+04 8.815372e-08
7.741600e+04 9.422778e-08
7.742400e+04 9.368307e-08
7.743200e+04 1.071065e-07
7.744000e+04 7.678439e-08
7.744800e+04 7.782515e-08
7.745600e+04 6.811846e-08
7.746400e+04 9.637656e-08
7.747200e+04 8.342303e-08
7.748000e+04 7.849685e-08
7.748800e+04 9.196692e-08
7.749600e+04 8.579681e-08
7.750400e+04 9.215964e-08
7.751200e+04 8.726976e-08
7.752000e+04 1.054377e-07
7.752800e+04 9.216206e-08
7.753600e+04 8.140170e-08
7.754400e+04 7.001974e-08
7.755200e+04 8.906587e-08
7.756000e+04 7.280908e-08
7.756800e+04 9.592059e-08
7.757600e+04 8.032920e-08
7.758400e+04 8.288251e-08
7.759200e+04 8.266968e-08
7.760000e+04 9.815952e-08
7.760800e+04 8.563892e-08
7.761600e+04 9.720941e-08
7.762400e+04 6.879245e-08
7.763200e+04 8.755883e-08
7.764000e+04 8.649147e-08
7.764800e+04 9.424285e-08
7.765600e+04 9.096942e-08
7.766400e+04 8.563544e-08
7.767200e+04 8.846592e-08
7.768000e+04 9.919629e-08
7.768800e+04 6.679190e-08
7.769600e+04 8.696017e-08
7.770400e+04 8.110375e-08
7.771200e+04 9.908562e-08
7.772000e+04 8.641357e-08
7.772800e+04 7.866245e-08
7.773600e+04 9.014105e-08
7.774400e+04 8.133339e-08
7.775200e+04 7.553935e-08
7.776000e+04 9.212551e-08
7.776800e+04 8.152271e-08
7.777600e+04 9.291002e-08
7.778400e+04 8.182166e-08
7.779200e+04 8.131860e-08
7.780000e+04 8.123617e-08
7.780800e+04 8.895162e-08
7.781600e+04 8.484804e-08
7.782400e+04 7.981299e-08
7.783200e+04 7.681486e-08
7.784000e+04 7.390680e-08
7.784800e+04 8.492720e-08
7.785600e+04 8.062903e-08
7.786400e+04 8.987796e-08
7.787200e+04 9.103763e-08
7.788000e+04 1.037410e-07
7.788800e+04 6.225409e-08
7.789600e+04 8.626157e-08
7.790400e+04 7.615214e-08
7.791200e+04 8.425611e-08
7.792000e+04 7.802017e-08
7.792800e+04 9.009461e-08
7.793600e+04 7.910851e-08
7.794400e+04 9.474334e-08
7.795200e+04 8.823324e-08
7.796000e+04 6.943434e-08
7.796800e+04 8.662073e-08
7.797600e+04 8.490828e-08
7.798400e+04 8.279567e-08
7.799200e+04 7.273487e-08
7.800000e+04 9.372497e-08
7.800800e+04 7.310957e-08
7.801600e+04 9.412981e-08
7.802400e+04 8.044414e-08
7.803200e+04 8.687049e-08
7.804000e+04 9.292026e-08
7.804800e+04 8.329082e-08
7.805600e+04 1.069952e-07
7.806400e+04 8.566753e-08
7.807200e+04 7.865921e-08
7.808000e+04 1.044162e-07
7.808800e+04 8.103514e-08
7.809600e+04 7.483840e-08
7.810400e+04 8.328768e-08
7.811200e+04 8.033422e-08
7.812000e+04 7.572581e-08
7.812800e+04 8.689017e-08
7.813600e+04 7.966887e-08
7.814400e+04 8.339282e-08
7.815200e+04 1.194394e-07
7.816000e+04 7.914161e-08
7.816800e+04 8.950956e-08
7.817600e+04 9.108851e-08
7.818400e+04 8.243270e-08
7.819200e+04 9.212208e-08
7.820000e+04 8.976315e-08
7.820800e+04 7.799162e-08
7.821600e+04 7.058751e-08
7.822400e+04 8.504304e-08
7.823200e+04 8.531714e-08
7.824000e+04 9.958642e-08
7.824800e+04 8.932153e-08
7.825600e+04 7.454701e-08
7.826400e+04 8.749539e-08
7.827200e+04 9.931250e-08
7.828000e+04 8.979846e-08
7.828800e+04 9.792659e-08
7.829600e+04 6.402508e-08
7.830400e+04 9.019288e-08
7.831200e+04 9.673469e-08
7.832000e+04 7.960299e-08
7.832800e+04 9.038294e-08
7.833600e+04 7.763241e-08
7.834400e+04 9.577291e-08
7.835200e+04 8.661377e-08
7.836000e+04 8.113515e-08
7.836800e+04 8.913157e-08
7.837600e+04 7.995185e-08
7.838400e+04 8.259351e-08
7.839200e+04 8.641173e-08
7.840000e+04 7.660194e-08
7.840800e+04 8.024491e-08
7.841600e+04 9.193732e-08
7.842400e+04 8.751233e-08
7.843200e+04 6.898791e-08
7.844000e+04 8.063289e-08
7.844800e+04 8.099684e-08
7.845600e+04 8.394776e-08
7.846400e+04 9.327139e-08
7.847200e+04 7.757837e-08
7.848000e+04 8.899075e-08
7.848800e+04 9.669948e-08
7.849600e+04 7.535968e-08
7.850400e+04 8.892512e-08
7.851200e+04 8.105002e-08
7.852000e+04 9.177477e-08
7.852800e+04 8.687055e-08
7.853600e+04 9.833041e-08
7.854400e+04 9.264816e-08
7.855200e+04 9.269832e-08
7.856000e+04 7.889233e-08
7.856800e+04 9.000437e-08
7.857600e+04 9.170298e-08
7.858400e+04 8.412092e-08
7.859200e+04 8.890040e-08
7.860000e+04 9.498759e-08
7.860800e+04 8.555001e-08
7.861600e+04 6.982882e-08
7.862400e+04 8.646752e-08
7.863200e+04 8.087153e-08
7.864000e+04 9.830333e-08
7.864800e+04 8.927894e-08
7.865600e+04 9.734504e-08
7.866400e+04 8.702556e-08
7.867200e+04 9.132369e-08
7.868000e+04 9.172252e-08
7.868800e+04 9.749525e-08
7.869600e+04 8.906769e-08
7.870400e+04 8.170994e-08
7.871200e+04 8.122120e-08
7.872000e+04 7.774963e-08
7.872800e+04 6.862775e-08
7.873600e+04 9.287490e-08
7.874400e+04 8.960417e-08
7.875200e+04 9.994240e-08
7.876000e+04 7.918944e-08
7.876800e+04 6.385143e-08
7.877600e+04 7.401568e-08
7.878400e+04 8.853989e-08
7.879200e+04 6.821773e-08
7.880000e+04 8.307146e-08
7.880800e+04 7.718867e-08
7.881600e+04 9.368783e-08
7.882400e+04 8.198065e-08
7.883200e+04 6.556012e-08
7.884000e+04 8.521978e-08
7.884800e+04 8.637705e-08
7.885600e+04 8.743909e-08
7.886400e+04 8.800451e-08
7.887200e+04 8.726935e-08
7.888000e+04 8.599909e-08
7.888800e+04 7.026680e-08
7.889600e+04 7.722500e-08
7.890400e+04 8.787853e-08
7.891200e+04 7.240584e-08
7.892000e+04 8.157292e-08
7.892800e+04 6.702964e-08
7.893600e+04 8.582690e-08
7.894400e+04 7.698604e-08
7.895200e+04 6.882786e-08
7.896000e+04 9.232710e-08
7.896800e+04 7.514529e-08
7.897600e+04 5.865728e-08
7.898400e+04 7.471739e-08
7.899200e+04 1.019197e-07
7.900000e+04 8.355857e-08
7.900800e+04 7.606229e-08
7.901600e+04 8.305581e-08
7.902400e+04 8.640637e-08
7.903200e+04 7.652046e-08
7.904000e+04 6.504360e-08
7.904800e+04 8.880072e-08
7.905600e+04 7.640406e-08
7.906400e+04 6.953917e-08
7.907200e+04 7.409051e-08
7.908000e+04 9.551474e-08
7.908800e+04 8.778770e-08
7.909600e+04 7.631208e-08
7.910400e+04 7.575037e-08
7.911200e+04 8.253738e-08
7.912000e+04 6.189131e-08
7.912800e+04 8.551792e-08
7.913600e+04 8.560832e-08
7.914400e+04 7.620433e-08
7.915200e+04 7.502056e-08
7.916000e+04 8.097515e-08
7.916800e+04 7.254086e-08
7.917600e+04 8.671620e-08
7.918400e+04 1.018524e-07
7.919200e+04 7.247787e-08
7.920000e+04 8.284645e-08
7.920800e+04 8.208733e-08
7.921600e+04 7.826092e-08
7.922400e+04 9.173643e-08
7.923200e+04 7.963606e-08
7.924000e+04 8.746261e-08
7.924800e+04 7.235389e-08
7.925600e+04 7.452833e-08
7.926400e+04 9.611972e-08
7.927200e+04 7.284928e-08
7.928000e+04 8.430029e-08
7.928800e+04 6.827130e-08
7.929600e+04 7.474796e-08
7.930400e+04 8.769519e-08
7.931200e+04 7.874182e-08
7.932000e+04 8.381240e-08
7.932800e+04 7.851659e-08
7.933600e+04 8.835024e-08
7.934400e+04 9.725642e-08
7.935200e+04 7.528185e-08
7.936000e+04 8.285266e-08
7.936800e+04 8.197481e-08
7.937600e+04 7.666638e-08
7.938400e+04 8.065868e-08
7.939200e+04 7.239375e-08
7.940000e+04 7.618928e-08
7.940800e+04 8.630189e-08
7.941600e+04 9.482922e-08
7.942400e+04 8.010851e-08
7.943200e+04 6.748215e-08
7.944000e+04 1.034114e-07
7.944800e+04 7.048301e-08
7.945600e+04 9.107427e-08
7.946400e+04 8.469332e-08
7.947200e+04 7.755006e-08
7.948000e+04 8.054193e-08
7.948800e+04 6.704072e-08
7.949600e+04 8.043078e-08
7.950400e+04 8.017487e-08
7.951200e+04 7.785614e-08
7.952000e+04 8.184799e-08
7.952800e+04 8.290028e-08
7.953600e+04 7.941215e-08
7.954400e+04 7.678785e-08
7.955200e+04 8.711823e-08
7.956000e+04 9.860907e-08
7.956800e+04 7.606280e-08
7.957600e+04 7.489327e-08
7.958400e+04 7.278587e-08
7.959200e+04 8.604803e-08
7.960000e+04 8.164945e-08
7.960800e+04 7.924944e-08
7.961600e+04 8.292140e-08
7.962400e+04 6.873155e-08
7.963200e+04 8.482236e-08
7.964000e+04 7.948156e-08
7.964800e+04 7.171840e-08
7.965600e+04 8.993136e-08
7.966400e+04 8.635381e-08
7.967200e+04 8.957919e-08
7.968000e+04 8.582466e-08
7.968800e+04 9.982361e-08
7.969600e+04 9.176062e-08
7.970400e+04 8.322206e-08
7.971200e+04 8.400745e-08
7.972000e+04 8.047128e-08
7.972800e+04 7.511440e-08
7.973600e+04 7.708061e-08
7.974400e+04 8.063314e-08
7.975200e+04 7.675394e-08
7.976000e+04 7.010171e-08
7.976800e+04 8.159734e-08
7.977600e+04 8.957544e-08
7.978400e+04 8.271222e-08
7.979200e+04 8.306649e-08
7.980000e+04 8.978964e-08
7.980800e+04 9.713784e-08
7.981600e+04 7.362709e-08
7.982400e+04 7.449716e-08
7.983200e+04 6.931988e-08
7.984000e+04 8.386215e-08
7.984800e+04 6.903311e-08
7.985600e+04 8.226131e-08
7.986400e+04 8.796078e-08
7.987200e+04 7.567317e-08
7.988000e+04 9.349713e-08
7.988800e+04 8.751423e-08
7.989600e+04 6.065575e-08
7.990400e+04 8.970595e-08
7.991200e+04 8.993104e-08
7.992000e+04 7.135506e-08
7.992800e+04 9.381590e-08
7.993600e+04 8.048008e-08
7.994400e+04 8.336887e-08
7.995200e+04 8.508430e-08
7.996000e+04 8.113077e-08
7.996800e+04 7.009210e-08
7.997600e+04 6.530222e-08
7.998400e+04 8.997958e-08
7.999200e+04 8.036069e-08
8.000000e+04 8.239540e-08
8.000800e+04 8.609114e-08
8.001600e+04 6.285509e-08
8.002400e+04 8.782666e-08
8.003200e+04 7.365647e-08
8.004000e+04 8.524101e-08
8.004800e+04 8.967408e-08
8.005600e+04 8.414630e-08
8.006400e+04 1.048321e-07
8.007200e+04 8.737276e-08
8.008000e+04 8.827279e-08
8.008800e+04 8.196294e-08
8.009600e+04 9.123673e-08
8.010400e+04 6.878561e-08
8.011200e+04 7.720481e-08
8.012000e+04 6.628224e-08
8.012800e+04 6.348401e-08
8.013600e+04 8.170557e-08
8.014400e+04 8.627770e-08
8.015200e+04 7.458260e-08
8.016000e+04 7.380321e-08
8.016800e+04 7.523269e-08
8.017600e+04 7.941012e-08
8.018400e+04 7.014153e-08
8.019200e+04 8.852055e-08
8.020000e+04 7.886224e-08
8.020800e+04 7.465341e-08
8.021600e+04 8.681132e-08
8.022400e+04 7.512233e-08
8.023200e+04 8.046838e-08
8.024000e+04 9.207358e-08
8.024800e+04 6.572391e-08
8.025600e+04 8.119834e-08
8.026400e+04 8.316854e-08
8.027200e+04 7.558349e-08
8.028000e+04 9.318737e-08
8.028800e+04 6.828647e-08
8.029600e+04 7.383195e-08
8.030400e+04 8.480717e-08
8.031200e+04 8.405476e-08
8.032000e+04 7.715995e-08
8.032800e+04 7.798837e-08
8.033600e+04 9.796361e-08
8.034400e+04 6.867548e-08
8.035200e+04 7.725557e-08
8.036000e+04 8.794288e-08
8.036800e+04 7.515565e-08
8.037600e+04 9.777468e-08
8.038400e+04 6.881705e-08
8.039200e+04 7.304776e-08
8.040000e+04 8.440121e-08
8.040800e+04 7.821716e-08
8.041600e+04 7.894024e-08
8.042400e+04 1.033489e-07
8.043200e+04 7.971501e-08
8.044000e+04 9.346992e-08
8.044800e+04 9.176044e-08
8.045600e+04 9.989553e-08
8.046400e+04 7.473094e-08
8.047200e+04 7.836179e-08
8.048000e+04 8.816862e-08
8.048800e+04 8.374067e-08
8.049600e+04 9.146734e-08
8.050400e+04 7.505642e-08
8.051200e+04 8.596693e-08
8.052000e+04 7.848047e-08
8.052800e+04 1.119215e-07
8.053600e+04 7.801358e-08
8.054400e+04 8.240405e-08
8.055200e+04 7.192888e-08
8.056000e+04 8.562096e-08
8.056800e+04 6.705814e-08
8.057600e+04 7.630073e-08
8.058400e+04 6.112419e-08
8.059200e+04 7.979335e-08
8.060000e+04 1.022234e-07
8.060800e+04 7.991236e-08
8.061600e+04 9.606988e-08
8.062400e+04 7.051258e-08
8.063200e+04 7.370115e-08
8.064000e+04 7.327038e-08
8.064800e+04 7.849786e-08
8.065600e+04 6.946420e-08
8.066400e+04 7.719916e-08
8.067200e+04 8.161618e-08
8.068000e+04 8.662978e-08
8.068800e+04 8.434460e-08
8.069600e+04 8.388759e-08
8.070400e+04 6.881733e-08
8.071200e+04 7.389642e-08
8.072000e+04 6.670010e-08
8.072800e+04 8.323453e-08
8.073600e+04 7.540808e-08
8.074400e+04 7.227690e-08
8.075200e+04 6.391789e-08
8.076000e+04 7.851271e-08
8.076800e+04 7.740936e-08
8.077600e+04 6.351320e-08
8.078400e+04 6.820740e-08
8.079200e+04 7.933487e-08
8.080000e+04 8.485395e-08
8.080800e+04 7.758756e-08
8.081600e+04 9.280919e-08
8.082400e+04 6.746009e-08
8.083200e+04 5.874349e-08
8.084000e+04 9.010713e-08
8.084800e+04 7.415540e-08
8.085600e+04 8.340544e-08
8.086400e+04 7.963409e-08
8.087200e+04 7.726589e-08
8.088000e+04 8.354782e-08
8.088800e+04 7.168397e-08
8.089600e+04 8.546091e-08
8.090400e+04 8.137845e-08
8.091200e+04 6.859215e-08
8.092000e+04 8.465108e-08
8.092800e+04 7.676987e-08
8.093600e+04 8.187182e-08
8.094400e+04 7.759121e-08
8.095200e+04 7.872801e-08
8.096000e+04 8.721580e-08
8.096800e+04 8.879881e-08
8.097600e+04 6.397771e-08
8.098400e+04 6.365405e-08
8.099200e+04 8.547045e-08
8.100000e+04 6.970577e-08
8.100800e+04 6.278365e-08
8.101600e+04 8.884734e-08
8.102400e+04 8.250725e-08
8.103200e+04 9.124315e-08
8.104000e+04 7.561786e-08
8.104800e+04 8.414537e-08
8.105600e+04 7.212186e-08
8.106400e+04 5.826418e-08
8.107200e+04 7.305394e-08
8.108000e+04 8.493232e-08
8.108800e+04 8.357997e-08
8.109600e+04 6.655721e-08
8.110400e+04 7.585425e-08
8.111200e+04 8.441140e-08
8.112000e+04 9.995243e-08
8.112800e+04 9.032419e-08
8.113600e+04 7.649055e-08
8.114400e+04 6.285560e-08
8.115200e+04 8.663650e-08
8.116000e+04 7.933478e-08
8.116800e+04 8.017189e-08
8.117600e+04 8.645958e-08
8.118400e+04 6.908046e-08
8.119200e+04 5.618855e-08
8.120000e+04 6.831884e-08
8.120800e+04 9.473567e-08
8.121600e+04 7.765255e-08
8.122400e+04 7.148118e-08
8.123200e+04 7.706068e-08
8.124000e+04 7.442414e-08
8.124800e+04 7.780572e-08
8.125600e+04 8.029850e-08
8.126400e+04 8.201524e-08
8.127200e+04 7.777232e-08
8.128000e+04 7.241392e-08
8.128800e+04 8.068231e-08
8.129600e+04 6.448072e-08
8.130400e+04 7.370189e-08
8.131200e+04 8.528331e-08
8.132000e+04 7.450474e-08
8.132800e+04 9.008898e-08
8.133600e+04 7.388812e-08
8.134400e+04 6.286951e-08
8.135200e+04 8.328090e-08
8.136000e+04 6.244749e-08
8.136800e+04 7.700095e-08
8.137600e+04 8.916349e-08
8.138400e+04 8.641024e-08
8.139200e+04 7.086398e-08
8.140000e+04 9.093101e-08
8.140800e+04 7.590423e-08
8.141600e+04 8.094587e-08
8.142400e+04 9.111349e-08
8.143200e+04 8.117373e-08
8.144000e+04 8.503225e-08
8.144800e+04 7.569627e-08
8.145600e+04 1.000765e-07
8.146400e+04 7.568314e-08
8.147200e+04 7.608275e-08
8.148000e+04 8.443274e-08
8.148800e+04 7.599131e-08
8.149600e+04 8.296116e-08
8.150400e+04 7.404953e-08
8.151200e+04 7.758072e-08
8.152000e+04 7.256101e-08
8.152800e+04 7.421679e-08
8.153600e+04 7.337825e-08
8.154400e+04 6.769680e-08
8.155200e+04 7.209192e-08
8.156000e+04 7.854118e-08
8.156800e+04 8.157476e-08
8.157600e+04 7.529550e-08
8.158400e+04 6.581846e-08
8.159200e+04 6.830552e-08
8.160000e+04 8.960964e-08
8.160800e+04 8.934057e-08
8.161600e+04 7.689837e-08
8.162400e+04 7.419639e-08
8.163200e+04 8.829027e-08
8.164000e+04 7.411502e-08
8.164800e+04 7.574438e-08
8.165600e+04 8.124897e-08
8.166400e+04 7.462796e-08
8.167200e+04 8.152998e-08
8.168000e+04 6.860262e-08
8.168800e+04 1.011459e-07
8.169600e+04 8.747275e-08
8.170400e+04 7.896763e-08
8.171200e+04 6.768403e-08
8.172000e+04 6.956174e-08
8.172800e+04 8.268711e-08
8.173600e+04 9.121724e-08
8.174400e+04 8.116206e-08
8.175200e+04 7.367220e-08
8.176000e+04 8.620873e-08
8.176800e+04 8.512137e-08
8.177600e+04 8.141726e-08
8.178400e+04 8.454973e-08
8.179200e+04 7.884511e-08
8.180000e+04 6.786651e-08
8.180800e+04 6.250009e-08
8.181600e+04 8.426172e-08
8.182400e+04 7.883711e-08
8.183200e+04 7.385149e-08
8.184000e+04 6.538793e-08
8.184800e+04 8.153134e-08
8.185600e+04 7.256100e-08
8.186400e+04 8.182119e-08
8.187200e+04 7.235186e-08
8.188000e+04 8.016770e-08
8.188800e+04 6.393539e-08
8.189600e+04 7.379695e-08
8.190400e+04 6.997078e-08
8.191200e+04 6.570275e-08
8.192000e+04 8.236784e-08
8.192800e+04 6.182951e-08
8.193600e+04 8.904321e-08
8.194400e+04 8.697171e-08
8.195200e+04 7.102545e-08
8.196000e+04 7.063185e-08
8.196800e+04 9.509772e-08
8.197600e+04 8.095309e-08
8.198400e+04 6.034684e-08
8.199200e+04 6.735127e-08
8.200000e+04 8.936925e-08
8.200800e+04 8.234688e-08
8.201600e+04 7.133653e-08
8.202400e+04 9.691749e-08
8.203200e+04 7.267436e-08
8.204000e+04 6.965452e-08
8.204800e+04 7.611201e-08
8.205600e+04 6.501850e-08
8.206400e+04 7.674346e-08
8.207200e+04 7.780507e-08
8.208000e+04 7.020083e-08
8.208800e+04 6.034993e-08
8.209600e+04 6.737906e-08
8.210400e+04 8.952833e-08
8.211200e+04 7.731510e-08
8.212000e+04 8.405525e-08
8.212800e+04 8.091413e-08
8.213600e+04 5.909565e-08
8.214400e+04 6.370412e-08
8.215200e+04 8.052210e-08
8.216000e+04 8.293265e-08
8.216800e+04 7.745276e-08
8.217600e+04 6.785645e-08
8.218400e+04 7.846876e-08
8.219200e+04 7.078367e-08
8.220000e+04 9.146357e-08
8.220800e+04 7.213533e-08
8.221600e+04 8.696014e-08
8.222400e+04 9.051939e-08
8.223200e+04 6.973775e-08
8.224000e+04 7.631706e-08
8.224800e+04 6.629556e-08
8.225600e+04 7.128260e-08
8.226400e+04 8.017191e-08
8.227200e+04 8.878107e-08
8.228000e+04 7.984150e-08
8.228800e+04 7.010907e-08
8.229600e+04 6.696095e-08
8.230400e+04 7.318910e-08
8.231200e+04 8.260532e-08
8.232000e+04 8.019433e-08
8.232800e+04 8.342694e-08
8.233600e+04 7.699146e-08
8.234400e+04 7.066125e-08
8.235200e+04 7.201526e-08
8.236000e+04 7.121707e-08
8.236800e+04 7.161506e-08
8.237600e+04 8.558705e-08
8.238400e+04 8.567458e-08
8.239200e+04 8.072040e-08
8.240000e+04 8.215842e-08
8.240800e+04 6.689115e-08
8.241600e+04 7.441148e-08
8.242400e+04 8.209972e-08
8.243200e+04 6.645643e-08
8.244000e+04 7.868902e-08
8.244800e+04 8.598531e-08
8.245600e+04 6.657317e-08
8.246400e+04 7.080979e-08
8.247200e+04 8.196908e-08
8.248000e+04 8.075023e-08
8.248800e+04 6.987843e-08
8.249600e+04 7.007693e-08
8.250400e+04 8.419330e-08
8.251200e+04 9.014317e-08
8.252000e+04 6.760047e-08
8.252800e+04 7.877718e-08
8.253600e+04 7.170535e-08
8.254400e+04 9.130660e-08
8.255200e+04 7.333083e-08
8.256000e+04 6.542052e-08
8.256800e+04 8.104544e-08
8.257600e+04 7.932888e-08
8.258400e+04 8.128903e-08
8.259200e+04 8.303918e-08
8.260000e+04 6.712070e-08
8.260800e+04 8.433409e-08
8.261600e+04 7.080376e-08
8.262400e+04 7.960648e-08
8.263200e+04 7.315736e-08
8.264000e+04 7.615539e-08
8.264800e+04 7.544905e-08
8.265600e+04 1.093959e-07
8.266400e+04 7.477713e-08
8.267200e+04 6.514591e-08
8.268000e+04 7.448764e-08
8.268800e+04 8.777641e-08
8.269600e+04 6.721745e-08
8.270400e+04 7.412792e-08
8.271200e+04 6.561745e-08
8.272000e+04 7.787068e-08
8.272800e+04 7.818633e-08
8.273600e+04 8.834793e-08
8.274400e+04 7.492997e-08
8.275200e+04 6.535367e-08
8.276000e+04 6.433410e-08
8.276800e+04 6.218864e-08
8.277600e+04 8.315294e-08
8.278400e+04 6.985117e-08
8.279200e+04 7.375752e-08
8.280000e+04 8.638687e-08
8.280800e+04 8.261138e-08
8.281600e+04 8.592171e-08
8.282400e+04 9.063796e-08
8.283200e+04 7.472388e-08
8.284000e+04 7.817402e-08
8.284800e+04 7.080379e-08
8.285600e+04 8.876978e-08
8.286400e+04 6.354283e-08
8.287200e+04 7.652852e-08
8.288000e+04 8.705064e-08
8.288800e+04 8.259935e-08
8.289600e+04 8.236630e-08
8.290400e+04 9.243750e-08
8.291200e+04 7.708149e-08
8.292000e+04 8.361180e-08
8.292800e+04 6.624312e-08
8.293600e+04 8.760566e-08
8.294400e+04 7.760062e-08
8.295200e+04 6.940062e-08
8.296000e+04 8.312922e-08
8.296800e+04 9.185770e-08
8.297600e+04 6.945702e-08
8.298400e+04 8.833491e-08
8.299200e+04 7.254069e-08
8.300000e+04 6.953446e-08
8.300800e+04 7.062579e-08
8.301600e+04 7.041364e-08
8.302400e+04 7.384447e-08
8.303200e+04 7.045039e-08
8.304000e+04 6.362672e-08
8.304800e+04 8.115213e-08
8.305600e+04 7.291209e-08
8.306400e+04 7.102328e-08
8.307200e+04 6.687524e-08
8.308000e+04 8.153409e-08
8.308800e+04 7.127402e-08
8.309600e+04 6.884051e-08
8.310400e+04 7.454174e-08
8.311200e+04 8.515037e-08
8.312000e+04 6.365774e-08
8.312800e+04 7.352737e-08
8.313600e+04 7.695478e-08
8.314400e+04 7.763268e-08
8.315200e+04 7.413896e-08
8.316000e+04 7.968522e-08
8.316800e+04 6.271280e-08
8.317600e+04 7.017079e-08
8.318400e+04 6.469477e-08
8.319200e+04 6.708651e-08
8.320000e+04 6.224898e-08
8.320800e+04 7.668051e-08
8.321600e+04 7.078857e-08
8.322400e+04 6.649216e-08
8.323200e+04 1.027730e-07
8.324000e+04 8.065483e-08
8.324800e+04 8.591829e-08
8.325600e+04 7.885103e-08
8.326400e+04 6.917642e-08
8.327200e+04 7.041472e-08
8.328000e+04 8.026905e-08
8.328800e+04 8.604219e-08
8.329600e+04 7.644639e-08
8.330400e+04 7.823575e-08
8.331200e+04 6.333528e-08
8.332000e+04 7.859115e-08
8.332800e+04 7.987057e-08
8.333600e+04 7.368372e-08
8.334400e+04 7.409899e-08
8.335200e+04 7.270894e-08
8.336000e+04 6.753078e-08
8.336800e+04 6.338903e-08
8.337600e+04 6.896192e-08
8.338400e+04 7.882157e-08
8.339200e+04 8.574142e-08
8.340000e+04 6.643941e-08
8.340800e+04 7.001618e-08
8.341600e+04 7.807043e-08
8.342400e+04 6.921401e-08
8.343200e+04 8.951815e-08
8.344000e+04 6.790141e-08
8.344800e+04 6.827221e-08
8.345600e+04 7.546586e-08
8.346400e+04 8.606789e-08
8.347200e+04 7.390874e-08
8.348000e+04 6.057203e-08
8.348800e+04 7.479657e-08
8.349600e+04 8.306807e-08
8.350400e+04 9.011222e-08
8.351200e+04 7.243526e-08
8.352000e+04 7.570989e-08
8.352800e+04 7.794121e-08
8.353600e+04 8.609312e-08
8.354400e+04 7.104147e-08
8.355200e+04 8.871602e-08
8.356000e+04 7.149133e-08
8.356800e+04 6.789074e-08
8.357600e+04 7.045286e-08
8.358400e+04 8.161484e-08
8.359200e+04 7.190228e-08
8.360000e+04 7.557563e-08
8.360800e+04 7.170824e-08
8.361600e+04 7.875300e-08
8.362400e+04 7.597425e-08
8.363200e+04 6.207785e-08
8.364000e+04 8.643921e-08
8.364800e+04 8.323876e-08
8.365600e+04 8.152513e-08
8.366400e+04 6.786067e-08
8.367200e+04 6.453460e-08
8.368000e+04 7.221330e-08
8.368800e+04 7.857060e-08
8.369600e+04 7.522945e-08
8.370400e+04 8.153229e-08
8.371200e+04 7.336502e-08
8.372000e+04 7.006582e-08
8.372800e+04 6.723667e-08
8.373600e+04 8.154900e-08
8.374400e+04 8.158173e-08
8.375200e+04 7.456551e-08
8.376000e+04 8.216325e-08
8.376800e+04 8.230374e-08
8.377600e+04 7.777280e-08
8.378400e+04 8.158038e-08
8.379200e+04 7.160637e-08
8.380000e+04 6.966584e-08
8.380800e+04 6.667282e-08
8.381600e+04 6.929177e-08
8.382400e+04 7.863389e-08
8.383200e+04 8.159666e-08
8.384000e+04 8.875842e-08
8.384800e+04 8.231510e-08
8.385600e+04 6.896797e-08
8.386400e+04 7.182325e-08
8.387200e+04 6.794814e-08
8.388000e+04 7.651703e-08
8.388800e+04 6.477463e-08
8.389600e+04 8.872827e-08
8.390400e+04 8.373232e-08
8.391200e+04 7.468563e-08
8.392000e+04 6.768687e-08
8.392800e+04 5.683337e-08
8.393600e+04 7.656764e-08
8.394400e+04 6.614305e-08
8.395200e+04 7.810580e-08
8.396000e+04 7.874847e-08
8.396800e+04 8.367343e-08
8.397600e+04 6.862206e-08
8.398400e+04 6.957488e-08
8.399200e+04 7.683593e-08
8.400000e+04 7.407981e-08
8.400800e+04 8.098772e-08
8.401600e+04 7.040446e-08
8.402400e+04 7.375085e-08
8.403200e+04 8.571735e-08
8.404000e+04 6.021137e-08
8.404800e+04 9.235645e-08
8.405600e+04 7.896658e-08
8.406400e+04 7.015569e-08
8.407200e+04 7.841353e-08
8.408000e+04 7.784421e-08
8.408800e+04 7.930855e-08
8.409600e+04 7.820200e-08
8.410400e+04 7.640903e-08
8.411200e+04 7.707588e-08
8.412000e+04 7.981155e-08
8.412800e+04 8.425199e-08
8.413600e+04 7.016294e-08
8.414400e+04 7.822060e-08
8.415200e+04 6.269451e-08
8.416000e+04 7.198466e-08
8.416800e+04 7.112565e-08
8.417600e+04 6.429915e-08
8.418400e+04 7.041944e-08
8.419200e+04 7.054057e-08
8.420000e+04 9.189608e-08
8.420800e+04 6.287996e-08
8.421600e+04 6.736175e-08
8.422400e+04 8.710296e-08
8.423200e+04 6.333251e-08
8.424000e+04 7.914471e-08
8.424800e+04 7.276608e-08
8.425600e+04 7.253696e-08
8.426400e+04 7.181163e-08
8.427200e+04 7.938756e-08
8.428000e+04 7.774210e-08
8.428800e+04 6.811194e-08
8.429600e+04 8.054570e-08
8.430400e+04 7.140200e-08
8.431200e+04 7.084931e-08
8.432000e+04 6.991575e-08
8.432800e+04 6.303388e-08
8.433600e+04 7.794138e-08
8.434400e+04 6.918880e-08
8.435200e+04 8.614798e-08
8.436000e+04 7.752601e-08
8.436800e+04 7.545124e-08
8.437600e+04 8.160998e-08
8.438400e+04 7.714212e-08
8.439200e+04 6.548666e-08
8.440000e+04 8.658632e-08
8.440800e+04 6.825376e-08
8.441600e+04 7.241257e-08
8.442400e+04 8.527065e-08
8.443200e+04 5.792763e-08
8.444000e+04 8.372300e-08
8.444800e+04 6.785068e-08
8.445600e+04 6.404940e-08
8.446400e+04 7.597168e-08
8.447200e+04 7.257787e-08
8.448000e+04 7.698158e-08
8.448800e+04 7.038160e-08
8.449600e+04 7.671068e-08
8.450400e+04 9.679555e-08
8.451200e+04 7.834967e-08
8.452000e+04 7.359104e-08
8.452800e+04 6.843409e-08
8.453600e+04 8.174050e-08
8.454400e+04 7.238446e-08
8.455200e+04 8.242819e-08
8.456000e+04 8.748289e-08
8.456800e+04 7.959338e-08
8.457600e+04 6.383734e-08
8.458400e+04 6.465453e-08
8.459200e+04 6.468895e-08
8.460000e+04 8.486815e-08
8.460800e+04 8.746603e-08
8.461600e+04 6.495298e-08
8.462400e+04 8.929893e-08
8.463200e+04 6.902222e-08
8.464000e+04 7.423974e-08
8.464800e+04 6.598000e-08
8.465600e+04 7.362280e-08
8.466400e+04 9.052331e-08
8.467200e+04 8.944082e-08
8.468000e+04 7.618074e-08
8.468800e+04 7.027866e-08
8.469600e+04 5.875087e-08
8.470400e+04 5.726433e-08
8.471200e+04 7.927753e-08
8.472000e+04 8.095859e-08
8.472800e+04 6.580123e-08
8.473600e+04 6.979278e-08
8.474400e+04 6.813552e-08
8.475200e+04 6.524720e-08
8.476000e+04 8.601215e-08
8.476800e+04 7.548538e-08
8.477600e+04 6.631633e-08
8.478400e+04 6.983814e-08
8.479200e+04 6.367759e-08
8.480000e+04 6.464277e-08
8.480800e+04 6.750695e-08
8.481600e+04 7.525252e-08
8.482400e+04 8.167202e-08
8.483200e+04 6.913714e-08
8.484000e+04 7.325492e-08
8.484800e+04 6.823335e-08
8.485600e+04 6.079679e-08
8.486400e+04 7.239459e-08
8.487200e+04 6.107993e-08
8.488000e+04 7.243920e-08
8.488800e+04 9.360880e-08
8.489600e+04 6.504555e-08
8.490400e+04 6.937820e-08
8.491200e+04 8.624136e-08
8.492000e+04 6.721210e-08
8.492800e+04 7.809651e-08
8.493600e+04 7.303168e-08
8.494400e+04 8.439529e-08
8.495200e+04 6.523503e-08
8.496000e+04 7.422172e-08
8.496800e+04 5.650372e-08
8.497600e+04 8.523981e-08
8.498400e+04 7.648697e-08
8.499200e+04 6.708080e-08
8.500000e+04 8.098399e-08
8.500800e+04 7.102183e-08
8.501600e+04 6.972966e-08
8.502400e+04 8.043251e-08
8.503200e+04 8.912042e-08
8.504000e+04 7.887669e-08
8.504800e+04 7.502095e-08
8.505600e+04 6.679953e-08
8.506400e+04 7.425690e-08
8.507200e+04 5.619758e-08
8.508000e+04 5.592986e-08
8.508800e+04 7.880841e-08
8.509600e+04 7.191310e-08
8.510400e+04 8.533620e-08
8.511200e+04 6.196920e-08
8.512000e+04 7.881366e-08
8.512800e+04 7.210366e-08
8.513600e+04 7.623038e-08
8.514400e+04 7.265013e-08
8.515200e+04 7.776483e-08
8.516000e+04 6.530014e-08
8.516800e+04 7.059389e-08
8.517600e+04 8.693632e-08
8.518400e+04 6.862953e-08
8.519200e+04 6.881014e-08
8.520000e+04 6.763727e-08
8.520800e+04 6.274690e-08
8.521600e+04 8.533841e-08
8.522400e+04 6.008694e-08
8.523200e+04 5.972003e-08
8.524000e+04 7.583008e-08
8.524800e+04 6.685075e-08
8.525600e+04 7.094551e-08
8.526400e+04 6.905908e-08
8.527200e+04 7.254620e-08
8.528000e+04 7.038643e-08
8.528800e+04 7.845651e-08
8.529600e+04 6.480601e-08
8.530400e+04 6.365242e-08
8.531200e+04 8.096163e-08
8.532000e+04 5.846614e-08
8.532800e+04 8.640336e-08
8.533600e+04 7.672661e-08
8.534400e+04 7.042356e-08
8.535200e+04 7.247932e-08
8.536000e+04 6.380032e-08
8.536800e+04 6.836091e-08
8.537600e+04 7.909729e-08
8.538400e+04 7.554499e-08
8.539200e+04 8.182908e-08
8.540000e+04 6.017765e-08
8.540800e+04 7.064664e-08
8.541600e+04 8.687765e-08
8.542400e+04 7.193523e-08
8.543200e+04 6.533131e-08
8.544000e+04 6.576487e-08
8.544800e+04 6.435997e-08
8.545600e+04 7.490070e-08
8.546400e+04 6.154957e-08
8.547200e+04 6.370279e-08
8.548000e+04 7.436851e-08
8.548800e+04 9.745282e-08
8.549600e+04 8.141149e-08
8.550400e+04 5.693999e-08
8.551200e+04 6.422310e-08
8.552000e+04 8.529635e-08
8.552800e+04 7.508085e-08
8.553600e+04 7.704146e-08
8.554400e+04 6.774898e-08
8.555200e+04 8.853073e-08
8.556000e+04 6.705955e-08
8.556800e+04 7.258473e-08
8.557600e+04 7.655247e-08
8.558400e+04 7.550832e-08
8.559200e+04 8.391477e-08
8.560000e+04 8.155695e-08
8.560800e+04 6.346455e-08
8.561600e+04 6.593044e-08
8.562400e+04 6.828901e-08
8.563200e+04 8.026844e-08
8.564000e+04 8.197244e-08
8.564800e+04 5.873058e-08
8.565600e+04 7.499508e-08
8.566400e+04 6.627553e-08
8.567200e+04 7.015602e-08
8.568000e+04 5.543984e-08
8.568800e+04 6.153338e-08
8.569600e+04 7.548946e-08
8.570400e+04 7.537821e-08
8.571200e+04 6.266784e-08
8.572000e+04 7.825535e-08
8.572800e+04 6.139540e-08
8.573600e+04 6.215947e-08
8.574400e+04 7.836173e-08
8.575200e+04 7.202620e-08
8.576000e+04 7.617475e-08
8.576800e+04 6.396208e-08
8.577600e+04 7.583233e-08
8.578400e+04 7.374283e-08
8.579200e+04 7.712245e-08
8.580000e+04 8.078807e-08
8.580800e+04 8.026298e-08
8.581600e+04 8.644933e-08
8.582400e+04 6.410478e-08
8.583200e+04 6.888296e-08
8.584000e+04 7.194929e-08
8.584800e+04 7.414664e-08
8.585600e+04 6.918586e-08
8.586400e+04 8.307791e-08
8.587200e+04 8.364460e-08
8.588000e+04 7.089906e-08
8.588800e+04 5.062097e-08
8.589600e+04 6.716878e-08
8.590400e+04 7.355250e-08
8.591200e+04 7.580771e-08
8.592000e+04 6.418280e-08
8.592800e+04 7.639449e-08
8.593600e+04 5.833275e-08
8.594400e+04 7.070911e-08
8.595200e+04 7.720362e-08
8.596000e+04 8.178442e-08
8.596800e+04 6.387074e-08
8.597600e+04 7.879195e-08
8.598400e+04 6.318854e-08
8.599200e+04 5.253971e-08
8.600000e+04 6.826084e-08
8.600800e+04 7.068998e-08
8.601600e+04 4.846669e-08
8.602400e+04 8.425289e-08
8.603200e+04 6.440201e-08
8.604000e+04 6.201557e-08
8.604800e+04 6.782339e-08
8.605600e+04 6.911653e-08
8.606400e+04 7.010174e-08
8.607200e+04 5.786376e-08
8.608000e+04 5.688187e-08
8.608800e+04 6.741335e-08
8.609600e+04 7.877502e-08
8.610400e+04 6.350664e-08
8.611200e+04 6.926673e-08
8.612000e+04 6.641819e-08
8.612800e+04 7.950760e-08
8.613600e+04 7.363407e-08
8.614400e+04 6.617942e-08
8.615200e+04 7.323722e-08
8.616000e+04 6.749766e-08
8.616800e+04 6.346638e-08
8.617600e+04 6.763972e-08
8.618400e+04 7.634600e-08
8.619200e+04 6.815285e-08
8.620000e+04 5.899666e-08
8.620800e+04 7.376740e-08
8.621600e+04 7.946801e-08
8.622400e+04 6.437458e-08
8.623200e+04 6.750811e-08
8.624000e+04 6.510098e-08
8.624800e+04 6.615212e-08
8.625600e+04 9.617920e-08
8.626400e+04 8.007613e-08
8.627200e+04 6.361070e-08
8.628000e+04 8.342403e-08
8.628800e+04 6.747193e-08
8.629600e+04 7.151437e-08
8.630400e+04 7.781022e-08
8.631200e+04 6.537416e-08
8.632000e+04 7.155562e-08
8.632800e+04 7.227729e-08
8.633600e+04 7.537229e-08
8.634400e+04 7.178496e-08
8.635200e+04 7.225690e-08
8.636000e+04 7.787608e-08
8.636800e+04 6.377582e-08
8.637600e+04 6.698808e-08
8.638400e+04 5.877076e-08
8.639200e+04 6.837164e-08
8.640000e+04 7.566669e-08
8.640800e+04 5.755215e-08
8.641600e+04 6.901788e-08
8.642400e+04 6.895795e-08
8.643200e+04 7.215418e-08
8.644000e+04 5.600524e-08
8.644800e+04 6.922350e-08
8.645600e+04 8.314261e-08
8.646400e+04 6.038566e-08
8.647200e+04 7.537761e-08
8.648000e+04 6.767637e-08
8.648800e+04 5.275100e-08
8.649600e+04 6.987318e-08
8.650400e+04 7.239486e-08
8.651200e+04 6.734492e-08
8.652000e+04 6.929613e-08
8.652800e+04 7.525888e-08
8.653600e+04 6.738803e-08
8.654400e+04 8.133281e-08
8.655200e+04 7.374755e-08
8.656000e+04 7.193488e-08
8.656800e+04 7.158364e-08
8.657600e+04 4.584811e-08
8.658400e+04 8.196383e-08
8.659200e+04 8.129425e-08
8.660000e+04 6.931641e-08
8.660800e+04 6.978532e-08
8.661600e+04 6.918332e-08
8.662400e+04 7.302862e-08
8.663200e+04 7.690876e-08
8.664000e+04 8.087429e-08
8.664800e+04 7.545854e-08
8.665600e+04 8.419411e-08
8.666400e+04 7.804482e-08
8.667200e+04 5.478561e-08
8.668000e+04 6.458886e-08
8.668800e+04 6.667967e-08
8.669600e+04 6.615544e-08
8.670400e+04 6.187245e-08
8.671200e+04 7.572931e-08
8.672000e+04 8.599825e-08
8.672800e+04 7.476989e-08
8.673600e+04 7.562939e-08
8.674400e+04 7.253709e-08
8.675200e+04 7.166790e-08
8.676000e+04 6.574087e-08
8.676800e+04 6.442169e-08
8.677600e+04 7.113568e-08
8.678400e+04 6.382470e-08
8.679200e+04 5.411050e-08
8.680000e+04 6.748793e-08
8.680800e+04 5.939562e-08
8.681600e+04 5.500966e-08
8.682400e+04 7.595605e-08
8.683200e+04 7.839304e-08
8.684000e+04 7.393627e-08
8.684800e+04 6.564544e-08
8.685600e+04 6.442848e-08
8.686400e+04 7.278567e-08
8.687200e+04 7.459683e-08
8.688000e+04 7.667928e-08
8.688800e+04 6.061933e-08
8.689600e+04 5.852112e-08
8.690400e+04 6.055322e-08
8.691200e+04 6.911465e-08
8.692000e+04 7.582737e-08
8.692800e+04 5.581234e-08
8.693600e+04 5.992086e-08
8.694400e+04 6.867785e-08
8.695200e+04 6.284131e-08
8.696000e+04 7.993661e-08
8.696800e+04 6.917408e-08
8.697600e+04 7.604543e-08
8.698400e+04 7.685208e-08
8.699200e+04 7.348932e-08
8.700000e+04 6.922916e-08
8.700800e+04 7.067201e-08
8.701600e+04 6.498181e-08
8.702400e+04 6.803370e-08
8.703200e+04 6.357994e-08
8.704000e+04 5.233115e-08
8.704800e+04 6.867690e-08
8.705600e+04 8.752661e-08
8.706400e+04 9.476573e-08
8.707200e+04 7.266553e-08
8.708000e+04 6.203349e-08
8.708800e+04 7.268935e-08
8.709600e+04 6.925541e-08
8.710400e+04 6.384334e-08
8.711200e+04 7.634955e-08
8.712000e+04 6.916707e-08
8.712800e+04 7.658857e-08
8.713600e+04 5.910089e-08
8.714400e+04 8.586881e-08
8.715200e+04 5.372592e-08
8.716000e+04 8.421757e-08
8.716800e+04 6.078487e-08
8.717600e+04 5.720356e-08
8.718400e+04 7.452796e-08
8.719200e+04 6.946770e-08
8.720000e+04 6.658154e-08
8.720800e+04 5.492358e-08
8.721600e+04 6.066775e-08
8.722400e+04 6.860158e-08
8.723200e+04 7.484032e-08
8.724000e+04 6.092625e-08
8.724800e+04 6.873789e-08
8.725600e+04 5.951895e-08
8.726400e+04 7.551154e-08
8.727200e+04 5.544427e-08
8.728000e+04 6.296451e-08
8.728800e+04 5.651307e-08
8.729600e+04 6.319041e-08
8.730400e+04 7.299215e-08
8.731200e+04 5.407005e-08
8.732000e+04 8.129264e-08
8.732800e+04 5.511298e-08
8.733600e+04 7.059401e-08
8.734400e+04 8.228724e-08
8.735200e+04 7.714371e-08
8.736000e+04 8.687750e-08
8.736800e+04 8.018180e-08
8.737600e+04 8.472532e-08
8.738400e+04 6.302274e-08
8.739200e+04 6.822385e-08
8.740000e+04 6.857864e-08
8.740800e+04 7.974253e-08
8.741600e+04 6.538209e-08
8.742400e+04 6.901599e-08
8.743200e+04 5.339371e-08
8.744000e+04 7.205031e-08
8.744800e+04 7.013564e-08
8.745600e+04 7.367405e-08
8.746400e+04 6.394830e-08
8.747200e+04 6.305145e-08
8.748000e+04 6.616373e-08
8.748800e+04 6.135816e-08
8.749600e+04 6.112073e-08
8.750400e+04 6.619503e-08
8.751200e+04 6.117498e-08
8.752000e+04 7.400717e-08
8.752800e+04 8.636439e-08
8.753600e+04 6.905249e-08
8.754400e+04 6.230035e-08
8.755200e+04 6.888354e-08
8.756000e+04 7.275078e-08
8.756800e+04 7.810191e-08
8.757600e+04 6.217594e-08
8.758400e+04 6.567953e-08
8.759200e+04 7.145861e-08
8.760000e+04 7.586434e-08
8.760800e+04 7.887304e-08
8.761600e+04 7.163539e-08
8.762400e+04 6.244841e-08
8.763200e+04 6.699198e-08
8.764000e+04 8.301174e-08
8.764800e+04 7.593250e-08
8.765600e+04 7.758229e-08
8.766400e+04 7.092311e-08
8.767200e+04 7.896639e-08
8.768000e+04 7.432479e-08
8.768800e+04 5.770946e-08
8.769600e+04 7.608287e-08
8.770400e+04 5.615901e-08
8.771200e+04 5.714502e-08
8.772000e+04 6.820164e-08
8.772800e+04 8.641332e-08
8.773600e+04 6.780408e-08
8.774400e+04 7.779149e-08
8.775200e+04 6.185603e-08
8.776000e+04 6.060851e-08
8.776800e+04 5.692489e-08
8.777600e+04 6.156659e-08
8.778400e+04 6.397139e-08
8.779200e+04 6.554912e-08
8.780000e+04 7.397550e-08
8.780800e+04 7.634067e-08
8.781600e+04 6.404742e-08
8.782400e+04 6.994383e-08
8.783200e+04 6.718777e-08
8.784000e+04 7.526610e-08
8.784800e+04 7.336869e-08
8.785600e+04 7.383165e-08
8.786400e+04 6.817931e-08
8.787200e+04 6.407991e-08
8.788000e+04 7.442831e-08
8.788800e+04 7.535954e-08
8.789600e+04 6.598151e-08
8.790400e+04 5.939763e-08
8.791200e+04 7.719042e-08
8.792000e+04 6.309065e-08
8.792800e+04 6.564805e-08
8.793600e+04 6.893147e-08
8.794400e+04 6.701178e-08
8.795200e+04 5.839317e-08
8.796000e+04 7.312318e-08
8.796800e+04 6.183625e-08
8.797600e+04 6.995791e-08
8.798400e+04 8.276673e-08
8.799200e+04 5.197732e-08
8.800000e+04 6.588743e-08
8.800800e+04 6.903983e-08
8.801600e+04 6.628549e-08
8.802400e+04 6.519831e-08
8.803200e+04 5.864508e-08
8.804000e+04 6.380809e-08
8.804800e+04 5.599718e-08
8.805600e+04 7.084681e-08
8.806400e+04 6.695822e-08
8.807200e+04 6.522136e-08
8.808000e+04 6.827255e-08
8.808800e+04 7.420937e-08
8.809600e+04 5.960277e-08
8.810400e+04 6.797775e-08
8.811200e+04 8.555807e-08
8.812000e+04 6.874837e-08
8.812800e+04 6.921840e-08
8.813600e+04 5.335868e-08
8.814400e+04 7.797449e-08
8.815200e+04 7.105841e-08
8.816000e+04 7.259454e-08
8.816800e+04 7.837513e-08
8.817600e+04 6.742255e-08
8.818400e+04 5.428173e-08
8.819200e+04 5.703663e-08
8.820000e+04 6.559658e-08
8.820800e+04 6.691341e-08
8.821600e+04 7.372215e-08
8.822400e+04 5.609078e-08
8.823200e+04 6.664341e-08
8.824000e+04 5.962733e-08
8.824800e+04 5.190799e-08
8.825600e+04 7.292433e-08
8.826400e+04 6.251348e-08
8.827200e+04 6.096750e-08
8.828000e+04 6.136214e-08
8.828800e+04 7.158802e-08
8.829600e+04 7.344875e-08
8.830400e+04 7.464810e-08
8.831200e+04 5.889866e-08
8.832000e+04 5.579826e-08
8.832800e+04 7.264489e-08
8.833600e+04 7.606049e-08
8.834400e+04 6.786852e-08
8.835200e+04 7.297988e-08
8.836000e+04 5.467455e-08
8.836800e+04 5.877927e-08
8.837600e+04 6.792602e-08
8.838400e+04 6.728289e-08
8.839200e+04 6.429808e-08
8.840000e+04 6.611778e-08
8.840800e+04 6.283139e-08
8.841600e+04 6.248068e-08
8.842400e+04 7.791977e-08
8.843200e+04 6.721942e-08
8.844000e+04 6.069261e-08
8.844800e+04 8.455278e-08
8.845600e+04 6.949416e-08
8.846400e+04 6.121180e-08
8.847200e+04 6.513903e-08
8.848000e+04 8.586260e-08
8.848800e+04 6.317647e-08
8.849600e+04 7.721330e-08
8.850400e+04 5.225770e-08
8.851200e+04 6.308064e-08
8.852000e+04 6.574014e-08
8.852800e+04 6.277161e-08
8.853600e+04 6.200251e-08
8.854400e+04 7.263691e-08
8.855200e+04 6.591622e-08
8.856000e+04 7.204414e-08
8.856800e+04 5.467034e-08
8.857600e+04 6.726731e-08
8.858400e+04 6.776083e-08
8.859200e+04 6.365274e-08
8.860000e+04 6.885771e-08
8.860800e+04 6.225080e-08
8.861600e+04 6.239052e-08
8.862400e+04 5.736572e-08
8.863200e+04 5.977565e-08
8.864000e+04 6.673773e-08
8.864800e+04 7.015242e-08
8.865600e+04 8.201698e-08
8.866400e+04 5.272163e-08
8.867200e+04 6.757843e-08
8.868000e+04 6.753894e-08
8.868800e+04 6.951535e-08
8.869600e+04 8.720820e-08
8.870400e+04 7.204338e-08
8.871200e+04 8.231659e-08
8.872000e+04 6.856506e-08
8.872800e+04 6.112671e-08
8.873600e+04 6.575963e-08
8.874400e+04 7.483017e-08
8.875200e+04 5.875202e-08
8.876000e+04 7.986873e-08
8.876800e+04 5.892320e-08
8.877600e+04 5.996625e-08
8.878400e+04 7.080697e-08
8.879200e+04 5.874207e-08
8.880000e+04 6.635073e-08
8.880800e+04 5.347876e-08
8.881600e+04 6.457045e-08
8.882400e+04 7.451058e-08
8.883200e+04 7.459804e-08
8.884000e+04 5.594926e-08
8.884800e+04 7.070064e-08
8.885600e+04 6.770828e-08
8.886400e+04 8.119511e-08
8.887200e+04 6.619428e-08
8.888000e+04 5.741957e-08
8.888800e+04 6.597597e-08
8.889600e+04 7.781312e-08
8.890400e+04 6.231388e-08
8.891200e+04 6.810249e-08
8.892000e+04 6.185578e-08
8.892800e+04 6.805986e-08
8.893600e+04 6.663096e-08
8.894400e+04 6.527138e-08
8.895200e+04 7.495641e-08
8.896000e+04 5.644779e-08
8.896800e+04 6.614237e-08
8.897600e+04 6.750993e-08
8.898400e+04 6.751269e-08
8.899200e+04 7.319493e-08
8.900000e+04 6.297882e-08
8.900800e+04 6.552715e-08
8.901600e+04 6.337333e-08
8.902400e+04 6.098755e-08
8.903200e+04 8.328520e-08
8.904000e+04 6.042588e-08
8.904800e+04 8.673255e-08
8.905600e+04 6.153586e-08
8.906400e+04 7.098084e-08
8.907200e+04 6.870489e-08
8.908000e+04 7.410643e-08
8.908800e+04 6.973738e-08
8.909600e+04 6.538279e-08
8.910400e+04 6.804832e-08
8.911200e+04 5.392609e-08
8.912000e+04 5.645928e-08
8.912800e+04 7.587745e-08
8.913600e+04 7.597558e-08
8.914400e+04 6.809670e-08
8.915200e+04 7.636374e-08
8.916000e+04 6.074007e-08
8.916800e+04 7.206402e-08
8.917600e+04 6.732382e-08
8.918400e+04 7.113867e-08
8.919200e+04 6.371605e-08
8.920000e+04 7.182402e-08
8.920800e+04 5.954982e-08
8.921600e+04 6.702536e-08
8.922400e+04 6.445354e-08
8.923200e+04 6.883686e-08
8.924000e+04 7.934375e-08
8.924800e+04 6.619993e-08
8.925600e+04 7.552102e-08
8.926400e+04 5.663588e-08
8.927200e+04 6.257176e-08
8.928000e+04 7.304212e-08
8.928800e+04 5.601269e-08
8.929600e+04 6.847327e-08
8.930400e+04 5.911827e-08
8.931200e+04 6.791243e-08
8.932000e+04 6.152027e-08
8.932800e+04 6.399402e-08
8.933600e+04 6.520196e-08
8.934400e+04 6.578616e-08
8.935200e+04 6.482938e-08
8.936000e+04 6.007752e-08
8.936800e+04 7.623469e-08
8.937600e+04 5.104649e-08
8.938400e+04 6.839782e-08
8.939200e+04 5.521266e-08
8.940000e+04 7.352232e-08
8.940800e+04 6.187798e-08
8.941600e+04 6.795860e-08
8.942400e+04 8.055086e-08
8.943200e+04 6.172663e-08
8.944000e+04 5.754115e-08
8.944800e+04 7.955663e-08
8.945600e+04 6.237077e-08
8.946400e+04 7.573958e-08
8.947200e+04 7.649386e-08
8.948000e+04 5.285519e-08
8.948800e+04 6.691052e-08
8.949600e+04 5.686628e-08
8.950400e+04 6.182827e-08
8.951200e+04 6.152370e-08
8.952000e+04 6.739510e-08
8.952800e+04 6.670586e-08
8.953600e+04 6.296070e-08
8.954400e+04 7.111779e-08
8.955200e+04 5.794257e-08
8.956000e+04 7.988598e-08
8.956800e+04 6.283521e-08
8.957600e+04 7.159555e-08
8.958400e+04 7.413711e-08
8.959200e+04 5.819171e-08
8.960000e+04 7.694897e-08
8.960800e+04 7.714585e-08
8.961600e+04 6.452721e-08
8.962400e+04 7.288466e-08
8.963200e+04 6.525552e-08
8.964000e+04 5.399758e-08
8.964800e+04 5.953973e-08
8.965600e+04 7.466493e-08
8.966400e+04 5.179162e-08
8.967200e+04 5.380067e-08
8.968000e+04 5.510156e-08
8.968800e+04 7.065966e-08
8.969600e+04 6.284462e-08
8.970400e+04 5.969942e-08
8.971200e+04 8.575618e-08
8.972000e+04 7.408961e-08
8.972800e+04 6.932118e-08
8.973600e+04 6.360328e-08
8.974400e+04 6.531586e-08
8.975200e+04 7.806063e-08
8.976000e+04 6.700007e-08
8.976800e+04 6.187702e-08
8.977600e+04 6.635916e-08
8.978400e+04 5.814029e-08
8.979200e+04 6.032513e-08
8.980000e+04 6.945074e-08
8.980800e+04 6.339747e-08
8.981600e+04 7.509696e-08
8.982400e+04 7.306589e-08
8.983200e+04 5.979570e-08
8.984000e+04 6.719671e-08
8.984800e+04 6.912911e-08
8.985600e+04 6.066285e-08
8.986400e+04 5.880947e-08
8.987200e+04 6.563488e-08
8.988000e+04 7.774415e-08
8.988800e+04 8.485407e-08
8.989600e+04 7.120601e-08
8.990400e+04 5.663898e-08
8.991200e+04 6.535928e-08
8.992000e+04 6.496561e-08
8.992800e+04 6.155647e-08
8.993600e+04 8.931047e-08
8.994400e+04 6.635117e-08
8.995200e+04 6.351208e-08
8.996000e+04 4.971740e-08
8.996800e+04 5.736090e-08
8.997600e+04 5.502274e-08
8.998400e+04 6.966181e-08
8.999200e+04 6.623016e-08
9.000000e+04 6.100614e-08
9.000800e+04 6.993991e-08
9.001600e+04 4.791469e-08
9.002400e+04 5.059147e-08
9.003200e+04 6.599865e-08
9.004000e+04 6.704888e-08
9.004800e+04 6.226363e-08
9.005600e+04 7.235405e-08
9.006400e+04 6.499629e-08
9.007200e+04 7.207153e-08
9.008000e+04 6.241753e-08
9.008800e+04 5.310267e-08
9.009600e+04 6.987229e-08
9.010400e+04 5.868131e-08
9.011200e+04 6.384402e-08
9.012000e+04 7.019796e-08
9.012800e+04 5.288817e-08
9.013600e+04 4.704552e-08
9.014400e+04 6.976277e-08
9.015200e+04 5.882329e-08
9.016000e+04 6.394077e-08
9.016800e+04 7.211728e-08
9.017600e+04 5.789986e-08
9.018400e+04 6.940630e-08
9.019200e+04 7.441702e-08
9.020000e+04 6.472174e-08
9.020800e+04 6.227739e-08
9.021600e+04 5.458461e-08
9.022400e+04 6.506664e-08
9.023200e+04 6.158190e-08
9.024000e+04 5.980350e-08
9.024800e+04 7.611821e-08
9.025600e+04 6.371478e-08
9.026400e+04 6.906289e-08
9.027200e+04 6.789017e-08
9.028000e+04 5.996518e-08
9.028800e+04 6.458629e-08
9.029600e+04 6.521140e-08
9.030400e+04 6.598341e-08
9.031200e+04 5.223551e-08
9.032000e+04 6.058143e-08
9.032800e+04 6.021308e-08
9.033600e+04 6.519070e-08
9.034400e+04 6.873536e-08
9.035200e+04 6.314522e-08
9.036000e+04 6.317710e-08
9.036800e+04 6.657561e-08
9.037600e+04 7.860627e-08
9.038400e+04 5.437509e-08
9.039200e+04 5.833725e-08
9.040000e+04 6.479353e-08
9.040800e+04 5.976917e-08
9.041600e+04 7.627158e-08
9.042400e+04 6.465647e-08
9.043200e+04 7.203968e-08
9.044000e+04 6.208267e-08
9.044800e+04 6.506058e-08
9.045600e+04 5.887519e-08
9.046400e+04 5.685836e-08
9.047200e+04 6.277387e-08
9.048000e+04 5.624910e-08
9.048800e+04 5.500651e-08
9.049600e+04 6.040147e-08
9.050400e+04 6.241333e-08
9.051200e+04 6.169700e-08
9.052000e+04 6.992649e-08
9.052800e+04 7.791352e-08
9.053600e+04 7.036496e-08
9.054400e+04 5.919671e-08
9.055200e+04 6.308926e-08
9.056000e+04 6.107528e-08
9.056800e+04 6.345081e-08
9.057600e+04 6.115459e-08
9.058400e+04 6.646974e-08
9.059200e+04 6.946568e-08
9.060000e+04 6.983600e-08
9.060800e+04 6.996479e-08
9.061600e+04 6.196912e-08
9.062400e+04 6.667909e-08
9.063200e+04 5.907787e-08
9.064000e+04 7.193050e-08
9.064800e+04 5.939802e-08
9.065600e+04 6.446545e-08
9.066400e+04 5.902921e-08
9.067200e+04 7.077334e-08
9.068000e+04 8.372078e-08
9.068800e+04 6.337510e-08
9.069600e+04 5.994829e-08
9.070400e+04 7.180623e-08
9.071200e+04 5.605859e-08
9.072000e+04 6.646916e-08
9.072800e+04 7.404981e-08
9.073600e+04 5.354041e-08
9.074400e+04 8.265941e-08
9.075200e+04 6.337351e-08
9.076000e+04 5.777931e-08
9.076800e+04 6.109137e-08
9.077600e+04 5.043640e-08
9.078400e+04 7.681133e-08
9.079200e+04 6.508711e-08
9.080000e+04 5.679891e-08
9.080800e+04 6.371718e-08
9.081600e+04 8.172623e-08
9.082400e+04 6.160791e-08
9.083200e+04 7.522143e-08
9.084000e+04 5.650593e-08
9.084800e+04 6.170190e-08
9.085600e+04 5.952182e-08
9.086400e+04 6.896456e-08
9.087200e+04 6.900630e-08
9.088000e+04 7.444296e-08
9.088800e+04 5.467550e-08
9.089600e+04 6.453558e-08
9.090400e+04 7.883794e-08
9.091200e+04 6.319321e-08
9.092000e+04 5.409642e-08
9.092800e+04 5.575857e-08
9.093600e+04 6.752318e-08
9.094400e+04 5.773625e-08
9.095200e+04 6.325424e-08
9.096000e+04 6.305267e-08
9.096800e+04 7.380056e-08
9.097600e+04 5.937931e-08
9.098400e+04 6.236194e-08
9.099200e+04 5.033483e-08
9.100000e+04 6.287896e-08
9.100800e+04 6.538888e-08
9.101600e+04 6.582617e-08
9.102400e+04 5.399122e-08
9.103200e+04 6.305759e-08
9.104000e+04 5.285141e-08
9.104800e+04 6.788311e-08
9.105600e+04 5.214224e-08
9.106400e+04 5.749903e-08
9.107200e+04 6.182404e-08
9.108000e+04 6.318187e-08
9.108800e+04 6.571465e-08
9.109600e+04 5.339893e-08
9.110400e+04 5.920361e-08
9.111200e+04 5.764735e-08
9.112000e+04 6.950719e-08
9.112800e+04 6.300721e-08
9.113600e+04 5.038344e-08
9.114400e+04 5.337896e-08
9.115200e+04 5.971026e-08
9.116000e+04 7.084656e-08
9.116800e+04 5.218195e-08
9.117600e+04 6.055921e-08
9.118400e+04 5.420277e-08
9.119200e+04 6.274098e-08
9.120000e+04 6.658718e-08
9.120800e+04 6.329257e-08
9.121600e+04 6.245217e-08
9.122400e+04 5.612113e-08
9.123200e+04 6.054880e-08
9.124000e+04 5.214246e-08
9.124800e+04 5.796773e-08
9.125600e+04 6.993411e-08
9.126400e+04 6.628497e-08
9.127200e+04 7.773267e-08
9.128000e+04 6.568535e-08
9.128800e+04 5.769912e-08
9.129600e+04 5.554460e-08
9.130400e+04 6.268513e-08
9.131200e+04 6.775975e-08
9.132000e+04 6.452487e-08
9.132800e+04 5.809331e-08
9.133600e+04 7.301674e-08
9.134400e+04 5.904589e-08
9.135200e+04 5.532678e-08
9.136000e+04 7.030515e-08
9.136800e+04 6.497431e-08
9.137600e+04 7.293568e-08
9.138400e+04 6.363147e-08
9.139200e+04 5.484080e-08
9.140000e+04 6.567229e-08
9.140800e+04 5.810235e-08
9.141600e+04 5.543694e-08
9.142400e+04 6.323698e-08
9.143200e+04 6.316320e-08
9.144000e+04 5.629167e-08
9.144800e+04 4.640294e-08
9.145600e+04 6.285592e-08
9.146400e+04 5.688099e-08
9.147200e+04 6.082986e-08
9.148000e+04 6.704918e-08
9.148800e+04 5.548513e-08
9.149600e+04 6.495519e-08
9.150400e+04 7.975161e-08
9.151200e+04 6.739820e-08
9.152000e+04 6.046675e-08
9.152800e+04 7.038871e-08
9.153600e+04 7.138134e-08
9.154400e+04 6.105484e-08
9.155200e+04 6.298812e-08
9.156000e+04 6.764452e-08
9.156800e+04 5.678525e-08
9.157600e+04 5.866627e-08
9.158400e+04 5.608448e-08
9.159200e+04 5.609180e-08
9.160000e+04 7.157376e-08
9.160800e+04 6.620974e-08
9.161600e+04 6.695720e-08
9.162400e+04 6.355054e-08
9.163200e+04 7.205787e-08
9.164000e+04 5.795388e-08
9.164800e+04 5.853849e-08
9.165600e+04 5.323150e-08
9.166400e+04 7.506238e-08
9.167200e+04 5.747759e-08
9.168000e+04 5.925761e-08
9.168800e+04 6.011751e-08
9.169600e+04 5.491044e-08
9.170400e+04 6.431262e-08
9.171200e+04 5.914417e-08
9.172000e+04 5.158112e-08
9.172800e+04 6.657128e-08
9.173600e+04 6.760164e-08
9.174400e+04 6.130585e-08
9.175200e+04 5.769381e-08
9.176000e+04 7.743947e-08
9.176800e+04 6.535458e-08
9.177600e+04 6.367007e-08
9.178400e+04 7.538081e-08
9.179200e+04 6.482712e-08
9.180000e+04 5.818922e-08
9.180800e+04 6.457858e-08
9.181600e+04 6.763817e-08
9.182400e+04 6.756519e-08
9.183200e+04 5.953088e-08
9.184000e+04 5.955570e-08
9.184800e+04 7.318657e-08
9.185600e+04 6.058512e-08
9.186400e+04 7.033889e-08
9.187200e+04 5.492655e-08
9.188000e+04 6.084555e-08
9.188800e+04 4.661312e-08
9.189600e+04 6.602588e-08
9.190400e+04 7.644311e-08
9.191200e+04 6.761420e-08
9.192000e+04 6.276914e-08
9.192800e+04 6.427523e-08
9.193600e+04 6.745247e-08
9.194400e+04 7.085892e-08
9.195200e+04 5.564951e-08
9.196000e+04 6.732455e-08
9.196800e+04 6.985055e-08
9.197600e+04 6.730696e-08
9.198400e+04 7.060797e-08
9.199200e+04 6.203987e-08
9.200000e+04 6.786108e-08
9.200800e+04 6.075963e-08
9.201600e+04 6.274128e-08
9.202400e+04 6.192679e-08
9.203200e+04 6.364069e-08
9.204000e+04 5.799633e-08
9.204800e+04 7.375865e-08
9.205600e+04 6.547475e-08
9.206400e+04 5.647353e-08
9.207200e+04 6.254737e-08
9.208000e+04 5.285291e-08
9.208800e+04 6.436138e-08
9.209600e+04 5.818790e-08
9.210400e+04 7.510343e-08
9.211200e+04 5.108843e-08
9.212000e+04 7.500032e-08
9.212800e+04 6.590638e-08
9.213600e+04 6.734714e-08
9.214400e+04 6.441925e-08
9.215200e+04 5.977206e-08
9.216000e+04 5.827012e-08
9.216800e+04 7.309757e-08
9.217600e+04 5.671717e-08
9.218400e+04 4.408371e-08
9.219200e+04 5.079645e-08
9.220000e+04 6.094963e-08
9.220800e+04 5.510393e-08
9.221600e+04 6.952430e-08
9.222400e+04 5.681076e-08
9.223200e+04 5.182917e-08
9.224000e+04 6.647587e-08
9.224800e+04 5.686423e-08
9.225600e+04 6.730019e-08
9.226400e+04 7.050636e-08
9.227200e+04 6.623202e-08
9.228000e+04 5.289445e-08
9.228800e+04 7.270310e-08
9.229600e+04 4.833474e-08
9.230400e+04 7.298986e-08
9.231200e+04 6.428266e-08
9.232000e+04 7.040980e-08
9.232800e+04 6.551838e-08
9.233600e+04 6.740438e-08
9.234400e+04 5.834058e-08
9.235200e+04 5.593788e-08
9.236000e+04 6.879018e-08
9.236800e+04 5.909301e-08
9.237600e+04 5.201116e-08
9.238400e+04 6.845718e-08
9.239200e+04 6.433112e-08
9.240000e+04 5.754585e-08
9.240800e+04 6.801778e-08
9.241600e+04 7.555718e-08
9.242400e+04 6.579776e-08
9.243200e+04 6.610716e-08
9.244000e+04 6.854567e-08
9.244800e+04 5.891086e-08
9.245600e+04 4.521694e-08
9.246400e+04 6.583702e-08
9.247200e+04 5.751452e-08
9.248000e+04 5.489768e-08
9.248800e+04 5.667353e-08
9.249600e+04 6.193397e-08
9.250400e+04 6.065170e-08
9.251200e+04 6.378141e-08
9.252000e+04 5.755551e-08
9.252800e+04 5.238249e-08
9.253600e+04 6.541812e-08
9.254400e+04 6.403964e-08
9.255200e+04 5.391271e-08
9.256000e+04 5.019601e-08
9.256800e+04 7.379066e-08
9.257600e+04 6.581784e-08
9.258400e+04 5.656100e-08
9.259200e+04 5.695629e-08
9.260000e+04 5.605933e-08
9.260800e+04 5.996090e-08
9.261600e+04 5.742222e-08
9.262400e+04 5.508047e-08
9.263200e+04 5.942932e-08
9.264000e+04 6.113455e-08
9.264800e+04 5.143322e-08
9.265600e+04 5.259528e-08
9.266400e+04 5.795619e-08
9.267200e+04 5.814660e-08
9.268000e+04 6.857085e-08
9.268800e+04 6.611282e-08
9.269600e+04 6.252296e-08
9.270400e+04 5.789541e-08
9.271200e+04 5.697961e-08
9.272000e+04 6.059353e-08
9.272800e+04 6.097016e-08
9.273600e+04 5.822424e-08
9.274400e+04 5.660255e-08
9.275200e+04 6.031016e-08
9.276000e+04 6.171539e-08
9.276800e+04 5.743541e-08
9.277600e+04 5.278418e-08
9.278400e+04 5.160297e-08
9.279200e+04 5.617860e-08
9.280000e+04 7.742998e-08
9.280800e+04 7.933673e-08
9.281600e+04 5.509774e-08
9.282400e+04 5.811429e-08
9.283200e+04 6.279092e-08
9.284000e+04 6.296567e-08
9.284800e+04 6.065238e-08
9.285600e+04 5.770828e-08
9.286400e+04 5.193528e-08
9.287200e+04 5.056761e-08
9.288000e+04 5.509619e-08
9.288800e+04 6.444779e-08
9.289600e+04 7.508066e-08
9.290400e+04 6.146404e-08
9.291200e+04 5.772422e-08
9.292000e+04 5.630078e-08
9.292800e+04 7.734373e-08
9.293600e+04 5.517711e-08
9.294400e+04 5.712668e-08
9.295200e+04 4.753065e-08
9.296000e+04 6.204110e-08
9.296800e+04 4.797205e-08
9.297600e+04 5.862773e-08
9.298400e+04 6.743624e-08
9.299200e+04 5.801371e-08
9.300000e+04 5.727843e-08
9.300800e+04 6.426668e-08
9.301600e+04 5.063208e-08
9.302400e+04 6.820196e-08
9.303200e+04 6.080002e-08
9.304000e+04 6.114845e-08
9.304800e+04 6.257989e-08
9.305600e+04 6.460325e-08
9.306400e+04 5.497323e-08
9.307200e+04 5.636811e-08
9.308000e+04 5.219723e-08
9.308800e+04 6.158391e-08
9.309600e+04 5.583073e-08
9.310400e+04 6.855525e-08
9.311200e+04 6.471134e-08
9.312000e+04 5.489117e-08
9.312800e+04 5.636157e-08
9.313600e+04 5.578144e-08
9.314400e+04 6.514582e-08
9.315200e+04 6.983849e-08
9.316000e+04 5.705829e-08
9.316800e+04 5.709674e-08
9.317600e+04 6.248190e-08
9.318400e+04 7.863441e-08
9.319200e+04 6.014228e-08
9.320000e+04 5.876029e-08
9.320800e+04 6.358149e-08
9.321600e+04 6.860282e-08
9.322400e+04 5.232995e-08
9.323200e+04 5.763826e-08
9.324000e+04 6.843687e-08
9.324800e+04 5.738960e-08
9.325600e+04 5.531427e-08
9.326400e+04 6.198864e-08
9.327200e+04 5.767618e-08
9.328000e+04 6.526063e-08
9.328800e+04 5.969049e-08
9.329600e+04 5.844993e-08
9.330400e+04 5.994986e-08
9.331200e+04 5.580419e-08
9.332000e+04 6.341630e-08
9.332800e+04 6.659084e-08
9.333600e+04 4.971881e-08
9.334400e+04 6.279309e-08
9.335200e+04 5.996360e-08
9.336000e+04 5.955360e-08
9.336800e+04 5.826113e-08
9.337600e+04 5.989276e-08
9.338400e+04 6.693388e-08
9.339200e+04 7.383342e-08
9.340000e+04 5.931758e-08
9.340800e+04 6.341812e-08
9.341600e+04 6.591694e-08
9.342400e+04 6.607908e-08
9.343200e+04 6.236517e-08
9.344000e+04 7.203589e-08
9.344800e+04 6.812468e-08
9.345600e+04 8.047655e-08
9.346400e+04 5.258081e-08
9.347200e+04 5.572397e-08
9.348000e+04 4.528691e-08
9.348800e+04 4.990106e-08
9.349600e+04 5.716581e-08
9.350400e+04 5.837574e-08
9.351200e+04 5.037757e-08
9.352000e+04 5.922145e-08
9.352800e+04 5.374256e-08
9.353600e+04 6.686795e-08
9.354400e+04 5.445383e-08
9.355200e+04 6.790634e-08
9.356000e+04 5.659031e-08
9.356800e+04 6.531344e-08
9.357600e+04 5.715168e-08
9.358400e+04 6.357792e-08
9.359200e+04 5.484450e-08
9.360000e+04 5.501173e-08
9.360800e+04 4.903497e-08
9.361600e+04 5.733094e-08
9.362400e+04 5.687963e-08
9.363200e+04 5.723742e-08
9.364000e+04 5.910770e-08
9.364800e+04 6.432588e-08
9.365600e+04 5.619194e-08
9.366400e+04 5.129766e-08
9.367200e+04 5.296860e-08
9.368000e+04 7.173586e-08
9.368800e+04 5.498903e-08
9.369600e+04 5.491892e-08
9.370400e+04 6.748284e-08
9.371200e+04 5.766522e-08
9.372000e+04 6.827125e-08
9.372800e+04 5.192485e-08
9.373600e+04 6.479663e-08
9.374400e+04 7.110639e-08
9.375200e+04 5.767353e-08
9.376000e+04 6.012261e-08
9.376800e+04 5.419346e-08
9.377600e+04 5.394642e-08
9.378400e+04 5.439415e-08
9.379200e+04 6.132163e-08
9.380000e+04 4.623100e-08
9.380800e+04 6.501597e-08
9.381600e+04 5.588777e-08
9.382400e+04 6.656771e-08
9.383200e+04 5.576751e-08
9.384000e+04 6.420832e-08
9.384800e+04 5.884663e-08
9.385600e+04 5.808940e-08
9.386400e+04 6.871215e-08
9.387200e+04 6.975663e-08
9.388000e+04 5.814771e-08
9.388800e+04 5.342051e-08
9.389600e+04 6.038700e-08
9.390400e+04 6.442575e-08
9.391200e+04 7.287017e-08
9.392000e+04 6.092023e-08
9.392800e+04 6.085848e-08
9.393600e+04 5.383393e-08
9.394400e+04 5.134584e-08
9.395200e+04 5.433615e-08
9.396000e+04 5.323758e-08
9.396800e+04 6.862791e-08
9.397600e+04 6.221756e-08
9.398400e+04 6.653644e-08
9.399200e+04 6.244704e-08
9.400000e+04 5.713129e-08
9.400800e+04 6.352959e-08
9.401600e+04 5.170962e-08
9.402400e+04 5.415585e-08
9.403200e+04 5.254167e-08
9.404000e+04 5.222318e-08
9.404800e+04 7.048492e-08
9.405600e+04 6.493998e-08
9.406400e+04 6.202883e-08
9.407200e+04 7.234644e-08
9.408000e+04 5.496622e-08
9.408800e+04 5.038669e-08
9.409600e+04 6.515320e-08
9.410400e+04 6.562448e-08
9.411200e+04 5.720876e-08
9.412000e+04 5.426453e-08
9.412800e+04 6.239090e-08
9.413600e+04 5.404449e-08
9.414400e+04 5.371806e-08
9.415200e+04 6.583581e-08
9.416000e+04 6.173227e-08
9.416800e+04 5.585101e-08
9.417600e+04 6.941535e-08
9.418400e+04 6.116905e-08
9.419200e+04 5.913683e-08
9.420000e+04 6.418494e-08
9.420800e+04 6.654130e-08
9.421600e+04 6.519491e-08
9.422400e+04 5.571490e-08
9.423200e+04 6.098202e-08
9.424000e+04 6.356827e-08
9.424800e+04 7.091213e-08
9.425600e+04 4.859955e-08
9.426400e+04 6.150784e-08
9.427200e+04 5.918283e-08
9.428000e+04 6.748505e-08
9.428800e+04 5.209135e-08
9.429600e+04 5.728539e-08
9.430400e+04 5.353191e-08
9.431200e+04 5.661990e-08
9.432000e+04 6.044392e-08
9.432800e+04 5.943334e-08
9.433600e+04 5.800416e-08
9.434400e+04 6.241641e-08
9.435200e+04 6.275863e-08
9.436000e+04 5.620573e-08
9.436800e+04 6.318372e-08
9.437600e+04 4.750486e-08
9.438400e+04 6.764064e-08
9.439200e+04 6.594201e-08
9.440000e+04 6.534076e-08
9.440800e+04 5.963688e-08
9.441600e+04 6.217422e-08
9.442400e+04 6.684247e-08
9.443200e+04 4.786809e-08
9.444000e+04 5.342327e-08
9.444800e+04 5.129735e-08
9.445600e+04 6.073214e-08
9.446400e+04 6.186189e-08
9.447200e+04 5.241295e-08
9.448000e+04 6.047338e-08
9.448800e+04 5.805844e-08
9.449600e+04 5.202513e-08
9.450400e+04 4.832904e-08
9.451200e+04 6.120339e-08
9.452000e+04 6.686057e-08
9.452800e+04 5.937755e-08
9.453600e+04 5.073686e-08
9.454400e+04 4.686546e-08
9.455200e+04 5.789813e-08
9.456000e+04 6.600358e-08
9.456800e+04 6.243560e-08
9.457600e+04 6.102814e-08
9.458400e+04 7.545167e-08
9.459200e+04 5.885182e-08
9.460000e+04 5.846753e-08
9.460800e+04 6.325491e-08
9.461600e+04 5.525925e-08
9.462400e+04 5.278899e-08
9.463200e+04 5.468911e-08
9.464000e+04 6.549815e-08
9.464800e+04 5.802894e-08
9.465600e+04 6.231500e-08
9.466400e+04 4.620975e-08
9.467200e+04 5.306091e-08
9.468000e+04 6.120880e-08
9.468800e+04 5.679992e-08
9.469600e+04 5.904134e-08
9.470400e+04 5.603800e-08
9.471200e+04 5.497668e-08
9.472000e+04 5.171938e-08
9.472800e+04 5.548496e-08
9.473600e+04 4.943770e-08
9.474400e+04 5.356531e-08
9.475200e+04 6.426058e-08
9.476000e+04 6.241974e-08
9.476800e+04 5.623417e-08
9.477600e+04 5.672643e-08
9.478400e+04 5.578204e-08
9.479200e+04 5.603751e-08
9.480000e+04 6.329543e-08
9.480800e+04 5.549929e-08
9.481600e+04 6.728998e-08
9.482400e+04 5.350926e-08
9.483200e+04 7.064702e-08
9.484000e+04 6.193448e-08
9.484800e+04 5.389332e-08
9.485600e+04 6.239097e-08
9.486400e+04 4.950119e-08
9.487200e+04 5.258390e-08
9.488000e+04 5.078068e-08
9.488800e+04 6.011857e-08
9.489600e+04 5.576846e-08
9.490400e+04 6.343775e-08
9.491200e+04 5.073189e-08
9.492000e+04 6.151437e-08
9.492800e+04 5.654135e-08
9.493600e+04 6.663829e-08
9.494400e+04 5.918255e-08
9.495200e+04 5.451992e-08
9.496000e+04 5.106111e-08
9.496800e+04 4.946899e-08
9.497600e+04 5.463728e-08
9.498400e+04 4.567591e-08
9.499200e+04 5.134447e-08
9.500000e+04 6.969841e-08
9.500800e+04 5.846815e-08
9.501600e+04 6.330317e-08
9.502400e+04 7.217227e-08
9.503200e+04 5.755779e-08
9.504000e+04 5.201048e-08
9.504800e+04 6.670698e-08
9.505600e+04 7.578485e-08
9.506400e+04 6.882411e-08
9.507200e+04 5.853158e-08
9.508000e+04 6.971513e-08
9.508800e+04 4.710202e-08
9.509600e+04 5.310948e-08
9.510400e+04 5.873936e-08
9.511200e+04 5.588453e-08
9.512000e+04 5.895026e-08
9.512800e+04 4.583737e-08
9.513600e+04 6.180237e-08
9.514400e+04 6.003581e-08
9.515200e+04 6.078026e-08
9.516000e+04 5.641496e-08
9.516800e+04 5.577836e-08
9.517600e+04 5.885193e-08
9.518400e+04 5.802197e-08
9.519200e+04 6.736510e-08
9.520000e+04 5.519481e-08
9.520800e+04 5.488196e-08
9.521600e+04 5.743276e-08
9.522400e+04 5.376266e-08
9.523200e+04 6.024918e-08
9.524000e+04 5.870672e-08
9.524800e+04 6.171245e-08
9.525600e+04 5.311684e-08
9.526400e+04 6.893503e-08
9.527200e+04 5.520277e-08
9.528000e+04 6.132764e-08
9.528800e+04 5.804960e-08
9.529600e+04 4.473920e-08
9.530400e+04 5.486413e-08
9.531200e+04 5.590453e-08
9.532000e+04 5.973997e-08
9.532800e+04 6.744949e-08
9.533600e+04 5.784987e-08
9.534400e+04 5.078065e-08
9.535200e+04 5.990414e-08
9.536000e+04 5.596616e-08
9.536800e+04 6.064254e-08
9.537600e+04 4.776187e-08
9.538400e+04 4.911806e-08
9.539200e+04 5.852012e-08
9.540000e+04 4.350584e-08
9.540800e+04 6.555308e-08
9.541600e+04 6.183761e-08
9.542400e+04 5.791701e-08
9.543200e+04 7.486963e-08
9.544000e+04 6.108321e-08
9.544800e+04 6.715533e-08
9.545600e+04 5.594125e-08
9.546400e+04 5.257617e-08
9.547200e+04 6.793199e-08
9.548000e+04 5.974916e-08
9.548800e+04 5.528721e-08
9.549600e+04 5.297833e-08
9.550400e+04 6.012306e-08
9.551200e+04 5.971426e-08
9.552000e+04 5.203979e-08
9.552800e+04 5.234866e-08
9.553600e+04 5.194866e-08
9.554400e+04 6.545516e-08
9.555200e+04 6.452196e-08
9.556000e+04 5.052545e-08
9.556800e+04 5.235946e-08
9.557600e+04 5.126423e-08
9.558400e+04 5.266127e-08
9.559200e+04 5.641954e-08
9.560000e+04 5.702908e-08
9.560800e+04 5.294457e-08
9.561600e+04 6.031557e-08
9.562400e+04 5.941205e-08
9.563200e+04 4.275513e-08
9.564000e+04 5.305961e-08
9.564800e+04 4.807684e-08
9.565600e+04 5.584354e-08
9.566400e+04 5.944699e-08
9.567200e+04 4.624320e-08
9.568000e+04 5.650170e-08
9.568800e+04 5.283972e-08
9.569600e+04 5.717391e-08
9.570400e+04 5.706851e-08
9.571200e+04 6.617537e-08
9.572000e+04 6.874566e-08
9.572800e+04 5.553901e-08
9.573600e+04 5.168689e-08
9.574400e+04 5.077784e-08
9.575200e+04 5.867384e-08
9.576000e+04 5.675270e-08
9.576800e+04 5.400276e-08
9.577600e+04 7.287093e-08
9.578400e+04 5.651589e-08
9.579200e+04 5.330775e-08
9.580000e+04 5.402853e-08
9.580800e+04 5.579860e-08
9.581600e+04 5.165295e-08
9.582400e+04 5.139709e-08
9.583200e+04 5.978993e-08
9.584000e+04 6.245967e-08
9.584800e+04 5.006291e-08
9.585600e+04 5.503880e-08
9.586400e+04 5.771759e-08
9.587200e+04 7.599591e-08
9.588000e+04 4.731587e-08
9.588800e+04 6.919884e-08
9.589600e+04 5.802007e-08
9.590400e+04 6.333273e-08
9.591200e+04 5.832942e-08
9.592000e+04 5.426178e-08
9.592800e+04 5.538639e-08
9.593600e+04 5.557450e-08
9.594400e+04 6.199493e-08
9.595200e+04 5.880972e-08
9.596000e+04 5.161650e-08
9.596800e+04 7.068626e-08
9.597600e+04 6.053030e-08
9.598400e+04 6.259673e-08
9.599200e+04 6.787759e-08
9.600000e+04 5.415401e-08
9.600800e+04 5.108102e-08
9.601600e+04 5.260506e-08
9.602400e+04 6.429595e-08
9.603200e+04 4.699466e-08
9.604000e+04 5.927826e-08
9.604800e+04 5.122413e-08
9.605600e+04 7.420512e-08
9.606400e+04 5.682608e-08
9.607200e+04 6.242775e-08
9.608000e+04 5.861774e-08
9.608800e+04 5.671315e-08
9.609600e+04 5.439242e-08
9.610400e+04 5.169903e-08
9.611200e+04 5.082719e-08
9.612000e+04 5.290644e-08
9.612800e+04 5.735756e-08
9.613600e+04 5.732779e-08
9.614400e+04 5.596257e-08
9.615200e+04 6.309524e-08
9.616000e+04 5.566854e-08
9.616800e+04 5.024079e-08
9.617600e+04 6.920309e-08
9.618400e+04 5.569296e-08
9.619200e+04 5.468099e-08
9.620000e+04 5.250966e-08
9.620800e+04 6.230906e-08
9.621600e+04 4.577097e-08
9.622400e+04 5.244938e-08
9.623200e+04 5.585103e-08
9.624000e+04 6.669936e-08
9.624800e+04 4.756980e-08
9.625600e+04 4.657968e-08
9.626400e+04 4.961113e-08
9.627200e+04 6.433680e-08
9.628000e+04 6.834529e-08
9.628800e+04 6.627791e-08
9.629600e+04 5.122599e-08
9.630400e+04 5.647883e-08
9.631200e+04 6.149530e-08
9.632000e+04 5.318485e-08
9.632800e+04 5.099291e-08
9.633600e+04 6.035131e-08
9.634400e+04 5.408452e-08
9.635200e+04 5.576929e-08
9.636000e+04 5.938838e-08
9.636800e+04 5.224382e-08
9.637600e+04 4.613294e-08
9.638400e+04 6.851093e-08
9.639200e+04 6.113814e-08
9.640000e+04 5.577008e-08
9.640800e+04 5.560350e-08
9.641600e+04 5.151967e-08
9.642400e+04 5.190714e-08
9.643200e+04 5.643929e-08
9.644000e+04 6.306431e-08
9.644800e+04 5.765101e-08
9.645600e+04 5.429823e-08
9.646400e+04 5.482880e-08
9.647200e+04 4.262483e-08
9.648000e+04 5.358371e-08
9.648800e+04 6.355475e-08
9.649600e+04 3.849752e-08
9.650400e+04 6.213525e-08
9.651200e+04 5.799490e-08
9.652000e+04 6.426460e-08
9.652800e+04 6.212609e-08
9.653600e+04 6.310267e-08
9.654400e+04 5.133237e-08
9.655200e+04 4.242277e-08
9.656000e+04 5.948748e-08
9.656800e+04 5.333683e-08
9.657600e+04 6.035644e-08
9.658400e+04 5.269760e-08
9.659200e+04 4.673114e-08
9.660000e+04 6.249311e-08
9.660800e+04 5.744957e-08
9.661600e+04 4.903866e-08
9.662400e+04 5.221144e-08
9.663200e+04 4.488527e-08
9.664000e+04 5.599818e-08
9.664800e+04 4.914722e-08
9.665600e+04 5.879425e-08
9.666400e+04 5.739693e-08
9.667200e+04 5.381940e-08
9.668000e+04 5.926202e-08
9.668800e+04 5.305046e-08
9.669600e+04 5.412801e-08
9.670400e+04 5.784568e-08
9.671200e+04 5.493062e-08
9.672000e+04 7.291497e-08
9.672800e+04 5.266336e-08
9.673600e+04 6.393687e-08
9.674400e+04 5.414089e-08
9.675200e+04 5.822305e-08
9.676000e+04 5.169736e-08
9.676800e+04 5.212927e-08
9.677600e+04 5.410332e-08
9.678400e+04 5.941276e-08
9.679200e+04 5.788288e-08
9.680000e+04 5.421795e-08
9.680800e+04 5.393451e-08
9.681600e+04 5.733489e-08
9.682400e+04 5.318257e-08
9.683200e+04 5.316047e-08
9.684000e+04 5.220713e-08
9.684800e+04 4.896077e-08
9.685600e+04 5.479142e-08
9.686400e+04 4.636513e-08
9.687200e+04 5.577298e-08
9.688000e+04 6.348425e-08
9.688800e+04 5.134550e-08
9.689600e+04 5.106995e-08
9.690400e+04 5.464842e-08
9.691200e+04 5.396601e-08
9.692000e+04 5.848814e-08
9.692800e+04 4.811285e-08
9.693600e+04 6.709802e-08
9.694400e+04 5.400729e-08
9.695200e+04 5.963579e-08
9.696000e+04 5.428404e-08
9.696800e+04 6.252610e-08
9.697600e+04 5.285756e-08
9.698400e+04 5.797424e-08
9.699200e+04 5.665180e-08
9.700000e+04 5.012983e-08
9.700800e+04 4.684489e-08
9.701600e+04 5.477461e-08
9.702400e+04 5.564950e-08
9.703200e+04 6.828463e-08
9.704000e+04 4.839967e-08
9.704800e+04 6.566621e-08
9.705600e+04 5.226414e-08
9.706400e+04 6.702998e-08
9.707200e+04 5.596856e-08
9.708000e+04 5.335635e-08
9.708800e+04 6.085401e-08
9.709600e+04 4.909729e-08
9.710400e+04 5.795796e-08
9.711200e+04 5.529495e-08
9.712000e+04 6.890064e-08
9.712800e+04 5.126160e-08
9.713600e+04 6.283097e-08
9.714400e+04 6.140328e-08
9.715200e+04 5.803711e-08
9.716000e+04 5.479313e-08
9.716800e+04 5.834346e-08
9.717600e+04 4.703534e-08
9.718400e+04 5.400963e-08
9.719200e+04 7.260074e-08
9.720000e+04 5.778231e-08
9.720800e+04 6.556567e-08
9.721600e+04 4.981024e-08
9.722400e+04 5.979279e-08
9.723200e+04 5.863555e-08
9.724000e+04 5.843272e-08
9.724800e+04 6.118820e-08
9.725600e+04 5.189040e-08
9.726400e+04 5.114329e-08
9.727200e+04 5.657601e-08
9.728000e+04 5.730876e-08
9.728800e+04 5.746664e-08
9.729600e+04 5.565295e-08
9.730400e+04 6.199557e-08
9.731200e+04 6.187429e-08
9.732000e+04 6.505075e-08
9.732800e+04 5.583611e-08
9.733600e+04 5.018756e-08
9.734400e+04 5.050366e-08
9.735200e+04 5.571614e-08
9.736000e+04 5.525830e-08
9.736800e+04 5.982568e-08
9.737600e+04 5.328037e-08
9.738400e+04 5.547235e-08
9.739200e+04 6.148863e-08
9.740000e+04 5.946583e-08
9.740800e+04 5.110009e-08
9.741600e+04 5.828319e-08
9.742400e+04 5.821182e-08
9.743200e+04 4.897404e-08
9.744000e+04 5.816855e-08
9.744800e+04 5.527852e-08
9.745600e+04 6.175703e-08
9.746400e+04 7.118180e-08
9.747200e+04 6.349001e-08
9.748000e+04 6.633198e-08
9.748800e+04 5.523954e-08
9.749600e+04 5.038166e-08
9.750400e+04 7.111754e-08
9.751200e+04 6.034432e-08
9.752000e+04 5.020039e-08
9.752800e+04 5.046351e-08
9.753600e+04 5.715800e-08
9.754400e+04 5.029149e-08
9.755200e+04 5.843908e-08
9.756000e+04 5.782484e-08
9.756800e+04 5.641424e-08
9.757600e+04 6.202268e-08
9.758400e+04 5.171818e-08
9.759200e+04 4.885838e-08
9.760000e+04 5.417285e-08
9.760800e+04 6.424101e-08
9.761600e+04 5.008825e-08
9.762400e+04 5.579688e-08
9.763200e+04 6.552367e-08
9.764000e+04 6.484712e-08
9.764800e+04 5.635267e-08
9.765600e+04 4.945344e-08
9.766400e+04 6.435818e-08
9.767200e+04 6.022204e-08
9.768000e+04 5.844791e-08
9.768800e+04 5.506719e-08
9.769600e+04 6.078994e-08
9.770400e+04 4.912814e-08
9.771200e+04 5.307767e-08
9.772000e+04 6.116930e-08
9.772800e+04 5.625973e-08
9.773600e+04 5.792096e-08
9.774400e+04 5.685306e-08
9.775200e+04 6.040015e-08
9.776000e+04 6.408145e-08
9.776800e+04 5.242014e-08
9.777600e+04 5.252209e-08
9.778400e+04 5.726936e-08
9.779200e+04 4.893308e-08
9.780000e+04 7.361533e-08
9.780800e+04 6.540804e-08
9.781600e+04 5.507523e-08
9.782400e+04 6.488346e-08
9.783200e+04 5.174095e-08
9.784000e+04 4.818901e-08
9.784800e+04 5.798823e-08
9.785600e+04 6.036330e-08
9.786400e+04 5.254267e-08
9.787200e+04 4.794721e-08
9.788000e+04 4.491440e-08
9.788800e+04 6.633177e-08
9.789600e+04 5.369950e-08
9.790400e+04 5.179101e-08
9.791200e+04 5.564263e-08
9.792000e+04 4.920409e-08
9.792800e+04 4.404410e-08
9.793600e+04 5.378939e-08
9.794400e+04 5.647986e-08
9.795200e+04 6.618059e-08
9.796000e+04 5.330503e-08
9.796800e+04 4.613998e-08
9.797600e+04 5.341532e-08
9.798400e+04 6.269868e-08
9.799200e+04 4.326211e-08
9.800000e+04 6.022268e-08
9.800800e+04 5.685832e-08
9.801600e+04 5.871327e-08
9.802400e+04 5.800920e-08
9.803200e+04 5.600145e-08
9.804000e+04 5.779889e-08
9.804800e+04 4.527813e-08
9.805600e+04 5.414053e-08
9.806400e+04 5.475729e-08
9.807200e+04 5.614687e-08
9.808000e+04 5.776492e-08
9.808800e+04 5.411778e-08
9.809600e+04 5.990532e-08
9.810400e+04 4.893472e-08
9.811200e+04 6.380654e-08
9.812000e+04 5.262896e-08
9.812800e+04 5.524402e-08
9.813600e+04 5.994787e-08
9.814400e+04 5.879930e-08
9.815200e+04 4.920709e-08
9.816000e+04 6.118007e-08
9.816800e+04 5.377669e-08
9.817600e+04 5.221349e-08
9.818400e+04 6.118145e-08
9.819200e+04 4.561545e-08
9.820000e+04 5.047770e-08
9.820800e+04 5.298640e-08
9.821600e+04 4.560651e-08
9.822400e+04 5.858328e-08
9.823200e+04 5.093322e-08
9.824000e+04 3.995833e-08
9.824800e+04 5.716886e-08
9.825600e+04 5.170047e-08
9.826400e+04 5.357898e-08
9.827200e+04 5.431740e-08
9.828000e+04 4.605397e-08
9.828800e+04 5.683044e-08
9.829600e+04 5.111248e-08
9.830400e+04 4.344658e-08
9.831200e+04 5.871502e-08
9.832000e+04 4.734400e-08
9.832800e+04 5.510048e-08
9.833600e+04 5.218287e-08
9.834400e+04 4.697097e-08
9.835200e+04 6.165435e-08
9.836000e+04 5.277481e-08
9.836800e+04 6.487800e-08
9.837600e+04 5.461398e-08
9.838400e+04 5.379578e-08
9.839200e+04 4.583921e-08
9.840000e+04 5.240726e-08
9.840800e+04 5.907889e-08
9.841600e+04 5.434766e-08
9.842400e+04 5.441755e-08
9.843200e+04 5.076523e-08
9.844000e+04 5.601761e-08
9.844800e+04 5.883694e-08
9.845600e+04 4.848575e-08
9.846400e+04 4.511676e-08
9.847200e+04 5.513981e-08
9.848000e+04 4.985646e-08
9.848800e+04 6.015773e-08
9.849600e+04 5.034081e-08
9.850400e+04 5.906711e-08
9.851200e+04 7.448062e-08
9.852000e+04 6.552623e-08
9.852800e+04 5.564217e-08
9.853600e+04 5.745846e-08
9.854400e+04 6.092206e-08
9.855200e+04 4.386360e-08
9.856000e+04 4.968282e-08
9.856800e+04 6.172043e-08
9.857600e+04 4.314293e-08
9.858400e+04 4.918967e-08
9.859200e+04 5.567590e-08
9.860000e+04 6.207103e-08
9.860800e+04 4.740450e-08
9.861600e+04 5.562586e-08
9.862400e+04 5.307287e-08
9.863200e+04 5.853799e-08
9.864000e+04 6.536161e-08
9.864800e+04 5.698460e-08
9.865600e+04 6.291361e-08
9.866400e+04 4.908653e-08
9.867200e+04 5.590461e-08
9.868000e+04 5.588168e-08
9.868800e+04 5.437952e-08
9.869600e+04 5.324716e-08
9.870400e+04 5.151772e-08
9.871200e+04 5.312859e-08
9.872000e+04 5.375727e-08
9.872800e+04 4.542870e-08
9.873600e+04 5.559547e-08
9.874400e+04 5.572474e-08
9.875200e+04 6.056786e-08
9.876000e+04 4.195282e-08
9.876800e+04 4.587164e-08
9.877600e+04 4.667562e-08
9.878400e+04 6.619099e-08
9.879200e+04 5.345031e-08
9.880000e+04 4.412695e-08
9.880800e+04 4.590827e-08
9.881600e+04 5.249924e-08
9.882400e+04 5.630587e-08
9.883200e+04 5.894180e-08
9.884000e+04 5.594136e-08
9.884800e+04 4.965488e-08
9.885600e+04 5.722015e-08
9.886400e+04 6.014760e-08
9.887200e+04 4.706704e-08
9.888000e+04 5.850313e-08
9.888800e+04 5.052923e-08
9.889600e+04 3.827596e-08
9.890400e+04 5.353315e-08
9.891200e+04 5.642399e-08
9.892000e+04 5.405182e-08
9.892800e+04 5.093214e-08
9.893600e+04 4.849366e-08
9.894400e+04 4.946827e-08
9.895200e+04 4.993983e-08
9.896000e+04 5.934709e-08
9.896800e+04 4.686879e-08
9.897600e+04 5.233966e-08
9.898400e+04 5.057779e-08
9.899200e+04 5.888271e-08
9.900000e+04 4.638685e-08
9.900800e+04 5.314035e-08
9.901600e+04 5.438751e-08
9.902400e+04 5.516669e-08
9.903200e+04 5.139630e-08
9.904000e+04 5.621211e-08
9.904800e+04 5.511606e-08
9.905600e+04 5.066039e-08
9.906400e+04 6.512383e-08
9.907200e+04 5.835911e-08
9.908000e+04 5.358266e-08
9.908800e+04 4.988092e-08
9.909600e+04 4.963459e-08
9.910400e+04 5.928810e-08
9.911200e+04 5.458923e-08
9.912000e+04 5.202226e-08
9.912800e+04 5.351593e-08
9.913600e+04 5.153993e-08
9.914400e+04 5.409425e-08
9.915200e+04 5.783063e-08
9.916000e+04 6.016733e-08
9.916800e+04 5.650953e-08
9.917600e+04 5.792062e-08
9.918400e+04 5.471355e-08
9.919200e+04 5.771026e-08
9.920000e+04 4.062999e-08
9.920800e+04 6.054174e-08
9.921600e+04 6.297654e-08
9.922400e+04 5.344459e-08
9.923200e+04 4.943676e-08
9.924000e+04 4.694056e-08
9.924800e+04 5.570839e-08
9.925600e+04 5.326324e-08
9.926400e+04 5.505880e-08
9.927200e+04 6.097313e-08
9.928000e+04 5.353826e-08
9.928800e+04 4.675343e-08
9.929600e+04 4.298703e-08
9.930400e+04 4.889678e-08
9.931200e+04 5.754791e-08
9.932000e+04 5.305935e-08
9.932800e+04 4.101011e-08
9.933600e+04 5.390967e-08
9.934400e+04 5.095660e-08
9.935200e+04 5.149321e-08
9.936000e+04 6.634290e-08
9.936800e+04 5.426783e-08
9.937600e+04 5.932613e-08
9.938400e+04 5.241901e-08
9.939200e+04 4.980097e-08
9.940000e+04 5.469320e-08
9.940800e+04 4.943951e-08
9.941600e+04 5.951871e-08
9.942400e+04 5.711401e-08
9.943200e+04 4.412290e-08
9.944000e+04 5.325182e-08
9.944800e+04 5.804998e-08
9.945600e+04 5.184514e-08
9.946400e+04 4.761945e-08
9.947200e+04 5.962148e-08
9.948000e+04 5.538007e-08
9.948800e+04 4.444553e-08
9.949600e+04 5.521749e-08
9.950400e+04 6.537096e-08
9.951200e+04 4.536752e-08
9.952000e+04 5.390700e-08
9.952800e+04 5.073534e-08
9.953600e+04 5.759545e-08
9.954400e+04 5.308097e-08
9.955200e+04 4.452480e-08
9.956000e+04 5.101217e-08
9.956800e+04 5.271134e-08
9.957600e+04 4.488389e-08
9.958400e+04 6.116007e-08
9.959200e+04 5.893251e-08
9.960000e+04 5.434374e-08
9.960800e+04 4.821626e-08
9.961600e+04 4.981547e-08
9.962400e+04 4.587765e-08
9.963200e+04 6.194405e-08
9.964000e+04 5.434178e-08
9.964800e+04 6.274120e-08
9.965600e+04 4.908370e-08
9.966400e+04 4.833627e-08
9.967200e+04 5.173696e-08
9.968000e+04 5.518338e-08
9.968800e+04 5.076838e-08
9.969600e+04 4.649823e-08
9.970400e+04 6.018049e-08
9.971200e+04 4.688363e-08
9.972000e+04 6.317302e-08
9.972800e+04 5.119632e-08
9.973600e+04 5.042264e-08
9.974400e+04 5.048940e-08
9.975200e+04 5.205314e-08
9.976000e+04 5.541766e-08
9.976800e+04 6.226872e-08
9.977600e+04 4.456574e-08
9.978400e+04 6.392302e-08
9.979200e+04 4.661483e-08
9.980000e+04 5.246122e-08
9.980800e+04 4.981754e-08
9.981600e+04 6.314408e-08
9.982400e+04 5.757306e-08
9.983200e+04 5.407117e-08
9.984000e+04 5.862610e-08
9.984800e+04 4.634570e-08
9.985600e+04 5.039536e-08
9.986400e+04 5.207715e-08
9.987200e+04 5.716682e-08
9.988000e+04 4.997101e-08
9.988800e+04 5.451068e-08
9.989600e+04 5.350251e-08
9.990400e+04 6.146806e-08
9.991200e+04 5.028105e-08
9.992000e+04 5.356741e-08
9.992800e+04 5.222423e-08
9.993600e+04 5.210094e-08
9.994400e+04 4.658641e-08
9.995200e+04 5.081133e-08
9.996000e+04 4.832299e-08
9.996800e+04 4.911430e-08
9.997600e+04 5.404364e-08
9.998400e+04 5.066227e-08
9.999200e+04 4.193334e-08
1.000000e+05 4.336517e-08
1.000080e+05 4.984476e-08
1.000160e+05 5.482173e-08
1.000240e+05 5.960099e-08
1.000320e+05 5.000405e-08
1.000400e+05 5.153010e-08
1.000480e+05 5.698289e-08
1.000560e+05 3.989642e-08
1.000640e+05 5.148909e-08
1.000720e+05 6.846237e-08
1.000800e+05 4.579781e-08
1.000880e+05 5.167288e-08
1.000960e+05 5.675008e-08
1.001040e+05 5.953035e-08
1.001120e+05 6.252530e-08
1.001200e+05 4.840899e-08
1.001280e+05 5.365901e-08
1.001360e+05 5.319916e-08
1.001440e+05 5.315908e-08
1.001520e+05 4.318886e-08
1.001600e+05 4.661386e-08
1.001680e+05 5.833440e-08
1.001760e+05 4.530804e-08
1.001840e+05 6.554873e-08
1.001920e+05 5.860529e-08
1.002000e+05 5.148351e-08
1.002080e+05 4.857488e-08
1.002160e+05 5.513213e-08
1.002240e+05 6.033539e-08
1.002320e+05 5.447512e-08
1.002400e+05 5.963842e-08
1.002480e+05 4.570575e-08
1.002560e+05 5.403159e-08
1.002640e+05 5.621570e-08
1.002720e+05 5.192402e-08
1.002800e+05 4.957190e-08
1.002880e+05 5.665235e-08
1.002960e+05 5.229510e-08
1.003040e+05 5.726764e-08
1.003120e+05 4.970465e-08
1.003200e+05 4.849014e-08
1.003280e+05 6.086759e-08
1.003360e+05 5.609317e-08
1.003440e+05 4.774491e-08
1.003520e+05 5.641179e-08
1.003600e+05 5.025956e-08
1.003680e+05 5.094237e-08
1.003760e+05 4.755034e-08
1.003840e+05 5.535751e-08
1.003920e+05 5.087216e-08
1.004000e+05 4.107810e-08
1.004080e+05 5.228843e-08
1.004160e+05 5.228946e-08
1.004240e+05 4.588642e-08
1.004320e+05 4.953716e-08
1.004400e+05 6.392213e-08
1.004480e+05 5.776125e-08
1.004560e+05 5.117429e-08
1.004640e+05 5.568828e-08
1.004720e+05 5.800662e-08
1.004800e+05 4.750499e-08
1.004880e+05 5.385886e-08
1.004960e+05 5.599417e-08
1.005040e+05 4.378658e-08
1.005120e+05 4.853407e-08
1.005200e+05 4.948732e-08
1.005280e+05 5.280843e-08
1.005360e+05 5.890732e-08
1.005440e+05 5.951077e-08
1.005520e+05 5.662453e-08
1.005600e+05 5.084263e-08
1.005680e+05 4.888119e-08
1.005760e+05 6.382040e-08
1.005840e+05 5.568802e-08
1.005920e+05 5.968087e-08
1.006000e+05 5.060809e-08
1.006080e+05 4.820180e-08
1.006160e+05 6.628797e-08
1.006240e+05 6.394456e-08
1.006320e+05 4.233355e-08
1.006400e+05 4.447324e-08
1.006480e+05 5.463196e-08
1.006560e+05 4.897634e-08
1.006640e+05 6.586129e-08
1.006720e+05 5.440006e-08
1.006800e+05 5.150954e-08
1.006880e+05 5.677802e-08
1.006960e+05 5.400083e-08
1.007040e+05 4.582326e-08
1.007120e+05 4.880870e-08
1.007200e+05 4.486489e-08
1.007280e+05 5.499531e-08
1.007360e+05 6.064050e-08
1.007440e+05 5.289562e-08
1.007520e+05 5.106571e-08
1.007600e+05 5.449352e-08
1.007680e+05 4.549635e-08
1.007760e+05 4.822322e-08
1.007840e+05 4.861799e-08
1.007920e+05 5.313585e-08
1.008000e+05 4.672862e-08
1.008080e+05 5.867922e-08
1.008160e+05 4.935981e-08
1.008240e+05 6.004923e-08
1.008320e+05 5.935807e-08
1.008400e+05 5.364940e-08
1.008480e+05 4.930549e-08
1.008560e+05 4.972706e-08
1.008640e+05 5.263755e-08
1.008720e+05 5.122859e-08
1.008800e+05 5.694844e-08
1.008880e+05 5.346320e-08
1.008960e+05 4.407566e-08
1.009040e+05 5.681410e-08
1.009120e+05 5.486910e-08
1.009200e+05 4.697472e-08
1.009280e+05 4.953366e-08
1.009360e+05 5.512055e-08
1.009440e+05 4.212147e-08
1.009520e+05 5.495694e-08
1.009600e+05 5.406115e-08
1.009680e+05 4.280402e-08
1.009760e+05 4.670046e-08
1.009840e+05 5.093169e-08
1.009920e+05 5.667004e-08
1.010000e+05 3.767333e-08
1.010080e+05 5.063517e-08
1.010160e+05 6.460604e-08
1.010240e+05 4.918832e-08
1.010320e+05 6.012163e-08
1.010400e+05 4.897958e-08
1.010480e+05 4.579736e-08
1.010560e+05 5.413123e-08
1.010640e+05 4.827281e-08
1.010720e+05 5.331133e-08
1.010800e+05 4.782342e-08
1.010880e+05 4.926025e-08
1.010960e+05 4.849039e-08
1.011040e+05 4.302470e-08
1.011120e+05 5.593459e-08
1.011200e+05 5.242408e-08
1.011280e+05 4.527824e-08
1.011360e+05 5.842453e-08
1.011440e+05 5.468225e-08
1.011520e+05 4.710448e-08
1.011600e+05 5.157526e-08
1.011680e+05 5.069811e-08
1.011760e+05 4.887260e-08
1.011840e+05 4.850351e-08
1.011920e+05 6.826751e-08
1.012000e+05 5.020946e-08
1.012080e+05 4.902916e-08
1.012160e+05 5.615149e-08
1.012240e+05 5.170288e-08
1.012320e+05 5.429750e-08
1.012400e+05 5.580551e-08
1.012480e+05 5.221882e-08
1.012560e+05 4.260550e-08
1.012640e+05 4.921613e-08
1.012720e+05 4.009424e-08
1.012800e+05 4.919446e-08
1.012880e+05 5.576323e-08
1.012960e+05 5.513184e-08
1.013040e+05 6.877818e-08
1.013120e+05 4.777467e-08
1.013200e+05 4.979496e-08
1.013280e+05 4.317321e-08
1.013360e+05 5.079213e-08
1.013440e+05 5.777502e-08
1.013520e+05 5.442132e-08
1.013600e+05 4.257341e-08
1.013680e+05 6.124773e-08
1.013760e+05 5.097672e-08
1.013840e+05 5.705096e-08
1.013920e+05 4.580539e-08
1.014000e+05 5.374324e-08
1.014080e+05 4.604373e-08
1.014160e+05 4.821823e-08
1.014240e+05 4.720799e-08
1.014320e+05 5.909142e-08
1.014400e+05 5.383049e-08
1.014480e+05 4.586724e-08
1.014560e+05 5.662271e-08
1.014640e+05 5.625456e-08
1.014720e+05 5.163368e-08
1.014800e+05 5.615831e-08
1.014880e+05 4.747958e-08
1.014960e+05 5.026113e-08
1.015040e+05 4.486448e-08
1.015120e+05 4.816056e-08
1.015200e+05 4.570736e-08
1.015280e+05 4.961057e-08
1.015360e+05 3.510570e-08
1.015440e+05 5.915650e-08
1.015520e+05 4.611351e-08
1.015600e+05 5.360445e-08
1.015680e+05 5.255280e-08
1.015760e+05 4.826060e-08
1.015840e+05 5.454756e-08
1.015920e+05 4.740200e-08
1.016000e+05 5.679436e-08
1.016080e+05 4.617343e-08
1.016160e+05 4.705797e-08
1.016240e+05 5.001017e-08
1.016320e+05 5.555391e-08
1.016400e+05 6.152889e-08
1.016480e+05 5.678401e-08
1.016560e+05 4.865638e-08
1.016640e+05 4.137604e-08
1.016720e+05 4.814320e-08
1.016800e+05 4.367398e-08
1.016880e+05 5.976830e-08
1.016960e+05 4.914522e-08
1.017040e+05 4.722967e-08
1.017120e+05 5.370241e-08
1.017200e+05 5.515394e-08
1.017280e+05 4.711876e-08
1.017360e+05 4.812877e-08
1.017440e+05 5.973546e-08
1.017520e+05 5.196278e-08
1.017600e+05 4.393499e-08
1.017680e+05 4.627973e-08
1.017760e+05 4.356898e-08
1.017840e+05 4.990468e-08
1.017920e+05 4.590186e-08
1.018000e+05 5.125072e-08
1.018080e+05 4.722778e-08
1.018160e+05 5.258292e-08
1.018240e+05 5.303084e-08
1.018320e+05 5.718701e-08
1.018400e+05 5.550008e-08
1.018480e+05 4.127334e-08
1.018560e+05 6.322528e-08
1.018640e+05 4.836798e-08
1.018720e+05 4.776011e-08
1.018800e+05 5.161404e-08
1.018880e+05 5.399021e-08
1.018960e+05 5.220078e-08
1.019040e+05 4.820431e-08
1.019120e+05 5.406481e-08
1.019200e+05 5.159007e-08
1.019280e+05 5.453210e-08
1.019360e+05 6.617601e-08
1.019440e+05 5.326401e-08
1.019520e+05 4.080252e-08
1.019600e+05 4.983478e-08
1.019680e+05 4.568494e-08
1.019760e+05 4.094790e-08
1.019840e+05 5.340629e-08
1.019920e+05 5.527666e-08
1.020000e+05 5.882058e-08
1.020080e+05 5.089438e-08
1.020160e+05 5.336300e-08
1.020240e+05 4.462121e-08
1.020320e+05 4.696702e-08
1.020400e+05 4.464817e-08
1.020480e+05 4.555874e-08
1.020560e+05 5.664288e-08
1.020640e+05 5.028850e-08
1.020720e+05 5.481062e-08
1.020800e+05 3.876152e-08
1.020880e+05 3.929648e-08
1.020960e+05 4.785811e-08
1.021040e+05 4.852200e-08
1.021120e+05 5.108629e-08
1.021200e+05 4.824499e-08
1.021280e+05 5.273795e-08
1.021360e+05 5.582332e-08
1.021440e+05 5.156611e-08
1.021520e+05 5.033799e-08
1.021600e+05 4.863125e-08
1.021680e+05 5.632161e-08
1.021760e+05 4.990377e-08
1.021840e+05 4.451357e-08
1.021920e+05 6.608838e-08
1.022000e+05 5.249379e-08
1.022080e+05 5.277564e-08
1.022160e+05 5.261262e-08
1.022240e+05 4.679394e-08
1.022320e+05 5.467269e-08
1.022400e+05 4.962808e-08
1.022480e+05 4.739496e-08
1.022560e+05 5.483890e-08
1.022640e+05 5.515440e-08
1.022720e+05 5.787317e-08
1.022800e+05 5.073483e-08
1.022880e+05 4.448959e-08
1.022960e+05 5.321647e-08
1.023040e+05 4.656256e-08
1.023120e+05 5.744326e-08
1.023200e+05 4.316240e-08
1.023280e+05 5.035465e-08
1.023360e+05 3.861674e-08
1.023440e+05 4.519116e-08
1.023520e+05 5.142325e-08
1.023600e+05 4.720013e-08
1.023680e+05 5.618173e-08
1.023760e+05 4.705390e-08
1.023840e+05 5.011445e-08
1.023920e+05 5.681191e-08
1.024000e+05 4.085732e-08
1.024080e+05 5.056856e-08
1.024160e+05 4.479550e-08
1.024240e+05 5.268948e-08
1.024320e+05 5.163135e-08
1.024400e+05 4.609829e-08
1.024480e+05 4.398852e-08
1.024560e+05 5.131206e-08
1.024640e+05 5.460189e-08
1.024720e+05 5.041414e-08
1.024800e+05 5.187427e-08
1.024880e+05 4.863578e-08
1.024960e+05 4.703578e-08
1.025040e+05 6.458396e-08
1.025120e+05 4.348060e-08
1.025200e+05 5.269017e-08
1.025280e+05 5.857372e-08
1.025360e+05 4.615499e-08
1.025440e+05 4.990667e-08
1.025520e+05 4.315906e-08
1.025600e+05 4.135691e-08
1.025680e+05 4.167547e-08
1.025760e+05 4.585896e-08
1.025840e+05 5.242950e-08
1.025920e+05 4.724424e-08
1.026000e+05 5.104359e-08
1.026080e+05 5.615356e-08
1.026160e+05 5.914629e-08
1.026240e+05 5.423288e-08
1.026320e+05 4.392967e-08
1.026400e+05 5.684911e-08
1.026480e+05 5.643594e-08
1.026560e+05 4.922128e-08
1.026640e+05 4.949300e-08
1.026720e+05 5.111128e-08
1.026800e+05 5.057507e-08
1.026880e+05 5.282739e-08
1.026960e+05 5.896876e-08
1.027040e+05 5.592189e-08
1.027120e+05 4.682520e-08
1.027200e+05 5.261525e-08
1.027280e+05 4.236914e-08
1.027360e+05 4.436192e-08
1.027440e+05 4.296808e-08
1.027520e+05 4.559291e-08
1.027600e+05 5.893852e-08
1.027680e+05 5.000635e-08
1.027760e+05 4.875369e-08
1.027840e+05 5.099328e-08
1.027920e+05 5.417947e-08
1.028000e+05 4.993671e-08
1.028080e+05 4.131264e-08
1.028160e+05 4.751256e-08
1.028240e+05 5.192923e-08
1.028320e+05 4.693900e-08
1.028400e+05 4.887529e-08
1.028480e+05 5.637256e-08
1.028560e+05 4.738206e-08
1.028640e+05 4.001542e-08
1.028720e+05 4.378349e-08
1.028800e+05 4.228842e-08
1.028880e+05 4.219916e-08
1.028960e+05 5.435399e-08
1.029040e+05 6.039766e-08
1.029120e+05 4.362681e-08
1.029200e+05 4.755516e-08
1.029280e+05 4.863045e-08
1.029360e+05 4.464429e-08
1.029440e+05 4.264913e-08
1.029520e+05 4.259009e-08
1.029600e+05 4.964365e-08
1.029680e+05 4.996432e-08
1.029760e+05 4.545327e-08
1.029840e+05 5.149629e-08
1.029920e+05 4.218625e-08
1.030000e+05 4.630081e-08
1.030080e+05 5.124708e-08
1.030160e+05 4.487489e-08
1.030240e+05 4.859673e-08
1.030320e+05 5.534322e-08
1.030400e+05 5.967681e-08
1.030480e+05 4.531970e-08
1.030560e+05 4.377293e-08
1.030640e+05 6.123897e-08
1.030720e+05 4.981315e-08
1.030800e+05 5.088518e-08
1.030880e+05 4.150335e-08
1.030960e+05 4.990646e-08
1.031040e+05 4.433525e-08
1.031120e+05 5.197660e-08
1.031200e+05 4.629947e-08
1.031280e+05 5.212824e-08
1.031360e+05 4.673273e-08
1.031440e+05 5.238321e-08
1.031520e+05 5.535700e-08
1.031600e+05 4.885426e-08
1.031680e+05 4.514776e-08
1.031760e+05 5.862276e-08
1.031840e+05 5.644144e-08
1.031920e+05 4.602892e-08
1.032000e+05 4.485245e-08
1.032080e+05 4.176124e-08
1.032160e+05 4.588119e-08
1.032240e+05 4.379647e-08
1.032320e+05 4.080659e-08
1.032400e+05 5.699304e-08
1.032480e+05 5.181647e-08
1.032560e+05 5.045235e-08
1.032640e+05 5.445332e-08
1.032720e+05 4.174483e-08
1.032800e+05 4.583743e-08
1.032880e+05 5.192041e-08
1.032960e+05 5.227767e-08
1.033040e+05 5.408332e-08
1.033120e+05 4.218388e-08
1.033200e+05 4.165721e-08
1.033280e+05 5.565501e-08
1.033360e+05 6.136505e-08
1.033440e+05 4.854329e-08
1.033520e+05 4.781639e-08
1.033600e+05 3.902633e-08
1.033680e+05 5.861026e-08
1.033760e+05 4.435863e-08
1.033840e+05 3.967584e-08
1.033920e+05 4.099902e-08
1.034000e+05 5.380375e-08
1.034080e+05 5.588207e-08
1.034160e+05 5.645948e-08
1.034240e+05 6.095354e-08
1.034320e+05 4.307967e-08
1.034400e+05 5.010732e-08
1.034480e+05 5.529385e-08
1.034560e+05 4.611656e-08
1.034640e+05 4.904795e-08
1.034720e+05 3.612483e-08
1.034800e+05 4.184818e-08
1.034880e+05 4.765045e-08
1.034960e+05 3.571809e-08
1.035040e+05 5.675923e-08
1.035120e+05 5.016818e-08
1.035200e+05 5.020454e-08
1.035280e+05 4.851168e-08
1.035360e+05 5.880251e-08
1.035440e+05 5.368842e-08
1.035520e+05 5.079311e-08
1.035600e+05 5.301959e-08
1.035680e+05 4.577067e-08
1.035760e+05 4.814286e-08
1.035840e+05 4.085650e-08
1.035920e+05 5.668965e-08
1.036000e+05 5.322805e-08
1.036080e+05 4.735850e-08
1.036160e+05 5.646228e-08
1.036240e+05 4.920229e-08
1.036320e+05 5.625620e-08
1.036400e+05 4.999039e-08
1.036480e+05 5.155659e-08
1.036560e+05 4.789657e-08
1.036640e+05 5.444550e-08
1.036720e+05 4.951685e-08
1.036800e+05 4.382989e-08
1.036880e+05 4.212106e-08
1.036960e+05 4.623971e-08
1.037040e+05 5.042695e-08
1.037120e+05 4.875160e-08
1.037200e+05 4.313281e-08
1.037280e+05 5.391416e-08
1.037360e+05 5.790901e-08
1.037440e+05 4.306037e-08
1.037520e+05 4.644301e-08
1.037600e+05 4.042311e-08
1.037680e+05 4.291738e-08
1.037760e+05 5.011606e-08
1.037840e+05 4.993815e-08
1.037920e+05 4.275918e-08
1.038000e+05 4.999101e-08
1.038080e+05 5.172207e-08
1.038160e+05 4.733862e-08
1.038240e+05 4.750896e-08
1.038320e+05 5.729438e-08
1.038400e+05 4.231704e-08
1.038480e+05 5.676685e-08
1.038560e+05 4.521845e-08
1.038640e+05 4.758425e-08
1.038720e+05 5.011599e-08
1.038800e+05 5.186017e-08
1.038880e+05 4.406030e-08
1.038960e+05 5.811220e-08
1.039040e+05 5.145923e-08
1.039120e+05 4.973608e-08
1.039200e+05 4.463896e-08
1.039280e+05 4.600475e-08
1.039360e+05 4.907374e-08
1.039440e+05 4.777672e-08
1.039520e+05 4.024172e-08
1.039600e+05 4.833600e-08
1.039680e+05 3.897667e-08
1.039760e+05 5.102791e-08
1.039840e+05 5.299733e-08
1.039920e+05 4.586775e-08
1.040000e+05 4.736233e-08
1.040080e+05 4.754079e-08
1.040160e+05 3.944734e-08
1.040240e+05 5.603273e-08
1.040320e+05 4.351127e-08
1.040400e+05 3.700146e-08
1.040480e+05 3.934985e-08
1.040560e+05 5.133321e-08
1.040640e+05 5.297982e-08
1.040720e+05 5.992757e-08
1.040800e+05 5.632036e-08
1.040880e+05 5.470665e-08
1.040960e+05 5.450527e-08
1.041040e+05 3.806509e-08
1.041120e+05 5.537340e-08
1.041200e+05 4.558156e-08
1.041280e+05 4.805480e-08
1.041360e+05 4.427593e-08
1.041440e+05 4.719044e-08
1.041520e+05 4.955555e-08
1.041600e+05 4.426775e-08
1.041680e+05 4.585756e-08
1.041760e+05 3.915277e-08
1.041840e+05 4.278255e-08
1.041920e+05 4.315734e-08
1.042000e+05 5.589401e-08
1.042080e+05 6.533836e-08
1.042160e+05 4.714976e-08
1.042240e+05 5.611521e-08
1.042320e+05 4.760498e-08
1.042400e+05 4.588185e-08
1.042480e+05 5.490868e-08
1.042560e+05 5.058915e-08
1.042640e+05 4.791737e-08
1.042720e+05 4.131052e-08
1.042800e+05 5.559273e-08
1.042880e+05 4.796218e-08
1.042960e+05 4.788352e-08
1.043040e+05 4.188769e-08
1.043120e+05 4.736357e-08
1.043200e+05 5.579295e-08
1.043280e+05 5.153976e-08
1.043360e+05 5.739643e-08
1.043440e+05 4.279307e-08
1.043520e+05 5.109583e-08
1.043600e+05 5.714188e-08
1.043680e+05 4.871334e-08
1.043760e+05 4.991043e-08
1.043840e+05 4.452425e-08
1.043920e+05 4.705501e-08
1.044000e+05 4.445781e-08
1.044080e+05 5.066446e-08
1.044160e+05 4.749251e-08
1.044240e+05 4.540988e-08
1.044320e+05 4.615527e-08
1.044400e+05 5.157940e-08
1.044480e+05 4.684328e-08
1.044560e+05 4.832879e-08
1.044640e+05 4.757314e-08
1.044720e+05 5.190029e-08
1.044800e+05 3.868449e-08
1.044880e+05 4.868402e-08
1.044960e+05 4.031609e-08
1.045040e+05 4.922992e-08
1.045120e+05 5.119903e-08
1.045200e+05 4.822471e-08
1.045280e+05 4.470806e-08
1.045360e+05 3.977637e-08
1.045440e+05 4.909997e-08
1.045520e+05 4.566847e-08
1.045600e+05 5.212884e-08
1.045680e+05 4.712993e-08
1.045760e+05 4.619399e-08
1.045840e+05 4.374908e-08
1.045920e+05 4.913113e-08
1.046000e+05 6.024749e-08
1.046080e+05 4.584799e-08
1.046160e+05 5.748865e-08
1.046240e+05 4.602988e-08
1.046320e+05 5.111732e-08
1.046400e+05 4.679793e-08
1.046480e+05 5.597840e-08
1.046560e+05 5.009071e-08
1.046640e+05 4.917821e-08
1.046720e+05 4.770596e-08
1.046800e+05 4.482889e-08
1.046880e+05 4.981328e-08
1.046960e+05 5.256233e-08
1.047040e+05 4.840741e-08
1.047120e+05 5.225176e-08
1.047200e+05 4.935372e-08
1.047280e+05 4.356512e-08
1.047360e+05 4.676963e-08
1.047440e+05 5.166953e-08
1.047520e+05 4.324916e-08
1.047600e+05 3.964351e-08
1.047680e+05 5.192963e-08
1.047760e+05 5.095243e-08
1.047840e+05 5.063692e-08
1.047920e+05 4.593301e-08
1.048000e+05 4.569943e-08
1.048080e+05 4.697128e-08
1.048160e+05 4.752822e-08
1.048240e+05 4.251003e-08
1.048320e+05 4.991982e-08
1.048400e+05 4.427120e-08
1.048480e+05 3.870061e-08
1.048560e+05 4.311476e-08
1.048640e+05 5.376903e-08
1.048720e+05 5.132231e-08
1.048800e+05 4.734360e-08
1.048880e+05 5.083478e-08
1.048960e+05 4.755298e-08
1.049040e+05 5.337400e-08
1.049120e+05 5.530034e-08
1.049200e+05 4.434139e-08
1.049280e+05 4.148662e-08
1.049360e+05 4.354288e-08
1.049440e+05 4.093698e-08
1.049520e+05 4.447515e-08
1.049600e+05 5.431996e-08
1.049680e+05 4.563028e-08
1.049760e+05 5.119075e-08
1.049840e+05 4.195775e-08
1.049920e+05 5.154441e-08
1.050000e+05 5.534746e-08
1.050080e+05 4.773117e-08
1.050160e+05 5.099567e-08
1.050240e+05 5.355206e-08
1.050320e+05 5.226184e-08
1.050400e+05 5.342149e-08
1.050480e+05 5.365040e-08
1.050560e+05 5.009391e-08
1.050640e+05 5.208229e-08
1.050720e+05 3.788890e-08
1.050800e+05 4.378655e-08
1.050880e+05 4.259775e-08
1.050960e+05 5.092526e-08
1.051040e+05 5.991020e-08
1.051120e+05 4.580520e-08
1.051200e+05 4.503851e-08
1.051280e+05 4.744653e-08
1.051360e+05 3.954558e-08
1.051440e+05 4.098697e-08
1.051520e+05 3.889557e-08
1.051600e+05 4.833985e-08
1.051680e+05 4.166588e-08
1.051760e+05 4.289387e-08
1.051840e+05 5.045839e-08
1.051920e+05 4.163548e-08
1.052000e+05 4.351496e-08
1.052080e+05 4.550246e-08
1.052160e+05 4.878548e-08
1.052240e+05 5.433330e-08
1.052320e+05 4.797044e-08
1.052400e+05 5.546503e-08
1.052480e+05 5.502899e-08
1.052560e+05 4.289682e-08
1.052640e+05 4.061539e-08
1.052720e+05 4.488015e-08
1.052800e+05 4.514542e-08
1.052880e+05 5.299234e-08
1.052960e+05 4.942231e-08
1.053040e+05 4.401056e-08
1.053120e+05 4.685190e-08
1.053200e+05 4.554843e-08
1.053280e+05 4.413880e-08
1.053360e+05 4.942285e-08
1.053440e+05 4.689918e-08
1.053520e+05 4.081366e-08
1.053600e+05 5.047191e-08
1.053680e+05 5.183221e-08
1.053760e+05 4.567047e-08
1.053840e+05 3.852987e-08
1.053920e+05 4.788105e-08
1.054000e+05 4.199566e-08
1.054080e+05 5.300727e-08
1.054160e+05 4.362291e-08
1.054240e+05 5.599297e-08
1.054320e+05 4.438058e-08
1.054400e+05 4.535125e-08
1.054480e+05 4.853648e-08
1.054560e+05 3.565021e-08
1.054640e+05 5.010377e-08
1.054720e+05 4.728851e-08
1.054800e+05 4.659082e-08
1.054880e+05 5.155456e-08
1.054960e+05 5.002020e-08
1.055040e+05 5.004577e-08
1.055120e+05 5.030454e-08
1.055200e+05 3.903823e-08
1.055280e+05 4.869462e-08
1.055360e+05 5.293038e-08
1.055440e+05 4.063993e-08
1.055520e+05 4.722198e-08
1.055600e+05 4.661838e-08
1.055680e+05 5.122905e-08
1.055760e+05 5.155462e-08
1.055840e+05 3.828423e-08
1.055920e+05 5.753317e-08
1.056000e+05 4.579007e-08
1.056080e+05 5.411650e-08
1.056160e+05 4.677009e-08
1.056240e+05 4.264124e-08
1.056320e+05 5.265189e-08
1.056400e+05 5.719580e-08
1.056480e+05 5.306531e-08
1.056560e+05 5.024117e-08
1.056640e+05 4.406852e-08
1.056720e+05 4.186635e-08
1.056800e+05 4.943026e-08
1.056880e+05 5.556441e-08
1.056960e+05 4.647824e-08
1.057040e+05 3.902417e-08
1.057120e+05 4.946368e-08
1.057200e+05 4.513309e-08
1.057280e+05 5.192055e-08
1.057360e+05 5.024680e-08
1.057440e+05 3.943410e-08
1.057520e+05 4.607342e-08
1.057600e+05 4.190110e-08
1.057680e+05 4.566585e-08
1.057760e+05 3.757338e-08
1.057840e+05 5.017310e-08
1.057920e+05 4.378462e-08
1.058000e+05 4.053384e-08
1.058080e+05 5.891748e-08
1.058160e+05 5.408677e-08
1.058240e+05 5.163906e-08
1.058320e+05 6.203360e-08
1.058400e+05 6.446696e-08
1.058480e+05 4.205371e-08
1.058560e+05 5.289420e-08
1.058640e+05 4.056066e-08
1.058720e+05 4.929212e-08
1.058800e+05 5.076655e-08
1.058880e+05 3.703753e-08
1.058960e+05 5.175143e-08
1.059040e+05 4.418762e-08
1.059120e+05 3.445467e-08
1.059200e+05 5.198462e-08
1.059280e+05 3.949298e-08
1.059360e+05 5.588127e-08
1.059440e+05 3.834784e-08
1.059520e+05 4.688822e-08
1.059600e+05 4.790242e-08
1.059680e+05 4.641768e-08
1.059760e+05 3.853829e-08
1.059840e+05 3.801775e-08
1.059920e+05 4.655758e-08
1.060000e+05 4.733838e-08
1.060080e+05 5.094372e-08
1.060160e+05 4.590713e-08
1.060240e+05 4.007414e-08
1.060320e+05 4.501318e-08
1.060400e+05 5.833525e-08
1.060480e+05 4.163379e-08
1.060560e+05 5.207134e-08
1.060640e+05 4.413076e-08
1.060720e+05 5.570768e-08
1.060800e+05 5.470866e-08
1.060880e+05 4.819163e-08
1.060960e+05 5.148379e-08
1.061040e+05 4.862709e-08
1.061120e+05 4.816524e-08
1.061200e+05 4.500058e-08
1.061280e+05 4.803957e-08
1.061360e+05 3.952284e-08
1.061440e+05 4.391896e-08
1.061520e+05 4.879113e-08
1.061600e+05 5.930145e-08
1.061680e+05 4.875044e-08
1.061760e+05 5.141709e-08
1.061840e+05 4.570676e-08
1.061920e+05 4.070601e-08
1.062000e+05 5.389270e-08
1.062080e+05 4.439249e-08
1.062160e+05 5.068906e-08
1.062240e+05 4.612422e-08
1.062320e+05 4.157560e-08
1.062400e+05 4.937407e-08
1.062480e+05 4.134222e-08
1.062560e+05 5.173946e-08
1.062640e+05 4.833223e-08
1.062720e+05 5.864440e-08
1.062800e+05 4.177859e-08
1.062880e+05 4.596794e-08
1.062960e+05 5.313675e-08
1.063040e+05 5.292804e-08
1.063120e+05 4.023314e-08
1.063200e+05 4.956045e-08
1.063280e+05 4.913570e-08
1.063360e+05 5.577231e-08
1.063440e+05 3.885219e-08
1.063520e+05 5.538606e-08
1.063600e+05 4.163384e-08
1.063680e+05 5.101994e-08
1.063760e+05 4.726736e-08
1.063840e+05 4.406023e-08
1.063920e+05 4.808836e-08
1.064000e+05 4.474420e-08
1.064080e+05 4.558876e-08
1.064160e+05 4.247641e-08
1.064240e+05 4.839275e-08
1.064320e+05 4.311931e-08
1.064400e+05 4.338613e-08
1.064480e+05 5.217710e-08
1.064560e+05 4.210370e-08
1.064640e+05 4.474023e-08
1.064720e+05 5.159175e-08
1.064800e+05 4.695105e-08
1.064880e+05 4.986176e-08
1.064960e+05 4.241789e-08
1.065040e+05 4.859719e-08
1.065120e+05 5.015733e-08
1.065200e+05 5.381556e-08
1.065280e+05 5.379721e-08
1.065360e+05 5.052899e-08
1.065440e+05 5.532819e-08
1.065520e+05 5.130517e-08
1.065600e+05 4.417880e-08
1.065680e+05 4.817999e-08
1.065760e+05 3.887542e-08
1.065840e+05 4.056663e-08
1.065920e+05 4.865657e-08
1.066000e+05 4.077925e-08
1.066080e+05 4.757976e-08
1.066160e+05 4.499391e-08
1.066240e+05 4.325862e-08
1.066320e+05 4.495674e-08
1.066400e+05 4.849223e-08
1.066480e+05 5.766852e-08
1.066560e+05 4.277855e-08
1.066640e+05 3.916176e-08
1.066720e+05 4.345002e-08
1.066800e+05 4.840287e-08
1.066880e+05 4.297065e-08
1.066960e+05 5.016640e-08
1.067040e+05 4.655418e-08
1.067120e+05 4.457068e-08
1.067200e+05 4.746951e-08
1.067280e+05 5.090685e-08
1.067360e+05 5.048107e-08
1.067440e+05 5.095840e-08
1.067520e+05 4.058422e-08
1.067600e+05 4.075893e-08
1.067680e+05 5.398556e-08
1.067760e+05 5.815031e-08
1.067840e+05 5.149969e-08
1.067920e+05 5.437557e-08
1.068000e+05 4.235578e-08
1.068080e+05 4.606271e-08
1.068160e+05 3.971514e-08
1.068240e+05 4.298977e-08
1.068320e+05 4.974115e-08
1.068400e+05 4.423912e-08
1.068480e+05 4.998939e-08
1.068560e+05 5.073721e-08
1.068640e+05 5.145374e-08
1.068720e+05 3.970412e-08
1.068800e+05 5.389316e-08
1.068880e+05 5.010139e-08
1.068960e+05 4.572089e-08
1.069040e+05 5.174471e-08
1.069120e+05 4.092081e-08
1.069200e+05 3.962038e-08
1.069280e+05 4.671638e-08
1.069360e+05 4.621728e-08
1.069440e+05 3.443992e-08
1.069520e+05 4.022767e-08
1.069600e+05 6.387747e-08
1.069680e+05 4.432747e-08
1.069760e+05 4.335979e-08
1.069840e+05 6.058214e-08
1.069920e+05 5.098365e-08
1.070000e+05 4.542523e-08
1.070080e+05 3.981239e-08
1.070160e+05 4.003011e-08
1.070240e+05 4.255811e-08
1.070320e+05 5.793726e-08
1.070400e+05 4.518616e-08
1.070480e+05 4.907492e-08
1.070560e+05 5.474712e-08
1.070640e+05 5.499872e-08
1.070720e+05 4.660325e-08
1.070800e+05 4.585174e-08
1.070880e+05 3.787344e-08
1.070960e+05 4.781004e-08
1.071040e+05 5.499546e-08
1.071120e+05 4.701448e-08
1.071200e+05 4.394015e-08
1.071280e+05 4.583678e-08
1.071360e+05 5.179121e-08
1.071440e+05 4.745080e-08
1.071520e+05 5.181638e-08
1.071600e+05 5.240017e-08
1.071680e+05 4.667942e-08
1.071760e+05 4.554325e-08
1.071840e+05 4.596898e-08
1.071920e+05 4.705427e-08
1.072000e+05 4.932550e-08
1.072080e+05 3.958097e-08
1.072160e+05 4.185067e-08
1.072240e+05 5.822483e-08
1.072320e+05 4.110161e-08
1.072400e+05 4.494513e-08
1.072480e+05 5.223787e-08
1.072560e+05 4.856221e-08
1.072640e+05 4.994645e-08
1.072720e+05 4.125554e-08
1.072800e+05 4.739023e-08
1.072880e+05 4.244491e-08
1.072960e+05 3.934867e-08
1.073040e+05 4.769409e-08
1.073120e+05 4.541224e-08
1.073200e+05 5.605961e-08
1.073280e+05 3.684128e-08
1.073360e+05 4.916460e-08
1.073440e+05 4.480425e-08
1.073520e+05 4.565049e-08
1.073600e+05 5.569634e-08
1.073680e+05 4.966740e-08
1.073760e+05 3.937323e-08
1.073840e+05 4.410086e-08
1.073920e+05 3.650990e-08
1.074000e+05 5.146842e-08
1.074080e+05 4.602677e-08
1.074160e+05 3.580764e-08
1.074240e+05 3.815708e-08
1.074320e+05 4.812450e-08
1.074400e+05 4.205023e-08
1.074480e+05 4.996022e-08
1.074560e+05 4.862627e-08
1.074640e+05 4.357185e-08
1.074720e+05 4.302511e-08
1.074800e+05 4.703582e-08
1.074880e+05 4.439962e-08
1.074960e+05 4.592874e-08
1.075040e+05 5.063490e-08
1.075120e+05 4.583972e-08
1.075200e+05 4.282385e-08
1.075280e+05 4.361065e-08
1.075360e+05 4.101421e-08
1.075440e+05 5.016359e-08
1.075520e+05 3.810742e-08
1.075600e+05 4.589807e-08
1.075680e+05 3.999265e-08
1.075760e+05 4.727680e-08
1.075840e+05 5.291604e-08
1.075920e+05 5.068274e-08
1.076000e+05 4.705674e-08
1.076080e+05 5.444416e-08
1.076160e+05 4.726013e-08
1.076240e+05 4.590637e-08
1.076320e+05 4.736143e-08
1.076400e+05 3.508093e-08
1.076480e+05 4.602746e-08
1.076560e+05 4.343126e-08
1.076640e+05 4.391769e-08
1.076720e+05 4.305755e-08
1.076800e+05 4.694087e-08
1.076880e+05 4.061291e-08
1.076960e+05 4.450026e-08
1.077040e+05 4.742922e-08
1.077120e+05 5.224176e-08
1.077200e+05 4.721750e-08
1.077280e+05 3.984873e-08
1.077360e+05 4.836346e-08
1.077440e+05 4.649154e-08
1.077520e+05 4.445201e-08
1.077600e+05 5.385274e-08
1.077680e+05 4.425826e-08
1.077760e+05 4.742156e-08
1.077840e+05 5.050382e-08
1.077920e+05 4.205157e-08
1.078000e+05 4.371096e-08
1.078080e+05 4.236426e-08
1.078160e+05 4.574225e-08
1.078240e+05 5.414006e-08
1.078320e+05 5.511652e-08
1.078400e+05 4.699931e-08
1.078480e+05 4.347619e-08
1.078560e+05 4.857201e-08
1.078640e+05 5.058340e-08
1.078720e+05 4.195687e-08
1.078800e+05 4.926455e-08
1.078880e+05 4.536305e-08
1.078960e+05 5.020290e-08
1.079040e+05 5.843138e-08
1.079120e+05 4.637956e-08
1.079200e+05 4.505114e-08
1.079280e+05 4.262302e-08
1.079360e+05 4.950287e-08
1.079440e+05 4.422291e-08
1.079520e+05 4.828880e-08
1.079600e+05 4.096471e-08
1.079680e+05 4.090269e-08
1.079760e+05 5.354021e-08
1.079840e+05 4.104801e-08
1.079920e+05 5.068965e-08
1.080000e+05 4.621002e-08
1.080080e+05 6.061539e-08
1.080160e+05 3.938691e-08
1.080240e+05 4.482952e-08
1.080320e+05 4.620665e-08
1.080400e+05 4.934642e-08
1.080480e+05 4.064817e-08
1.080560e+05 4.810989e-08
1.080640e+05 5.061679e-08
1.080720e+05 4.030678e-08
1.080800e+05 5.462385e-08
1.080880e+05 4.912742e-08
1.080960e+05 3.665741e-08
1.081040e+05 4.493289e-08
1.081120e+05 4.253723e-08
1.081200e+05 5.453950e-08
1.081280e+05 4.701990e-08
1.081360e+05 4.336183e-08
1.081440e+05 4.781446e-08
1.081520e+05 5.157586e-08
1.081600e+05 4.575258e-08
1.081680e+05 4.399432e-08
1.081760e+05 4.357059e-08
1.081840e+05 4.526420e-08
1.081920e+05 3.973760e-08
1.082000e+05 5.041454e-08
1.082080e+05 4.979230e-08
1.082160e+05 6.142180e-08
1.082240e+05 4.346888e-08
1.082320e+05 5.128291e-08
1.082400e+05 4.566102e-08
1.082480e+05 4.374804e-08
1.082560e+05 5.079742e-08
1.082640e+05 4.348042e-08
1.082720e+05 4.398960e-08
1.082800e+05 4.612309e-08
1.082880e+05 5.025476e-08
1.082960e+05 4.260645e-08
1.083040e+05 3.929182e-08
1.083120e+05 4.307836e-08
1.083200e+05 4.812490e-08
1.083280e+05 4.455929e-08
1.083360e+05 5.027671e-08
1.083440e+05 4.107330e-08
1.083520e+05 4.519266e-08
1.083600e+05 5.032015e-08
1.083680e+05 4.213659e-08
1.083760e+05 4.415665e-08
1.083840e+05 4.250482e-08
1.083920e+05 4.749384e-08
1.084000e+05 4.519339e-08
1.084080e+05 4.250457e-08
1.084160e+05 4.542798e-08
1.084240e+05 4.285955e-08
1.084320e+05 4.761984e-08
1.084400e+05 5.143413e-08
1.084480e+05 4.000787e-08
1.084560e+05 4.039805e-08
1.084640e+05 4.666168e-08
1.084720e+05 3.975713e-08
1.084800e+05 4.345301e-08
1.084880e+05 4.451857e-08
1.084960e+05 4.119672e-08
1.085040e+05 4.111567e-08
1.085120e+05 5.032658e-08
1.085200e+05 5.090618e-08
1.085280e+05 4.340098e-08
1.085360e+05 4.585313e-08
1.085440e+05 3.554943e-08
1.085520e+05 4.364670e-08
1.085600e+05 5.051592e-08
1.085680e+05 4.598805e-08
1.085760e+05 4.547077e-08
1.085840e+05 5.094185e-08
1.085920e+05 3.390182e-08
1.086000e+05 4.042576e-08
1.086080e+05 4.642009e-08
1.086160e+05 4.476566e-08
1.086240e+05 3.719564e-08
1.086320e+05 4.899374e-08
1.086400e+05 3.793307e-08
1.086480e+05 3.366327e-08
1.086560e+05 4.284313e-08
1.086640e+05 4.257049e-08
1.086720e+05 3.676400e-08
1.086800e+05 5.050532e-08
1.086880e+05 5.325520e-08
1.086960e+05 3.651210e-08
1.087040e+05 5.244306e-08
1.087120e+05 3.247306e-08
1.087200e+05 4.958017e-08
1.087280e+05 4.725195e-08
1.087360e+05 4.750329e-08
1.087440e+05 5.413527e-08
1.087520e+05 3.631499e-08
1.087600e+05 4.329486e-08
1.087680e+05 4.929217e-08
1.087760e+05 4.567999e-08
1.087840e+05 3.979302e-08
1.087920e+05 4.360337e-08
1.088000e+05 4.671541e-08
1.088080e+05 4.248120e-08
1.088160e+05 4.587817e-08
1.088240e+05 3.805190e-08
1.088320e+05 4.150268e-08
1.088400e+05 4.425091e-08
1.088480e+05 3.681482e-08
1.088560e+05 5.581952e-08
1.088640e+05 4.190047e-08
1.088720e+05 3.991190e-08
1.088800e+05 5.243387e-08
1.088880e+05 4.515087e-08
1.088960e+05 4.523548e-08
1.089040e+05 3.625300e-08
1.089120e+05 4.229457e-08
1.089200e+05 4.204469e-08
1.089280e+05 4.353427e-08
1.089360e+05 5.189354e-08
1.089440e+05 4.639654e-08
1.089520e+05 5.124349e-08
1.089600e+05 4.488845e-08
1.089680e+05 5.580600e-08
1.089760e+05 4.577952e-08
1.089840e+05 4.189446e-08
1.089920e+05 4.086995e-08
1.090000e+05 3.931459e-08
1.090080e+05 3.866505e-08
1.090160e+05 4.091162e-08
1.090240e+05 4.808854e-08
1.090320e+05 4.793131e-08
1.090400e+05 3.949179e-08
1.090480e+05 4.638553e-08
1.090560e+05 5.180372e-08
1.090640e+05 4.639381e-08
1.090720e+05 4.144207e-08
1.090800e+05 3.276395e-08
1.090880e+05 4.592213e-08
1.090960e+05 3.515720e-08
1.091040e+05 4.154465e-08
1.091120e+05 4.258801e-08
1.091200e+05 4.343980e-08
1.091280e+05 4.063662e-08
1.091360e+05 4.300035e-08
1.091440e+05 4.954314e-08
1.091520e+05 5.180399e-08
1.091600e+05 4.508484e-08
1.091680e+05 3.950631e-08
1.091760e+05 4.865231e-08
1.091840e+05 3.621743e-08
1.091920e+05 4.440683e-08
1.092000e+05 4.675200e-08
1.092080e+05 3.915640e-08
1.092160e+05 4.431867e-08
1.092240e+05 4.420789e-08
1.092320e+05 4.857244e-08
1.092400e+05 4.705266e-08
1.092480e+05 4.409758e-08
1.092560e+05 4.391703e-08
1.092640e+05 3.778206e-08
1.092720e+05 4.142790e-08
1.092800e+05 3.886076e-08
1.092880e+05 3.579977e-08
1.092960e+05 4.291437e-08
1.093040e+05 4.811356e-08
1.093120e+05 3.973917e-08
1.093200e+05 4.651687e-08
1.093280e+05 5.280662e-08
1.093360e+05 3.523682e-08
1.093440e+05 5.021545e-08
1.093520e+05 4.125607e-08
1.093600e+05 5.088330e-08
1.093680e+05 4.496816e-08
1.093760e+05 4.030867e-08
1.093840e+05 4.774538e-08
1.093920e+05 4.494837e-08
1.094000e+05 4.131526e-08
1.094080e+05 4.459177e-08
1.094160e+05 3.929997e-08
1.094240e+05 4.313271e-08
1.094320e+05 5.220789e-08
1.094400e+05 3.593257e-08
1.094480e+05 4.640819e-08
1.094560e+05 4.573585e-08
1.094640e+05 3.985855e-08
1.094720e+05 4.145488e-08
1.094800e+05 4.614269e-08
1.094880e+05 4.424060e-08
1.094960e+05 4.337981e-08
1.095040e+05 4.721411e-08
1.095120e+05 4.859941e-08
1.095200e+05 4.002728e-08
1.095280e+05 4.279529e-08
1.095360e+05 5.119222e-08
1.095440e+05 4.832404e-08
1.095520e+05 3.939779e-08
1.095600e+05 5.254712e-08
1.095680e+05 4.084404e-08
1.095760e+05 3.889808e-08
1.095840e+05 4.187139e-08
1.095920e+05 3.996832e-08
1.096000e+05 4.840575e-08
1.096080e+05 4.620999e-08
1.096160e+05 3.992964e-08
1.096240e+05 4.472616e-08
1.096320e+05 4.305494e-08
1.096400e+05 4.323437e-08
1.096480e+05 4.692535e-08
1.096560e+05 4.789490e-08
1.096640e+05 4.209713e-08
1.096720e+05 4.583988e-08
1.096800e+05 4.213867e-08
1.096880e+05 3.987250e-08
1.096960e+05 4.392670e-08
1.097040e+05 4.479247e-08
1.097120e+05 4.009050e-08
1.097200e+05 5.492113e-08
1.097280e+05 5.068714e-08
1.097360e+05 4.050950e-08
1.097440e+05 4.493295e-08
1.097520e+05 3.868805e-08
1.097600e+05 4.389439e-08
1.097680e+05 4.280366e-08
1.097760e+05 4.106137e-08
1.097840e+05 3.399573e-08
1.097920e+05 4.930668e-08
1.098000e+05 5.328012e-08
1.098080e+05 3.951767e-08
1.098160e+05 4.844112e-08
1.098240e+05 5.399304e-08
1.098320e+05 3.777656e-08
1.098400e+05 4.410944e-08
1.098480e+05 4.811381e-08
1.098560e+05 6.260161e-08
1.098640e+05 4.121493e-08
1.098720e+05 4.121919e-08
1.098800e+05 5.387266e-08
1.098880e+05 4.223120e-08
1.098960e+05 4.155875e-08
1.099040e+05 4.271018e-08
1.099120e+05 4.931875e-08
1.099200e+05 3.921574e-08
1.099280e+05 4.640309e-08
1.099360e+05 4.388529e-08
1.099440e+05 5.442551e-08
1.099520e+05 4.645210e-08
1.099600e+05 5.382687e-08
1.099680e+05 4.163562e-08
1.099760e+05 4.532141e-08
1.099840e+05 4.646939e-08
1.099920e+05 3.906344e-08
1.100000e+05 3.966411e-08
1.100080e+05 5.043676e-08
1.100160e+05 3.828056e-08
1.100240e+05 4.854303e-08
1.100320e+05 4.436059e-08
1.100400e+05 4.761144e-08
1.100480e+05 4.428405e-08
1.100560e+05 3.270167e-08
1.100640e+05 4.690509e-08
1.100720e+05 4.297269e-08
1.100800e+05 4.015895e-08
1.100880e+05 4.623678e-08
1.100960e+05 4.817341e-08
1.101040e+05 4.562642e-08
1.101120e+05 4.580683e-08
1.101200e+05 4.909452e-08
1.101280e+05 5.249340e-08
1.101360e+05 4.819442e-08
1.101440e+05 3.290326e-08
1.101520e+05 5.139947e-08
1.101600e+05 4.210318e-08
1.101680e+05 4.502535e-08
1.101760e+05 4.504750e-08
1.101840e+05 4.281954e-08
1.101920e+05 4.132489e-08
1.102000e+05 3.807268e-08
1.102080e+05 5.658187e-08
1.102160e+05 4.997599e-08
1.102240e+05 4.940736e-08
1.102320e+05 4.304200e-08
1.102400e+05 4.046272e-08
1.102480e+05 4.914551e-08
1.102560e+05 5.351006e-08
1.102640e+05 3.710142e-08
1.102720e+05 3.670239e-08
1.102800e+05 4.253244e-08
1.102880e+05 5.153438e-08
1.102960e+05 4.942900e-08
1.103040e+05 4.048162e-08
1.103120e+05 4.479498e-08
1.103200e+05 4.634138e-08
1.103280e+05 5.100118e-08
1.103360e+05 3.767862e-08
1.103440e+05 4.008217e-08
1.103520e+05 4.790171e-08
1.103600e+05 4.410494e-08
1.103680e+05 5.013006e-08
1.103760e+05 4.227061e-08
1.103840e+05 4.084611e-08
1.103920e+05 4.295823e-08
1.104000e+05 4.222295e-08
1.104080e+05 4.486741e-08
1.104160e+05 3.379239e-08
1.104240e+05 3.279054e-08
1.104320e+05 4.260284e-08
1.104400e+05 3.880600e-08
1.104480e+05 4.766073e-08
1.104560e+05 4.482220e-08
1.104640e+05 4.355710e-08
1.104720e+05 4.050259e-08
1.104800e+05 3.752632e-08
1.104880e+05 4.537739e-08
1.104960e+05 4.359823e-08
1.105040e+05 4.190462e-08
1.105120e+05 4.219515e-08
1.105200e+05 4.082219e-08
1.105280e+05 4.133475e-08
1.105360e+05 4.045978e-08
1.105440e+05 3.962256e-08
1.105520e+05 4.268413e-08
1.105600e+05 4.499584e-08
1.105680e+05 5.728302e-08
1.105760e+05 3.711640e-08
1.105840e+05 4.600557e-08
1.105920e+05 4.643663e-08
1.106000e+05 4.151541e-08
1.106080e+05 3.257534e-08
1.106160e+05 3.454825e-08
1.106240e+05 4.416926e-08
1.106320e+05 4.758439e-08
1.106400e+05 4.289265e-08
1.106480e+05 4.212288e-08
1.106560e+05 4.614213e-08
1.106640e+05 4.765806e-08
1.106720e+05 3.760489e-08
1.106800e+05 4.841560e-08
1.106880e+05 4.446487e-08
1.106960e+05 4.369593e-08
1.107040e+05 4.525073e-08
1.107120e+05 4.488244e-08
1.107200e+05 3.830972e-08
1.107280e+05 3.926592e-08
1.107360e+05 4.781518e-08
1.107440e+05 4.235488e-08
1.107520e+05 4.800033e-08
1.107600e+05 4.837927e-08
1.107680e+05 5.079951e-08
1.107760e+05 4.174494e-08
1.107840e+05 4.700579e-08
1.107920e+05 4.335118e-08
1.108000e+05 3.665118e-08
1.108080e+05 3.685746e-08
1.108160e+05 3.889927e-08
1.108240e+05 3.715278e-08
1.108320e+05 4.589832e-08
1.108400e+05 5.190953e-08
1.108480e+05 4.787086e-08
1.108560e+05 4.172005e-08
1.108640e+05 4.220660e-08
1.108720e+05 5.095776e-08
1.108800e+05 4.116445e-08
1.108880e+05 4.821475e-08
1.108960e+05 3.445379e-08
1.109040e+05 4.752578e-08
1.109120e+05 4.480321e-08
1.109200e+05 4.665318e-08
1.109280e+05 4.064834e-08
1.109360e+05 4.021192e-08
1.109440e+05 5.141834e-08
1.109520e+05 3.858300e-08
1.109600e+05 4.080410e-08
1.109680e+05 4.472565e-08
1.109760e+05 4.642637e-08
1.109840e+05 4.715947e-08
1.109920e+05 4.256573e-08
1.110000e+05 4.385823e-08
1.110080e+05 4.136654e-08
1.110160e+05 3.349262e-08
1.110240e+05 4.524845e-08
1.110320e+05 4.281809e-08
1.110400e+05 4.706130e-08
1.110480e+05 3.928420e-08
1.110560e+05 4.064715e-08
1.110640e+05 4.456730e-08
1.110720e+05 4.558064e-08
1.110800e+05 4.965888e-08
1.110880e+05 4.361814e-08
1.110960e+05 4.520975e-08
1.111040e+05 4.341264e-08
1.111120e+05 3.899172e-08
1.111200e+05 4.525481e-08
1.111280e+05 4.000653e-08
1.111360e+05 3.985064e-08
1.111440e+05 4.570124e-08
1.111520e+05 4.401995e-08
1.111600e+05 4.244410e-08
1.111680e+05 4.836664e-08
1.111760e+05 3.579070e-08
1.111840e+05 4.804691e-08
1.111920e+05 4.879060e-08
1.112000e+05 4.178417e-08
1.112080e+05 4.746162e-08
1.112160e+05 4.850396e-08
1.112240e+05 4.217572e-08
1.112320e+05 4.823610e-08
1.112400e+05 4.544057e-08
1.112480e+05 4.784241e-08
1.112560e+05 4.852221e-08
1.112640e+05 4.636050e-08
1.112720e+05 3.532095e-08
1.112800e+05 4.900528e-08
1.112880e+05 4.493209e-08
1.112960e+05 4.400445e-08
1.113040e+05 5.038861e-08
1.113120e+05 4.587265e-08
1.113200e+05 4.299642e-08
1.113280e+05 4.095387e-08
1.113360e+05 4.364290e-08
1.113440e+05 4.537481e-08
1.113520e+05 4.195800e-08
1.113600e+05 4.621428e-08
1.113680e+05 3.679610e-08
1.113760e+05 4.492057e-08
1.113840e+05 4.119422e-08
1.113920e+05 3.772147e-08
1.114000e+05 4.616193e-08
1.114080e+05 4.247239e-08
1.114160e+05 3.336414e-08
1.114240e+05 4.443185e-08
1.114320e+05 3.881848e-08
1.114400e+05 5.129366e-08
1.114480e+05 3.911317e-08
1.114560e+05 4.321289e-08
1.114640e+05 4.088913e-08
1.114720e+05 4.287604e-08
1.114800e+05 3.408706e-08
1.114880e+05 4.572022e-08
1.114960e+05 3.351666e-08
1.115040e+05 3.965457e-08
1.115120e+05 4.035329e-08
1.115200e+05 3.091724e-08
1.115280e+05 4.130073e-08
1.115360e+05 4.204238e-08
1.115440e+05 5.139031e-08
1.115520e+05 4.286989e-08
1.115600e+05 3.572114e-08
1.115680e+05 4.290469e-08
1.115760e+05 4.209840e-08
1.115840e+05 4.842512e-08
1.115920e+05 4.226050e-08
1.116000e+05 4.117845e-08
1.116080e+05 3.964452e-08
1.116160e+05 4.091569e-08
1.116240e+05 4.963291e-08
1.116320e+05 3.586890e-08
1.116400e+05 4.101567e-08
1.116480e+05 4.832217e-08
1.116560e+05 4.119746e-08
1.116640e+05 3.596984e-08
1.116720e+05 4.530408e-08
1.116800e+05 4.527622e-08
1.116880e+05 3.749478e-08
1.116960e+05 3.372448e-08
1.117040e+05 3.588957e-08
1.117120e+05 3.468622e-08
1.117200e+05 4.420189e-08
1.117280e+05 4.145628e-08
1.117360e+05 3.580296e-08
1.117440e+05 3.699579e-08
1.117520e+05 3.499167e-08
1.117600e+05 3.461888e-08
1.117680e+05 4.246724e-08
1.117760e+05 4.413028e-08
1.117840e+05 4.074261e-08
1.117920e+05 4.622184e-08
1.118000e+05 4.289987e-08
1.118080e+05 4.510320e-08
1.118160e+05 4.829322e-08
1.118240e+05 4.952401e-08
1.118320e+05 3.976970e-08
1.118400e+05 3.740181e-08
1.118480e+05 3.579016e-08
1.118560e+05 4.106429e-08
1.118640e+05 4.445867e-08
1.118720e+05 4.293485e-08
1.118800e+05 3.826417e-08
1.118880e+05 5.018435e-08
1.118960e+05 3.774149e-08
1.119040e+05 3.496611e-08
1.119120e+05 4.392620e-08
1.119200e+05 4.462777e-08
1.119280e+05 4.563362e-08
1.119360e+05 4.230581e-08
1.119440e+05 5.158577e-08
1.119520e+05 5.682319e-08
1.119600e+05 4.109839e-08
1.119680e+05 5.054984e-08
1.119760e+05 3.720787e-08
1.119840e+05 3.581775e-08
1.119920e+05 3.565065e-08
1.120000e+05 4.162108e-08
1.120080e+05 4.069165e-08
1.120160e+05 3.458376e-08
1.120240e+05 3.841040e-08
1.120320e+05 4.397829e-08
1.120400e+05 4.330756e-08
1.120480e+05 4.600864e-08
1.120560e+05 4.819524e-08
1.120640e+05 4.527398e-08
1.120720e+05 4.078605e-08
1.120800e+05 4.779213e-08
1.120880e+05 4.593507e-08
1.120960e+05 4.652471e-08
1.121040e+05 3.860998e-08
1.121120e+05 4.153469e-08
1.121200e+05 3.353911e-08
1.121280e+05 4.254992e-08
1.121360e+05 3.842342e-08
1.121440e+05 4.234066e-08
1.121520e+05 4.669001e-08
1.121600e+05 4.111646e-08
1.121680e+05 5.094638e-08
1.121760e+05 4.669533e-08
1.121840e+05 4.825337e-08
1.121920e+05 3.496061e-08
1.122000e+05 5.069855e-08
1.122080e+05 4.791712e-08
1.122160e+05 4.262041e-08
1.122240e+05 5.210412e-08
1.122320e+05 3.755030e-08
1.122400e+05 3.248796e-08
1.122480e+05 4.926797e-08
1.122560e+05 4.514564e-08
1.122640e+05 4.106068e-08
1.122720e+05 3.713582e-08
1.122800e+05 3.371828e-08
1.122880e+05 4.526268e-08
1.122960e+05 4.390036e-08
1.123040e+05 4.465116e-08
1.123120e+05 3.669652e-08
1.123200e+05 3.535104e-08
1.123280e+05 5.265609e-08
1.123360e+05 3.847074e-08
1.123440e+05 4.388765e-08
1.123520e+05 4.822333e-08
1.123600e+05 4.140156e-08
1.123680e+05 3.661746e-08
1.123760e+05 4.064724e-08
1.123840e+05 4.317577e-08
1.123920e+05 4.476887e-08
1.124000e+05 4.179200e-08
1.124080e+05 5.276881e-08
1.124160e+05 4.217069e-08
1.124240e+05 3.712463e-08
1.124320e+05 4.517397e-08
1.124400e+05 4.059491e-08
1.124480e+05 3.687494e-08
1.124560e+05 4.124279e-08
1.124640e+05 4.413004e-08
1.124720e+05 4.330826e-08
1.124800e+05 3.463501e-08
1.124880e+05 3.889488e-08
1.124960e+05 4.723049e-08
1.125040e+05 4.792634e-08
1.125120e+05 3.598395e-08
1.125200e+05 4.637601e-08
1.125280e+05 4.519925e-08
1.125360e+05 4.181664e-08
1.125440e+05 4.220236e-08
1.125520e+05 3.628545e-08
1.125600e+05 3.632390e-08
1.125680e+05 4.120808e-08
1.125760e+05 4.521471e-08
1.125840e+05 4.074731e-08
1.125920e+05 3.906740e-08
1.126000e+05 4.468513e-08
1.126080e+05 4.439244e-08
1.126160e+05 4.722976e-08
1.126240e+05 4.137719e-08
1.126320e+05 4.205222e-08
1.126400e+05 3.305382e-08
1.126480e+05 3.472959e-08
1.126560e+05 3.987946e-08
1.126640e+05 4.052934e-08
1.126720e+05 3.818285e-08
1.126800e+05 3.759064e-08
1.126880e+05 5.007750e-08
1.126960e+05 3.751092e-08
1.127040e+05 3.819117e-08
1.127120e+05 3.633675e-08
1.127200e+05 3.611196e-08
1.127280e+05 4.828282e-08
1.127360e+05 3.999504e-08
1.127440e+05 4.982719e-08
1.127520e+05 4.101883e-08
1.127600e+05 4.671834e-08
1.127680e+05 4.550269e-08
1.127760e+05 4.705054e-08
1.127840e+05 4.387028e-08
1.127920e+05 4.047533e-08
1.128000e+05 4.244966e-08
1.128080e+05 3.893457e-08
1.128160e+05 3.915467e-08
1.128240e+05 3.815944e-08
1.128320e+05 3.763590e-08
1.128400e+05 3.608092e-08
1.128480e+05 4.950883e-08
1.128560e+05 3.377882e-08
1.128640e+05 4.125170e-08
1.128720e+05 3.997643e-08
1.128800e+05 3.547216e-08
1.128880e+05 4.078552e-08
1.128960e+05 4.642368e-08
1.129040e+05 4.178032e-08
1.129120e+05 3.744461e-08
1.129200e+05 4.362790e-08
1.129280e+05 4.069618e-08
1.129360e+05 4.718618e-08
1.129440e+05 4.482065e-08
1.129520e+05 4.368601e-08
1.129600e+05 5.321029e-08
1.129680e+05 4.360496e-08
1.129760e+05 5.196421e-08
1.129840e+05 4.977397e-08
1.129920e+05 5.318124e-08
1.130000e+05 4.444231e-08
1.130080e+05 3.993988e-08
1.130160e+05 4.622301e-08
1.130240e+05 3.692818e-08
1.130320e+05 5.335748e-08
1.130400e+05 3.774720e-08
1.130480e+05 4.083050e-08
1.130560e+05 4.738056e-08
1.130640e+05 4.996924e-08
1.130720e+05 4.880268e-08
1.130800e+05 4.912865e-08
1.130880e+05 3.624859e-08
1.130960e+05 3.554537e-08
1.131040e+05 4.675589e-08
1.131120e+05 4.758836e-08
1.131200e+05 3.721345e-08
1.131280e+05 3.166035e-08
1.131360e+05 3.806878e-08
1.131440e+05 4.623505e-08
1.131520e+05 4.265575e-08
1.131600e+05 4.228694e-08
1.131680e+05 3.964960e-08
1.131760e+05 4.046397e-08
1.131840e+05 3.880905e-08
1.131920e+05 4.112200e-08
1.132000e+05 3.864445e-08
1.132080e+05 4.122348e-08
1.132160e+05 4.076164e-08
1.132240e+05 3.250806e-08
1.132320e+05 4.037899e-08
1.132400e+05 3.948579e-08
1.132480e+05 4.470359e-08
1.132560e+05 3.944638e-08
1.132640e+05 4.221349e-08
1.132720e+05 4.515738e-08
1.132800e+05 4.169130e-08
1.132880e+05 4.419658e-08
1.132960e+05 4.681729e-08
1.133040e+05 5.008640e-08
1.133120e+05 4.610608e-08
1.133200e+05 4.308445e-08
1.133280e+05 4.127438e-08
1.133360e+05 3.524834e-08
1.133440e+05 4.115780e-08
1.133520e+05 3.320662e-08
1.133600e+05 4.039034e-08
1.133680e+05 3.730066e-08
1.133760e+05 3.703165e-08
1.133840e+05 5.535690e-08
1.133920e+05 4.474871e-08
1.134000e+05 4.471073e-08
1.134080e+05 4.354607e-08
1.134160e+05 4.973906e-08
1.134240e+05 3.685364e-08
1.134320e+05 4.106995e-08
1.134400e+05 3.815528e-08
1.134480e+05 3.857036e-08
1.134560e+05 4.708667e-08
1.134640e+05 4.873312e-08
1.134720e+05 3.611728e-08
1.134800e+05 3.647771e-08
1.134880e+05 3.656606e-08
1.134960e+05 5.124645e-08
1.135040e+05 4.445497e-08
1.135120e+05 5.109988e-08
1.135200e+05 4.139519e-08
1.135280e+05 4.715085e-08
1.135360e+05 4.308662e-08
1.135440e+05 3.888647e-08
1.135520e+05 4.477378e-08
1.135600e+05 4.410550e-08
1.135680e+05 4.003115e-08
1.135760e+05 4.571099e-08
1.135840e+05 3.962553e-08
1.135920e+05 4.089208e-08
1.136000e+05 3.716963e-08
1.136080e+05 4.072191e-08
1.136160e+05 4.246967e-08
1.136240e+05 3.241802e-08
1.136320e+05 3.889760e-08
1.136400e+05 3.746316e-08
1.136480e+05 4.359098e-08
1.136560e+05 3.433209e-08
1.136640e+05 3.911829e-08
1.136720e+05 4.206223e-08
1.136800e+05 3.125967e-08
1.136880e+05 4.137627e-08
1.136960e+05 4.072553e-08
1.137040e+05 3.645066e-08
1.137120e+05 3.977131e-08
1.137200e+05 4.452545e-08
1.137280e+05 3.546593e-08
1.137360e+05 4.057630e-08
1.137440e+05 4.242062e-08
1.137520e+05 4.502417e-08
1.137600e+05 5.066579e-08
1.137680e+05 3.893855e-08
1.137760e+05 4.167720e-08
1.137840e+05 3.947561e-08
1.137920e+05 4.085977e-08
1.138000e+05 3.985540e-08
1.138080e+05 4.066734e-08
1.138160e+05 4.663550e-08
1.138240e+05 3.498357e-08
1.138320e+05 4.309018e-08
1.138400e+05 3.775861e-08
1.138480e+05 4.481912e-08
1.138560e+05 4.604457e-08
1.138640e+05 4.011960e-08
1.138720e+05 4.406917e-08
1.138800e+05 4.423634e-08
1.138880e+05 3.584654e-08
1.138960e+05 4.271017e-08
1.139040e+05 4.466396e-08
1.139120e+05 3.898831e-08
1.139200e+05 3.690917e-08
1.139280e+05 6.338725e-08
1.139360e+05 3.403251e-08
1.139440e+05 3.938142e-08
1.139520e+05 4.167014e-08
1.139600e+05 3.700018e-08
1.139680e+05 5.098961e-08
1.139760e+05 4.682450e-08
1.139840e+05 3.572419e-08
1.139920e+05 4.097472e-08
1.140000e+05 3.841723e-08
1.140080e+05 4.159558e-08
1.140160e+05 3.785108e-08
1.140240e+05 4.443351e-08
1.140320e+05 4.214578e-08
1.140400e+05 4.723513e-08
1.140480e+05 3.726750e-08
1.140560e+05 3.742748e-08
1.140640e+05 3.926827e-08
1.140720e+05 3.983395e-08
1.140800e+05 4.216932e-08
1.140880e+05 3.703140e-08
1.140960e+05 4.153977e-08
1.141040e+05 3.909430e-08
1.141120e+05 3.800793e-08
1.141200e+05 4.280388e-08
1.141280e+05 4.600560e-08
1.141360e+05 3.618521e-08
1.141440e+05 4.173131e-08
1.141520e+05 4.302661e-08
1.141600e+05 4.439175e-08
1.141680e+05 4.019019e-08
1.141760e+05 4.793622e-08
1.141840e+05 5.079472e-08
1.141920e+05 4.344143e-08
1.142000e+05 5.093315e-08
1.142080e+05 4.886376e-08
1.142160e+05 4.032620e-08
1.142240e+05 4.926846e-08
1.142320e+05 4.550905e-08
1.142400e+05 4.220304e-08
1.142480e+05 4.256150e-08
1.142560e+05 3.235681e-08
1.142640e+05 3.790442e-08
1.142720e+05 4.341906e-08
1.142800e+05 3.637208e-08
1.142880e+05 4.309999e-08
1.142960e+05 3.772078e-08
1.143040e+05 3.380661e-08
1.143120e+05 3.405919e-08
1.143200e+05 3.968707e-08
1.143280e+05 3.090509e-08
1.143360e+05 3.929978e-08
1.143440e+05 4.803403e-08
1.143520e+05 3.290691e-08
1.143600e+05 5.414356e-08
1.143680e+05 4.658359e-08
1.143760e+05 3.693849e-08
1.143840e+05 5.166356e-08
1.143920e+05 3.953091e-08
1.144000e+05 4.629112e-08
1.144080e+05 4.046807e-08
1.144160e+05 3.500053e-08
1.144240e+05 4.358257e-08
1.144320e+05 4.331300e-08
1.144400e+05 3.667859e-08
1.144480e+05 3.539580e-08
1.144560e+05 4.224495e-08
1.144640e+05 4.048985e-08
1.144720e+05 3.394369e-08
1.144800e+05 3.959839e-08
1.144880e+05 4.199190e-08
1.144960e+05 4.090591e-08
1.145040e+05 4.239249e-08
1.145120e+05 4.381863e-08
1.145200e+05 3.827498e-08
1.145280e+05 3.815141e-08
1.145360e+05 3.820689e-08
1.145440e+05 4.831642e-08
1.145520e+05 4.131025e-08
1.145600e+05 4.248255e-08
1.145680e+05 4.464911e-08
1.145760e+05 4.259810e-08
1.145840e+05 3.869560e-08
1.145920e+05 4.129291e-08
1.146000e+05 4.086445e-08
1.146080e+05 3.759524e-08
1.146160e+05 4.106889e-08
1.146240e+05 4.258712e-08
1.146320e+05 4.458068e-08
1.146400e+05 3.780079e-08
1.146480e+05 4.037048e-08
1.146560e+05 4.508718e-08
1.146640e+05 4.839940e-08
1.146720e+05 4.140737e-08
1.146800e+05 4.419608e-08
1.146880e+05 3.779461e-08
1.146960e+05 4.040718e-08
1.147040e+05 3.827813e-08
1.147120e+05 3.640330e-08
1.147200e+05 4.109981e-08
1.147280e+05 3.902816e-08
1.147360e+05 3.841038e-08
1.147440e+05 4.311507e-08
1.147520e+05 3.868866e-08
1.147600e+05 3.595911e-08
1.147680e+05 4.282297e-08
1.147760e+05 3.715008e-08
1.147840e+05 3.669187e-08
1.147920e+05 4.538806e-08
1.148000e+05 3.975342e-08
1.148080e+05 4.642760e-08
1.148160e+05 4.051750e-08
1.148240e+05 4.092422e-08
1.148320e+05 4.323094e-08
1.148400e+05 4.726975e-08
1.148480e+05 3.683809e-08
1.148560e+05 4.138997e-08
1.148640e+05 3.530878e-08
1.148720e+05 4.042560e-08
1.148800e+05 3.007625e-08
1.148880e+05 4.439320e-08
1.148960e+05 4.537063e-08
1.149040e+05 3.604891e-08
1.149120e+05 3.607751e-08
1.149200e+05 3.959525e-08
1.149280e+05 4.297729e-08
1.149360e+05 4.366930e-08
1.149440e+05 4.337875e-08
1.149520e+05 4.035905e-08
1.149600e+05 3.835833e-08
1.149680e+05 4.106097e-08
1.149760e+05 3.424796e-08
1.149840e+05 4.543478e-08
1.149920e+05 4.339599e-08
1.150000e+05 3.992525e-08
1.150080e+05 4.118197e-08
1.150160e+05 3.288341e-08
1.150240e+05 4.387908e-08
1.150320e+05 3.856113e-08
1.150400e+05 4.093589e-08
1.150480e+05 4.281209e-08
1.150560e+05 3.838078e-08
1.150640e+05 4.557054e-08
1.150720e+05 3.723649e-08
1.150800e+05 3.091754e-08
1.150880e+05 3.506677e-08
1.150960e+05 4.260720e-08
1.151040e+05 3.643807e-08
1.151120e+05 3.705364e-08
1.151200e+05 3.936566e-08
1.151280e+05 3.924176e-08
1.151360e+05 5.081914e-08
1.151440e+05 3.550395e-08
1.151520e+05 4.154014e-08
1.151600e+05 3.937554e-08
1.151680e+05 3.847090e-08
1.151760e+05 4.335664e-08
1.151840e+05 4.501780e-08
1.151920e+05 4.704184e-08
1.152000e+05 3.523953e-08
1.152080e+05 4.609665e-08
1.152160e+05 3.694335e-08
1.152240e+05 4.095467e-08
1.152320e+05 3.367871e-08
1.152400e+05 4.249434e-08
1.152480e+05 3.291388e-08
1.152560e+05 3.927482e-08
1.152640e+05 3.728923e-08
1.152720e+05 4.024728e-08
1.152800e+05 4.839460e-08
1.152880e+05 4.445416e-08
1.152960e+05 4.045579e-08
1.153040e+05 4.009616e-08
1.153120e+05 4.132671e-08
1.153200e+05 4.285416e-08
1.153280e+05 3.802223e-08
1.153360e+05 4.239854e-08
1.153440e+05 3.667059e-08
1.153520e+05 3.973616e-08
1.153600e+05 3.622193e-08
1.153680e+05 3.817356e-08
1.153760e+05 3.470696e-08
1.153840e+05 4.014557e-08
1.153920e+05 3.972553e-08
1.154000e+05 3.844300e-08
1.154080e+05 4.485230e-08
1.154160e+05 3.621709e-08
1.154240e+05 4.081960e-08
1.154320e+05 3.964523e-08
1.154400e+05 4.157430e-08
1.154480e+05 3.410920e-08
1.154560e+05 3.723629e-08
1.154640e+05 3.864285e-08
1.154720e+05 3.892070e-08
1.154800e+05 4.206898e-08
1.154880e+05 4.228121e-08
1.154960e+05 2.884082e-08
1.155040e+05 3.943032e-08
1.155120e+05 3.557004e-08
1.155200e+05 4.823055e-08
1.155280e+05 3.821796e-08
1.155360e+05 3.646366e-08
1.155440e+05 3.426319e-08
1.155520e+05 3.920470e-08
1.155600e+05 4.708051e-08
1.155680e+05 3.927391e-08
1.155760e+05 3.836831e-08
1.155840e+05 4.443380e-08
1.155920e+05 3.824850e-08
1.156000e+05 3.393201e-08
1.156080e+05 5.351232e-08
1.156160e+05 4.435297e-08
1.156240e+05 4.625475e-08
1.156320e+05 3.908769e-08
1.156400e+05 3.809216e-08
1.156480e+05 4.345815e-08
1.156560e+05 3.792014e-08
1.156640e+05 4.606013e-08
1.156720e+05 4.360620e-08
1.156800e+05 3.403051e-08
1.156880e+05 4.680338e-08
1.156960e+05 4.239733e-08
1.157040e+05 4.274255e-08
1.157120e+05 3.819793e-08
1.157200e+05 4.257094e-08
1.157280e+05 3.861087e-08
1.157360e+05 4.421617e-08
1.157440e+05 4.234558e-08
1.157520e+05 4.903175e-08
1.157600e+05 3.392924e-08
1.157680e+05 3.268945e-08
1.157760e+05 3.892994e-08
1.157840e+05 4.131763e-08
1.157920e+05 4.003949e-08
1.158000e+05 3.570618e-08
1.158080e+05 4.077196e-08
1.158160e+05 3.391163e-08
1.158240e+05 4.431845e-08
1.158320e+05 3.541351e-08
1.158400e+05 4.296104e-08
1.158480e+05 3.965763e-08
1.158560e+05 4.422651e-08
1.158640e+05 4.277365e-08
1.158720e+05 4.065234e-08
1.158800e+05 3.676066e-08
1.158880e+05 3.900935e-08
1.158960e+05 3.545024e-08
1.159040e+05 3.202518e-08
1.159120e+05 4.460076e-08
1.159200e+05 3.852403e-08
1.159280e+05 4.143609e-08
1.159360e+05 3.756472e-08
1.159440e+05 4.408785e-08
1.159520e+05 4.104004e-08
1.159600e+05 4.147259e-08
1.159680e+05 4.115757e-08
1.159760e+05 3.370539e-08
1.159840e+05 3.854097e-08
1.159920e+05 3.848888e-08
1.160000e+05 3.776125e-08
1.160080e+05 4.201790e-08
1.160160e+05 3.395442e-08
1.160240e+05 3.735639e-08
1.160320e+05 3.442275e-08
1.160400e+05 4.152018e-08
1.160480e+05 3.571950e-08
1.160560e+05 4.149476e-08
1.160640e+05 3.911853e-08
1.160720e+05 3.633705e-08
1.160800e+05 3.305984e-08
1.160880e+05 3.460559e-08
1.160960e+05 4.344349e-08
1.161040e+05 3.350548e-08
1.161120e+05 3.268679e-08
1.161200e+05 3.020512e-08
1.161280e+05 3.999076e-08
1.161360e+05 4.719593e-08
1.161440e+05 3.156533e-08
1.161520e+05 5.041741e-08
1.161600e+05 3.997911e-08
1.161680e+05 4.007566e-08
1.161760e+05 3.372710e-08
1.161840e+05 3.546587e-08
1.161920e+05 3.869303e-08
1.162000e+05 4.208804e-08
1.162080e+05 4.284904e-08
1.162160e+05 3.950340e-08
1.162240e+05 3.809546e-08
1.162320e+05 3.844915e-08
1.162400e+05 4.307374e-08
1.162480e+05 4.181839e-08
1.162560e+05 3.655295e-08
1.162640e+05 3.361497e-08
1.162720e+05 3.859317e-08
1.162800e+05 4.735564e-08
1.162880e+05 3.783702e-08
1.162960e+05 3.192581e-08
1.163040e+05 4.449845e-08
1.163120e+05 4.719208e-08
1.163200e+05 4.129039e-08
1.163280e+05 2.911532e-08
1.163360e+05 3.368852e-08
1.163440e+05 3.841451e-08
1.163520e+05 3.476019e-08
1.163600e+05 3.196232e-08
1.163680e+05 3.494657e-08
1.163760e+05 3.673048e-08
1.163840e+05 3.863222e-08
1.163920e+05 3.885384e-08
1.164000e+05 3.260622e-08
1.164080e+05 4.035429e-08
1.164160e+05 3.680244e-08
1.164240e+05 3.731504e-08
1.164320e+05 3.747794e-08
1.164400e+05 4.104487e-08
1.164480e+05 4.784470e-08
1.164560e+05 3.483602e-08
1.164640e+05 3.425774e-08
1.164720e+05 3.462395e-08
1.164800e+05 3.860194e-08
1.164880e+05 4.060866e-08
1.164960e+05 3.945218e-08
1.165040e+05 4.542125e-08
1.165120e+05 4.491610e-08
1.165200e+05 4.118558e-08
1.165280e+05 3.224990e-08
1.165360e+05 4.224885e-08
1.165440e+05 4.036245e-08
1.165520e+05 4.154659e-08
1.165600e+05 3.975946e-08
1.165680e+05 4.379921e-08
1.165760e+05 4.584996e-08
1.165840e+05 3.559309e-08
1.165920e+05 4.064296e-08
1.166000e+05 3.603973e-08
1.166080e+05 4.153384e-08
1.166160e+05 3.648369e-08
1.166240e+05 4.621331e-08
1.166320e+05 4.121010e-08
1.166400e+05 3.981114e-08
1.166480e+05 3.837204e-08
1.166560e+05 4.730877e-08
1.166640e+05 3.801897e-08
1.166720e+05 4.516717e-08
1.166800e+05 4.837441e-08
1.166880e+05 3.711803e-08
1.166960e+05 3.909408e-08
1.167040e+05 3.841827e-08
1.167120e+05 4.380051e-08
1.167200e+05 3.868385e-08
1.167280e+05 3.978131e-08
1.167360e+05 4.113508e-08
1.167440e+05 3.711492e-08
1.167520e+05 3.996940e-08
1.167600e+05 4.042858e-08
1.167680e+05 3.873334e-08
1.167760e+05 3.188172e-08
1.167840e+05 3.976170e-08
1.167920e+05 3.564218e-08
1.168000e+05 4.168424e-08
1.168080e+05 3.949870e-08
1.168160e+05 3.578151e-08
1.168240e+05 3.431176e-08
1.168320e+05 4.319579e-08
1.168400e+05 3.898942e-08
1.168480e+05 4.468595e-08
1.168560e+05 4.454967e-08
1.168640e+05 3.981628e-08
1.168720e+05 3.390134e-08
1.168800e+05 3.595965e-08
1.168880e+05 3.751068e-08
1.168960e+05 3.955997e-08
1.169040e+05 3.066028e-08
1.169120e+05 2.915406e-08
1.169200e+05 3.400527e-08
1.169280e+05 3.752869e-08
1.169360e+05 4.124208e-08
1.169440e+05 3.790488e-08
1.169520e+05 4.258745e-08
1.169600e+05 4.348952e-08
1.169680e+05 4.755161e-08
1.169760e+05 3.408966e-08
1.169840e+05 4.657454e-08
1.169920e+05 4.019503e-08
1.170000e+05 4.024825e-08
1.170080e+05 3.680280e-08
1.170160e+05 3.879915e-08
1.170240e+05 3.835908e-08
1.170320e+05 3.741974e-08
1.170400e+05 4.097994e-08
1.170480e+05 4.330113e-08
1.170560e+05 4.696155e-08
1.170640e+05 3.656100e-08
1.170720e+05 4.873935e-08
1.170800e+05 3.585069e-08
1.170880e+05 3.723965e-08
1.170960e+05 4.102818e-08
1.171040e+05 3.954057e-08
1.171120e+05 3.634437e-08
1.171200e+05 5.053055e-08
1.171280e+05 3.699823e-08
1.171360e+05 3.733747e-08
1.171440e+05 4.545030e-08
1.171520e+05 3.939786e-08
1.171600e+05 3.977914e-08
1.171680e+05 3.814231e-08
1.171760e+05 4.291612e-08
1.171840e+05 3.388565e-08
1.171920e+05 4.501152e-08
1.172000e+05 3.948721e-08
1.172080e+05 3.975403e-08
1.172160e+05 3.777828e-08
1.172240e+05 3.632487e-08
1.172320e+05 4.273654e-08
1.172400e+05 4.443979e-08
1.172480e+05 2.893699e-08
1.172560e+05 3.146410e-08
1.172640e+05 4.228299e-08
1.172720e+05 4.289975e-08
1.172800e+05 3.757961e-08
1.172880e+05 4.531133e-08
1.172960e+05 4.142151e-08
1.173040e+05 3.684814e-08
1.173120e+05 3.374207e-08
1.173200e+05 4.590684e-08
1.173280e+05 3.761421e-08
1.173360e+05 3.905089e-08
1.173440e+05 4.120167e-08
1.173520e+05 3.890747e-08
1.173600e+05 3.622059e-08
1.173680e+05 3.724252e-08
1.173760e+05 4.569410e-08
1.173840e+05 4.737637e-08
1.173920e+05 4.242777e-08
1.174000e+05 3.281921e-08
1.174080e+05 3.713758e-08
1.174160e+05 4.093967e-08
1.174240e+05 4.972785e-08
1.174320e+05 4.009503e-08
1.174400e+05 3.680946e-08
1.174480e+05 3.785152e-08
1.174560e+05 5.013839e-08
1.174640e+05 4.021897e-08
1.174720e+05 4.128221e-08
1.174800e+05 4.092427e-08
1.174880e+05 4.326080e-08
1.174960e+05 4.012728e-08
1.175040e+05 3.862362e-08
1.175120e+05 4.289184e-08
1.175200e+05 3.459841e-08
1.175280e+05 3.451675e-08
1.175360e+05 4.255098e-08
1.175440e+05 4.562672e-08
1.175520e+05 4.141869e-08
1.175600e+05 3.415611e-08
1.175680e+05 3.101933e-08
1.175760e+05 3.278394e-08
1.175840e+05 3.494123e-08
1.175920e+05 4.067352e-08
1.176000e+05 3.696119e-08
1.176080e+05 3.260800e-08
1.176160e+05 3.796984e-08
1.176240e+05 3.244954e-08
1.176320e+05 3.862912e-08
1.176400e+05 3.383741e-08
1.176480e+05 3.531126e-08
1.176560e+05 4.010646e-08
1.176640e+05 4.319304e-08
1.176720e+05 3.910513e-08
1.176800e+05 3.371297e-08
1.176880e+05 3.623547e-08
1.176960e+05 4.275852e-08
1.177040e+05 3.444111e-08
1.177120e+05 3.878626e-08
1.177200e+05 4.617133e-08
1.177280e+05 3.967161e-08
1.177360e+05 3.825412e-08
1.177440e+05 5.442211e-08
1.177520e+05 3.777534e-08
1.177600e+05 3.226917e-08
1.177680e+05 3.180607e-08
1.177760e+05 4.529153e-08
1.177840e+05 3.738722e-08
1.177920e+05 3.487934e-08
1.178000e+05 3.667016e-08
1.178080e+05 4.503088e-08
1.178160e+05 4.550659e-08
1.178240e+05 3.691013e-08
1.178320e+05 3.139654e-08
1.178400e+05 4.464640e-08
1.178480e+05 3.773017e-08
1.178560e+05 3.655094e-08
1.178640e+05 3.376981e-08
1.178720e+05 3.293053e-08
1.178800e+05 3.566167e-08
1.178880e+05 4.144263e-08
1.178960e+05 4.690325e-08
1.179040e+05 3.405933e-08
1.179120e+05 3.328207e-08
1.179200e+05 4.243982e-08
1.179280e+05 3.219652e-08
1.179360e+05 4.706848e-08
1.179440e+05 3.611175e-08
1.179520e+05 4.353681e-08
1.179600e+05 3.283752e-08
1.179680e+05 3.097653e-08
1.179760e+05 4.005196e-08
1.179840e+05 4.473805e-08
1.179920e+05 4.409403e-08
1.180000e+05 3.471245e-08
1.180080e+05 2.711576e-08
1.180160e+05 3.372575e-08
1.180240e+05 3.554297e-08
1.180320e+05 3.780647e-08
1.180400e+05 3.778540e-08
1.180480e+05 3.627720e-08
1.180560e+05 4.054608e-08
1.180640e+05 3.633301e-08
1.180720e+05 4.069259e-08
1.180800e+05 4.690899e-08
1.180880e+05 4.458715e-08
1.180960e+05 3.902289e-08
1.181040e+05 3.424285e-08
1.181120e+05 3.712693e-08
1.181200e+05 3.818048e-08
1.181280e+05 3.251953e-08
1.181360e+05 3.221037e-08
1.181440e+05 4.590507e-08
1.181520e+05 4.837589e-08
1.181600e+05 3.546382e-08
1.181680e+05 4.057233e-08
1.181760e+05 3.389068e-08
1.181840e+05 3.882160e-08
1.181920e+05 3.428252e-08
1.182000e+05 3.390477e-08
1.182080e+05 3.655185e-08
1.182160e+05 4.247559e-08
1.182240e+05 3.762799e-08
1.182320e+05 2.996968e-08
1.182400e+05 3.911642e-08
1.182480e+05 3.964849e-08
1.182560e+05 4.333458e-08
1.182640e+05 3.908474e-08
1.182720e+05 3.763194e-08
1.182800e+05 3.682330e-08
1.182880e+05 3.928444e-08
1.182960e+05 4.331892e-08
1.183040e+05 3.939873e-08
1.183120e+05 3.589445e-08
1.183200e+05 3.667202e-08
1.183280e+05 3.993040e-08
1.183360e+05 3.859009e-08
1.183440e+05 4.266397e-08
1.183520e+05 3.623226e-08
1.183600e+05 3.500873e-08
1.183680e+05 3.413270e-08
1.183760e+05 4.123813e-08
1.183840e+05 4.034934e-08
1.183920e+05 4.254345e-08
1.184000e+05 4.868249e-08
1.184080e+05 4.296218e-08
1.184160e+05 3.302149e-08
1.184240e+05 3.612281e-08
1.184320e+05 4.186716e-08
1.184400e+05 3.338158e-08
1.184480e+05 4.237626e-08
1.184560e+05 4.430208e-08
1.184640e+05 3.716974e-08
1.184720e+05 3.165784e-08
1.184800e+05 4.226743e-08
1.184880e+05 4.073889e-08
1.184960e+05 3.843334e-08
1.185040e+05 4.252019e-08
1.185120e+05 3.401477e-08
1.185200e+05 3.412894e-08
1.185280e+05 3.605269e-08
1.185360e+05 4.209767e-08
1.185440e+05 3.541924e-08
1.185520e+05 4.311641e-08
1.185600e+05 4.260284e-08
1.185680e+05 3.365903e-08
1.185760e+05 4.328005e-08
1.185840e+05 4.286055e-08
1.185920e+05 3.972603e-08
1.186000e+05 4.411359e-08
1.186080e+05 3.831506e-08
1.186160e+05 4.299195e-08
1.186240e+05 3.953524e-08
1.186320e+05 3.950099e-08
1.186400e+05 3.373541e-08
1.186480e+05 3.271745e-08
1.186560e+05 3.380115e-08
1.186640e+05 4.329522e-08
1.186720e+05 3.838324e-08
1.186800e+05 4.160336e-08
1.186880e+05 3.875808e-08
1.186960e+05 3.322224e-08
1.187040e+05 3.454860e-08
1.187120e+05 3.457015e-08
1.187200e+05 4.017917e-08
1.187280e+05 3.452143e-08
1.187360e+05 3.805330e-08
1.187440e+05 3.922904e-08
1.187520e+05 3.103637e-08
1.187600e+05 3.870028e-08
1.187680e+05 4.164699e-08
1.187760e+05 3.175765e-08
1.187840e+05 3.851250e-08
1.187920e+05 3.805241e-08
1.188000e+05 3.704516e-08
1.188080e+05 3.234758e-08
1.188160e+05 3.879369e-08
1.188240e+05 4.004688e-08
1.188320e+05 3.300161e-08
1.188400e+05 3.442967e-08
1.188480e+05 3.280577e-08
1.188560e+05 3.372105e-08
1.188640e+05 3.377051e-08
1.188720e+05 3.999685e-08
1.188800e+05 4.632825e-08
1.188880e+05 4.201395e-08
1.188960e+05 3.334274e-08
1.189040e+05 4.393752e-08
1.189120e+05 3.403160e-08
1.189200e+05 3.282352e-08
1.189280e+05 3.576961e-08
1.189360e+05 4.075064e-08
1.189440e+05 4.633669e-08
1.189520e+05 3.524219e-08
1.189600e+05 4.547496e-08
1.189680e+05 3.704731e-08
1.189760e+05 3.801004e-08
1.189840e+05 3.768904e-08
1.189920e+05 3.305910e-08
1.190000e+05 4.020939e-08
1.190080e+05 2.953754e-08
1.190160e+05 3.859816e-08
1.190240e+05 4.229052e-08
1.190320e+05 4.143607e-08
1.190400e+05 3.743510e-08
1.190480e+05 3.389871e-08
1.190560e+05 3.480248e-08
1.190640e+05 3.615111e-08
1.190720e+05 4.500514e-08
1.190800e+05 3.717037e-08
1.190880e+05 3.602708e-08
1.190960e+05 3.707999e-08
1.191040e+05 3.883709e-08
1.191120e+05 3.491953e-08
1.191200e+05 2.813905e-08
1.191280e+05 3.661541e-08
1.191360e+05 4.285588e-08
1.191440e+05 3.660322e-08
1.191520e+05 3.708284e-08
1.191600e+05 3.668747e-08
1.191680e+05 3.095977e-08
1.191760e+05 3.522777e-08
1.191840e+05 3.794219e-08
1.191920e+05 3.774073e-08
1.192000e+05 3.243747e-08
1.192080e+05 3.669518e-08
1.192160e+05 3.895450e-08
1.192240e+05 3.361434e-08
1.192320e+05 3.291931e-08
1.192400e+05 4.136372e-08
1.192480e+05 3.839671e-08
1.192560e+05 4.513027e-08
1.192640e+05 4.071341e-08
1.192720e+05 2.898301e-08
1.192800e+05 4.553292e-08
1.192880e+05 4.013860e-08
1.192960e+05 4.046996e-08
1.193040e+05 4.121133e-08
1.193120e+05 4.607520e-08
1.193200e+05 3.923058e-08
1.193280e+05 3.743903e-08
1.193360e+05 3.795500e-08
1.193440e+05 4.347040e-08
1.193520e+05 3.804335e-08
1.193600e+05 3.777705e-08
1.193680e+05 3.508540e-08
1.193760e+05 3.181951e-08
1.193840e+05 4.229857e-08
1.193920e+05 4.182054e-08
1.194000e+05 3.298823e-08
1.194080e+05 3.613637e-08
1.194160e+05 3.692584e-08
1.194240e+05 4.035179e-08
1.194320e+05 4.213881e-08
1.194400e+05 3.966187e-08
1.194480e+05 4.038689e-08
1.194560e+05 3.908919e-08
1.194640e+05 3.971752e-08
1.194720e+05 3.690474e-08
1.194800e+05 3.872951e-08
1.194880e+05 4.059428e-08
1.194960e+05 3.516048e-08
1.195040e+05 3.207196e-08
1.195120e+05 3.667794e-08
1.195200e+05 4.150870e-08
1.195280e+05 3.744908e-08
1.195360e+05 3.521296e-08
1.195440e+05 3.950807e-08
1.195520e+05 3.245362e-08
1.195600e+05 4.203848e-08
1.195680e+05 3.368915e-08
1.195760e+05 3.467649e-08
1.195840e+05 3.342953e-08
1.195920e+05 3.699695e-08
1.196000e+05 3.253366e-08
1.196080e+05 3.514234e-08
1.196160e+05 3.321266e-08
1.196240e+05 4.040537e-08
1.196320e+05 3.559095e-08
1.196400e+05 2.658029e-08
1.196480e+05 3.322918e-08
1.196560e+05 3.790388e-08
1.196640e+05 3.274921e-08
1.196720e+05 3.412444e-08
1.196800e+05 3.504945e-08
1.196880e+05 3.890863e-08
1.196960e+05 4.049172e-08
1.197040e+05 4.309301e-08
1.197120e+05 4.411623e-08
1.197200e+05 3.794311e-08
1.197280e+05 3.471943e-08
1.197360e+05 3.496977e-08
1.197440e+05 3.259645e-08
1.197520e+05 3.498305e-08
1.197600e+05 4.118004e-08
1.197680e+05 4.119957e-08
1.197760e+05 3.383025e-08
1.197840e+05 3.402440e-08
1.197920e+05 4.054708e-08
1.198000e+05 4.238722e-08
1.198080e+05 3.323323e-08
1.198160e+05 3.379686e-08
1.198240e+05 3.562804e-08
1.198320e+05 4.018714e-08
1.198400e+05 3.709675e-08
1.198480e+05 3.268989e-08
1.198560e+05 3.824509e-08
1.198640e+05 4.313255e-08
1.198720e+05 3.835493e-08
1.198800e+05 3.818187e-08
1.198880e+05 3.402119e-08
1.198960e+05 2.870437e-08
1.199040e+05 3.912995e-08
1.199120e+05 3.044535e-08
1.199200e+05 4.134025e-08
1.199280e+05 4.558186e-08
1.199360e+05 3.809188e-08
1.199440e+05 4.081002e-08
1.199520e+05 3.794070e-08
1.199600e+05 3.904111e-08
1.199680e+05 4.109186e-08
1.199760e+05 3.369625e-08
1.199840e+05 3.583638e-08
1.199920e+05 3.869855e-08
1.200000e+05 4.500960e-08
1.200080e+05 3.439388e-08
1.200160e+05 3.852489e-08
1.200240e+05 4.081866e-08
1.200320e+05 3.750314e-08
1.200400e+05 3.748393e-08
1.200480e+05 4.139532e-08
1.200560e+05 2.786553e-08
1.200640e+05 3.977547e-08
1.200720e+05 3.642512e-08
1.200800e+05 3.312861e-08
1.200880e+05 3.032467e-08
1.200960e+05 4.273720e-08
1.201040e+05 3.292511e-08
1.201120e+05 4.412969e-08
1.201200e+05 4.008494e-08
1.201280e+05 3.177935e-08
1.201360e+05 3.723296e-08
1.201440e+05 3.877663e-08
1.201520e+05 3.842765e-08
1.201600e+05 3.438303e-08
1.201680e+05 3.719435e-08
1.201760e+05 3.166399e-08
1.201840e+05 3.716307e-08
1.201920e+05 3.867075e-08
1.202000e+05 4.212736e-08
1.202080e+05 3.562241e-08
1.202160e+05 3.292108e-08
1.202240e+05 3.161088e-08
1.202320e+05 3.074657e-08
1.202400e+05 3.781093e-08
1.202480e+05 4.309106e-08
1.202560e+05 3.534479e-08
1.202640e+05 3.803369e-08
1.202720e+05 3.740910e-08
1.202800e+05 3.348873e-08
1.202880e+05 3.471333e-08
1.202960e+05 4.255624e-08
1.203040e+05 3.805945e-08
1.203120e+05 4.009191e-08
1.203200e+05 4.611722e-08
1.203280e+05 3.088618e-08
1.203360e+05 3.842614e-08
1.203440e+05 3.588035e-08
1.203520e+05 3.091109e-08
1.203600e+05 3.575639e-08
1.203680e+05 3.452127e-08
1.203760e+05 3.687855e-08
1.203840e+05 4.372600e-08
1.203920e+05 2.957473e-08
1.204000e+05 4.006822e-08
1.204080e+05 3.708844e-08
1.204160e+05 3.857398e-08
1.204240e+05 3.617168e-08
1.204320e+05 3.409376e-08
1.204400e+05 3.888950e-08
1.204480e+05 3.697208e-08
1.204560e+05 3.465393e-08
1.204640e+05 3.513894e-08
1.204720e+05 3.169326e-08
1.204800e+05 3.663628e-08
1.204880e+05 3.999327e-08
1.204960e+05 3.228060e-08
1.205040e+05 4.458276e-08
1.205120e+05 3.727918e-08
1.205200e+05 4.592286e-08
1.205280e+05 4.013966e-08
1.205360e+05 3.165671e-08
1.205440e+05 3.731339e-08
1.205520e+05 3.693003e-08
1.205600e+05 3.103639e-08
1.205680e+05 3.443033e-08
1.205760e+05 3.376017e-08
1.205840e+05 3.145967e-08
1.205920e+05 4.009049e-08
1.206000e+05 2.830097e-08
1.206080e+05 3.364098e-08
1.206160e+05 4.648183e-08
1.206240e+05 3.727493e-08
1.206320e+05 3.466486e-08
1.206400e+05 3.646793e-08
1.206480e+05 3.800617e-08
1.206560e+05 3.631747e-08
1.206640e+05 3.974327e-08
1.206720e+05 3.672423e-08
1.206800e+05 3.029976e-08
1.206880e+05 3.897927e-08
1.206960e+05 4.203379e-08
1.207040e+05 4.251553e-08
1.207120e+05 3.505784e-08
1.207200e+05 3.408364e-08
1.207280e+05 4.298248e-08
1.207360e+05 3.988849e-08
1.207440e+05 3.546011e-08
1.207520e+05 2.947622e-08
1.207600e+05 3.629666e-08
1.207680e+05 3.793094e-08
1.207760e+05 3.892784e-08
1.207840e+05 3.594243e-08
1.207920e+05 4.288814e-08
1.208000e+05 3.393417e-08
1.208080e+05 3.461406e-08
1.208160e+05 3.733433e-08
1.208240e+05 4.111759e-08
1.208320e+05 3.985404e-08
1.208400e+05 4.582656e-08
1.208480e+05 3.706200e-08
1.208560e+05 4.458438e-08
1.208640e+05 2.927951e-08
1.208720e+05 4.464779e-08
1.208800e+05 3.412948e-08
1.208880e+05 2.851629e-08
1.208960e+05 3.106812e-08
1.209040e+05 3.362078e-08
1.209120e+05 3.528222e-08
1.209200e+05 4.171771e-08
1.209280e+05 3.617132e-08
1.209360e+05 3.651033e-08
1.209440e+05 4.553743e-08
1.209520e+05 3.411877e-08
1.209600e+05 3.249789e-08
1.209680e+05 3.820615e-08
1.209760e+05 4.084750e-08
1.209840e+05 3.592289e-08
1.209920e+05 4.076069e-08
1.210000e+05 3.266323e-08
1.210080e+05 3.310086e-08
1.210160e+05 3.519935e-08
1.210240e+05 3.149101e-08
1.210320e+05 3.485842e-08
1.210400e+05 3.695100e-08
1.210480e+05 4.003585e-08
1.210560e+05 3.723238e-08
1.210640e+05 3.701769e-08
1.210720e+05 3.685988e-08
1.210800e+05 3.478234e-08
1.210880e+05 3.389086e-08
1.210960e+05 4.293831e-08
1.211040e+05 4.146858e-08
1.211120e+05 2.882423e-08
1.211200e+05 3.104501e-08
1.211280e+05 3.918940e-08
1.211360e+05 4.126288e-08
1.211440e+05 4.244134e-08
1.211520e+05 3.023380e-08
1.211600e+05 3.000880e-08
1.211680e+05 2.875589e-08
1.211760e+05 3.288913e-08
1.211840e+05 4.713634e-08
1.211920e+05 3.934131e-08
1.212000e+05 3.283075e-08
1.212080e+05 3.699127e-08
1.212160e+05 4.101971e-08
1.212240e+05 3.943886e-08
1.212320e+05 3.975108e-08
1.212400e+05 3.023646e-08
1.212480e+05 4.164163e-08
1.212560e+05 3.209775e-08
1.212640e+05 3.482412e-08
1.212720e+05 4.232110e-08
1.212800e+05 3.411009e-08
1.212880e+05 4.266730e-08
1.212960e+05 3.678307e-08
1.213040e+05 3.765491e-08
1.213120e+05 3.750536e-08
1.213200e+05 3.816048e-08
1.213280e+05 3.852560e-08
1.213360e+05 3.921269e-08
1.213440e+05 3.259055e-08
1.213520e+05 3.699239e-08
1.213600e+05 4.329481e-08
1.213680e+05 3.752122e-08
1.213760e+05 3.625262e-08
1.213840e+05 4.022937e-08
1.213920e+05 3.537890e-08
1.214000e+05 2.887303e-08
1.214080e+05 3.545194e-08
1.214160e+05 3.319263e-08
1.214240e+05 3.090675e-08
1.214320e+05 4.150612e-08
1.214400e+05 3.922059e-08
1.214480e+05 3.463618e-08
1.214560e+05 3.750738e-08
1.214640e+05 3.550452e-08
1.214720e+05 4.030246e-08
1.214800e+05 3.049220e-08
1.214880e+05 4.403384e-08
1.214960e+05 3.195288e-08
1.215040e+05 2.983646e-08
1.215120e+05 3.139223e-08
1.215200e+05 3.555891e-08
1.215280e+05 3.145559e-08
1.215360e+05 3.605684e-08
1.215440e+05 3.327786e-08
1.215520e+05 3.221393e-08
1.215600e+05 3.612984e-08
1.215680e+05 3.515412e-08
1.215760e+05 3.341762e-08
1.215840e+05 3.741486e-08
1.215920e+05 3.729800e-08
1.216000e+05 2.972372e-08
1.216080e+05 3.729593e-08
1.216160e+05 3.612089e-08
1.216240e+05 3.680719e-08
1.216320e+05 3.443963e-08
1.216400e+05 3.660869e-08
1.216480e+05 4.832913e-08
1.216560e+05 4.139062e-08
1.216640e+05 2.796076e-08
1.216720e+05 4.485088e-08
1.216800e+05 3.774454e-08
1.216880e+05 3.593055e-08
1.216960e+05 3.241748e-08
1.217040e+05 2.864035e-08
1.217120e+05 3.667337e-08
1.217200e+05 3.170706e-08
1.217280e+05 3.649937e-08
1.217360e+05 3.637586e-08
1.217440e+05 3.588414e-08
1.217520e+05 3.734452e-08
1.217600e+05 3.800458e-08
1.217680e+05 3.664860e-08
1.217760e+05 3.741595e-08
1.217840e+05 4.034162e-08
1.217920e+05 3.505726e-08
1.218000e+05 4.380387e-08
1.218080e+05 3.920630e-08
1.218160e+05 3.470554e-08
1.218240e+05 3.917585e-08
1.218320e+05 3.553019e-08
1.218400e+05 2.489092e-08
1.218480e+05 3.647732e-08
1.218560e+05 3.661511e-08
1.218640e+05 3.264147e-08
1.218720e+05 3.924148e-08
1.218800e+05 3.465614e-08
1.218880e+05 3.507364e-08
1.218960e+05 4.005093e-08
1.219040e+05 3.503170e-08
1.219120e+05 3.695228e-08
1.219200e+05 3.178031e-08
1.219280e+05 3.013723e-08
1.219360e+05 3.757463e-08
1.219440e+05 3.255506e-08
1.219520e+05 4.584282e-08
1.219600e+05 3.461681e-08
1.219680e+05 3.039585e-08
1.219760e+05 3.502315e-08
1.219840e+05 2.982220e-08
1.219920e+05 2.826773e-08
1.220000e+05 3.739698e-08
1.220080e+05 3.149597e-08
1.220160e+05 4.004232e-08
1.220240e+05 3.748709e-08
1.220320e+05 4.058367e-08
1.220400e+05 3.550777e-08
1.220480e+05 3.215903e-08
1.220560e+05 3.642361e-08
1.220640e+05 3.195781e-08
1.220720e+05 3.135341e-08
1.220800e+05 5.429089e-08
1.220880e+05 3.464428e-08
1.220960e+05 3.670064e-08
1.221040e+05 2.724542e-08
1.221120e+05 3.667128e-08
1.221200e+05 2.849460e-08
1.221280e+05 4.166036e-08
1.221360e+05 3.057431e-08
1.221440e+05 3.717888e-08
1.221520e+05 3.497878e-08
1.221600e+05 3.067145e-08
1.221680e+05 3.566656e-08
1.221760e+05 2.672660e-08
1.221840e+05 3.610954e-08
1.221920e+05 3.274125e-08
1.222000e+05 3.551418e-08
1.222080e+05 2.943149e-08
1.222160e+05 4.041964e-08
1.222240e+05 3.530758e-08
1.222320e+05 3.321894e-08
1.222400e+05 3.967216e-08
1.222480e+05 3.588460e-08
1.222560e+05 3.246976e-08
1.222640e+05 3.515678e-08
1.222720e+05 4.093841e-08
1.222800e+05 3.513732e-08
1.222880e+05 4.343981e-08
1.222960e+05 3.160371e-08
1.223040e+05 3.034351e-08
1.223120e+05 3.834764e-08
1.223200e+05 3.521680e-08
1.223280e+05 3.549432e-08
1.223360e+05 4.250054e-08
1.223440e+05 3.323167e-08
1.223520e+05 3.204825e-08
1.223600e+05 4.928495e-08
1.223680e+05 3.807087e-08
1.223760e+05 3.640622e-08
1.223840e+05 3.698002e-08
1.223920e+05 2.840051e-08
1.224000e+05 3.428771e-08
1.224080e+05 3.020556e-08
1.224160e+05 3.584757e-08
1.224240e+05 3.433046e-08
1.224320e+05 3.487169e-08
1.224400e+05 3.775388e-08
1.224480e+05 3.232642e-08
1.224560e+05 3.215142e-08
1.224640e+05 3.078318e-08
1.224720e+05 3.540447e-08
1.224800e+05 3.272236e-08
1.224880e+05 3.446897e-08
1.224960e+05 3.855568e-08
1.225040e+05 3.393842e-08
1.225120e+05 3.216200e-08
1.225200e+05 3.316833e-08
1.225280e+05 3.274032e-08
1.225360e+05 3.837542e-08
1.225440e+05 4.055915e-08
1.225520e+05 3.860832e-08
1.225600e+05 3.909456e-08
1.225680e+05 4.082494e-08
1.225760e+05 4.023792e-08
1.225840e+05 3.398231e-08
1.225920e+05 4.293592e-08
1.226000e+05 3.778362e-08
1.226080e+05 3.193928e-08
1.226160e+05 3.980119e-08
1.226240e+05 3.241957e-08
1.226320e+05 3.351315e-08
1.226400e+05 4.095960e-08
1.226480e+05 3.680560e-08
1.226560e+05 3.811219e-08
1.226640e+05 3.275706e-08
1.226720e+05 3.183232e-08
1.226800e+05 4.158320e-08
1.226880e+05 3.302575e-08
1.226960e+05 2.855607e-08
1.227040e+05 4.066699e-08
1.227120e+05 3.198565e-08
1.227200e+05 3.750636e-08
1.227280e+05 3.516990e-08
1.227360e+05 3.601976e-08
1.227440e+05 2.888868e-08
1.227520e+05 3.474299e-08
1.227600e+05 3.752722e-08
1.227680e+05 3.218623e-08
1.227760e+05 2.595302e-08
1.227840e+05 3.211745e-08
1.227920e+05 3.570000e-08
1.228000e+05 2.821636e-08
1.228080e+05 3.795211e-08
1.228160e+05 3.960602e-08
1.228240e+05 3.192116e-08
1.228320e+05 4.223181e-08
1.228400e+05 4.433731e-08
1.228480e+05 3.761450e-08
1.228560e+05 3.380462e-08
1.228640e+05 3.575782e-08
1.228720e+05 4.756138e-08
1.228800e+05 4.806887e-08
1.228880e+05 3.738365e-08
1.228960e+05 3.730553e-08
1.229040e+05 3.477692e-08
1.229120e+05 3.511471e-08
1.229200e+05 2.969312e-08
1.229280e+05 3.472841e-08
1.229360e+05 3.359640e-08
1.229440e+05 3.825148e-08
1.229520e+05 3.597339e-08
1.229600e+05 3.607305e-08
1.229680e+05 3.582904e-08
1.229760e+05 4.117682e-08
1.229840e+05 3.665261e-08
1.229920e+05 3.144660e-08
1.230000e+05 3.511139e-08
1.230080e+05 2.925417e-08
1.230160e+05 2.833877e-08
1.230240e+05 3.178383e-08
1.230320e+05 3.405795e-08
1.230400e+05 3.379937e-08
1.230480e+05 3.184639e-08
1.230560e+05 3.511170e-08
1.230640e+05 3.294010e-08
1.230720e+05 3.226431e-08
1.230800e+05 3.146235e-08
1.230880e+05 3.842659e-08
1.230960e+05 3.827439e-08
1.231040e+05 2.926356e-08
1.231120e+05 3.289904e-08
1.231200e+05 3.472356e-08
1.231280e+05 3.339771e-08
1.231360e+05 4.746989e-08
1.231440e+05 3.604350e-08
1.231520e+05 3.788327e-08
1.231600e+05 3.669044e-08
1.231680e+05 3.204034e-08
1.231760e+05 3.752321e-08
1.231840e+05 3.607504e-08
1.231920e+05 3.414712e-08
1.232000e+05 3.219082e-08
1.232080e+05 2.812746e-08
[truncated: 1,094,549 more chars]
