# Supplementary material for: Escape dynamics of active particles in multistable potentials
Source: Nat Commun. 2021 Apr 27;12:2446. doi: 10.1038/s41467-021-22647-6 (PMC8079420; doi:10.1038/s41467-021-22647-6)
Supplement: Supplementary file 2 — Source Data [file 41467_2021_22647_MOESM2_ESM.zip › Source Data/Fig2c_slow_DR_fit.txt]

frequency Snn
1.440000e+02 1.833575e-04
1.448000e+02 1.833442e-04
1.456000e+02 1.833309e-04
1.464000e+02 1.833176e-04
1.472000e+02 1.833041e-04
1.480000e+02 1.832906e-04
1.488000e+02 1.832770e-04
1.496000e+02 1.832634e-04
1.504000e+02 1.832497e-04
1.512000e+02 1.832359e-04
1.520000e+02 1.832220e-04
1.528000e+02 1.832081e-04
1.536000e+02 1.831941e-04
1.544000e+02 1.831800e-04
1.552000e+02 1.831658e-04
1.560000e+02 1.831516e-04
1.568000e+02 1.831373e-04
1.576000e+02 1.831230e-04
1.584000e+02 1.831085e-04
1.592000e+02 1.830940e-04
1.600000e+02 1.830794e-04
1.608000e+02 1.830648e-04
1.616000e+02 1.830501e-04
1.624000e+02 1.830353e-04
1.632000e+02 1.830204e-04
1.640000e+02 1.830055e-04
1.648000e+02 1.829905e-04
1.656000e+02 1.829754e-04
1.664000e+02 1.829603e-04
1.672000e+02 1.829451e-04
1.680000e+02 1.829298e-04
1.688000e+02 1.829144e-04
1.696000e+02 1.828990e-04
1.704000e+02 1.828835e-04
1.712000e+02 1.828680e-04
1.720000e+02 1.828523e-04
1.728000e+02 1.828366e-04
1.736000e+02 1.828209e-04
1.744000e+02 1.828050e-04
1.752000e+02 1.827891e-04
1.760000e+02 1.827731e-04
1.768000e+02 1.827571e-04
1.776000e+02 1.827409e-04
1.784000e+02 1.827247e-04
1.792000e+02 1.827085e-04
1.800000e+02 1.826922e-04
1.808000e+02 1.826757e-04
1.816000e+02 1.826593e-04
1.824000e+02 1.826427e-04
1.832000e+02 1.826261e-04
1.840000e+02 1.826094e-04
1.848000e+02 1.825927e-04
1.856000e+02 1.825759e-04
1.864000e+02 1.825590e-04
1.872000e+02 1.825420e-04
1.880000e+02 1.825250e-04
1.888000e+02 1.825079e-04
1.896000e+02 1.824907e-04
1.904000e+02 1.824735e-04
1.912000e+02 1.824562e-04
1.920000e+02 1.824388e-04
1.928000e+02 1.824214e-04
1.936000e+02 1.824038e-04
1.944000e+02 1.823863e-04
1.952000e+02 1.823686e-04
1.960000e+02 1.823509e-04
1.968000e+02 1.823331e-04
1.976000e+02 1.823152e-04
1.984000e+02 1.822973e-04
1.992000e+02 1.822793e-04
2.000000e+02 1.822612e-04
2.008000e+02 1.822431e-04
2.016000e+02 1.822249e-04
2.024000e+02 1.822066e-04
2.032000e+02 1.821883e-04
2.040000e+02 1.821699e-04
2.048000e+02 1.821514e-04
2.056000e+02 1.821329e-04
2.064000e+02 1.821142e-04
2.072000e+02 1.820956e-04
2.080000e+02 1.820768e-04
2.088000e+02 1.820580e-04
2.096000e+02 1.820391e-04
2.104000e+02 1.820201e-04
2.112000e+02 1.820011e-04
2.120000e+02 1.819820e-04
2.128000e+02 1.819628e-04
2.136000e+02 1.819436e-04
2.144000e+02 1.819243e-04
2.152000e+02 1.819050e-04
2.160000e+02 1.818855e-04
2.168000e+02 1.818660e-04
2.176000e+02 1.818464e-04
2.184000e+02 1.818268e-04
2.192000e+02 1.818071e-04
2.200000e+02 1.817873e-04
2.208000e+02 1.817675e-04
2.216000e+02 1.817476e-04
2.224000e+02 1.817276e-04
2.232000e+02 1.817076e-04
2.240000e+02 1.816874e-04
2.248000e+02 1.816673e-04
2.256000e+02 1.816470e-04
2.264000e+02 1.816267e-04
2.272000e+02 1.816063e-04
2.280000e+02 1.815859e-04
2.288000e+02 1.815654e-04
2.296000e+02 1.815448e-04
2.304000e+02 1.815241e-04
2.312000e+02 1.815034e-04
2.320000e+02 1.814826e-04
2.328000e+02 1.814618e-04
2.336000e+02 1.814409e-04
2.344000e+02 1.814199e-04
2.352000e+02 1.813988e-04
2.360000e+02 1.813777e-04
2.368000e+02 1.813565e-04
2.376000e+02 1.813353e-04
2.384000e+02 1.813139e-04
2.392000e+02 1.812926e-04
2.400000e+02 1.812711e-04
2.408000e+02 1.812496e-04
2.416000e+02 1.812280e-04
2.424000e+02 1.812063e-04
2.432000e+02 1.811846e-04
2.440000e+02 1.811628e-04
2.448000e+02 1.811410e-04
2.456000e+02 1.811191e-04
2.464000e+02 1.810971e-04
2.472000e+02 1.810750e-04
2.480000e+02 1.810529e-04
2.488000e+02 1.810307e-04
2.496000e+02 1.810085e-04
2.504000e+02 1.809862e-04
2.512000e+02 1.809638e-04
2.520000e+02 1.809414e-04
2.528000e+02 1.809188e-04
2.536000e+02 1.808963e-04
2.544000e+02 1.808736e-04
2.552000e+02 1.808509e-04
2.560000e+02 1.808281e-04
2.568000e+02 1.808053e-04
2.576000e+02 1.807824e-04
2.584000e+02 1.807594e-04
2.592000e+02 1.807364e-04
2.600000e+02 1.807133e-04
2.608000e+02 1.806901e-04
2.616000e+02 1.806669e-04
2.624000e+02 1.806436e-04
2.632000e+02 1.806202e-04
2.640000e+02 1.805968e-04
2.648000e+02 1.805733e-04
2.656000e+02 1.805498e-04
2.664000e+02 1.805262e-04
2.672000e+02 1.805025e-04
2.680000e+02 1.804787e-04
2.688000e+02 1.804549e-04
2.696000e+02 1.804310e-04
2.704000e+02 1.804071e-04
2.712000e+02 1.803831e-04
2.720000e+02 1.803590e-04
2.728000e+02 1.803349e-04
2.736000e+02 1.803106e-04
2.744000e+02 1.802864e-04
2.752000e+02 1.802621e-04
2.760000e+02 1.802377e-04
2.768000e+02 1.802132e-04
2.776000e+02 1.801887e-04
2.784000e+02 1.801641e-04
2.792000e+02 1.801394e-04
2.800000e+02 1.801147e-04
2.808000e+02 1.800899e-04
2.816000e+02 1.800651e-04
2.824000e+02 1.800402e-04
2.832000e+02 1.800152e-04
2.840000e+02 1.799902e-04
2.848000e+02 1.799651e-04
2.856000e+02 1.799399e-04
2.864000e+02 1.799147e-04
2.872000e+02 1.798894e-04
2.880000e+02 1.798641e-04
2.888000e+02 1.798386e-04
2.896000e+02 1.798132e-04
2.904000e+02 1.797876e-04
2.912000e+02 1.797620e-04
2.920000e+02 1.797363e-04
2.928000e+02 1.797106e-04
2.936000e+02 1.796848e-04
2.944000e+02 1.796590e-04
2.952000e+02 1.796330e-04
2.960000e+02 1.796071e-04
2.968000e+02 1.795810e-04
2.976000e+02 1.795549e-04
2.984000e+02 1.795287e-04
2.992000e+02 1.795025e-04
3.000000e+02 1.794762e-04
3.008000e+02 1.794498e-04
3.016000e+02 1.794234e-04
3.024000e+02 1.793969e-04
3.032000e+02 1.793704e-04
3.040000e+02 1.793438e-04
3.048000e+02 1.793171e-04
3.056000e+02 1.792904e-04
3.064000e+02 1.792636e-04
3.072000e+02 1.792367e-04
3.080000e+02 1.792098e-04
3.088000e+02 1.791828e-04
3.096000e+02 1.791558e-04
3.104000e+02 1.791287e-04
3.112000e+02 1.791015e-04
3.120000e+02 1.790743e-04
3.128000e+02 1.790470e-04
3.136000e+02 1.790196e-04
3.144000e+02 1.789922e-04
3.152000e+02 1.789648e-04
3.160000e+02 1.789372e-04
3.168000e+02 1.789096e-04
3.176000e+02 1.788820e-04
3.184000e+02 1.788542e-04
3.192000e+02 1.788265e-04
3.200000e+02 1.787986e-04
3.208000e+02 1.787707e-04
3.216000e+02 1.787428e-04
3.224000e+02 1.787147e-04
3.232000e+02 1.786867e-04
3.240000e+02 1.786585e-04
3.248000e+02 1.786303e-04
3.256000e+02 1.786020e-04
3.264000e+02 1.785737e-04
3.272000e+02 1.785453e-04
3.280000e+02 1.785169e-04
3.288000e+02 1.784884e-04
3.296000e+02 1.784598e-04
3.304000e+02 1.784312e-04
3.312000e+02 1.784025e-04
3.320000e+02 1.783737e-04
3.328000e+02 1.783449e-04
3.336000e+02 1.783161e-04
3.344000e+02 1.782871e-04
3.352000e+02 1.782581e-04
3.360000e+02 1.782291e-04
3.368000e+02 1.782000e-04
3.376000e+02 1.781708e-04
3.384000e+02 1.781416e-04
3.392000e+02 1.781123e-04
3.400000e+02 1.780829e-04
3.408000e+02 1.780535e-04
3.416000e+02 1.780241e-04
3.424000e+02 1.779945e-04
3.432000e+02 1.779650e-04
3.440000e+02 1.779353e-04
3.448000e+02 1.779056e-04
3.456000e+02 1.778759e-04
3.464000e+02 1.778460e-04
3.472000e+02 1.778162e-04
3.480000e+02 1.777862e-04
3.488000e+02 1.777562e-04
3.496000e+02 1.777262e-04
3.504000e+02 1.776960e-04
3.512000e+02 1.776659e-04
3.520000e+02 1.776356e-04
3.528000e+02 1.776054e-04
3.536000e+02 1.775750e-04
3.544000e+02 1.775446e-04
3.552000e+02 1.775141e-04
3.560000e+02 1.774836e-04
3.568000e+02 1.774530e-04
3.576000e+02 1.774224e-04
3.584000e+02 1.773917e-04
3.592000e+02 1.773609e-04
3.600000e+02 1.773301e-04
3.608000e+02 1.772992e-04
3.616000e+02 1.772683e-04
3.624000e+02 1.772373e-04
3.632000e+02 1.772063e-04
3.640000e+02 1.771752e-04
3.648000e+02 1.771440e-04
3.656000e+02 1.771128e-04
3.664000e+02 1.770815e-04
3.672000e+02 1.770502e-04
3.680000e+02 1.770188e-04
3.688000e+02 1.769874e-04
3.696000e+02 1.769559e-04
3.704000e+02 1.769243e-04
3.712000e+02 1.768927e-04
3.720000e+02 1.768610e-04
3.728000e+02 1.768293e-04
3.736000e+02 1.767975e-04
3.744000e+02 1.767657e-04
3.752000e+02 1.767338e-04
3.760000e+02 1.767018e-04
3.768000e+02 1.766698e-04
3.776000e+02 1.766377e-04
3.784000e+02 1.766056e-04
3.792000e+02 1.765734e-04
3.800000e+02 1.765412e-04
3.808000e+02 1.765089e-04
3.816000e+02 1.764765e-04
3.824000e+02 1.764441e-04
3.832000e+02 1.764117e-04
3.840000e+02 1.763791e-04
3.848000e+02 1.763466e-04
3.856000e+02 1.763139e-04
3.864000e+02 1.762812e-04
3.872000e+02 1.762485e-04
3.880000e+02 1.762157e-04
3.888000e+02 1.761828e-04
3.896000e+02 1.761499e-04
3.904000e+02 1.761170e-04
3.912000e+02 1.760840e-04
3.920000e+02 1.760509e-04
3.928000e+02 1.760178e-04
3.936000e+02 1.759846e-04
3.944000e+02 1.759513e-04
3.952000e+02 1.759180e-04
3.960000e+02 1.758847e-04
3.968000e+02 1.758513e-04
3.976000e+02 1.758178e-04
3.984000e+02 1.757843e-04
3.992000e+02 1.757508e-04
4.000000e+02 1.757171e-04
4.008000e+02 1.756835e-04
4.016000e+02 1.756497e-04
4.024000e+02 1.756159e-04
4.032000e+02 1.755821e-04
4.040000e+02 1.755482e-04
4.048000e+02 1.755143e-04
4.056000e+02 1.754803e-04
4.064000e+02 1.754462e-04
4.072000e+02 1.754121e-04
4.080000e+02 1.753779e-04
4.088000e+02 1.753437e-04
4.096000e+02 1.753094e-04
4.104000e+02 1.752751e-04
4.112000e+02 1.752407e-04
4.120000e+02 1.752063e-04
4.128000e+02 1.751718e-04
4.136000e+02 1.751373e-04
4.144000e+02 1.751027e-04
4.152000e+02 1.750681e-04
4.160000e+02 1.750334e-04
4.168000e+02 1.749986e-04
4.176000e+02 1.749638e-04
4.184000e+02 1.749290e-04
4.192000e+02 1.748941e-04
4.200000e+02 1.748591e-04
4.208000e+02 1.748241e-04
4.216000e+02 1.747890e-04
4.224000e+02 1.747539e-04
4.232000e+02 1.747187e-04
4.240000e+02 1.746835e-04
4.248000e+02 1.746482e-04
4.256000e+02 1.746129e-04
4.264000e+02 1.745775e-04
4.272000e+02 1.745421e-04
4.280000e+02 1.745066e-04
4.288000e+02 1.744711e-04
4.296000e+02 1.744355e-04
4.304000e+02 1.743998e-04
4.312000e+02 1.743641e-04
4.320000e+02 1.743284e-04
4.328000e+02 1.742926e-04
4.336000e+02 1.742568e-04
4.344000e+02 1.742209e-04
4.352000e+02 1.741849e-04
4.360000e+02 1.741489e-04
4.368000e+02 1.741129e-04
4.376000e+02 1.740768e-04
4.384000e+02 1.740406e-04
4.392000e+02 1.740044e-04
4.400000e+02 1.739682e-04
4.408000e+02 1.739318e-04
4.416000e+02 1.738955e-04
4.424000e+02 1.738591e-04
4.432000e+02 1.738226e-04
4.440000e+02 1.737861e-04
4.448000e+02 1.737496e-04
4.456000e+02 1.737130e-04
4.464000e+02 1.736763e-04
4.472000e+02 1.736396e-04
4.480000e+02 1.736028e-04
4.488000e+02 1.735660e-04
4.496000e+02 1.735292e-04
4.504000e+02 1.734922e-04
4.512000e+02 1.734553e-04
4.520000e+02 1.734183e-04
4.528000e+02 1.733812e-04
4.536000e+02 1.733441e-04
4.544000e+02 1.733069e-04
4.552000e+02 1.732697e-04
4.560000e+02 1.732325e-04
4.568000e+02 1.731952e-04
4.576000e+02 1.731578e-04
4.584000e+02 1.731204e-04
4.592000e+02 1.730830e-04
4.600000e+02 1.730454e-04
4.608000e+02 1.730079e-04
4.616000e+02 1.729703e-04
4.624000e+02 1.729326e-04
4.632000e+02 1.728949e-04
4.640000e+02 1.728572e-04
4.648000e+02 1.728194e-04
4.656000e+02 1.727816e-04
4.664000e+02 1.727437e-04
4.672000e+02 1.727057e-04
4.680000e+02 1.726677e-04
4.688000e+02 1.726297e-04
4.696000e+02 1.725916e-04
4.704000e+02 1.725535e-04
4.712000e+02 1.725153e-04
4.720000e+02 1.724771e-04
4.728000e+02 1.724388e-04
4.736000e+02 1.724004e-04
4.744000e+02 1.723621e-04
4.752000e+02 1.723237e-04
4.760000e+02 1.722852e-04
4.768000e+02 1.722467e-04
4.776000e+02 1.722081e-04
4.784000e+02 1.721695e-04
4.792000e+02 1.721308e-04
4.800000e+02 1.720921e-04
4.808000e+02 1.720534e-04
4.816000e+02 1.720146e-04
4.824000e+02 1.719757e-04
4.832000e+02 1.719368e-04
4.840000e+02 1.718979e-04
4.848000e+02 1.718589e-04
4.856000e+02 1.718199e-04
4.864000e+02 1.717808e-04
4.872000e+02 1.717417e-04
4.880000e+02 1.717025e-04
4.888000e+02 1.716633e-04
4.896000e+02 1.716240e-04
4.904000e+02 1.715847e-04
4.912000e+02 1.715453e-04
4.920000e+02 1.715059e-04
4.928000e+02 1.714665e-04
4.936000e+02 1.714270e-04
4.944000e+02 1.713874e-04
4.952000e+02 1.713478e-04
4.960000e+02 1.713082e-04
4.968000e+02 1.712685e-04
4.976000e+02 1.712288e-04
4.984000e+02 1.711890e-04
4.992000e+02 1.711492e-04
5.000000e+02 1.711094e-04
5.008000e+02 1.710695e-04
5.016000e+02 1.710295e-04
5.024000e+02 1.709895e-04
5.032000e+02 1.709495e-04
5.040000e+02 1.709094e-04
5.048000e+02 1.708692e-04
5.056000e+02 1.708291e-04
5.064000e+02 1.707888e-04
5.072000e+02 1.707486e-04
5.080000e+02 1.707083e-04
5.088000e+02 1.706679e-04
5.096000e+02 1.706275e-04
5.104000e+02 1.705871e-04
5.112000e+02 1.705466e-04
5.120000e+02 1.705061e-04
5.128000e+02 1.704655e-04
5.136000e+02 1.704249e-04
5.144000e+02 1.703842e-04
5.152000e+02 1.703435e-04
5.160000e+02 1.703027e-04
5.168000e+02 1.702619e-04
5.176000e+02 1.702211e-04
5.184000e+02 1.701802e-04
5.192000e+02 1.701393e-04
5.200000e+02 1.700983e-04
5.208000e+02 1.700573e-04
5.216000e+02 1.700163e-04
5.224000e+02 1.699752e-04
5.232000e+02 1.699340e-04
5.240000e+02 1.698928e-04
5.248000e+02 1.698516e-04
5.256000e+02 1.698103e-04
5.264000e+02 1.697690e-04
5.272000e+02 1.697277e-04
5.280000e+02 1.696863e-04
5.288000e+02 1.696448e-04
5.296000e+02 1.696033e-04
5.304000e+02 1.695618e-04
5.312000e+02 1.695202e-04
5.320000e+02 1.694786e-04
5.328000e+02 1.694370e-04
5.336000e+02 1.693953e-04
5.344000e+02 1.693536e-04
5.352000e+02 1.693118e-04
5.360000e+02 1.692700e-04
5.368000e+02 1.692281e-04
5.376000e+02 1.691862e-04
5.384000e+02 1.691442e-04
5.392000e+02 1.691023e-04
5.400000e+02 1.690602e-04
5.408000e+02 1.690182e-04
5.416000e+02 1.689760e-04
5.424000e+02 1.689339e-04
5.432000e+02 1.688917e-04
5.440000e+02 1.688495e-04
5.448000e+02 1.688072e-04
5.456000e+02 1.687649e-04
5.464000e+02 1.687225e-04
5.472000e+02 1.686801e-04
5.480000e+02 1.686377e-04
5.488000e+02 1.685952e-04
5.496000e+02 1.685527e-04
5.504000e+02 1.685101e-04
5.512000e+02 1.684675e-04
5.520000e+02 1.684249e-04
5.528000e+02 1.683822e-04
5.536000e+02 1.683395e-04
5.544000e+02 1.682967e-04
5.552000e+02 1.682539e-04
5.560000e+02 1.682111e-04
5.568000e+02 1.681682e-04
5.576000e+02 1.681253e-04
5.584000e+02 1.680823e-04
5.592000e+02 1.680393e-04
5.600000e+02 1.679963e-04
5.608000e+02 1.679532e-04
5.616000e+02 1.679101e-04
5.624000e+02 1.678669e-04
5.632000e+02 1.678237e-04
5.640000e+02 1.677805e-04
5.648000e+02 1.677372e-04
5.656000e+02 1.676939e-04
5.664000e+02 1.676505e-04
5.672000e+02 1.676071e-04
5.680000e+02 1.675637e-04
5.688000e+02 1.675202e-04
5.696000e+02 1.674767e-04
5.704000e+02 1.674332e-04
5.712000e+02 1.673896e-04
5.720000e+02 1.673460e-04
5.728000e+02 1.673023e-04
5.736000e+02 1.672586e-04
5.744000e+02 1.672149e-04
5.752000e+02 1.671711e-04
5.760000e+02 1.671273e-04
5.768000e+02 1.670834e-04
5.776000e+02 1.670396e-04
5.784000e+02 1.669956e-04
5.792000e+02 1.669517e-04
5.800000e+02 1.669077e-04
5.808000e+02 1.668636e-04
5.816000e+02 1.668195e-04
5.824000e+02 1.667754e-04
5.832000e+02 1.667313e-04
5.840000e+02 1.666871e-04
5.848000e+02 1.666429e-04
5.856000e+02 1.665986e-04
5.864000e+02 1.665543e-04
5.872000e+02 1.665100e-04
5.880000e+02 1.664656e-04
5.888000e+02 1.664212e-04
5.896000e+02 1.663767e-04
5.904000e+02 1.663322e-04
5.912000e+02 1.662877e-04
5.920000e+02 1.662432e-04
5.928000e+02 1.661986e-04
5.936000e+02 1.661539e-04
5.944000e+02 1.661093e-04
5.952000e+02 1.660646e-04
5.960000e+02 1.660198e-04
5.968000e+02 1.659751e-04
5.976000e+02 1.659303e-04
5.984000e+02 1.658854e-04
5.992000e+02 1.658405e-04
6.000000e+02 1.657956e-04
6.008000e+02 1.657507e-04
6.016000e+02 1.657057e-04
6.024000e+02 1.656607e-04
6.032000e+02 1.656156e-04
6.040000e+02 1.655705e-04
6.048000e+02 1.655254e-04
6.056000e+02 1.654802e-04
6.064000e+02 1.654350e-04
6.072000e+02 1.653898e-04
6.080000e+02 1.653445e-04
6.088000e+02 1.652992e-04
6.096000e+02 1.652539e-04
6.104000e+02 1.652085e-04
6.112000e+02 1.651631e-04
6.120000e+02 1.651176e-04
6.128000e+02 1.650722e-04
6.136000e+02 1.650267e-04
6.144000e+02 1.649811e-04
6.152000e+02 1.649355e-04
6.160000e+02 1.648899e-04
6.168000e+02 1.648443e-04
6.176000e+02 1.647986e-04
6.184000e+02 1.647529e-04
6.192000e+02 1.647071e-04
6.200000e+02 1.646613e-04
6.208000e+02 1.646155e-04
6.216000e+02 1.645697e-04
6.224000e+02 1.645238e-04
6.232000e+02 1.644779e-04
6.240000e+02 1.644319e-04
6.248000e+02 1.643860e-04
6.256000e+02 1.643399e-04
6.264000e+02 1.642939e-04
6.272000e+02 1.642478e-04
6.280000e+02 1.642017e-04
6.288000e+02 1.641555e-04
6.296000e+02 1.641094e-04
6.304000e+02 1.640632e-04
6.312000e+02 1.640169e-04
6.320000e+02 1.639706e-04
6.328000e+02 1.639243e-04
6.336000e+02 1.638780e-04
6.344000e+02 1.638316e-04
6.352000e+02 1.637852e-04
6.360000e+02 1.637387e-04
6.368000e+02 1.636923e-04
6.376000e+02 1.636458e-04
6.384000e+02 1.635992e-04
6.392000e+02 1.635527e-04
6.400000e+02 1.635061e-04
6.408000e+02 1.634594e-04
6.416000e+02 1.634128e-04
6.424000e+02 1.633661e-04
6.432000e+02 1.633194e-04
6.440000e+02 1.632726e-04
6.448000e+02 1.632258e-04
6.456000e+02 1.631790e-04
6.464000e+02 1.631321e-04
6.472000e+02 1.630853e-04
6.480000e+02 1.630383e-04
6.488000e+02 1.629914e-04
6.496000e+02 1.629444e-04
6.504000e+02 1.628974e-04
6.512000e+02 1.628504e-04
6.520000e+02 1.628033e-04
6.528000e+02 1.627562e-04
6.536000e+02 1.627091e-04
6.544000e+02 1.626619e-04
6.552000e+02 1.626147e-04
6.560000e+02 1.625675e-04
6.568000e+02 1.625203e-04
6.576000e+02 1.624730e-04
6.584000e+02 1.624257e-04
6.592000e+02 1.623784e-04
6.600000e+02 1.623310e-04
6.608000e+02 1.622836e-04
6.616000e+02 1.622362e-04
6.624000e+02 1.621887e-04
6.632000e+02 1.621412e-04
6.640000e+02 1.620937e-04
6.648000e+02 1.620462e-04
6.656000e+02 1.619986e-04
6.664000e+02 1.619510e-04
6.672000e+02 1.619033e-04
6.680000e+02 1.618557e-04
6.688000e+02 1.618080e-04
6.696000e+02 1.617603e-04
6.704000e+02 1.617125e-04
6.712000e+02 1.616647e-04
6.720000e+02 1.616169e-04
6.728000e+02 1.615691e-04
6.736000e+02 1.615212e-04
6.744000e+02 1.614733e-04
6.752000e+02 1.614254e-04
6.760000e+02 1.613775e-04
6.768000e+02 1.613295e-04
6.776000e+02 1.612815e-04
6.784000e+02 1.612334e-04
6.792000e+02 1.611854e-04
6.800000e+02 1.611373e-04
6.808000e+02 1.610892e-04
6.816000e+02 1.610410e-04
6.824000e+02 1.609929e-04
6.832000e+02 1.609447e-04
6.840000e+02 1.608964e-04
6.848000e+02 1.608482e-04
6.856000e+02 1.607999e-04
6.864000e+02 1.607516e-04
6.872000e+02 1.607032e-04
6.880000e+02 1.606549e-04
6.888000e+02 1.606065e-04
6.896000e+02 1.605581e-04
6.904000e+02 1.605096e-04
6.912000e+02 1.604611e-04
6.920000e+02 1.604126e-04
6.928000e+02 1.603641e-04
6.936000e+02 1.603156e-04
6.944000e+02 1.602670e-04
6.952000e+02 1.602184e-04
6.960000e+02 1.601697e-04
6.968000e+02 1.601211e-04
6.976000e+02 1.600724e-04
6.984000e+02 1.600237e-04
6.992000e+02 1.599749e-04
7.000000e+02 1.599262e-04
7.008000e+02 1.598774e-04
7.016000e+02 1.598286e-04
7.024000e+02 1.597797e-04
7.032000e+02 1.597309e-04
7.040000e+02 1.596820e-04
7.048000e+02 1.596330e-04
7.056000e+02 1.595841e-04
7.064000e+02 1.595351e-04
7.072000e+02 1.594861e-04
7.080000e+02 1.594371e-04
7.088000e+02 1.593881e-04
7.096000e+02 1.593390e-04
7.104000e+02 1.592899e-04
7.112000e+02 1.592408e-04
7.120000e+02 1.591916e-04
7.128000e+02 1.591425e-04
7.136000e+02 1.590933e-04
7.144000e+02 1.590440e-04
7.152000e+02 1.589948e-04
7.160000e+02 1.589455e-04
7.168000e+02 1.588962e-04
7.176000e+02 1.588469e-04
7.184000e+02 1.587976e-04
7.192000e+02 1.587482e-04
7.200000e+02 1.586988e-04
7.208000e+02 1.586494e-04
7.216000e+02 1.586000e-04
7.224000e+02 1.585505e-04
7.232000e+02 1.585010e-04
7.240000e+02 1.584515e-04
7.248000e+02 1.584020e-04
7.256000e+02 1.583524e-04
7.264000e+02 1.583028e-04
7.272000e+02 1.582532e-04
7.280000e+02 1.582036e-04
7.288000e+02 1.581539e-04
7.296000e+02 1.581043e-04
7.304000e+02 1.580546e-04
7.312000e+02 1.580048e-04
7.320000e+02 1.579551e-04
7.328000e+02 1.579053e-04
7.336000e+02 1.578555e-04
7.344000e+02 1.578057e-04
7.352000e+02 1.577559e-04
7.360000e+02 1.577060e-04
7.368000e+02 1.576561e-04
7.376000e+02 1.576062e-04
7.384000e+02 1.575563e-04
7.392000e+02 1.575063e-04
7.400000e+02 1.574564e-04
7.408000e+02 1.574064e-04
7.416000e+02 1.573564e-04
7.424000e+02 1.573063e-04
7.432000e+02 1.572563e-04
7.440000e+02 1.572062e-04
7.448000e+02 1.571561e-04
7.456000e+02 1.571059e-04
7.464000e+02 1.570558e-04
7.472000e+02 1.570056e-04
7.480000e+02 1.569554e-04
7.488000e+02 1.569052e-04
7.496000e+02 1.568550e-04
7.504000e+02 1.568047e-04
7.512000e+02 1.567544e-04
7.520000e+02 1.567041e-04
7.528000e+02 1.566538e-04
7.536000e+02 1.566035e-04
7.544000e+02 1.565531e-04
7.552000e+02 1.565027e-04
7.560000e+02 1.564523e-04
7.568000e+02 1.564019e-04
7.576000e+02 1.563514e-04
7.584000e+02 1.563010e-04
7.592000e+02 1.562505e-04
7.600000e+02 1.562000e-04
7.608000e+02 1.561495e-04
7.616000e+02 1.560989e-04
7.624000e+02 1.560483e-04
7.632000e+02 1.559977e-04
7.640000e+02 1.559471e-04
7.648000e+02 1.558965e-04
7.656000e+02 1.558458e-04
7.664000e+02 1.557952e-04
7.672000e+02 1.557445e-04
7.680000e+02 1.556938e-04
7.688000e+02 1.556430e-04
7.696000e+02 1.555923e-04
7.704000e+02 1.555415e-04
7.712000e+02 1.554907e-04
7.720000e+02 1.554399e-04
7.728000e+02 1.553891e-04
7.736000e+02 1.553383e-04
7.744000e+02 1.552874e-04
7.752000e+02 1.552365e-04
7.760000e+02 1.551856e-04
7.768000e+02 1.551347e-04
7.776000e+02 1.550837e-04
7.784000e+02 1.550328e-04
7.792000e+02 1.549818e-04
7.800000e+02 1.549308e-04
7.808000e+02 1.548798e-04
7.816000e+02 1.548287e-04
7.824000e+02 1.547777e-04
7.832000e+02 1.547266e-04
7.840000e+02 1.546755e-04
7.848000e+02 1.546244e-04
7.856000e+02 1.545733e-04
7.864000e+02 1.545221e-04
7.872000e+02 1.544709e-04
7.880000e+02 1.544198e-04
7.888000e+02 1.543686e-04
7.896000e+02 1.543173e-04
7.904000e+02 1.542661e-04
7.912000e+02 1.542148e-04
7.920000e+02 1.541636e-04
7.928000e+02 1.541123e-04
7.936000e+02 1.540610e-04
7.944000e+02 1.540096e-04
7.952000e+02 1.539583e-04
7.960000e+02 1.539069e-04
7.968000e+02 1.538556e-04
7.976000e+02 1.538042e-04
7.984000e+02 1.537528e-04
7.992000e+02 1.537013e-04
8.000000e+02 1.536499e-04
8.008000e+02 1.535984e-04
8.016000e+02 1.535469e-04
8.024000e+02 1.534954e-04
8.032000e+02 1.534439e-04
8.040000e+02 1.533924e-04
8.048000e+02 1.533408e-04
8.056000e+02 1.532893e-04
8.064000e+02 1.532377e-04
8.072000e+02 1.531861e-04
8.080000e+02 1.531345e-04
8.088000e+02 1.530828e-04
8.096000e+02 1.530312e-04
8.104000e+02 1.529795e-04
8.112000e+02 1.529279e-04
8.120000e+02 1.528762e-04
8.128000e+02 1.528245e-04
8.136000e+02 1.527727e-04
8.144000e+02 1.527210e-04
8.152000e+02 1.526692e-04
8.160000e+02 1.526174e-04
8.168000e+02 1.525657e-04
8.176000e+02 1.525139e-04
8.184000e+02 1.524620e-04
8.192000e+02 1.524102e-04
8.200000e+02 1.523583e-04
8.208000e+02 1.523065e-04
8.216000e+02 1.522546e-04
8.224000e+02 1.522027e-04
8.232000e+02 1.521508e-04
8.240000e+02 1.520989e-04
8.248000e+02 1.520469e-04
8.256000e+02 1.519950e-04
8.264000e+02 1.519430e-04
8.272000e+02 1.518910e-04
8.280000e+02 1.518390e-04
8.288000e+02 1.517870e-04
8.296000e+02 1.517349e-04
8.304000e+02 1.516829e-04
8.312000e+02 1.516308e-04
8.320000e+02 1.515788e-04
8.328000e+02 1.515267e-04
8.336000e+02 1.514746e-04
8.344000e+02 1.514225e-04
8.352000e+02 1.513703e-04
8.360000e+02 1.513182e-04
8.368000e+02 1.512660e-04
8.376000e+02 1.512139e-04
8.384000e+02 1.511617e-04
8.392000e+02 1.511095e-04
8.400000e+02 1.510573e-04
8.408000e+02 1.510050e-04
8.416000e+02 1.509528e-04
8.424000e+02 1.509005e-04
8.432000e+02 1.508483e-04
8.440000e+02 1.507960e-04
8.448000e+02 1.507437e-04
8.456000e+02 1.506914e-04
8.464000e+02 1.506391e-04
8.472000e+02 1.505867e-04
8.480000e+02 1.505344e-04
8.488000e+02 1.504820e-04
8.496000e+02 1.504296e-04
8.504000e+02 1.503773e-04
8.512000e+02 1.503249e-04
8.520000e+02 1.502724e-04
8.528000e+02 1.502200e-04
8.536000e+02 1.501676e-04
8.544000e+02 1.501151e-04
8.552000e+02 1.500627e-04
8.560000e+02 1.500102e-04
8.568000e+02 1.499577e-04
8.576000e+02 1.499052e-04
8.584000e+02 1.498527e-04
8.592000e+02 1.498002e-04
8.600000e+02 1.497476e-04
8.608000e+02 1.496951e-04
8.616000e+02 1.496425e-04
8.624000e+02 1.495900e-04
8.632000e+02 1.495374e-04
8.640000e+02 1.494848e-04
8.648000e+02 1.494322e-04
8.656000e+02 1.493796e-04
8.664000e+02 1.493269e-04
8.672000e+02 1.492743e-04
8.680000e+02 1.492216e-04
8.688000e+02 1.491690e-04
8.696000e+02 1.491163e-04
8.704000e+02 1.490636e-04
8.712000e+02 1.490109e-04
8.720000e+02 1.489582e-04
8.728000e+02 1.489055e-04
8.736000e+02 1.488528e-04
8.744000e+02 1.488000e-04
8.752000e+02 1.487473e-04
8.760000e+02 1.486945e-04
8.768000e+02 1.486417e-04
8.776000e+02 1.485890e-04
8.784000e+02 1.485362e-04
8.792000e+02 1.484833e-04
8.800000e+02 1.484305e-04
8.808000e+02 1.483777e-04
8.816000e+02 1.483249e-04
8.824000e+02 1.482720e-04
8.832000e+02 1.482192e-04
8.840000e+02 1.481663e-04
8.848000e+02 1.481134e-04
8.856000e+02 1.480605e-04
8.864000e+02 1.480076e-04
8.872000e+02 1.479547e-04
8.880000e+02 1.479018e-04
8.888000e+02 1.478489e-04
8.896000e+02 1.477959e-04
8.904000e+02 1.477430e-04
8.912000e+02 1.476900e-04
8.920000e+02 1.476371e-04
8.928000e+02 1.475841e-04
8.936000e+02 1.475311e-04
8.944000e+02 1.474781e-04
8.952000e+02 1.474251e-04
8.960000e+02 1.473721e-04
8.968000e+02 1.473191e-04
8.976000e+02 1.472660e-04
8.984000e+02 1.472130e-04
8.992000e+02 1.471600e-04
9.000000e+02 1.471069e-04
9.008000e+02 1.470538e-04
9.016000e+02 1.470008e-04
9.024000e+02 1.469477e-04
9.032000e+02 1.468946e-04
9.040000e+02 1.468415e-04
9.048000e+02 1.467884e-04
9.056000e+02 1.467352e-04
9.064000e+02 1.466821e-04
9.072000e+02 1.466290e-04
9.080000e+02 1.465758e-04
9.088000e+02 1.465227e-04
9.096000e+02 1.464695e-04
9.104000e+02 1.464164e-04
9.112000e+02 1.463632e-04
9.120000e+02 1.463100e-04
9.128000e+02 1.462568e-04
9.136000e+02 1.462036e-04
9.144000e+02 1.461504e-04
9.152000e+02 1.460972e-04
9.160000e+02 1.460440e-04
9.168000e+02 1.459907e-04
9.176000e+02 1.459375e-04
9.184000e+02 1.458842e-04
9.192000e+02 1.458310e-04
9.200000e+02 1.457777e-04
9.208000e+02 1.457244e-04
9.216000e+02 1.456712e-04
9.224000e+02 1.456179e-04
9.232000e+02 1.455646e-04
9.240000e+02 1.455113e-04
9.248000e+02 1.454580e-04
9.256000e+02 1.454047e-04
9.264000e+02 1.453514e-04
9.272000e+02 1.452980e-04
9.280000e+02 1.452447e-04
9.288000e+02 1.451914e-04
9.296000e+02 1.451380e-04
9.304000e+02 1.450847e-04
9.312000e+02 1.450313e-04
9.320000e+02 1.449779e-04
9.328000e+02 1.449245e-04
9.336000e+02 1.448712e-04
9.344000e+02 1.448178e-04
9.352000e+02 1.447644e-04
9.360000e+02 1.447110e-04
9.368000e+02 1.446576e-04
9.376000e+02 1.446042e-04
9.384000e+02 1.445508e-04
9.392000e+02 1.444973e-04
9.400000e+02 1.444439e-04
9.408000e+02 1.443905e-04
9.416000e+02 1.443370e-04
9.424000e+02 1.442836e-04
9.432000e+02 1.442301e-04
9.440000e+02 1.441767e-04
9.448000e+02 1.441232e-04
9.456000e+02 1.440697e-04
9.464000e+02 1.440163e-04
9.472000e+02 1.439628e-04
9.480000e+02 1.439093e-04
9.488000e+02 1.438558e-04
9.496000e+02 1.438023e-04
9.504000e+02 1.437488e-04
9.512000e+02 1.436953e-04
9.520000e+02 1.436418e-04
9.528000e+02 1.435883e-04
9.536000e+02 1.435347e-04
9.544000e+02 1.434812e-04
9.552000e+02 1.434277e-04
9.560000e+02 1.433741e-04
9.568000e+02 1.433206e-04
9.576000e+02 1.432670e-04
9.584000e+02 1.432135e-04
9.592000e+02 1.431599e-04
9.600000e+02 1.431064e-04
9.608000e+02 1.430528e-04
9.616000e+02 1.429992e-04
9.624000e+02 1.429457e-04
9.632000e+02 1.428921e-04
9.640000e+02 1.428385e-04
9.648000e+02 1.427849e-04
9.656000e+02 1.427313e-04
9.664000e+02 1.426777e-04
9.672000e+02 1.426241e-04
9.680000e+02 1.425705e-04
9.688000e+02 1.425169e-04
9.696000e+02 1.424633e-04
9.704000e+02 1.424097e-04
9.712000e+02 1.423561e-04
9.720000e+02 1.423024e-04
9.728000e+02 1.422488e-04
9.736000e+02 1.421952e-04
9.744000e+02 1.421415e-04
9.752000e+02 1.420879e-04
9.760000e+02 1.420343e-04
9.768000e+02 1.419806e-04
9.776000e+02 1.419270e-04
9.784000e+02 1.418733e-04
9.792000e+02 1.418197e-04
9.800000e+02 1.417660e-04
9.808000e+02 1.417123e-04
9.816000e+02 1.416587e-04
9.824000e+02 1.416050e-04
9.832000e+02 1.415513e-04
9.840000e+02 1.414977e-04
9.848000e+02 1.414440e-04
9.856000e+02 1.413903e-04
9.864000e+02 1.413366e-04
9.872000e+02 1.412829e-04
9.880000e+02 1.412293e-04
9.888000e+02 1.411756e-04
9.896000e+02 1.411219e-04
9.904000e+02 1.410682e-04
9.912000e+02 1.410145e-04
9.920000e+02 1.409608e-04
9.928000e+02 1.409071e-04
9.936000e+02 1.408534e-04
9.944000e+02 1.407997e-04
9.952000e+02 1.407460e-04
9.960000e+02 1.406922e-04
9.968000e+02 1.406385e-04
9.976000e+02 1.405848e-04
9.984000e+02 1.405311e-04
9.992000e+02 1.404774e-04
1.000000e+03 1.404237e-04
1.000800e+03 1.403699e-04
1.001600e+03 1.403162e-04
1.002400e+03 1.402625e-04
1.003200e+03 1.402087e-04
1.004000e+03 1.401550e-04
1.004800e+03 1.401013e-04
1.005600e+03 1.400475e-04
1.006400e+03 1.399938e-04
1.007200e+03 1.399401e-04
1.008000e+03 1.398863e-04
1.008800e+03 1.398326e-04
1.009600e+03 1.397789e-04
1.010400e+03 1.397251e-04
1.011200e+03 1.396714e-04
1.012000e+03 1.396176e-04
1.012800e+03 1.395639e-04
1.013600e+03 1.395101e-04
1.014400e+03 1.394564e-04
1.015200e+03 1.394026e-04
1.016000e+03 1.393489e-04
1.016800e+03 1.392951e-04
1.017600e+03 1.392414e-04
1.018400e+03 1.391876e-04
1.019200e+03 1.391339e-04
1.020000e+03 1.390801e-04
1.020800e+03 1.390264e-04
1.021600e+03 1.389726e-04
1.022400e+03 1.389189e-04
1.023200e+03 1.388651e-04
1.024000e+03 1.388113e-04
1.024800e+03 1.387576e-04
1.025600e+03 1.387038e-04
1.026400e+03 1.386501e-04
1.027200e+03 1.385963e-04
1.028000e+03 1.385426e-04
1.028800e+03 1.384888e-04
1.029600e+03 1.384350e-04
1.030400e+03 1.383813e-04
1.031200e+03 1.383275e-04
1.032000e+03 1.382738e-04
1.032800e+03 1.382200e-04
1.033600e+03 1.381663e-04
1.034400e+03 1.381125e-04
1.035200e+03 1.380587e-04
1.036000e+03 1.380050e-04
1.036800e+03 1.379512e-04
1.037600e+03 1.378975e-04
1.038400e+03 1.378437e-04
1.039200e+03 1.377900e-04
1.040000e+03 1.377362e-04
1.040800e+03 1.376825e-04
1.041600e+03 1.376287e-04
1.042400e+03 1.375749e-04
1.043200e+03 1.375212e-04
1.044000e+03 1.374674e-04
1.044800e+03 1.374137e-04
1.045600e+03 1.373599e-04
1.046400e+03 1.373062e-04
1.047200e+03 1.372525e-04
1.048000e+03 1.371987e-04
1.048800e+03 1.371450e-04
1.049600e+03 1.370912e-04
1.050400e+03 1.370375e-04
1.051200e+03 1.369837e-04
1.052000e+03 1.369300e-04
1.052800e+03 1.368763e-04
1.053600e+03 1.368225e-04
1.054400e+03 1.367688e-04
1.055200e+03 1.367150e-04
1.056000e+03 1.366613e-04
1.056800e+03 1.366076e-04
1.057600e+03 1.365539e-04
1.058400e+03 1.365001e-04
1.059200e+03 1.364464e-04
1.060000e+03 1.363927e-04
1.060800e+03 1.363389e-04
1.061600e+03 1.362852e-04
1.062400e+03 1.362315e-04
1.063200e+03 1.361778e-04
1.064000e+03 1.361241e-04
1.064800e+03 1.360704e-04
1.065600e+03 1.360166e-04
1.066400e+03 1.359629e-04
1.067200e+03 1.359092e-04
1.068000e+03 1.358555e-04
1.068800e+03 1.358018e-04
1.069600e+03 1.357481e-04
1.070400e+03 1.356944e-04
1.071200e+03 1.356407e-04
1.072000e+03 1.355870e-04
1.072800e+03 1.355333e-04
1.073600e+03 1.354797e-04
1.074400e+03 1.354260e-04
1.075200e+03 1.353723e-04
1.076000e+03 1.353186e-04
1.076800e+03 1.352649e-04
1.077600e+03 1.352113e-04
1.078400e+03 1.351576e-04
1.079200e+03 1.351039e-04
1.080000e+03 1.350502e-04
1.080800e+03 1.349966e-04
1.081600e+03 1.349429e-04
1.082400e+03 1.348893e-04
1.083200e+03 1.348356e-04
1.084000e+03 1.347820e-04
1.084800e+03 1.347283e-04
1.085600e+03 1.346747e-04
1.086400e+03 1.346210e-04
1.087200e+03 1.345674e-04
1.088000e+03 1.345137e-04
1.088800e+03 1.344601e-04
1.089600e+03 1.344065e-04
1.090400e+03 1.343529e-04
1.091200e+03 1.342992e-04
1.092000e+03 1.342456e-04
1.092800e+03 1.341920e-04
1.093600e+03 1.341384e-04
1.094400e+03 1.340848e-04
1.095200e+03 1.340312e-04
1.096000e+03 1.339776e-04
1.096800e+03 1.339240e-04
1.097600e+03 1.338704e-04
1.098400e+03 1.338168e-04
1.099200e+03 1.337632e-04
1.100000e+03 1.337096e-04
1.100800e+03 1.336560e-04
1.101600e+03 1.336025e-04
1.102400e+03 1.335489e-04
1.103200e+03 1.334953e-04
1.104000e+03 1.334418e-04
1.104800e+03 1.333882e-04
1.105600e+03 1.333347e-04
1.106400e+03 1.332811e-04
1.107200e+03 1.332276e-04
1.108000e+03 1.331740e-04
1.108800e+03 1.331205e-04
1.109600e+03 1.330670e-04
1.110400e+03 1.330134e-04
1.111200e+03 1.329599e-04
1.112000e+03 1.329064e-04
1.112800e+03 1.328529e-04
1.113600e+03 1.327994e-04
1.114400e+03 1.327459e-04
1.115200e+03 1.326924e-04
1.116000e+03 1.326389e-04
1.116800e+03 1.325854e-04
1.117600e+03 1.325319e-04
1.118400e+03 1.324784e-04
1.119200e+03 1.324250e-04
1.120000e+03 1.323715e-04
1.120800e+03 1.323180e-04
1.121600e+03 1.322646e-04
1.122400e+03 1.322111e-04
1.123200e+03 1.321577e-04
1.124000e+03 1.321042e-04
1.124800e+03 1.320508e-04
1.125600e+03 1.319973e-04
1.126400e+03 1.319439e-04
1.127200e+03 1.318905e-04
1.128000e+03 1.318371e-04
1.128800e+03 1.317837e-04
1.129600e+03 1.317303e-04
1.130400e+03 1.316768e-04
1.131200e+03 1.316235e-04
1.132000e+03 1.315701e-04
1.132800e+03 1.315167e-04
1.133600e+03 1.314633e-04
1.134400e+03 1.314099e-04
1.135200e+03 1.313566e-04
1.136000e+03 1.313032e-04
1.136800e+03 1.312498e-04
1.137600e+03 1.311965e-04
1.138400e+03 1.311431e-04
1.139200e+03 1.310898e-04
1.140000e+03 1.310365e-04
1.140800e+03 1.309831e-04
1.141600e+03 1.309298e-04
1.142400e+03 1.308765e-04
1.143200e+03 1.308232e-04
1.144000e+03 1.307699e-04
1.144800e+03 1.307166e-04
1.145600e+03 1.306633e-04
1.146400e+03 1.306100e-04
1.147200e+03 1.305568e-04
1.148000e+03 1.305035e-04
1.148800e+03 1.304502e-04
1.149600e+03 1.303970e-04
1.150400e+03 1.303437e-04
1.151200e+03 1.302905e-04
1.152000e+03 1.302372e-04
1.152800e+03 1.301840e-04
1.153600e+03 1.301308e-04
1.154400e+03 1.300775e-04
1.155200e+03 1.300243e-04
1.156000e+03 1.299711e-04
1.156800e+03 1.299179e-04
1.157600e+03 1.298647e-04
1.158400e+03 1.298115e-04
1.159200e+03 1.297584e-04
1.160000e+03 1.297052e-04
1.160800e+03 1.296520e-04
1.161600e+03 1.295989e-04
1.162400e+03 1.295457e-04
1.163200e+03 1.294926e-04
1.164000e+03 1.294394e-04
1.164800e+03 1.293863e-04
1.165600e+03 1.293332e-04
1.166400e+03 1.292801e-04
1.167200e+03 1.292270e-04
1.168000e+03 1.291739e-04
1.168800e+03 1.291208e-04
1.169600e+03 1.290677e-04
1.170400e+03 1.290146e-04
1.171200e+03 1.289615e-04
1.172000e+03 1.289085e-04
1.172800e+03 1.288554e-04
1.173600e+03 1.288024e-04
1.174400e+03 1.287493e-04
1.175200e+03 1.286963e-04
1.176000e+03 1.286433e-04
1.176800e+03 1.285902e-04
1.177600e+03 1.285372e-04
1.178400e+03 1.284842e-04
1.179200e+03 1.284312e-04
1.180000e+03 1.283782e-04
1.180800e+03 1.283253e-04
1.181600e+03 1.282723e-04
1.182400e+03 1.282193e-04
1.183200e+03 1.281664e-04
1.184000e+03 1.281134e-04
1.184800e+03 1.280605e-04
1.185600e+03 1.280075e-04
1.186400e+03 1.279546e-04
1.187200e+03 1.279017e-04
1.188000e+03 1.278488e-04
1.188800e+03 1.277959e-04
1.189600e+03 1.277430e-04
1.190400e+03 1.276901e-04
1.191200e+03 1.276372e-04
1.192000e+03 1.275844e-04
1.192800e+03 1.275315e-04
1.193600e+03 1.274787e-04
1.194400e+03 1.274258e-04
1.195200e+03 1.273730e-04
1.196000e+03 1.273202e-04
1.196800e+03 1.272674e-04
1.197600e+03 1.272145e-04
1.198400e+03 1.271617e-04
1.199200e+03 1.271090e-04
1.200000e+03 1.270562e-04
1.200800e+03 1.270034e-04
1.201600e+03 1.269506e-04
1.202400e+03 1.268979e-04
1.203200e+03 1.268451e-04
1.204000e+03 1.267924e-04
1.204800e+03 1.267397e-04
1.205600e+03 1.266869e-04
1.206400e+03 1.266342e-04
1.207200e+03 1.265815e-04
1.208000e+03 1.265288e-04
1.208800e+03 1.264761e-04
1.209600e+03 1.264235e-04
1.210400e+03 1.263708e-04
1.211200e+03 1.263181e-04
1.212000e+03 1.262655e-04
1.212800e+03 1.262129e-04
1.213600e+03 1.261602e-04
1.214400e+03 1.261076e-04
1.215200e+03 1.260550e-04
1.216000e+03 1.260024e-04
1.216800e+03 1.259498e-04
1.217600e+03 1.258972e-04
1.218400e+03 1.258446e-04
1.219200e+03 1.257921e-04
1.220000e+03 1.257395e-04
1.220800e+03 1.256870e-04
1.221600e+03 1.256344e-04
1.222400e+03 1.255819e-04
1.223200e+03 1.255294e-04
1.224000e+03 1.254769e-04
1.224800e+03 1.254244e-04
1.225600e+03 1.253719e-04
1.226400e+03 1.253194e-04
1.227200e+03 1.252669e-04
1.228000e+03 1.252145e-04
1.228800e+03 1.251620e-04
1.229600e+03 1.251096e-04
1.230400e+03 1.250572e-04
1.231200e+03 1.250047e-04
1.232000e+03 1.249523e-04
1.232800e+03 1.248999e-04
1.233600e+03 1.248475e-04
1.234400e+03 1.247951e-04
1.235200e+03 1.247428e-04
1.236000e+03 1.246904e-04
1.236800e+03 1.246381e-04
1.237600e+03 1.245857e-04
1.238400e+03 1.245334e-04
1.239200e+03 1.244811e-04
1.240000e+03 1.244288e-04
1.240800e+03 1.243765e-04
1.241600e+03 1.243242e-04
1.242400e+03 1.242719e-04
1.243200e+03 1.242196e-04
1.244000e+03 1.241674e-04
1.244800e+03 1.241151e-04
1.245600e+03 1.240629e-04
1.246400e+03 1.240107e-04
1.247200e+03 1.239584e-04
1.248000e+03 1.239062e-04
1.248800e+03 1.238540e-04
1.249600e+03 1.238018e-04
1.250400e+03 1.237497e-04
1.251200e+03 1.236975e-04
1.252000e+03 1.236454e-04
1.252800e+03 1.235932e-04
1.253600e+03 1.235411e-04
1.254400e+03 1.234890e-04
1.255200e+03 1.234368e-04
1.256000e+03 1.233847e-04
1.256800e+03 1.233327e-04
1.257600e+03 1.232806e-04
1.258400e+03 1.232285e-04
1.259200e+03 1.231765e-04
1.260000e+03 1.231244e-04
1.260800e+03 1.230724e-04
1.261600e+03 1.230204e-04
1.262400e+03 1.229683e-04
1.263200e+03 1.229163e-04
1.264000e+03 1.228643e-04
1.264800e+03 1.228124e-04
1.265600e+03 1.227604e-04
1.266400e+03 1.227084e-04
1.267200e+03 1.226565e-04
1.268000e+03 1.226046e-04
1.268800e+03 1.225526e-04
1.269600e+03 1.225007e-04
1.270400e+03 1.224488e-04
1.271200e+03 1.223969e-04
1.272000e+03 1.223451e-04
1.272800e+03 1.222932e-04
1.273600e+03 1.222413e-04
1.274400e+03 1.221895e-04
1.275200e+03 1.221377e-04
1.276000e+03 1.220858e-04
1.276800e+03 1.220340e-04
1.277600e+03 1.219822e-04
1.278400e+03 1.219304e-04
1.279200e+03 1.218787e-04
1.280000e+03 1.218269e-04
1.280800e+03 1.217751e-04
1.281600e+03 1.217234e-04
1.282400e+03 1.216717e-04
1.283200e+03 1.216200e-04
1.284000e+03 1.215683e-04
1.284800e+03 1.215166e-04
1.285600e+03 1.214649e-04
1.286400e+03 1.214132e-04
1.287200e+03 1.213615e-04
1.288000e+03 1.213099e-04
1.288800e+03 1.212583e-04
1.289600e+03 1.212066e-04
1.290400e+03 1.211550e-04
1.291200e+03 1.211034e-04
1.292000e+03 1.210519e-04
1.292800e+03 1.210003e-04
1.293600e+03 1.209487e-04
1.294400e+03 1.208972e-04
1.295200e+03 1.208456e-04
1.296000e+03 1.207941e-04
1.296800e+03 1.207426e-04
1.297600e+03 1.206911e-04
1.298400e+03 1.206396e-04
1.299200e+03 1.205881e-04
1.300000e+03 1.205366e-04
1.300800e+03 1.204852e-04
1.301600e+03 1.204338e-04
1.302400e+03 1.203823e-04
1.303200e+03 1.203309e-04
1.304000e+03 1.202795e-04
1.304800e+03 1.202281e-04
1.305600e+03 1.201767e-04
1.306400e+03 1.201254e-04
1.307200e+03 1.200740e-04
1.308000e+03 1.200227e-04
1.308800e+03 1.199713e-04
1.309600e+03 1.199200e-04
1.310400e+03 1.198687e-04
1.311200e+03 1.198174e-04
1.312000e+03 1.197662e-04
1.312800e+03 1.197149e-04
1.313600e+03 1.196636e-04
1.314400e+03 1.196124e-04
1.315200e+03 1.195612e-04
1.316000e+03 1.195100e-04
1.316800e+03 1.194588e-04
1.317600e+03 1.194076e-04
1.318400e+03 1.193564e-04
1.319200e+03 1.193052e-04
1.320000e+03 1.192541e-04
1.320800e+03 1.192029e-04
1.321600e+03 1.191518e-04
1.322400e+03 1.191007e-04
1.323200e+03 1.190496e-04
1.324000e+03 1.189985e-04
1.324800e+03 1.189474e-04
1.325600e+03 1.188964e-04
1.326400e+03 1.188453e-04
1.327200e+03 1.187943e-04
1.328000e+03 1.187433e-04
1.328800e+03 1.186923e-04
1.329600e+03 1.186413e-04
1.330400e+03 1.185903e-04
1.331200e+03 1.185393e-04
1.332000e+03 1.184884e-04
1.332800e+03 1.184374e-04
1.333600e+03 1.183865e-04
1.334400e+03 1.183356e-04
1.335200e+03 1.182847e-04
1.336000e+03 1.182338e-04
1.336800e+03 1.181829e-04
1.337600e+03 1.181320e-04
1.338400e+03 1.180812e-04
1.339200e+03 1.180304e-04
1.340000e+03 1.179795e-04
1.340800e+03 1.179287e-04
1.341600e+03 1.178779e-04
1.342400e+03 1.178271e-04
1.343200e+03 1.177764e-04
1.344000e+03 1.177256e-04
1.344800e+03 1.176749e-04
1.345600e+03 1.176242e-04
1.346400e+03 1.175734e-04
1.347200e+03 1.175227e-04
1.348000e+03 1.174721e-04
1.348800e+03 1.174214e-04
1.349600e+03 1.173707e-04
1.350400e+03 1.173201e-04
1.351200e+03 1.172694e-04
1.352000e+03 1.172188e-04
1.352800e+03 1.171682e-04
1.353600e+03 1.171176e-04
1.354400e+03 1.170670e-04
1.355200e+03 1.170165e-04
1.356000e+03 1.169659e-04
1.356800e+03 1.169154e-04
1.357600e+03 1.168649e-04
1.358400e+03 1.168144e-04
1.359200e+03 1.167639e-04
1.360000e+03 1.167134e-04
1.360800e+03 1.166629e-04
1.361600e+03 1.166125e-04
1.362400e+03 1.165620e-04
1.363200e+03 1.165116e-04
1.364000e+03 1.164612e-04
1.364800e+03 1.164108e-04
1.365600e+03 1.163604e-04
1.366400e+03 1.163101e-04
1.367200e+03 1.162597e-04
1.368000e+03 1.162094e-04
1.368800e+03 1.161590e-04
1.369600e+03 1.161087e-04
1.370400e+03 1.160584e-04
1.371200e+03 1.160081e-04
1.372000e+03 1.159579e-04
1.372800e+03 1.159076e-04
1.373600e+03 1.158574e-04
1.374400e+03 1.158072e-04
1.375200e+03 1.157569e-04
1.376000e+03 1.157067e-04
1.376800e+03 1.156566e-04
1.377600e+03 1.156064e-04
1.378400e+03 1.155562e-04
1.379200e+03 1.155061e-04
1.380000e+03 1.154560e-04
1.380800e+03 1.154059e-04
1.381600e+03 1.153558e-04
1.382400e+03 1.153057e-04
1.383200e+03 1.152556e-04
1.384000e+03 1.152056e-04
1.384800e+03 1.151555e-04
1.385600e+03 1.151055e-04
1.386400e+03 1.150555e-04
1.387200e+03 1.150055e-04
1.388000e+03 1.149555e-04
1.388800e+03 1.149056e-04
1.389600e+03 1.148556e-04
1.390400e+03 1.148057e-04
1.391200e+03 1.147558e-04
1.392000e+03 1.147058e-04
1.392800e+03 1.146560e-04
1.393600e+03 1.146061e-04
1.394400e+03 1.145562e-04
1.395200e+03 1.145064e-04
1.396000e+03 1.144565e-04
1.396800e+03 1.144067e-04
1.397600e+03 1.143569e-04
1.398400e+03 1.143071e-04
1.399200e+03 1.142574e-04
1.400000e+03 1.142076e-04
1.400800e+03 1.141579e-04
1.401600e+03 1.141081e-04
1.402400e+03 1.140584e-04
1.403200e+03 1.140087e-04
1.404000e+03 1.139590e-04
1.404800e+03 1.139094e-04
1.405600e+03 1.138597e-04
1.406400e+03 1.138101e-04
1.407200e+03 1.137604e-04
1.408000e+03 1.137108e-04
1.408800e+03 1.136612e-04
1.409600e+03 1.136117e-04
1.410400e+03 1.135621e-04
1.411200e+03 1.135126e-04
1.412000e+03 1.134630e-04
1.412800e+03 1.134135e-04
1.413600e+03 1.133640e-04
1.414400e+03 1.133145e-04
1.415200e+03 1.132650e-04
1.416000e+03 1.132156e-04
1.416800e+03 1.131661e-04
1.417600e+03 1.131167e-04
1.418400e+03 1.130673e-04
1.419200e+03 1.130179e-04
1.420000e+03 1.129685e-04
1.420800e+03 1.129192e-04
1.421600e+03 1.128698e-04
1.422400e+03 1.128205e-04
1.423200e+03 1.127712e-04
1.424000e+03 1.127219e-04
1.424800e+03 1.126726e-04
1.425600e+03 1.126233e-04
1.426400e+03 1.125741e-04
1.427200e+03 1.125248e-04
1.428000e+03 1.124756e-04
1.428800e+03 1.124264e-04
1.429600e+03 1.123772e-04
1.430400e+03 1.123280e-04
1.431200e+03 1.122788e-04
1.432000e+03 1.122297e-04
1.432800e+03 1.121806e-04
1.433600e+03 1.121314e-04
1.434400e+03 1.120823e-04
1.435200e+03 1.120332e-04
1.436000e+03 1.119842e-04
1.436800e+03 1.119351e-04
1.437600e+03 1.118861e-04
1.438400e+03 1.118371e-04
1.439200e+03 1.117881e-04
1.440000e+03 1.117391e-04
1.440800e+03 1.116901e-04
1.441600e+03 1.116411e-04
1.442400e+03 1.115922e-04
1.443200e+03 1.115433e-04
1.444000e+03 1.114943e-04
1.444800e+03 1.114454e-04
1.445600e+03 1.113966e-04
1.446400e+03 1.113477e-04
1.447200e+03 1.112988e-04
1.448000e+03 1.112500e-04
1.448800e+03 1.112012e-04
1.449600e+03 1.111524e-04
1.450400e+03 1.111036e-04
1.451200e+03 1.110548e-04
1.452000e+03 1.110061e-04
1.452800e+03 1.109573e-04
1.453600e+03 1.109086e-04
1.454400e+03 1.108599e-04
1.455200e+03 1.108112e-04
1.456000e+03 1.107626e-04
1.456800e+03 1.107139e-04
1.457600e+03 1.106653e-04
1.458400e+03 1.106166e-04
1.459200e+03 1.105680e-04
1.460000e+03 1.105194e-04
1.460800e+03 1.104708e-04
1.461600e+03 1.104223e-04
1.462400e+03 1.103737e-04
1.463200e+03 1.103252e-04
1.464000e+03 1.102767e-04
1.464800e+03 1.102282e-04
1.465600e+03 1.101797e-04
1.466400e+03 1.101312e-04
1.467200e+03 1.100828e-04
1.468000e+03 1.100344e-04
1.468800e+03 1.099860e-04
1.469600e+03 1.099376e-04
1.470400e+03 1.098892e-04
1.471200e+03 1.098408e-04
1.472000e+03 1.097924e-04
1.472800e+03 1.097441e-04
1.473600e+03 1.096958e-04
1.474400e+03 1.096475e-04
1.475200e+03 1.095992e-04
1.476000e+03 1.095509e-04
1.476800e+03 1.095027e-04
1.477600e+03 1.094544e-04
1.478400e+03 1.094062e-04
1.479200e+03 1.093580e-04
1.480000e+03 1.093098e-04
1.480800e+03 1.092617e-04
1.481600e+03 1.092135e-04
1.482400e+03 1.091654e-04
1.483200e+03 1.091173e-04
1.484000e+03 1.090691e-04
1.484800e+03 1.090211e-04
1.485600e+03 1.089730e-04
1.486400e+03 1.089249e-04
1.487200e+03 1.088769e-04
1.488000e+03 1.088289e-04
1.488800e+03 1.087809e-04
1.489600e+03 1.087329e-04
1.490400e+03 1.086849e-04
1.491200e+03 1.086369e-04
1.492000e+03 1.085890e-04
1.492800e+03 1.085411e-04
1.493600e+03 1.084932e-04
1.494400e+03 1.084453e-04
1.495200e+03 1.083974e-04
1.496000e+03 1.083496e-04
1.496800e+03 1.083017e-04
1.497600e+03 1.082539e-04
1.498400e+03 1.082061e-04
1.499200e+03 1.081583e-04
1.500000e+03 1.081105e-04
1.500800e+03 1.080628e-04
1.501600e+03 1.080150e-04
1.502400e+03 1.079673e-04
1.503200e+03 1.079196e-04
1.504000e+03 1.078719e-04
1.504800e+03 1.078242e-04
1.505600e+03 1.077766e-04
1.506400e+03 1.077289e-04
1.507200e+03 1.076813e-04
1.508000e+03 1.076337e-04
1.508800e+03 1.075861e-04
1.509600e+03 1.075385e-04
1.510400e+03 1.074910e-04
1.511200e+03 1.074435e-04
1.512000e+03 1.073959e-04
1.512800e+03 1.073484e-04
1.513600e+03 1.073009e-04
1.514400e+03 1.072535e-04
1.515200e+03 1.072060e-04
1.516000e+03 1.071586e-04
1.516800e+03 1.071112e-04
1.517600e+03 1.070638e-04
1.518400e+03 1.070164e-04
1.519200e+03 1.069690e-04
1.520000e+03 1.069217e-04
1.520800e+03 1.068743e-04
1.521600e+03 1.068270e-04
1.522400e+03 1.067797e-04
1.523200e+03 1.067324e-04
1.524000e+03 1.066852e-04
1.524800e+03 1.066379e-04
1.525600e+03 1.065907e-04
1.526400e+03 1.065435e-04
1.527200e+03 1.064963e-04
1.528000e+03 1.064491e-04
1.528800e+03 1.064019e-04
1.529600e+03 1.063548e-04
1.530400e+03 1.063076e-04
1.531200e+03 1.062605e-04
1.532000e+03 1.062134e-04
1.532800e+03 1.061664e-04
1.533600e+03 1.061193e-04
1.534400e+03 1.060722e-04
1.535200e+03 1.060252e-04
1.536000e+03 1.059782e-04
1.536800e+03 1.059312e-04
1.537600e+03 1.058842e-04
1.538400e+03 1.058373e-04
1.539200e+03 1.057903e-04
1.540000e+03 1.057434e-04
1.540800e+03 1.056965e-04
1.541600e+03 1.056496e-04
1.542400e+03 1.056028e-04
1.543200e+03 1.055559e-04
1.544000e+03 1.055091e-04
1.544800e+03 1.054622e-04
1.545600e+03 1.054154e-04
1.546400e+03 1.053687e-04
1.547200e+03 1.053219e-04
1.548000e+03 1.052751e-04
1.548800e+03 1.052284e-04
1.549600e+03 1.051817e-04
1.550400e+03 1.051350e-04
1.551200e+03 1.050883e-04
1.552000e+03 1.050417e-04
1.552800e+03 1.049950e-04
1.553600e+03 1.049484e-04
1.554400e+03 1.049018e-04
1.555200e+03 1.048552e-04
1.556000e+03 1.048086e-04
1.556800e+03 1.047620e-04
1.557600e+03 1.047155e-04
1.558400e+03 1.046690e-04
1.559200e+03 1.046225e-04
1.560000e+03 1.045760e-04
1.560800e+03 1.045295e-04
1.561600e+03 1.044830e-04
1.562400e+03 1.044366e-04
1.563200e+03 1.043902e-04
1.564000e+03 1.043438e-04
1.564800e+03 1.042974e-04
1.565600e+03 1.042510e-04
1.566400e+03 1.042047e-04
1.567200e+03 1.041584e-04
1.568000e+03 1.041120e-04
1.568800e+03 1.040658e-04
1.569600e+03 1.040195e-04
1.570400e+03 1.039732e-04
1.571200e+03 1.039270e-04
1.572000e+03 1.038807e-04
1.572800e+03 1.038345e-04
1.573600e+03 1.037883e-04
1.574400e+03 1.037422e-04
1.575200e+03 1.036960e-04
1.576000e+03 1.036499e-04
1.576800e+03 1.036038e-04
1.577600e+03 1.035577e-04
1.578400e+03 1.035116e-04
1.579200e+03 1.034655e-04
1.580000e+03 1.034195e-04
1.580800e+03 1.033734e-04
1.581600e+03 1.033274e-04
1.582400e+03 1.032814e-04
1.583200e+03 1.032354e-04
1.584000e+03 1.031895e-04
1.584800e+03 1.031435e-04
1.585600e+03 1.030976e-04
1.586400e+03 1.030517e-04
1.587200e+03 1.030058e-04
1.588000e+03 1.029599e-04
1.588800e+03 1.029141e-04
1.589600e+03 1.028682e-04
1.590400e+03 1.028224e-04
1.591200e+03 1.027766e-04
1.592000e+03 1.027308e-04
1.592800e+03 1.026851e-04
1.593600e+03 1.026393e-04
1.594400e+03 1.025936e-04
1.595200e+03 1.025479e-04
1.596000e+03 1.025022e-04
1.596800e+03 1.024565e-04
1.597600e+03 1.024108e-04
1.598400e+03 1.023652e-04
1.599200e+03 1.023196e-04
1.600000e+03 1.022740e-04
1.600800e+03 1.022284e-04
1.601600e+03 1.021828e-04
1.602400e+03 1.021373e-04
1.603200e+03 1.020917e-04
1.604000e+03 1.020462e-04
1.604800e+03 1.020007e-04
1.605600e+03 1.019552e-04
1.606400e+03 1.019098e-04
1.607200e+03 1.018643e-04
1.608000e+03 1.018189e-04
1.608800e+03 1.017735e-04
1.609600e+03 1.017281e-04
1.610400e+03 1.016827e-04
1.611200e+03 1.016374e-04
1.612000e+03 1.015920e-04
1.612800e+03 1.015467e-04
1.613600e+03 1.015014e-04
1.614400e+03 1.014561e-04
1.615200e+03 1.014109e-04
1.616000e+03 1.013656e-04
1.616800e+03 1.013204e-04
1.617600e+03 1.012752e-04
1.618400e+03 1.012300e-04
1.619200e+03 1.011848e-04
1.620000e+03 1.011397e-04
1.620800e+03 1.010945e-04
1.621600e+03 1.010494e-04
1.622400e+03 1.010043e-04
1.623200e+03 1.009592e-04
1.624000e+03 1.009141e-04
1.624800e+03 1.008691e-04
1.625600e+03 1.008241e-04
1.626400e+03 1.007791e-04
1.627200e+03 1.007341e-04
1.628000e+03 1.006891e-04
1.628800e+03 1.006441e-04
1.629600e+03 1.005992e-04
1.630400e+03 1.005543e-04
1.631200e+03 1.005094e-04
1.632000e+03 1.004645e-04
1.632800e+03 1.004196e-04
1.633600e+03 1.003748e-04
1.634400e+03 1.003299e-04
1.635200e+03 1.002851e-04
1.636000e+03 1.002403e-04
1.636800e+03 1.001955e-04
1.637600e+03 1.001508e-04
1.638400e+03 1.001060e-04
1.639200e+03 1.000613e-04
1.640000e+03 1.000166e-04
1.640800e+03 9.997192e-05
1.641600e+03 9.992725e-05
1.642400e+03 9.988260e-05
1.643200e+03 9.983797e-05
1.644000e+03 9.979335e-05
1.644800e+03 9.974876e-05
1.645600e+03 9.970418e-05
1.646400e+03 9.965962e-05
1.647200e+03 9.961508e-05
1.648000e+03 9.957055e-05
1.648800e+03 9.952605e-05
1.649600e+03 9.948156e-05
1.650400e+03 9.943709e-05
1.651200e+03 9.939264e-05
1.652000e+03 9.934821e-05
1.652800e+03 9.930379e-05
1.653600e+03 9.925940e-05
1.654400e+03 9.921502e-05
1.655200e+03 9.917066e-05
1.656000e+03 9.912632e-05
1.656800e+03 9.908200e-05
1.657600e+03 9.903769e-05
1.658400e+03 9.899341e-05
1.659200e+03 9.894914e-05
1.660000e+03 9.890489e-05
1.660800e+03 9.886066e-05
1.661600e+03 9.881644e-05
1.662400e+03 9.877225e-05
1.663200e+03 9.872807e-05
1.664000e+03 9.868391e-05
1.664800e+03 9.863977e-05
1.665600e+03 9.859565e-05
1.666400e+03 9.855154e-05
1.667200e+03 9.850746e-05
1.668000e+03 9.846339e-05
1.668800e+03 9.841934e-05
1.669600e+03 9.837531e-05
1.670400e+03 9.833130e-05
1.671200e+03 9.828730e-05
1.672000e+03 9.824333e-05
1.672800e+03 9.819937e-05
1.673600e+03 9.815543e-05
1.674400e+03 9.811151e-05
1.675200e+03 9.806761e-05
1.676000e+03 9.802372e-05
1.676800e+03 9.797986e-05
1.677600e+03 9.793601e-05
1.678400e+03 9.789218e-05
1.679200e+03 9.784837e-05
1.680000e+03 9.780458e-05
1.680800e+03 9.776080e-05
1.681600e+03 9.771705e-05
1.682400e+03 9.767331e-05
1.683200e+03 9.762959e-05
1.684000e+03 9.758589e-05
1.684800e+03 9.754221e-05
1.685600e+03 9.749855e-05
1.686400e+03 9.745490e-05
1.687200e+03 9.741127e-05
1.688000e+03 9.736766e-05
1.688800e+03 9.732407e-05
1.689600e+03 9.728050e-05
1.690400e+03 9.723695e-05
1.691200e+03 9.719341e-05
1.692000e+03 9.714990e-05
1.692800e+03 9.710640e-05
1.693600e+03 9.706292e-05
1.694400e+03 9.701946e-05
1.695200e+03 9.697601e-05
1.696000e+03 9.693259e-05
1.696800e+03 9.688918e-05
1.697600e+03 9.684579e-05
1.698400e+03 9.680242e-05
1.699200e+03 9.675907e-05
1.700000e+03 9.671574e-05
1.700800e+03 9.667243e-05
1.701600e+03 9.662913e-05
1.702400e+03 9.658585e-05
1.703200e+03 9.654259e-05
1.704000e+03 9.649935e-05
1.704800e+03 9.645613e-05
1.705600e+03 9.641293e-05
1.706400e+03 9.636974e-05
1.707200e+03 9.632657e-05
1.708000e+03 9.628343e-05
1.708800e+03 9.624030e-05
1.709600e+03 9.619718e-05
1.710400e+03 9.615409e-05
1.711200e+03 9.611102e-05
1.712000e+03 9.606796e-05
1.712800e+03 9.602492e-05
1.713600e+03 9.598190e-05
1.714400e+03 9.593890e-05
1.715200e+03 9.589592e-05
1.716000e+03 9.585296e-05
1.716800e+03 9.581001e-05
1.717600e+03 9.576708e-05
1.718400e+03 9.572418e-05
1.719200e+03 9.568129e-05
1.720000e+03 9.563842e-05
1.720800e+03 9.559556e-05
1.721600e+03 9.555273e-05
1.722400e+03 9.550991e-05
1.723200e+03 9.546711e-05
1.724000e+03 9.542434e-05
1.724800e+03 9.538158e-05
1.725600e+03 9.533883e-05
1.726400e+03 9.529611e-05
1.727200e+03 9.525340e-05
1.728000e+03 9.521072e-05
1.728800e+03 9.516805e-05
1.729600e+03 9.512540e-05
1.730400e+03 9.508277e-05
1.731200e+03 9.504016e-05
1.732000e+03 9.499756e-05
1.732800e+03 9.495499e-05
1.733600e+03 9.491243e-05
1.734400e+03 9.486989e-05
1.735200e+03 9.482737e-05
1.736000e+03 9.478487e-05
1.736800e+03 9.474239e-05
1.737600e+03 9.469992e-05
1.738400e+03 9.465748e-05
1.739200e+03 9.461505e-05
1.740000e+03 9.457264e-05
1.740800e+03 9.453025e-05
1.741600e+03 9.448788e-05
1.742400e+03 9.444553e-05
1.743200e+03 9.440319e-05
1.744000e+03 9.436088e-05
1.744800e+03 9.431858e-05
1.745600e+03 9.427630e-05
1.746400e+03 9.423404e-05
1.747200e+03 9.419180e-05
1.748000e+03 9.414957e-05
1.748800e+03 9.410737e-05
1.749600e+03 9.406518e-05
1.750400e+03 9.402301e-05
1.751200e+03 9.398086e-05
1.752000e+03 9.393873e-05
1.752800e+03 9.389662e-05
1.753600e+03 9.385453e-05
1.754400e+03 9.381245e-05
1.755200e+03 9.377040e-05
1.756000e+03 9.372836e-05
1.756800e+03 9.368634e-05
1.757600e+03 9.364434e-05
1.758400e+03 9.360235e-05
1.759200e+03 9.356039e-05
1.760000e+03 9.351845e-05
1.760800e+03 9.347652e-05
1.761600e+03 9.343461e-05
1.762400e+03 9.339272e-05
1.763200e+03 9.335085e-05
1.764000e+03 9.330900e-05
1.764800e+03 9.326716e-05
1.765600e+03 9.322535e-05
1.766400e+03 9.318355e-05
1.767200e+03 9.314177e-05
1.768000e+03 9.310001e-05
1.768800e+03 9.305827e-05
1.769600e+03 9.301655e-05
1.770400e+03 9.297484e-05
1.771200e+03 9.293316e-05
1.772000e+03 9.289149e-05
1.772800e+03 9.284984e-05
1.773600e+03 9.280821e-05
1.774400e+03 9.276660e-05
1.775200e+03 9.272501e-05
1.776000e+03 9.268343e-05
1.776800e+03 9.264188e-05
1.777600e+03 9.260034e-05
1.778400e+03 9.255882e-05
1.779200e+03 9.251732e-05
1.780000e+03 9.247584e-05
1.780800e+03 9.243438e-05
1.781600e+03 9.239293e-05
1.782400e+03 9.235151e-05
1.783200e+03 9.231010e-05
1.784000e+03 9.226871e-05
1.784800e+03 9.222734e-05
1.785600e+03 9.218599e-05
1.786400e+03 9.214466e-05
1.787200e+03 9.210334e-05
1.788000e+03 9.206205e-05
1.788800e+03 9.202077e-05
1.789600e+03 9.197951e-05
1.790400e+03 9.193827e-05
1.791200e+03 9.189705e-05
1.792000e+03 9.185584e-05
1.792800e+03 9.181466e-05
1.793600e+03 9.177349e-05
1.794400e+03 9.173235e-05
1.795200e+03 9.169122e-05
1.796000e+03 9.165011e-05
1.796800e+03 9.160902e-05
1.797600e+03 9.156794e-05
1.798400e+03 9.152689e-05
1.799200e+03 9.148585e-05
1.800000e+03 9.144483e-05
1.800800e+03 9.140384e-05
1.801600e+03 9.136285e-05
1.802400e+03 9.132189e-05
1.803200e+03 9.128095e-05
1.804000e+03 9.124002e-05
1.804800e+03 9.119912e-05
1.805600e+03 9.115823e-05
1.806400e+03 9.111736e-05
1.807200e+03 9.107651e-05
1.808000e+03 9.103568e-05
1.808800e+03 9.099487e-05
1.809600e+03 9.095407e-05
1.810400e+03 9.091329e-05
1.811200e+03 9.087254e-05
1.812000e+03 9.083180e-05
1.812800e+03 9.079108e-05
1.813600e+03 9.075037e-05
1.814400e+03 9.070969e-05
1.815200e+03 9.066903e-05
1.816000e+03 9.062838e-05
1.816800e+03 9.058775e-05
1.817600e+03 9.054714e-05
1.818400e+03 9.050655e-05
1.819200e+03 9.046598e-05
1.820000e+03 9.042542e-05
1.820800e+03 9.038489e-05
1.821600e+03 9.034437e-05
1.822400e+03 9.030387e-05
1.823200e+03 9.026339e-05
1.824000e+03 9.022293e-05
1.824800e+03 9.018249e-05
1.825600e+03 9.014207e-05
1.826400e+03 9.010166e-05
1.827200e+03 9.006127e-05
1.828000e+03 9.002090e-05
1.828800e+03 8.998055e-05
1.829600e+03 8.994022e-05
1.830400e+03 8.989991e-05
1.831200e+03 8.985962e-05
1.832000e+03 8.981934e-05
1.832800e+03 8.977908e-05
1.833600e+03 8.973884e-05
1.834400e+03 8.969862e-05
1.835200e+03 8.965842e-05
1.836000e+03 8.961824e-05
1.836800e+03 8.957807e-05
1.837600e+03 8.953793e-05
1.838400e+03 8.949780e-05
1.839200e+03 8.945769e-05
1.840000e+03 8.941760e-05
1.840800e+03 8.937753e-05
1.841600e+03 8.933747e-05
1.842400e+03 8.929744e-05
1.843200e+03 8.925742e-05
1.844000e+03 8.921742e-05
1.844800e+03 8.917744e-05
1.845600e+03 8.913748e-05
1.846400e+03 8.909754e-05
1.847200e+03 8.905761e-05
1.848000e+03 8.901771e-05
1.848800e+03 8.897782e-05
1.849600e+03 8.893795e-05
1.850400e+03 8.889810e-05
1.851200e+03 8.885827e-05
1.852000e+03 8.881846e-05
1.852800e+03 8.877866e-05
1.853600e+03 8.873888e-05
1.854400e+03 8.869913e-05
1.855200e+03 8.865939e-05
1.856000e+03 8.861967e-05
1.856800e+03 8.857996e-05
1.857600e+03 8.854028e-05
1.858400e+03 8.850061e-05
1.859200e+03 8.846097e-05
1.860000e+03 8.842134e-05
1.860800e+03 8.838173e-05
1.861600e+03 8.834214e-05
1.862400e+03 8.830256e-05
1.863200e+03 8.826301e-05
1.864000e+03 8.822347e-05
1.864800e+03 8.818395e-05
1.865600e+03 8.814445e-05
1.866400e+03 8.810497e-05
1.867200e+03 8.806551e-05
1.868000e+03 8.802607e-05
1.868800e+03 8.798664e-05
1.869600e+03 8.794723e-05
1.870400e+03 8.790785e-05
1.871200e+03 8.786848e-05
1.872000e+03 8.782912e-05
1.872800e+03 8.778979e-05
1.873600e+03 8.775047e-05
1.874400e+03 8.771118e-05
1.875200e+03 8.767190e-05
1.876000e+03 8.763264e-05
1.876800e+03 8.759340e-05
1.877600e+03 8.755418e-05
1.878400e+03 8.751497e-05
1.879200e+03 8.747579e-05
1.880000e+03 8.743662e-05
1.880800e+03 8.739747e-05
1.881600e+03 8.735834e-05
1.882400e+03 8.731923e-05
1.883200e+03 8.728013e-05
1.884000e+03 8.724106e-05
1.884800e+03 8.720200e-05
1.885600e+03 8.716296e-05
1.886400e+03 8.712394e-05
1.887200e+03 8.708494e-05
1.888000e+03 8.704595e-05
1.888800e+03 8.700699e-05
1.889600e+03 8.696804e-05
1.890400e+03 8.692911e-05
1.891200e+03 8.689020e-05
1.892000e+03 8.685131e-05
1.892800e+03 8.681244e-05
1.893600e+03 8.677358e-05
1.894400e+03 8.673475e-05
1.895200e+03 8.669593e-05
1.896000e+03 8.665713e-05
1.896800e+03 8.661835e-05
1.897600e+03 8.657958e-05
1.898400e+03 8.654084e-05
1.899200e+03 8.650211e-05
1.900000e+03 8.646340e-05
1.900800e+03 8.642471e-05
1.901600e+03 8.638604e-05
1.902400e+03 8.634739e-05
1.903200e+03 8.630875e-05
1.904000e+03 8.627014e-05
1.904800e+03 8.623154e-05
1.905600e+03 8.619296e-05
1.906400e+03 8.615440e-05
1.907200e+03 8.611586e-05
1.908000e+03 8.607733e-05
1.908800e+03 8.603882e-05
1.909600e+03 8.600034e-05
1.910400e+03 8.596187e-05
1.911200e+03 8.592342e-05
1.912000e+03 8.588498e-05
1.912800e+03 8.584657e-05
1.913600e+03 8.580817e-05
1.914400e+03 8.576979e-05
1.915200e+03 8.573143e-05
1.916000e+03 8.569309e-05
1.916800e+03 8.565477e-05
1.917600e+03 8.561646e-05
1.918400e+03 8.557818e-05
1.919200e+03 8.553991e-05
1.920000e+03 8.550166e-05
1.920800e+03 8.546342e-05
1.921600e+03 8.542521e-05
1.922400e+03 8.538702e-05
1.923200e+03 8.534884e-05
1.924000e+03 8.531068e-05
1.924800e+03 8.527254e-05
1.925600e+03 8.523442e-05
1.926400e+03 8.519631e-05
1.927200e+03 8.515823e-05
1.928000e+03 8.512016e-05
1.928800e+03 8.508211e-05
1.929600e+03 8.504408e-05
1.930400e+03 8.500606e-05
1.931200e+03 8.496807e-05
1.932000e+03 8.493009e-05
1.932800e+03 8.489213e-05
1.933600e+03 8.485419e-05
1.934400e+03 8.481627e-05
1.935200e+03 8.477837e-05
1.936000e+03 8.474048e-05
1.936800e+03 8.470262e-05
1.937600e+03 8.466477e-05
1.938400e+03 8.462694e-05
1.939200e+03 8.458912e-05
1.940000e+03 8.455133e-05
1.940800e+03 8.451355e-05
1.941600e+03 8.447580e-05
1.942400e+03 8.443806e-05
1.943200e+03 8.440033e-05
1.944000e+03 8.436263e-05
1.944800e+03 8.432494e-05
1.945600e+03 8.428728e-05
1.946400e+03 8.424963e-05
1.947200e+03 8.421200e-05
1.948000e+03 8.417438e-05
1.948800e+03 8.413679e-05
1.949600e+03 8.409921e-05
1.950400e+03 8.406166e-05
1.951200e+03 8.402412e-05
1.952000e+03 8.398659e-05
1.952800e+03 8.394909e-05
1.953600e+03 8.391160e-05
1.954400e+03 8.387414e-05
1.955200e+03 8.383669e-05
1.956000e+03 8.379926e-05
1.956800e+03 8.376184e-05
1.957600e+03 8.372445e-05
1.958400e+03 8.368707e-05
1.959200e+03 8.364971e-05
1.960000e+03 8.361237e-05
1.960800e+03 8.357505e-05
1.961600e+03 8.353774e-05
1.962400e+03 8.350046e-05
1.963200e+03 8.346319e-05
1.964000e+03 8.342594e-05
1.964800e+03 8.338871e-05
1.965600e+03 8.335149e-05
1.966400e+03 8.331430e-05
1.967200e+03 8.327712e-05
1.968000e+03 8.323996e-05
1.968800e+03 8.320282e-05
1.969600e+03 8.316569e-05
1.970400e+03 8.312859e-05
1.971200e+03 8.309150e-05
1.972000e+03 8.305443e-05
1.972800e+03 8.301738e-05
1.973600e+03 8.298034e-05
1.974400e+03 8.294333e-05
1.975200e+03 8.290633e-05
1.976000e+03 8.286935e-05
1.976800e+03 8.283239e-05
1.977600e+03 8.279545e-05
1.978400e+03 8.275852e-05
1.979200e+03 8.272161e-05
1.980000e+03 8.268472e-05
1.980800e+03 8.264785e-05
1.981600e+03 8.261100e-05
1.982400e+03 8.257416e-05
1.983200e+03 8.253735e-05
1.984000e+03 8.250055e-05
1.984800e+03 8.246376e-05
1.985600e+03 8.242700e-05
1.986400e+03 8.239026e-05
1.987200e+03 8.235353e-05
1.988000e+03 8.231682e-05
1.988800e+03 8.228013e-05
1.989600e+03 8.224345e-05
1.990400e+03 8.220680e-05
1.991200e+03 8.217016e-05
1.992000e+03 8.213354e-05
1.992800e+03 8.209694e-05
1.993600e+03 8.206035e-05
1.994400e+03 8.202379e-05
1.995200e+03 8.198724e-05
1.996000e+03 8.195071e-05
1.996800e+03 8.191420e-05
1.997600e+03 8.187770e-05
1.998400e+03 8.184122e-05
1.999200e+03 8.180477e-05
2.000000e+03 8.176833e-05
2.000800e+03 8.173190e-05
2.001600e+03 8.169550e-05
2.002400e+03 8.165911e-05
2.003200e+03 8.162274e-05
2.004000e+03 8.158639e-05
2.004800e+03 8.155006e-05
2.005600e+03 8.151374e-05
2.006400e+03 8.147744e-05
2.007200e+03 8.144116e-05
2.008000e+03 8.140490e-05
2.008800e+03 8.136866e-05
2.009600e+03 8.133243e-05
2.010400e+03 8.129622e-05
2.011200e+03 8.126003e-05
2.012000e+03 8.122386e-05
2.012800e+03 8.118770e-05
2.013600e+03 8.115157e-05
2.014400e+03 8.111545e-05
2.015200e+03 8.107934e-05
2.016000e+03 8.104326e-05
2.016800e+03 8.100719e-05
2.017600e+03 8.097115e-05
2.018400e+03 8.093512e-05
2.019200e+03 8.089910e-05
2.020000e+03 8.086311e-05
2.020800e+03 8.082713e-05
2.021600e+03 8.079117e-05
2.022400e+03 8.075523e-05
2.023200e+03 8.071931e-05
2.024000e+03 8.068340e-05
2.024800e+03 8.064751e-05
2.025600e+03 8.061164e-05
2.026400e+03 8.057579e-05
2.027200e+03 8.053995e-05
2.028000e+03 8.050414e-05
2.028800e+03 8.046834e-05
2.029600e+03 8.043256e-05
2.030400e+03 8.039679e-05
2.031200e+03 8.036105e-05
2.032000e+03 8.032532e-05
2.032800e+03 8.028961e-05
2.033600e+03 8.025391e-05
2.034400e+03 8.021824e-05
2.035200e+03 8.018258e-05
2.036000e+03 8.014694e-05
2.036800e+03 8.011132e-05
2.037600e+03 8.007571e-05
2.038400e+03 8.004012e-05
2.039200e+03 8.000455e-05
2.040000e+03 7.996900e-05
2.040800e+03 7.993347e-05
2.041600e+03 7.989795e-05
2.042400e+03 7.986245e-05
2.043200e+03 7.982697e-05
2.044000e+03 7.979151e-05
2.044800e+03 7.975606e-05
2.045600e+03 7.972063e-05
2.046400e+03 7.968522e-05
2.047200e+03 7.964983e-05
2.048000e+03 7.961445e-05
2.048800e+03 7.957910e-05
2.049600e+03 7.954376e-05
2.050400e+03 7.950843e-05
2.051200e+03 7.947313e-05
2.052000e+03 7.943784e-05
2.052800e+03 7.940257e-05
2.053600e+03 7.936732e-05
2.054400e+03 7.933208e-05
2.055200e+03 7.929687e-05
2.056000e+03 7.926167e-05
2.056800e+03 7.922648e-05
2.057600e+03 7.919132e-05
2.058400e+03 7.915617e-05
2.059200e+03 7.912104e-05
2.060000e+03 7.908593e-05
2.060800e+03 7.905084e-05
2.061600e+03 7.901576e-05
2.062400e+03 7.898070e-05
2.063200e+03 7.894566e-05
2.064000e+03 7.891064e-05
2.064800e+03 7.887563e-05
2.065600e+03 7.884064e-05
2.066400e+03 7.880567e-05
2.067200e+03 7.877071e-05
2.068000e+03 7.873578e-05
2.068800e+03 7.870086e-05
2.069600e+03 7.866595e-05
2.070400e+03 7.863107e-05
2.071200e+03 7.859620e-05
2.072000e+03 7.856135e-05
2.072800e+03 7.852652e-05
2.073600e+03 7.849171e-05
2.074400e+03 7.845691e-05
2.075200e+03 7.842213e-05
2.076000e+03 7.838737e-05
2.076800e+03 7.835262e-05
2.077600e+03 7.831789e-05
2.078400e+03 7.828318e-05
2.079200e+03 7.824849e-05
2.080000e+03 7.821382e-05
2.080800e+03 7.817916e-05
2.081600e+03 7.814452e-05
2.082400e+03 7.810990e-05
2.083200e+03 7.807529e-05
2.084000e+03 7.804070e-05
2.084800e+03 7.800613e-05
2.085600e+03 7.797158e-05
2.086400e+03 7.793704e-05
2.087200e+03 7.790252e-05
2.088000e+03 7.786802e-05
2.088800e+03 7.783354e-05
2.089600e+03 7.779907e-05
2.090400e+03 7.776462e-05
2.091200e+03 7.773019e-05
2.092000e+03 7.769577e-05
2.092800e+03 7.766137e-05
2.093600e+03 7.762699e-05
2.094400e+03 7.759263e-05
2.095200e+03 7.755829e-05
2.096000e+03 7.752396e-05
2.096800e+03 7.748965e-05
2.097600e+03 7.745535e-05
2.098400e+03 7.742108e-05
2.099200e+03 7.738682e-05
2.100000e+03 7.735257e-05
2.100800e+03 7.731835e-05
2.101600e+03 7.728414e-05
2.102400e+03 7.724995e-05
2.103200e+03 7.721578e-05
2.104000e+03 7.718162e-05
2.104800e+03 7.714748e-05
2.105600e+03 7.711336e-05
2.106400e+03 7.707926e-05
2.107200e+03 7.704517e-05
2.108000e+03 7.701110e-05
2.108800e+03 7.697705e-05
2.109600e+03 7.694302e-05
2.110400e+03 7.690900e-05
2.111200e+03 7.687500e-05
2.112000e+03 7.684101e-05
2.112800e+03 7.680705e-05
2.113600e+03 7.677310e-05
2.114400e+03 7.673916e-05
2.115200e+03 7.670525e-05
2.116000e+03 7.667135e-05
2.116800e+03 7.663747e-05
2.117600e+03 7.660361e-05
2.118400e+03 7.656976e-05
2.119200e+03 7.653593e-05
2.120000e+03 7.650212e-05
2.120800e+03 7.646832e-05
2.121600e+03 7.643455e-05
2.122400e+03 7.640079e-05
2.123200e+03 7.636704e-05
2.124000e+03 7.633331e-05
2.124800e+03 7.629961e-05
2.125600e+03 7.626591e-05
2.126400e+03 7.623224e-05
2.127200e+03 7.619858e-05
2.128000e+03 7.616494e-05
2.128800e+03 7.613131e-05
2.129600e+03 7.609771e-05
2.130400e+03 7.606412e-05
2.131200e+03 7.603054e-05
2.132000e+03 7.599699e-05
2.132800e+03 7.596345e-05
2.133600e+03 7.592993e-05
2.134400e+03 7.589642e-05
2.135200e+03 7.586293e-05
2.136000e+03 7.582946e-05
2.136800e+03 7.579601e-05
2.137600e+03 7.576257e-05
2.138400e+03 7.572915e-05
2.139200e+03 7.569575e-05
2.140000e+03 7.566236e-05
2.140800e+03 7.562899e-05
2.141600e+03 7.559564e-05
2.142400e+03 7.556231e-05
2.143200e+03 7.552899e-05
2.144000e+03 7.549569e-05
2.144800e+03 7.546240e-05
2.145600e+03 7.542913e-05
2.146400e+03 7.539588e-05
2.147200e+03 7.536265e-05
2.148000e+03 7.532943e-05
2.148800e+03 7.529623e-05
2.149600e+03 7.526305e-05
2.150400e+03 7.522989e-05
2.151200e+03 7.519674e-05
2.152000e+03 7.516360e-05
2.152800e+03 7.513049e-05
2.153600e+03 7.509739e-05
2.154400e+03 7.506431e-05
2.155200e+03 7.503124e-05
2.156000e+03 7.499820e-05
2.156800e+03 7.496517e-05
2.157600e+03 7.493215e-05
2.158400e+03 7.489915e-05
2.159200e+03 7.486617e-05
2.160000e+03 7.483321e-05
2.160800e+03 7.480026e-05
2.161600e+03 7.476733e-05
2.162400e+03 7.473442e-05
2.163200e+03 7.470152e-05
2.164000e+03 7.466865e-05
2.164800e+03 7.463578e-05
2.165600e+03 7.460294e-05
2.166400e+03 7.457011e-05
2.167200e+03 7.453729e-05
2.168000e+03 7.450450e-05
2.168800e+03 7.447172e-05
2.169600e+03 7.443896e-05
2.170400e+03 7.440621e-05
2.171200e+03 7.437348e-05
2.172000e+03 7.434077e-05
2.172800e+03 7.430808e-05
2.173600e+03 7.427540e-05
2.174400e+03 7.424274e-05
2.175200e+03 7.421009e-05
2.176000e+03 7.417746e-05
2.176800e+03 7.414485e-05
2.177600e+03 7.411226e-05
2.178400e+03 7.407968e-05
2.179200e+03 7.404712e-05
2.180000e+03 7.401457e-05
2.180800e+03 7.398204e-05
2.181600e+03 7.394953e-05
2.182400e+03 7.391704e-05
2.183200e+03 7.388456e-05
2.184000e+03 7.385210e-05
2.184800e+03 7.381965e-05
2.185600e+03 7.378722e-05
2.186400e+03 7.375481e-05
2.187200e+03 7.372242e-05
2.188000e+03 7.369004e-05
2.188800e+03 7.365768e-05
2.189600e+03 7.362533e-05
2.190400e+03 7.359300e-05
2.191200e+03 7.356069e-05
2.192000e+03 7.352840e-05
2.192800e+03 7.349612e-05
2.193600e+03 7.346385e-05
2.194400e+03 7.343161e-05
2.195200e+03 7.339938e-05
2.196000e+03 7.336717e-05
2.196800e+03 7.333497e-05
2.197600e+03 7.330279e-05
2.198400e+03 7.327063e-05
2.199200e+03 7.323848e-05
2.200000e+03 7.320635e-05
2.200800e+03 7.317424e-05
2.201600e+03 7.314214e-05
2.202400e+03 7.311006e-05
2.203200e+03 7.307799e-05
2.204000e+03 7.304595e-05
2.204800e+03 7.301392e-05
2.205600e+03 7.298190e-05
2.206400e+03 7.294990e-05
2.207200e+03 7.291792e-05
2.208000e+03 7.288596e-05
2.208800e+03 7.285401e-05
2.209600e+03 7.282207e-05
2.210400e+03 7.279016e-05
2.211200e+03 7.275826e-05
2.212000e+03 7.272638e-05
2.212800e+03 7.269451e-05
2.213600e+03 7.266266e-05
2.214400e+03 7.263082e-05
2.215200e+03 7.259901e-05
2.216000e+03 7.256721e-05
2.216800e+03 7.253542e-05
2.217600e+03 7.250365e-05
2.218400e+03 7.247190e-05
2.219200e+03 7.244016e-05
2.220000e+03 7.240845e-05
2.220800e+03 7.237674e-05
2.221600e+03 7.234506e-05
2.222400e+03 7.231339e-05
2.223200e+03 7.228173e-05
2.224000e+03 7.225009e-05
2.224800e+03 7.221847e-05
2.225600e+03 7.218687e-05
2.226400e+03 7.215528e-05
2.227200e+03 7.212371e-05
2.228000e+03 7.209215e-05
2.228800e+03 7.206061e-05
2.229600e+03 7.202909e-05
2.230400e+03 7.199758e-05
2.231200e+03 7.196609e-05
2.232000e+03 7.193461e-05
2.232800e+03 7.190315e-05
2.233600e+03 7.187171e-05
2.234400e+03 7.184029e-05
2.235200e+03 7.180888e-05
2.236000e+03 7.177748e-05
2.236800e+03 7.174611e-05
2.237600e+03 7.171474e-05
2.238400e+03 7.168340e-05
2.239200e+03 7.165207e-05
2.240000e+03 7.162076e-05
2.240800e+03 7.158946e-05
2.241600e+03 7.155818e-05
2.242400e+03 7.152692e-05
2.243200e+03 7.149567e-05
2.244000e+03 7.146444e-05
2.244800e+03 7.143322e-05
2.245600e+03 7.140202e-05
2.246400e+03 7.137084e-05
2.247200e+03 7.133967e-05
2.248000e+03 7.130852e-05
2.248800e+03 7.127739e-05
2.249600e+03 7.124627e-05
2.250400e+03 7.121516e-05
2.251200e+03 7.118408e-05
2.252000e+03 7.115301e-05
2.252800e+03 7.112195e-05
2.253600e+03 7.109091e-05
2.254400e+03 7.105989e-05
2.255200e+03 7.102889e-05
2.256000e+03 7.099790e-05
2.256800e+03 7.096692e-05
2.257600e+03 7.093596e-05
2.258400e+03 7.090502e-05
2.259200e+03 7.087410e-05
2.260000e+03 7.084319e-05
2.260800e+03 7.081229e-05
2.261600e+03 7.078141e-05
2.262400e+03 7.075055e-05
2.263200e+03 7.071971e-05
2.264000e+03 7.068888e-05
2.264800e+03 7.065806e-05
2.265600e+03 7.062727e-05
2.266400e+03 7.059648e-05
2.267200e+03 7.056572e-05
2.268000e+03 7.053497e-05
2.268800e+03 7.050423e-05
2.269600e+03 7.047351e-05
2.270400e+03 7.044281e-05
2.271200e+03 7.041213e-05
2.272000e+03 7.038146e-05
2.272800e+03 7.035080e-05
2.273600e+03 7.032016e-05
2.274400e+03 7.028954e-05
2.275200e+03 7.025893e-05
2.276000e+03 7.022834e-05
2.276800e+03 7.019777e-05
2.277600e+03 7.016721e-05
2.278400e+03 7.013667e-05
2.279200e+03 7.010614e-05
2.280000e+03 7.007563e-05
2.280800e+03 7.004513e-05
2.281600e+03 7.001465e-05
2.282400e+03 6.998419e-05
2.283200e+03 6.995374e-05
2.284000e+03 6.992331e-05
2.284800e+03 6.989289e-05
2.285600e+03 6.986249e-05
2.286400e+03 6.983211e-05
2.287200e+03 6.980174e-05
2.288000e+03 6.977138e-05
2.288800e+03 6.974105e-05
2.289600e+03 6.971072e-05
2.290400e+03 6.968042e-05
2.291200e+03 6.965013e-05
2.292000e+03 6.961985e-05
2.292800e+03 6.958960e-05
2.293600e+03 6.955935e-05
2.294400e+03 6.952913e-05
2.295200e+03 6.949891e-05
2.296000e+03 6.946872e-05
2.296800e+03 6.943854e-05
2.297600e+03 6.940837e-05
2.298400e+03 6.937823e-05
2.299200e+03 6.934809e-05
2.300000e+03 6.931798e-05
2.300800e+03 6.928787e-05
2.301600e+03 6.925779e-05
2.302400e+03 6.922772e-05
2.303200e+03 6.919766e-05
2.304000e+03 6.916763e-05
2.304800e+03 6.913760e-05
2.305600e+03 6.910760e-05
2.306400e+03 6.907760e-05
2.307200e+03 6.904763e-05
2.308000e+03 6.901767e-05
2.308800e+03 6.898772e-05
2.309600e+03 6.895779e-05
2.310400e+03 6.892788e-05
2.311200e+03 6.889798e-05
2.312000e+03 6.886810e-05
2.312800e+03 6.883823e-05
2.313600e+03 6.880838e-05
2.314400e+03 6.877854e-05
2.315200e+03 6.874872e-05
2.316000e+03 6.871892e-05
2.316800e+03 6.868913e-05
2.317600e+03 6.865936e-05
2.318400e+03 6.862960e-05
2.319200e+03 6.859985e-05
2.320000e+03 6.857013e-05
2.320800e+03 6.854042e-05
2.321600e+03 6.851072e-05
2.322400e+03 6.848104e-05
2.323200e+03 6.845137e-05
2.324000e+03 6.842173e-05
2.324800e+03 6.839209e-05
2.325600e+03 6.836247e-05
2.326400e+03 6.833287e-05
2.327200e+03 6.830328e-05
2.328000e+03 6.827371e-05
2.328800e+03 6.824415e-05
2.329600e+03 6.821461e-05
2.330400e+03 6.818509e-05
2.331200e+03 6.815557e-05
2.332000e+03 6.812608e-05
2.332800e+03 6.809660e-05
2.333600e+03 6.806714e-05
2.334400e+03 6.803769e-05
2.335200e+03 6.800825e-05
2.336000e+03 6.797884e-05
2.336800e+03 6.794943e-05
2.337600e+03 6.792005e-05
2.338400e+03 6.789067e-05
2.339200e+03 6.786132e-05
2.340000e+03 6.783198e-05
2.340800e+03 6.780265e-05
2.341600e+03 6.777334e-05
2.342400e+03 6.774404e-05
2.343200e+03 6.771476e-05
2.344000e+03 6.768550e-05
2.344800e+03 6.765625e-05
2.345600e+03 6.762702e-05
2.346400e+03 6.759780e-05
2.347200e+03 6.756859e-05
2.348000e+03 6.753940e-05
2.348800e+03 6.751023e-05
2.349600e+03 6.748107e-05
2.350400e+03 6.745193e-05
2.351200e+03 6.742280e-05
2.352000e+03 6.739369e-05
2.352800e+03 6.736460e-05
2.353600e+03 6.733551e-05
2.354400e+03 6.730645e-05
2.355200e+03 6.727740e-05
2.356000e+03 6.724836e-05
2.356800e+03 6.721934e-05
2.357600e+03 6.719034e-05
2.358400e+03 6.716135e-05
2.359200e+03 6.713237e-05
2.360000e+03 6.710341e-05
2.360800e+03 6.707447e-05
2.361600e+03 6.704554e-05
2.362400e+03 6.701662e-05
2.363200e+03 6.698772e-05
2.364000e+03 6.695884e-05
2.364800e+03 6.692997e-05
2.365600e+03 6.690112e-05
2.366400e+03 6.687228e-05
2.367200e+03 6.684345e-05
2.368000e+03 6.681465e-05
2.368800e+03 6.678585e-05
2.369600e+03 6.675707e-05
2.370400e+03 6.672831e-05
2.371200e+03 6.669956e-05
2.372000e+03 6.667083e-05
2.372800e+03 6.664211e-05
2.373600e+03 6.661341e-05
2.374400e+03 6.658472e-05
2.375200e+03 6.655605e-05
2.376000e+03 6.652739e-05
2.376800e+03 6.649875e-05
2.377600e+03 6.647012e-05
2.378400e+03 6.644151e-05
2.379200e+03 6.641291e-05
2.380000e+03 6.638433e-05
2.380800e+03 6.635576e-05
2.381600e+03 6.632721e-05
2.382400e+03 6.629867e-05
2.383200e+03 6.627015e-05
2.384000e+03 6.624164e-05
2.384800e+03 6.621315e-05
2.385600e+03 6.618467e-05
2.386400e+03 6.615621e-05
2.387200e+03 6.612776e-05
2.388000e+03 6.609932e-05
2.388800e+03 6.607091e-05
2.389600e+03 6.604250e-05
2.390400e+03 6.601411e-05
2.391200e+03 6.598574e-05
2.392000e+03 6.595738e-05
2.392800e+03 6.592904e-05
2.393600e+03 6.590071e-05
2.394400e+03 6.587240e-05
2.395200e+03 6.584410e-05
2.396000e+03 6.581581e-05
2.396800e+03 6.578754e-05
2.397600e+03 6.575929e-05
2.398400e+03 6.573105e-05
2.399200e+03 6.570283e-05
2.400000e+03 6.567462e-05
2.400800e+03 6.564642e-05
2.401600e+03 6.561824e-05
2.402400e+03 6.559008e-05
2.403200e+03 6.556192e-05
2.404000e+03 6.553379e-05
2.404800e+03 6.550567e-05
2.405600e+03 6.547756e-05
2.406400e+03 6.544947e-05
2.407200e+03 6.542139e-05
2.408000e+03 6.539333e-05
2.408800e+03 6.536528e-05
2.409600e+03 6.533725e-05
2.410400e+03 6.530923e-05
2.411200e+03 6.528123e-05
2.412000e+03 6.525324e-05
2.412800e+03 6.522527e-05
2.413600e+03 6.519731e-05
2.414400e+03 6.516937e-05
2.415200e+03 6.514144e-05
2.416000e+03 6.511352e-05
2.416800e+03 6.508562e-05
2.417600e+03 6.505774e-05
2.418400e+03 6.502987e-05
2.419200e+03 6.500201e-05
2.420000e+03 6.497417e-05
2.420800e+03 6.494634e-05
2.421600e+03 6.491853e-05
2.422400e+03 6.489073e-05
2.423200e+03 6.486295e-05
2.424000e+03 6.483518e-05
2.424800e+03 6.480743e-05
2.425600e+03 6.477969e-05
2.426400e+03 6.475196e-05
2.427200e+03 6.472425e-05
2.428000e+03 6.469656e-05
2.428800e+03 6.466888e-05
2.429600e+03 6.464121e-05
2.430400e+03 6.461356e-05
2.431200e+03 6.458592e-05
2.432000e+03 6.455830e-05
2.432800e+03 6.453069e-05
2.433600e+03 6.450310e-05
2.434400e+03 6.447552e-05
2.435200e+03 6.444795e-05
2.436000e+03 6.442041e-05
2.436800e+03 6.439287e-05
2.437600e+03 6.436535e-05
2.438400e+03 6.433784e-05
2.439200e+03 6.431035e-05
2.440000e+03 6.428287e-05
2.440800e+03 6.425541e-05
2.441600e+03 6.422796e-05
2.442400e+03 6.420053e-05
2.443200e+03 6.417311e-05
2.444000e+03 6.414570e-05
2.444800e+03 6.411831e-05
2.445600e+03 6.409094e-05
2.446400e+03 6.406357e-05
2.447200e+03 6.403623e-05
2.448000e+03 6.400889e-05
2.448800e+03 6.398158e-05
2.449600e+03 6.395427e-05
2.450400e+03 6.392698e-05
2.451200e+03 6.389971e-05
2.452000e+03 6.387244e-05
2.452800e+03 6.384520e-05
2.453600e+03 6.381797e-05
2.454400e+03 6.379075e-05
2.455200e+03 6.376354e-05
2.456000e+03 6.373635e-05
2.456800e+03 6.370918e-05
2.457600e+03 6.368202e-05
2.458400e+03 6.365487e-05
2.459200e+03 6.362774e-05
2.460000e+03 6.360062e-05
2.460800e+03 6.357352e-05
2.461600e+03 6.354643e-05
2.462400e+03 6.351936e-05
2.463200e+03 6.349230e-05
2.464000e+03 6.346525e-05
2.464800e+03 6.343822e-05
2.465600e+03 6.341120e-05
2.466400e+03 6.338420e-05
2.467200e+03 6.335721e-05
2.468000e+03 6.333023e-05
2.468800e+03 6.330327e-05
2.469600e+03 6.327632e-05
2.470400e+03 6.324939e-05
2.471200e+03 6.322247e-05
2.472000e+03 6.319557e-05
2.472800e+03 6.316868e-05
2.473600e+03 6.314180e-05
2.474400e+03 6.311494e-05
2.475200e+03 6.308809e-05
2.476000e+03 6.306126e-05
2.476800e+03 6.303444e-05
2.477600e+03 6.300764e-05
2.478400e+03 6.298085e-05
2.479200e+03 6.295407e-05
2.480000e+03 6.292731e-05
2.480800e+03 6.290056e-05
2.481600e+03 6.287383e-05
2.482400e+03 6.284711e-05
2.483200e+03 6.282040e-05
2.484000e+03 6.279371e-05
2.484800e+03 6.276703e-05
2.485600e+03 6.274037e-05
2.486400e+03 6.271372e-05
2.487200e+03 6.268708e-05
2.488000e+03 6.266046e-05
2.488800e+03 6.263385e-05
2.489600e+03 6.260726e-05
2.490400e+03 6.258068e-05
2.491200e+03 6.255411e-05
2.492000e+03 6.252756e-05
2.492800e+03 6.250103e-05
2.493600e+03 6.247450e-05
2.494400e+03 6.244799e-05
2.495200e+03 6.242150e-05
2.496000e+03 6.239502e-05
2.496800e+03 6.236855e-05
2.497600e+03 6.234210e-05
2.498400e+03 6.231566e-05
2.499200e+03 6.228923e-05
2.500000e+03 6.226282e-05
2.500800e+03 6.223642e-05
2.501600e+03 6.221004e-05
2.502400e+03 6.218367e-05
2.503200e+03 6.215731e-05
2.504000e+03 6.213097e-05
2.504800e+03 6.210464e-05
2.505600e+03 6.207833e-05
2.506400e+03 6.205203e-05
2.507200e+03 6.202574e-05
2.508000e+03 6.199947e-05
2.508800e+03 6.197321e-05
2.509600e+03 6.194697e-05
2.510400e+03 6.192074e-05
2.511200e+03 6.189452e-05
2.512000e+03 6.186832e-05
2.512800e+03 6.184213e-05
2.513600e+03 6.181595e-05
2.514400e+03 6.178979e-05
2.515200e+03 6.176364e-05
2.516000e+03 6.173751e-05
2.516800e+03 6.171139e-05
2.517600e+03 6.168528e-05
2.518400e+03 6.165919e-05
2.519200e+03 6.163311e-05
2.520000e+03 6.160705e-05
2.520800e+03 6.158099e-05
2.521600e+03 6.155496e-05
2.522400e+03 6.152893e-05
2.523200e+03 6.150292e-05
2.524000e+03 6.147693e-05
2.524800e+03 6.145094e-05
2.525600e+03 6.142498e-05
2.526400e+03 6.139902e-05
2.527200e+03 6.137308e-05
2.528000e+03 6.134715e-05
2.528800e+03 6.132124e-05
2.529600e+03 6.129534e-05
2.530400e+03 6.126945e-05
2.531200e+03 6.124358e-05
2.532000e+03 6.121772e-05
2.532800e+03 6.119187e-05
2.533600e+03 6.116604e-05
2.534400e+03 6.114022e-05
2.535200e+03 6.111442e-05
2.536000e+03 6.108863e-05
2.536800e+03 6.106285e-05
2.537600e+03 6.103709e-05
2.538400e+03 6.101134e-05
2.539200e+03 6.098560e-05
2.540000e+03 6.095988e-05
2.540800e+03 6.093417e-05
2.541600e+03 6.090847e-05
2.542400e+03 6.088279e-05
2.543200e+03 6.085712e-05
2.544000e+03 6.083147e-05
2.544800e+03 6.080583e-05
2.545600e+03 6.078020e-05
2.546400e+03 6.075459e-05
2.547200e+03 6.072899e-05
2.548000e+03 6.070340e-05
2.548800e+03 6.067782e-05
2.549600e+03 6.065226e-05
2.550400e+03 6.062672e-05
2.551200e+03 6.060119e-05
2.552000e+03 6.057567e-05
2.552800e+03 6.055016e-05
2.553600e+03 6.052467e-05
2.554400e+03 6.049919e-05
2.555200e+03 6.047372e-05
2.556000e+03 6.044827e-05
2.556800e+03 6.042283e-05
2.557600e+03 6.039741e-05
2.558400e+03 6.037199e-05
2.559200e+03 6.034660e-05
2.560000e+03 6.032121e-05
2.560800e+03 6.029584e-05
2.561600e+03 6.027048e-05
2.562400e+03 6.024514e-05
2.563200e+03 6.021981e-05
2.564000e+03 6.019449e-05
2.564800e+03 6.016918e-05
2.565600e+03 6.014389e-05
2.566400e+03 6.011861e-05
2.567200e+03 6.009335e-05
2.568000e+03 6.006810e-05
2.568800e+03 6.004286e-05
2.569600e+03 6.001764e-05
2.570400e+03 5.999243e-05
2.571200e+03 5.996723e-05
2.572000e+03 5.994204e-05
2.572800e+03 5.991687e-05
2.573600e+03 5.989172e-05
2.574400e+03 5.986657e-05
2.575200e+03 5.984144e-05
2.576000e+03 5.981632e-05
2.576800e+03 5.979122e-05
2.577600e+03 5.976613e-05
2.578400e+03 5.974105e-05
2.579200e+03 5.971598e-05
2.580000e+03 5.969093e-05
2.580800e+03 5.966589e-05
2.581600e+03 5.964087e-05
2.582400e+03 5.961586e-05
2.583200e+03 5.959086e-05
2.584000e+03 5.956587e-05
2.584800e+03 5.954090e-05
2.585600e+03 5.951594e-05
2.586400e+03 5.949100e-05
2.587200e+03 5.946607e-05
2.588000e+03 5.944115e-05
2.588800e+03 5.941624e-05
2.589600e+03 5.939135e-05
2.590400e+03 5.936647e-05
2.591200e+03 5.934160e-05
2.592000e+03 5.931675e-05
2.592800e+03 5.929191e-05
2.593600e+03 5.926708e-05
2.594400e+03 5.924227e-05
2.595200e+03 5.921747e-05
2.596000e+03 5.919268e-05
2.596800e+03 5.916790e-05
2.597600e+03 5.914314e-05
2.598400e+03 5.911839e-05
2.599200e+03 5.909366e-05
2.600000e+03 5.906894e-05
2.600800e+03 5.904423e-05
2.601600e+03 5.901953e-05
2.602400e+03 5.899485e-05
2.603200e+03 5.897018e-05
2.604000e+03 5.894552e-05
2.604800e+03 5.892088e-05
2.605600e+03 5.889625e-05
2.606400e+03 5.887163e-05
2.607200e+03 5.884702e-05
2.608000e+03 5.882243e-05
2.608800e+03 5.879785e-05
2.609600e+03 5.877329e-05
2.610400e+03 5.874874e-05
2.611200e+03 5.872420e-05
2.612000e+03 5.869967e-05
2.612800e+03 5.867515e-05
2.613600e+03 5.865065e-05
2.614400e+03 5.862617e-05
2.615200e+03 5.860169e-05
2.616000e+03 5.857723e-05
2.616800e+03 5.855278e-05
2.617600e+03 5.852834e-05
2.618400e+03 5.850392e-05
2.619200e+03 5.847951e-05
2.620000e+03 5.845511e-05
2.620800e+03 5.843073e-05
2.621600e+03 5.840636e-05
2.622400e+03 5.838200e-05
2.623200e+03 5.835765e-05
2.624000e+03 5.833332e-05
2.624800e+03 5.830900e-05
2.625600e+03 5.828469e-05
2.626400e+03 5.826040e-05
2.627200e+03 5.823612e-05
2.628000e+03 5.821185e-05
2.628800e+03 5.818759e-05
2.629600e+03 5.816335e-05
2.630400e+03 5.813912e-05
2.631200e+03 5.811490e-05
2.632000e+03 5.809070e-05
2.632800e+03 5.806651e-05
2.633600e+03 5.804233e-05
2.634400e+03 5.801816e-05
2.635200e+03 5.799401e-05
2.636000e+03 5.796987e-05
2.636800e+03 5.794574e-05
2.637600e+03 5.792163e-05
2.638400e+03 5.789752e-05
2.639200e+03 5.787343e-05
2.640000e+03 5.784936e-05
2.640800e+03 5.782529e-05
2.641600e+03 5.780124e-05
2.642400e+03 5.777720e-05
2.643200e+03 5.775318e-05
2.644000e+03 5.772917e-05
2.644800e+03 5.770516e-05
2.645600e+03 5.768118e-05
2.646400e+03 5.765720e-05
2.647200e+03 5.763324e-05
2.648000e+03 5.760929e-05
2.648800e+03 5.758535e-05
2.649600e+03 5.756143e-05
2.650400e+03 5.753752e-05
2.651200e+03 5.751362e-05
2.652000e+03 5.748973e-05
2.652800e+03 5.746586e-05
2.653600e+03 5.744200e-05
2.654400e+03 5.741815e-05
2.655200e+03 5.739431e-05
2.656000e+03 5.737049e-05
2.656800e+03 5.734668e-05
2.657600e+03 5.732288e-05
2.658400e+03 5.729910e-05
2.659200e+03 5.727532e-05
2.660000e+03 5.725156e-05
2.660800e+03 5.722781e-05
2.661600e+03 5.720408e-05
2.662400e+03 5.718036e-05
2.663200e+03 5.715665e-05
2.664000e+03 5.713295e-05
2.664800e+03 5.710926e-05
2.665600e+03 5.708559e-05
2.666400e+03 5.706193e-05
2.667200e+03 5.703828e-05
2.668000e+03 5.701465e-05
2.668800e+03 5.699103e-05
2.669600e+03 5.696742e-05
2.670400e+03 5.694382e-05
2.671200e+03 5.692023e-05
2.672000e+03 5.689666e-05
2.672800e+03 5.687310e-05
2.673600e+03 5.684955e-05
2.674400e+03 5.682602e-05
2.675200e+03 5.680250e-05
2.676000e+03 5.677899e-05
2.676800e+03 5.675549e-05
2.677600e+03 5.673200e-05
2.678400e+03 5.670853e-05
2.679200e+03 5.668507e-05
2.680000e+03 5.666162e-05
2.680800e+03 5.663819e-05
2.681600e+03 5.661476e-05
2.682400e+03 5.659135e-05
2.683200e+03 5.656795e-05
2.684000e+03 5.654457e-05
2.684800e+03 5.652119e-05
2.685600e+03 5.649783e-05
2.686400e+03 5.647448e-05
2.687200e+03 5.645115e-05
2.688000e+03 5.642782e-05
2.688800e+03 5.640451e-05
2.689600e+03 5.638121e-05
2.690400e+03 5.635792e-05
2.691200e+03 5.633465e-05
2.692000e+03 5.631138e-05
2.692800e+03 5.628813e-05
2.693600e+03 5.626489e-05
2.694400e+03 5.624167e-05
2.695200e+03 5.621845e-05
2.696000e+03 5.619525e-05
2.696800e+03 5.617206e-05
2.697600e+03 5.614889e-05
2.698400e+03 5.612572e-05
2.699200e+03 5.610257e-05
2.700000e+03 5.607943e-05
2.700800e+03 5.605630e-05
2.701600e+03 5.603319e-05
2.702400e+03 5.601008e-05
2.703200e+03 5.598699e-05
2.704000e+03 5.596391e-05
2.704800e+03 5.594085e-05
2.705600e+03 5.591779e-05
2.706400e+03 5.589475e-05
2.707200e+03 5.587172e-05
2.708000e+03 5.584870e-05
2.708800e+03 5.582569e-05
2.709600e+03 5.580270e-05
2.710400e+03 5.577972e-05
2.711200e+03 5.575675e-05
2.712000e+03 5.573379e-05
2.712800e+03 5.571085e-05
2.713600e+03 5.568791e-05
2.714400e+03 5.566499e-05
2.715200e+03 5.564208e-05
2.716000e+03 5.561919e-05
2.716800e+03 5.559630e-05
2.717600e+03 5.557343e-05
2.718400e+03 5.555057e-05
2.719200e+03 5.552772e-05
2.720000e+03 5.550488e-05
2.720800e+03 5.548206e-05
2.721600e+03 5.545925e-05
2.722400e+03 5.543645e-05
2.723200e+03 5.541366e-05
2.724000e+03 5.539088e-05
2.724800e+03 5.536812e-05
2.725600e+03 5.534537e-05
2.726400e+03 5.532263e-05
2.727200e+03 5.529990e-05
2.728000e+03 5.527718e-05
2.728800e+03 5.525448e-05
2.729600e+03 5.523179e-05
2.730400e+03 5.520911e-05
2.731200e+03 5.518644e-05
2.732000e+03 5.516378e-05
2.732800e+03 5.514114e-05
2.733600e+03 5.511851e-05
2.734400e+03 5.509589e-05
2.735200e+03 5.507328e-05
2.736000e+03 5.505068e-05
2.736800e+03 5.502810e-05
2.737600e+03 5.500553e-05
2.738400e+03 5.498296e-05
2.739200e+03 5.496042e-05
2.740000e+03 5.493788e-05
2.740800e+03 5.491535e-05
2.741600e+03 5.489284e-05
2.742400e+03 5.487034e-05
2.743200e+03 5.484785e-05
2.744000e+03 5.482537e-05
2.744800e+03 5.480291e-05
2.745600e+03 5.478046e-05
2.746400e+03 5.475801e-05
2.747200e+03 5.473558e-05
2.748000e+03 5.471317e-05
2.748800e+03 5.469076e-05
2.749600e+03 5.466837e-05
2.750400e+03 5.464598e-05
2.751200e+03 5.462361e-05
2.752000e+03 5.460125e-05
2.752800e+03 5.457891e-05
2.753600e+03 5.455657e-05
2.754400e+03 5.453425e-05
2.755200e+03 5.451194e-05
2.756000e+03 5.448964e-05
2.756800e+03 5.446735e-05
2.757600e+03 5.444507e-05
2.758400e+03 5.442281e-05
2.759200e+03 5.440055e-05
2.760000e+03 5.437831e-05
2.760800e+03 5.435608e-05
2.761600e+03 5.433387e-05
2.762400e+03 5.431166e-05
2.763200e+03 5.428947e-05
2.764000e+03 5.426728e-05
2.764800e+03 5.424511e-05
2.765600e+03 5.422295e-05
2.766400e+03 5.420081e-05
2.767200e+03 5.417867e-05
2.768000e+03 5.415655e-05
2.768800e+03 5.413444e-05
2.769600e+03 5.411233e-05
2.770400e+03 5.409025e-05
2.771200e+03 5.406817e-05
2.772000e+03 5.404610e-05
2.772800e+03 5.402405e-05
2.773600e+03 5.400201e-05
2.774400e+03 5.397998e-05
2.775200e+03 5.395796e-05
2.776000e+03 5.393595e-05
2.776800e+03 5.391395e-05
2.777600e+03 5.389197e-05
2.778400e+03 5.387000e-05
2.779200e+03 5.384803e-05
2.780000e+03 5.382608e-05
2.780800e+03 5.380415e-05
2.781600e+03 5.378222e-05
2.782400e+03 5.376031e-05
2.783200e+03 5.373840e-05
2.784000e+03 5.371651e-05
2.784800e+03 5.369463e-05
2.785600e+03 5.367276e-05
2.786400e+03 5.365090e-05
2.787200e+03 5.362906e-05
2.788000e+03 5.360722e-05
2.788800e+03 5.358540e-05
2.789600e+03 5.356359e-05
2.790400e+03 5.354179e-05
2.791200e+03 5.352000e-05
2.792000e+03 5.349823e-05
2.792800e+03 5.347646e-05
2.793600e+03 5.345471e-05
2.794400e+03 5.343297e-05
2.795200e+03 5.341124e-05
2.796000e+03 5.338952e-05
2.796800e+03 5.336781e-05
2.797600e+03 5.334611e-05
2.798400e+03 5.332443e-05
2.799200e+03 5.330275e-05
2.800000e+03 5.328109e-05
2.800800e+03 5.325944e-05
2.801600e+03 5.323780e-05
2.802400e+03 5.321617e-05
2.803200e+03 5.319456e-05
2.804000e+03 5.317295e-05
2.804800e+03 5.315136e-05
2.805600e+03 5.312978e-05
2.806400e+03 5.310821e-05
2.807200e+03 5.308665e-05
2.808000e+03 5.306510e-05
2.808800e+03 5.304356e-05
2.809600e+03 5.302204e-05
2.810400e+03 5.300052e-05
2.811200e+03 5.297902e-05
2.812000e+03 5.295753e-05
2.812800e+03 5.293605e-05
2.813600e+03 5.291458e-05
2.814400e+03 5.289312e-05
2.815200e+03 5.287167e-05
2.816000e+03 5.285024e-05
2.816800e+03 5.282882e-05
2.817600e+03 5.280740e-05
2.818400e+03 5.278600e-05
2.819200e+03 5.276461e-05
2.820000e+03 5.274323e-05
2.820800e+03 5.272187e-05
2.821600e+03 5.270051e-05
2.822400e+03 5.267917e-05
2.823200e+03 5.265783e-05
2.824000e+03 5.263651e-05
2.824800e+03 5.261520e-05
2.825600e+03 5.259390e-05
2.826400e+03 5.257261e-05
2.827200e+03 5.255133e-05
2.828000e+03 5.253007e-05
2.828800e+03 5.250881e-05
2.829600e+03 5.248757e-05
2.830400e+03 5.246634e-05
2.831200e+03 5.244511e-05
2.832000e+03 5.242390e-05
2.832800e+03 5.240270e-05
2.833600e+03 5.238152e-05
2.834400e+03 5.236034e-05
2.835200e+03 5.233917e-05
2.836000e+03 5.231802e-05
2.836800e+03 5.229688e-05
2.837600e+03 5.227574e-05
2.838400e+03 5.225462e-05
2.839200e+03 5.223351e-05
2.840000e+03 5.221241e-05
2.840800e+03 5.219133e-05
2.841600e+03 5.217025e-05
2.842400e+03 5.214918e-05
2.843200e+03 5.212813e-05
2.844000e+03 5.210709e-05
2.844800e+03 5.208605e-05
2.845600e+03 5.206503e-05
2.846400e+03 5.204402e-05
2.847200e+03 5.202302e-05
2.848000e+03 5.200203e-05
2.848800e+03 5.198106e-05
2.849600e+03 5.196009e-05
2.850400e+03 5.193914e-05
2.851200e+03 5.191819e-05
2.852000e+03 5.189726e-05
2.852800e+03 5.187634e-05
2.853600e+03 5.185543e-05
2.854400e+03 5.183452e-05
2.855200e+03 5.181364e-05
2.856000e+03 5.179276e-05
2.856800e+03 5.177189e-05
2.857600e+03 5.175103e-05
2.858400e+03 5.173019e-05
2.859200e+03 5.170935e-05
2.860000e+03 5.168853e-05
2.860800e+03 5.166772e-05
2.861600e+03 5.164692e-05
2.862400e+03 5.162613e-05
2.863200e+03 5.160535e-05
2.864000e+03 5.158458e-05
2.864800e+03 5.156382e-05
2.865600e+03 5.154307e-05
2.866400e+03 5.152234e-05
2.867200e+03 5.150161e-05
2.868000e+03 5.148090e-05
2.868800e+03 5.146020e-05
2.869600e+03 5.143950e-05
2.870400e+03 5.141882e-05
2.871200e+03 5.139815e-05
2.872000e+03 5.137749e-05
2.872800e+03 5.135684e-05
2.873600e+03 5.133621e-05
2.874400e+03 5.131558e-05
2.875200e+03 5.129496e-05
2.876000e+03 5.127436e-05
2.876800e+03 5.125376e-05
2.877600e+03 5.123318e-05
2.878400e+03 5.121260e-05
2.879200e+03 5.119204e-05
2.880000e+03 5.117149e-05
2.880800e+03 5.115095e-05
2.881600e+03 5.113042e-05
2.882400e+03 5.110990e-05
2.883200e+03 5.108939e-05
2.884000e+03 5.106889e-05
2.884800e+03 5.104841e-05
2.885600e+03 5.102793e-05
2.886400e+03 5.100747e-05
2.887200e+03 5.098701e-05
2.888000e+03 5.096657e-05
2.888800e+03 5.094614e-05
2.889600e+03 5.092571e-05
2.890400e+03 5.090530e-05
2.891200e+03 5.088490e-05
2.892000e+03 5.086451e-05
2.892800e+03 5.084413e-05
2.893600e+03 5.082376e-05
2.894400e+03 5.080340e-05
2.895200e+03 5.078306e-05
2.896000e+03 5.076272e-05
2.896800e+03 5.074239e-05
2.897600e+03 5.072208e-05
2.898400e+03 5.070177e-05
2.899200e+03 5.068148e-05
2.900000e+03 5.066119e-05
2.900800e+03 5.064092e-05
2.901600e+03 5.062066e-05
2.902400e+03 5.060041e-05
2.903200e+03 5.058017e-05
2.904000e+03 5.055994e-05
2.904800e+03 5.053972e-05
2.905600e+03 5.051951e-05
2.906400e+03 5.049931e-05
2.907200e+03 5.047912e-05
2.908000e+03 5.045894e-05
2.908800e+03 5.043878e-05
2.909600e+03 5.041862e-05
2.910400e+03 5.039847e-05
2.911200e+03 5.037834e-05
2.912000e+03 5.035822e-05
2.912800e+03 5.033810e-05
2.913600e+03 5.031800e-05
2.914400e+03 5.029790e-05
2.915200e+03 5.027782e-05
2.916000e+03 5.025775e-05
2.916800e+03 5.023769e-05
2.917600e+03 5.021764e-05
2.918400e+03 5.019760e-05
2.919200e+03 5.017757e-05
2.920000e+03 5.015755e-05
2.920800e+03 5.013754e-05
2.921600e+03 5.011754e-05
2.922400e+03 5.009755e-05
2.923200e+03 5.007758e-05
2.924000e+03 5.005761e-05
2.924800e+03 5.003765e-05
2.925600e+03 5.001771e-05
2.926400e+03 4.999777e-05
2.927200e+03 4.997785e-05
2.928000e+03 4.995793e-05
2.928800e+03 4.993803e-05
2.929600e+03 4.991813e-05
2.930400e+03 4.989825e-05
2.931200e+03 4.987838e-05
2.932000e+03 4.985851e-05
2.932800e+03 4.983866e-05
2.933600e+03 4.981882e-05
2.934400e+03 4.979899e-05
2.935200e+03 4.977917e-05
2.936000e+03 4.975936e-05
2.936800e+03 4.973956e-05
2.937600e+03 4.971977e-05
2.938400e+03 4.969999e-05
2.939200e+03 4.968022e-05
2.940000e+03 4.966046e-05
2.940800e+03 4.964071e-05
2.941600e+03 4.962097e-05
2.942400e+03 4.960124e-05
2.943200e+03 4.958153e-05
2.944000e+03 4.956182e-05
2.944800e+03 4.954212e-05
2.945600e+03 4.952243e-05
2.946400e+03 4.950276e-05
2.947200e+03 4.948309e-05
2.948000e+03 4.946344e-05
2.948800e+03 4.944379e-05
2.949600e+03 4.942416e-05
2.950400e+03 4.940453e-05
2.951200e+03 4.938492e-05
2.952000e+03 4.936531e-05
2.952800e+03 4.934572e-05
2.953600e+03 4.932613e-05
2.954400e+03 4.930656e-05
2.955200e+03 4.928700e-05
2.956000e+03 4.926744e-05
2.956800e+03 4.924790e-05
2.957600e+03 4.922837e-05
2.958400e+03 4.920884e-05
2.959200e+03 4.918933e-05
2.960000e+03 4.916983e-05
2.960800e+03 4.915034e-05
2.961600e+03 4.913086e-05
2.962400e+03 4.911138e-05
2.963200e+03 4.909192e-05
2.964000e+03 4.907247e-05
2.964800e+03 4.905303e-05
2.965600e+03 4.903360e-05
2.966400e+03 4.901418e-05
2.967200e+03 4.899477e-05
2.968000e+03 4.897537e-05
2.968800e+03 4.895598e-05
2.969600e+03 4.893660e-05
2.970400e+03 4.891723e-05
2.971200e+03 4.889787e-05
2.972000e+03 4.887852e-05
2.972800e+03 4.885918e-05
2.973600e+03 4.883985e-05
2.974400e+03 4.882053e-05
2.975200e+03 4.880122e-05
2.976000e+03 4.878192e-05
2.976800e+03 4.876263e-05
2.977600e+03 4.874335e-05
2.978400e+03 4.872408e-05
2.979200e+03 4.870482e-05
2.980000e+03 4.868557e-05
2.980800e+03 4.866633e-05
2.981600e+03 4.864710e-05
2.982400e+03 4.862789e-05
2.983200e+03 4.860868e-05
2.984000e+03 4.858948e-05
2.984800e+03 4.857029e-05
2.985600e+03 4.855111e-05
2.986400e+03 4.853194e-05
2.987200e+03 4.851278e-05
2.988000e+03 4.849363e-05
2.988800e+03 4.847449e-05
2.989600e+03 4.845537e-05
2.990400e+03 4.843625e-05
2.991200e+03 4.841714e-05
2.992000e+03 4.839804e-05
2.992800e+03 4.837895e-05
2.993600e+03 4.835987e-05
2.994400e+03 4.834080e-05
2.995200e+03 4.832174e-05
2.996000e+03 4.830269e-05
2.996800e+03 4.828365e-05
2.997600e+03 4.826462e-05
2.998400e+03 4.824560e-05
2.999200e+03 4.822659e-05
3.000000e+03 4.820759e-05
3.000800e+03 4.818861e-05
3.001600e+03 4.816963e-05
3.002400e+03 4.815066e-05
3.003200e+03 4.813170e-05
3.004000e+03 4.811274e-05
3.004800e+03 4.809380e-05
3.005600e+03 4.807487e-05
3.006400e+03 4.805595e-05
3.007200e+03 4.803704e-05
3.008000e+03 4.801814e-05
3.008800e+03 4.799925e-05
3.009600e+03 4.798037e-05
3.010400e+03 4.796150e-05
3.011200e+03 4.794264e-05
3.012000e+03 4.792378e-05
3.012800e+03 4.790494e-05
3.013600e+03 4.788611e-05
3.014400e+03 4.786729e-05
3.015200e+03 4.784848e-05
3.016000e+03 4.782967e-05
3.016800e+03 4.781088e-05
3.017600e+03 4.779210e-05
3.018400e+03 4.777332e-05
3.019200e+03 4.775456e-05
3.020000e+03 4.773581e-05
3.020800e+03 4.771706e-05
3.021600e+03 4.769833e-05
3.022400e+03 4.767960e-05
3.023200e+03 4.766089e-05
3.024000e+03 4.764218e-05
3.024800e+03 4.762349e-05
3.025600e+03 4.760480e-05
3.026400e+03 4.758613e-05
3.027200e+03 4.756746e-05
3.028000e+03 4.754880e-05
3.028800e+03 4.753016e-05
3.029600e+03 4.751152e-05
3.030400e+03 4.749289e-05
3.031200e+03 4.747428e-05
3.032000e+03 4.745567e-05
3.032800e+03 4.743707e-05
3.033600e+03 4.741848e-05
3.034400e+03 4.739990e-05
3.035200e+03 4.738133e-05
3.036000e+03 4.736277e-05
3.036800e+03 4.734422e-05
3.037600e+03 4.732568e-05
3.038400e+03 4.730715e-05
3.039200e+03 4.728863e-05
3.040000e+03 4.727012e-05
3.040800e+03 4.725162e-05
3.041600e+03 4.723313e-05
3.042400e+03 4.721464e-05
3.043200e+03 4.719617e-05
3.044000e+03 4.717771e-05
3.044800e+03 4.715925e-05
3.045600e+03 4.714081e-05
3.046400e+03 4.712237e-05
3.047200e+03 4.710395e-05
3.048000e+03 4.708553e-05
3.048800e+03 4.706713e-05
3.049600e+03 4.704873e-05
3.050400e+03 4.703034e-05
3.051200e+03 4.701197e-05
3.052000e+03 4.699360e-05
3.052800e+03 4.697524e-05
3.053600e+03 4.695689e-05
3.054400e+03 4.693855e-05
3.055200e+03 4.692022e-05
3.056000e+03 4.690190e-05
3.056800e+03 4.688359e-05
3.057600e+03 4.686529e-05
3.058400e+03 4.684700e-05
3.059200e+03 4.682872e-05
3.060000e+03 4.681045e-05
3.060800e+03 4.679218e-05
3.061600e+03 4.677393e-05
3.062400e+03 4.675568e-05
3.063200e+03 4.673745e-05
3.064000e+03 4.671922e-05
3.064800e+03 4.670101e-05
3.065600e+03 4.668280e-05
3.066400e+03 4.666461e-05
3.067200e+03 4.664642e-05
3.068000e+03 4.662824e-05
3.068800e+03 4.661007e-05
3.069600e+03 4.659191e-05
3.070400e+03 4.657376e-05
3.071200e+03 4.655562e-05
3.072000e+03 4.653749e-05
3.072800e+03 4.651937e-05
3.073600e+03 4.650126e-05
3.074400e+03 4.648315e-05
3.075200e+03 4.646506e-05
3.076000e+03 4.644698e-05
3.076800e+03 4.642890e-05
3.077600e+03 4.641084e-05
3.078400e+03 4.639278e-05
3.079200e+03 4.637473e-05
3.080000e+03 4.635670e-05
3.080800e+03 4.633867e-05
3.081600e+03 4.632065e-05
3.082400e+03 4.630264e-05
3.083200e+03 4.628464e-05
3.084000e+03 4.626665e-05
3.084800e+03 4.624867e-05
3.085600e+03 4.623070e-05
3.086400e+03 4.621274e-05
3.087200e+03 4.619478e-05
3.088000e+03 4.617684e-05
3.088800e+03 4.615890e-05
3.089600e+03 4.614098e-05
3.090400e+03 4.612306e-05
3.091200e+03 4.610516e-05
3.092000e+03 4.608726e-05
3.092800e+03 4.606937e-05
3.093600e+03 4.605149e-05
3.094400e+03 4.603362e-05
3.095200e+03 4.601576e-05
3.096000e+03 4.599791e-05
3.096800e+03 4.598007e-05
3.097600e+03 4.596223e-05
3.098400e+03 4.594441e-05
3.099200e+03 4.592660e-05
3.100000e+03 4.590879e-05
3.100800e+03 4.589099e-05
3.101600e+03 4.587321e-05
3.102400e+03 4.585543e-05
3.103200e+03 4.583766e-05
3.104000e+03 4.581990e-05
3.104800e+03 4.580215e-05
3.105600e+03 4.578441e-05
3.106400e+03 4.576668e-05
3.107200e+03 4.574896e-05
3.108000e+03 4.573124e-05
3.108800e+03 4.571354e-05
3.109600e+03 4.569585e-05
3.110400e+03 4.567816e-05
3.111200e+03 4.566048e-05
3.112000e+03 4.564281e-05
3.112800e+03 4.562516e-05
3.113600e+03 4.560751e-05
3.114400e+03 4.558987e-05
3.115200e+03 4.557224e-05
3.116000e+03 4.555461e-05
3.116800e+03 4.553700e-05
3.117600e+03 4.551940e-05
3.118400e+03 4.550180e-05
3.119200e+03 4.548422e-05
3.120000e+03 4.546664e-05
3.120800e+03 4.544907e-05
3.121600e+03 4.543151e-05
3.122400e+03 4.541397e-05
3.123200e+03 4.539642e-05
3.124000e+03 4.537889e-05
3.124800e+03 4.536137e-05
3.125600e+03 4.534386e-05
3.126400e+03 4.532635e-05
3.127200e+03 4.530886e-05
3.128000e+03 4.529137e-05
3.128800e+03 4.527390e-05
3.129600e+03 4.525643e-05
3.130400e+03 4.523897e-05
3.131200e+03 4.522152e-05
3.132000e+03 4.520408e-05
3.132800e+03 4.518665e-05
3.133600e+03 4.516922e-05
3.134400e+03 4.515181e-05
3.135200e+03 4.513440e-05
3.136000e+03 4.511701e-05
3.136800e+03 4.509962e-05
3.137600e+03 4.508224e-05
3.138400e+03 4.506487e-05
3.139200e+03 4.504751e-05
3.140000e+03 4.503016e-05
3.140800e+03 4.501282e-05
3.141600e+03 4.499549e-05
3.142400e+03 4.497816e-05
3.143200e+03 4.496085e-05
3.144000e+03 4.494354e-05
3.144800e+03 4.492624e-05
3.145600e+03 4.490895e-05
3.146400e+03 4.489168e-05
3.147200e+03 4.487440e-05
3.148000e+03 4.485714e-05
3.148800e+03 4.483989e-05
3.149600e+03 4.482264e-05
3.150400e+03 4.480541e-05
3.151200e+03 4.478818e-05
3.152000e+03 4.477097e-05
3.152800e+03 4.475376e-05
3.153600e+03 4.473656e-05
3.154400e+03 4.471937e-05
3.155200e+03 4.470218e-05
3.156000e+03 4.468501e-05
3.156800e+03 4.466785e-05
3.157600e+03 4.465069e-05
3.158400e+03 4.463354e-05
3.159200e+03 4.461641e-05
3.160000e+03 4.459928e-05
3.160800e+03 4.458216e-05
3.161600e+03 4.456504e-05
3.162400e+03 4.454794e-05
3.163200e+03 4.453085e-05
3.164000e+03 4.451376e-05
3.164800e+03 4.449669e-05
3.165600e+03 4.447962e-05
3.166400e+03 4.446256e-05
3.167200e+03 4.444551e-05
3.168000e+03 4.442847e-05
3.168800e+03 4.441144e-05
3.169600e+03 4.439441e-05
3.170400e+03 4.437740e-05
3.171200e+03 4.436039e-05
3.172000e+03 4.434339e-05
3.172800e+03 4.432641e-05
3.173600e+03 4.430943e-05
3.174400e+03 4.429245e-05
3.175200e+03 4.427549e-05
3.176000e+03 4.425854e-05
3.176800e+03 4.424159e-05
3.177600e+03 4.422466e-05
3.178400e+03 4.420773e-05
3.179200e+03 4.419081e-05
3.180000e+03 4.417390e-05
3.180800e+03 4.415700e-05
3.181600e+03 4.414011e-05
3.182400e+03 4.412322e-05
3.183200e+03 4.410635e-05
3.184000e+03 4.408948e-05
3.184800e+03 4.407262e-05
3.185600e+03 4.405577e-05
3.186400e+03 4.403893e-05
3.187200e+03 4.402210e-05
3.188000e+03 4.400527e-05
3.188800e+03 4.398846e-05
3.189600e+03 4.397165e-05
3.190400e+03 4.395486e-05
3.191200e+03 4.393807e-05
3.192000e+03 4.392129e-05
3.192800e+03 4.390451e-05
3.193600e+03 4.388775e-05
3.194400e+03 4.387100e-05
3.195200e+03 4.385425e-05
3.196000e+03 4.383751e-05
3.196800e+03 4.382078e-05
3.197600e+03 4.380406e-05
3.198400e+03 4.378735e-05
3.199200e+03 4.377065e-05
3.200000e+03 4.375395e-05
3.200800e+03 4.373727e-05
3.201600e+03 4.372059e-05
3.202400e+03 4.370392e-05
3.203200e+03 4.368726e-05
3.204000e+03 4.367061e-05
3.204800e+03 4.365396e-05
3.205600e+03 4.363733e-05
3.206400e+03 4.362070e-05
3.207200e+03 4.360409e-05
3.208000e+03 4.358748e-05
3.208800e+03 4.357088e-05
3.209600e+03 4.355428e-05
3.210400e+03 4.353770e-05
3.211200e+03 4.352112e-05
3.212000e+03 4.350456e-05
3.212800e+03 4.348800e-05
3.213600e+03 4.347145e-05
3.214400e+03 4.345491e-05
3.215200e+03 4.343838e-05
3.216000e+03 4.342185e-05
3.216800e+03 4.340534e-05
3.217600e+03 4.338883e-05
3.218400e+03 4.337233e-05
3.219200e+03 4.335584e-05
3.220000e+03 4.333936e-05
3.220800e+03 4.332288e-05
3.221600e+03 4.330642e-05
3.222400e+03 4.328996e-05
3.223200e+03 4.327351e-05
3.224000e+03 4.325707e-05
3.224800e+03 4.324064e-05
3.225600e+03 4.322422e-05
3.226400e+03 4.320780e-05
3.227200e+03 4.319140e-05
3.228000e+03 4.317500e-05
3.228800e+03 4.315861e-05
3.229600e+03 4.314223e-05
3.230400e+03 4.312586e-05
3.231200e+03 4.310949e-05
3.232000e+03 4.309313e-05
3.232800e+03 4.307679e-05
3.233600e+03 4.306045e-05
3.234400e+03 4.304412e-05
3.235200e+03 4.302779e-05
3.236000e+03 4.301148e-05
3.236800e+03 4.299517e-05
3.237600e+03 4.297888e-05
3.238400e+03 4.296259e-05
3.239200e+03 4.294631e-05
3.240000e+03 4.293003e-05
3.240800e+03 4.291377e-05
3.241600e+03 4.289751e-05
3.242400e+03 4.288126e-05
3.243200e+03 4.286503e-05
3.244000e+03 4.284879e-05
3.244800e+03 4.283257e-05
3.245600e+03 4.281636e-05
3.246400e+03 4.280015e-05
3.247200e+03 4.278395e-05
3.248000e+03 4.276776e-05
3.248800e+03 4.275158e-05
3.249600e+03 4.273541e-05
3.250400e+03 4.271924e-05
3.251200e+03 4.270309e-05
3.252000e+03 4.268694e-05
3.252800e+03 4.267080e-05
3.253600e+03 4.265467e-05
3.254400e+03 4.263854e-05
3.255200e+03 4.262243e-05
3.256000e+03 4.260632e-05
3.256800e+03 4.259022e-05
3.257600e+03 4.257413e-05
3.258400e+03 4.255805e-05
3.259200e+03 4.254197e-05
3.260000e+03 4.252590e-05
3.260800e+03 4.250985e-05
3.261600e+03 4.249380e-05
3.262400e+03 4.247775e-05
3.263200e+03 4.246172e-05
3.264000e+03 4.244570e-05
3.264800e+03 4.242968e-05
3.265600e+03 4.241367e-05
3.266400e+03 4.239767e-05
3.267200e+03 4.238168e-05
3.268000e+03 4.236569e-05
3.268800e+03 4.234971e-05
3.269600e+03 4.233375e-05
3.270400e+03 4.231779e-05
3.271200e+03 4.230183e-05
3.272000e+03 4.228589e-05
3.272800e+03 4.226995e-05
3.273600e+03 4.225403e-05
3.274400e+03 4.223811e-05
3.275200e+03 4.222220e-05
3.276000e+03 4.220629e-05
3.276800e+03 4.219040e-05
3.277600e+03 4.217451e-05
3.278400e+03 4.215863e-05
3.279200e+03 4.214276e-05
3.280000e+03 4.212690e-05
3.280800e+03 4.211104e-05
3.281600e+03 4.209520e-05
3.282400e+03 4.207936e-05
3.283200e+03 4.206353e-05
3.284000e+03 4.204770e-05
3.284800e+03 4.203189e-05
3.285600e+03 4.201608e-05
3.286400e+03 4.200028e-05
3.287200e+03 4.198449e-05
3.288000e+03 4.196871e-05
3.288800e+03 4.195294e-05
3.289600e+03 4.193717e-05
3.290400e+03 4.192141e-05
3.291200e+03 4.190566e-05
3.292000e+03 4.188992e-05
3.292800e+03 4.187418e-05
3.293600e+03 4.185846e-05
3.294400e+03 4.184274e-05
3.295200e+03 4.182703e-05
3.296000e+03 4.181133e-05
3.296800e+03 4.179563e-05
3.297600e+03 4.177995e-05
3.298400e+03 4.176427e-05
3.299200e+03 4.174860e-05
3.300000e+03 4.173293e-05
3.300800e+03 4.171728e-05
3.301600e+03 4.170163e-05
3.302400e+03 4.168599e-05
3.303200e+03 4.167036e-05
3.304000e+03 4.165474e-05
3.304800e+03 4.163913e-05
3.305600e+03 4.162352e-05
3.306400e+03 4.160792e-05
3.307200e+03 4.159233e-05
3.308000e+03 4.157675e-05
3.308800e+03 4.156117e-05
3.309600e+03 4.154560e-05
3.310400e+03 4.153004e-05
3.311200e+03 4.151449e-05
3.312000e+03 4.149895e-05
3.312800e+03 4.148341e-05
3.313600e+03 4.146788e-05
3.314400e+03 4.145236e-05
3.315200e+03 4.143685e-05
3.316000e+03 4.142135e-05
3.316800e+03 4.140585e-05
3.317600e+03 4.139036e-05
3.318400e+03 4.137488e-05
3.319200e+03 4.135941e-05
3.320000e+03 4.134394e-05
3.320800e+03 4.132849e-05
3.321600e+03 4.131304e-05
3.322400e+03 4.129759e-05
3.323200e+03 4.128216e-05
3.324000e+03 4.126673e-05
3.324800e+03 4.125132e-05
3.325600e+03 4.123591e-05
3.326400e+03 4.122050e-05
3.327200e+03 4.120511e-05
3.328000e+03 4.118972e-05
3.328800e+03 4.117434e-05
3.329600e+03 4.115897e-05
3.330400e+03 4.114361e-05
3.331200e+03 4.112825e-05
3.332000e+03 4.111290e-05
3.332800e+03 4.109756e-05
3.333600e+03 4.108223e-05
3.334400e+03 4.106691e-05
3.335200e+03 4.105159e-05
3.336000e+03 4.103628e-05
3.336800e+03 4.102098e-05
3.337600e+03 4.100569e-05
3.338400e+03 4.099040e-05
3.339200e+03 4.097512e-05
3.340000e+03 4.095985e-05
3.340800e+03 4.094459e-05
3.341600e+03 4.092933e-05
3.342400e+03 4.091409e-05
3.343200e+03 4.089885e-05
3.344000e+03 4.088361e-05
3.344800e+03 4.086839e-05
3.345600e+03 4.085317e-05
3.346400e+03 4.083796e-05
3.347200e+03 4.082276e-05
3.348000e+03 4.080757e-05
3.348800e+03 4.079238e-05
3.349600e+03 4.077721e-05
3.350400e+03 4.076204e-05
3.351200e+03 4.074687e-05
3.352000e+03 4.073172e-05
3.352800e+03 4.071657e-05
3.353600e+03 4.070143e-05
3.354400e+03 4.068630e-05
3.355200e+03 4.067117e-05
3.356000e+03 4.065606e-05
3.356800e+03 4.064095e-05
3.357600e+03 4.062585e-05
3.358400e+03 4.061075e-05
3.359200e+03 4.059567e-05
3.360000e+03 4.058059e-05
3.360800e+03 4.056552e-05
3.361600e+03 4.055045e-05
3.362400e+03 4.053540e-05
3.363200e+03 4.052035e-05
3.364000e+03 4.050531e-05
3.364800e+03 4.049027e-05
3.365600e+03 4.047525e-05
3.366400e+03 4.046023e-05
3.367200e+03 4.044522e-05
3.368000e+03 4.043022e-05
3.368800e+03 4.041522e-05
3.369600e+03 4.040023e-05
3.370400e+03 4.038525e-05
3.371200e+03 4.037028e-05
3.372000e+03 4.035532e-05
3.372800e+03 4.034036e-05
3.373600e+03 4.032541e-05
3.374400e+03 4.031047e-05
3.375200e+03 4.029553e-05
3.376000e+03 4.028060e-05
3.376800e+03 4.026568e-05
3.377600e+03 4.025077e-05
3.378400e+03 4.023587e-05
3.379200e+03 4.022097e-05
3.380000e+03 4.020608e-05
3.380800e+03 4.019120e-05
3.381600e+03 4.017632e-05
3.382400e+03 4.016145e-05
3.383200e+03 4.014659e-05
3.384000e+03 4.013174e-05
3.384800e+03 4.011690e-05
3.385600e+03 4.010206e-05
3.386400e+03 4.008723e-05
3.387200e+03 4.007241e-05
3.388000e+03 4.005759e-05
3.388800e+03 4.004278e-05
3.389600e+03 4.002798e-05
3.390400e+03 4.001319e-05
3.391200e+03 3.999841e-05
3.392000e+03 3.998363e-05
3.392800e+03 3.996886e-05
3.393600e+03 3.995409e-05
3.394400e+03 3.993934e-05
3.395200e+03 3.992459e-05
3.396000e+03 3.990985e-05
3.396800e+03 3.989512e-05
3.397600e+03 3.988039e-05
3.398400e+03 3.986567e-05
3.399200e+03 3.985096e-05
3.400000e+03 3.983626e-05
3.400800e+03 3.982156e-05
3.401600e+03 3.980687e-05
3.402400e+03 3.979219e-05
3.403200e+03 3.977752e-05
3.404000e+03 3.976285e-05
3.404800e+03 3.974819e-05
3.405600e+03 3.973354e-05
3.406400e+03 3.971889e-05
3.407200e+03 3.970426e-05
3.408000e+03 3.968963e-05
3.408800e+03 3.967500e-05
3.409600e+03 3.966039e-05
3.410400e+03 3.964578e-05
3.411200e+03 3.963118e-05
3.412000e+03 3.961659e-05
3.412800e+03 3.960200e-05
3.413600e+03 3.958742e-05
3.414400e+03 3.957285e-05
3.415200e+03 3.955829e-05
3.416000e+03 3.954373e-05
3.416800e+03 3.952918e-05
3.417600e+03 3.951464e-05
3.418400e+03 3.950010e-05
3.419200e+03 3.948558e-05
3.420000e+03 3.947106e-05
3.420800e+03 3.945654e-05
3.421600e+03 3.944204e-05
3.422400e+03 3.942754e-05
3.423200e+03 3.941305e-05
3.424000e+03 3.939856e-05
3.424800e+03 3.938409e-05
3.425600e+03 3.936962e-05
3.426400e+03 3.935516e-05
3.427200e+03 3.934070e-05
3.428000e+03 3.932625e-05
3.428800e+03 3.931181e-05
3.429600e+03 3.929738e-05
3.430400e+03 3.928295e-05
3.431200e+03 3.926854e-05
3.432000e+03 3.925412e-05
3.432800e+03 3.923972e-05
3.433600e+03 3.922532e-05
3.434400e+03 3.921093e-05
3.435200e+03 3.919655e-05
3.436000e+03 3.918218e-05
3.436800e+03 3.916781e-05
3.437600e+03 3.915345e-05
3.438400e+03 3.913909e-05
3.439200e+03 3.912475e-05
3.440000e+03 3.911041e-05
3.440800e+03 3.909607e-05
3.441600e+03 3.908175e-05
3.442400e+03 3.906743e-05
3.443200e+03 3.905312e-05
3.444000e+03 3.903882e-05
3.444800e+03 3.902452e-05
3.445600e+03 3.901023e-05
3.446400e+03 3.899595e-05
3.447200e+03 3.898167e-05
3.448000e+03 3.896741e-05
3.448800e+03 3.895315e-05
3.449600e+03 3.893889e-05
3.450400e+03 3.892465e-05
3.451200e+03 3.891041e-05
3.452000e+03 3.889617e-05
3.452800e+03 3.888195e-05
3.453600e+03 3.886773e-05
3.454400e+03 3.885352e-05
3.455200e+03 3.883932e-05
3.456000e+03 3.882512e-05
3.456800e+03 3.881093e-05
3.457600e+03 3.879675e-05
3.458400e+03 3.878257e-05
3.459200e+03 3.876840e-05
3.460000e+03 3.875424e-05
3.460800e+03 3.874009e-05
3.461600e+03 3.872594e-05
3.462400e+03 3.871180e-05
3.463200e+03 3.869767e-05
3.464000e+03 3.868354e-05
3.464800e+03 3.866942e-05
3.465600e+03 3.865531e-05
3.466400e+03 3.864121e-05
3.467200e+03 3.862711e-05
3.468000e+03 3.861302e-05
3.468800e+03 3.859893e-05
3.469600e+03 3.858486e-05
3.470400e+03 3.857079e-05
3.471200e+03 3.855672e-05
3.472000e+03 3.854267e-05
3.472800e+03 3.852862e-05
3.473600e+03 3.851458e-05
3.474400e+03 3.850054e-05
3.475200e+03 3.848652e-05
3.476000e+03 3.847249e-05
3.476800e+03 3.845848e-05
3.477600e+03 3.844447e-05
3.478400e+03 3.843047e-05
3.479200e+03 3.841648e-05
3.480000e+03 3.840250e-05
3.480800e+03 3.838852e-05
3.481600e+03 3.837454e-05
3.482400e+03 3.836058e-05
3.483200e+03 3.834662e-05
3.484000e+03 3.833267e-05
3.484800e+03 3.831873e-05
3.485600e+03 3.830479e-05
3.486400e+03 3.829086e-05
3.487200e+03 3.827694e-05
3.488000e+03 3.826302e-05
3.488800e+03 3.824911e-05
3.489600e+03 3.823521e-05
3.490400e+03 3.822131e-05
3.491200e+03 3.820742e-05
3.492000e+03 3.819354e-05
3.492800e+03 3.817967e-05
3.493600e+03 3.816580e-05
3.494400e+03 3.815194e-05
3.495200e+03 3.813808e-05
3.496000e+03 3.812424e-05
3.496800e+03 3.811040e-05
3.497600e+03 3.809656e-05
3.498400e+03 3.808274e-05
3.499200e+03 3.806892e-05
3.500000e+03 3.805510e-05
3.500800e+03 3.804130e-05
3.501600e+03 3.802750e-05
3.502400e+03 3.801371e-05
3.503200e+03 3.799992e-05
3.504000e+03 3.798614e-05
3.504800e+03 3.797237e-05
3.505600e+03 3.795861e-05
3.506400e+03 3.794485e-05
3.507200e+03 3.793110e-05
3.508000e+03 3.791735e-05
3.508800e+03 3.790362e-05
3.509600e+03 3.788989e-05
3.510400e+03 3.787616e-05
3.511200e+03 3.786244e-05
3.512000e+03 3.784873e-05
3.512800e+03 3.783503e-05
3.513600e+03 3.782133e-05
3.514400e+03 3.780764e-05
3.515200e+03 3.779396e-05
3.516000e+03 3.778028e-05
3.516800e+03 3.776661e-05
3.517600e+03 3.775295e-05
3.518400e+03 3.773930e-05
3.519200e+03 3.772565e-05
3.520000e+03 3.771200e-05
3.520800e+03 3.769837e-05
3.521600e+03 3.768474e-05
3.522400e+03 3.767112e-05
3.523200e+03 3.765750e-05
3.524000e+03 3.764389e-05
3.524800e+03 3.763029e-05
3.525600e+03 3.761670e-05
3.526400e+03 3.760311e-05
3.527200e+03 3.758953e-05
3.528000e+03 3.757595e-05
3.528800e+03 3.756238e-05
3.529600e+03 3.754882e-05
3.530400e+03 3.753527e-05
3.531200e+03 3.752172e-05
3.532000e+03 3.750818e-05
3.532800e+03 3.749464e-05
3.533600e+03 3.748112e-05
3.534400e+03 3.746759e-05
3.535200e+03 3.745408e-05
3.536000e+03 3.744057e-05
3.536800e+03 3.742707e-05
3.537600e+03 3.741358e-05
3.538400e+03 3.740009e-05
3.539200e+03 3.738661e-05
3.540000e+03 3.737313e-05
3.540800e+03 3.735967e-05
3.541600e+03 3.734620e-05
3.542400e+03 3.733275e-05
3.543200e+03 3.731930e-05
3.544000e+03 3.730586e-05
3.544800e+03 3.729243e-05
3.545600e+03 3.727900e-05
3.546400e+03 3.726558e-05
3.547200e+03 3.725216e-05
3.548000e+03 3.723876e-05
3.548800e+03 3.722535e-05
3.549600e+03 3.721196e-05
3.550400e+03 3.719857e-05
3.551200e+03 3.718519e-05
3.552000e+03 3.717181e-05
3.552800e+03 3.715845e-05
3.553600e+03 3.714509e-05
3.554400e+03 3.713173e-05
3.555200e+03 3.711838e-05
3.556000e+03 3.710504e-05
3.556800e+03 3.709170e-05
3.557600e+03 3.707838e-05
3.558400e+03 3.706505e-05
3.559200e+03 3.705174e-05
3.560000e+03 3.703843e-05
3.560800e+03 3.702513e-05
3.561600e+03 3.701183e-05
3.562400e+03 3.699854e-05
3.563200e+03 3.698526e-05
3.564000e+03 3.697198e-05
3.564800e+03 3.695871e-05
3.565600e+03 3.694545e-05
3.566400e+03 3.693219e-05
3.567200e+03 3.691894e-05
3.568000e+03 3.690570e-05
3.568800e+03 3.689246e-05
3.569600e+03 3.687923e-05
3.570400e+03 3.686601e-05
3.571200e+03 3.685279e-05
3.572000e+03 3.683958e-05
3.572800e+03 3.682638e-05
3.573600e+03 3.681318e-05
3.574400e+03 3.679999e-05
3.575200e+03 3.678680e-05
3.576000e+03 3.677363e-05
3.576800e+03 3.676045e-05
3.577600e+03 3.674729e-05
3.578400e+03 3.673413e-05
3.579200e+03 3.672098e-05
3.580000e+03 3.670783e-05
3.580800e+03 3.669469e-05
3.581600e+03 3.668156e-05
3.582400e+03 3.666843e-05
3.583200e+03 3.665531e-05
3.584000e+03 3.664220e-05
3.584800e+03 3.662909e-05
3.585600e+03 3.661599e-05
3.586400e+03 3.660290e-05
3.587200e+03 3.658981e-05
3.588000e+03 3.657673e-05
3.588800e+03 3.656365e-05
3.589600e+03 3.655059e-05
3.590400e+03 3.653752e-05
3.591200e+03 3.652447e-05
3.592000e+03 3.651142e-05
3.592800e+03 3.649838e-05
3.593600e+03 3.648534e-05
3.594400e+03 3.647231e-05
3.595200e+03 3.645929e-05
3.596000e+03 3.644627e-05
3.596800e+03 3.643326e-05
3.597600e+03 3.642025e-05
3.598400e+03 3.640726e-05
3.599200e+03 3.639426e-05
3.600000e+03 3.638128e-05
3.600800e+03 3.636830e-05
3.601600e+03 3.635533e-05
3.602400e+03 3.634236e-05
3.603200e+03 3.632940e-05
3.604000e+03 3.631645e-05
3.604800e+03 3.630350e-05
3.605600e+03 3.629056e-05
3.606400e+03 3.627763e-05
3.607200e+03 3.626470e-05
3.608000e+03 3.625178e-05
3.608800e+03 3.623886e-05
3.609600e+03 3.622595e-05
3.610400e+03 3.621305e-05
3.611200e+03 3.620016e-05
3.612000e+03 3.618727e-05
3.612800e+03 3.617438e-05
3.613600e+03 3.616151e-05
3.614400e+03 3.614863e-05
3.615200e+03 3.613577e-05
3.616000e+03 3.612291e-05
3.616800e+03 3.611006e-05
3.617600e+03 3.609721e-05
3.618400e+03 3.608438e-05
3.619200e+03 3.607154e-05
3.620000e+03 3.605872e-05
3.620800e+03 3.604589e-05
3.621600e+03 3.603308e-05
3.622400e+03 3.602027e-05
3.623200e+03 3.600747e-05
3.624000e+03 3.599468e-05
3.624800e+03 3.598189e-05
3.625600e+03 3.596910e-05
3.626400e+03 3.595633e-05
3.627200e+03 3.594356e-05
3.628000e+03 3.593079e-05
3.628800e+03 3.591804e-05
3.629600e+03 3.590528e-05
3.630400e+03 3.589254e-05
3.631200e+03 3.587980e-05
3.632000e+03 3.586707e-05
3.632800e+03 3.585434e-05
3.633600e+03 3.584162e-05
3.634400e+03 3.582891e-05
3.635200e+03 3.581620e-05
3.636000e+03 3.580350e-05
3.636800e+03 3.579080e-05
3.637600e+03 3.577811e-05
3.638400e+03 3.576543e-05
3.639200e+03 3.575275e-05
3.640000e+03 3.574008e-05
3.640800e+03 3.572742e-05
3.641600e+03 3.571476e-05
3.642400e+03 3.570211e-05
3.643200e+03 3.568946e-05
3.644000e+03 3.567682e-05
3.644800e+03 3.566419e-05
3.645600e+03 3.565156e-05
3.646400e+03 3.563894e-05
3.647200e+03 3.562632e-05
3.648000e+03 3.561371e-05
3.648800e+03 3.560111e-05
3.649600e+03 3.558851e-05
3.650400e+03 3.557592e-05
3.651200e+03 3.556334e-05
3.652000e+03 3.555076e-05
3.652800e+03 3.553819e-05
3.653600e+03 3.552562e-05
3.654400e+03 3.551306e-05
3.655200e+03 3.550051e-05
3.656000e+03 3.548796e-05
3.656800e+03 3.547542e-05
3.657600e+03 3.546289e-05
3.658400e+03 3.545036e-05
3.659200e+03 3.543783e-05
3.660000e+03 3.542532e-05
3.660800e+03 3.541281e-05
3.661600e+03 3.540030e-05
3.662400e+03 3.538780e-05
3.663200e+03 3.537531e-05
3.664000e+03 3.536283e-05
3.664800e+03 3.535034e-05
3.665600e+03 3.533787e-05
3.666400e+03 3.532540e-05
3.667200e+03 3.531294e-05
3.668000e+03 3.530048e-05
3.668800e+03 3.528803e-05
3.669600e+03 3.527559e-05
3.670400e+03 3.526315e-05
3.671200e+03 3.525072e-05
3.672000e+03 3.523830e-05
3.672800e+03 3.522588e-05
3.673600e+03 3.521346e-05
3.674400e+03 3.520106e-05
3.675200e+03 3.518865e-05
3.676000e+03 3.517626e-05
3.676800e+03 3.516387e-05
3.677600e+03 3.515149e-05
3.678400e+03 3.513911e-05
3.679200e+03 3.512674e-05
3.680000e+03 3.511437e-05
3.680800e+03 3.510201e-05
3.681600e+03 3.508966e-05
3.682400e+03 3.507731e-05
3.683200e+03 3.506497e-05
3.684000e+03 3.505264e-05
3.684800e+03 3.504031e-05
3.685600e+03 3.502798e-05
3.686400e+03 3.501567e-05
3.687200e+03 3.500335e-05
3.688000e+03 3.499105e-05
3.688800e+03 3.497875e-05
3.689600e+03 3.496646e-05
3.690400e+03 3.495417e-05
3.691200e+03 3.494189e-05
3.692000e+03 3.492961e-05
3.692800e+03 3.491734e-05
3.693600e+03 3.490508e-05
3.694400e+03 3.489282e-05
3.695200e+03 3.488057e-05
3.696000e+03 3.486832e-05
3.696800e+03 3.485609e-05
3.697600e+03 3.484385e-05
3.698400e+03 3.483162e-05
3.699200e+03 3.481940e-05
3.700000e+03 3.480719e-05
3.700800e+03 3.479498e-05
3.701600e+03 3.478277e-05
3.702400e+03 3.477057e-05
3.703200e+03 3.475838e-05
3.704000e+03 3.474620e-05
3.704800e+03 3.473401e-05
3.705600e+03 3.472184e-05
3.706400e+03 3.470967e-05
3.707200e+03 3.469751e-05
3.708000e+03 3.468535e-05
3.708800e+03 3.467320e-05
3.709600e+03 3.466106e-05
3.710400e+03 3.464892e-05
3.711200e+03 3.463678e-05
3.712000e+03 3.462466e-05
3.712800e+03 3.461254e-05
3.713600e+03 3.460042e-05
3.714400e+03 3.458831e-05
3.715200e+03 3.457621e-05
3.716000e+03 3.456411e-05
3.716800e+03 3.455202e-05
3.717600e+03 3.453993e-05
3.718400e+03 3.452785e-05
3.719200e+03 3.451578e-05
3.720000e+03 3.450371e-05
3.720800e+03 3.449164e-05
3.721600e+03 3.447959e-05
3.722400e+03 3.446754e-05
3.723200e+03 3.445549e-05
3.724000e+03 3.444345e-05
3.724800e+03 3.443142e-05
3.725600e+03 3.441939e-05
3.726400e+03 3.440737e-05
3.727200e+03 3.439535e-05
3.728000e+03 3.438334e-05
3.728800e+03 3.437134e-05
3.729600e+03 3.435934e-05
3.730400e+03 3.434734e-05
3.731200e+03 3.433536e-05
3.732000e+03 3.432338e-05
3.732800e+03 3.431140e-05
3.733600e+03 3.429943e-05
3.734400e+03 3.428747e-05
3.735200e+03 3.427551e-05
3.736000e+03 3.426356e-05
3.736800e+03 3.425161e-05
3.737600e+03 3.423967e-05
3.738400e+03 3.422773e-05
3.739200e+03 3.421580e-05
3.740000e+03 3.420388e-05
3.740800e+03 3.419196e-05
3.741600e+03 3.418005e-05
3.742400e+03 3.416814e-05
3.743200e+03 3.415624e-05
3.744000e+03 3.414435e-05
3.744800e+03 3.413246e-05
3.745600e+03 3.412058e-05
3.746400e+03 3.410870e-05
3.747200e+03 3.409683e-05
3.748000e+03 3.408496e-05
3.748800e+03 3.407310e-05
3.749600e+03 3.406124e-05
3.750400e+03 3.404940e-05
3.751200e+03 3.403755e-05
3.752000e+03 3.402571e-05
3.752800e+03 3.401388e-05
3.753600e+03 3.400206e-05
3.754400e+03 3.399024e-05
3.755200e+03 3.397842e-05
3.756000e+03 3.396661e-05
3.756800e+03 3.395481e-05
3.757600e+03 3.394301e-05
3.758400e+03 3.393122e-05
3.759200e+03 3.391943e-05
3.760000e+03 3.390765e-05
3.760800e+03 3.389588e-05
3.761600e+03 3.388411e-05
3.762400e+03 3.387234e-05
3.763200e+03 3.386059e-05
3.764000e+03 3.384883e-05
3.764800e+03 3.383709e-05
3.765600e+03 3.382535e-05
3.766400e+03 3.381361e-05
3.767200e+03 3.380188e-05
3.768000e+03 3.379016e-05
3.768800e+03 3.377844e-05
3.769600e+03 3.376673e-05
3.770400e+03 3.375502e-05
3.771200e+03 3.374332e-05
3.772000e+03 3.373162e-05
3.772800e+03 3.371993e-05
3.773600e+03 3.370825e-05
3.774400e+03 3.369657e-05
3.775200e+03 3.368489e-05
3.776000e+03 3.367323e-05
3.776800e+03 3.366156e-05
3.777600e+03 3.364991e-05
3.778400e+03 3.363826e-05
3.779200e+03 3.362661e-05
3.780000e+03 3.361497e-05
3.780800e+03 3.360334e-05
3.781600e+03 3.359171e-05
3.782400e+03 3.358009e-05
3.783200e+03 3.356847e-05
3.784000e+03 3.355686e-05
3.784800e+03 3.354525e-05
3.785600e+03 3.353365e-05
3.786400e+03 3.352206e-05
3.787200e+03 3.351047e-05
3.788000e+03 3.349888e-05
3.788800e+03 3.348730e-05
3.789600e+03 3.347573e-05
3.790400e+03 3.346416e-05
3.791200e+03 3.345260e-05
3.792000e+03 3.344105e-05
3.792800e+03 3.342950e-05
3.793600e+03 3.341795e-05
3.794400e+03 3.340641e-05
3.795200e+03 3.339488e-05
3.796000e+03 3.338335e-05
3.796800e+03 3.337183e-05
3.797600e+03 3.336031e-05
3.798400e+03 3.334880e-05
3.799200e+03 3.333729e-05
3.800000e+03 3.332579e-05
3.800800e+03 3.331429e-05
3.801600e+03 3.330280e-05
3.802400e+03 3.329132e-05
3.803200e+03 3.327984e-05
3.804000e+03 3.326837e-05
3.804800e+03 3.325690e-05
3.805600e+03 3.324544e-05
3.806400e+03 3.323398e-05
3.807200e+03 3.322253e-05
3.808000e+03 3.321108e-05
3.808800e+03 3.319964e-05
3.809600e+03 3.318821e-05
3.810400e+03 3.317678e-05
3.811200e+03 3.316535e-05
3.812000e+03 3.315394e-05
3.812800e+03 3.314252e-05
3.813600e+03 3.313112e-05
3.814400e+03 3.311971e-05
3.815200e+03 3.310832e-05
3.816000e+03 3.309693e-05
3.816800e+03 3.308554e-05
3.817600e+03 3.307416e-05
3.818400e+03 3.306278e-05
3.819200e+03 3.305142e-05
3.820000e+03 3.304005e-05
3.820800e+03 3.302869e-05
3.821600e+03 3.301734e-05
3.822400e+03 3.300599e-05
3.823200e+03 3.299465e-05
3.824000e+03 3.298331e-05
3.824800e+03 3.297198e-05
3.825600e+03 3.296066e-05
3.826400e+03 3.294934e-05
3.827200e+03 3.293802e-05
3.828000e+03 3.292671e-05
3.828800e+03 3.291541e-05
3.829600e+03 3.290411e-05
3.830400e+03 3.289281e-05
3.831200e+03 3.288153e-05
3.832000e+03 3.287024e-05
3.832800e+03 3.285897e-05
3.833600e+03 3.284769e-05
3.834400e+03 3.283643e-05
3.835200e+03 3.282517e-05
3.836000e+03 3.281391e-05
3.836800e+03 3.280266e-05
3.837600e+03 3.279141e-05
3.838400e+03 3.278017e-05
3.839200e+03 3.276894e-05
3.840000e+03 3.275771e-05
3.840800e+03 3.274649e-05
3.841600e+03 3.273527e-05
3.842400e+03 3.272406e-05
3.843200e+03 3.271285e-05
3.844000e+03 3.270165e-05
3.844800e+03 3.269045e-05
3.845600e+03 3.267926e-05
3.846400e+03 3.266807e-05
3.847200e+03 3.265689e-05
3.848000e+03 3.264571e-05
3.848800e+03 3.263454e-05
3.849600e+03 3.262338e-05
3.850400e+03 3.261222e-05
3.851200e+03 3.260107e-05
3.852000e+03 3.258992e-05
3.852800e+03 3.257877e-05
3.853600e+03 3.256763e-05
3.854400e+03 3.255650e-05
3.855200e+03 3.254537e-05
3.856000e+03 3.253425e-05
3.856800e+03 3.252313e-05
3.857600e+03 3.251202e-05
3.858400e+03 3.250091e-05
3.859200e+03 3.248981e-05
3.860000e+03 3.247872e-05
3.860800e+03 3.246763e-05
3.861600e+03 3.245654e-05
3.862400e+03 3.244546e-05
3.863200e+03 3.243439e-05
3.864000e+03 3.242332e-05
3.864800e+03 3.241225e-05
3.865600e+03 3.240119e-05
3.866400e+03 3.239014e-05
3.867200e+03 3.237909e-05
3.868000e+03 3.236805e-05
3.868800e+03 3.235701e-05
3.869600e+03 3.234598e-05
3.870400e+03 3.233495e-05
3.871200e+03 3.232393e-05
3.872000e+03 3.231291e-05
3.872800e+03 3.230190e-05
3.873600e+03 3.229089e-05
3.874400e+03 3.227989e-05
3.875200e+03 3.226889e-05
3.876000e+03 3.225790e-05
3.876800e+03 3.224691e-05
3.877600e+03 3.223593e-05
3.878400e+03 3.222496e-05
3.879200e+03 3.221399e-05
3.880000e+03 3.220302e-05
3.880800e+03 3.219206e-05
3.881600e+03 3.218111e-05
3.882400e+03 3.217016e-05
3.883200e+03 3.215922e-05
3.884000e+03 3.214828e-05
3.884800e+03 3.213734e-05
3.885600e+03 3.212641e-05
3.886400e+03 3.211549e-05
3.887200e+03 3.210457e-05
3.888000e+03 3.209366e-05
3.888800e+03 3.208275e-05
3.889600e+03 3.207185e-05
3.890400e+03 3.206095e-05
3.891200e+03 3.205006e-05
3.892000e+03 3.203917e-05
3.892800e+03 3.202829e-05
3.893600e+03 3.201741e-05
3.894400e+03 3.200654e-05
3.895200e+03 3.199567e-05
3.896000e+03 3.198481e-05
3.896800e+03 3.197396e-05
3.897600e+03 3.196310e-05
3.898400e+03 3.195226e-05
3.899200e+03 3.194142e-05
3.900000e+03 3.193058e-05
3.900800e+03 3.191975e-05
3.901600e+03 3.190893e-05
3.902400e+03 3.189810e-05
3.903200e+03 3.188729e-05
3.904000e+03 3.187648e-05
3.904800e+03 3.186567e-05
3.905600e+03 3.185487e-05
3.906400e+03 3.184408e-05
3.907200e+03 3.183329e-05
3.908000e+03 3.182250e-05
3.908800e+03 3.181173e-05
3.909600e+03 3.180095e-05
3.910400e+03 3.179018e-05
3.911200e+03 3.177942e-05
3.912000e+03 3.176866e-05
3.912800e+03 3.175790e-05
3.913600e+03 3.174715e-05
3.914400e+03 3.173641e-05
3.915200e+03 3.172567e-05
3.916000e+03 3.171494e-05
3.916800e+03 3.170421e-05
3.917600e+03 3.169349e-05
3.918400e+03 3.168277e-05
3.919200e+03 3.167205e-05
3.920000e+03 3.166134e-05
3.920800e+03 3.165064e-05
3.921600e+03 3.163994e-05
3.922400e+03 3.162925e-05
3.923200e+03 3.161856e-05
3.924000e+03 3.160788e-05
3.924800e+03 3.159720e-05
3.925600e+03 3.158653e-05
3.926400e+03 3.157586e-05
3.927200e+03 3.156520e-05
3.928000e+03 3.155454e-05
3.928800e+03 3.154388e-05
3.929600e+03 3.153324e-05
3.930400e+03 3.152259e-05
3.931200e+03 3.151196e-05
3.932000e+03 3.150132e-05
3.932800e+03 3.149069e-05
3.933600e+03 3.148007e-05
3.934400e+03 3.146945e-05
3.935200e+03 3.145884e-05
3.936000e+03 3.144823e-05
3.936800e+03 3.143763e-05
3.937600e+03 3.142703e-05
3.938400e+03 3.141644e-05
3.939200e+03 3.140585e-05
3.940000e+03 3.139527e-05
3.940800e+03 3.138469e-05
3.941600e+03 3.137412e-05
3.942400e+03 3.136355e-05
3.943200e+03 3.135299e-05
3.944000e+03 3.134243e-05
3.944800e+03 3.133187e-05
3.945600e+03 3.132133e-05
3.946400e+03 3.131078e-05
3.947200e+03 3.130025e-05
3.948000e+03 3.128971e-05
3.948800e+03 3.127918e-05
3.949600e+03 3.126866e-05
3.950400e+03 3.125814e-05
3.951200e+03 3.124763e-05
3.952000e+03 3.123712e-05
3.952800e+03 3.122662e-05
3.953600e+03 3.121612e-05
3.954400e+03 3.120562e-05
3.955200e+03 3.119514e-05
3.956000e+03 3.118465e-05
3.956800e+03 3.117417e-05
3.957600e+03 3.116370e-05
3.958400e+03 3.115323e-05
3.959200e+03 3.114277e-05
3.960000e+03 3.113231e-05
3.960800e+03 3.112185e-05
3.961600e+03 3.111140e-05
3.962400e+03 3.110096e-05
3.963200e+03 3.109052e-05
3.964000e+03 3.108008e-05
3.964800e+03 3.106965e-05
3.965600e+03 3.105923e-05
3.966400e+03 3.104881e-05
3.967200e+03 3.103839e-05
3.968000e+03 3.102798e-05
3.968800e+03 3.101758e-05
3.969600e+03 3.100718e-05
3.970400e+03 3.099678e-05
3.971200e+03 3.098639e-05
3.972000e+03 3.097601e-05
3.972800e+03 3.096562e-05
3.973600e+03 3.095525e-05
3.974400e+03 3.094488e-05
3.975200e+03 3.093451e-05
3.976000e+03 3.092415e-05
3.976800e+03 3.091379e-05
3.977600e+03 3.090344e-05
3.978400e+03 3.089309e-05
3.979200e+03 3.088275e-05
3.980000e+03 3.087241e-05
3.980800e+03 3.086208e-05
3.981600e+03 3.085175e-05
3.982400e+03 3.084143e-05
3.983200e+03 3.083111e-05
3.984000e+03 3.082080e-05
3.984800e+03 3.081049e-05
3.985600e+03 3.080019e-05
3.986400e+03 3.078989e-05
3.987200e+03 3.077960e-05
3.988000e+03 3.076931e-05
3.988800e+03 3.075902e-05
3.989600e+03 3.074874e-05
3.990400e+03 3.073847e-05
3.991200e+03 3.072820e-05
3.992000e+03 3.071793e-05
3.992800e+03 3.070767e-05
3.993600e+03 3.069742e-05
3.994400e+03 3.068717e-05
3.995200e+03 3.067692e-05
3.996000e+03 3.066668e-05
3.996800e+03 3.065644e-05
3.997600e+03 3.064621e-05
3.998400e+03 3.063599e-05
3.999200e+03 3.062576e-05
4.000000e+03 3.061555e-05
4.000800e+03 3.060534e-05
4.001600e+03 3.059513e-05
4.002400e+03 3.058493e-05
4.003200e+03 3.057473e-05
4.004000e+03 3.056453e-05
4.004800e+03 3.055435e-05
4.005600e+03 3.054416e-05
4.006400e+03 3.053398e-05
4.007200e+03 3.052381e-05
4.008000e+03 3.051364e-05
4.008800e+03 3.050347e-05
4.009600e+03 3.049331e-05
4.010400e+03 3.048316e-05
4.011200e+03 3.047301e-05
4.012000e+03 3.046286e-05
4.012800e+03 3.045272e-05
4.013600e+03 3.044259e-05
4.014400e+03 3.043245e-05
4.015200e+03 3.042233e-05
4.016000e+03 3.041221e-05
4.016800e+03 3.040209e-05
4.017600e+03 3.039198e-05
4.018400e+03 3.038187e-05
4.019200e+03 3.037176e-05
4.020000e+03 3.036167e-05
4.020800e+03 3.035157e-05
4.021600e+03 3.034148e-05
4.022400e+03 3.033140e-05
4.023200e+03 3.032132e-05
4.024000e+03 3.031124e-05
4.024800e+03 3.030117e-05
4.025600e+03 3.029111e-05
4.026400e+03 3.028105e-05
4.027200e+03 3.027099e-05
4.028000e+03 3.026094e-05
4.028800e+03 3.025089e-05
4.029600e+03 3.024085e-05
4.030400e+03 3.023081e-05
4.031200e+03 3.022078e-05
4.032000e+03 3.021075e-05
4.032800e+03 3.020073e-05
4.033600e+03 3.019071e-05
4.034400e+03 3.018069e-05
4.035200e+03 3.017068e-05
4.036000e+03 3.016068e-05
4.036800e+03 3.015068e-05
4.037600e+03 3.014068e-05
4.038400e+03 3.013069e-05
4.039200e+03 3.012071e-05
4.040000e+03 3.011072e-05
4.040800e+03 3.010075e-05
4.041600e+03 3.009077e-05
4.042400e+03 3.008081e-05
4.043200e+03 3.007084e-05
4.044000e+03 3.006088e-05
4.044800e+03 3.005093e-05
4.045600e+03 3.004098e-05
4.046400e+03 3.003104e-05
4.047200e+03 3.002110e-05
4.048000e+03 3.001116e-05
4.048800e+03 3.000123e-05
4.049600e+03 2.999130e-05
4.050400e+03 2.998138e-05
4.051200e+03 2.997147e-05
4.052000e+03 2.996155e-05
4.052800e+03 2.995165e-05
4.053600e+03 2.994174e-05
4.054400e+03 2.993184e-05
4.055200e+03 2.992195e-05
4.056000e+03 2.991206e-05
4.056800e+03 2.990218e-05
4.057600e+03 2.989229e-05
4.058400e+03 2.988242e-05
4.059200e+03 2.987255e-05
4.060000e+03 2.986268e-05
4.060800e+03 2.985282e-05
4.061600e+03 2.984296e-05
4.062400e+03 2.983311e-05
4.063200e+03 2.982326e-05
4.064000e+03 2.981342e-05
4.064800e+03 2.980358e-05
4.065600e+03 2.979374e-05
4.066400e+03 2.978391e-05
4.067200e+03 2.977409e-05
4.068000e+03 2.976427e-05
4.068800e+03 2.975445e-05
4.069600e+03 2.974464e-05
4.070400e+03 2.973483e-05
4.071200e+03 2.972503e-05
4.072000e+03 2.971523e-05
4.072800e+03 2.970544e-05
4.073600e+03 2.969565e-05
4.074400e+03 2.968586e-05
4.075200e+03 2.967608e-05
4.076000e+03 2.966631e-05
4.076800e+03 2.965654e-05
4.077600e+03 2.964677e-05
4.078400e+03 2.963701e-05
4.079200e+03 2.962725e-05
4.080000e+03 2.961750e-05
4.080800e+03 2.960775e-05
4.081600e+03 2.959800e-05
4.082400e+03 2.958827e-05
4.083200e+03 2.957853e-05
4.084000e+03 2.956880e-05
4.084800e+03 2.955907e-05
4.085600e+03 2.954935e-05
4.086400e+03 2.953964e-05
4.087200e+03 2.952992e-05
4.088000e+03 2.952021e-05
4.088800e+03 2.951051e-05
4.089600e+03 2.950081e-05
4.090400e+03 2.949112e-05
4.091200e+03 2.948143e-05
4.092000e+03 2.947174e-05
4.092800e+03 2.946206e-05
4.093600e+03 2.945238e-05
4.094400e+03 2.944271e-05
4.095200e+03 2.943304e-05
4.096000e+03 2.942338e-05
4.096800e+03 2.941372e-05
4.097600e+03 2.940407e-05
4.098400e+03 2.939442e-05
4.099200e+03 2.938477e-05
4.100000e+03 2.937513e-05
4.100800e+03 2.936549e-05
4.101600e+03 2.935586e-05
4.102400e+03 2.934623e-05
4.103200e+03 2.933661e-05
4.104000e+03 2.932699e-05
4.104800e+03 2.931738e-05
4.105600e+03 2.930777e-05
4.106400e+03 2.929816e-05
4.107200e+03 2.928856e-05
4.108000e+03 2.927896e-05
4.108800e+03 2.926937e-05
4.109600e+03 2.925978e-05
4.110400e+03 2.925020e-05
4.111200e+03 2.924062e-05
4.112000e+03 2.923105e-05
4.112800e+03 2.922148e-05
4.113600e+03 2.921191e-05
4.114400e+03 2.920235e-05
4.115200e+03 2.919279e-05
4.116000e+03 2.918324e-05
4.116800e+03 2.917369e-05
4.117600e+03 2.916415e-05
4.118400e+03 2.915461e-05
4.119200e+03 2.914507e-05
4.120000e+03 2.913554e-05
4.120800e+03 2.912602e-05
4.121600e+03 2.911649e-05
4.122400e+03 2.910698e-05
4.123200e+03 2.909746e-05
4.124000e+03 2.908795e-05
4.124800e+03 2.907845e-05
4.125600e+03 2.906895e-05
4.126400e+03 2.905945e-05
4.127200e+03 2.904996e-05
4.128000e+03 2.904048e-05
4.128800e+03 2.903099e-05
4.129600e+03 2.902152e-05
4.130400e+03 2.901204e-05
4.131200e+03 2.900257e-05
4.132000e+03 2.899311e-05
4.132800e+03 2.898365e-05
4.133600e+03 2.897419e-05
4.134400e+03 2.896474e-05
4.135200e+03 2.895529e-05
4.136000e+03 2.894585e-05
4.136800e+03 2.893641e-05
4.137600e+03 2.892697e-05
4.138400e+03 2.891754e-05
4.139200e+03 2.890812e-05
4.140000e+03 2.889869e-05
4.140800e+03 2.888928e-05
4.141600e+03 2.887986e-05
4.142400e+03 2.887045e-05
4.143200e+03 2.886105e-05
4.144000e+03 2.885165e-05
4.144800e+03 2.884225e-05
4.145600e+03 2.883286e-05
4.146400e+03 2.882347e-05
4.147200e+03 2.881409e-05
4.148000e+03 2.880471e-05
4.148800e+03 2.879534e-05
4.149600e+03 2.878597e-05
4.150400e+03 2.877660e-05
4.151200e+03 2.876724e-05
4.152000e+03 2.875788e-05
4.152800e+03 2.874853e-05
4.153600e+03 2.873918e-05
4.154400e+03 2.872984e-05
4.155200e+03 2.872050e-05
4.156000e+03 2.871116e-05
4.156800e+03 2.870183e-05
4.157600e+03 2.869250e-05
4.158400e+03 2.868318e-05
4.159200e+03 2.867386e-05
4.160000e+03 2.866454e-05
4.160800e+03 2.865523e-05
4.161600e+03 2.864593e-05
4.162400e+03 2.863663e-05
4.163200e+03 2.862733e-05
4.164000e+03 2.861804e-05
4.164800e+03 2.860875e-05
4.165600e+03 2.859946e-05
4.166400e+03 2.859018e-05
4.167200e+03 2.858090e-05
4.168000e+03 2.857163e-05
4.168800e+03 2.856236e-05
4.169600e+03 2.855310e-05
4.170400e+03 2.854384e-05
4.171200e+03 2.853459e-05
4.172000e+03 2.852534e-05
4.172800e+03 2.851609e-05
4.173600e+03 2.850685e-05
4.174400e+03 2.849761e-05
4.175200e+03 2.848837e-05
4.176000e+03 2.847914e-05
4.176800e+03 2.846992e-05
4.177600e+03 2.846070e-05
4.178400e+03 2.845148e-05
4.179200e+03 2.844227e-05
4.180000e+03 2.843306e-05
4.180800e+03 2.842385e-05
4.181600e+03 2.841465e-05
4.182400e+03 2.840546e-05
4.183200e+03 2.839626e-05
4.184000e+03 2.838708e-05
4.184800e+03 2.837789e-05
4.185600e+03 2.836871e-05
4.186400e+03 2.835954e-05
4.187200e+03 2.835037e-05
4.188000e+03 2.834120e-05
4.188800e+03 2.833204e-05
4.189600e+03 2.832288e-05
4.190400e+03 2.831372e-05
4.191200e+03 2.830457e-05
4.192000e+03 2.829543e-05
4.192800e+03 2.828629e-05
4.193600e+03 2.827715e-05
4.194400e+03 2.826802e-05
4.195200e+03 2.825889e-05
4.196000e+03 2.824976e-05
4.196800e+03 2.824064e-05
4.197600e+03 2.823152e-05
4.198400e+03 2.822241e-05
4.199200e+03 2.821330e-05
4.200000e+03 2.820420e-05
4.200800e+03 2.819510e-05
4.201600e+03 2.818600e-05
4.202400e+03 2.817691e-05
4.203200e+03 2.816782e-05
4.204000e+03 2.815874e-05
4.204800e+03 2.814966e-05
4.205600e+03 2.814058e-05
4.206400e+03 2.813151e-05
4.207200e+03 2.812244e-05
4.208000e+03 2.811338e-05
4.208800e+03 2.810432e-05
4.209600e+03 2.809527e-05
4.210400e+03 2.808621e-05
4.211200e+03 2.807717e-05
4.212000e+03 2.806812e-05
4.212800e+03 2.805909e-05
4.213600e+03 2.805005e-05
4.214400e+03 2.804102e-05
4.215200e+03 2.803200e-05
4.216000e+03 2.802297e-05
4.216800e+03 2.801396e-05
4.217600e+03 2.800494e-05
4.218400e+03 2.799593e-05
4.219200e+03 2.798693e-05
4.220000e+03 2.797792e-05
4.220800e+03 2.796893e-05
4.221600e+03 2.795993e-05
4.222400e+03 2.795094e-05
4.223200e+03 2.794196e-05
4.224000e+03 2.793298e-05
4.224800e+03 2.792400e-05
4.225600e+03 2.791503e-05
4.226400e+03 2.790606e-05
4.227200e+03 2.789709e-05
4.228000e+03 2.788813e-05
4.228800e+03 2.787917e-05
4.229600e+03 2.787022e-05
4.230400e+03 2.786127e-05
4.231200e+03 2.785233e-05
4.232000e+03 2.784339e-05
4.232800e+03 2.783445e-05
4.233600e+03 2.782552e-05
4.234400e+03 2.781659e-05
4.235200e+03 2.780767e-05
4.236000e+03 2.779875e-05
4.236800e+03 2.778983e-05
4.237600e+03 2.778092e-05
4.238400e+03 2.777201e-05
4.239200e+03 2.776310e-05
4.240000e+03 2.775420e-05
4.240800e+03 2.774531e-05
4.241600e+03 2.773642e-05
4.242400e+03 2.772753e-05
4.243200e+03 2.771864e-05
4.244000e+03 2.770976e-05
4.244800e+03 2.770089e-05
4.245600e+03 2.769201e-05
4.246400e+03 2.768315e-05
4.247200e+03 2.767428e-05
4.248000e+03 2.766542e-05
4.248800e+03 2.765657e-05
4.249600e+03 2.764771e-05
4.250400e+03 2.763887e-05
4.251200e+03 2.763002e-05
4.252000e+03 2.762118e-05
4.252800e+03 2.761235e-05
4.253600e+03 2.760351e-05
4.254400e+03 2.759469e-05
4.255200e+03 2.758586e-05
4.256000e+03 2.757704e-05
4.256800e+03 2.756823e-05
4.257600e+03 2.755941e-05
4.258400e+03 2.755060e-05
4.259200e+03 2.754180e-05
4.260000e+03 2.753300e-05
4.260800e+03 2.752420e-05
4.261600e+03 2.751541e-05
4.262400e+03 2.750662e-05
4.263200e+03 2.749784e-05
4.264000e+03 2.748906e-05
4.264800e+03 2.748028e-05
4.265600e+03 2.747151e-05
4.266400e+03 2.746274e-05
4.267200e+03 2.745398e-05
4.268000e+03 2.744522e-05
4.268800e+03 2.743646e-05
4.269600e+03 2.742771e-05
4.270400e+03 2.741896e-05
4.271200e+03 2.741021e-05
4.272000e+03 2.740147e-05
4.272800e+03 2.739273e-05
4.273600e+03 2.738400e-05
4.274400e+03 2.737527e-05
4.275200e+03 2.736655e-05
4.276000e+03 2.735783e-05
4.276800e+03 2.734911e-05
4.277600e+03 2.734040e-05
4.278400e+03 2.733169e-05
4.279200e+03 2.732298e-05
4.280000e+03 2.731428e-05
4.280800e+03 2.730558e-05
4.281600e+03 2.729689e-05
4.282400e+03 2.728820e-05
4.283200e+03 2.727951e-05
4.284000e+03 2.727083e-05
4.284800e+03 2.726215e-05
4.285600e+03 2.725348e-05
4.286400e+03 2.724481e-05
4.287200e+03 2.723614e-05
4.288000e+03 2.722748e-05
4.288800e+03 2.721882e-05
4.289600e+03 2.721016e-05
4.290400e+03 2.720151e-05
4.291200e+03 2.719287e-05
4.292000e+03 2.718422e-05
4.292800e+03 2.717558e-05
4.293600e+03 2.716695e-05
4.294400e+03 2.715832e-05
4.295200e+03 2.714969e-05
4.296000e+03 2.714106e-05
4.296800e+03 2.713244e-05
4.297600e+03 2.712383e-05
4.298400e+03 2.711522e-05
4.299200e+03 2.710661e-05
4.300000e+03 2.709800e-05
4.300800e+03 2.708940e-05
4.301600e+03 2.708081e-05
4.302400e+03 2.707221e-05
4.303200e+03 2.706362e-05
4.304000e+03 2.705504e-05
4.304800e+03 2.704646e-05
4.305600e+03 2.703788e-05
4.306400e+03 2.702931e-05
4.307200e+03 2.702074e-05
4.308000e+03 2.701217e-05
4.308800e+03 2.700361e-05
4.309600e+03 2.699505e-05
4.310400e+03 2.698650e-05
4.311200e+03 2.697795e-05
4.312000e+03 2.696940e-05
4.312800e+03 2.696086e-05
4.313600e+03 2.695232e-05
4.314400e+03 2.694378e-05
4.315200e+03 2.693525e-05
4.316000e+03 2.692672e-05
4.316800e+03 2.691820e-05
4.317600e+03 2.690968e-05
4.318400e+03 2.690116e-05
4.319200e+03 2.689265e-05
4.320000e+03 2.688414e-05
4.320800e+03 2.687564e-05
4.321600e+03 2.686714e-05
4.322400e+03 2.685864e-05
4.323200e+03 2.685015e-05
4.324000e+03 2.684166e-05
4.324800e+03 2.683317e-05
4.325600e+03 2.682469e-05
4.326400e+03 2.681621e-05
4.327200e+03 2.680774e-05
4.328000e+03 2.679927e-05
4.328800e+03 2.679080e-05
4.329600e+03 2.678234e-05
4.330400e+03 2.677388e-05
4.331200e+03 2.676542e-05
4.332000e+03 2.675697e-05
4.332800e+03 2.674852e-05
4.333600e+03 2.674008e-05
4.334400e+03 2.673164e-05
4.335200e+03 2.672320e-05
4.336000e+03 2.671477e-05
4.336800e+03 2.670634e-05
4.337600e+03 2.669792e-05
4.338400e+03 2.668949e-05
4.339200e+03 2.668108e-05
4.340000e+03 2.667266e-05
4.340800e+03 2.666425e-05
4.341600e+03 2.665585e-05
4.342400e+03 2.664744e-05
4.343200e+03 2.663904e-05
4.344000e+03 2.663065e-05
4.344800e+03 2.662226e-05
4.345600e+03 2.661387e-05
4.346400e+03 2.660549e-05
4.347200e+03 2.659711e-05
4.348000e+03 2.658873e-05
4.348800e+03 2.658036e-05
4.349600e+03 2.657199e-05
4.350400e+03 2.656362e-05
4.351200e+03 2.655526e-05
4.352000e+03 2.654690e-05
4.352800e+03 2.653855e-05
4.353600e+03 2.653020e-05
4.354400e+03 2.652185e-05
4.355200e+03 2.651351e-05
4.356000e+03 2.650517e-05
4.356800e+03 2.649683e-05
4.357600e+03 2.648850e-05
4.358400e+03 2.648017e-05
4.359200e+03 2.647185e-05
4.360000e+03 2.646353e-05
4.360800e+03 2.645521e-05
4.361600e+03 2.644690e-05
4.362400e+03 2.643859e-05
4.363200e+03 2.643028e-05
4.364000e+03 2.642198e-05
4.364800e+03 2.641368e-05
4.365600e+03 2.640539e-05
4.366400e+03 2.639710e-05
4.367200e+03 2.638881e-05
4.368000e+03 2.638052e-05
4.368800e+03 2.637224e-05
4.369600e+03 2.636397e-05
4.370400e+03 2.635570e-05
4.371200e+03 2.634743e-05
4.372000e+03 2.633916e-05
4.372800e+03 2.633090e-05
4.373600e+03 2.632264e-05
4.374400e+03 2.631439e-05
4.375200e+03 2.630614e-05
4.376000e+03 2.629789e-05
4.376800e+03 2.628965e-05
4.377600e+03 2.628141e-05
4.378400e+03 2.627317e-05
4.379200e+03 2.626494e-05
4.380000e+03 2.625671e-05
4.380800e+03 2.624848e-05
4.381600e+03 2.624026e-05
4.382400e+03 2.623205e-05
4.383200e+03 2.622383e-05
4.384000e+03 2.621562e-05
4.384800e+03 2.620741e-05
4.385600e+03 2.619921e-05
4.386400e+03 2.619101e-05
4.387200e+03 2.618282e-05
4.388000e+03 2.617462e-05
4.388800e+03 2.616643e-05
4.389600e+03 2.615825e-05
4.390400e+03 2.615007e-05
4.391200e+03 2.614189e-05
4.392000e+03 2.613372e-05
4.392800e+03 2.612555e-05
4.393600e+03 2.611738e-05
4.394400e+03 2.610922e-05
4.395200e+03 2.610106e-05
4.396000e+03 2.609290e-05
4.396800e+03 2.608475e-05
4.397600e+03 2.607660e-05
4.398400e+03 2.606845e-05
4.399200e+03 2.606031e-05
4.400000e+03 2.605217e-05
4.400800e+03 2.604404e-05
4.401600e+03 2.603591e-05
4.402400e+03 2.602778e-05
4.403200e+03 2.601966e-05
4.404000e+03 2.601154e-05
4.404800e+03 2.600342e-05
4.405600e+03 2.599531e-05
4.406400e+03 2.598720e-05
4.407200e+03 2.597909e-05
4.408000e+03 2.597099e-05
4.408800e+03 2.596289e-05
4.409600e+03 2.595480e-05
4.410400e+03 2.594671e-05
4.411200e+03 2.593862e-05
4.412000e+03 2.593053e-05
4.412800e+03 2.592245e-05
4.413600e+03 2.591438e-05
4.414400e+03 2.590630e-05
4.415200e+03 2.589823e-05
4.416000e+03 2.589017e-05
4.416800e+03 2.588210e-05
4.417600e+03 2.587405e-05
4.418400e+03 2.586599e-05
4.419200e+03 2.585794e-05
4.420000e+03 2.584989e-05
4.420800e+03 2.584184e-05
4.421600e+03 2.583380e-05
4.422400e+03 2.582576e-05
4.423200e+03 2.581773e-05
4.424000e+03 2.580970e-05
4.424800e+03 2.580167e-05
4.425600e+03 2.579365e-05
4.426400e+03 2.578563e-05
4.427200e+03 2.577761e-05
4.428000e+03 2.576960e-05
4.428800e+03 2.576159e-05
4.429600e+03 2.575358e-05
4.430400e+03 2.574558e-05
4.431200e+03 2.573758e-05
4.432000e+03 2.572959e-05
4.432800e+03 2.572159e-05
4.433600e+03 2.571361e-05
4.434400e+03 2.570562e-05
4.435200e+03 2.569764e-05
4.436000e+03 2.568966e-05
4.436800e+03 2.568169e-05
4.437600e+03 2.567372e-05
4.438400e+03 2.566575e-05
4.439200e+03 2.565779e-05
4.440000e+03 2.564983e-05
4.440800e+03 2.564187e-05
4.441600e+03 2.563392e-05
4.442400e+03 2.562597e-05
4.443200e+03 2.561802e-05
4.444000e+03 2.561008e-05
4.444800e+03 2.560214e-05
4.445600e+03 2.559420e-05
4.446400e+03 2.558627e-05
4.447200e+03 2.557834e-05
4.448000e+03 2.557042e-05
4.448800e+03 2.556249e-05
4.449600e+03 2.555458e-05
4.450400e+03 2.554666e-05
4.451200e+03 2.553875e-05
4.452000e+03 2.553084e-05
4.452800e+03 2.552294e-05
4.453600e+03 2.551504e-05
4.454400e+03 2.550714e-05
4.455200e+03 2.549924e-05
4.456000e+03 2.549135e-05
4.456800e+03 2.548347e-05
4.457600e+03 2.547558e-05
4.458400e+03 2.546770e-05
4.459200e+03 2.545983e-05
4.460000e+03 2.545195e-05
4.460800e+03 2.544408e-05
4.461600e+03 2.543622e-05
4.462400e+03 2.542835e-05
4.463200e+03 2.542049e-05
4.464000e+03 2.541264e-05
4.464800e+03 2.540479e-05
4.465600e+03 2.539694e-05
4.466400e+03 2.538909e-05
4.467200e+03 2.538125e-05
4.468000e+03 2.537341e-05
4.468800e+03 2.536558e-05
4.469600e+03 2.535774e-05
4.470400e+03 2.534991e-05
4.471200e+03 2.534209e-05
4.472000e+03 2.533427e-05
4.472800e+03 2.532645e-05
4.473600e+03 2.531864e-05
4.474400e+03 2.531082e-05
4.475200e+03 2.530302e-05
4.476000e+03 2.529521e-05
4.476800e+03 2.528741e-05
4.477600e+03 2.527961e-05
4.478400e+03 2.527182e-05
4.479200e+03 2.526403e-05
4.480000e+03 2.525624e-05
4.480800e+03 2.524846e-05
4.481600e+03 2.524068e-05
4.482400e+03 2.523290e-05
4.483200e+03 2.522513e-05
4.484000e+03 2.521735e-05
4.484800e+03 2.520959e-05
4.485600e+03 2.520182e-05
4.486400e+03 2.519406e-05
4.487200e+03 2.518631e-05
4.488000e+03 2.517855e-05
4.488800e+03 2.517080e-05
4.489600e+03 2.516306e-05
4.490400e+03 2.515531e-05
4.491200e+03 2.514757e-05
4.492000e+03 2.513984e-05
4.492800e+03 2.513210e-05
4.493600e+03 2.512438e-05
4.494400e+03 2.511665e-05
4.495200e+03 2.510893e-05
4.496000e+03 2.510121e-05
4.496800e+03 2.509349e-05
4.497600e+03 2.508578e-05
4.498400e+03 2.507807e-05
4.499200e+03 2.507036e-05
4.500000e+03 2.506266e-05
4.500800e+03 2.505496e-05
4.501600e+03 2.504726e-05
4.502400e+03 2.503957e-05
4.503200e+03 2.503188e-05
4.504000e+03 2.502420e-05
4.504800e+03 2.501651e-05
4.505600e+03 2.500883e-05
4.506400e+03 2.500116e-05
4.507200e+03 2.499349e-05
4.508000e+03 2.498582e-05
4.508800e+03 2.497815e-05
4.509600e+03 2.497049e-05
4.510400e+03 2.496283e-05
4.511200e+03 2.495517e-05
4.512000e+03 2.494752e-05
4.512800e+03 2.493987e-05
4.513600e+03 2.493223e-05
4.514400e+03 2.492458e-05
4.515200e+03 2.491695e-05
4.516000e+03 2.490931e-05
4.516800e+03 2.490168e-05
4.517600e+03 2.489405e-05
4.518400e+03 2.488642e-05
4.519200e+03 2.487880e-05
4.520000e+03 2.487118e-05
4.520800e+03 2.486356e-05
4.521600e+03 2.485595e-05
4.522400e+03 2.484834e-05
4.523200e+03 2.484074e-05
4.524000e+03 2.483313e-05
4.524800e+03 2.482554e-05
4.525600e+03 2.481794e-05
4.526400e+03 2.481035e-05
4.527200e+03 2.480276e-05
4.528000e+03 2.479517e-05
4.528800e+03 2.478759e-05
4.529600e+03 2.478001e-05
4.530400e+03 2.477243e-05
4.531200e+03 2.476486e-05
4.532000e+03 2.475729e-05
4.532800e+03 2.474972e-05
4.533600e+03 2.474216e-05
4.534400e+03 2.473460e-05
4.535200e+03 2.472704e-05
4.536000e+03 2.471949e-05
4.536800e+03 2.471194e-05
4.537600e+03 2.470440e-05
4.538400e+03 2.469685e-05
4.539200e+03 2.468931e-05
4.540000e+03 2.468178e-05
4.540800e+03 2.467424e-05
4.541600e+03 2.466671e-05
4.542400e+03 2.465918e-05
4.543200e+03 2.465166e-05
4.544000e+03 2.464414e-05
4.544800e+03 2.463662e-05
4.545600e+03 2.462911e-05
4.546400e+03 2.462160e-05
4.547200e+03 2.461409e-05
4.548000e+03 2.460659e-05
4.548800e+03 2.459909e-05
4.549600e+03 2.459159e-05
4.550400e+03 2.458409e-05
4.551200e+03 2.457660e-05
4.552000e+03 2.456912e-05
4.552800e+03 2.456163e-05
4.553600e+03 2.455415e-05
4.554400e+03 2.454667e-05
4.555200e+03 2.453920e-05
4.556000e+03 2.453173e-05
4.556800e+03 2.452426e-05
4.557600e+03 2.451679e-05
4.558400e+03 2.450933e-05
4.559200e+03 2.450187e-05
4.560000e+03 2.449442e-05
4.560800e+03 2.448696e-05
4.561600e+03 2.447951e-05
4.562400e+03 2.447207e-05
4.563200e+03 2.446463e-05
4.564000e+03 2.445719e-05
4.564800e+03 2.444975e-05
4.565600e+03 2.444232e-05
4.566400e+03 2.443489e-05
4.567200e+03 2.442746e-05
4.568000e+03 2.442004e-05
4.568800e+03 2.441262e-05
4.569600e+03 2.440520e-05
4.570400e+03 2.439779e-05
4.571200e+03 2.439038e-05
4.572000e+03 2.438297e-05
4.572800e+03 2.437557e-05
4.573600e+03 2.436817e-05
4.574400e+03 2.436077e-05
4.575200e+03 2.435337e-05
4.576000e+03 2.434598e-05
4.576800e+03 2.433859e-05
4.577600e+03 2.433121e-05
4.578400e+03 2.432383e-05
4.579200e+03 2.431645e-05
4.580000e+03 2.430907e-05
4.580800e+03 2.430170e-05
4.581600e+03 2.429433e-05
4.582400e+03 2.428697e-05
4.583200e+03 2.427961e-05
4.584000e+03 2.427225e-05
4.584800e+03 2.426489e-05
4.585600e+03 2.425754e-05
4.586400e+03 2.425019e-05
4.587200e+03 2.424284e-05
4.588000e+03 2.423550e-05
4.588800e+03 2.422816e-05
4.589600e+03 2.422082e-05
4.590400e+03 2.421349e-05
4.591200e+03 2.420615e-05
4.592000e+03 2.419883e-05
4.592800e+03 2.419150e-05
4.593600e+03 2.418418e-05
4.594400e+03 2.417686e-05
4.595200e+03 2.416955e-05
4.596000e+03 2.416224e-05
4.596800e+03 2.415493e-05
4.597600e+03 2.414762e-05
4.598400e+03 2.414032e-05
4.599200e+03 2.413302e-05
4.600000e+03 2.412572e-05
4.600800e+03 2.411843e-05
4.601600e+03 2.411114e-05
4.602400e+03 2.410385e-05
4.603200e+03 2.409657e-05
4.604000e+03 2.408929e-05
4.604800e+03 2.408201e-05
4.605600e+03 2.407474e-05
4.606400e+03 2.406747e-05
4.607200e+03 2.406020e-05
4.608000e+03 2.405294e-05
4.608800e+03 2.404567e-05
4.609600e+03 2.403841e-05
4.610400e+03 2.403116e-05
4.611200e+03 2.402391e-05
4.612000e+03 2.401666e-05
4.612800e+03 2.400941e-05
4.613600e+03 2.400217e-05
4.614400e+03 2.399493e-05
4.615200e+03 2.398769e-05
4.616000e+03 2.398046e-05
4.616800e+03 2.397323e-05
4.617600e+03 2.396600e-05
4.618400e+03 2.395878e-05
4.619200e+03 2.395156e-05
4.620000e+03 2.394434e-05
4.620800e+03 2.393712e-05
4.621600e+03 2.392991e-05
4.622400e+03 2.392270e-05
4.623200e+03 2.391550e-05
4.624000e+03 2.390829e-05
4.624800e+03 2.390109e-05
4.625600e+03 2.389390e-05
4.626400e+03 2.388670e-05
4.627200e+03 2.387951e-05
4.628000e+03 2.387233e-05
4.628800e+03 2.386514e-05
4.629600e+03 2.385796e-05
4.630400e+03 2.385078e-05
4.631200e+03 2.384361e-05
4.632000e+03 2.383644e-05
4.632800e+03 2.382927e-05
4.633600e+03 2.382210e-05
4.634400e+03 2.381494e-05
4.635200e+03 2.380778e-05
4.636000e+03 2.380062e-05
4.636800e+03 2.379347e-05
4.637600e+03 2.378632e-05
4.638400e+03 2.377917e-05
4.639200e+03 2.377203e-05
4.640000e+03 2.376489e-05
4.640800e+03 2.375775e-05
4.641600e+03 2.375062e-05
4.642400e+03 2.374348e-05
4.643200e+03 2.373635e-05
4.644000e+03 2.372923e-05
4.644800e+03 2.372211e-05
4.645600e+03 2.371499e-05
4.646400e+03 2.370787e-05
4.647200e+03 2.370076e-05
4.648000e+03 2.369365e-05
4.648800e+03 2.368654e-05
4.649600e+03 2.367943e-05
4.650400e+03 2.367233e-05
4.651200e+03 2.366523e-05
4.652000e+03 2.365814e-05
4.652800e+03 2.365105e-05
4.653600e+03 2.364396e-05
4.654400e+03 2.363687e-05
4.655200e+03 2.362979e-05
4.656000e+03 2.362271e-05
4.656800e+03 2.361563e-05
4.657600e+03 2.360856e-05
4.658400e+03 2.360148e-05
4.659200e+03 2.359442e-05
4.660000e+03 2.358735e-05
4.660800e+03 2.358029e-05
4.661600e+03 2.357323e-05
4.662400e+03 2.356617e-05
4.663200e+03 2.355912e-05
4.664000e+03 2.355207e-05
4.664800e+03 2.354502e-05
4.665600e+03 2.353798e-05
4.666400e+03 2.353094e-05
4.667200e+03 2.352390e-05
4.668000e+03 2.351687e-05
4.668800e+03 2.350983e-05
4.669600e+03 2.350281e-05
4.670400e+03 2.349578e-05
4.671200e+03 2.348876e-05
4.672000e+03 2.348174e-05
4.672800e+03 2.347472e-05
4.673600e+03 2.346771e-05
4.674400e+03 2.346069e-05
4.675200e+03 2.345369e-05
4.676000e+03 2.344668e-05
4.676800e+03 2.343968e-05
4.677600e+03 2.343268e-05
4.678400e+03 2.342568e-05
4.679200e+03 2.341869e-05
4.680000e+03 2.341170e-05
4.680800e+03 2.340471e-05
4.681600e+03 2.339773e-05
4.682400e+03 2.339075e-05
4.683200e+03 2.338377e-05
4.684000e+03 2.337679e-05
4.684800e+03 2.336982e-05
4.685600e+03 2.336285e-05
4.686400e+03 2.335589e-05
4.687200e+03 2.334892e-05
4.688000e+03 2.334196e-05
4.688800e+03 2.333501e-05
4.689600e+03 2.332805e-05
4.690400e+03 2.332110e-05
4.691200e+03 2.331415e-05
4.692000e+03 2.330721e-05
4.692800e+03 2.330026e-05
4.693600e+03 2.329332e-05
4.694400e+03 2.328639e-05
4.695200e+03 2.327945e-05
4.696000e+03 2.327252e-05
4.696800e+03 2.326559e-05
4.697600e+03 2.325867e-05
4.698400e+03 2.325175e-05
4.699200e+03 2.324483e-05
4.700000e+03 2.323791e-05
4.700800e+03 2.323100e-05
4.701600e+03 2.322409e-05
4.702400e+03 2.321718e-05
4.703200e+03 2.321028e-05
4.704000e+03 2.320337e-05
4.704800e+03 2.319648e-05
4.705600e+03 2.318958e-05
4.706400e+03 2.318269e-05
4.707200e+03 2.317580e-05
4.708000e+03 2.316891e-05
4.708800e+03 2.316203e-05
4.709600e+03 2.315515e-05
4.710400e+03 2.314827e-05
4.711200e+03 2.314139e-05
4.712000e+03 2.313452e-05
4.712800e+03 2.312765e-05
4.713600e+03 2.312078e-05
4.714400e+03 2.311392e-05
4.715200e+03 2.310706e-05
4.716000e+03 2.310020e-05
4.716800e+03 2.309335e-05
4.717600e+03 2.308650e-05
4.718400e+03 2.307965e-05
4.719200e+03 2.307280e-05
4.720000e+03 2.306596e-05
4.720800e+03 2.305912e-05
4.721600e+03 2.305228e-05
4.722400e+03 2.304545e-05
4.723200e+03 2.303861e-05
4.724000e+03 2.303179e-05
4.724800e+03 2.302496e-05
4.725600e+03 2.301814e-05
4.726400e+03 2.301132e-05
4.727200e+03 2.300450e-05
4.728000e+03 2.299769e-05
4.728800e+03 2.299087e-05
4.729600e+03 2.298407e-05
4.730400e+03 2.297726e-05
4.731200e+03 2.297046e-05
4.732000e+03 2.296366e-05
4.732800e+03 2.295686e-05
4.733600e+03 2.295007e-05
4.734400e+03 2.294328e-05
4.735200e+03 2.293649e-05
4.736000e+03 2.292970e-05
4.736800e+03 2.292292e-05
4.737600e+03 2.291614e-05
4.738400e+03 2.290936e-05
4.739200e+03 2.290259e-05
4.740000e+03 2.289582e-05
4.740800e+03 2.288905e-05
4.741600e+03 2.288228e-05
4.742400e+03 2.287552e-05
4.743200e+03 2.286876e-05
4.744000e+03 2.286200e-05
4.744800e+03 2.285525e-05
4.745600e+03 2.284850e-05
4.746400e+03 2.284175e-05
4.747200e+03 2.283501e-05
4.748000e+03 2.282826e-05
4.748800e+03 2.282152e-05
4.749600e+03 2.281479e-05
4.750400e+03 2.280805e-05
4.751200e+03 2.280132e-05
4.752000e+03 2.279459e-05
4.752800e+03 2.278787e-05
4.753600e+03 2.278114e-05
4.754400e+03 2.277442e-05
4.755200e+03 2.276771e-05
4.756000e+03 2.276099e-05
4.756800e+03 2.275428e-05
4.757600e+03 2.274757e-05
4.758400e+03 2.274087e-05
4.759200e+03 2.273416e-05
4.760000e+03 2.272746e-05
4.760800e+03 2.272077e-05
4.761600e+03 2.271407e-05
4.762400e+03 2.270738e-05
4.763200e+03 2.270069e-05
4.764000e+03 2.269401e-05
4.764800e+03 2.268732e-05
4.765600e+03 2.268064e-05
4.766400e+03 2.267396e-05
4.767200e+03 2.266729e-05
4.768000e+03 2.266062e-05
4.768800e+03 2.265395e-05
4.769600e+03 2.264728e-05
4.770400e+03 2.264062e-05
4.771200e+03 2.263396e-05
4.772000e+03 2.262730e-05
4.772800e+03 2.262064e-05
4.773600e+03 2.261399e-05
4.774400e+03 2.260734e-05
4.775200e+03 2.260070e-05
4.776000e+03 2.259405e-05
4.776800e+03 2.258741e-05
4.777600e+03 2.258077e-05
4.778400e+03 2.257414e-05
4.779200e+03 2.256750e-05
4.780000e+03 2.256087e-05
4.780800e+03 2.255425e-05
4.781600e+03 2.254762e-05
4.782400e+03 2.254100e-05
4.783200e+03 2.253438e-05
4.784000e+03 2.252777e-05
4.784800e+03 2.252115e-05
4.785600e+03 2.251454e-05
4.786400e+03 2.250794e-05
4.787200e+03 2.250133e-05
4.788000e+03 2.249473e-05
4.788800e+03 2.248813e-05
4.789600e+03 2.248153e-05
4.790400e+03 2.247494e-05
4.791200e+03 2.246835e-05
4.792000e+03 2.246176e-05
4.792800e+03 2.245517e-05
4.793600e+03 2.244859e-05
4.794400e+03 2.244201e-05
4.795200e+03 2.243543e-05
4.796000e+03 2.242886e-05
4.796800e+03 2.242229e-05
4.797600e+03 2.241572e-05
4.798400e+03 2.240915e-05
4.799200e+03 2.240259e-05
4.800000e+03 2.239603e-05
4.800800e+03 2.238947e-05
4.801600e+03 2.238291e-05
4.802400e+03 2.237636e-05
4.803200e+03 2.236981e-05
4.804000e+03 2.236326e-05
4.804800e+03 2.235672e-05
4.805600e+03 2.235018e-05
4.806400e+03 2.234364e-05
4.807200e+03 2.233710e-05
4.808000e+03 2.233057e-05
4.808800e+03 2.232404e-05
4.809600e+03 2.231751e-05
4.810400e+03 2.231099e-05
4.811200e+03 2.230446e-05
4.812000e+03 2.229794e-05
4.812800e+03 2.229143e-05
4.813600e+03 2.228491e-05
4.814400e+03 2.227840e-05
4.815200e+03 2.227189e-05
4.816000e+03 2.226539e-05
4.816800e+03 2.225888e-05
4.817600e+03 2.225238e-05
4.818400e+03 2.224588e-05
4.819200e+03 2.223939e-05
4.820000e+03 2.223290e-05
4.820800e+03 2.222641e-05
4.821600e+03 2.221992e-05
4.822400e+03 2.221344e-05
4.823200e+03 2.220695e-05
4.824000e+03 2.220048e-05
4.824800e+03 2.219400e-05
4.825600e+03 2.218753e-05
4.826400e+03 2.218105e-05
4.827200e+03 2.217459e-05
4.828000e+03 2.216812e-05
4.828800e+03 2.216166e-05
4.829600e+03 2.215520e-05
4.830400e+03 2.214874e-05
4.831200e+03 2.214229e-05
4.832000e+03 2.213583e-05
4.832800e+03 2.212939e-05
4.833600e+03 2.212294e-05
4.834400e+03 2.211650e-05
4.835200e+03 2.211005e-05
4.836000e+03 2.210362e-05
4.836800e+03 2.209718e-05
4.837600e+03 2.209075e-05
4.838400e+03 2.208432e-05
4.839200e+03 2.207789e-05
4.840000e+03 2.207146e-05
4.840800e+03 2.206504e-05
4.841600e+03 2.205862e-05
4.842400e+03 2.205220e-05
4.843200e+03 2.204579e-05
4.844000e+03 2.203938e-05
4.844800e+03 2.203297e-05
4.845600e+03 2.202656e-05
4.846400e+03 2.202016e-05
4.847200e+03 2.201376e-05
4.848000e+03 2.200736e-05
4.848800e+03 2.200096e-05
4.849600e+03 2.199457e-05
4.850400e+03 2.198818e-05
4.851200e+03 2.198179e-05
4.852000e+03 2.197541e-05
4.852800e+03 2.196902e-05
4.853600e+03 2.196265e-05
4.854400e+03 2.195627e-05
4.855200e+03 2.194989e-05
4.856000e+03 2.194352e-05
4.856800e+03 2.193715e-05
4.857600e+03 2.193079e-05
4.858400e+03 2.192442e-05
4.859200e+03 2.191806e-05
4.860000e+03 2.191170e-05
4.860800e+03 2.190535e-05
4.861600e+03 2.189899e-05
4.862400e+03 2.189264e-05
4.863200e+03 2.188629e-05
4.864000e+03 2.187995e-05
4.864800e+03 2.187361e-05
4.865600e+03 2.186727e-05
4.866400e+03 2.186093e-05
4.867200e+03 2.185459e-05
4.868000e+03 2.184826e-05
4.868800e+03 2.184193e-05
4.869600e+03 2.183561e-05
4.870400e+03 2.182928e-05
4.871200e+03 2.182296e-05
4.872000e+03 2.181664e-05
4.872800e+03 2.181032e-05
4.873600e+03 2.180401e-05
4.874400e+03 2.179770e-05
4.875200e+03 2.179139e-05
4.876000e+03 2.178508e-05
4.876800e+03 2.177878e-05
4.877600e+03 2.177248e-05
4.878400e+03 2.176618e-05
4.879200e+03 2.175989e-05
4.880000e+03 2.175359e-05
4.880800e+03 2.174730e-05
4.881600e+03 2.174102e-05
4.882400e+03 2.173473e-05
4.883200e+03 2.172845e-05
4.884000e+03 2.172217e-05
4.884800e+03 2.171589e-05
4.885600e+03 2.170962e-05
4.886400e+03 2.170334e-05
4.887200e+03 2.169707e-05
4.888000e+03 2.169081e-05
4.888800e+03 2.168454e-05
4.889600e+03 2.167828e-05
4.890400e+03 2.167202e-05
4.891200e+03 2.166577e-05
4.892000e+03 2.165951e-05
4.892800e+03 2.165326e-05
4.893600e+03 2.164701e-05
4.894400e+03 2.164077e-05
4.895200e+03 2.163452e-05
4.896000e+03 2.162828e-05
4.896800e+03 2.162204e-05
4.897600e+03 2.161581e-05
4.898400e+03 2.160957e-05
4.899200e+03 2.160334e-05
4.900000e+03 2.159711e-05
4.900800e+03 2.159089e-05
4.901600e+03 2.158467e-05
4.902400e+03 2.157845e-05
4.903200e+03 2.157223e-05
4.904000e+03 2.156601e-05
4.904800e+03 2.155980e-05
4.905600e+03 2.155359e-05
4.906400e+03 2.154738e-05
4.907200e+03 2.154118e-05
4.908000e+03 2.153497e-05
4.908800e+03 2.152877e-05
4.909600e+03 2.152258e-05
4.910400e+03 2.151638e-05
4.911200e+03 2.151019e-05
4.912000e+03 2.150400e-05
4.912800e+03 2.149781e-05
4.913600e+03 2.149163e-05
4.914400e+03 2.148545e-05
4.915200e+03 2.147927e-05
4.916000e+03 2.147309e-05
4.916800e+03 2.146692e-05
4.917600e+03 2.146074e-05
4.918400e+03 2.145457e-05
4.919200e+03 2.144841e-05
4.920000e+03 2.144224e-05
4.920800e+03 2.143608e-05
4.921600e+03 2.142992e-05
4.922400e+03 2.142377e-05
4.923200e+03 2.141761e-05
4.924000e+03 2.141146e-05
4.924800e+03 2.140531e-05
4.925600e+03 2.139917e-05
4.926400e+03 2.139302e-05
4.927200e+03 2.138688e-05
4.928000e+03 2.138074e-05
4.928800e+03 2.137461e-05
4.929600e+03 2.136847e-05
4.930400e+03 2.136234e-05
4.931200e+03 2.135621e-05
4.932000e+03 2.135009e-05
4.932800e+03 2.134396e-05
4.933600e+03 2.133784e-05
4.934400e+03 2.133172e-05
4.935200e+03 2.132561e-05
4.936000e+03 2.131949e-05
4.936800e+03 2.131338e-05
4.937600e+03 2.130727e-05
4.938400e+03 2.130117e-05
4.939200e+03 2.129506e-05
4.940000e+03 2.128896e-05
4.940800e+03 2.128286e-05
4.941600e+03 2.127677e-05
4.942400e+03 2.127067e-05
4.943200e+03 2.126458e-05
4.944000e+03 2.125849e-05
4.944800e+03 2.125241e-05
4.945600e+03 2.124632e-05
4.946400e+03 2.124024e-05
4.947200e+03 2.123416e-05
4.948000e+03 2.122809e-05
4.948800e+03 2.122201e-05
4.949600e+03 2.121594e-05
4.950400e+03 2.120988e-05
4.951200e+03 2.120381e-05
4.952000e+03 2.119775e-05
4.952800e+03 2.119168e-05
4.953600e+03 2.118563e-05
4.954400e+03 2.117957e-05
4.955200e+03 2.117352e-05
4.956000e+03 2.116746e-05
4.956800e+03 2.116142e-05
4.957600e+03 2.115537e-05
4.958400e+03 2.114933e-05
4.959200e+03 2.114329e-05
4.960000e+03 2.113725e-05
4.960800e+03 2.113121e-05
4.961600e+03 2.112518e-05
4.962400e+03 2.111914e-05
4.963200e+03 2.111312e-05
4.964000e+03 2.110709e-05
4.964800e+03 2.110107e-05
4.965600e+03 2.109504e-05
4.966400e+03 2.108903e-05
4.967200e+03 2.108301e-05
4.968000e+03 2.107699e-05
4.968800e+03 2.107098e-05
4.969600e+03 2.106497e-05
4.970400e+03 2.105897e-05
4.971200e+03 2.105296e-05
4.972000e+03 2.104696e-05
4.972800e+03 2.104096e-05
4.973600e+03 2.103496e-05
4.974400e+03 2.102897e-05
4.975200e+03 2.102298e-05
4.976000e+03 2.101699e-05
4.976800e+03 2.101100e-05
4.977600e+03 2.100502e-05
4.978400e+03 2.099904e-05
4.979200e+03 2.099306e-05
4.980000e+03 2.098708e-05
4.980800e+03 2.098110e-05
4.981600e+03 2.097513e-05
4.982400e+03 2.096916e-05
4.983200e+03 2.096319e-05
4.984000e+03 2.095723e-05
4.984800e+03 2.095127e-05
4.985600e+03 2.094531e-05
4.986400e+03 2.093935e-05
4.987200e+03 2.093339e-05
4.988000e+03 2.092744e-05
4.988800e+03 2.092149e-05
4.989600e+03 2.091554e-05
4.990400e+03 2.090960e-05
4.991200e+03 2.090365e-05
4.992000e+03 2.089771e-05
4.992800e+03 2.089177e-05
4.993600e+03 2.088584e-05
4.994400e+03 2.087990e-05
4.995200e+03 2.087397e-05
4.996000e+03 2.086804e-05
4.996800e+03 2.086212e-05
4.997600e+03 2.085619e-05
4.998400e+03 2.085027e-05
4.999200e+03 2.084435e-05
5.000000e+03 2.083844e-05
5.000800e+03 2.083252e-05
5.001600e+03 2.082661e-05
5.002400e+03 2.082070e-05
5.003200e+03 2.081480e-05
5.004000e+03 2.080889e-05
5.004800e+03 2.080299e-05
5.005600e+03 2.079709e-05
5.006400e+03 2.079119e-05
5.007200e+03 2.078530e-05
5.008000e+03 2.077940e-05
5.008800e+03 2.077351e-05
5.009600e+03 2.076763e-05
5.010400e+03 2.076174e-05
5.011200e+03 2.075586e-05
5.012000e+03 2.074998e-05
5.012800e+03 2.074410e-05
5.013600e+03 2.073822e-05
5.014400e+03 2.073235e-05
5.015200e+03 2.072648e-05
5.016000e+03 2.072061e-05
5.016800e+03 2.071474e-05
5.017600e+03 2.070888e-05
5.018400e+03 2.070302e-05
5.019200e+03 2.069716e-05
5.020000e+03 2.069130e-05
5.020800e+03 2.068545e-05
5.021600e+03 2.067960e-05
5.022400e+03 2.067375e-05
5.023200e+03 2.066790e-05
5.024000e+03 2.066206e-05
5.024800e+03 2.065621e-05
5.025600e+03 2.065037e-05
5.026400e+03 2.064454e-05
5.027200e+03 2.063870e-05
5.028000e+03 2.063287e-05
5.028800e+03 2.062704e-05
5.029600e+03 2.062121e-05
5.030400e+03 2.061538e-05
5.031200e+03 2.060956e-05
5.032000e+03 2.060374e-05
5.032800e+03 2.059792e-05
5.033600e+03 2.059210e-05
5.034400e+03 2.058629e-05
5.035200e+03 2.058048e-05
5.036000e+03 2.057467e-05
5.036800e+03 2.056886e-05
5.037600e+03 2.056306e-05
5.038400e+03 2.055726e-05
5.039200e+03 2.055146e-05
5.040000e+03 2.054566e-05
5.040800e+03 2.053986e-05
5.041600e+03 2.053407e-05
5.042400e+03 2.052828e-05
5.043200e+03 2.052249e-05
5.044000e+03 2.051671e-05
5.044800e+03 2.051092e-05
5.045600e+03 2.050514e-05
5.046400e+03 2.049936e-05
5.047200e+03 2.049359e-05
5.048000e+03 2.048781e-05
5.048800e+03 2.048204e-05
5.049600e+03 2.047627e-05
5.050400e+03 2.047050e-05
5.051200e+03 2.046474e-05
5.052000e+03 2.045898e-05
5.052800e+03 2.045322e-05
5.053600e+03 2.044746e-05
5.054400e+03 2.044170e-05
5.055200e+03 2.043595e-05
5.056000e+03 2.043020e-05
5.056800e+03 2.042445e-05
5.057600e+03 2.041871e-05
5.058400e+03 2.041296e-05
5.059200e+03 2.040722e-05
5.060000e+03 2.040148e-05
5.060800e+03 2.039575e-05
5.061600e+03 2.039001e-05
5.062400e+03 2.038428e-05
5.063200e+03 2.037855e-05
5.064000e+03 2.037282e-05
5.064800e+03 2.036710e-05
5.065600e+03 2.036137e-05
5.066400e+03 2.035565e-05
5.067200e+03 2.034993e-05
5.068000e+03 2.034422e-05
5.068800e+03 2.033851e-05
5.069600e+03 2.033279e-05
5.070400e+03 2.032708e-05
5.071200e+03 2.032138e-05
5.072000e+03 2.031567e-05
5.072800e+03 2.030997e-05
5.073600e+03 2.030427e-05
5.074400e+03 2.029857e-05
5.075200e+03 2.029288e-05
5.076000e+03 2.028719e-05
5.076800e+03 2.028150e-05
5.077600e+03 2.027581e-05
5.078400e+03 2.027012e-05
5.079200e+03 2.026444e-05
5.080000e+03 2.025876e-05
5.080800e+03 2.025308e-05
5.081600e+03 2.024740e-05
5.082400e+03 2.024173e-05
5.083200e+03 2.023605e-05
5.084000e+03 2.023038e-05
5.084800e+03 2.022472e-05
5.085600e+03 2.021905e-05
5.086400e+03 2.021339e-05
5.087200e+03 2.020773e-05
5.088000e+03 2.020207e-05
5.088800e+03 2.019641e-05
5.089600e+03 2.019076e-05
5.090400e+03 2.018511e-05
5.091200e+03 2.017946e-05
5.092000e+03 2.017381e-05
5.092800e+03 2.016816e-05
5.093600e+03 2.016252e-05
5.094400e+03 2.015688e-05
5.095200e+03 2.015124e-05
5.096000e+03 2.014561e-05
5.096800e+03 2.013997e-05
5.097600e+03 2.013434e-05
5.098400e+03 2.012871e-05
5.099200e+03 2.012309e-05
5.100000e+03 2.011746e-05
5.100800e+03 2.011184e-05
5.101600e+03 2.010622e-05
5.102400e+03 2.010060e-05
5.103200e+03 2.009499e-05
5.104000e+03 2.008937e-05
5.104800e+03 2.008376e-05
5.105600e+03 2.007815e-05
5.106400e+03 2.007255e-05
5.107200e+03 2.006694e-05
5.108000e+03 2.006134e-05
5.108800e+03 2.005574e-05
5.109600e+03 2.005014e-05
5.110400e+03 2.004455e-05
5.111200e+03 2.003896e-05
5.112000e+03 2.003336e-05
5.112800e+03 2.002778e-05
5.113600e+03 2.002219e-05
5.114400e+03 2.001661e-05
5.115200e+03 2.001102e-05
5.116000e+03 2.000544e-05
5.116800e+03 1.999987e-05
5.117600e+03 1.999429e-05
5.118400e+03 1.998872e-05
5.119200e+03 1.998315e-05
5.120000e+03 1.997758e-05
5.120800e+03 1.997201e-05
5.121600e+03 1.996645e-05
5.122400e+03 1.996089e-05
5.123200e+03 1.995533e-05
5.124000e+03 1.994977e-05
5.124800e+03 1.994422e-05
5.125600e+03 1.993867e-05
5.126400e+03 1.993311e-05
5.127200e+03 1.992757e-05
5.128000e+03 1.992202e-05
5.128800e+03 1.991648e-05
5.129600e+03 1.991094e-05
5.130400e+03 1.990540e-05
5.131200e+03 1.989986e-05
5.132000e+03 1.989432e-05
5.132800e+03 1.988879e-05
5.133600e+03 1.988326e-05
5.134400e+03 1.987773e-05
5.135200e+03 1.987221e-05
5.136000e+03 1.986668e-05
5.136800e+03 1.986116e-05
5.137600e+03 1.985564e-05
5.138400e+03 1.985012e-05
5.139200e+03 1.984461e-05
5.140000e+03 1.983910e-05
5.140800e+03 1.983359e-05
5.141600e+03 1.982808e-05
5.142400e+03 1.982257e-05
5.143200e+03 1.981707e-05
5.144000e+03 1.981156e-05
5.144800e+03 1.980607e-05
5.145600e+03 1.980057e-05
5.146400e+03 1.979507e-05
5.147200e+03 1.978958e-05
5.148000e+03 1.978409e-05
5.148800e+03 1.977860e-05
5.149600e+03 1.977311e-05
5.150400e+03 1.976763e-05
5.151200e+03 1.976215e-05
5.152000e+03 1.975667e-05
5.152800e+03 1.975119e-05
5.153600e+03 1.974571e-05
5.154400e+03 1.974024e-05
5.155200e+03 1.973477e-05
5.156000e+03 1.972930e-05
5.156800e+03 1.972383e-05
5.157600e+03 1.971837e-05
5.158400e+03 1.971291e-05
5.159200e+03 1.970745e-05
5.160000e+03 1.970199e-05
5.160800e+03 1.969653e-05
5.161600e+03 1.969108e-05
5.162400e+03 1.968563e-05
5.163200e+03 1.968018e-05
5.164000e+03 1.967473e-05
5.164800e+03 1.966929e-05
5.165600e+03 1.966384e-05
5.166400e+03 1.965840e-05
5.167200e+03 1.965296e-05
5.168000e+03 1.964753e-05
5.168800e+03 1.964209e-05
5.169600e+03 1.963666e-05
5.170400e+03 1.963123e-05
5.171200e+03 1.962580e-05
5.172000e+03 1.962038e-05
5.172800e+03 1.961496e-05
5.173600e+03 1.960953e-05
5.174400e+03 1.960412e-05
5.175200e+03 1.959870e-05
5.176000e+03 1.959328e-05
5.176800e+03 1.958787e-05
5.177600e+03 1.958246e-05
5.178400e+03 1.957705e-05
5.179200e+03 1.957165e-05
5.180000e+03 1.956624e-05
5.180800e+03 1.956084e-05
5.181600e+03 1.955544e-05
5.182400e+03 1.955004e-05
5.183200e+03 1.954465e-05
5.184000e+03 1.953925e-05
5.184800e+03 1.953386e-05
5.185600e+03 1.952847e-05
5.186400e+03 1.952309e-05
5.187200e+03 1.951770e-05
5.188000e+03 1.951232e-05
5.188800e+03 1.950694e-05
5.189600e+03 1.950156e-05
5.190400e+03 1.949619e-05
5.191200e+03 1.949081e-05
5.192000e+03 1.948544e-05
5.192800e+03 1.948007e-05
5.193600e+03 1.947470e-05
5.194400e+03 1.946934e-05
5.195200e+03 1.946397e-05
5.196000e+03 1.945861e-05
5.196800e+03 1.945325e-05
5.197600e+03 1.944790e-05
5.198400e+03 1.944254e-05
5.199200e+03 1.943719e-05
5.200000e+03 1.943184e-05
5.200800e+03 1.942649e-05
5.201600e+03 1.942114e-05
5.202400e+03 1.941580e-05
5.203200e+03 1.941046e-05
5.204000e+03 1.940512e-05
5.204800e+03 1.939978e-05
5.205600e+03 1.939444e-05
5.206400e+03 1.938911e-05
5.207200e+03 1.938378e-05
5.208000e+03 1.937845e-05
5.208800e+03 1.937312e-05
5.209600e+03 1.936780e-05
5.210400e+03 1.936247e-05
5.211200e+03 1.935715e-05
5.212000e+03 1.935184e-05
5.212800e+03 1.934652e-05
5.213600e+03 1.934120e-05
5.214400e+03 1.933589e-05
5.215200e+03 1.933058e-05
5.216000e+03 1.932527e-05
5.216800e+03 1.931997e-05
5.217600e+03 1.931466e-05
5.218400e+03 1.930936e-05
5.219200e+03 1.930406e-05
5.220000e+03 1.929876e-05
5.220800e+03 1.929347e-05
5.221600e+03 1.928817e-05
5.222400e+03 1.928288e-05
5.223200e+03 1.927759e-05
5.224000e+03 1.927230e-05
5.224800e+03 1.926702e-05
5.225600e+03 1.926174e-05
5.226400e+03 1.925646e-05
5.227200e+03 1.925118e-05
5.228000e+03 1.924590e-05
5.228800e+03 1.924062e-05
5.229600e+03 1.923535e-05
5.230400e+03 1.923008e-05
5.231200e+03 1.922481e-05
5.232000e+03 1.921955e-05
5.232800e+03 1.921428e-05
5.233600e+03 1.920902e-05
5.234400e+03 1.920376e-05
5.235200e+03 1.919850e-05
5.236000e+03 1.919325e-05
5.236800e+03 1.918799e-05
5.237600e+03 1.918274e-05
5.238400e+03 1.917749e-05
5.239200e+03 1.917224e-05
5.240000e+03 1.916700e-05
5.240800e+03 1.916175e-05
5.241600e+03 1.915651e-05
5.242400e+03 1.915127e-05
5.243200e+03 1.914603e-05
5.244000e+03 1.914080e-05
5.244800e+03 1.913556e-05
5.245600e+03 1.913033e-05
5.246400e+03 1.912510e-05
5.247200e+03 1.911988e-05
5.248000e+03 1.911465e-05
5.248800e+03 1.910943e-05
5.249600e+03 1.910421e-05
5.250400e+03 1.909899e-05
5.251200e+03 1.909377e-05
5.252000e+03 1.908856e-05
5.252800e+03 1.908334e-05
5.253600e+03 1.907813e-05
5.254400e+03 1.907293e-05
5.255200e+03 1.906772e-05
5.256000e+03 1.906251e-05
5.256800e+03 1.905731e-05
5.257600e+03 1.905211e-05
5.258400e+03 1.904691e-05
5.259200e+03 1.904172e-05
5.260000e+03 1.903652e-05
5.260800e+03 1.903133e-05
5.261600e+03 1.902614e-05
5.262400e+03 1.902095e-05
5.263200e+03 1.901577e-05
5.264000e+03 1.901058e-05
5.264800e+03 1.900540e-05
5.265600e+03 1.900022e-05
5.266400e+03 1.899504e-05
5.267200e+03 1.898987e-05
5.268000e+03 1.898469e-05
5.268800e+03 1.897952e-05
5.269600e+03 1.897435e-05
5.270400e+03 1.896918e-05
5.271200e+03 1.896402e-05
5.272000e+03 1.895885e-05
5.272800e+03 1.895369e-05
5.273600e+03 1.894853e-05
5.274400e+03 1.894337e-05
5.275200e+03 1.893822e-05
5.276000e+03 1.893306e-05
5.276800e+03 1.892791e-05
5.277600e+03 1.892276e-05
5.278400e+03 1.891762e-05
5.279200e+03 1.891247e-05
5.280000e+03 1.890733e-05
5.280800e+03 1.890218e-05
5.281600e+03 1.889705e-05
5.282400e+03 1.889191e-05
5.283200e+03 1.888677e-05
5.284000e+03 1.888164e-05
5.284800e+03 1.887651e-05
5.285600e+03 1.887138e-05
5.286400e+03 1.886625e-05
5.287200e+03 1.886113e-05
5.288000e+03 1.885600e-05
5.288800e+03 1.885088e-05
5.289600e+03 1.884576e-05
5.290400e+03 1.884064e-05
5.291200e+03 1.883553e-05
5.292000e+03 1.883042e-05
5.292800e+03 1.882530e-05
5.293600e+03 1.882019e-05
5.294400e+03 1.881509e-05
5.295200e+03 1.880998e-05
5.296000e+03 1.880488e-05
5.296800e+03 1.879978e-05
5.297600e+03 1.879468e-05
5.298400e+03 1.878958e-05
5.299200e+03 1.878449e-05
5.300000e+03 1.877939e-05
5.300800e+03 1.877430e-05
5.301600e+03 1.876921e-05
5.302400e+03 1.876412e-05
5.303200e+03 1.875904e-05
5.304000e+03 1.875395e-05
5.304800e+03 1.874887e-05
5.305600e+03 1.874379e-05
5.306400e+03 1.873872e-05
5.307200e+03 1.873364e-05
5.308000e+03 1.872857e-05
5.308800e+03 1.872350e-05
5.309600e+03 1.871843e-05
5.310400e+03 1.871336e-05
5.311200e+03 1.870829e-05
5.312000e+03 1.870323e-05
5.312800e+03 1.869817e-05
5.313600e+03 1.869311e-05
5.314400e+03 1.868805e-05
5.315200e+03 1.868300e-05
5.316000e+03 1.867794e-05
5.316800e+03 1.867289e-05
5.317600e+03 1.866784e-05
5.318400e+03 1.866279e-05
5.319200e+03 1.865775e-05
5.320000e+03 1.865270e-05
5.320800e+03 1.864766e-05
5.321600e+03 1.864262e-05
5.322400e+03 1.863758e-05
5.323200e+03 1.863255e-05
5.324000e+03 1.862751e-05
5.324800e+03 1.862248e-05
5.325600e+03 1.861745e-05
5.326400e+03 1.861242e-05
5.327200e+03 1.860740e-05
5.328000e+03 1.860237e-05
5.328800e+03 1.859735e-05
5.329600e+03 1.859233e-05
5.330400e+03 1.858731e-05
5.331200e+03 1.858230e-05
5.332000e+03 1.857728e-05
5.332800e+03 1.857227e-05
5.333600e+03 1.856726e-05
5.334400e+03 1.856225e-05
5.335200e+03 1.855724e-05
5.336000e+03 1.855224e-05
5.336800e+03 1.854724e-05
5.337600e+03 1.854223e-05
5.338400e+03 1.853724e-05
5.339200e+03 1.853224e-05
5.340000e+03 1.852724e-05
5.340800e+03 1.852225e-05
5.341600e+03 1.851726e-05
5.342400e+03 1.851227e-05
5.343200e+03 1.850728e-05
5.344000e+03 1.850230e-05
5.344800e+03 1.849732e-05
5.345600e+03 1.849233e-05
5.346400e+03 1.848735e-05
5.347200e+03 1.848238e-05
5.348000e+03 1.847740e-05
5.348800e+03 1.847243e-05
5.349600e+03 1.846746e-05
5.350400e+03 1.846249e-05
5.351200e+03 1.845752e-05
5.352000e+03 1.845255e-05
5.352800e+03 1.844759e-05
5.353600e+03 1.844263e-05
5.354400e+03 1.843767e-05
5.355200e+03 1.843271e-05
5.356000e+03 1.842775e-05
5.356800e+03 1.842280e-05
5.357600e+03 1.841785e-05
5.358400e+03 1.841290e-05
5.359200e+03 1.840795e-05
5.360000e+03 1.840300e-05
5.360800e+03 1.839806e-05
5.361600e+03 1.839311e-05
5.362400e+03 1.838817e-05
5.363200e+03 1.838323e-05
5.364000e+03 1.837830e-05
5.364800e+03 1.837336e-05
5.365600e+03 1.836843e-05
5.366400e+03 1.836350e-05
5.367200e+03 1.835857e-05
5.368000e+03 1.835364e-05
5.368800e+03 1.834871e-05
5.369600e+03 1.834379e-05
5.370400e+03 1.833887e-05
5.371200e+03 1.833395e-05
5.372000e+03 1.832903e-05
5.372800e+03 1.832412e-05
5.373600e+03 1.831920e-05
5.374400e+03 1.831429e-05
5.375200e+03 1.830938e-05
5.376000e+03 1.830447e-05
5.376800e+03 1.829956e-05
5.377600e+03 1.829466e-05
5.378400e+03 1.828976e-05
5.379200e+03 1.828486e-05
5.380000e+03 1.827996e-05
5.380800e+03 1.827506e-05
5.381600e+03 1.827016e-05
5.382400e+03 1.826527e-05
5.383200e+03 1.826038e-05
5.384000e+03 1.825549e-05
5.384800e+03 1.825060e-05
5.385600e+03 1.824572e-05
5.386400e+03 1.824083e-05
5.387200e+03 1.823595e-05
5.388000e+03 1.823107e-05
5.388800e+03 1.822619e-05
5.389600e+03 1.822132e-05
5.390400e+03 1.821644e-05
5.391200e+03 1.821157e-05
5.392000e+03 1.820670e-05
5.392800e+03 1.820183e-05
5.393600e+03 1.819697e-05
5.394400e+03 1.819210e-05
5.395200e+03 1.818724e-05
5.396000e+03 1.818238e-05
5.396800e+03 1.817752e-05
5.397600e+03 1.817266e-05
5.398400e+03 1.816780e-05
5.399200e+03 1.816295e-05
5.400000e+03 1.815810e-05
5.400800e+03 1.815325e-05
5.401600e+03 1.814840e-05
5.402400e+03 1.814355e-05
5.403200e+03 1.813871e-05
5.404000e+03 1.813387e-05
5.404800e+03 1.812903e-05
5.405600e+03 1.812419e-05
5.406400e+03 1.811935e-05
5.407200e+03 1.811452e-05
5.408000e+03 1.810968e-05
5.408800e+03 1.810485e-05
5.409600e+03 1.810002e-05
5.410400e+03 1.809520e-05
5.411200e+03 1.809037e-05
5.412000e+03 1.808555e-05
5.412800e+03 1.808072e-05
5.413600e+03 1.807590e-05
5.414400e+03 1.807109e-05
5.415200e+03 1.806627e-05
5.416000e+03 1.806146e-05
5.416800e+03 1.805664e-05
5.417600e+03 1.805183e-05
5.418400e+03 1.804702e-05
5.419200e+03 1.804222e-05
5.420000e+03 1.803741e-05
5.420800e+03 1.803261e-05
5.421600e+03 1.802781e-05
5.422400e+03 1.802301e-05
5.423200e+03 1.801821e-05
5.424000e+03 1.801341e-05
5.424800e+03 1.800862e-05
5.425600e+03 1.800383e-05
5.426400e+03 1.799904e-05
5.427200e+03 1.799425e-05
5.428000e+03 1.798946e-05
5.428800e+03 1.798468e-05
5.429600e+03 1.797989e-05
5.430400e+03 1.797511e-05
5.431200e+03 1.797033e-05
5.432000e+03 1.796555e-05
5.432800e+03 1.796078e-05
5.433600e+03 1.795600e-05
5.434400e+03 1.795123e-05
5.435200e+03 1.794646e-05
5.436000e+03 1.794169e-05
5.436800e+03 1.793693e-05
5.437600e+03 1.793216e-05
5.438400e+03 1.792740e-05
5.439200e+03 1.792264e-05
5.440000e+03 1.791788e-05
5.440800e+03 1.791312e-05
5.441600e+03 1.790837e-05
5.442400e+03 1.790361e-05
5.443200e+03 1.789886e-05
5.444000e+03 1.789411e-05
5.444800e+03 1.788936e-05
5.445600e+03 1.788462e-05
5.446400e+03 1.787987e-05
5.447200e+03 1.787513e-05
5.448000e+03 1.787039e-05
5.448800e+03 1.786565e-05
5.449600e+03 1.786091e-05
5.450400e+03 1.785618e-05
5.451200e+03 1.785144e-05
5.452000e+03 1.784671e-05
5.452800e+03 1.784198e-05
5.453600e+03 1.783725e-05
5.454400e+03 1.783253e-05
5.455200e+03 1.782780e-05
5.456000e+03 1.782308e-05
5.456800e+03 1.781836e-05
5.457600e+03 1.781364e-05
5.458400e+03 1.780892e-05
5.459200e+03 1.780420e-05
5.460000e+03 1.779949e-05
5.460800e+03 1.779478e-05
5.461600e+03 1.779007e-05
5.462400e+03 1.778536e-05
5.463200e+03 1.778065e-05
5.464000e+03 1.777595e-05
5.464800e+03 1.777125e-05
5.465600e+03 1.776654e-05
5.466400e+03 1.776185e-05
5.467200e+03 1.775715e-05
5.468000e+03 1.775245e-05
5.468800e+03 1.774776e-05
5.469600e+03 1.774307e-05
5.470400e+03 1.773838e-05
5.471200e+03 1.773369e-05
5.472000e+03 1.772900e-05
5.472800e+03 1.772431e-05
5.473600e+03 1.771963e-05
5.474400e+03 1.771495e-05
5.475200e+03 1.771027e-05
5.476000e+03 1.770559e-05
5.476800e+03 1.770092e-05
5.477600e+03 1.769624e-05
5.478400e+03 1.769157e-05
5.479200e+03 1.768690e-05
5.480000e+03 1.768223e-05
5.480800e+03 1.767756e-05
5.481600e+03 1.767290e-05
5.482400e+03 1.766823e-05
5.483200e+03 1.766357e-05
5.484000e+03 1.765891e-05
5.484800e+03 1.765425e-05
5.485600e+03 1.764960e-05
5.486400e+03 1.764494e-05
5.487200e+03 1.764029e-05
5.488000e+03 1.763564e-05
5.488800e+03 1.763099e-05
5.489600e+03 1.762634e-05
5.490400e+03 1.762170e-05
5.491200e+03 1.761705e-05
5.492000e+03 1.761241e-05
5.492800e+03 1.760777e-05
5.493600e+03 1.760313e-05
5.494400e+03 1.759849e-05
5.495200e+03 1.759386e-05
5.496000e+03 1.758922e-05
5.496800e+03 1.758459e-05
5.497600e+03 1.757996e-05
5.498400e+03 1.757533e-05
5.499200e+03 1.757071e-05
5.500000e+03 1.756608e-05
5.500800e+03 1.756146e-05
5.501600e+03 1.755684e-05
5.502400e+03 1.755222e-05
5.503200e+03 1.754760e-05
5.504000e+03 1.754299e-05
5.504800e+03 1.753837e-05
5.505600e+03 1.753376e-05
5.506400e+03 1.752915e-05
5.507200e+03 1.752454e-05
5.508000e+03 1.751993e-05
5.508800e+03 1.751533e-05
5.509600e+03 1.751073e-05
5.510400e+03 1.750612e-05
5.511200e+03 1.750152e-05
5.512000e+03 1.749693e-05
5.512800e+03 1.749233e-05
5.513600e+03 1.748773e-05
5.514400e+03 1.748314e-05
5.515200e+03 1.747855e-05
5.516000e+03 1.747396e-05
5.516800e+03 1.746937e-05
5.517600e+03 1.746479e-05
5.518400e+03 1.746020e-05
5.519200e+03 1.745562e-05
5.520000e+03 1.745104e-05
5.520800e+03 1.744646e-05
5.521600e+03 1.744188e-05
5.522400e+03 1.743731e-05
5.523200e+03 1.743273e-05
5.524000e+03 1.742816e-05
5.524800e+03 1.742359e-05
5.525600e+03 1.741902e-05
5.526400e+03 1.741445e-05
5.527200e+03 1.740989e-05
5.528000e+03 1.740533e-05
5.528800e+03 1.740076e-05
5.529600e+03 1.739620e-05
5.530400e+03 1.739165e-05
5.531200e+03 1.738709e-05
5.532000e+03 1.738253e-05
5.532800e+03 1.737798e-05
5.533600e+03 1.737343e-05
5.534400e+03 1.736888e-05
5.535200e+03 1.736433e-05
5.536000e+03 1.735979e-05
5.536800e+03 1.735524e-05
5.537600e+03 1.735070e-05
5.538400e+03 1.734616e-05
5.539200e+03 1.734162e-05
5.540000e+03 1.733708e-05
5.540800e+03 1.733254e-05
5.541600e+03 1.732801e-05
5.542400e+03 1.732348e-05
5.543200e+03 1.731895e-05
5.544000e+03 1.731442e-05
5.544800e+03 1.730989e-05
5.545600e+03 1.730537e-05
5.546400e+03 1.730084e-05
5.547200e+03 1.729632e-05
5.548000e+03 1.729180e-05
5.548800e+03 1.728728e-05
5.549600e+03 1.728276e-05
5.550400e+03 1.727825e-05
5.551200e+03 1.727373e-05
5.552000e+03 1.726922e-05
5.552800e+03 1.726471e-05
5.553600e+03 1.726020e-05
5.554400e+03 1.725570e-05
5.555200e+03 1.725119e-05
5.556000e+03 1.724669e-05
5.556800e+03 1.724219e-05
5.557600e+03 1.723769e-05
5.558400e+03 1.723319e-05
5.559200e+03 1.722869e-05
5.560000e+03 1.722420e-05
5.560800e+03 1.721970e-05
5.561600e+03 1.721521e-05
5.562400e+03 1.721072e-05
5.563200e+03 1.720624e-05
5.564000e+03 1.720175e-05
5.564800e+03 1.719726e-05
5.565600e+03 1.719278e-05
5.566400e+03 1.718830e-05
5.567200e+03 1.718382e-05
5.568000e+03 1.717934e-05
5.568800e+03 1.717487e-05
5.569600e+03 1.717039e-05
5.570400e+03 1.716592e-05
5.571200e+03 1.716145e-05
5.572000e+03 1.715698e-05
5.572800e+03 1.715251e-05
5.573600e+03 1.714804e-05
5.574400e+03 1.714358e-05
5.575200e+03 1.713912e-05
5.576000e+03 1.713466e-05
5.576800e+03 1.713020e-05
5.577600e+03 1.712574e-05
5.578400e+03 1.712128e-05
5.579200e+03 1.711683e-05
5.580000e+03 1.711238e-05
5.580800e+03 1.710793e-05
5.581600e+03 1.710348e-05
5.582400e+03 1.709903e-05
5.583200e+03 1.709458e-05
5.584000e+03 1.709014e-05
5.584800e+03 1.708570e-05
5.585600e+03 1.708125e-05
5.586400e+03 1.707682e-05
5.587200e+03 1.707238e-05
5.588000e+03 1.706794e-05
5.588800e+03 1.706351e-05
5.589600e+03 1.705908e-05
5.590400e+03 1.705464e-05
5.591200e+03 1.705022e-05
5.592000e+03 1.704579e-05
5.592800e+03 1.704136e-05
5.593600e+03 1.703694e-05
5.594400e+03 1.703251e-05
5.595200e+03 1.702809e-05
5.596000e+03 1.702367e-05
5.596800e+03 1.701926e-05
5.597600e+03 1.701484e-05
5.598400e+03 1.701043e-05
5.599200e+03 1.700601e-05
5.600000e+03 1.700160e-05
5.600800e+03 1.699719e-05
5.601600e+03 1.699279e-05
5.602400e+03 1.698838e-05
5.603200e+03 1.698398e-05
5.604000e+03 1.697957e-05
5.604800e+03 1.697517e-05
5.605600e+03 1.697077e-05
5.606400e+03 1.696638e-05
5.607200e+03 1.696198e-05
5.608000e+03 1.695759e-05
5.608800e+03 1.695319e-05
5.609600e+03 1.694880e-05
5.610400e+03 1.694441e-05
5.611200e+03 1.694002e-05
5.612000e+03 1.693564e-05
5.612800e+03 1.693125e-05
5.613600e+03 1.692687e-05
5.614400e+03 1.692249e-05
5.615200e+03 1.691811e-05
5.616000e+03 1.691373e-05
5.616800e+03 1.690936e-05
5.617600e+03 1.690498e-05
5.618400e+03 1.690061e-05
5.619200e+03 1.689624e-05
5.620000e+03 1.689187e-05
5.620800e+03 1.688750e-05
5.621600e+03 1.688313e-05
5.622400e+03 1.687877e-05
5.623200e+03 1.687440e-05
5.624000e+03 1.687004e-05
5.624800e+03 1.686568e-05
5.625600e+03 1.686132e-05
5.626400e+03 1.685697e-05
5.627200e+03 1.685261e-05
5.628000e+03 1.684826e-05
5.628800e+03 1.684391e-05
5.629600e+03 1.683956e-05
5.630400e+03 1.683521e-05
5.631200e+03 1.683086e-05
5.632000e+03 1.682652e-05
5.632800e+03 1.682217e-05
5.633600e+03 1.681783e-05
5.634400e+03 1.681349e-05
5.635200e+03 1.680915e-05
5.636000e+03 1.680482e-05
5.636800e+03 1.680048e-05
5.637600e+03 1.679615e-05
5.638400e+03 1.679181e-05
5.639200e+03 1.678748e-05
5.640000e+03 1.678315e-05
5.640800e+03 1.677883e-05
5.641600e+03 1.677450e-05
5.642400e+03 1.677018e-05
5.643200e+03 1.676585e-05
5.644000e+03 1.676153e-05
5.644800e+03 1.675721e-05
5.645600e+03 1.675290e-05
5.646400e+03 1.674858e-05
5.647200e+03 1.674427e-05
5.648000e+03 1.673995e-05
5.648800e+03 1.673564e-05
5.649600e+03 1.673133e-05
5.650400e+03 1.672702e-05
5.651200e+03 1.672272e-05
5.652000e+03 1.671841e-05
5.652800e+03 1.671411e-05
5.653600e+03 1.670981e-05
5.654400e+03 1.670551e-05
5.655200e+03 1.670121e-05
5.656000e+03 1.669691e-05
5.656800e+03 1.669262e-05
5.657600e+03 1.668832e-05
5.658400e+03 1.668403e-05
5.659200e+03 1.667974e-05
5.660000e+03 1.667545e-05
5.660800e+03 1.667117e-05
5.661600e+03 1.666688e-05
5.662400e+03 1.666260e-05
5.663200e+03 1.665831e-05
5.664000e+03 1.665403e-05
5.664800e+03 1.664975e-05
5.665600e+03 1.664548e-05
5.666400e+03 1.664120e-05
5.667200e+03 1.663693e-05
5.668000e+03 1.663265e-05
5.668800e+03 1.662838e-05
5.669600e+03 1.662411e-05
5.670400e+03 1.661984e-05
5.671200e+03 1.661558e-05
5.672000e+03 1.661131e-05
5.672800e+03 1.660705e-05
5.673600e+03 1.660279e-05
5.674400e+03 1.659853e-05
5.675200e+03 1.659427e-05
5.676000e+03 1.659001e-05
5.676800e+03 1.658576e-05
5.677600e+03 1.658150e-05
5.678400e+03 1.657725e-05
5.679200e+03 1.657300e-05
5.680000e+03 1.656875e-05
5.680800e+03 1.656450e-05
5.681600e+03 1.656026e-05
5.682400e+03 1.655601e-05
5.683200e+03 1.655177e-05
5.684000e+03 1.654753e-05
5.684800e+03 1.654329e-05
5.685600e+03 1.653905e-05
5.686400e+03 1.653482e-05
5.687200e+03 1.653058e-05
5.688000e+03 1.652635e-05
5.688800e+03 1.652212e-05
5.689600e+03 1.651789e-05
5.690400e+03 1.651366e-05
5.691200e+03 1.650943e-05
5.692000e+03 1.650521e-05
5.692800e+03 1.650098e-05
5.693600e+03 1.649676e-05
5.694400e+03 1.649254e-05
5.695200e+03 1.648832e-05
5.696000e+03 1.648410e-05
5.696800e+03 1.647989e-05
5.697600e+03 1.647567e-05
5.698400e+03 1.647146e-05
5.699200e+03 1.646725e-05
5.700000e+03 1.646304e-05
5.700800e+03 1.645883e-05
5.701600e+03 1.645462e-05
5.702400e+03 1.645042e-05
5.703200e+03 1.644621e-05
5.704000e+03 1.644201e-05
5.704800e+03 1.643781e-05
5.705600e+03 1.643361e-05
5.706400e+03 1.642942e-05
5.707200e+03 1.642522e-05
5.708000e+03 1.642103e-05
5.708800e+03 1.641683e-05
5.709600e+03 1.641264e-05
5.710400e+03 1.640845e-05
5.711200e+03 1.640426e-05
5.712000e+03 1.640008e-05
5.712800e+03 1.639589e-05
5.713600e+03 1.639171e-05
5.714400e+03 1.638753e-05
5.715200e+03 1.638335e-05
5.716000e+03 1.637917e-05
5.716800e+03 1.637499e-05
5.717600e+03 1.637082e-05
5.718400e+03 1.636664e-05
5.719200e+03 1.636247e-05
5.720000e+03 1.635830e-05
5.720800e+03 1.635413e-05
5.721600e+03 1.634996e-05
5.722400e+03 1.634580e-05
5.723200e+03 1.634163e-05
5.724000e+03 1.633747e-05
5.724800e+03 1.633331e-05
5.725600e+03 1.632915e-05
5.726400e+03 1.632499e-05
5.727200e+03 1.632083e-05
5.728000e+03 1.631667e-05
5.728800e+03 1.631252e-05
5.729600e+03 1.630837e-05
5.730400e+03 1.630422e-05
5.731200e+03 1.630007e-05
5.732000e+03 1.629592e-05
5.732800e+03 1.629177e-05
5.733600e+03 1.628763e-05
5.734400e+03 1.628349e-05
5.735200e+03 1.627934e-05
5.736000e+03 1.627520e-05
5.736800e+03 1.627106e-05
5.737600e+03 1.626693e-05
5.738400e+03 1.626279e-05
5.739200e+03 1.625866e-05
5.740000e+03 1.625453e-05
5.740800e+03 1.625039e-05
5.741600e+03 1.624626e-05
5.742400e+03 1.624214e-05
5.743200e+03 1.623801e-05
5.744000e+03 1.623389e-05
5.744800e+03 1.622976e-05
5.745600e+03 1.622564e-05
5.746400e+03 1.622152e-05
5.747200e+03 1.621740e-05
5.748000e+03 1.621328e-05
5.748800e+03 1.620917e-05
5.749600e+03 1.620505e-05
5.750400e+03 1.620094e-05
5.751200e+03 1.619683e-05
5.752000e+03 1.619272e-05
5.752800e+03 1.618861e-05
5.753600e+03 1.618450e-05
5.754400e+03 1.618040e-05
5.755200e+03 1.617630e-05
5.756000e+03 1.617219e-05
5.756800e+03 1.616809e-05
5.757600e+03 1.616399e-05
5.758400e+03 1.615990e-05
5.759200e+03 1.615580e-05
5.760000e+03 1.615170e-05
5.760800e+03 1.614761e-05
5.761600e+03 1.614352e-05
5.762400e+03 1.613943e-05
5.763200e+03 1.613534e-05
5.764000e+03 1.613125e-05
5.764800e+03 1.612717e-05
5.765600e+03 1.612308e-05
5.766400e+03 1.611900e-05
5.767200e+03 1.611492e-05
5.768000e+03 1.611084e-05
5.768800e+03 1.610676e-05
5.769600e+03 1.610269e-05
5.770400e+03 1.609861e-05
5.771200e+03 1.609454e-05
5.772000e+03 1.609046e-05
5.772800e+03 1.608639e-05
5.773600e+03 1.608232e-05
5.774400e+03 1.607826e-05
5.775200e+03 1.607419e-05
5.776000e+03 1.607013e-05
5.776800e+03 1.606606e-05
5.777600e+03 1.606200e-05
5.778400e+03 1.605794e-05
5.779200e+03 1.605388e-05
5.780000e+03 1.604983e-05
5.780800e+03 1.604577e-05
5.781600e+03 1.604172e-05
5.782400e+03 1.603766e-05
5.783200e+03 1.603361e-05
5.784000e+03 1.602956e-05
5.784800e+03 1.602551e-05
5.785600e+03 1.602147e-05
5.786400e+03 1.601742e-05
5.787200e+03 1.601338e-05
5.788000e+03 1.600933e-05
5.788800e+03 1.600529e-05
5.789600e+03 1.600125e-05
5.790400e+03 1.599722e-05
5.791200e+03 1.599318e-05
5.792000e+03 1.598915e-05
5.792800e+03 1.598511e-05
5.793600e+03 1.598108e-05
5.794400e+03 1.597705e-05
5.795200e+03 1.597302e-05
5.796000e+03 1.596899e-05
5.796800e+03 1.596497e-05
5.797600e+03 1.596094e-05
5.798400e+03 1.595692e-05
5.799200e+03 1.595290e-05
5.800000e+03 1.594888e-05
5.800800e+03 1.594486e-05
5.801600e+03 1.594084e-05
5.802400e+03 1.593682e-05
5.803200e+03 1.593281e-05
5.804000e+03 1.592880e-05
5.804800e+03 1.592479e-05
5.805600e+03 1.592078e-05
5.806400e+03 1.591677e-05
5.807200e+03 1.591276e-05
5.808000e+03 1.590876e-05
5.808800e+03 1.590475e-05
5.809600e+03 1.590075e-05
5.810400e+03 1.589675e-05
5.811200e+03 1.589275e-05
5.812000e+03 1.588875e-05
5.812800e+03 1.588475e-05
5.813600e+03 1.588076e-05
5.814400e+03 1.587676e-05
5.815200e+03 1.587277e-05
5.816000e+03 1.586878e-05
5.816800e+03 1.586479e-05
5.817600e+03 1.586080e-05
5.818400e+03 1.585682e-05
5.819200e+03 1.585283e-05
5.820000e+03 1.584885e-05
5.820800e+03 1.584487e-05
5.821600e+03 1.584089e-05
5.822400e+03 1.583691e-05
5.823200e+03 1.583293e-05
5.824000e+03 1.582895e-05
5.824800e+03 1.582498e-05
5.825600e+03 1.582100e-05
5.826400e+03 1.581703e-05
5.827200e+03 1.581306e-05
5.828000e+03 1.580909e-05
5.828800e+03 1.580512e-05
5.829600e+03 1.580116e-05
5.830400e+03 1.579719e-05
5.831200e+03 1.579323e-05
5.832000e+03 1.578927e-05
5.832800e+03 1.578531e-05
5.833600e+03 1.578135e-05
5.834400e+03 1.577739e-05
5.835200e+03 1.577343e-05
5.836000e+03 1.576948e-05
5.836800e+03 1.576553e-05
5.837600e+03 1.576158e-05
5.838400e+03 1.575762e-05
5.839200e+03 1.575368e-05
5.840000e+03 1.574973e-05
5.840800e+03 1.574578e-05
5.841600e+03 1.574184e-05
5.842400e+03 1.573789e-05
5.843200e+03 1.573395e-05
5.844000e+03 1.573001e-05
5.844800e+03 1.572607e-05
5.845600e+03 1.572214e-05
5.846400e+03 1.571820e-05
5.847200e+03 1.571427e-05
5.848000e+03 1.571033e-05
5.848800e+03 1.570640e-05
5.849600e+03 1.570247e-05
5.850400e+03 1.569854e-05
5.851200e+03 1.569461e-05
5.852000e+03 1.569069e-05
5.852800e+03 1.568676e-05
5.853600e+03 1.568284e-05
5.854400e+03 1.567892e-05
5.855200e+03 1.567500e-05
5.856000e+03 1.567108e-05
5.856800e+03 1.566716e-05
5.857600e+03 1.566325e-05
5.858400e+03 1.565933e-05
5.859200e+03 1.565542e-05
5.860000e+03 1.565151e-05
5.860800e+03 1.564760e-05
5.861600e+03 1.564369e-05
5.862400e+03 1.563978e-05
5.863200e+03 1.563587e-05
5.864000e+03 1.563197e-05
5.864800e+03 1.562807e-05
5.865600e+03 1.562416e-05
5.866400e+03 1.562026e-05
5.867200e+03 1.561637e-05
5.868000e+03 1.561247e-05
5.868800e+03 1.560857e-05
5.869600e+03 1.560468e-05
5.870400e+03 1.560078e-05
5.871200e+03 1.559689e-05
5.872000e+03 1.559300e-05
5.872800e+03 1.558911e-05
5.873600e+03 1.558522e-05
5.874400e+03 1.558134e-05
5.875200e+03 1.557745e-05
5.876000e+03 1.557357e-05
5.876800e+03 1.556969e-05
5.877600e+03 1.556581e-05
5.878400e+03 1.556193e-05
5.879200e+03 1.555805e-05
5.880000e+03 1.555417e-05
5.880800e+03 1.555030e-05
5.881600e+03 1.554642e-05
5.882400e+03 1.554255e-05
5.883200e+03 1.553868e-05
5.884000e+03 1.553481e-05
5.884800e+03 1.553094e-05
5.885600e+03 1.552708e-05
5.886400e+03 1.552321e-05
5.887200e+03 1.551935e-05
5.888000e+03 1.551549e-05
5.888800e+03 1.551163e-05
5.889600e+03 1.550777e-05
5.890400e+03 1.550391e-05
5.891200e+03 1.550005e-05
5.892000e+03 1.549620e-05
5.892800e+03 1.549234e-05
5.893600e+03 1.548849e-05
5.894400e+03 1.548464e-05
5.895200e+03 1.548079e-05
5.896000e+03 1.547694e-05
5.896800e+03 1.547309e-05
5.897600e+03 1.546925e-05
5.898400e+03 1.546540e-05
5.899200e+03 1.546156e-05
5.900000e+03 1.545772e-05
5.900800e+03 1.545388e-05
5.901600e+03 1.545004e-05
5.902400e+03 1.544620e-05
5.903200e+03 1.544237e-05
5.904000e+03 1.543853e-05
5.904800e+03 1.543470e-05
5.905600e+03 1.543087e-05
5.906400e+03 1.542704e-05
5.907200e+03 1.542321e-05
5.908000e+03 1.541938e-05
5.908800e+03 1.541555e-05
5.909600e+03 1.541173e-05
5.910400e+03 1.540790e-05
5.911200e+03 1.540408e-05
5.912000e+03 1.540026e-05
5.912800e+03 1.539644e-05
5.913600e+03 1.539262e-05
5.914400e+03 1.538881e-05
5.915200e+03 1.538499e-05
5.916000e+03 1.538118e-05
5.916800e+03 1.537737e-05
5.917600e+03 1.537355e-05
5.918400e+03 1.536974e-05
5.919200e+03 1.536594e-05
5.920000e+03 1.536213e-05
5.920800e+03 1.535832e-05
5.921600e+03 1.535452e-05
5.922400e+03 1.535072e-05
5.923200e+03 1.534692e-05
5.924000e+03 1.534311e-05
5.924800e+03 1.533932e-05
5.925600e+03 1.533552e-05
5.926400e+03 1.533172e-05
5.927200e+03 1.532793e-05
5.928000e+03 1.532413e-05
5.928800e+03 1.532034e-05
5.929600e+03 1.531655e-05
5.930400e+03 1.531276e-05
5.931200e+03 1.530898e-05
5.932000e+03 1.530519e-05
5.932800e+03 1.530140e-05
5.933600e+03 1.529762e-05
5.934400e+03 1.529384e-05
5.935200e+03 1.529006e-05
5.936000e+03 1.528628e-05
5.936800e+03 1.528250e-05
5.937600e+03 1.527872e-05
5.938400e+03 1.527495e-05
5.939200e+03 1.527117e-05
5.940000e+03 1.526740e-05
5.940800e+03 1.526363e-05
5.941600e+03 1.525986e-05
5.942400e+03 1.525609e-05
5.943200e+03 1.525232e-05
5.944000e+03 1.524855e-05
5.944800e+03 1.524479e-05
5.945600e+03 1.524103e-05
5.946400e+03 1.523726e-05
5.947200e+03 1.523350e-05
5.948000e+03 1.522974e-05
5.948800e+03 1.522599e-05
5.949600e+03 1.522223e-05
5.950400e+03 1.521847e-05
5.951200e+03 1.521472e-05
5.952000e+03 1.521097e-05
5.952800e+03 1.520722e-05
5.953600e+03 1.520347e-05
5.954400e+03 1.519972e-05
5.955200e+03 1.519597e-05
5.956000e+03 1.519222e-05
5.956800e+03 1.518848e-05
5.957600e+03 1.518474e-05
5.958400e+03 1.518099e-05
5.959200e+03 1.517725e-05
5.960000e+03 1.517351e-05
5.960800e+03 1.516978e-05
5.961600e+03 1.516604e-05
5.962400e+03 1.516231e-05
5.963200e+03 1.515857e-05
5.964000e+03 1.515484e-05
5.964800e+03 1.515111e-05
5.965600e+03 1.514738e-05
5.966400e+03 1.514365e-05
5.967200e+03 1.513992e-05
5.968000e+03 1.513620e-05
5.968800e+03 1.513247e-05
5.969600e+03 1.512875e-05
5.970400e+03 1.512503e-05
5.971200e+03 1.512131e-05
5.972000e+03 1.511759e-05
5.972800e+03 1.511387e-05
5.973600e+03 1.511015e-05
5.974400e+03 1.510644e-05
5.975200e+03 1.510272e-05
5.976000e+03 1.509901e-05
5.976800e+03 1.509530e-05
5.977600e+03 1.509159e-05
5.978400e+03 1.508788e-05
5.979200e+03 1.508418e-05
5.980000e+03 1.508047e-05
5.980800e+03 1.507676e-05
5.981600e+03 1.507306e-05
5.982400e+03 1.506936e-05
5.983200e+03 1.506566e-05
5.984000e+03 1.506196e-05
5.984800e+03 1.505826e-05
5.985600e+03 1.505457e-05
5.986400e+03 1.505087e-05
5.987200e+03 1.504718e-05
5.988000e+03 1.504348e-05
5.988800e+03 1.503979e-05
5.989600e+03 1.503610e-05
5.990400e+03 1.503241e-05
5.991200e+03 1.502873e-05
5.992000e+03 1.502504e-05
5.992800e+03 1.502136e-05
5.993600e+03 1.501767e-05
5.994400e+03 1.501399e-05
5.995200e+03 1.501031e-05
5.996000e+03 1.500663e-05
5.996800e+03 1.500295e-05
5.997600e+03 1.499927e-05
5.998400e+03 1.499560e-05
5.999200e+03 1.499192e-05
6.000000e+03 1.498825e-05
6.000800e+03 1.498458e-05
6.001600e+03 1.498091e-05
6.002400e+03 1.497724e-05
6.003200e+03 1.497357e-05
6.004000e+03 1.496991e-05
6.004800e+03 1.496624e-05
6.005600e+03 1.496258e-05
6.006400e+03 1.495892e-05
6.007200e+03 1.495525e-05
6.008000e+03 1.495159e-05
6.008800e+03 1.494794e-05
6.009600e+03 1.494428e-05
6.010400e+03 1.494062e-05
6.011200e+03 1.493697e-05
6.012000e+03 1.493331e-05
6.012800e+03 1.492966e-05
6.013600e+03 1.492601e-05
6.014400e+03 1.492236e-05
6.015200e+03 1.491871e-05
6.016000e+03 1.491507e-05
6.016800e+03 1.491142e-05
6.017600e+03 1.490778e-05
6.018400e+03 1.490413e-05
6.019200e+03 1.490049e-05
6.020000e+03 1.489685e-05
6.020800e+03 1.489321e-05
6.021600e+03 1.488958e-05
6.022400e+03 1.488594e-05
6.023200e+03 1.488230e-05
6.024000e+03 1.487867e-05
6.024800e+03 1.487504e-05
6.025600e+03 1.487141e-05
6.026400e+03 1.486778e-05
6.027200e+03 1.486415e-05
6.028000e+03 1.486052e-05
6.028800e+03 1.485689e-05
6.029600e+03 1.485327e-05
6.030400e+03 1.484965e-05
6.031200e+03 1.484602e-05
6.032000e+03 1.484240e-05
6.032800e+03 1.483878e-05
6.033600e+03 1.483516e-05
6.034400e+03 1.483155e-05
6.035200e+03 1.482793e-05
6.036000e+03 1.482432e-05
6.036800e+03 1.482070e-05
6.037600e+03 1.481709e-05
6.038400e+03 1.481348e-05
6.039200e+03 1.480987e-05
6.040000e+03 1.480626e-05
6.040800e+03 1.480266e-05
6.041600e+03 1.479905e-05
6.042400e+03 1.479545e-05
6.043200e+03 1.479184e-05
6.044000e+03 1.478824e-05
6.044800e+03 1.478464e-05
6.045600e+03 1.478104e-05
6.046400e+03 1.477744e-05
6.047200e+03 1.477385e-05
6.048000e+03 1.477025e-05
6.048800e+03 1.476666e-05
6.049600e+03 1.476307e-05
6.050400e+03 1.475947e-05
6.051200e+03 1.475588e-05
6.052000e+03 1.475229e-05
6.052800e+03 1.474871e-05
6.053600e+03 1.474512e-05
6.054400e+03 1.474153e-05
6.055200e+03 1.473795e-05
6.056000e+03 1.473437e-05
6.056800e+03 1.473079e-05
6.057600e+03 1.472721e-05
6.058400e+03 1.472363e-05
6.059200e+03 1.472005e-05
6.060000e+03 1.471647e-05
6.060800e+03 1.471290e-05
6.061600e+03 1.470932e-05
6.062400e+03 1.470575e-05
6.063200e+03 1.470218e-05
6.064000e+03 1.469861e-05
6.064800e+03 1.469504e-05
6.065600e+03 1.469147e-05
6.066400e+03 1.468791e-05
6.067200e+03 1.468434e-05
6.068000e+03 1.468078e-05
6.068800e+03 1.467722e-05
6.069600e+03 1.467366e-05
6.070400e+03 1.467010e-05
6.071200e+03 1.466654e-05
6.072000e+03 1.466298e-05
6.072800e+03 1.465942e-05
6.073600e+03 1.465587e-05
6.074400e+03 1.465232e-05
6.075200e+03 1.464876e-05
6.076000e+03 1.464521e-05
6.076800e+03 1.464166e-05
6.077600e+03 1.463811e-05
6.078400e+03 1.463457e-05
6.079200e+03 1.463102e-05
6.080000e+03 1.462748e-05
6.080800e+03 1.462393e-05
6.081600e+03 1.462039e-05
6.082400e+03 1.461685e-05
6.083200e+03 1.461331e-05
6.084000e+03 1.460977e-05
6.084800e+03 1.460623e-05
6.085600e+03 1.460270e-05
6.086400e+03 1.459916e-05
6.087200e+03 1.459563e-05
6.088000e+03 1.459210e-05
6.088800e+03 1.458856e-05
6.089600e+03 1.458503e-05
6.090400e+03 1.458151e-05
6.091200e+03 1.457798e-05
6.092000e+03 1.457445e-05
6.092800e+03 1.457093e-05
6.093600e+03 1.456740e-05
6.094400e+03 1.456388e-05
6.095200e+03 1.456036e-05
6.096000e+03 1.455684e-05
6.096800e+03 1.455332e-05
6.097600e+03 1.454980e-05
6.098400e+03 1.454629e-05
6.099200e+03 1.454277e-05
6.100000e+03 1.453926e-05
6.100800e+03 1.453575e-05
6.101600e+03 1.453224e-05
6.102400e+03 1.452872e-05
6.103200e+03 1.452522e-05
6.104000e+03 1.452171e-05
6.104800e+03 1.451820e-05
6.105600e+03 1.451470e-05
6.106400e+03 1.451119e-05
6.107200e+03 1.450769e-05
6.108000e+03 1.450419e-05
6.108800e+03 1.450069e-05
6.109600e+03 1.449719e-05
6.110400e+03 1.449369e-05
6.111200e+03 1.449020e-05
6.112000e+03 1.448670e-05
6.112800e+03 1.448321e-05
6.113600e+03 1.447971e-05
6.114400e+03 1.447622e-05
6.115200e+03 1.447273e-05
6.116000e+03 1.446924e-05
6.116800e+03 1.446575e-05
6.117600e+03 1.446227e-05
6.118400e+03 1.445878e-05
6.119200e+03 1.445530e-05
6.120000e+03 1.445182e-05
6.120800e+03 1.444833e-05
6.121600e+03 1.444485e-05
6.122400e+03 1.444137e-05
6.123200e+03 1.443790e-05
6.124000e+03 1.443442e-05
6.124800e+03 1.443094e-05
6.125600e+03 1.442747e-05
6.126400e+03 1.442400e-05
6.127200e+03 1.442052e-05
6.128000e+03 1.441705e-05
6.128800e+03 1.441358e-05
6.129600e+03 1.441011e-05
6.130400e+03 1.440665e-05
6.131200e+03 1.440318e-05
6.132000e+03 1.439972e-05
6.132800e+03 1.439625e-05
6.133600e+03 1.439279e-05
6.134400e+03 1.438933e-05
6.135200e+03 1.438587e-05
6.136000e+03 1.438241e-05
6.136800e+03 1.437895e-05
6.137600e+03 1.437550e-05
6.138400e+03 1.437204e-05
6.139200e+03 1.436859e-05
6.140000e+03 1.436514e-05
6.140800e+03 1.436169e-05
6.141600e+03 1.435824e-05
6.142400e+03 1.435479e-05
6.143200e+03 1.435134e-05
6.144000e+03 1.434789e-05
6.144800e+03 1.434445e-05
6.145600e+03 1.434100e-05
6.146400e+03 1.433756e-05
6.147200e+03 1.433412e-05
6.148000e+03 1.433068e-05
6.148800e+03 1.432724e-05
6.149600e+03 1.432380e-05
6.150400e+03 1.432036e-05
6.151200e+03 1.431693e-05
6.152000e+03 1.431349e-05
6.152800e+03 1.431006e-05
6.153600e+03 1.430663e-05
6.154400e+03 1.430320e-05
6.155200e+03 1.429977e-05
6.156000e+03 1.429634e-05
6.156800e+03 1.429291e-05
6.157600e+03 1.428948e-05
6.158400e+03 1.428606e-05
6.159200e+03 1.428264e-05
6.160000e+03 1.427921e-05
6.160800e+03 1.427579e-05
6.161600e+03 1.427237e-05
6.162400e+03 1.426895e-05
6.163200e+03 1.426554e-05
6.164000e+03 1.426212e-05
6.164800e+03 1.425870e-05
6.165600e+03 1.425529e-05
6.166400e+03 1.425188e-05
6.167200e+03 1.424846e-05
6.168000e+03 1.424505e-05
6.168800e+03 1.424164e-05
6.169600e+03 1.423824e-05
6.170400e+03 1.423483e-05
6.171200e+03 1.423142e-05
6.172000e+03 1.422802e-05
6.172800e+03 1.422462e-05
6.173600e+03 1.422121e-05
6.174400e+03 1.421781e-05
6.175200e+03 1.421441e-05
6.176000e+03 1.421101e-05
6.176800e+03 1.420762e-05
6.177600e+03 1.420422e-05
6.178400e+03 1.420082e-05
6.179200e+03 1.419743e-05
6.180000e+03 1.419404e-05
6.180800e+03 1.419065e-05
6.181600e+03 1.418726e-05
6.182400e+03 1.418387e-05
6.183200e+03 1.418048e-05
6.184000e+03 1.417709e-05
6.184800e+03 1.417371e-05
6.185600e+03 1.417032e-05
6.186400e+03 1.416694e-05
6.187200e+03 1.416356e-05
6.188000e+03 1.416017e-05
6.188800e+03 1.415679e-05
6.189600e+03 1.415342e-05
6.190400e+03 1.415004e-05
6.191200e+03 1.414666e-05
6.192000e+03 1.414329e-05
6.192800e+03 1.413991e-05
6.193600e+03 1.413654e-05
6.194400e+03 1.413317e-05
6.195200e+03 1.412980e-05
6.196000e+03 1.412643e-05
6.196800e+03 1.412306e-05
6.197600e+03 1.411969e-05
6.198400e+03 1.411633e-05
6.199200e+03 1.411296e-05
6.200000e+03 1.410960e-05
6.200800e+03 1.410624e-05
6.201600e+03 1.410288e-05
6.202400e+03 1.409952e-05
6.203200e+03 1.409616e-05
6.204000e+03 1.409280e-05
6.204800e+03 1.408944e-05
6.205600e+03 1.408609e-05
6.206400e+03 1.408274e-05
6.207200e+03 1.407938e-05
6.208000e+03 1.407603e-05
6.208800e+03 1.407268e-05
6.209600e+03 1.406933e-05
6.210400e+03 1.406598e-05
6.211200e+03 1.406264e-05
6.212000e+03 1.405929e-05
6.212800e+03 1.405595e-05
6.213600e+03 1.405260e-05
6.214400e+03 1.404926e-05
6.215200e+03 1.404592e-05
6.216000e+03 1.404258e-05
6.216800e+03 1.403924e-05
6.217600e+03 1.403590e-05
6.218400e+03 1.403256e-05
6.219200e+03 1.402923e-05
6.220000e+03 1.402589e-05
6.220800e+03 1.402256e-05
6.221600e+03 1.401923e-05
6.222400e+03 1.401590e-05
6.223200e+03 1.401257e-05
6.224000e+03 1.400924e-05
6.224800e+03 1.400591e-05
6.225600e+03 1.400259e-05
6.226400e+03 1.399926e-05
6.227200e+03 1.399594e-05
6.228000e+03 1.399261e-05
6.228800e+03 1.398929e-05
6.229600e+03 1.398597e-05
6.230400e+03 1.398265e-05
6.231200e+03 1.397934e-05
6.232000e+03 1.397602e-05
6.232800e+03 1.397270e-05
6.233600e+03 1.396939e-05
6.234400e+03 1.396607e-05
6.235200e+03 1.396276e-05
6.236000e+03 1.395945e-05
6.236800e+03 1.395614e-05
6.237600e+03 1.395283e-05
6.238400e+03 1.394952e-05
6.239200e+03 1.394622e-05
6.240000e+03 1.394291e-05
6.240800e+03 1.393961e-05
6.241600e+03 1.393630e-05
6.242400e+03 1.393300e-05
6.243200e+03 1.392970e-05
6.244000e+03 1.392640e-05
6.244800e+03 1.392310e-05
6.245600e+03 1.391980e-05
6.246400e+03 1.391651e-05
6.247200e+03 1.391321e-05
6.248000e+03 1.390992e-05
6.248800e+03 1.390662e-05
6.249600e+03 1.390333e-05
6.250400e+03 1.390004e-05
6.251200e+03 1.389675e-05
6.252000e+03 1.389346e-05
6.252800e+03 1.389018e-05
6.253600e+03 1.388689e-05
6.254400e+03 1.388361e-05
6.255200e+03 1.388032e-05
6.256000e+03 1.387704e-05
6.256800e+03 1.387376e-05
6.257600e+03 1.387048e-05
6.258400e+03 1.386720e-05
6.259200e+03 1.386392e-05
6.260000e+03 1.386064e-05
6.260800e+03 1.385737e-05
6.261600e+03 1.385409e-05
6.262400e+03 1.385082e-05
6.263200e+03 1.384754e-05
6.264000e+03 1.384427e-05
6.264800e+03 1.384100e-05
6.265600e+03 1.383773e-05
6.266400e+03 1.383447e-05
6.267200e+03 1.383120e-05
6.268000e+03 1.382793e-05
6.268800e+03 1.382467e-05
6.269600e+03 1.382140e-05
6.270400e+03 1.381814e-05
6.271200e+03 1.381488e-05
6.272000e+03 1.381162e-05
6.272800e+03 1.380836e-05
6.273600e+03 1.380510e-05
6.274400e+03 1.380185e-05
6.275200e+03 1.379859e-05
6.276000e+03 1.379534e-05
6.276800e+03 1.379208e-05
6.277600e+03 1.378883e-05
6.278400e+03 1.378558e-05
6.279200e+03 1.378233e-05
6.280000e+03 1.377908e-05
6.280800e+03 1.377583e-05
6.281600e+03 1.377258e-05
6.282400e+03 1.376934e-05
6.283200e+03 1.376609e-05
6.284000e+03 1.376285e-05
6.284800e+03 1.375961e-05
6.285600e+03 1.375637e-05
6.286400e+03 1.375313e-05
6.287200e+03 1.374989e-05
6.288000e+03 1.374665e-05
6.288800e+03 1.374341e-05
6.289600e+03 1.374018e-05
6.290400e+03 1.373694e-05
6.291200e+03 1.373371e-05
6.292000e+03 1.373048e-05
6.292800e+03 1.372725e-05
6.293600e+03 1.372402e-05
6.294400e+03 1.372079e-05
6.295200e+03 1.371756e-05
6.296000e+03 1.371433e-05
6.296800e+03 1.371111e-05
6.297600e+03 1.370788e-05
6.298400e+03 1.370466e-05
6.299200e+03 1.370144e-05
6.300000e+03 1.369821e-05
6.300800e+03 1.369499e-05
6.301600e+03 1.369178e-05
6.302400e+03 1.368856e-05
6.303200e+03 1.368534e-05
6.304000e+03 1.368213e-05
6.304800e+03 1.367891e-05
6.305600e+03 1.367570e-05
6.306400e+03 1.367248e-05
6.307200e+03 1.366927e-05
6.308000e+03 1.366606e-05
6.308800e+03 1.366285e-05
6.309600e+03 1.365965e-05
6.310400e+03 1.365644e-05
6.311200e+03 1.365323e-05
6.312000e+03 1.365003e-05
6.312800e+03 1.364682e-05
6.313600e+03 1.364362e-05
6.314400e+03 1.364042e-05
6.315200e+03 1.363722e-05
6.316000e+03 1.363402e-05
6.316800e+03 1.363082e-05
6.317600e+03 1.362763e-05
6.318400e+03 1.362443e-05
6.319200e+03 1.362124e-05
6.320000e+03 1.361804e-05
6.320800e+03 1.361485e-05
6.321600e+03 1.361166e-05
6.322400e+03 1.360847e-05
6.323200e+03 1.360528e-05
6.324000e+03 1.360209e-05
6.324800e+03 1.359890e-05
6.325600e+03 1.359572e-05
6.326400e+03 1.359253e-05
6.327200e+03 1.358935e-05
6.328000e+03 1.358616e-05
6.328800e+03 1.358298e-05
6.329600e+03 1.357980e-05
6.330400e+03 1.357662e-05
6.331200e+03 1.357344e-05
6.332000e+03 1.357027e-05
6.332800e+03 1.356709e-05
6.333600e+03 1.356391e-05
6.334400e+03 1.356074e-05
6.335200e+03 1.355757e-05
6.336000e+03 1.355440e-05
6.336800e+03 1.355122e-05
6.337600e+03 1.354805e-05
6.338400e+03 1.354489e-05
6.339200e+03 1.354172e-05
6.340000e+03 1.353855e-05
6.340800e+03 1.353539e-05
6.341600e+03 1.353222e-05
6.342400e+03 1.352906e-05
6.343200e+03 1.352590e-05
6.344000e+03 1.352274e-05
6.344800e+03 1.351958e-05
6.345600e+03 1.351642e-05
6.346400e+03 1.351326e-05
6.347200e+03 1.351010e-05
6.348000e+03 1.350695e-05
6.348800e+03 1.350379e-05
6.349600e+03 1.350064e-05
6.350400e+03 1.349748e-05
6.351200e+03 1.349433e-05
6.352000e+03 1.349118e-05
6.352800e+03 1.348803e-05
6.353600e+03 1.348489e-05
6.354400e+03 1.348174e-05
6.355200e+03 1.347859e-05
6.356000e+03 1.347545e-05
6.356800e+03 1.347230e-05
6.357600e+03 1.346916e-05
6.358400e+03 1.346602e-05
6.359200e+03 1.346288e-05
6.360000e+03 1.345974e-05
6.360800e+03 1.345660e-05
6.361600e+03 1.345346e-05
6.362400e+03 1.345033e-05
6.363200e+03 1.344719e-05
6.364000e+03 1.344406e-05
6.364800e+03 1.344092e-05
6.365600e+03 1.343779e-05
6.366400e+03 1.343466e-05
6.367200e+03 1.343153e-05
6.368000e+03 1.342840e-05
6.368800e+03 1.342527e-05
6.369600e+03 1.342214e-05
6.370400e+03 1.341902e-05
6.371200e+03 1.341589e-05
6.372000e+03 1.341277e-05
6.372800e+03 1.340965e-05
6.373600e+03 1.340653e-05
6.374400e+03 1.340341e-05
6.375200e+03 1.340029e-05
6.376000e+03 1.339717e-05
6.376800e+03 1.339405e-05
6.377600e+03 1.339093e-05
6.378400e+03 1.338782e-05
6.379200e+03 1.338471e-05
6.380000e+03 1.338159e-05
6.380800e+03 1.337848e-05
6.381600e+03 1.337537e-05
6.382400e+03 1.337226e-05
6.383200e+03 1.336915e-05
6.384000e+03 1.336604e-05
6.384800e+03 1.336294e-05
6.385600e+03 1.335983e-05
6.386400e+03 1.335673e-05
6.387200e+03 1.335362e-05
6.388000e+03 1.335052e-05
6.388800e+03 1.334742e-05
6.389600e+03 1.334432e-05
6.390400e+03 1.334122e-05
6.391200e+03 1.333812e-05
6.392000e+03 1.333502e-05
6.392800e+03 1.333193e-05
6.393600e+03 1.332883e-05
6.394400e+03 1.332574e-05
6.395200e+03 1.332264e-05
6.396000e+03 1.331955e-05
6.396800e+03 1.331646e-05
6.397600e+03 1.331337e-05
6.398400e+03 1.331028e-05
6.399200e+03 1.330719e-05
6.400000e+03 1.330411e-05
6.400800e+03 1.330102e-05
6.401600e+03 1.329794e-05
6.402400e+03 1.329485e-05
6.403200e+03 1.329177e-05
6.404000e+03 1.328869e-05
6.404800e+03 1.328561e-05
6.405600e+03 1.328253e-05
6.406400e+03 1.327945e-05
6.407200e+03 1.327637e-05
6.408000e+03 1.327330e-05
6.408800e+03 1.327022e-05
6.409600e+03 1.326715e-05
6.410400e+03 1.326407e-05
6.411200e+03 1.326100e-05
6.412000e+03 1.325793e-05
6.412800e+03 1.325486e-05
6.413600e+03 1.325179e-05
6.414400e+03 1.324872e-05
6.415200e+03 1.324566e-05
6.416000e+03 1.324259e-05
6.416800e+03 1.323953e-05
6.417600e+03 1.323646e-05
6.418400e+03 1.323340e-05
6.419200e+03 1.323034e-05
6.420000e+03 1.322728e-05
6.420800e+03 1.322422e-05
6.421600e+03 1.322116e-05
6.422400e+03 1.321810e-05
6.423200e+03 1.321504e-05
6.424000e+03 1.321199e-05
6.424800e+03 1.320893e-05
6.425600e+03 1.320588e-05
6.426400e+03 1.320283e-05
6.427200e+03 1.319978e-05
6.428000e+03 1.319673e-05
6.428800e+03 1.319368e-05
6.429600e+03 1.319063e-05
6.430400e+03 1.318758e-05
6.431200e+03 1.318453e-05
6.432000e+03 1.318149e-05
6.432800e+03 1.317845e-05
6.433600e+03 1.317540e-05
6.434400e+03 1.317236e-05
6.435200e+03 1.316932e-05
6.436000e+03 1.316628e-05
6.436800e+03 1.316324e-05
6.437600e+03 1.316020e-05
6.438400e+03 1.315716e-05
6.439200e+03 1.315413e-05
6.440000e+03 1.315109e-05
6.440800e+03 1.314806e-05
6.441600e+03 1.314503e-05
6.442400e+03 1.314199e-05
6.443200e+03 1.313896e-05
6.444000e+03 1.313593e-05
6.444800e+03 1.313290e-05
6.445600e+03 1.312988e-05
6.446400e+03 1.312685e-05
6.447200e+03 1.312382e-05
6.448000e+03 1.312080e-05
6.448800e+03 1.311777e-05
6.449600e+03 1.311475e-05
6.450400e+03 1.311173e-05
6.451200e+03 1.310871e-05
6.452000e+03 1.310569e-05
6.452800e+03 1.310267e-05
6.453600e+03 1.309965e-05
6.454400e+03 1.309664e-05
6.455200e+03 1.309362e-05
6.456000e+03 1.309061e-05
6.456800e+03 1.308759e-05
6.457600e+03 1.308458e-05
6.458400e+03 1.308157e-05
6.459200e+03 1.307856e-05
6.460000e+03 1.307555e-05
6.460800e+03 1.307254e-05
6.461600e+03 1.306953e-05
6.462400e+03 1.306653e-05
6.463200e+03 1.306352e-05
6.464000e+03 1.306052e-05
6.464800e+03 1.305751e-05
6.465600e+03 1.305451e-05
6.466400e+03 1.305151e-05
6.467200e+03 1.304851e-05
6.468000e+03 1.304551e-05
6.468800e+03 1.304251e-05
6.469600e+03 1.303951e-05
6.470400e+03 1.303652e-05
6.471200e+03 1.303352e-05
6.472000e+03 1.303053e-05
6.472800e+03 1.302753e-05
6.473600e+03 1.302454e-05
6.474400e+03 1.302155e-05
6.475200e+03 1.301856e-05
6.476000e+03 1.301557e-05
6.476800e+03 1.301258e-05
6.477600e+03 1.300959e-05
6.478400e+03 1.300661e-05
6.479200e+03 1.300362e-05
6.480000e+03 1.300064e-05
6.480800e+03 1.299765e-05
6.481600e+03 1.299467e-05
6.482400e+03 1.299169e-05
6.483200e+03 1.298871e-05
6.484000e+03 1.298573e-05
6.484800e+03 1.298275e-05
6.485600e+03 1.297977e-05
6.486400e+03 1.297680e-05
6.487200e+03 1.297382e-05
6.488000e+03 1.297085e-05
6.488800e+03 1.296787e-05
6.489600e+03 1.296490e-05
6.490400e+03 1.296193e-05
6.491200e+03 1.295896e-05
6.492000e+03 1.295599e-05
6.492800e+03 1.295302e-05
6.493600e+03 1.295005e-05
6.494400e+03 1.294709e-05
6.495200e+03 1.294412e-05
6.496000e+03 1.294116e-05
6.496800e+03 1.293819e-05
6.497600e+03 1.293523e-05
6.498400e+03 1.293227e-05
6.499200e+03 1.292931e-05
6.500000e+03 1.292635e-05
6.500800e+03 1.292339e-05
6.501600e+03 1.292043e-05
6.502400e+03 1.291748e-05
6.503200e+03 1.291452e-05
6.504000e+03 1.291157e-05
6.504800e+03 1.290861e-05
6.505600e+03 1.290566e-05
6.506400e+03 1.290271e-05
6.507200e+03 1.289976e-05
6.508000e+03 1.289681e-05
6.508800e+03 1.289386e-05
6.509600e+03 1.289091e-05
6.510400e+03 1.288797e-05
6.511200e+03 1.288502e-05
6.512000e+03 1.288208e-05
6.512800e+03 1.287913e-05
6.513600e+03 1.287619e-05
6.514400e+03 1.287325e-05
6.515200e+03 1.287031e-05
6.516000e+03 1.286737e-05
6.516800e+03 1.286443e-05
6.517600e+03 1.286149e-05
6.518400e+03 1.285855e-05
6.519200e+03 1.285562e-05
6.520000e+03 1.285268e-05
6.520800e+03 1.284975e-05
6.521600e+03 1.284682e-05
6.522400e+03 1.284389e-05
6.523200e+03 1.284095e-05
6.524000e+03 1.283802e-05
6.524800e+03 1.283510e-05
6.525600e+03 1.283217e-05
6.526400e+03 1.282924e-05
6.527200e+03 1.282631e-05
6.528000e+03 1.282339e-05
6.528800e+03 1.282047e-05
6.529600e+03 1.281754e-05
6.530400e+03 1.281462e-05
6.531200e+03 1.281170e-05
6.532000e+03 1.280878e-05
6.532800e+03 1.280586e-05
6.533600e+03 1.280294e-05
6.534400e+03 1.280002e-05
6.535200e+03 1.279711e-05
6.536000e+03 1.279419e-05
6.536800e+03 1.279128e-05
6.537600e+03 1.278836e-05
6.538400e+03 1.278545e-05
6.539200e+03 1.278254e-05
6.540000e+03 1.277963e-05
6.540800e+03 1.277672e-05
6.541600e+03 1.277381e-05
6.542400e+03 1.277090e-05
6.543200e+03 1.276800e-05
6.544000e+03 1.276509e-05
6.544800e+03 1.276219e-05
6.545600e+03 1.275928e-05
6.546400e+03 1.275638e-05
6.547200e+03 1.275348e-05
6.548000e+03 1.275058e-05
6.548800e+03 1.274768e-05
6.549600e+03 1.274478e-05
6.550400e+03 1.274188e-05
6.551200e+03 1.273898e-05
6.552000e+03 1.273609e-05
6.552800e+03 1.273319e-05
6.553600e+03 1.273030e-05
6.554400e+03 1.272741e-05
6.555200e+03 1.272451e-05
6.556000e+03 1.272162e-05
6.556800e+03 1.271873e-05
6.557600e+03 1.271584e-05
6.558400e+03 1.271295e-05
6.559200e+03 1.271007e-05
6.560000e+03 1.270718e-05
6.560800e+03 1.270430e-05
6.561600e+03 1.270141e-05
6.562400e+03 1.269853e-05
6.563200e+03 1.269565e-05
6.564000e+03 1.269276e-05
6.564800e+03 1.268988e-05
6.565600e+03 1.268700e-05
6.566400e+03 1.268412e-05
6.567200e+03 1.268125e-05
6.568000e+03 1.267837e-05
6.568800e+03 1.267549e-05
6.569600e+03 1.267262e-05
6.570400e+03 1.266975e-05
6.571200e+03 1.266687e-05
6.572000e+03 1.266400e-05
6.572800e+03 1.266113e-05
6.573600e+03 1.265826e-05
6.574400e+03 1.265539e-05
6.575200e+03 1.265252e-05
6.576000e+03 1.264965e-05
6.576800e+03 1.264679e-05
6.577600e+03 1.264392e-05
6.578400e+03 1.264106e-05
6.579200e+03 1.263819e-05
6.580000e+03 1.263533e-05
6.580800e+03 1.263247e-05
6.581600e+03 1.262961e-05
6.582400e+03 1.262675e-05
6.583200e+03 1.262389e-05
6.584000e+03 1.262103e-05
6.584800e+03 1.261818e-05
6.585600e+03 1.261532e-05
6.586400e+03 1.261247e-05
6.587200e+03 1.260961e-05
6.588000e+03 1.260676e-05
6.588800e+03 1.260391e-05
6.589600e+03 1.260106e-05
6.590400e+03 1.259821e-05
6.591200e+03 1.259536e-05
6.592000e+03 1.259251e-05
6.592800e+03 1.258966e-05
6.593600e+03 1.258681e-05
6.594400e+03 1.258397e-05
6.595200e+03 1.258112e-05
6.596000e+03 1.257828e-05
6.596800e+03 1.257544e-05
6.597600e+03 1.257260e-05
6.598400e+03 1.256975e-05
6.599200e+03 1.256691e-05
6.600000e+03 1.256408e-05
6.600800e+03 1.256124e-05
6.601600e+03 1.255840e-05
6.602400e+03 1.255556e-05
6.603200e+03 1.255273e-05
6.604000e+03 1.254990e-05
6.604800e+03 1.254706e-05
6.605600e+03 1.254423e-05
6.606400e+03 1.254140e-05
6.607200e+03 1.253857e-05
6.608000e+03 1.253574e-05
6.608800e+03 1.253291e-05
6.609600e+03 1.253008e-05
6.610400e+03 1.252725e-05
6.611200e+03 1.252443e-05
6.612000e+03 1.252160e-05
6.612800e+03 1.251878e-05
6.613600e+03 1.251596e-05
6.614400e+03 1.251313e-05
6.615200e+03 1.251031e-05
6.616000e+03 1.250749e-05
6.616800e+03 1.250467e-05
6.617600e+03 1.250186e-05
6.618400e+03 1.249904e-05
6.619200e+03 1.249622e-05
6.620000e+03 1.249341e-05
6.620800e+03 1.249059e-05
6.621600e+03 1.248778e-05
6.622400e+03 1.248496e-05
6.623200e+03 1.248215e-05
6.624000e+03 1.247934e-05
6.624800e+03 1.247653e-05
6.625600e+03 1.247372e-05
6.626400e+03 1.247091e-05
6.627200e+03 1.246811e-05
6.628000e+03 1.246530e-05
6.628800e+03 1.246250e-05
6.629600e+03 1.245969e-05
6.630400e+03 1.245689e-05
6.631200e+03 1.245408e-05
6.632000e+03 1.245128e-05
6.632800e+03 1.244848e-05
6.633600e+03 1.244568e-05
6.634400e+03 1.244288e-05
6.635200e+03 1.244009e-05
6.636000e+03 1.243729e-05
6.636800e+03 1.243449e-05
6.637600e+03 1.243170e-05
6.638400e+03 1.242890e-05
6.639200e+03 1.242611e-05
6.640000e+03 1.242332e-05
6.640800e+03 1.242052e-05
6.641600e+03 1.241773e-05
6.642400e+03 1.241494e-05
6.643200e+03 1.241216e-05
6.644000e+03 1.240937e-05
6.644800e+03 1.240658e-05
6.645600e+03 1.240379e-05
6.646400e+03 1.240101e-05
6.647200e+03 1.239823e-05
6.648000e+03 1.239544e-05
6.648800e+03 1.239266e-05
6.649600e+03 1.238988e-05
6.650400e+03 1.238710e-05
6.651200e+03 1.238432e-05
6.652000e+03 1.238154e-05
6.652800e+03 1.237876e-05
6.653600e+03 1.237598e-05
6.654400e+03 1.237321e-05
6.655200e+03 1.237043e-05
6.656000e+03 1.236766e-05
6.656800e+03 1.236489e-05
6.657600e+03 1.236211e-05
6.658400e+03 1.235934e-05
6.659200e+03 1.235657e-05
6.660000e+03 1.235380e-05
6.660800e+03 1.235103e-05
6.661600e+03 1.234826e-05
6.662400e+03 1.234550e-05
6.663200e+03 1.234273e-05
6.664000e+03 1.233997e-05
6.664800e+03 1.233720e-05
6.665600e+03 1.233444e-05
6.666400e+03 1.233168e-05
6.667200e+03 1.232891e-05
6.668000e+03 1.232615e-05
6.668800e+03 1.232339e-05
6.669600e+03 1.232064e-05
6.670400e+03 1.231788e-05
6.671200e+03 1.231512e-05
6.672000e+03 1.231236e-05
6.672800e+03 1.230961e-05
6.673600e+03 1.230686e-05
6.674400e+03 1.230410e-05
6.675200e+03 1.230135e-05
6.676000e+03 1.229860e-05
6.676800e+03 1.229585e-05
6.677600e+03 1.229310e-05
6.678400e+03 1.229035e-05
6.679200e+03 1.228760e-05
6.680000e+03 1.228485e-05
6.680800e+03 1.228211e-05
6.681600e+03 1.227936e-05
6.682400e+03 1.227662e-05
6.683200e+03 1.227387e-05
6.684000e+03 1.227113e-05
6.684800e+03 1.226839e-05
6.685600e+03 1.226565e-05
6.686400e+03 1.226291e-05
6.687200e+03 1.226017e-05
6.688000e+03 1.225743e-05
6.688800e+03 1.225470e-05
6.689600e+03 1.225196e-05
6.690400e+03 1.224922e-05
6.691200e+03 1.224649e-05
6.692000e+03 1.224376e-05
6.692800e+03 1.224102e-05
6.693600e+03 1.223829e-05
6.694400e+03 1.223556e-05
6.695200e+03 1.223283e-05
6.696000e+03 1.223010e-05
6.696800e+03 1.222737e-05
6.697600e+03 1.222465e-05
6.698400e+03 1.222192e-05
6.699200e+03 1.221919e-05
6.700000e+03 1.221647e-05
6.700800e+03 1.221374e-05
6.701600e+03 1.221102e-05
6.702400e+03 1.220830e-05
6.703200e+03 1.220558e-05
6.704000e+03 1.220286e-05
6.704800e+03 1.220014e-05
6.705600e+03 1.219742e-05
6.706400e+03 1.219470e-05
6.707200e+03 1.219199e-05
6.708000e+03 1.218927e-05
6.708800e+03 1.218656e-05
6.709600e+03 1.218384e-05
6.710400e+03 1.218113e-05
6.711200e+03 1.217842e-05
6.712000e+03 1.217570e-05
6.712800e+03 1.217299e-05
6.713600e+03 1.217028e-05
6.714400e+03 1.216758e-05
6.715200e+03 1.216487e-05
6.716000e+03 1.216216e-05
6.716800e+03 1.215945e-05
6.717600e+03 1.215675e-05
6.718400e+03 1.215405e-05
6.719200e+03 1.215134e-05
6.720000e+03 1.214864e-05
6.720800e+03 1.214594e-05
6.721600e+03 1.214324e-05
6.722400e+03 1.214054e-05
6.723200e+03 1.213784e-05
6.724000e+03 1.213514e-05
6.724800e+03 1.213244e-05
6.725600e+03 1.212975e-05
6.726400e+03 1.212705e-05
6.727200e+03 1.212436e-05
6.728000e+03 1.212166e-05
6.728800e+03 1.211897e-05
6.729600e+03 1.211628e-05
6.730400e+03 1.211359e-05
6.731200e+03 1.211090e-05
6.732000e+03 1.210821e-05
6.732800e+03 1.210552e-05
6.733600e+03 1.210283e-05
6.734400e+03 1.210014e-05
6.735200e+03 1.209746e-05
6.736000e+03 1.209477e-05
6.736800e+03 1.209209e-05
6.737600e+03 1.208940e-05
6.738400e+03 1.208672e-05
6.739200e+03 1.208404e-05
6.740000e+03 1.208136e-05
6.740800e+03 1.207868e-05
6.741600e+03 1.207600e-05
6.742400e+03 1.207332e-05
6.743200e+03 1.207065e-05
6.744000e+03 1.206797e-05
6.744800e+03 1.206529e-05
6.745600e+03 1.206262e-05
6.746400e+03 1.205995e-05
6.747200e+03 1.205727e-05
6.748000e+03 1.205460e-05
6.748800e+03 1.205193e-05
6.749600e+03 1.204926e-05
6.750400e+03 1.204659e-05
6.751200e+03 1.204392e-05
6.752000e+03 1.204125e-05
6.752800e+03 1.203859e-05
6.753600e+03 1.203592e-05
6.754400e+03 1.203326e-05
6.755200e+03 1.203059e-05
6.756000e+03 1.202793e-05
6.756800e+03 1.202527e-05
6.757600e+03 1.202261e-05
6.758400e+03 1.201994e-05
6.759200e+03 1.201728e-05
6.760000e+03 1.201463e-05
6.760800e+03 1.201197e-05
6.761600e+03 1.200931e-05
6.762400e+03 1.200665e-05
6.763200e+03 1.200400e-05
6.764000e+03 1.200134e-05
6.764800e+03 1.199869e-05
6.765600e+03 1.199604e-05
6.766400e+03 1.199338e-05
6.767200e+03 1.199073e-05
6.768000e+03 1.198808e-05
6.768800e+03 1.198543e-05
6.769600e+03 1.198278e-05
6.770400e+03 1.198014e-05
6.771200e+03 1.197749e-05
6.772000e+03 1.197484e-05
6.772800e+03 1.197220e-05
6.773600e+03 1.196955e-05
6.774400e+03 1.196691e-05
6.775200e+03 1.196427e-05
6.776000e+03 1.196163e-05
6.776800e+03 1.195899e-05
6.777600e+03 1.195635e-05
6.778400e+03 1.195371e-05
6.779200e+03 1.195107e-05
6.780000e+03 1.194843e-05
6.780800e+03 1.194579e-05
6.781600e+03 1.194316e-05
6.782400e+03 1.194052e-05
6.783200e+03 1.193789e-05
6.784000e+03 1.193525e-05
6.784800e+03 1.193262e-05
6.785600e+03 1.192999e-05
6.786400e+03 1.192736e-05
6.787200e+03 1.192473e-05
6.788000e+03 1.192210e-05
6.788800e+03 1.191947e-05
6.789600e+03 1.191685e-05
6.790400e+03 1.191422e-05
6.791200e+03 1.191159e-05
6.792000e+03 1.190897e-05
6.792800e+03 1.190634e-05
6.793600e+03 1.190372e-05
6.794400e+03 1.190110e-05
6.795200e+03 1.189848e-05
6.796000e+03 1.189586e-05
6.796800e+03 1.189324e-05
6.797600e+03 1.189062e-05
6.798400e+03 1.188800e-05
6.799200e+03 1.188538e-05
6.800000e+03 1.188277e-05
6.800800e+03 1.188015e-05
6.801600e+03 1.187754e-05
6.802400e+03 1.187492e-05
6.803200e+03 1.187231e-05
6.804000e+03 1.186970e-05
6.804800e+03 1.186709e-05
6.805600e+03 1.186448e-05
6.806400e+03 1.186187e-05
6.807200e+03 1.185926e-05
6.808000e+03 1.185665e-05
6.808800e+03 1.185404e-05
6.809600e+03 1.185144e-05
6.810400e+03 1.184883e-05
6.811200e+03 1.184623e-05
6.812000e+03 1.184362e-05
6.812800e+03 1.184102e-05
6.813600e+03 1.183842e-05
6.814400e+03 1.183582e-05
6.815200e+03 1.183322e-05
6.816000e+03 1.183062e-05
6.816800e+03 1.182802e-05
6.817600e+03 1.182542e-05
6.818400e+03 1.182282e-05
6.819200e+03 1.182023e-05
6.820000e+03 1.181763e-05
6.820800e+03 1.181504e-05
6.821600e+03 1.181244e-05
6.822400e+03 1.180985e-05
6.823200e+03 1.180726e-05
6.824000e+03 1.180467e-05
6.824800e+03 1.180208e-05
6.825600e+03 1.179949e-05
6.826400e+03 1.179690e-05
6.827200e+03 1.179431e-05
6.828000e+03 1.179172e-05
6.828800e+03 1.178914e-05
6.829600e+03 1.178655e-05
6.830400e+03 1.178397e-05
6.831200e+03 1.178138e-05
6.832000e+03 1.177880e-05
6.832800e+03 1.177622e-05
6.833600e+03 1.177364e-05
6.834400e+03 1.177106e-05
6.835200e+03 1.176848e-05
6.836000e+03 1.176590e-05
6.836800e+03 1.176332e-05
6.837600e+03 1.176075e-05
6.838400e+03 1.175817e-05
6.839200e+03 1.175559e-05
6.840000e+03 1.175302e-05
6.840800e+03 1.175045e-05
6.841600e+03 1.174787e-05
6.842400e+03 1.174530e-05
6.843200e+03 1.174273e-05
6.844000e+03 1.174016e-05
6.844800e+03 1.173759e-05
6.845600e+03 1.173502e-05
6.846400e+03 1.173245e-05
6.847200e+03 1.172988e-05
6.848000e+03 1.172732e-05
6.848800e+03 1.172475e-05
6.849600e+03 1.172219e-05
6.850400e+03 1.171962e-05
6.851200e+03 1.171706e-05
6.852000e+03 1.171450e-05
6.852800e+03 1.171194e-05
6.853600e+03 1.170938e-05
6.854400e+03 1.170682e-05
6.855200e+03 1.170426e-05
6.856000e+03 1.170170e-05
6.856800e+03 1.169914e-05
6.857600e+03 1.169659e-05
6.858400e+03 1.169403e-05
6.859200e+03 1.169148e-05
6.860000e+03 1.168892e-05
6.860800e+03 1.168637e-05
6.861600e+03 1.168382e-05
6.862400e+03 1.168127e-05
6.863200e+03 1.167871e-05
6.864000e+03 1.167616e-05
6.864800e+03 1.167362e-05
6.865600e+03 1.167107e-05
6.866400e+03 1.166852e-05
6.867200e+03 1.166597e-05
6.868000e+03 1.166343e-05
6.868800e+03 1.166088e-05
6.869600e+03 1.165834e-05
6.870400e+03 1.165579e-05
6.871200e+03 1.165325e-05
6.872000e+03 1.165071e-05
6.872800e+03 1.164817e-05
6.873600e+03 1.164563e-05
6.874400e+03 1.164309e-05
6.875200e+03 1.164055e-05
6.876000e+03 1.163801e-05
6.876800e+03 1.163548e-05
6.877600e+03 1.163294e-05
6.878400e+03 1.163040e-05
6.879200e+03 1.162787e-05
6.880000e+03 1.162534e-05
6.880800e+03 1.162280e-05
6.881600e+03 1.162027e-05
6.882400e+03 1.161774e-05
6.883200e+03 1.161521e-05
6.884000e+03 1.161268e-05
6.884800e+03 1.161015e-05
6.885600e+03 1.160762e-05
6.886400e+03 1.160510e-05
6.887200e+03 1.160257e-05
6.888000e+03 1.160004e-05
6.888800e+03 1.159752e-05
6.889600e+03 1.159500e-05
6.890400e+03 1.159247e-05
6.891200e+03 1.158995e-05
6.892000e+03 1.158743e-05
6.892800e+03 1.158491e-05
6.893600e+03 1.158239e-05
6.894400e+03 1.157987e-05
6.895200e+03 1.157735e-05
6.896000e+03 1.157483e-05
6.896800e+03 1.157232e-05
6.897600e+03 1.156980e-05
6.898400e+03 1.156729e-05
6.899200e+03 1.156477e-05
6.900000e+03 1.156226e-05
6.900800e+03 1.155974e-05
6.901600e+03 1.155723e-05
6.902400e+03 1.155472e-05
6.903200e+03 1.155221e-05
6.904000e+03 1.154970e-05
6.904800e+03 1.154719e-05
6.905600e+03 1.154468e-05
6.906400e+03 1.154218e-05
6.907200e+03 1.153967e-05
6.908000e+03 1.153717e-05
6.908800e+03 1.153466e-05
6.909600e+03 1.153216e-05
6.910400e+03 1.152965e-05
6.911200e+03 1.152715e-05
6.912000e+03 1.152465e-05
6.912800e+03 1.152215e-05
6.913600e+03 1.151965e-05
6.914400e+03 1.151715e-05
6.915200e+03 1.151465e-05
6.916000e+03 1.151215e-05
6.916800e+03 1.150966e-05
6.917600e+03 1.150716e-05
6.918400e+03 1.150467e-05
6.919200e+03 1.150217e-05
6.920000e+03 1.149968e-05
6.920800e+03 1.149719e-05
6.921600e+03 1.149469e-05
6.922400e+03 1.149220e-05
6.923200e+03 1.148971e-05
6.924000e+03 1.148722e-05
6.924800e+03 1.148473e-05
6.925600e+03 1.148225e-05
6.926400e+03 1.147976e-05
6.927200e+03 1.147727e-05
6.928000e+03 1.147479e-05
6.928800e+03 1.147230e-05
6.929600e+03 1.146982e-05
6.930400e+03 1.146733e-05
6.931200e+03 1.146485e-05
6.932000e+03 1.146237e-05
6.932800e+03 1.145989e-05
6.933600e+03 1.145741e-05
6.934400e+03 1.145493e-05
6.935200e+03 1.145245e-05
6.936000e+03 1.144997e-05
6.936800e+03 1.144750e-05
6.937600e+03 1.144502e-05
6.938400e+03 1.144254e-05
6.939200e+03 1.144007e-05
6.940000e+03 1.143760e-05
6.940800e+03 1.143512e-05
6.941600e+03 1.143265e-05
6.942400e+03 1.143018e-05
6.943200e+03 1.142771e-05
6.944000e+03 1.142524e-05
6.944800e+03 1.142277e-05
6.945600e+03 1.142030e-05
6.946400e+03 1.141783e-05
6.947200e+03 1.141537e-05
6.948000e+03 1.141290e-05
6.948800e+03 1.141043e-05
6.949600e+03 1.140797e-05
6.950400e+03 1.140551e-05
6.951200e+03 1.140304e-05
6.952000e+03 1.140058e-05
6.952800e+03 1.139812e-05
6.953600e+03 1.139566e-05
6.954400e+03 1.139320e-05
6.955200e+03 1.139074e-05
6.956000e+03 1.138828e-05
6.956800e+03 1.138582e-05
6.957600e+03 1.138337e-05
6.958400e+03 1.138091e-05
6.959200e+03 1.137846e-05
6.960000e+03 1.137600e-05
6.960800e+03 1.137355e-05
6.961600e+03 1.137110e-05
6.962400e+03 1.136864e-05
6.963200e+03 1.136619e-05
6.964000e+03 1.136374e-05
6.964800e+03 1.136129e-05
6.965600e+03 1.135884e-05
6.966400e+03 1.135640e-05
6.967200e+03 1.135395e-05
6.968000e+03 1.135150e-05
6.968800e+03 1.134906e-05
6.969600e+03 1.134661e-05
6.970400e+03 1.134417e-05
6.971200e+03 1.134172e-05
6.972000e+03 1.133928e-05
6.972800e+03 1.133684e-05
6.973600e+03 1.133440e-05
6.974400e+03 1.133196e-05
6.975200e+03 1.132952e-05
6.976000e+03 1.132708e-05
6.976800e+03 1.132464e-05
6.977600e+03 1.132220e-05
6.978400e+03 1.131977e-05
6.979200e+03 1.131733e-05
6.980000e+03 1.131489e-05
6.980800e+03 1.131246e-05
6.981600e+03 1.131003e-05
6.982400e+03 1.130759e-05
6.983200e+03 1.130516e-05
6.984000e+03 1.130273e-05
6.984800e+03 1.130030e-05
6.985600e+03 1.129787e-05
6.986400e+03 1.129544e-05
6.987200e+03 1.129301e-05
6.988000e+03 1.129059e-05
6.988800e+03 1.128816e-05
6.989600e+03 1.128573e-05
6.990400e+03 1.128331e-05
6.991200e+03 1.128089e-05
6.992000e+03 1.127846e-05
6.992800e+03 1.127604e-05
6.993600e+03 1.127362e-05
6.994400e+03 1.127120e-05
6.995200e+03 1.126877e-05
6.996000e+03 1.126636e-05
6.996800e+03 1.126394e-05
6.997600e+03 1.126152e-05
6.998400e+03 1.125910e-05
6.999200e+03 1.125668e-05
7.000000e+03 1.125427e-05
7.000800e+03 1.125185e-05
7.001600e+03 1.124944e-05
7.002400e+03 1.124702e-05
7.003200e+03 1.124461e-05
7.004000e+03 1.124220e-05
7.004800e+03 1.123979e-05
7.005600e+03 1.123738e-05
7.006400e+03 1.123497e-05
7.007200e+03 1.123256e-05
7.008000e+03 1.123015e-05
7.008800e+03 1.122774e-05
7.009600e+03 1.122534e-05
7.010400e+03 1.122293e-05
7.011200e+03 1.122052e-05
7.012000e+03 1.121812e-05
7.012800e+03 1.121572e-05
7.013600e+03 1.121331e-05
7.014400e+03 1.121091e-05
7.015200e+03 1.120851e-05
7.016000e+03 1.120611e-05
7.016800e+03 1.120371e-05
7.017600e+03 1.120131e-05
7.018400e+03 1.119891e-05
7.019200e+03 1.119651e-05
7.020000e+03 1.119412e-05
7.020800e+03 1.119172e-05
7.021600e+03 1.118932e-05
7.022400e+03 1.118693e-05
7.023200e+03 1.118454e-05
7.024000e+03 1.118214e-05
7.024800e+03 1.117975e-05
7.025600e+03 1.117736e-05
7.026400e+03 1.117497e-05
7.027200e+03 1.117258e-05
7.028000e+03 1.117019e-05
7.028800e+03 1.116780e-05
7.029600e+03 1.116541e-05
7.030400e+03 1.116302e-05
7.031200e+03 1.116064e-05
7.032000e+03 1.115825e-05
7.032800e+03 1.115587e-05
7.033600e+03 1.115348e-05
7.034400e+03 1.115110e-05
7.035200e+03 1.114872e-05
7.036000e+03 1.114633e-05
7.036800e+03 1.114395e-05
7.037600e+03 1.114157e-05
7.038400e+03 1.113919e-05
7.039200e+03 1.113681e-05
7.040000e+03 1.113444e-05
7.040800e+03 1.113206e-05
7.041600e+03 1.112968e-05
7.042400e+03 1.112731e-05
7.043200e+03 1.112493e-05
7.044000e+03 1.112256e-05
7.044800e+03 1.112018e-05
7.045600e+03 1.111781e-05
7.046400e+03 1.111544e-05
7.047200e+03 1.111307e-05
7.048000e+03 1.111069e-05
7.048800e+03 1.110832e-05
7.049600e+03 1.110595e-05
7.050400e+03 1.110359e-05
7.051200e+03 1.110122e-05
7.052000e+03 1.109885e-05
7.052800e+03 1.109648e-05
7.053600e+03 1.109412e-05
7.054400e+03 1.109175e-05
7.055200e+03 1.108939e-05
7.056000e+03 1.108703e-05
7.056800e+03 1.108466e-05
7.057600e+03 1.108230e-05
7.058400e+03 1.107994e-05
7.059200e+03 1.107758e-05
7.060000e+03 1.107522e-05
7.060800e+03 1.107286e-05
7.061600e+03 1.107050e-05
7.062400e+03 1.106815e-05
7.063200e+03 1.106579e-05
7.064000e+03 1.106343e-05
7.064800e+03 1.106108e-05
7.065600e+03 1.105872e-05
7.066400e+03 1.105637e-05
7.067200e+03 1.105402e-05
7.068000e+03 1.105166e-05
7.068800e+03 1.104931e-05
7.069600e+03 1.104696e-05
7.070400e+03 1.104461e-05
7.071200e+03 1.104226e-05
7.072000e+03 1.103991e-05
7.072800e+03 1.103757e-05
7.073600e+03 1.103522e-05
7.074400e+03 1.103287e-05
7.075200e+03 1.103053e-05
7.076000e+03 1.102818e-05
7.076800e+03 1.102584e-05
7.077600e+03 1.102349e-05
7.078400e+03 1.102115e-05
7.079200e+03 1.101881e-05
7.080000e+03 1.101647e-05
7.080800e+03 1.101413e-05
7.081600e+03 1.101179e-05
7.082400e+03 1.100945e-05
7.083200e+03 1.100711e-05
7.084000e+03 1.100477e-05
7.084800e+03 1.100243e-05
7.085600e+03 1.100010e-05
7.086400e+03 1.099776e-05
7.087200e+03 1.099543e-05
7.088000e+03 1.099309e-05
7.088800e+03 1.099076e-05
7.089600e+03 1.098843e-05
7.090400e+03 1.098610e-05
7.091200e+03 1.098376e-05
7.092000e+03 1.098143e-05
7.092800e+03 1.097910e-05
7.093600e+03 1.097678e-05
7.094400e+03 1.097445e-05
7.095200e+03 1.097212e-05
7.096000e+03 1.096979e-05
7.096800e+03 1.096747e-05
7.097600e+03 1.096514e-05
7.098400e+03 1.096282e-05
7.099200e+03 1.096049e-05
7.100000e+03 1.095817e-05
7.100800e+03 1.095585e-05
7.101600e+03 1.095353e-05
7.102400e+03 1.095120e-05
7.103200e+03 1.094888e-05
7.104000e+03 1.094657e-05
7.104800e+03 1.094425e-05
7.105600e+03 1.094193e-05
7.106400e+03 1.093961e-05
7.107200e+03 1.093729e-05
7.108000e+03 1.093498e-05
7.108800e+03 1.093266e-05
7.109600e+03 1.093035e-05
7.110400e+03 1.092803e-05
7.111200e+03 1.092572e-05
7.112000e+03 1.092341e-05
7.112800e+03 1.092110e-05
7.113600e+03 1.091879e-05
7.114400e+03 1.091648e-05
7.115200e+03 1.091417e-05
7.116000e+03 1.091186e-05
7.116800e+03 1.090955e-05
7.117600e+03 1.090724e-05
7.118400e+03 1.090494e-05
7.119200e+03 1.090263e-05
7.120000e+03 1.090032e-05
7.120800e+03 1.089802e-05
7.121600e+03 1.089572e-05
7.122400e+03 1.089341e-05
7.123200e+03 1.089111e-05
7.124000e+03 1.088881e-05
7.124800e+03 1.088651e-05
7.125600e+03 1.088421e-05
7.126400e+03 1.088191e-05
7.127200e+03 1.087961e-05
7.128000e+03 1.087731e-05
7.128800e+03 1.087501e-05
7.129600e+03 1.087272e-05
7.130400e+03 1.087042e-05
7.131200e+03 1.086813e-05
7.132000e+03 1.086583e-05
7.132800e+03 1.086354e-05
7.133600e+03 1.086125e-05
7.134400e+03 1.085895e-05
7.135200e+03 1.085666e-05
7.136000e+03 1.085437e-05
7.136800e+03 1.085208e-05
7.137600e+03 1.084979e-05
7.138400e+03 1.084750e-05
7.139200e+03 1.084521e-05
7.140000e+03 1.084293e-05
7.140800e+03 1.084064e-05
7.141600e+03 1.083835e-05
7.142400e+03 1.083607e-05
7.143200e+03 1.083378e-05
7.144000e+03 1.083150e-05
7.144800e+03 1.082922e-05
7.145600e+03 1.082694e-05
7.146400e+03 1.082465e-05
7.147200e+03 1.082237e-05
7.148000e+03 1.082009e-05
7.148800e+03 1.081781e-05
7.149600e+03 1.081553e-05
7.150400e+03 1.081326e-05
7.151200e+03 1.081098e-05
7.152000e+03 1.080870e-05
7.152800e+03 1.080642e-05
7.153600e+03 1.080415e-05
7.154400e+03 1.080187e-05
7.155200e+03 1.079960e-05
7.156000e+03 1.079733e-05
7.156800e+03 1.079506e-05
7.157600e+03 1.079278e-05
7.158400e+03 1.079051e-05
7.159200e+03 1.078824e-05
7.160000e+03 1.078597e-05
7.160800e+03 1.078370e-05
7.161600e+03 1.078143e-05
7.162400e+03 1.077917e-05
7.163200e+03 1.077690e-05
7.164000e+03 1.077463e-05
7.164800e+03 1.077237e-05
7.165600e+03 1.077010e-05
7.166400e+03 1.076784e-05
7.167200e+03 1.076558e-05
7.168000e+03 1.076331e-05
7.168800e+03 1.076105e-05
7.169600e+03 1.075879e-05
7.170400e+03 1.075653e-05
7.171200e+03 1.075427e-05
7.172000e+03 1.075201e-05
7.172800e+03 1.074975e-05
7.173600e+03 1.074749e-05
7.174400e+03 1.074524e-05
7.175200e+03 1.074298e-05
7.176000e+03 1.074072e-05
7.176800e+03 1.073847e-05
7.177600e+03 1.073621e-05
7.178400e+03 1.073396e-05
7.179200e+03 1.073171e-05
7.180000e+03 1.072946e-05
7.180800e+03 1.072720e-05
7.181600e+03 1.072495e-05
7.182400e+03 1.072270e-05
7.183200e+03 1.072045e-05
7.184000e+03 1.071820e-05
7.184800e+03 1.071596e-05
7.185600e+03 1.071371e-05
7.186400e+03 1.071146e-05
7.187200e+03 1.070922e-05
7.188000e+03 1.070697e-05
7.188800e+03 1.070473e-05
7.189600e+03 1.070248e-05
7.190400e+03 1.070024e-05
7.191200e+03 1.069800e-05
7.192000e+03 1.069575e-05
7.192800e+03 1.069351e-05
7.193600e+03 1.069127e-05
7.194400e+03 1.068903e-05
7.195200e+03 1.068679e-05
7.196000e+03 1.068455e-05
7.196800e+03 1.068232e-05
7.197600e+03 1.068008e-05
7.198400e+03 1.067784e-05
7.199200e+03 1.067561e-05
7.200000e+03 1.067337e-05
7.200800e+03 1.067114e-05
7.201600e+03 1.066890e-05
7.202400e+03 1.066667e-05
7.203200e+03 1.066444e-05
7.204000e+03 1.066221e-05
7.204800e+03 1.065998e-05
7.205600e+03 1.065775e-05
7.206400e+03 1.065552e-05
7.207200e+03 1.065329e-05
7.208000e+03 1.065106e-05
7.208800e+03 1.064883e-05
7.209600e+03 1.064661e-05
7.210400e+03 1.064438e-05
7.211200e+03 1.064215e-05
7.212000e+03 1.063993e-05
7.212800e+03 1.063771e-05
7.213600e+03 1.063548e-05
7.214400e+03 1.063326e-05
7.215200e+03 1.063104e-05
7.216000e+03 1.062882e-05
7.216800e+03 1.062660e-05
7.217600e+03 1.062438e-05
7.218400e+03 1.062216e-05
7.219200e+03 1.061994e-05
7.220000e+03 1.061772e-05
7.220800e+03 1.061550e-05
7.221600e+03 1.061329e-05
7.222400e+03 1.061107e-05
7.223200e+03 1.060885e-05
7.224000e+03 1.060664e-05
7.224800e+03 1.060443e-05
7.225600e+03 1.060221e-05
7.226400e+03 1.060000e-05
7.227200e+03 1.059779e-05
7.228000e+03 1.059558e-05
7.228800e+03 1.059337e-05
7.229600e+03 1.059116e-05
7.230400e+03 1.058895e-05
7.231200e+03 1.058674e-05
7.232000e+03 1.058453e-05
7.232800e+03 1.058232e-05
7.233600e+03 1.058012e-05
7.234400e+03 1.057791e-05
7.235200e+03 1.057571e-05
7.236000e+03 1.057350e-05
7.236800e+03 1.057130e-05
7.237600e+03 1.056910e-05
7.238400e+03 1.056689e-05
7.239200e+03 1.056469e-05
7.240000e+03 1.056249e-05
7.240800e+03 1.056029e-05
7.241600e+03 1.055809e-05
7.242400e+03 1.055589e-05
7.243200e+03 1.055369e-05
7.244000e+03 1.055150e-05
7.244800e+03 1.054930e-05
7.245600e+03 1.054710e-05
7.246400e+03 1.054491e-05
7.247200e+03 1.054271e-05
7.248000e+03 1.054052e-05
7.248800e+03 1.053833e-05
7.249600e+03 1.053613e-05
7.250400e+03 1.053394e-05
7.251200e+03 1.053175e-05
7.252000e+03 1.052956e-05
7.252800e+03 1.052737e-05
7.253600e+03 1.052518e-05
7.254400e+03 1.052299e-05
7.255200e+03 1.052080e-05
7.256000e+03 1.051861e-05
7.256800e+03 1.051643e-05
7.257600e+03 1.051424e-05
7.258400e+03 1.051205e-05
7.259200e+03 1.050987e-05
7.260000e+03 1.050769e-05
7.260800e+03 1.050550e-05
7.261600e+03 1.050332e-05
7.262400e+03 1.050114e-05
7.263200e+03 1.049895e-05
7.264000e+03 1.049677e-05
7.264800e+03 1.049459e-05
7.265600e+03 1.049241e-05
7.266400e+03 1.049024e-05
7.267200e+03 1.048806e-05
7.268000e+03 1.048588e-05
7.268800e+03 1.048370e-05
7.269600e+03 1.048153e-05
7.270400e+03 1.047935e-05
7.271200e+03 1.047718e-05
7.272000e+03 1.047500e-05
7.272800e+03 1.047283e-05
7.273600e+03 1.047066e-05
7.274400e+03 1.046848e-05
7.275200e+03 1.046631e-05
7.276000e+03 1.046414e-05
7.276800e+03 1.046197e-05
7.277600e+03 1.045980e-05
7.278400e+03 1.045763e-05
7.279200e+03 1.045546e-05
7.280000e+03 1.045330e-05
7.280800e+03 1.045113e-05
7.281600e+03 1.044896e-05
7.282400e+03 1.044680e-05
7.283200e+03 1.044463e-05
7.284000e+03 1.044247e-05
7.284800e+03 1.044030e-05
7.285600e+03 1.043814e-05
7.286400e+03 1.043598e-05
7.287200e+03 1.043382e-05
7.288000e+03 1.043166e-05
7.288800e+03 1.042950e-05
7.289600e+03 1.042734e-05
7.290400e+03 1.042518e-05
7.291200e+03 1.042302e-05
7.292000e+03 1.042086e-05
7.292800e+03 1.041870e-05
7.293600e+03 1.041655e-05
7.294400e+03 1.041439e-05
7.295200e+03 1.041224e-05
7.296000e+03 1.041008e-05
7.296800e+03 1.040793e-05
7.297600e+03 1.040577e-05
7.298400e+03 1.040362e-05
7.299200e+03 1.040147e-05
7.300000e+03 1.039932e-05
7.300800e+03 1.039717e-05
7.301600e+03 1.039502e-05
7.302400e+03 1.039287e-05
7.303200e+03 1.039072e-05
7.304000e+03 1.038857e-05
7.304800e+03 1.038643e-05
7.305600e+03 1.038428e-05
7.306400e+03 1.038213e-05
7.307200e+03 1.037999e-05
7.308000e+03 1.037784e-05
7.308800e+03 1.037570e-05
7.309600e+03 1.037356e-05
7.310400e+03 1.037141e-05
7.311200e+03 1.036927e-05
7.312000e+03 1.036713e-05
7.312800e+03 1.036499e-05
7.313600e+03 1.036285e-05
7.314400e+03 1.036071e-05
7.315200e+03 1.035857e-05
7.316000e+03 1.035643e-05
7.316800e+03 1.035429e-05
7.317600e+03 1.035216e-05
7.318400e+03 1.035002e-05
7.319200e+03 1.034789e-05
7.320000e+03 1.034575e-05
7.320800e+03 1.034362e-05
7.321600e+03 1.034148e-05
7.322400e+03 1.033935e-05
7.323200e+03 1.033722e-05
7.324000e+03 1.033509e-05
7.324800e+03 1.033295e-05
7.325600e+03 1.033082e-05
7.326400e+03 1.032869e-05
7.327200e+03 1.032657e-05
7.328000e+03 1.032444e-05
7.328800e+03 1.032231e-05
7.329600e+03 1.032018e-05
7.330400e+03 1.031806e-05
7.331200e+03 1.031593e-05
7.332000e+03 1.031380e-05
7.332800e+03 1.031168e-05
7.333600e+03 1.030956e-05
7.334400e+03 1.030743e-05
7.335200e+03 1.030531e-05
7.336000e+03 1.030319e-05
7.336800e+03 1.030107e-05
7.337600e+03 1.029895e-05
7.338400e+03 1.029683e-05
7.339200e+03 1.029471e-05
7.340000e+03 1.029259e-05
7.340800e+03 1.029047e-05
7.341600e+03 1.028835e-05
7.342400e+03 1.028624e-05
7.343200e+03 1.028412e-05
7.344000e+03 1.028200e-05
7.344800e+03 1.027989e-05
7.345600e+03 1.027777e-05
7.346400e+03 1.027566e-05
7.347200e+03 1.027355e-05
7.348000e+03 1.027143e-05
7.348800e+03 1.026932e-05
7.349600e+03 1.026721e-05
7.350400e+03 1.026510e-05
7.351200e+03 1.026299e-05
7.352000e+03 1.026088e-05
7.352800e+03 1.025877e-05
7.353600e+03 1.025667e-05
7.354400e+03 1.025456e-05
7.355200e+03 1.025245e-05
7.356000e+03 1.025035e-05
7.356800e+03 1.024824e-05
7.357600e+03 1.024614e-05
7.358400e+03 1.024403e-05
7.359200e+03 1.024193e-05
7.360000e+03 1.023983e-05
7.360800e+03 1.023772e-05
7.361600e+03 1.023562e-05
7.362400e+03 1.023352e-05
7.363200e+03 1.023142e-05
7.364000e+03 1.022932e-05
7.364800e+03 1.022722e-05
7.365600e+03 1.022512e-05
7.366400e+03 1.022303e-05
7.367200e+03 1.022093e-05
7.368000e+03 1.021883e-05
7.368800e+03 1.021674e-05
7.369600e+03 1.021464e-05
7.370400e+03 1.021255e-05
7.371200e+03 1.021045e-05
7.372000e+03 1.020836e-05
7.372800e+03 1.020627e-05
7.373600e+03 1.020417e-05
7.374400e+03 1.020208e-05
7.375200e+03 1.019999e-05
7.376000e+03 1.019790e-05
7.376800e+03 1.019581e-05
7.377600e+03 1.019372e-05
7.378400e+03 1.019163e-05
7.379200e+03 1.018955e-05
7.380000e+03 1.018746e-05
7.380800e+03 1.018537e-05
7.381600e+03 1.018329e-05
7.382400e+03 1.018120e-05
7.383200e+03 1.017912e-05
7.384000e+03 1.017703e-05
7.384800e+03 1.017495e-05
7.385600e+03 1.017287e-05
7.386400e+03 1.017079e-05
7.387200e+03 1.016870e-05
7.388000e+03 1.016662e-05
7.388800e+03 1.016454e-05
7.389600e+03 1.016246e-05
7.390400e+03 1.016038e-05
7.391200e+03 1.015831e-05
7.392000e+03 1.015623e-05
7.392800e+03 1.015415e-05
7.393600e+03 1.015208e-05
7.394400e+03 1.015000e-05
7.395200e+03 1.014792e-05
7.396000e+03 1.014585e-05
7.396800e+03 1.014378e-05
7.397600e+03 1.014170e-05
7.398400e+03 1.013963e-05
7.399200e+03 1.013756e-05
7.400000e+03 1.013549e-05
7.400800e+03 1.013342e-05
7.401600e+03 1.013135e-05
7.402400e+03 1.012928e-05
7.403200e+03 1.012721e-05
7.404000e+03 1.012514e-05
7.404800e+03 1.012307e-05
7.405600e+03 1.012100e-05
7.406400e+03 1.011894e-05
7.407200e+03 1.011687e-05
7.408000e+03 1.011481e-05
7.408800e+03 1.011274e-05
7.409600e+03 1.011068e-05
7.410400e+03 1.010861e-05
7.411200e+03 1.010655e-05
7.412000e+03 1.010449e-05
7.412800e+03 1.010243e-05
7.413600e+03 1.010037e-05
7.414400e+03 1.009831e-05
7.415200e+03 1.009625e-05
7.416000e+03 1.009419e-05
7.416800e+03 1.009213e-05
7.417600e+03 1.009007e-05
7.418400e+03 1.008802e-05
7.419200e+03 1.008596e-05
7.420000e+03 1.008390e-05
7.420800e+03 1.008185e-05
7.421600e+03 1.007979e-05
7.422400e+03 1.007774e-05
7.423200e+03 1.007569e-05
7.424000e+03 1.007363e-05
7.424800e+03 1.007158e-05
7.425600e+03 1.006953e-05
7.426400e+03 1.006748e-05
7.427200e+03 1.006543e-05
7.428000e+03 1.006338e-05
7.428800e+03 1.006133e-05
7.429600e+03 1.005928e-05
7.430400e+03 1.005723e-05
7.431200e+03 1.005518e-05
7.432000e+03 1.005314e-05
7.432800e+03 1.005109e-05
7.433600e+03 1.004905e-05
7.434400e+03 1.004700e-05
7.435200e+03 1.004496e-05
7.436000e+03 1.004291e-05
7.436800e+03 1.004087e-05
7.437600e+03 1.003883e-05
7.438400e+03 1.003679e-05
7.439200e+03 1.003475e-05
7.440000e+03 1.003270e-05
7.440800e+03 1.003066e-05
7.441600e+03 1.002863e-05
7.442400e+03 1.002659e-05
7.443200e+03 1.002455e-05
7.444000e+03 1.002251e-05
7.444800e+03 1.002047e-05
7.445600e+03 1.001844e-05
7.446400e+03 1.001640e-05
7.447200e+03 1.001437e-05
7.448000e+03 1.001233e-05
7.448800e+03 1.001030e-05
7.449600e+03 1.000827e-05
7.450400e+03 1.000623e-05
7.451200e+03 1.000420e-05
7.452000e+03 1.000217e-05
7.452800e+03 1.000014e-05
7.453600e+03 9.998108e-06
7.454400e+03 9.996078e-06
7.455200e+03 9.994049e-06
7.456000e+03 9.992021e-06
7.456800e+03 9.989993e-06
7.457600e+03 9.987966e-06
7.458400e+03 9.985939e-06
7.459200e+03 9.983913e-06
7.460000e+03 9.981888e-06
7.460800e+03 9.979863e-06
7.461600e+03 9.977839e-06
7.462400e+03 9.975815e-06
7.463200e+03 9.973792e-06
7.464000e+03 9.971770e-06
7.464800e+03 9.969748e-06
7.465600e+03 9.967727e-06
7.466400e+03 9.965706e-06
7.467200e+03 9.963686e-06
7.468000e+03 9.961667e-06
7.468800e+03 9.959648e-06
7.469600e+03 9.957630e-06
7.470400e+03 9.955613e-06
7.471200e+03 9.953596e-06
7.472000e+03 9.951579e-06
7.472800e+03 9.949564e-06
7.473600e+03 9.947548e-06
7.474400e+03 9.945534e-06
7.475200e+03 9.943520e-06
7.476000e+03 9.941507e-06
7.476800e+03 9.939494e-06
7.477600e+03 9.937482e-06
7.478400e+03 9.935470e-06
7.479200e+03 9.933459e-06
7.480000e+03 9.931449e-06
7.480800e+03 9.929439e-06
7.481600e+03 9.927430e-06
7.482400e+03 9.925421e-06
7.483200e+03 9.923413e-06
7.484000e+03 9.921406e-06
7.484800e+03 9.919399e-06
7.485600e+03 9.917393e-06
7.486400e+03 9.915388e-06
7.487200e+03 9.913383e-06
7.488000e+03 9.911378e-06
7.488800e+03 9.909374e-06
7.489600e+03 9.907371e-06
7.490400e+03 9.905369e-06
7.491200e+03 9.903367e-06
7.492000e+03 9.901365e-06
7.492800e+03 9.899364e-06
7.493600e+03 9.897364e-06
7.494400e+03 9.895365e-06
7.495200e+03 9.893366e-06
7.496000e+03 9.891367e-06
7.496800e+03 9.889369e-06
7.497600e+03 9.887372e-06
7.498400e+03 9.885375e-06
7.499200e+03 9.883379e-06
7.500000e+03 9.881384e-06
7.500800e+03 9.879389e-06
7.501600e+03 9.877395e-06
7.502400e+03 9.875401e-06
7.503200e+03 9.873408e-06
7.504000e+03 9.871416e-06
7.504800e+03 9.869424e-06
7.505600e+03 9.867432e-06
7.506400e+03 9.865442e-06
7.507200e+03 9.863451e-06
7.508000e+03 9.861462e-06
7.508800e+03 9.859473e-06
7.509600e+03 9.857485e-06
7.510400e+03 9.855497e-06
7.511200e+03 9.853510e-06
7.512000e+03 9.851523e-06
7.512800e+03 9.849537e-06
7.513600e+03 9.847552e-06
7.514400e+03 9.845567e-06
7.515200e+03 9.843583e-06
7.516000e+03 9.841599e-06
7.516800e+03 9.839616e-06
7.517600e+03 9.837634e-06
7.518400e+03 9.835652e-06
7.519200e+03 9.833670e-06
7.520000e+03 9.831690e-06
7.520800e+03 9.829710e-06
7.521600e+03 9.827730e-06
7.522400e+03 9.825751e-06
7.523200e+03 9.823773e-06
7.524000e+03 9.821795e-06
7.524800e+03 9.819818e-06
7.525600e+03 9.817841e-06
7.526400e+03 9.815865e-06
7.527200e+03 9.813890e-06
7.528000e+03 9.811915e-06
7.528800e+03 9.809941e-06
7.529600e+03 9.807967e-06
7.530400e+03 9.805994e-06
7.531200e+03 9.804021e-06
7.532000e+03 9.802049e-06
7.532800e+03 9.800078e-06
7.533600e+03 9.798107e-06
7.534400e+03 9.796137e-06
7.535200e+03 9.794168e-06
7.536000e+03 9.792199e-06
7.536800e+03 9.790230e-06
7.537600e+03 9.788262e-06
7.538400e+03 9.786295e-06
7.539200e+03 9.784328e-06
7.540000e+03 9.782362e-06
7.540800e+03 9.780397e-06
7.541600e+03 9.778432e-06
7.542400e+03 9.776467e-06
7.543200e+03 9.774504e-06
7.544000e+03 9.772541e-06
7.544800e+03 9.770578e-06
7.545600e+03 9.768616e-06
7.546400e+03 9.766654e-06
7.547200e+03 9.764694e-06
7.548000e+03 9.762733e-06
7.548800e+03 9.760774e-06
7.549600e+03 9.758814e-06
7.550400e+03 9.756856e-06
7.551200e+03 9.754898e-06
7.552000e+03 9.752941e-06
7.552800e+03 9.750984e-06
7.553600e+03 9.749028e-06
7.554400e+03 9.747072e-06
7.555200e+03 9.745117e-06
7.556000e+03 9.743162e-06
7.556800e+03 9.741208e-06
7.557600e+03 9.739255e-06
7.558400e+03 9.737302e-06
7.559200e+03 9.735350e-06
7.560000e+03 9.733398e-06
7.560800e+03 9.731447e-06
7.561600e+03 9.729497e-06
7.562400e+03 9.727547e-06
7.563200e+03 9.725598e-06
7.564000e+03 9.723649e-06
7.564800e+03 9.721701e-06
7.565600e+03 9.719753e-06
7.566400e+03 9.717806e-06
7.567200e+03 9.715860e-06
7.568000e+03 9.713914e-06
7.568800e+03 9.711969e-06
7.569600e+03 9.710024e-06
7.570400e+03 9.708080e-06
7.571200e+03 9.706136e-06
7.572000e+03 9.704193e-06
7.572800e+03 9.702251e-06
7.573600e+03 9.700309e-06
7.574400e+03 9.698367e-06
7.575200e+03 9.696427e-06
7.576000e+03 9.694487e-06
7.576800e+03 9.692547e-06
7.577600e+03 9.690608e-06
7.578400e+03 9.688670e-06
7.579200e+03 9.686732e-06
7.580000e+03 9.684794e-06
7.580800e+03 9.682858e-06
7.581600e+03 9.680922e-06
7.582400e+03 9.678986e-06
7.583200e+03 9.677051e-06
7.584000e+03 9.675117e-06
7.584800e+03 9.673183e-06
7.585600e+03 9.671249e-06
7.586400e+03 9.669317e-06
7.587200e+03 9.667384e-06
7.588000e+03 9.665453e-06
7.588800e+03 9.663522e-06
7.589600e+03 9.661591e-06
7.590400e+03 9.659661e-06
7.591200e+03 9.657732e-06
7.592000e+03 9.655803e-06
7.592800e+03 9.653875e-06
7.593600e+03 9.651948e-06
7.594400e+03 9.650021e-06
7.595200e+03 9.648094e-06
7.596000e+03 9.646168e-06
7.596800e+03 9.644243e-06
7.597600e+03 9.642318e-06
7.598400e+03 9.640394e-06
7.599200e+03 9.638470e-06
7.600000e+03 9.636547e-06
7.600800e+03 9.634624e-06
7.601600e+03 9.632702e-06
7.602400e+03 9.630781e-06
7.603200e+03 9.628860e-06
7.604000e+03 9.626940e-06
7.604800e+03 9.625020e-06
7.605600e+03 9.623101e-06
7.606400e+03 9.621183e-06
7.607200e+03 9.619264e-06
7.608000e+03 9.617347e-06
7.608800e+03 9.615430e-06
7.609600e+03 9.613514e-06
7.610400e+03 9.611598e-06
7.611200e+03 9.609683e-06
7.612000e+03 9.607768e-06
7.612800e+03 9.605854e-06
7.613600e+03 9.603941e-06
7.614400e+03 9.602028e-06
7.615200e+03 9.600115e-06
7.616000e+03 9.598203e-06
7.616800e+03 9.596292e-06
7.617600e+03 9.594381e-06
7.618400e+03 9.592471e-06
7.619200e+03 9.590562e-06
7.620000e+03 9.588653e-06
7.620800e+03 9.586744e-06
7.621600e+03 9.584836e-06
7.622400e+03 9.582929e-06
7.623200e+03 9.581022e-06
7.624000e+03 9.579116e-06
7.624800e+03 9.577210e-06
7.625600e+03 9.575305e-06
7.626400e+03 9.573400e-06
7.627200e+03 9.571496e-06
7.628000e+03 9.569593e-06
7.628800e+03 9.567690e-06
7.629600e+03 9.565788e-06
7.630400e+03 9.563886e-06
7.631200e+03 9.561985e-06
7.632000e+03 9.560084e-06
7.632800e+03 9.558184e-06
7.633600e+03 9.556284e-06
7.634400e+03 9.554385e-06
7.635200e+03 9.552487e-06
7.636000e+03 9.550589e-06
7.636800e+03 9.548692e-06
7.637600e+03 9.546795e-06
7.638400e+03 9.544899e-06
7.639200e+03 9.543003e-06
7.640000e+03 9.541108e-06
7.640800e+03 9.539213e-06
7.641600e+03 9.537319e-06
7.642400e+03 9.535426e-06
7.643200e+03 9.533533e-06
7.644000e+03 9.531641e-06
7.644800e+03 9.529749e-06
7.645600e+03 9.527858e-06
7.646400e+03 9.525967e-06
7.647200e+03 9.524077e-06
7.648000e+03 9.522187e-06
7.648800e+03 9.520298e-06
7.649600e+03 9.518410e-06
7.650400e+03 9.516522e-06
7.651200e+03 9.514634e-06
7.652000e+03 9.512748e-06
7.652800e+03 9.510861e-06
7.653600e+03 9.508976e-06
7.654400e+03 9.507090e-06
7.655200e+03 9.505206e-06
7.656000e+03 9.503322e-06
7.656800e+03 9.501438e-06
7.657600e+03 9.499555e-06
7.658400e+03 9.497673e-06
7.659200e+03 9.495791e-06
7.660000e+03 9.493910e-06
7.660800e+03 9.492029e-06
7.661600e+03 9.490149e-06
7.662400e+03 9.488269e-06
7.663200e+03 9.486390e-06
7.664000e+03 9.484511e-06
7.664800e+03 9.482633e-06
7.665600e+03 9.480756e-06
7.666400e+03 9.478879e-06
7.667200e+03 9.477002e-06
7.668000e+03 9.475127e-06
7.668800e+03 9.473251e-06
7.669600e+03 9.471377e-06
7.670400e+03 9.469502e-06
7.671200e+03 9.467629e-06
7.672000e+03 9.465756e-06
7.672800e+03 9.463883e-06
7.673600e+03 9.462011e-06
7.674400e+03 9.460140e-06
7.675200e+03 9.458269e-06
7.676000e+03 9.456398e-06
7.676800e+03 9.454528e-06
7.677600e+03 9.452659e-06
7.678400e+03 9.450790e-06
7.679200e+03 9.448922e-06
7.680000e+03 9.447054e-06
7.680800e+03 9.445187e-06
7.681600e+03 9.443321e-06
7.682400e+03 9.441455e-06
7.683200e+03 9.439589e-06
7.684000e+03 9.437724e-06
7.684800e+03 9.435860e-06
7.685600e+03 9.433996e-06
7.686400e+03 9.432133e-06
7.687200e+03 9.430270e-06
7.688000e+03 9.428408e-06
7.688800e+03 9.426546e-06
7.689600e+03 9.424685e-06
7.690400e+03 9.422824e-06
7.691200e+03 9.420964e-06
7.692000e+03 9.419105e-06
7.692800e+03 9.417246e-06
7.693600e+03 9.415387e-06
7.694400e+03 9.413529e-06
7.695200e+03 9.411672e-06
7.696000e+03 9.409815e-06
7.696800e+03 9.407959e-06
7.697600e+03 9.406103e-06
7.698400e+03 9.404248e-06
7.699200e+03 9.402393e-06
7.700000e+03 9.400539e-06
7.700800e+03 9.398686e-06
7.701600e+03 9.396832e-06
7.702400e+03 9.394980e-06
7.703200e+03 9.393128e-06
7.704000e+03 9.391277e-06
7.704800e+03 9.389426e-06
7.705600e+03 9.387575e-06
7.706400e+03 9.385725e-06
7.707200e+03 9.383876e-06
7.708000e+03 9.382027e-06
7.708800e+03 9.380179e-06
7.709600e+03 9.378332e-06
7.710400e+03 9.376484e-06
7.711200e+03 9.374638e-06
7.712000e+03 9.372792e-06
7.712800e+03 9.370946e-06
7.713600e+03 9.369101e-06
7.714400e+03 9.367257e-06
7.715200e+03 9.365413e-06
7.716000e+03 9.363569e-06
7.716800e+03 9.361726e-06
7.717600e+03 9.359884e-06
7.718400e+03 9.358042e-06
7.719200e+03 9.356201e-06
7.720000e+03 9.354360e-06
7.720800e+03 9.352520e-06
7.721600e+03 9.350681e-06
7.722400e+03 9.348841e-06
7.723200e+03 9.347003e-06
7.724000e+03 9.345165e-06
7.724800e+03 9.343327e-06
7.725600e+03 9.341490e-06
7.726400e+03 9.339654e-06
7.727200e+03 9.337818e-06
7.728000e+03 9.335982e-06
7.728800e+03 9.334148e-06
7.729600e+03 9.332313e-06
7.730400e+03 9.330479e-06
7.731200e+03 9.328646e-06
7.732000e+03 9.326813e-06
7.732800e+03 9.324981e-06
7.733600e+03 9.323149e-06
7.734400e+03 9.321318e-06
7.735200e+03 9.319488e-06
7.736000e+03 9.317658e-06
7.736800e+03 9.315828e-06
7.737600e+03 9.313999e-06
7.738400e+03 9.312171e-06
7.739200e+03 9.310343e-06
7.740000e+03 9.308515e-06
7.740800e+03 9.306688e-06
7.741600e+03 9.304862e-06
7.742400e+03 9.303036e-06
7.743200e+03 9.301211e-06
7.744000e+03 9.299386e-06
7.744800e+03 9.297561e-06
7.745600e+03 9.295738e-06
7.746400e+03 9.293914e-06
7.747200e+03 9.292092e-06
7.748000e+03 9.290270e-06
7.748800e+03 9.288448e-06
7.749600e+03 9.286627e-06
7.750400e+03 9.284806e-06
7.751200e+03 9.282986e-06
7.752000e+03 9.281167e-06
7.752800e+03 9.279348e-06
7.753600e+03 9.277529e-06
7.754400e+03 9.275711e-06
7.755200e+03 9.273894e-06
7.756000e+03 9.272077e-06
7.756800e+03 9.270260e-06
7.757600e+03 9.268445e-06
7.758400e+03 9.266629e-06
7.759200e+03 9.264814e-06
7.760000e+03 9.263000e-06
7.760800e+03 9.261186e-06
7.761600e+03 9.259373e-06
7.762400e+03 9.257560e-06
7.763200e+03 9.255748e-06
7.764000e+03 9.253936e-06
7.764800e+03 9.252125e-06
7.765600e+03 9.250315e-06
7.766400e+03 9.248505e-06
7.767200e+03 9.246695e-06
7.768000e+03 9.244886e-06
7.768800e+03 9.243077e-06
7.769600e+03 9.241269e-06
7.770400e+03 9.239462e-06
7.771200e+03 9.237655e-06
7.772000e+03 9.235848e-06
7.772800e+03 9.234042e-06
7.773600e+03 9.232237e-06
7.774400e+03 9.230432e-06
7.775200e+03 9.228628e-06
7.776000e+03 9.226824e-06
7.776800e+03 9.225020e-06
7.777600e+03 9.223218e-06
7.778400e+03 9.221415e-06
7.779200e+03 9.219614e-06
7.780000e+03 9.217812e-06
7.780800e+03 9.216011e-06
7.781600e+03 9.214211e-06
7.782400e+03 9.212412e-06
7.783200e+03 9.210612e-06
7.784000e+03 9.208814e-06
7.784800e+03 9.207016e-06
7.785600e+03 9.205218e-06
7.786400e+03 9.203421e-06
7.787200e+03 9.201624e-06
7.788000e+03 9.199828e-06
7.788800e+03 9.198032e-06
7.789600e+03 9.196237e-06
7.790400e+03 9.194443e-06
7.791200e+03 9.192649e-06
7.792000e+03 9.190855e-06
7.792800e+03 9.189062e-06
7.793600e+03 9.187270e-06
7.794400e+03 9.185478e-06
7.795200e+03 9.183686e-06
7.796000e+03 9.181896e-06
7.796800e+03 9.180105e-06
7.797600e+03 9.178315e-06
7.798400e+03 9.176526e-06
7.799200e+03 9.174737e-06
7.800000e+03 9.172949e-06
7.800800e+03 9.171161e-06
7.801600e+03 9.169373e-06
7.802400e+03 9.167587e-06
7.803200e+03 9.165800e-06
7.804000e+03 9.164014e-06
7.804800e+03 9.162229e-06
7.805600e+03 9.160444e-06
7.806400e+03 9.158660e-06
7.807200e+03 9.156876e-06
7.808000e+03 9.155093e-06
7.808800e+03 9.153310e-06
7.809600e+03 9.151528e-06
7.810400e+03 9.149747e-06
7.811200e+03 9.147965e-06
7.812000e+03 9.146185e-06
7.812800e+03 9.144404e-06
7.813600e+03 9.142625e-06
7.814400e+03 9.140846e-06
7.815200e+03 9.139067e-06
7.816000e+03 9.137289e-06
7.816800e+03 9.135511e-06
7.817600e+03 9.133734e-06
7.818400e+03 9.131958e-06
7.819200e+03 9.130182e-06
7.820000e+03 9.128406e-06
7.820800e+03 9.126631e-06
7.821600e+03 9.124856e-06
7.822400e+03 9.123082e-06
7.823200e+03 9.121309e-06
7.824000e+03 9.119536e-06
7.824800e+03 9.117763e-06
7.825600e+03 9.115991e-06
7.826400e+03 9.114220e-06
7.827200e+03 9.112449e-06
7.828000e+03 9.110678e-06
7.828800e+03 9.108908e-06
7.829600e+03 9.107139e-06
7.830400e+03 9.105370e-06
7.831200e+03 9.103601e-06
7.832000e+03 9.101833e-06
7.832800e+03 9.100066e-06
7.833600e+03 9.098299e-06
7.834400e+03 9.096532e-06
7.835200e+03 9.094766e-06
7.836000e+03 9.093001e-06
7.836800e+03 9.091236e-06
7.837600e+03 9.089472e-06
7.838400e+03 9.087708e-06
7.839200e+03 9.085944e-06
7.840000e+03 9.084181e-06
7.840800e+03 9.082419e-06
7.841600e+03 9.080657e-06
7.842400e+03 9.078896e-06
7.843200e+03 9.077135e-06
7.844000e+03 9.075374e-06
7.844800e+03 9.073614e-06
7.845600e+03 9.071855e-06
7.846400e+03 9.070096e-06
7.847200e+03 9.068338e-06
7.848000e+03 9.066580e-06
7.848800e+03 9.064823e-06
7.849600e+03 9.063066e-06
7.850400e+03 9.061309e-06
7.851200e+03 9.059553e-06
7.852000e+03 9.057798e-06
7.852800e+03 9.056043e-06
7.853600e+03 9.054289e-06
7.854400e+03 9.052535e-06
7.855200e+03 9.050782e-06
7.856000e+03 9.049029e-06
7.856800e+03 9.047276e-06
7.857600e+03 9.045525e-06
7.858400e+03 9.043773e-06
7.859200e+03 9.042022e-06
7.860000e+03 9.040272e-06
7.860800e+03 9.038522e-06
7.861600e+03 9.036773e-06
7.862400e+03 9.035024e-06
7.863200e+03 9.033275e-06
7.864000e+03 9.031528e-06
7.864800e+03 9.029780e-06
7.865600e+03 9.028033e-06
7.866400e+03 9.026287e-06
7.867200e+03 9.024541e-06
7.868000e+03 9.022796e-06
7.868800e+03 9.021051e-06
7.869600e+03 9.019307e-06
7.870400e+03 9.017563e-06
7.871200e+03 9.015819e-06
7.872000e+03 9.014076e-06
7.872800e+03 9.012334e-06
7.873600e+03 9.010592e-06
7.874400e+03 9.008851e-06
7.875200e+03 9.007110e-06
7.876000e+03 9.005369e-06
7.876800e+03 9.003629e-06
7.877600e+03 9.001890e-06
7.878400e+03 9.000151e-06
7.879200e+03 8.998413e-06
7.880000e+03 8.996675e-06
7.880800e+03 8.994937e-06
7.881600e+03 8.993200e-06
7.882400e+03 8.991464e-06
7.883200e+03 8.989728e-06
7.884000e+03 8.987992e-06
7.884800e+03 8.986258e-06
7.885600e+03 8.984523e-06
7.886400e+03 8.982789e-06
7.887200e+03 8.981056e-06
7.888000e+03 8.979323e-06
7.888800e+03 8.977590e-06
7.889600e+03 8.975858e-06
7.890400e+03 8.974127e-06
7.891200e+03 8.972396e-06
7.892000e+03 8.970665e-06
7.892800e+03 8.968935e-06
7.893600e+03 8.967205e-06
7.894400e+03 8.965476e-06
7.895200e+03 8.963748e-06
7.896000e+03 8.962020e-06
7.896800e+03 8.960292e-06
7.897600e+03 8.958565e-06
7.898400e+03 8.956838e-06
7.899200e+03 8.955112e-06
7.900000e+03 8.953387e-06
7.900800e+03 8.951662e-06
7.901600e+03 8.949937e-06
7.902400e+03 8.948213e-06
7.903200e+03 8.946489e-06
7.904000e+03 8.944766e-06
7.904800e+03 8.943043e-06
7.905600e+03 8.941321e-06
7.906400e+03 8.939599e-06
7.907200e+03 8.937878e-06
7.908000e+03 8.936158e-06
7.908800e+03 8.934437e-06
7.909600e+03 8.932718e-06
7.910400e+03 8.930998e-06
7.911200e+03 8.929280e-06
7.912000e+03 8.927561e-06
7.912800e+03 8.925843e-06
7.913600e+03 8.924126e-06
7.914400e+03 8.922409e-06
7.915200e+03 8.920693e-06
7.916000e+03 8.918977e-06
7.916800e+03 8.917262e-06
7.917600e+03 8.915547e-06
7.918400e+03 8.913833e-06
7.919200e+03 8.912119e-06
7.920000e+03 8.910405e-06
7.920800e+03 8.908692e-06
7.921600e+03 8.906980e-06
7.922400e+03 8.905268e-06
7.923200e+03 8.903556e-06
7.924000e+03 8.901845e-06
7.924800e+03 8.900135e-06
7.925600e+03 8.898425e-06
7.926400e+03 8.896715e-06
7.927200e+03 8.895006e-06
7.928000e+03 8.893298e-06
7.928800e+03 8.891590e-06
7.929600e+03 8.889882e-06
7.930400e+03 8.888175e-06
7.931200e+03 8.886468e-06
7.932000e+03 8.884762e-06
7.932800e+03 8.883056e-06
7.933600e+03 8.881351e-06
7.934400e+03 8.879647e-06
7.935200e+03 8.877942e-06
7.936000e+03 8.876239e-06
7.936800e+03 8.874535e-06
7.937600e+03 8.872833e-06
7.938400e+03 8.871130e-06
7.939200e+03 8.869429e-06
7.940000e+03 8.867727e-06
7.940800e+03 8.866026e-06
7.941600e+03 8.864326e-06
7.942400e+03 8.862626e-06
7.943200e+03 8.860927e-06
7.944000e+03 8.859228e-06
7.944800e+03 8.857529e-06
7.945600e+03 8.855831e-06
7.946400e+03 8.854134e-06
7.947200e+03 8.852437e-06
7.948000e+03 8.850740e-06
7.948800e+03 8.849044e-06
7.949600e+03 8.847349e-06
7.950400e+03 8.845654e-06
7.951200e+03 8.843959e-06
7.952000e+03 8.842265e-06
7.952800e+03 8.840571e-06
7.953600e+03 8.838878e-06
7.954400e+03 8.837185e-06
7.955200e+03 8.835493e-06
7.956000e+03 8.833802e-06
7.956800e+03 8.832110e-06
7.957600e+03 8.830419e-06
7.958400e+03 8.828729e-06
7.959200e+03 8.827039e-06
7.960000e+03 8.825350e-06
7.960800e+03 8.823661e-06
7.961600e+03 8.821973e-06
7.962400e+03 8.820285e-06
7.963200e+03 8.818597e-06
7.964000e+03 8.816910e-06
7.964800e+03 8.815224e-06
7.965600e+03 8.813538e-06
7.966400e+03 8.811852e-06
7.967200e+03 8.810167e-06
7.968000e+03 8.808483e-06
7.968800e+03 8.806799e-06
7.969600e+03 8.805115e-06
7.970400e+03 8.803432e-06
7.971200e+03 8.801749e-06
7.972000e+03 8.800067e-06
7.972800e+03 8.798385e-06
7.973600e+03 8.796704e-06
7.974400e+03 8.795023e-06
7.975200e+03 8.793343e-06
7.976000e+03 8.791663e-06
7.976800e+03 8.789984e-06
7.977600e+03 8.788305e-06
7.978400e+03 8.786626e-06
7.979200e+03 8.784948e-06
7.980000e+03 8.783271e-06
7.980800e+03 8.781594e-06
7.981600e+03 8.779917e-06
7.982400e+03 8.778241e-06
7.983200e+03 8.776566e-06
7.984000e+03 8.774891e-06
7.984800e+03 8.773216e-06
7.985600e+03 8.771542e-06
7.986400e+03 8.769868e-06
7.987200e+03 8.768195e-06
7.988000e+03 8.766522e-06
7.988800e+03 8.764850e-06
7.989600e+03 8.763178e-06
7.990400e+03 8.761507e-06
7.991200e+03 8.759836e-06
7.992000e+03 8.758165e-06
7.992800e+03 8.756495e-06
7.993600e+03 8.754826e-06
7.994400e+03 8.753157e-06
7.995200e+03 8.751488e-06
7.996000e+03 8.749820e-06
7.996800e+03 8.748153e-06
7.997600e+03 8.746485e-06
7.998400e+03 8.744819e-06
7.999200e+03 8.743153e-06
8.000000e+03 8.741487e-06
8.000800e+03 8.739822e-06
8.001600e+03 8.738157e-06
8.002400e+03 8.736493e-06
8.003200e+03 8.734829e-06
8.004000e+03 8.733165e-06
8.004800e+03 8.731502e-06
8.005600e+03 8.729840e-06
8.006400e+03 8.728178e-06
8.007200e+03 8.726516e-06
8.008000e+03 8.724855e-06
8.008800e+03 8.723195e-06
8.009600e+03 8.721535e-06
8.010400e+03 8.719875e-06
8.011200e+03 8.718216e-06
8.012000e+03 8.716557e-06
8.012800e+03 8.714899e-06
8.013600e+03 8.713241e-06
8.014400e+03 8.711584e-06
8.015200e+03 8.709927e-06
8.016000e+03 8.708271e-06
8.016800e+03 8.706615e-06
8.017600e+03 8.704959e-06
8.018400e+03 8.703304e-06
8.019200e+03 8.701650e-06
8.020000e+03 8.699996e-06
8.020800e+03 8.698342e-06
8.021600e+03 8.696689e-06
8.022400e+03 8.695036e-06
8.023200e+03 8.693384e-06
8.024000e+03 8.691732e-06
8.024800e+03 8.690081e-06
8.025600e+03 8.688430e-06
8.026400e+03 8.686780e-06
8.027200e+03 8.685130e-06
8.028000e+03 8.683480e-06
8.028800e+03 8.681831e-06
8.029600e+03 8.680183e-06
8.030400e+03 8.678535e-06
8.031200e+03 8.676887e-06
8.032000e+03 8.675240e-06
8.032800e+03 8.673593e-06
8.033600e+03 8.671947e-06
8.034400e+03 8.670301e-06
8.035200e+03 8.668656e-06
8.036000e+03 8.667011e-06
8.036800e+03 8.665367e-06
8.037600e+03 8.663723e-06
8.038400e+03 8.662080e-06
8.039200e+03 8.660437e-06
8.040000e+03 8.658794e-06
8.040800e+03 8.657152e-06
8.041600e+03 8.655510e-06
8.042400e+03 8.653869e-06
8.043200e+03 8.652229e-06
8.044000e+03 8.650588e-06
8.044800e+03 8.648949e-06
8.045600e+03 8.647309e-06
8.046400e+03 8.645670e-06
8.047200e+03 8.644032e-06
8.048000e+03 8.642394e-06
8.048800e+03 8.640757e-06
8.049600e+03 8.639120e-06
8.050400e+03 8.637483e-06
8.051200e+03 8.635847e-06
8.052000e+03 8.634211e-06
8.052800e+03 8.632576e-06
8.053600e+03 8.630941e-06
8.054400e+03 8.629307e-06
8.055200e+03 8.627673e-06
8.056000e+03 8.626040e-06
8.056800e+03 8.624407e-06
8.057600e+03 8.622774e-06
8.058400e+03 8.621142e-06
8.059200e+03 8.619511e-06
8.060000e+03 8.617880e-06
8.060800e+03 8.616249e-06
8.061600e+03 8.614619e-06
8.062400e+03 8.612989e-06
8.063200e+03 8.611360e-06
8.064000e+03 8.609731e-06
8.064800e+03 8.608103e-06
8.065600e+03 8.606475e-06
8.066400e+03 8.604848e-06
8.067200e+03 8.603221e-06
8.068000e+03 8.601594e-06
8.068800e+03 8.599968e-06
8.069600e+03 8.598342e-06
8.070400e+03 8.596717e-06
8.071200e+03 8.595092e-06
8.072000e+03 8.593468e-06
8.072800e+03 8.591844e-06
8.073600e+03 8.590221e-06
8.074400e+03 8.588598e-06
8.075200e+03 8.586975e-06
8.076000e+03 8.585353e-06
8.076800e+03 8.583732e-06
8.077600e+03 8.582111e-06
8.078400e+03 8.580490e-06
8.079200e+03 8.578870e-06
8.080000e+03 8.577250e-06
8.080800e+03 8.575631e-06
8.081600e+03 8.574012e-06
8.082400e+03 8.572394e-06
8.083200e+03 8.570776e-06
8.084000e+03 8.569158e-06
8.084800e+03 8.567541e-06
8.085600e+03 8.565925e-06
8.086400e+03 8.564308e-06
8.087200e+03 8.562693e-06
8.088000e+03 8.561077e-06
8.088800e+03 8.559463e-06
8.089600e+03 8.557848e-06
8.090400e+03 8.556234e-06
8.091200e+03 8.554621e-06
8.092000e+03 8.553008e-06
8.092800e+03 8.551395e-06
8.093600e+03 8.549783e-06
8.094400e+03 8.548172e-06
8.095200e+03 8.546560e-06
8.096000e+03 8.544950e-06
8.096800e+03 8.543339e-06
8.097600e+03 8.541729e-06
8.098400e+03 8.540120e-06
8.099200e+03 8.538511e-06
8.100000e+03 8.536903e-06
8.100800e+03 8.535295e-06
8.101600e+03 8.533687e-06
8.102400e+03 8.532080e-06
8.103200e+03 8.530473e-06
8.104000e+03 8.528867e-06
8.104800e+03 8.527261e-06
8.105600e+03 8.525655e-06
8.106400e+03 8.524051e-06
8.107200e+03 8.522446e-06
8.108000e+03 8.520842e-06
8.108800e+03 8.519238e-06
8.109600e+03 8.517635e-06
8.110400e+03 8.516032e-06
8.111200e+03 8.514430e-06
8.112000e+03 8.512828e-06
8.112800e+03 8.511227e-06
8.113600e+03 8.509626e-06
8.114400e+03 8.508026e-06
8.115200e+03 8.506425e-06
8.116000e+03 8.504826e-06
8.116800e+03 8.503227e-06
8.117600e+03 8.501628e-06
8.118400e+03 8.500030e-06
8.119200e+03 8.498432e-06
8.120000e+03 8.496834e-06
8.120800e+03 8.495238e-06
8.121600e+03 8.493641e-06
8.122400e+03 8.492045e-06
8.123200e+03 8.490449e-06
8.124000e+03 8.488854e-06
8.124800e+03 8.487259e-06
8.125600e+03 8.485665e-06
8.126400e+03 8.484071e-06
8.127200e+03 8.482478e-06
8.128000e+03 8.480885e-06
8.128800e+03 8.479292e-06
8.129600e+03 8.477700e-06
8.130400e+03 8.476109e-06
8.131200e+03 8.474517e-06
8.132000e+03 8.472927e-06
8.132800e+03 8.471336e-06
8.133600e+03 8.469746e-06
8.134400e+03 8.468157e-06
8.135200e+03 8.466568e-06
8.136000e+03 8.464979e-06
8.136800e+03 8.463391e-06
8.137600e+03 8.461804e-06
8.138400e+03 8.460216e-06
8.139200e+03 8.458630e-06
8.140000e+03 8.457043e-06
8.140800e+03 8.455457e-06
8.141600e+03 8.453872e-06
8.142400e+03 8.452287e-06
8.143200e+03 8.450702e-06
8.144000e+03 8.449118e-06
8.144800e+03 8.447534e-06
8.145600e+03 8.445951e-06
8.146400e+03 8.444368e-06
8.147200e+03 8.442786e-06
8.148000e+03 8.441204e-06
8.148800e+03 8.439622e-06
8.149600e+03 8.438041e-06
8.150400e+03 8.436460e-06
8.151200e+03 8.434880e-06
8.152000e+03 8.433300e-06
8.152800e+03 8.431721e-06
8.153600e+03 8.430142e-06
8.154400e+03 8.428564e-06
8.155200e+03 8.426986e-06
8.156000e+03 8.425408e-06
8.156800e+03 8.423831e-06
8.157600e+03 8.422254e-06
8.158400e+03 8.420678e-06
8.159200e+03 8.419102e-06
8.160000e+03 8.417526e-06
8.160800e+03 8.415951e-06
8.161600e+03 8.414377e-06
8.162400e+03 8.412803e-06
8.163200e+03 8.411229e-06
8.164000e+03 8.409656e-06
8.164800e+03 8.408083e-06
8.165600e+03 8.406511e-06
8.166400e+03 8.404939e-06
8.167200e+03 8.403367e-06
8.168000e+03 8.401796e-06
8.168800e+03 8.400225e-06
8.169600e+03 8.398655e-06
8.170400e+03 8.397085e-06
8.171200e+03 8.395516e-06
8.172000e+03 8.393947e-06
8.172800e+03 8.392379e-06
8.173600e+03 8.390811e-06
8.174400e+03 8.389243e-06
8.175200e+03 8.387676e-06
8.176000e+03 8.386109e-06
8.176800e+03 8.384543e-06
8.177600e+03 8.382977e-06
8.178400e+03 8.381411e-06
8.179200e+03 8.379846e-06
8.180000e+03 8.378282e-06
8.180800e+03 8.376717e-06
8.181600e+03 8.375154e-06
8.182400e+03 8.373590e-06
8.183200e+03 8.372028e-06
8.184000e+03 8.370465e-06
8.184800e+03 8.368903e-06
8.185600e+03 8.367342e-06
8.186400e+03 8.365780e-06
8.187200e+03 8.364220e-06
8.188000e+03 8.362659e-06
8.188800e+03 8.361099e-06
8.189600e+03 8.359540e-06
8.190400e+03 8.357981e-06
8.191200e+03 8.356422e-06
8.192000e+03 8.354864e-06
8.192800e+03 8.353307e-06
8.193600e+03 8.351749e-06
8.194400e+03 8.350192e-06
8.195200e+03 8.348636e-06
8.196000e+03 8.347080e-06
8.196800e+03 8.345524e-06
8.197600e+03 8.343969e-06
8.198400e+03 8.342415e-06
8.199200e+03 8.340860e-06
8.200000e+03 8.339306e-06
8.200800e+03 8.337753e-06
8.201600e+03 8.336200e-06
8.202400e+03 8.334647e-06
8.203200e+03 8.333095e-06
8.204000e+03 8.331543e-06
8.204800e+03 8.329992e-06
8.205600e+03 8.328441e-06
8.206400e+03 8.326891e-06
8.207200e+03 8.325341e-06
8.208000e+03 8.323791e-06
8.208800e+03 8.322242e-06
8.209600e+03 8.320693e-06
8.210400e+03 8.319145e-06
8.211200e+03 8.317597e-06
8.212000e+03 8.316050e-06
8.212800e+03 8.314502e-06
8.213600e+03 8.312956e-06
8.214400e+03 8.311410e-06
8.215200e+03 8.309864e-06
8.216000e+03 8.308319e-06
8.216800e+03 8.306774e-06
8.217600e+03 8.305229e-06
8.218400e+03 8.303685e-06
8.219200e+03 8.302141e-06
8.220000e+03 8.300598e-06
8.220800e+03 8.299055e-06
8.221600e+03 8.297513e-06
8.222400e+03 8.295971e-06
8.223200e+03 8.294429e-06
8.224000e+03 8.292888e-06
8.224800e+03 8.291348e-06
8.225600e+03 8.289807e-06
8.226400e+03 8.288267e-06
8.227200e+03 8.286728e-06
8.228000e+03 8.285189e-06
8.228800e+03 8.283650e-06
8.229600e+03 8.282112e-06
8.230400e+03 8.280575e-06
8.231200e+03 8.279037e-06
8.232000e+03 8.277500e-06
8.232800e+03 8.275964e-06
8.233600e+03 8.274428e-06
8.234400e+03 8.272892e-06
8.235200e+03 8.271357e-06
8.236000e+03 8.269822e-06
8.236800e+03 8.268288e-06
8.237600e+03 8.266754e-06
8.238400e+03 8.265220e-06
8.239200e+03 8.263687e-06
8.240000e+03 8.262155e-06
8.240800e+03 8.260622e-06
8.241600e+03 8.259090e-06
8.242400e+03 8.257559e-06
8.243200e+03 8.256028e-06
8.244000e+03 8.254497e-06
8.244800e+03 8.252967e-06
8.245600e+03 8.251437e-06
8.246400e+03 8.249908e-06
8.247200e+03 8.248379e-06
8.248000e+03 8.246851e-06
8.248800e+03 8.245323e-06
8.249600e+03 8.243795e-06
8.250400e+03 8.242268e-06
8.251200e+03 8.240741e-06
8.252000e+03 8.239215e-06
8.252800e+03 8.237689e-06
8.253600e+03 8.236163e-06
8.254400e+03 8.234638e-06
8.255200e+03 8.233113e-06
8.256000e+03 8.231589e-06
8.256800e+03 8.230065e-06
8.257600e+03 8.228541e-06
8.258400e+03 8.227018e-06
8.259200e+03 8.225496e-06
8.260000e+03 8.223973e-06
8.260800e+03 8.222452e-06
8.261600e+03 8.220930e-06
8.262400e+03 8.219409e-06
8.263200e+03 8.217889e-06
8.264000e+03 8.216368e-06
8.264800e+03 8.214849e-06
8.265600e+03 8.213329e-06
8.266400e+03 8.211810e-06
8.267200e+03 8.210292e-06
8.268000e+03 8.208774e-06
8.268800e+03 8.207256e-06
8.269600e+03 8.205739e-06
8.270400e+03 8.204222e-06
8.271200e+03 8.202706e-06
8.272000e+03 8.201190e-06
8.272800e+03 8.199674e-06
8.273600e+03 8.198159e-06
8.274400e+03 8.196644e-06
8.275200e+03 8.195130e-06
8.276000e+03 8.193616e-06
8.276800e+03 8.192102e-06
8.277600e+03 8.190589e-06
8.278400e+03 8.189076e-06
8.279200e+03 8.187564e-06
8.280000e+03 8.186052e-06
8.280800e+03 8.184541e-06
8.281600e+03 8.183030e-06
8.282400e+03 8.181519e-06
8.283200e+03 8.180009e-06
8.284000e+03 8.178499e-06
8.284800e+03 8.176989e-06
8.285600e+03 8.175480e-06
8.286400e+03 8.173972e-06
8.287200e+03 8.172464e-06
8.288000e+03 8.170956e-06
8.288800e+03 8.169449e-06
8.289600e+03 8.167942e-06
8.290400e+03 8.166435e-06
8.291200e+03 8.164929e-06
8.292000e+03 8.163423e-06
8.292800e+03 8.161918e-06
8.293600e+03 8.160413e-06
8.294400e+03 8.158909e-06
8.295200e+03 8.157404e-06
8.296000e+03 8.155901e-06
8.296800e+03 8.154397e-06
8.297600e+03 8.152895e-06
8.298400e+03 8.151392e-06
8.299200e+03 8.149890e-06
8.300000e+03 8.148389e-06
8.300800e+03 8.146887e-06
8.301600e+03 8.145387e-06
8.302400e+03 8.143886e-06
8.303200e+03 8.142386e-06
8.304000e+03 8.140887e-06
8.304800e+03 8.139387e-06
8.305600e+03 8.137889e-06
8.306400e+03 8.136390e-06
8.307200e+03 8.134892e-06
8.308000e+03 8.133395e-06
8.308800e+03 8.131898e-06
8.309600e+03 8.130401e-06
8.310400e+03 8.128905e-06
8.311200e+03 8.127409e-06
8.312000e+03 8.125913e-06
8.312800e+03 8.124418e-06
8.313600e+03 8.122923e-06
8.314400e+03 8.121429e-06
8.315200e+03 8.119935e-06
8.316000e+03 8.118442e-06
8.316800e+03 8.116949e-06
8.317600e+03 8.115456e-06
8.318400e+03 8.113964e-06
8.319200e+03 8.112472e-06
8.320000e+03 8.110980e-06
8.320800e+03 8.109489e-06
8.321600e+03 8.107999e-06
8.322400e+03 8.106508e-06
8.323200e+03 8.105019e-06
8.324000e+03 8.103529e-06
8.324800e+03 8.102040e-06
8.325600e+03 8.100551e-06
8.326400e+03 8.099063e-06
8.327200e+03 8.097575e-06
8.328000e+03 8.096088e-06
8.328800e+03 8.094601e-06
8.329600e+03 8.093114e-06
8.330400e+03 8.091628e-06
8.331200e+03 8.090142e-06
8.332000e+03 8.088657e-06
8.332800e+03 8.087172e-06
8.333600e+03 8.085687e-06
8.334400e+03 8.084203e-06
8.335200e+03 8.082719e-06
8.336000e+03 8.081236e-06
8.336800e+03 8.079753e-06
8.337600e+03 8.078271e-06
8.338400e+03 8.076788e-06
8.339200e+03 8.075307e-06
8.340000e+03 8.073825e-06
8.340800e+03 8.072344e-06
8.341600e+03 8.070864e-06
8.342400e+03 8.069384e-06
8.343200e+03 8.067904e-06
8.344000e+03 8.066424e-06
8.344800e+03 8.064945e-06
8.345600e+03 8.063467e-06
8.346400e+03 8.061989e-06
8.347200e+03 8.060511e-06
8.348000e+03 8.059034e-06
8.348800e+03 8.057557e-06
8.349600e+03 8.056080e-06
8.350400e+03 8.054604e-06
8.351200e+03 8.053128e-06
8.352000e+03 8.051653e-06
8.352800e+03 8.050178e-06
8.353600e+03 8.048703e-06
8.354400e+03 8.047229e-06
8.355200e+03 8.045755e-06
8.356000e+03 8.044282e-06
8.356800e+03 8.042809e-06
8.357600e+03 8.041336e-06
8.358400e+03 8.039864e-06
8.359200e+03 8.038392e-06
8.360000e+03 8.036921e-06
8.360800e+03 8.035450e-06
8.361600e+03 8.033979e-06
8.362400e+03 8.032509e-06
8.363200e+03 8.031039e-06
8.364000e+03 8.029570e-06
8.364800e+03 8.028101e-06
8.365600e+03 8.026632e-06
8.366400e+03 8.025164e-06
8.367200e+03 8.023696e-06
8.368000e+03 8.022229e-06
8.368800e+03 8.020762e-06
8.369600e+03 8.019295e-06
8.370400e+03 8.017829e-06
8.371200e+03 8.016363e-06
8.372000e+03 8.014898e-06
8.372800e+03 8.013433e-06
8.373600e+03 8.011968e-06
8.374400e+03 8.010504e-06
8.375200e+03 8.009040e-06
8.376000e+03 8.007577e-06
8.376800e+03 8.006114e-06
8.377600e+03 8.004651e-06
8.378400e+03 8.003189e-06
8.379200e+03 8.001727e-06
8.380000e+03 8.000265e-06
8.380800e+03 7.998804e-06
8.381600e+03 7.997344e-06
8.382400e+03 7.995883e-06
8.383200e+03 7.994423e-06
8.384000e+03 7.992964e-06
8.384800e+03 7.991505e-06
8.385600e+03 7.990046e-06
8.386400e+03 7.988588e-06
8.387200e+03 7.987130e-06
8.388000e+03 7.985672e-06
8.388800e+03 7.984215e-06
8.389600e+03 7.982758e-06
8.390400e+03 7.981302e-06
8.391200e+03 7.979846e-06
8.392000e+03 7.978390e-06
8.392800e+03 7.976935e-06
8.393600e+03 7.975480e-06
8.394400e+03 7.974026e-06
8.395200e+03 7.972572e-06
8.396000e+03 7.971118e-06
8.396800e+03 7.969665e-06
8.397600e+03 7.968212e-06
8.398400e+03 7.966760e-06
8.399200e+03 7.965308e-06
8.400000e+03 7.963856e-06
8.400800e+03 7.962405e-06
8.401600e+03 7.960954e-06
8.402400e+03 7.959504e-06
8.403200e+03 7.958053e-06
8.404000e+03 7.956604e-06
8.404800e+03 7.955154e-06
8.405600e+03 7.953706e-06
8.406400e+03 7.952257e-06
8.407200e+03 7.950809e-06
8.408000e+03 7.949361e-06
8.408800e+03 7.947914e-06
8.409600e+03 7.946467e-06
8.410400e+03 7.945020e-06
8.411200e+03 7.943574e-06
8.412000e+03 7.942128e-06
8.412800e+03 7.940683e-06
8.413600e+03 7.939238e-06
8.414400e+03 7.937793e-06
8.415200e+03 7.936349e-06
8.416000e+03 7.934905e-06
8.416800e+03 7.933461e-06
8.417600e+03 7.932018e-06
8.418400e+03 7.930576e-06
8.419200e+03 7.929133e-06
8.420000e+03 7.927691e-06
8.420800e+03 7.926250e-06
8.421600e+03 7.924809e-06
8.422400e+03 7.923368e-06
8.423200e+03 7.921927e-06
8.424000e+03 7.920487e-06
8.424800e+03 7.919048e-06
8.425600e+03 7.917609e-06
8.426400e+03 7.916170e-06
8.427200e+03 7.914731e-06
8.428000e+03 7.913293e-06
8.428800e+03 7.911856e-06
8.429600e+03 7.910418e-06
8.430400e+03 7.908981e-06
8.431200e+03 7.907545e-06
8.432000e+03 7.906109e-06
8.432800e+03 7.904673e-06
8.433600e+03 7.903238e-06
8.434400e+03 7.901803e-06
8.435200e+03 7.900368e-06
8.436000e+03 7.898934e-06
8.436800e+03 7.897500e-06
8.437600e+03 7.896067e-06
8.438400e+03 7.894634e-06
8.439200e+03 7.893201e-06
8.440000e+03 7.891769e-06
8.440800e+03 7.890337e-06
8.441600e+03 7.888905e-06
8.442400e+03 7.887474e-06
8.443200e+03 7.886043e-06
8.444000e+03 7.884613e-06
8.444800e+03 7.883183e-06
8.445600e+03 7.881753e-06
8.446400e+03 7.880324e-06
8.447200e+03 7.878895e-06
8.448000e+03 7.877467e-06
8.448800e+03 7.876039e-06
8.449600e+03 7.874611e-06
8.450400e+03 7.873184e-06
8.451200e+03 7.871757e-06
8.452000e+03 7.870330e-06
8.452800e+03 7.868904e-06
8.453600e+03 7.867478e-06
8.454400e+03 7.866053e-06
8.455200e+03 7.864628e-06
8.456000e+03 7.863203e-06
8.456800e+03 7.861779e-06
8.457600e+03 7.860355e-06
8.458400e+03 7.858932e-06
8.459200e+03 7.857509e-06
8.460000e+03 7.856086e-06
8.460800e+03 7.854664e-06
8.461600e+03 7.853242e-06
8.462400e+03 7.851820e-06
8.463200e+03 7.850399e-06
8.464000e+03 7.848978e-06
8.464800e+03 7.847557e-06
8.465600e+03 7.846137e-06
8.466400e+03 7.844718e-06
8.467200e+03 7.843298e-06
8.468000e+03 7.841880e-06
8.468800e+03 7.840461e-06
8.469600e+03 7.839043e-06
8.470400e+03 7.837625e-06
8.471200e+03 7.836208e-06
8.472000e+03 7.834791e-06
8.472800e+03 7.833374e-06
8.473600e+03 7.831958e-06
8.474400e+03 7.830542e-06
8.475200e+03 7.829126e-06
8.476000e+03 7.827711e-06
8.476800e+03 7.826296e-06
8.477600e+03 7.824882e-06
8.478400e+03 7.823468e-06
8.479200e+03 7.822054e-06
8.480000e+03 7.820641e-06
8.480800e+03 7.819228e-06
8.481600e+03 7.817816e-06
8.482400e+03 7.816404e-06
8.483200e+03 7.814992e-06
8.484000e+03 7.813580e-06
8.484800e+03 7.812169e-06
8.485600e+03 7.810759e-06
8.486400e+03 7.809349e-06
8.487200e+03 7.807939e-06
8.488000e+03 7.806529e-06
8.488800e+03 7.805120e-06
8.489600e+03 7.803711e-06
8.490400e+03 7.802303e-06
8.491200e+03 7.800895e-06
8.492000e+03 7.799487e-06
8.492800e+03 7.798080e-06
8.493600e+03 7.796673e-06
8.494400e+03 7.795267e-06
8.495200e+03 7.793861e-06
8.496000e+03 7.792455e-06
8.496800e+03 7.791050e-06
8.497600e+03 7.789645e-06
8.498400e+03 7.788240e-06
8.499200e+03 7.786836e-06
8.500000e+03 7.785432e-06
8.500800e+03 7.784029e-06
8.501600e+03 7.782625e-06
8.502400e+03 7.781223e-06
8.503200e+03 7.779820e-06
8.504000e+03 7.778418e-06
8.504800e+03 7.777017e-06
8.505600e+03 7.775616e-06
8.506400e+03 7.774215e-06
8.507200e+03 7.772814e-06
8.508000e+03 7.771414e-06
8.508800e+03 7.770014e-06
8.509600e+03 7.768615e-06
8.510400e+03 7.767216e-06
8.511200e+03 7.765817e-06
8.512000e+03 7.764419e-06
8.512800e+03 7.763021e-06
8.513600e+03 7.761624e-06
8.514400e+03 7.760226e-06
8.515200e+03 7.758830e-06
8.516000e+03 7.757433e-06
8.516800e+03 7.756037e-06
8.517600e+03 7.754642e-06
8.518400e+03 7.753246e-06
8.519200e+03 7.751851e-06
8.520000e+03 7.750457e-06
8.520800e+03 7.749063e-06
8.521600e+03 7.747669e-06
8.522400e+03 7.746275e-06
8.523200e+03 7.744882e-06
8.524000e+03 7.743490e-06
8.524800e+03 7.742097e-06
8.525600e+03 7.740705e-06
8.526400e+03 7.739314e-06
8.527200e+03 7.737923e-06
8.528000e+03 7.736532e-06
8.528800e+03 7.735141e-06
8.529600e+03 7.733751e-06
8.530400e+03 7.732361e-06
8.531200e+03 7.730972e-06
8.532000e+03 7.729583e-06
8.532800e+03 7.728194e-06
8.533600e+03 7.726806e-06
8.534400e+03 7.725418e-06
8.535200e+03 7.724031e-06
8.536000e+03 7.722644e-06
8.536800e+03 7.721257e-06
8.537600e+03 7.719870e-06
8.538400e+03 7.718484e-06
8.539200e+03 7.717099e-06
8.540000e+03 7.715713e-06
8.540800e+03 7.714328e-06
8.541600e+03 7.712944e-06
8.542400e+03 7.711560e-06
8.543200e+03 7.710176e-06
8.544000e+03 7.708792e-06
8.544800e+03 7.707409e-06
8.545600e+03 7.706026e-06
8.546400e+03 7.704644e-06
8.547200e+03 7.703262e-06
8.548000e+03 7.701880e-06
8.548800e+03 7.700499e-06
8.549600e+03 7.699118e-06
8.550400e+03 7.697738e-06
8.551200e+03 7.696357e-06
8.552000e+03 7.694978e-06
8.552800e+03 7.693598e-06
8.553600e+03 7.692219e-06
8.554400e+03 7.690840e-06
8.555200e+03 7.689462e-06
8.556000e+03 7.688084e-06
8.556800e+03 7.686706e-06
8.557600e+03 7.685329e-06
8.558400e+03 7.683952e-06
8.559200e+03 7.682576e-06
8.560000e+03 7.681200e-06
8.560800e+03 7.679824e-06
8.561600e+03 7.678448e-06
8.562400e+03 7.677073e-06
8.563200e+03 7.675699e-06
8.564000e+03 7.674324e-06
8.564800e+03 7.672950e-06
8.565600e+03 7.671577e-06
8.566400e+03 7.670203e-06
8.567200e+03 7.668831e-06
8.568000e+03 7.667458e-06
8.568800e+03 7.666086e-06
8.569600e+03 7.664714e-06
8.570400e+03 7.663343e-06
8.571200e+03 7.661972e-06
8.572000e+03 7.660601e-06
8.572800e+03 7.659230e-06
8.573600e+03 7.657860e-06
8.574400e+03 7.656491e-06
8.575200e+03 7.655122e-06
8.576000e+03 7.653753e-06
8.576800e+03 7.652384e-06
8.577600e+03 7.651016e-06
8.578400e+03 7.649648e-06
8.579200e+03 7.648281e-06
8.580000e+03 7.646914e-06
8.580800e+03 7.645547e-06
8.581600e+03 7.644181e-06
8.582400e+03 7.642815e-06
8.583200e+03 7.641449e-06
8.584000e+03 7.640084e-06
8.584800e+03 7.638719e-06
8.585600e+03 7.637354e-06
8.586400e+03 7.635990e-06
8.587200e+03 7.634626e-06
8.588000e+03 7.633263e-06
8.588800e+03 7.631899e-06
8.589600e+03 7.630537e-06
8.590400e+03 7.629174e-06
8.591200e+03 7.627812e-06
8.592000e+03 7.626451e-06
8.592800e+03 7.625089e-06
8.593600e+03 7.623728e-06
8.594400e+03 7.622368e-06
8.595200e+03 7.621007e-06
8.596000e+03 7.619647e-06
8.596800e+03 7.618288e-06
8.597600e+03 7.616929e-06
8.598400e+03 7.615570e-06
8.599200e+03 7.614211e-06
8.600000e+03 7.612853e-06
8.600800e+03 7.611496e-06
8.601600e+03 7.610138e-06
8.602400e+03 7.608781e-06
8.603200e+03 7.607425e-06
8.604000e+03 7.606068e-06
8.604800e+03 7.604712e-06
8.605600e+03 7.603357e-06
8.606400e+03 7.602001e-06
8.607200e+03 7.600647e-06
8.608000e+03 7.599292e-06
8.608800e+03 7.597938e-06
8.609600e+03 7.596584e-06
8.610400e+03 7.595231e-06
8.611200e+03 7.593878e-06
8.612000e+03 7.592525e-06
8.612800e+03 7.591172e-06
8.613600e+03 7.589820e-06
8.614400e+03 7.588469e-06
8.615200e+03 7.587117e-06
8.616000e+03 7.585766e-06
8.616800e+03 7.584416e-06
8.617600e+03 7.583066e-06
8.618400e+03 7.581716e-06
8.619200e+03 7.580366e-06
8.620000e+03 7.579017e-06
8.620800e+03 7.577668e-06
8.621600e+03 7.576320e-06
8.622400e+03 7.574972e-06
8.623200e+03 7.573624e-06
8.624000e+03 7.572276e-06
8.624800e+03 7.570929e-06
8.625600e+03 7.569583e-06
8.626400e+03 7.568236e-06
8.627200e+03 7.566890e-06
8.628000e+03 7.565545e-06
8.628800e+03 7.564199e-06
8.629600e+03 7.562854e-06
8.630400e+03 7.561510e-06
8.631200e+03 7.560166e-06
8.632000e+03 7.558822e-06
8.632800e+03 7.557478e-06
8.633600e+03 7.556135e-06
8.634400e+03 7.554792e-06
8.635200e+03 7.553450e-06
8.636000e+03 7.552108e-06
8.636800e+03 7.550766e-06
8.637600e+03 7.549425e-06
8.638400e+03 7.548083e-06
8.639200e+03 7.546743e-06
8.640000e+03 7.545402e-06
8.640800e+03 7.544062e-06
8.641600e+03 7.542723e-06
8.642400e+03 7.541384e-06
8.643200e+03 7.540045e-06
8.644000e+03 7.538706e-06
8.644800e+03 7.537368e-06
8.645600e+03 7.536030e-06
8.646400e+03 7.534692e-06
8.647200e+03 7.533355e-06
8.648000e+03 7.532018e-06
8.648800e+03 7.530682e-06
8.649600e+03 7.529346e-06
8.650400e+03 7.528010e-06
8.651200e+03 7.526675e-06
8.652000e+03 7.525339e-06
8.652800e+03 7.524005e-06
8.653600e+03 7.522670e-06
8.654400e+03 7.521336e-06
8.655200e+03 7.520003e-06
8.656000e+03 7.518669e-06
8.656800e+03 7.517336e-06
8.657600e+03 7.516004e-06
8.658400e+03 7.514671e-06
8.659200e+03 7.513339e-06
8.660000e+03 7.512008e-06
8.660800e+03 7.510677e-06
8.661600e+03 7.509346e-06
8.662400e+03 7.508015e-06
8.663200e+03 7.506685e-06
8.664000e+03 7.505355e-06
8.664800e+03 7.504026e-06
8.665600e+03 7.502697e-06
8.666400e+03 7.501368e-06
8.667200e+03 7.500039e-06
8.668000e+03 7.498711e-06
8.668800e+03 7.497384e-06
8.669600e+03 7.496056e-06
8.670400e+03 7.494729e-06
8.671200e+03 7.493402e-06
8.672000e+03 7.492076e-06
8.672800e+03 7.490750e-06
8.673600e+03 7.489424e-06
8.674400e+03 7.488099e-06
8.675200e+03 7.486774e-06
8.676000e+03 7.485449e-06
8.676800e+03 7.484125e-06
8.677600e+03 7.482801e-06
8.678400e+03 7.481478e-06
8.679200e+03 7.480154e-06
8.680000e+03 7.478831e-06
8.680800e+03 7.477509e-06
8.681600e+03 7.476187e-06
8.682400e+03 7.474865e-06
8.683200e+03 7.473543e-06
8.684000e+03 7.472222e-06
8.684800e+03 7.470901e-06
8.685600e+03 7.469581e-06
8.686400e+03 7.468261e-06
8.687200e+03 7.466941e-06
8.688000e+03 7.465622e-06
8.688800e+03 7.464302e-06
8.689600e+03 7.462984e-06
8.690400e+03 7.461665e-06
8.691200e+03 7.460347e-06
8.692000e+03 7.459030e-06
8.692800e+03 7.457712e-06
8.693600e+03 7.456395e-06
8.694400e+03 7.455078e-06
8.695200e+03 7.453762e-06
8.696000e+03 7.452446e-06
8.696800e+03 7.451130e-06
8.697600e+03 7.449815e-06
8.698400e+03 7.448500e-06
8.699200e+03 7.447186e-06
8.700000e+03 7.445871e-06
8.700800e+03 7.444557e-06
8.701600e+03 7.443244e-06
8.702400e+03 7.441930e-06
8.703200e+03 7.440618e-06
8.704000e+03 7.439305e-06
8.704800e+03 7.437993e-06
8.705600e+03 7.436681e-06
8.706400e+03 7.435369e-06
8.707200e+03 7.434058e-06
8.708000e+03 7.432747e-06
8.708800e+03 7.431437e-06
8.709600e+03 7.430127e-06
8.710400e+03 7.428817e-06
8.711200e+03 7.427507e-06
8.712000e+03 7.426198e-06
8.712800e+03 7.424889e-06
8.713600e+03 7.423581e-06
8.714400e+03 7.422273e-06
8.715200e+03 7.420965e-06
8.716000e+03 7.419658e-06
8.716800e+03 7.418350e-06
8.717600e+03 7.417044e-06
8.718400e+03 7.415737e-06
8.719200e+03 7.414431e-06
8.720000e+03 7.413125e-06
8.720800e+03 7.411820e-06
8.721600e+03 7.410515e-06
8.722400e+03 7.409210e-06
8.723200e+03 7.407906e-06
8.724000e+03 7.406602e-06
8.724800e+03 7.405298e-06
8.725600e+03 7.403995e-06
8.726400e+03 7.402692e-06
8.727200e+03 7.401389e-06
8.728000e+03 7.400087e-06
8.728800e+03 7.398785e-06
8.729600e+03 7.397483e-06
8.730400e+03 7.396182e-06
8.731200e+03 7.394881e-06
8.732000e+03 7.393580e-06
8.732800e+03 7.392280e-06
8.733600e+03 7.390980e-06
8.734400e+03 7.389680e-06
8.735200e+03 7.388381e-06
8.736000e+03 7.387082e-06
8.736800e+03 7.385783e-06
8.737600e+03 7.384485e-06
8.738400e+03 7.383187e-06
8.739200e+03 7.381889e-06
8.740000e+03 7.380592e-06
8.740800e+03 7.379295e-06
8.741600e+03 7.377999e-06
8.742400e+03 7.376702e-06
8.743200e+03 7.375406e-06
8.744000e+03 7.374111e-06
8.744800e+03 7.372816e-06
8.745600e+03 7.371521e-06
8.746400e+03 7.370226e-06
8.747200e+03 7.368932e-06
8.748000e+03 7.367638e-06
8.748800e+03 7.366344e-06
8.749600e+03 7.365051e-06
8.750400e+03 7.363758e-06
8.751200e+03 7.362466e-06
8.752000e+03 7.361174e-06
8.752800e+03 7.359882e-06
8.753600e+03 7.358590e-06
8.754400e+03 7.357299e-06
8.755200e+03 7.356008e-06
8.756000e+03 7.354717e-06
8.756800e+03 7.353427e-06
8.757600e+03 7.352137e-06
8.758400e+03 7.350848e-06
8.759200e+03 7.349559e-06
8.760000e+03 7.348270e-06
8.760800e+03 7.346981e-06
8.761600e+03 7.345693e-06
8.762400e+03 7.344405e-06
8.763200e+03 7.343118e-06
8.764000e+03 7.341830e-06
8.764800e+03 7.340543e-06
8.765600e+03 7.339257e-06
8.766400e+03 7.337971e-06
8.767200e+03 7.336685e-06
8.768000e+03 7.335399e-06
8.768800e+03 7.334114e-06
8.769600e+03 7.332829e-06
8.770400e+03 7.331545e-06
8.771200e+03 7.330260e-06
8.772000e+03 7.328977e-06
8.772800e+03 7.327693e-06
8.773600e+03 7.326410e-06
8.774400e+03 7.325127e-06
8.775200e+03 7.323844e-06
8.776000e+03 7.322562e-06
8.776800e+03 7.321280e-06
8.777600e+03 7.319999e-06
8.778400e+03 7.318718e-06
8.779200e+03 7.317437e-06
8.780000e+03 7.316156e-06
8.780800e+03 7.314876e-06
8.781600e+03 7.313596e-06
8.782400e+03 7.312316e-06
8.783200e+03 7.311037e-06
8.784000e+03 7.309758e-06
8.784800e+03 7.308480e-06
8.785600e+03 7.307202e-06
8.786400e+03 7.305924e-06
8.787200e+03 7.304646e-06
8.788000e+03 7.303369e-06
8.788800e+03 7.302092e-06
8.789600e+03 7.300815e-06
8.790400e+03 7.299539e-06
8.791200e+03 7.298263e-06
8.792000e+03 7.296988e-06
8.792800e+03 7.295712e-06
8.793600e+03 7.294437e-06
8.794400e+03 7.293163e-06
8.795200e+03 7.291888e-06
8.796000e+03 7.290615e-06
8.796800e+03 7.289341e-06
8.797600e+03 7.288068e-06
8.798400e+03 7.286795e-06
8.799200e+03 7.285522e-06
8.800000e+03 7.284250e-06
8.800800e+03 7.282978e-06
8.801600e+03 7.281706e-06
8.802400e+03 7.280435e-06
8.803200e+03 7.279164e-06
8.804000e+03 7.277893e-06
8.804800e+03 7.276623e-06
8.805600e+03 7.275353e-06
8.806400e+03 7.274083e-06
8.807200e+03 7.272814e-06
8.808000e+03 7.271545e-06
8.808800e+03 7.270276e-06
8.809600e+03 7.269008e-06
8.810400e+03 7.267740e-06
8.811200e+03 7.266472e-06
8.812000e+03 7.265205e-06
8.812800e+03 7.263938e-06
8.813600e+03 7.262671e-06
8.814400e+03 7.261404e-06
8.815200e+03 7.260138e-06
8.816000e+03 7.258873e-06
8.816800e+03 7.257607e-06
8.817600e+03 7.256342e-06
8.818400e+03 7.255077e-06
8.819200e+03 7.253813e-06
8.820000e+03 7.252549e-06
8.820800e+03 7.251285e-06
8.821600e+03 7.250022e-06
8.822400e+03 7.248758e-06
8.823200e+03 7.247496e-06
8.824000e+03 7.246233e-06
8.824800e+03 7.244971e-06
8.825600e+03 7.243709e-06
8.826400e+03 7.242448e-06
8.827200e+03 7.241186e-06
8.828000e+03 7.239926e-06
8.828800e+03 7.238665e-06
8.829600e+03 7.237405e-06
8.830400e+03 7.236145e-06
8.831200e+03 7.234885e-06
8.832000e+03 7.233626e-06
8.832800e+03 7.232367e-06
8.833600e+03 7.231109e-06
8.834400e+03 7.229850e-06
8.835200e+03 7.228592e-06
8.836000e+03 7.227335e-06
8.836800e+03 7.226077e-06
8.837600e+03 7.224821e-06
8.838400e+03 7.223564e-06
8.839200e+03 7.222308e-06
8.840000e+03 7.221052e-06
8.840800e+03 7.219796e-06
8.841600e+03 7.218541e-06
8.842400e+03 7.217285e-06
8.843200e+03 7.216031e-06
8.844000e+03 7.214776e-06
8.844800e+03 7.213522e-06
8.845600e+03 7.212269e-06
8.846400e+03 7.211015e-06
8.847200e+03 7.209762e-06
8.848000e+03 7.208509e-06
8.848800e+03 7.207257e-06
8.849600e+03 7.206005e-06
8.850400e+03 7.204753e-06
8.851200e+03 7.203501e-06
8.852000e+03 7.202250e-06
8.852800e+03 7.200999e-06
8.853600e+03 7.199749e-06
8.854400e+03 7.198499e-06
8.855200e+03 7.197249e-06
8.856000e+03 7.195999e-06
8.856800e+03 7.194750e-06
8.857600e+03 7.193501e-06
8.858400e+03 7.192253e-06
8.859200e+03 7.191004e-06
8.860000e+03 7.189756e-06
8.860800e+03 7.188509e-06
8.861600e+03 7.187261e-06
8.862400e+03 7.186014e-06
8.863200e+03 7.184768e-06
8.864000e+03 7.183521e-06
8.864800e+03 7.182275e-06
8.865600e+03 7.181030e-06
8.866400e+03 7.179784e-06
8.867200e+03 7.178539e-06
8.868000e+03 7.177294e-06
8.868800e+03 7.176050e-06
8.869600e+03 7.174806e-06
8.870400e+03 7.173562e-06
8.871200e+03 7.172319e-06
8.872000e+03 7.171075e-06
8.872800e+03 7.169833e-06
8.873600e+03 7.168590e-06
8.874400e+03 7.167348e-06
8.875200e+03 7.166106e-06
8.876000e+03 7.164864e-06
8.876800e+03 7.163623e-06
8.877600e+03 7.162382e-06
8.878400e+03 7.161142e-06
8.879200e+03 7.159901e-06
8.880000e+03 7.158661e-06
8.880800e+03 7.157422e-06
8.881600e+03 7.156182e-06
8.882400e+03 7.154943e-06
8.883200e+03 7.153705e-06
8.884000e+03 7.152466e-06
8.884800e+03 7.151228e-06
8.885600e+03 7.149990e-06
8.886400e+03 7.148753e-06
8.887200e+03 7.147516e-06
8.888000e+03 7.146279e-06
8.888800e+03 7.145043e-06
8.889600e+03 7.143806e-06
8.890400e+03 7.142570e-06
8.891200e+03 7.141335e-06
8.892000e+03 7.140100e-06
8.892800e+03 7.138865e-06
8.893600e+03 7.137630e-06
8.894400e+03 7.136396e-06
8.895200e+03 7.135162e-06
8.896000e+03 7.133928e-06
8.896800e+03 7.132695e-06
8.897600e+03 7.131462e-06
8.898400e+03 7.130229e-06
8.899200e+03 7.128997e-06
8.900000e+03 7.127765e-06
8.900800e+03 7.126533e-06
8.901600e+03 7.125302e-06
8.902400e+03 7.124071e-06
8.903200e+03 7.122840e-06
8.904000e+03 7.121609e-06
8.904800e+03 7.120379e-06
8.905600e+03 7.119149e-06
8.906400e+03 7.117920e-06
8.907200e+03 7.116690e-06
8.908000e+03 7.115462e-06
8.908800e+03 7.114233e-06
8.909600e+03 7.113005e-06
8.910400e+03 7.111777e-06
8.911200e+03 7.110549e-06
8.912000e+03 7.109322e-06
8.912800e+03 7.108095e-06
8.913600e+03 7.106868e-06
8.914400e+03 7.105642e-06
8.915200e+03 7.104415e-06
8.916000e+03 7.103190e-06
8.916800e+03 7.101964e-06
8.917600e+03 7.100739e-06
8.918400e+03 7.099514e-06
8.919200e+03 7.098290e-06
8.920000e+03 7.097065e-06
8.920800e+03 7.095842e-06
8.921600e+03 7.094618e-06
8.922400e+03 7.093395e-06
8.923200e+03 7.092172e-06
8.924000e+03 7.090949e-06
8.924800e+03 7.089727e-06
8.925600e+03 7.088505e-06
8.926400e+03 7.087283e-06
8.927200e+03 7.086062e-06
8.928000e+03 7.084840e-06
8.928800e+03 7.083620e-06
8.929600e+03 7.082399e-06
8.930400e+03 7.081179e-06
8.931200e+03 7.079959e-06
8.932000e+03 7.078740e-06
8.932800e+03 7.077520e-06
8.933600e+03 7.076301e-06
8.934400e+03 7.075083e-06
8.935200e+03 7.073865e-06
8.936000e+03 7.072647e-06
8.936800e+03 7.071429e-06
8.937600e+03 7.070212e-06
8.938400e+03 7.068994e-06
8.939200e+03 7.067778e-06
8.940000e+03 7.066561e-06
8.940800e+03 7.065345e-06
8.941600e+03 7.064129e-06
8.942400e+03 7.062914e-06
8.943200e+03 7.061699e-06
8.944000e+03 7.060484e-06
8.944800e+03 7.059269e-06
8.945600e+03 7.058055e-06
8.946400e+03 7.056841e-06
8.947200e+03 7.055627e-06
8.948000e+03 7.054414e-06
8.948800e+03 7.053201e-06
8.949600e+03 7.051988e-06
8.950400e+03 7.050776e-06
8.951200e+03 7.049564e-06
8.952000e+03 7.048352e-06
8.952800e+03 7.047140e-06
8.953600e+03 7.045929e-06
8.954400e+03 7.044718e-06
8.955200e+03 7.043508e-06
8.956000e+03 7.042297e-06
8.956800e+03 7.041087e-06
8.957600e+03 7.039878e-06
8.958400e+03 7.038669e-06
8.959200e+03 7.037459e-06
8.960000e+03 7.036251e-06
8.960800e+03 7.035042e-06
8.961600e+03 7.033834e-06
8.962400e+03 7.032626e-06
8.963200e+03 7.031419e-06
8.964000e+03 7.030212e-06
8.964800e+03 7.029005e-06
8.965600e+03 7.027798e-06
8.966400e+03 7.026592e-06
8.967200e+03 7.025386e-06
8.968000e+03 7.024180e-06
8.968800e+03 7.022975e-06
8.969600e+03 7.021770e-06
8.970400e+03 7.020565e-06
8.971200e+03 7.019361e-06
8.972000e+03 7.018157e-06
8.972800e+03 7.016953e-06
8.973600e+03 7.015749e-06
8.974400e+03 7.014546e-06
8.975200e+03 7.013343e-06
8.976000e+03 7.012141e-06
8.976800e+03 7.010938e-06
8.977600e+03 7.009736e-06
8.978400e+03 7.008535e-06
8.979200e+03 7.007333e-06
8.980000e+03 7.006132e-06
8.980800e+03 7.004932e-06
8.981600e+03 7.003731e-06
8.982400e+03 7.002531e-06
8.983200e+03 7.001331e-06
8.984000e+03 7.000131e-06
8.984800e+03 6.998932e-06
8.985600e+03 6.997733e-06
8.986400e+03 6.996535e-06
8.987200e+03 6.995336e-06
8.988000e+03 6.994138e-06
8.988800e+03 6.992941e-06
8.989600e+03 6.991743e-06
8.990400e+03 6.990546e-06
8.991200e+03 6.989349e-06
8.992000e+03 6.988153e-06
8.992800e+03 6.986957e-06
8.993600e+03 6.985761e-06
8.994400e+03 6.984565e-06
8.995200e+03 6.983370e-06
8.996000e+03 6.982175e-06
8.996800e+03 6.980980e-06
8.997600e+03 6.979786e-06
8.998400e+03 6.978592e-06
8.999200e+03 6.977398e-06
9.000000e+03 6.976204e-06
9.000800e+03 6.975011e-06
9.001600e+03 6.973818e-06
9.002400e+03 6.972626e-06
9.003200e+03 6.971433e-06
9.004000e+03 6.970241e-06
9.004800e+03 6.969050e-06
9.005600e+03 6.967858e-06
9.006400e+03 6.966667e-06
9.007200e+03 6.965476e-06
9.008000e+03 6.964286e-06
9.008800e+03 6.963096e-06
9.009600e+03 6.961906e-06
9.010400e+03 6.960716e-06
9.011200e+03 6.959527e-06
9.012000e+03 6.958338e-06
9.012800e+03 6.957150e-06
9.013600e+03 6.955961e-06
9.014400e+03 6.954773e-06
9.015200e+03 6.953585e-06
9.016000e+03 6.952398e-06
9.016800e+03 6.951211e-06
9.017600e+03 6.950024e-06
9.018400e+03 6.948837e-06
9.019200e+03 6.947651e-06
9.020000e+03 6.946465e-06
9.020800e+03 6.945279e-06
9.021600e+03 6.944094e-06
9.022400e+03 6.942909e-06
9.023200e+03 6.941724e-06
9.024000e+03 6.940540e-06
9.024800e+03 6.939356e-06
9.025600e+03 6.938172e-06
9.026400e+03 6.936988e-06
9.027200e+03 6.935805e-06
9.028000e+03 6.934622e-06
9.028800e+03 6.933439e-06
9.029600e+03 6.932257e-06
9.030400e+03 6.931075e-06
9.031200e+03 6.929893e-06
9.032000e+03 6.928712e-06
9.032800e+03 6.927530e-06
9.033600e+03 6.926350e-06
9.034400e+03 6.925169e-06
9.035200e+03 6.923989e-06
9.036000e+03 6.922809e-06
9.036800e+03 6.921629e-06
9.037600e+03 6.920450e-06
9.038400e+03 6.919271e-06
9.039200e+03 6.918092e-06
9.040000e+03 6.916913e-06
9.040800e+03 6.915735e-06
9.041600e+03 6.914557e-06
9.042400e+03 6.913380e-06
9.043200e+03 6.912202e-06
9.044000e+03 6.911025e-06
9.044800e+03 6.909848e-06
9.045600e+03 6.908672e-06
9.046400e+03 6.907496e-06
9.047200e+03 6.906320e-06
9.048000e+03 6.905145e-06
9.048800e+03 6.903969e-06
9.049600e+03 6.902794e-06
9.050400e+03 6.901620e-06
9.051200e+03 6.900445e-06
9.052000e+03 6.899271e-06
9.052800e+03 6.898098e-06
9.053600e+03 6.896924e-06
9.054400e+03 6.895751e-06
9.055200e+03 6.894578e-06
9.056000e+03 6.893406e-06
9.056800e+03 6.892233e-06
9.057600e+03 6.891061e-06
9.058400e+03 6.889890e-06
9.059200e+03 6.888718e-06
9.060000e+03 6.887547e-06
9.060800e+03 6.886376e-06
9.061600e+03 6.885206e-06
9.062400e+03 6.884036e-06
9.063200e+03 6.882866e-06
9.064000e+03 6.881696e-06
9.064800e+03 6.880527e-06
9.065600e+03 6.879358e-06
9.066400e+03 6.878189e-06
9.067200e+03 6.877021e-06
9.068000e+03 6.875852e-06
9.068800e+03 6.874685e-06
9.069600e+03 6.873517e-06
9.070400e+03 6.872350e-06
9.071200e+03 6.871183e-06
9.072000e+03 6.870016e-06
9.072800e+03 6.868850e-06
9.073600e+03 6.867684e-06
9.074400e+03 6.866518e-06
9.075200e+03 6.865352e-06
9.076000e+03 6.864187e-06
9.076800e+03 6.863022e-06
9.077600e+03 6.861857e-06
9.078400e+03 6.860693e-06
9.079200e+03 6.859529e-06
9.080000e+03 6.858365e-06
9.080800e+03 6.857202e-06
9.081600e+03 6.856039e-06
9.082400e+03 6.854876e-06
9.083200e+03 6.853713e-06
9.084000e+03 6.852551e-06
9.084800e+03 6.851389e-06
9.085600e+03 6.850227e-06
9.086400e+03 6.849066e-06
9.087200e+03 6.847905e-06
9.088000e+03 6.846744e-06
9.088800e+03 6.845583e-06
9.089600e+03 6.844423e-06
9.090400e+03 6.843263e-06
9.091200e+03 6.842103e-06
9.092000e+03 6.840944e-06
9.092800e+03 6.839785e-06
9.093600e+03 6.838626e-06
9.094400e+03 6.837468e-06
9.095200e+03 6.836309e-06
9.096000e+03 6.835151e-06
9.096800e+03 6.833994e-06
9.097600e+03 6.832836e-06
9.098400e+03 6.831679e-06
9.099200e+03 6.830523e-06
9.100000e+03 6.829366e-06
9.100800e+03 6.828210e-06
9.101600e+03 6.827054e-06
9.102400e+03 6.825898e-06
9.103200e+03 6.824743e-06
9.104000e+03 6.823588e-06
9.104800e+03 6.822433e-06
9.105600e+03 6.821279e-06
9.106400e+03 6.820125e-06
9.107200e+03 6.818971e-06
9.108000e+03 6.817817e-06
9.108800e+03 6.816664e-06
9.109600e+03 6.815511e-06
9.110400e+03 6.814358e-06
9.111200e+03 6.813206e-06
9.112000e+03 6.812054e-06
9.112800e+03 6.810902e-06
9.113600e+03 6.809750e-06
9.114400e+03 6.808599e-06
9.115200e+03 6.807448e-06
9.116000e+03 6.806297e-06
9.116800e+03 6.805147e-06
9.117600e+03 6.803997e-06
9.118400e+03 6.802847e-06
9.119200e+03 6.801697e-06
9.120000e+03 6.800548e-06
9.120800e+03 6.799399e-06
9.121600e+03 6.798250e-06
9.122400e+03 6.797102e-06
9.123200e+03 6.795954e-06
9.124000e+03 6.794806e-06
9.124800e+03 6.793659e-06
9.125600e+03 6.792511e-06
9.126400e+03 6.791364e-06
9.127200e+03 6.790218e-06
9.128000e+03 6.789071e-06
9.128800e+03 6.787925e-06
9.129600e+03 6.786779e-06
9.130400e+03 6.785634e-06
9.131200e+03 6.784489e-06
9.132000e+03 6.783344e-06
9.132800e+03 6.782199e-06
9.133600e+03 6.781055e-06
9.134400e+03 6.779911e-06
9.135200e+03 6.778767e-06
9.136000e+03 6.777623e-06
9.136800e+03 6.776480e-06
9.137600e+03 6.775337e-06
9.138400e+03 6.774194e-06
9.139200e+03 6.773052e-06
9.140000e+03 6.771910e-06
9.140800e+03 6.770768e-06
9.141600e+03 6.769626e-06
9.142400e+03 6.768485e-06
9.143200e+03 6.767344e-06
9.144000e+03 6.766204e-06
9.144800e+03 6.765063e-06
9.145600e+03 6.763923e-06
9.146400e+03 6.762783e-06
9.147200e+03 6.761644e-06
9.148000e+03 6.760505e-06
9.148800e+03 6.759366e-06
9.149600e+03 6.758227e-06
9.150400e+03 6.757088e-06
9.151200e+03 6.755950e-06
9.152000e+03 6.754813e-06
9.152800e+03 6.753675e-06
9.153600e+03 6.752538e-06
9.154400e+03 6.751401e-06
9.155200e+03 6.750264e-06
9.156000e+03 6.749128e-06
9.156800e+03 6.747991e-06
9.157600e+03 6.746856e-06
9.158400e+03 6.745720e-06
9.159200e+03 6.744585e-06
9.160000e+03 6.743450e-06
9.160800e+03 6.742315e-06
9.161600e+03 6.741181e-06
9.162400e+03 6.740047e-06
9.163200e+03 6.738913e-06
9.164000e+03 6.737779e-06
9.164800e+03 6.736646e-06
9.165600e+03 6.735513e-06
9.166400e+03 6.734380e-06
9.167200e+03 6.733248e-06
9.168000e+03 6.732115e-06
9.168800e+03 6.730983e-06
9.169600e+03 6.729852e-06
9.170400e+03 6.728721e-06
9.171200e+03 6.727590e-06
9.172000e+03 6.726459e-06
9.172800e+03 6.725328e-06
9.173600e+03 6.724198e-06
9.174400e+03 6.723068e-06
9.175200e+03 6.721939e-06
9.176000e+03 6.720809e-06
9.176800e+03 6.719680e-06
9.177600e+03 6.718551e-06
9.178400e+03 6.717423e-06
9.179200e+03 6.716295e-06
9.180000e+03 6.715167e-06
9.180800e+03 6.714039e-06
9.181600e+03 6.712912e-06
9.182400e+03 6.711784e-06
9.183200e+03 6.710658e-06
9.184000e+03 6.709531e-06
9.184800e+03 6.708405e-06
9.185600e+03 6.707279e-06
9.186400e+03 6.706153e-06
9.187200e+03 6.705028e-06
9.188000e+03 6.703902e-06
9.188800e+03 6.702778e-06
9.189600e+03 6.701653e-06
9.190400e+03 6.700529e-06
9.191200e+03 6.699405e-06
9.192000e+03 6.698281e-06
9.192800e+03 6.697157e-06
9.193600e+03 6.696034e-06
9.194400e+03 6.694911e-06
9.195200e+03 6.693789e-06
9.196000e+03 6.692666e-06
9.196800e+03 6.691544e-06
9.197600e+03 6.690422e-06
9.198400e+03 6.689301e-06
9.199200e+03 6.688180e-06
9.200000e+03 6.687059e-06
9.200800e+03 6.685938e-06
9.201600e+03 6.684818e-06
9.202400e+03 6.683697e-06
9.203200e+03 6.682578e-06
9.204000e+03 6.681458e-06
9.204800e+03 6.680339e-06
9.205600e+03 6.679220e-06
9.206400e+03 6.678101e-06
9.207200e+03 6.676982e-06
9.208000e+03 6.675864e-06
9.208800e+03 6.674746e-06
9.209600e+03 6.673629e-06
9.210400e+03 6.672511e-06
9.211200e+03 6.671394e-06
9.212000e+03 6.670278e-06
9.212800e+03 6.669161e-06
9.213600e+03 6.668045e-06
9.214400e+03 6.666929e-06
9.215200e+03 6.665813e-06
9.216000e+03 6.664698e-06
9.216800e+03 6.663583e-06
9.217600e+03 6.662468e-06
9.218400e+03 6.661353e-06
9.219200e+03 6.660239e-06
9.220000e+03 6.659125e-06
9.220800e+03 6.658011e-06
9.221600e+03 6.656897e-06
9.222400e+03 6.655784e-06
9.223200e+03 6.654671e-06
9.224000e+03 6.653559e-06
9.224800e+03 6.652446e-06
9.225600e+03 6.651334e-06
9.226400e+03 6.650222e-06
9.227200e+03 6.649111e-06
9.228000e+03 6.648000e-06
9.228800e+03 6.646888e-06
9.229600e+03 6.645778e-06
9.230400e+03 6.644667e-06
9.231200e+03 6.643557e-06
9.232000e+03 6.642447e-06
9.232800e+03 6.641338e-06
9.233600e+03 6.640228e-06
9.234400e+03 6.639119e-06
9.235200e+03 6.638010e-06
9.236000e+03 6.636902e-06
9.236800e+03 6.635794e-06
9.237600e+03 6.634686e-06
9.238400e+03 6.633578e-06
9.239200e+03 6.632470e-06
9.240000e+03 6.631363e-06
9.240800e+03 6.630256e-06
9.241600e+03 6.629150e-06
9.242400e+03 6.628043e-06
9.243200e+03 6.626937e-06
9.244000e+03 6.625832e-06
9.244800e+03 6.624726e-06
9.245600e+03 6.623621e-06
9.246400e+03 6.622516e-06
9.247200e+03 6.621411e-06
9.248000e+03 6.620307e-06
9.248800e+03 6.619202e-06
9.249600e+03 6.618099e-06
9.250400e+03 6.616995e-06
9.251200e+03 6.615892e-06
9.252000e+03 6.614789e-06
9.252800e+03 6.613686e-06
9.253600e+03 6.612583e-06
9.254400e+03 6.611481e-06
9.255200e+03 6.610379e-06
9.256000e+03 6.609277e-06
9.256800e+03 6.608176e-06
9.257600e+03 6.607075e-06
9.258400e+03 6.605974e-06
9.259200e+03 6.604873e-06
9.260000e+03 6.603773e-06
9.260800e+03 6.602673e-06
9.261600e+03 6.601573e-06
9.262400e+03 6.600473e-06
9.263200e+03 6.599374e-06
9.264000e+03 6.598275e-06
9.264800e+03 6.597176e-06
9.265600e+03 6.596078e-06
9.266400e+03 6.594980e-06
9.267200e+03 6.593882e-06
9.268000e+03 6.592784e-06
9.268800e+03 6.591687e-06
9.269600e+03 6.590590e-06
9.270400e+03 6.589493e-06
9.271200e+03 6.588396e-06
9.272000e+03 6.587300e-06
9.272800e+03 6.586204e-06
9.273600e+03 6.585108e-06
9.274400e+03 6.584013e-06
9.275200e+03 6.582918e-06
9.276000e+03 6.581823e-06
9.276800e+03 6.580728e-06
9.277600e+03 6.579634e-06
9.278400e+03 6.578540e-06
9.279200e+03 6.577446e-06
9.280000e+03 6.576352e-06
9.280800e+03 6.575259e-06
9.281600e+03 6.574166e-06
9.282400e+03 6.573073e-06
9.283200e+03 6.571981e-06
9.284000e+03 6.570888e-06
9.284800e+03 6.569796e-06
9.285600e+03 6.568705e-06
9.286400e+03 6.567613e-06
9.287200e+03 6.566522e-06
9.288000e+03 6.565431e-06
9.288800e+03 6.564341e-06
9.289600e+03 6.563250e-06
9.290400e+03 6.562160e-06
9.291200e+03 6.561070e-06
9.292000e+03 6.559981e-06
9.292800e+03 6.558891e-06
9.293600e+03 6.557802e-06
9.294400e+03 6.556714e-06
9.295200e+03 6.555625e-06
9.296000e+03 6.554537e-06
9.296800e+03 6.553449e-06
9.297600e+03 6.552361e-06
9.298400e+03 6.551274e-06
9.299200e+03 6.550187e-06
9.300000e+03 6.549100e-06
9.300800e+03 6.548013e-06
9.301600e+03 6.546927e-06
9.302400e+03 6.545841e-06
9.303200e+03 6.544755e-06
9.304000e+03 6.543670e-06
9.304800e+03 6.542584e-06
9.305600e+03 6.541499e-06
9.306400e+03 6.540415e-06
9.307200e+03 6.539330e-06
9.308000e+03 6.538246e-06
9.308800e+03 6.537162e-06
9.309600e+03 6.536078e-06
9.310400e+03 6.534995e-06
9.311200e+03 6.533912e-06
9.312000e+03 6.532829e-06
9.312800e+03 6.531746e-06
9.313600e+03 6.530664e-06
9.314400e+03 6.529582e-06
9.315200e+03 6.528500e-06
9.316000e+03 6.527418e-06
9.316800e+03 6.526337e-06
9.317600e+03 6.525256e-06
9.318400e+03 6.524175e-06
9.319200e+03 6.523095e-06
9.320000e+03 6.522015e-06
9.320800e+03 6.520935e-06
9.321600e+03 6.519855e-06
9.322400e+03 6.518776e-06
9.323200e+03 6.517696e-06
9.324000e+03 6.516617e-06
9.324800e+03 6.515539e-06
9.325600e+03 6.514460e-06
9.326400e+03 6.513382e-06
9.327200e+03 6.512305e-06
9.328000e+03 6.511227e-06
9.328800e+03 6.510150e-06
9.329600e+03 6.509073e-06
9.330400e+03 6.507996e-06
9.331200e+03 6.506919e-06
9.332000e+03 6.505843e-06
9.332800e+03 6.504767e-06
9.333600e+03 6.503691e-06
9.334400e+03 6.502616e-06
9.335200e+03 6.501541e-06
9.336000e+03 6.500466e-06
9.336800e+03 6.499391e-06
9.337600e+03 6.498317e-06
9.338400e+03 6.497242e-06
9.339200e+03 6.496169e-06
9.340000e+03 6.495095e-06
9.340800e+03 6.494022e-06
9.341600e+03 6.492948e-06
9.342400e+03 6.491876e-06
9.343200e+03 6.490803e-06
9.344000e+03 6.489731e-06
9.344800e+03 6.488659e-06
9.345600e+03 6.487587e-06
9.346400e+03 6.486515e-06
9.347200e+03 6.485444e-06
9.348000e+03 6.484373e-06
9.348800e+03 6.483302e-06
9.349600e+03 6.482232e-06
9.350400e+03 6.481162e-06
9.351200e+03 6.480092e-06
9.352000e+03 6.479022e-06
9.352800e+03 6.477953e-06
9.353600e+03 6.476883e-06
9.354400e+03 6.475815e-06
9.355200e+03 6.474746e-06
9.356000e+03 6.473678e-06
9.356800e+03 6.472609e-06
9.357600e+03 6.471542e-06
9.358400e+03 6.470474e-06
9.359200e+03 6.469407e-06
9.360000e+03 6.468340e-06
9.360800e+03 6.467273e-06
9.361600e+03 6.466206e-06
9.362400e+03 6.465140e-06
9.363200e+03 6.464074e-06
9.364000e+03 6.463008e-06
9.364800e+03 6.461943e-06
9.365600e+03 6.460877e-06
9.366400e+03 6.459812e-06
9.367200e+03 6.458748e-06
9.368000e+03 6.457683e-06
9.368800e+03 6.456619e-06
9.369600e+03 6.455555e-06
9.370400e+03 6.454491e-06
9.371200e+03 6.453428e-06
9.372000e+03 6.452365e-06
9.372800e+03 6.451302e-06
9.373600e+03 6.450239e-06
9.374400e+03 6.449177e-06
9.375200e+03 6.448115e-06
9.376000e+03 6.447053e-06
9.376800e+03 6.445991e-06
9.377600e+03 6.444930e-06
9.378400e+03 6.443869e-06
9.379200e+03 6.442808e-06
9.380000e+03 6.441747e-06
9.380800e+03 6.440687e-06
9.381600e+03 6.439627e-06
9.382400e+03 6.438567e-06
9.383200e+03 6.437507e-06
9.384000e+03 6.436448e-06
9.384800e+03 6.435389e-06
9.385600e+03 6.434330e-06
9.386400e+03 6.433272e-06
9.387200e+03 6.432214e-06
9.388000e+03 6.431156e-06
9.388800e+03 6.430098e-06
9.389600e+03 6.429040e-06
9.390400e+03 6.427983e-06
9.391200e+03 6.426926e-06
9.392000e+03 6.425869e-06
9.392800e+03 6.424813e-06
9.393600e+03 6.423757e-06
9.394400e+03 6.422701e-06
9.395200e+03 6.421645e-06
9.396000e+03 6.420590e-06
9.396800e+03 6.419535e-06
9.397600e+03 6.418480e-06
9.398400e+03 6.417425e-06
9.399200e+03 6.416371e-06
9.400000e+03 6.415317e-06
9.400800e+03 6.414263e-06
9.401600e+03 6.413209e-06
9.402400e+03 6.412156e-06
9.403200e+03 6.411103e-06
9.404000e+03 6.410050e-06
9.404800e+03 6.408997e-06
9.405600e+03 6.407945e-06
9.406400e+03 6.406893e-06
9.407200e+03 6.405841e-06
9.408000e+03 6.404789e-06
9.408800e+03 6.403738e-06
9.409600e+03 6.402687e-06
9.410400e+03 6.401636e-06
9.411200e+03 6.400586e-06
9.412000e+03 6.399535e-06
9.412800e+03 6.398485e-06
9.413600e+03 6.397435e-06
9.414400e+03 6.396386e-06
9.415200e+03 6.395337e-06
9.416000e+03 6.394288e-06
9.416800e+03 6.393239e-06
9.417600e+03 6.392190e-06
9.418400e+03 6.391142e-06
9.419200e+03 6.390094e-06
9.420000e+03 6.389046e-06
9.420800e+03 6.387999e-06
9.421600e+03 6.386952e-06
9.422400e+03 6.385905e-06
9.423200e+03 6.384858e-06
9.424000e+03 6.383811e-06
9.424800e+03 6.382765e-06
9.425600e+03 6.381719e-06
9.426400e+03 6.380673e-06
9.427200e+03 6.379628e-06
9.428000e+03 6.378583e-06
9.428800e+03 6.377538e-06
9.429600e+03 6.376493e-06
9.430400e+03 6.375449e-06
9.431200e+03 6.374405e-06
9.432000e+03 6.373361e-06
9.432800e+03 6.372317e-06
9.433600e+03 6.371273e-06
9.434400e+03 6.370230e-06
9.435200e+03 6.369187e-06
9.436000e+03 6.368145e-06
9.436800e+03 6.367102e-06
9.437600e+03 6.366060e-06
9.438400e+03 6.365018e-06
9.439200e+03 6.363977e-06
9.440000e+03 6.362935e-06
9.440800e+03 6.361894e-06
9.441600e+03 6.360853e-06
9.442400e+03 6.359812e-06
9.443200e+03 6.358772e-06
9.444000e+03 6.357732e-06
9.444800e+03 6.356692e-06
9.445600e+03 6.355652e-06
9.446400e+03 6.354613e-06
9.447200e+03 6.353574e-06
9.448000e+03 6.352535e-06
9.448800e+03 6.351496e-06
9.449600e+03 6.350458e-06
9.450400e+03 6.349420e-06
9.451200e+03 6.348382e-06
9.452000e+03 6.347344e-06
9.452800e+03 6.346307e-06
9.453600e+03 6.345270e-06
9.454400e+03 6.344233e-06
9.455200e+03 6.343196e-06
9.456000e+03 6.342160e-06
9.456800e+03 6.341124e-06
9.457600e+03 6.340088e-06
9.458400e+03 6.339052e-06
9.459200e+03 6.338017e-06
9.460000e+03 6.336982e-06
9.460800e+03 6.335947e-06
9.461600e+03 6.334912e-06
9.462400e+03 6.333878e-06
9.463200e+03 6.332844e-06
9.464000e+03 6.331810e-06
9.464800e+03 6.330776e-06
9.465600e+03 6.329743e-06
9.466400e+03 6.328710e-06
9.467200e+03 6.327677e-06
9.468000e+03 6.326644e-06
9.468800e+03 6.325612e-06
9.469600e+03 6.324580e-06
9.470400e+03 6.323548e-06
9.471200e+03 6.322516e-06
9.472000e+03 6.321485e-06
9.472800e+03 6.320454e-06
9.473600e+03 6.319423e-06
9.474400e+03 6.318392e-06
9.475200e+03 6.317362e-06
9.476000e+03 6.316332e-06
9.476800e+03 6.315302e-06
9.477600e+03 6.314272e-06
9.478400e+03 6.313243e-06
9.479200e+03 6.312214e-06
9.480000e+03 6.311185e-06
9.480800e+03 6.310156e-06
9.481600e+03 6.309128e-06
9.482400e+03 6.308100e-06
9.483200e+03 6.307072e-06
9.484000e+03 6.306044e-06
9.484800e+03 6.305017e-06
9.485600e+03 6.303990e-06
9.486400e+03 6.302963e-06
9.487200e+03 6.301936e-06
9.488000e+03 6.300910e-06
9.488800e+03 6.299884e-06
9.489600e+03 6.298858e-06
9.490400e+03 6.297832e-06
9.491200e+03 6.296807e-06
9.492000e+03 6.295782e-06
9.492800e+03 6.294757e-06
9.493600e+03 6.293732e-06
9.494400e+03 6.292708e-06
9.495200e+03 6.291684e-06
9.496000e+03 6.290660e-06
9.496800e+03 6.289636e-06
9.497600e+03 6.288613e-06
9.498400e+03 6.287589e-06
9.499200e+03 6.286566e-06
9.500000e+03 6.285544e-06
9.500800e+03 6.284521e-06
9.501600e+03 6.283499e-06
9.502400e+03 6.282477e-06
9.503200e+03 6.281455e-06
9.504000e+03 6.280434e-06
9.504800e+03 6.279413e-06
9.505600e+03 6.278392e-06
9.506400e+03 6.277371e-06
9.507200e+03 6.276351e-06
9.508000e+03 6.275330e-06
9.508800e+03 6.274310e-06
9.509600e+03 6.273291e-06
9.510400e+03 6.272271e-06
9.511200e+03 6.271252e-06
9.512000e+03 6.270233e-06
9.512800e+03 6.269214e-06
9.513600e+03 6.268196e-06
9.514400e+03 6.267178e-06
9.515200e+03 6.266159e-06
9.516000e+03 6.265142e-06
9.516800e+03 6.264124e-06
9.517600e+03 6.263107e-06
9.518400e+03 6.262090e-06
9.519200e+03 6.261073e-06
9.520000e+03 6.260057e-06
9.520800e+03 6.259040e-06
9.521600e+03 6.258024e-06
9.522400e+03 6.257008e-06
9.523200e+03 6.255993e-06
9.524000e+03 6.254977e-06
9.524800e+03 6.253962e-06
9.525600e+03 6.252948e-06
9.526400e+03 6.251933e-06
9.527200e+03 6.250919e-06
9.528000e+03 6.249905e-06
9.528800e+03 6.248891e-06
9.529600e+03 6.247877e-06
9.530400e+03 6.246864e-06
9.531200e+03 6.245851e-06
9.532000e+03 6.244838e-06
9.532800e+03 6.243825e-06
9.533600e+03 6.242813e-06
9.534400e+03 6.241801e-06
9.535200e+03 6.240789e-06
9.536000e+03 6.239777e-06
9.536800e+03 6.238766e-06
9.537600e+03 6.237754e-06
9.538400e+03 6.236743e-06
9.539200e+03 6.235733e-06
9.540000e+03 6.234722e-06
9.540800e+03 6.233712e-06
9.541600e+03 6.232702e-06
9.542400e+03 6.231692e-06
9.543200e+03 6.230683e-06
9.544000e+03 6.229674e-06
9.544800e+03 6.228665e-06
9.545600e+03 6.227656e-06
9.546400e+03 6.226647e-06
9.547200e+03 6.225639e-06
9.548000e+03 6.224631e-06
9.548800e+03 6.223623e-06
9.549600e+03 6.222616e-06
9.550400e+03 6.221608e-06
9.551200e+03 6.220601e-06
9.552000e+03 6.219595e-06
9.552800e+03 6.218588e-06
9.553600e+03 6.217582e-06
9.554400e+03 6.216576e-06
9.555200e+03 6.215570e-06
9.556000e+03 6.214564e-06
9.556800e+03 6.213559e-06
9.557600e+03 6.212554e-06
9.558400e+03 6.211549e-06
9.559200e+03 6.210544e-06
9.560000e+03 6.209540e-06
9.560800e+03 6.208535e-06
9.561600e+03 6.207532e-06
9.562400e+03 6.206528e-06
9.563200e+03 6.205524e-06
9.564000e+03 6.204521e-06
9.564800e+03 6.203518e-06
9.565600e+03 6.202516e-06
9.566400e+03 6.201513e-06
9.567200e+03 6.200511e-06
9.568000e+03 6.199509e-06
9.568800e+03 6.198507e-06
9.569600e+03 6.197506e-06
9.570400e+03 6.196504e-06
9.571200e+03 6.195503e-06
9.572000e+03 6.194502e-06
9.572800e+03 6.193502e-06
9.573600e+03 6.192502e-06
9.574400e+03 6.191501e-06
9.575200e+03 6.190502e-06
9.576000e+03 6.189502e-06
9.576800e+03 6.188503e-06
9.577600e+03 6.187503e-06
9.578400e+03 6.186505e-06
9.579200e+03 6.185506e-06
9.580000e+03 6.184508e-06
9.580800e+03 6.183509e-06
9.581600e+03 6.182511e-06
9.582400e+03 6.181514e-06
9.583200e+03 6.180516e-06
9.584000e+03 6.179519e-06
9.584800e+03 6.178522e-06
9.585600e+03 6.177525e-06
9.586400e+03 6.176529e-06
9.587200e+03 6.175533e-06
9.588000e+03 6.174537e-06
9.588800e+03 6.173541e-06
9.589600e+03 6.172545e-06
9.590400e+03 6.171550e-06
9.591200e+03 6.170555e-06
9.592000e+03 6.169560e-06
9.592800e+03 6.168565e-06
9.593600e+03 6.167571e-06
9.594400e+03 6.166577e-06
9.595200e+03 6.165583e-06
9.596000e+03 6.164589e-06
9.596800e+03 6.163596e-06
9.597600e+03 6.162603e-06
9.598400e+03 6.161610e-06
9.599200e+03 6.160617e-06
9.600000e+03 6.159625e-06
9.600800e+03 6.158633e-06
9.601600e+03 6.157641e-06
9.602400e+03 6.156649e-06
9.603200e+03 6.155657e-06
9.604000e+03 6.154666e-06
9.604800e+03 6.153675e-06
9.605600e+03 6.152684e-06
9.606400e+03 6.151694e-06
9.607200e+03 6.150703e-06
9.608000e+03 6.149713e-06
9.608800e+03 6.148723e-06
9.609600e+03 6.147734e-06
9.610400e+03 6.146744e-06
9.611200e+03 6.145755e-06
9.612000e+03 6.144766e-06
9.612800e+03 6.143778e-06
9.613600e+03 6.142789e-06
9.614400e+03 6.141801e-06
9.615200e+03 6.140813e-06
9.616000e+03 6.139825e-06
9.616800e+03 6.138838e-06
9.617600e+03 6.137851e-06
9.618400e+03 6.136863e-06
9.619200e+03 6.135877e-06
9.620000e+03 6.134890e-06
9.620800e+03 6.133904e-06
9.621600e+03 6.132918e-06
9.622400e+03 6.131932e-06
9.623200e+03 6.130946e-06
9.624000e+03 6.129961e-06
9.624800e+03 6.128976e-06
9.625600e+03 6.127991e-06
9.626400e+03 6.127006e-06
9.627200e+03 6.126022e-06
9.628000e+03 6.125038e-06
9.628800e+03 6.124054e-06
9.629600e+03 6.123070e-06
9.630400e+03 6.122086e-06
9.631200e+03 6.121103e-06
9.632000e+03 6.120120e-06
9.632800e+03 6.119137e-06
9.633600e+03 6.118155e-06
9.634400e+03 6.117172e-06
9.635200e+03 6.116190e-06
9.636000e+03 6.115208e-06
9.636800e+03 6.114227e-06
9.637600e+03 6.113245e-06
9.638400e+03 6.112264e-06
9.639200e+03 6.111283e-06
9.640000e+03 6.110303e-06
9.640800e+03 6.109322e-06
9.641600e+03 6.108342e-06
9.642400e+03 6.107362e-06
9.643200e+03 6.106382e-06
9.644000e+03 6.105403e-06
9.644800e+03 6.104423e-06
9.645600e+03 6.103444e-06
9.646400e+03 6.102465e-06
9.647200e+03 6.101487e-06
9.648000e+03 6.100508e-06
9.648800e+03 6.099530e-06
9.649600e+03 6.098552e-06
9.650400e+03 6.097575e-06
9.651200e+03 6.096597e-06
9.652000e+03 6.095620e-06
9.652800e+03 6.094643e-06
9.653600e+03 6.093666e-06
9.654400e+03 6.092690e-06
9.655200e+03 6.091714e-06
9.656000e+03 6.090737e-06
9.656800e+03 6.089762e-06
9.657600e+03 6.088786e-06
9.658400e+03 6.087811e-06
9.659200e+03 6.086836e-06
9.660000e+03 6.085861e-06
9.660800e+03 6.084886e-06
9.661600e+03 6.083912e-06
9.662400e+03 6.082937e-06
9.663200e+03 6.081964e-06
9.664000e+03 6.080990e-06
9.664800e+03 6.080016e-06
9.665600e+03 6.079043e-06
9.666400e+03 6.078070e-06
9.667200e+03 6.077097e-06
9.668000e+03 6.076125e-06
9.668800e+03 6.075152e-06
9.669600e+03 6.074180e-06
9.670400e+03 6.073208e-06
9.671200e+03 6.072237e-06
9.672000e+03 6.071265e-06
9.672800e+03 6.070294e-06
9.673600e+03 6.069323e-06
9.674400e+03 6.068352e-06
9.675200e+03 6.067382e-06
9.676000e+03 6.066412e-06
9.676800e+03 6.065442e-06
9.677600e+03 6.064472e-06
9.678400e+03 6.063502e-06
9.679200e+03 6.062533e-06
9.680000e+03 6.061564e-06
9.680800e+03 6.060595e-06
9.681600e+03 6.059626e-06
9.682400e+03 6.058658e-06
9.683200e+03 6.057689e-06
9.684000e+03 6.056722e-06
9.684800e+03 6.055754e-06
9.685600e+03 6.054786e-06
9.686400e+03 6.053819e-06
9.687200e+03 6.052852e-06
9.688000e+03 6.051885e-06
9.688800e+03 6.050918e-06
9.689600e+03 6.049952e-06
9.690400e+03 6.048986e-06
9.691200e+03 6.048020e-06
9.692000e+03 6.047054e-06
9.692800e+03 6.046089e-06
9.693600e+03 6.045124e-06
9.694400e+03 6.044159e-06
9.695200e+03 6.043194e-06
9.696000e+03 6.042229e-06
9.696800e+03 6.041265e-06
9.697600e+03 6.040301e-06
9.698400e+03 6.039337e-06
9.699200e+03 6.038374e-06
9.700000e+03 6.037410e-06
9.700800e+03 6.036447e-06
9.701600e+03 6.035484e-06
9.702400e+03 6.034521e-06
9.703200e+03 6.033559e-06
9.704000e+03 6.032597e-06
9.704800e+03 6.031635e-06
9.705600e+03 6.030673e-06
9.706400e+03 6.029711e-06
9.707200e+03 6.028750e-06
9.708000e+03 6.027789e-06
9.708800e+03 6.026828e-06
9.709600e+03 6.025867e-06
9.710400e+03 6.024907e-06
9.711200e+03 6.023947e-06
9.712000e+03 6.022987e-06
9.712800e+03 6.022027e-06
9.713600e+03 6.021067e-06
9.714400e+03 6.020108e-06
9.715200e+03 6.019149e-06
9.716000e+03 6.018190e-06
9.716800e+03 6.017231e-06
9.717600e+03 6.016273e-06
9.718400e+03 6.015315e-06
9.719200e+03 6.014357e-06
9.720000e+03 6.013399e-06
9.720800e+03 6.012442e-06
9.721600e+03 6.011484e-06
9.722400e+03 6.010527e-06
9.723200e+03 6.009571e-06
9.724000e+03 6.008614e-06
9.724800e+03 6.007658e-06
9.725600e+03 6.006701e-06
9.726400e+03 6.005746e-06
9.727200e+03 6.004790e-06
9.728000e+03 6.003834e-06
9.728800e+03 6.002879e-06
9.729600e+03 6.001924e-06
9.730400e+03 6.000969e-06
9.731200e+03 6.000015e-06
9.732000e+03 5.999060e-06
9.732800e+03 5.998106e-06
9.733600e+03 5.997152e-06
9.734400e+03 5.996199e-06
9.735200e+03 5.995245e-06
9.736000e+03 5.994292e-06
9.736800e+03 5.993339e-06
9.737600e+03 5.992386e-06
9.738400e+03 5.991434e-06
9.739200e+03 5.990482e-06
9.740000e+03 5.989529e-06
9.740800e+03 5.988578e-06
9.741600e+03 5.987626e-06
9.742400e+03 5.986675e-06
9.743200e+03 5.985723e-06
9.744000e+03 5.984772e-06
9.744800e+03 5.983822e-06
9.745600e+03 5.982871e-06
9.746400e+03 5.981921e-06
9.747200e+03 5.980971e-06
9.748000e+03 5.980021e-06
9.748800e+03 5.979071e-06
9.749600e+03 5.978122e-06
9.750400e+03 5.977173e-06
9.751200e+03 5.976224e-06
9.752000e+03 5.975275e-06
9.752800e+03 5.974327e-06
9.753600e+03 5.973378e-06
9.754400e+03 5.972430e-06
9.755200e+03 5.971482e-06
9.756000e+03 5.970535e-06
9.756800e+03 5.969587e-06
9.757600e+03 5.968640e-06
9.758400e+03 5.967693e-06
9.759200e+03 5.966747e-06
9.760000e+03 5.965800e-06
9.760800e+03 5.964854e-06
9.761600e+03 5.963908e-06
9.762400e+03 5.962962e-06
9.763200e+03 5.962016e-06
9.764000e+03 5.961071e-06
9.764800e+03 5.960126e-06
9.765600e+03 5.959181e-06
9.766400e+03 5.958236e-06
9.767200e+03 5.957292e-06
9.768000e+03 5.956347e-06
9.768800e+03 5.955403e-06
9.769600e+03 5.954459e-06
9.770400e+03 5.953516e-06
9.771200e+03 5.952572e-06
9.772000e+03 5.951629e-06
9.772800e+03 5.950686e-06
9.773600e+03 5.949744e-06
9.774400e+03 5.948801e-06
9.775200e+03 5.947859e-06
9.776000e+03 5.946917e-06
9.776800e+03 5.945975e-06
9.777600e+03 5.945033e-06
9.778400e+03 5.944092e-06
9.779200e+03 5.943151e-06
9.780000e+03 5.942210e-06
9.780800e+03 5.941269e-06
9.781600e+03 5.940329e-06
9.782400e+03 5.939388e-06
9.783200e+03 5.938448e-06
9.784000e+03 5.937508e-06
9.784800e+03 5.936569e-06
9.785600e+03 5.935629e-06
9.786400e+03 5.934690e-06
9.787200e+03 5.933751e-06
9.788000e+03 5.932812e-06
9.788800e+03 5.931874e-06
9.789600e+03 5.930936e-06
9.790400e+03 5.929998e-06
9.791200e+03 5.929060e-06
9.792000e+03 5.928122e-06
9.792800e+03 5.927185e-06
9.793600e+03 5.926247e-06
9.794400e+03 5.925310e-06
9.795200e+03 5.924374e-06
9.796000e+03 5.923437e-06
9.796800e+03 5.922501e-06
9.797600e+03 5.921565e-06
9.798400e+03 5.920629e-06
9.799200e+03 5.919693e-06
9.800000e+03 5.918758e-06
9.800800e+03 5.917822e-06
9.801600e+03 5.916887e-06
9.802400e+03 5.915953e-06
9.803200e+03 5.915018e-06
9.804000e+03 5.914084e-06
9.804800e+03 5.913150e-06
9.805600e+03 5.912216e-06
9.806400e+03 5.911282e-06
9.807200e+03 5.910349e-06
9.808000e+03 5.909415e-06
9.808800e+03 5.908482e-06
9.809600e+03 5.907549e-06
9.810400e+03 5.906617e-06
9.811200e+03 5.905684e-06
9.812000e+03 5.904752e-06
9.812800e+03 5.903820e-06
9.813600e+03 5.902889e-06
9.814400e+03 5.901957e-06
9.815200e+03 5.901026e-06
9.816000e+03 5.900095e-06
9.816800e+03 5.899164e-06
9.817600e+03 5.898233e-06
9.818400e+03 5.897303e-06
9.819200e+03 5.896373e-06
9.820000e+03 5.895443e-06
9.820800e+03 5.894513e-06
9.821600e+03 5.893583e-06
9.822400e+03 5.892654e-06
9.823200e+03 5.891725e-06
9.824000e+03 5.890796e-06
9.824800e+03 5.889867e-06
9.825600e+03 5.888939e-06
9.826400e+03 5.888011e-06
9.827200e+03 5.887083e-06
9.828000e+03 5.886155e-06
9.828800e+03 5.885227e-06
9.829600e+03 5.884300e-06
9.830400e+03 5.883373e-06
9.831200e+03 5.882446e-06
9.832000e+03 5.881519e-06
9.832800e+03 5.880592e-06
9.833600e+03 5.879666e-06
9.834400e+03 5.878740e-06
9.835200e+03 5.877814e-06
9.836000e+03 5.876889e-06
9.836800e+03 5.875963e-06
9.837600e+03 5.875038e-06
9.838400e+03 5.874113e-06
9.839200e+03 5.873188e-06
9.840000e+03 5.872264e-06
9.840800e+03 5.871339e-06
9.841600e+03 5.870415e-06
9.842400e+03 5.869491e-06
9.843200e+03 5.868567e-06
9.844000e+03 5.867644e-06
9.844800e+03 5.866721e-06
9.845600e+03 5.865798e-06
9.846400e+03 5.864875e-06
9.847200e+03 5.863952e-06
9.848000e+03 5.863030e-06
9.848800e+03 5.862108e-06
9.849600e+03 5.861186e-06
9.850400e+03 5.860264e-06
9.851200e+03 5.859342e-06
9.852000e+03 5.858421e-06
9.852800e+03 5.857500e-06
9.853600e+03 5.856579e-06
9.854400e+03 5.855658e-06
9.855200e+03 5.854738e-06
9.856000e+03 5.853817e-06
9.856800e+03 5.852897e-06
9.857600e+03 5.851978e-06
9.858400e+03 5.851058e-06
9.859200e+03 5.850139e-06
9.860000e+03 5.849219e-06
9.860800e+03 5.848300e-06
9.861600e+03 5.847382e-06
9.862400e+03 5.846463e-06
9.863200e+03 5.845545e-06
9.864000e+03 5.844627e-06
9.864800e+03 5.843709e-06
9.865600e+03 5.842791e-06
9.866400e+03 5.841874e-06
9.867200e+03 5.840956e-06
9.868000e+03 5.840039e-06
9.868800e+03 5.839122e-06
9.869600e+03 5.838206e-06
9.870400e+03 5.837289e-06
9.871200e+03 5.836373e-06
9.872000e+03 5.835457e-06
9.872800e+03 5.834542e-06
9.873600e+03 5.833626e-06
9.874400e+03 5.832711e-06
9.875200e+03 5.831795e-06
9.876000e+03 5.830881e-06
9.876800e+03 5.829966e-06
9.877600e+03 5.829051e-06
9.878400e+03 5.828137e-06
9.879200e+03 5.827223e-06
9.880000e+03 5.826309e-06
9.880800e+03 5.825396e-06
9.881600e+03 5.824482e-06
9.882400e+03 5.823569e-06
9.883200e+03 5.822656e-06
9.884000e+03 5.821743e-06
9.884800e+03 5.820831e-06
9.885600e+03 5.819918e-06
9.886400e+03 5.819006e-06
9.887200e+03 5.818094e-06
9.888000e+03 5.817182e-06
9.888800e+03 5.816271e-06
9.889600e+03 5.815360e-06
9.890400e+03 5.814448e-06
9.891200e+03 5.813538e-06
9.892000e+03 5.812627e-06
9.892800e+03 5.811716e-06
9.893600e+03 5.810806e-06
9.894400e+03 5.809896e-06
9.895200e+03 5.808986e-06
9.896000e+03 5.808077e-06
9.896800e+03 5.807167e-06
9.897600e+03 5.806258e-06
9.898400e+03 5.805349e-06
9.899200e+03 5.804440e-06
9.900000e+03 5.803532e-06
9.900800e+03 5.802624e-06
9.901600e+03 5.801715e-06
9.902400e+03 5.800807e-06
9.903200e+03 5.799900e-06
9.904000e+03 5.798992e-06
9.904800e+03 5.798085e-06
9.905600e+03 5.797178e-06
9.906400e+03 5.796271e-06
9.907200e+03 5.795364e-06
9.908000e+03 5.794458e-06
9.908800e+03 5.793552e-06
9.909600e+03 5.792646e-06
9.910400e+03 5.791740e-06
9.911200e+03 5.790834e-06
9.912000e+03 5.789929e-06
9.912800e+03 5.789024e-06
9.913600e+03 5.788119e-06
9.914400e+03 5.787214e-06
9.915200e+03 5.786309e-06
9.916000e+03 5.785405e-06
9.916800e+03 5.784501e-06
9.917600e+03 5.783597e-06
9.918400e+03 5.782693e-06
9.919200e+03 5.781790e-06
9.920000e+03 5.780886e-06
9.920800e+03 5.779983e-06
9.921600e+03 5.779080e-06
9.922400e+03 5.778178e-06
9.923200e+03 5.777275e-06
9.924000e+03 5.776373e-06
9.924800e+03 5.775471e-06
9.925600e+03 5.774569e-06
9.926400e+03 5.773668e-06
9.927200e+03 5.772766e-06
9.928000e+03 5.771865e-06
9.928800e+03 5.770964e-06
9.929600e+03 5.770063e-06
9.930400e+03 5.769163e-06
9.931200e+03 5.768262e-06
9.932000e+03 5.767362e-06
9.932800e+03 5.766462e-06
9.933600e+03 5.765562e-06
9.934400e+03 5.764663e-06
9.935200e+03 5.763763e-06
9.936000e+03 5.762864e-06
9.936800e+03 5.761965e-06
9.937600e+03 5.761067e-06
9.938400e+03 5.760168e-06
9.939200e+03 5.759270e-06
9.940000e+03 5.758372e-06
9.940800e+03 5.757474e-06
9.941600e+03 5.756576e-06
9.942400e+03 5.755679e-06
9.943200e+03 5.754782e-06
9.944000e+03 5.753884e-06
9.944800e+03 5.752988e-06
9.945600e+03 5.752091e-06
9.946400e+03 5.751195e-06
9.947200e+03 5.750298e-06
9.948000e+03 5.749402e-06
9.948800e+03 5.748507e-06
9.949600e+03 5.747611e-06
9.950400e+03 5.746716e-06
9.951200e+03 5.745820e-06
9.952000e+03 5.744925e-06
9.952800e+03 5.744031e-06
9.953600e+03 5.743136e-06
9.954400e+03 5.742242e-06
9.955200e+03 5.741348e-06
9.956000e+03 5.740454e-06
9.956800e+03 5.739560e-06
9.957600e+03 5.738666e-06
9.958400e+03 5.737773e-06
9.959200e+03 5.736880e-06
9.960000e+03 5.735987e-06
9.960800e+03 5.735094e-06
9.961600e+03 5.734202e-06
9.962400e+03 5.733310e-06
9.963200e+03 5.732417e-06
9.964000e+03 5.731526e-06
9.964800e+03 5.730634e-06
9.965600e+03 5.729742e-06
9.966400e+03 5.728851e-06
9.967200e+03 5.727960e-06
9.968000e+03 5.727069e-06
9.968800e+03 5.726179e-06
9.969600e+03 5.725288e-06
9.970400e+03 5.724398e-06
9.971200e+03 5.723508e-06
9.972000e+03 5.722618e-06
9.972800e+03 5.721729e-06
9.973600e+03 5.720839e-06
9.974400e+03 5.719950e-06
9.975200e+03 5.719061e-06
9.976000e+03 5.718172e-06
9.976800e+03 5.717284e-06
9.977600e+03 5.716395e-06
9.978400e+03 5.715507e-06
9.979200e+03 5.714619e-06
9.980000e+03 5.713731e-06
9.980800e+03 5.712844e-06
9.981600e+03 5.711956e-06
9.982400e+03 5.711069e-06
9.983200e+03 5.710182e-06
9.984000e+03 5.709295e-06
9.984800e+03 5.708409e-06
9.985600e+03 5.707523e-06
9.986400e+03 5.706636e-06
9.987200e+03 5.705750e-06
9.988000e+03 5.704865e-06
9.988800e+03 5.703979e-06
9.989600e+03 5.703094e-06
9.990400e+03 5.702209e-06
9.991200e+03 5.701324e-06
9.992000e+03 5.700439e-06
9.992800e+03 5.699555e-06
9.993600e+03 5.698670e-06
9.994400e+03 5.697786e-06
9.995200e+03 5.696902e-06
9.996000e+03 5.696019e-06
9.996800e+03 5.695135e-06
9.997600e+03 5.694252e-06
9.998400e+03 5.693369e-06
9.999200e+03 5.692486e-06
1.000000e+04 5.691603e-06
1.000080e+04 5.690721e-06
1.000160e+04 5.689839e-06
1.000240e+04 5.688956e-06
1.000320e+04 5.688075e-06
1.000400e+04 5.687193e-06
1.000480e+04 5.686312e-06
1.000560e+04 5.685430e-06
1.000640e+04 5.684549e-06
1.000720e+04 5.683668e-06
1.000800e+04 5.682788e-06
1.000880e+04 5.681907e-06
1.000960e+04 5.681027e-06
1.001040e+04 5.680147e-06
1.001120e+04 5.679267e-06
1.001200e+04 5.678388e-06
1.001280e+04 5.677508e-06
1.001360e+04 5.676629e-06
1.001440e+04 5.675750e-06
1.001520e+04 5.674871e-06
1.001600e+04 5.673992e-06
1.001680e+04 5.673114e-06
1.001760e+04 5.672236e-06
1.001840e+04 5.671358e-06
1.001920e+04 5.670480e-06
1.002000e+04 5.669602e-06
1.002080e+04 5.668725e-06
1.002160e+04 5.667848e-06
1.002240e+04 5.666971e-06
1.002320e+04 5.666094e-06
1.002400e+04 5.665217e-06
1.002480e+04 5.664341e-06
1.002560e+04 5.663465e-06
1.002640e+04 5.662589e-06
1.002720e+04 5.661713e-06
1.002800e+04 5.660837e-06
1.002880e+04 5.659962e-06
1.002960e+04 5.659087e-06
1.003040e+04 5.658212e-06
1.003120e+04 5.657337e-06
1.003200e+04 5.656462e-06
1.003280e+04 5.655588e-06
1.003360e+04 5.654714e-06
1.003440e+04 5.653840e-06
1.003520e+04 5.652966e-06
1.003600e+04 5.652092e-06
1.003680e+04 5.651219e-06
1.003760e+04 5.650346e-06
1.003840e+04 5.649473e-06
1.003920e+04 5.648600e-06
1.004000e+04 5.647727e-06
1.004080e+04 5.646855e-06
1.004160e+04 5.645983e-06
1.004240e+04 5.645111e-06
1.004320e+04 5.644239e-06
1.004400e+04 5.643367e-06
1.004480e+04 5.642496e-06
1.004560e+04 5.641625e-06
1.004640e+04 5.640754e-06
1.004720e+04 5.639883e-06
1.004800e+04 5.639012e-06
1.004880e+04 5.638142e-06
1.004960e+04 5.637272e-06
1.005040e+04 5.636402e-06
1.005120e+04 5.635532e-06
1.005200e+04 5.634662e-06
1.005280e+04 5.633793e-06
1.005360e+04 5.632924e-06
1.005440e+04 5.632055e-06
1.005520e+04 5.631186e-06
1.005600e+04 5.630317e-06
1.005680e+04 5.629449e-06
1.005760e+04 5.628581e-06
1.005840e+04 5.627713e-06
1.005920e+04 5.626845e-06
1.006000e+04 5.625977e-06
1.006080e+04 5.625110e-06
1.006160e+04 5.624243e-06
1.006240e+04 5.623376e-06
1.006320e+04 5.622509e-06
1.006400e+04 5.621642e-06
1.006480e+04 5.620776e-06
1.006560e+04 5.619910e-06
1.006640e+04 5.619044e-06
1.006720e+04 5.618178e-06
1.006800e+04 5.617312e-06
1.006880e+04 5.616447e-06
1.006960e+04 5.615581e-06
1.007040e+04 5.614716e-06
1.007120e+04 5.613852e-06
1.007200e+04 5.612987e-06
1.007280e+04 5.612123e-06
1.007360e+04 5.611258e-06
1.007440e+04 5.610394e-06
1.007520e+04 5.609530e-06
1.007600e+04 5.608667e-06
1.007680e+04 5.607803e-06
1.007760e+04 5.606940e-06
1.007840e+04 5.606077e-06
1.007920e+04 5.605214e-06
1.008000e+04 5.604351e-06
1.008080e+04 5.603489e-06
1.008160e+04 5.602627e-06
1.008240e+04 5.601765e-06
1.008320e+04 5.600903e-06
1.008400e+04 5.600041e-06
1.008480e+04 5.599180e-06
1.008560e+04 5.598318e-06
1.008640e+04 5.597457e-06
1.008720e+04 5.596596e-06
1.008800e+04 5.595736e-06
1.008880e+04 5.594875e-06
1.008960e+04 5.594015e-06
1.009040e+04 5.593155e-06
1.009120e+04 5.592295e-06
1.009200e+04 5.591435e-06
1.009280e+04 5.590576e-06
1.009360e+04 5.589716e-06
1.009440e+04 5.588857e-06
1.009520e+04 5.587998e-06
1.009600e+04 5.587139e-06
1.009680e+04 5.586281e-06
1.009760e+04 5.585423e-06
1.009840e+04 5.584564e-06
1.009920e+04 5.583707e-06
1.010000e+04 5.582849e-06
1.010080e+04 5.581991e-06
1.010160e+04 5.581134e-06
1.010240e+04 5.580277e-06
1.010320e+04 5.579420e-06
1.010400e+04 5.578563e-06
1.010480e+04 5.577706e-06
1.010560e+04 5.576850e-06
1.010640e+04 5.575994e-06
1.010720e+04 5.575138e-06
1.010800e+04 5.574282e-06
1.010880e+04 5.573426e-06
1.010960e+04 5.572571e-06
1.011040e+04 5.571716e-06
1.011120e+04 5.570861e-06
1.011200e+04 5.570006e-06
1.011280e+04 5.569151e-06
1.011360e+04 5.568297e-06
1.011440e+04 5.567443e-06
1.011520e+04 5.566588e-06
1.011600e+04 5.565735e-06
1.011680e+04 5.564881e-06
1.011760e+04 5.564028e-06
1.011840e+04 5.563174e-06
1.011920e+04 5.562321e-06
1.012000e+04 5.561468e-06
1.012080e+04 5.560616e-06
1.012160e+04 5.559763e-06
1.012240e+04 5.558911e-06
1.012320e+04 5.558059e-06
1.012400e+04 5.557207e-06
1.012480e+04 5.556355e-06
1.012560e+04 5.555504e-06
1.012640e+04 5.554652e-06
1.012720e+04 5.553801e-06
1.012800e+04 5.552950e-06
1.012880e+04 5.552099e-06
1.012960e+04 5.551249e-06
1.013040e+04 5.550398e-06
1.013120e+04 5.549548e-06
1.013200e+04 5.548698e-06
1.013280e+04 5.547849e-06
1.013360e+04 5.546999e-06
1.013440e+04 5.546150e-06
1.013520e+04 5.545300e-06
1.013600e+04 5.544451e-06
1.013680e+04 5.543602e-06
1.013760e+04 5.542754e-06
1.013840e+04 5.541905e-06
1.013920e+04 5.541057e-06
1.014000e+04 5.540209e-06
1.014080e+04 5.539361e-06
1.014160e+04 5.538514e-06
1.014240e+04 5.537666e-06
1.014320e+04 5.536819e-06
1.014400e+04 5.535972e-06
1.014480e+04 5.535125e-06
1.014560e+04 5.534278e-06
1.014640e+04 5.533432e-06
1.014720e+04 5.532585e-06
1.014800e+04 5.531739e-06
1.014880e+04 5.530893e-06
1.014960e+04 5.530048e-06
1.015040e+04 5.529202e-06
1.015120e+04 5.528357e-06
1.015200e+04 5.527512e-06
1.015280e+04 5.526667e-06
1.015360e+04 5.525822e-06
1.015440e+04 5.524977e-06
1.015520e+04 5.524133e-06
1.015600e+04 5.523289e-06
1.015680e+04 5.522445e-06
1.015760e+04 5.521601e-06
1.015840e+04 5.520757e-06
1.015920e+04 5.519914e-06
1.016000e+04 5.519070e-06
1.016080e+04 5.518227e-06
1.016160e+04 5.517384e-06
1.016240e+04 5.516542e-06
1.016320e+04 5.515699e-06
1.016400e+04 5.514857e-06
1.016480e+04 5.514015e-06
1.016560e+04 5.513173e-06
1.016640e+04 5.512331e-06
1.016720e+04 5.511490e-06
1.016800e+04 5.510648e-06
1.016880e+04 5.509807e-06
1.016960e+04 5.508966e-06
1.017040e+04 5.508126e-06
1.017120e+04 5.507285e-06
1.017200e+04 5.506445e-06
1.017280e+04 5.505604e-06
1.017360e+04 5.504764e-06
1.017440e+04 5.503925e-06
1.017520e+04 5.503085e-06
1.017600e+04 5.502246e-06
1.017680e+04 5.501406e-06
1.017760e+04 5.500567e-06
1.017840e+04 5.499728e-06
1.017920e+04 5.498890e-06
1.018000e+04 5.498051e-06
1.018080e+04 5.497213e-06
1.018160e+04 5.496375e-06
1.018240e+04 5.495537e-06
1.018320e+04 5.494699e-06
1.018400e+04 5.493862e-06
1.018480e+04 5.493024e-06
1.018560e+04 5.492187e-06
1.018640e+04 5.491350e-06
1.018720e+04 5.490513e-06
1.018800e+04 5.489677e-06
1.018880e+04 5.488840e-06
1.018960e+04 5.488004e-06
1.019040e+04 5.487168e-06
1.019120e+04 5.486332e-06
1.019200e+04 5.485497e-06
1.019280e+04 5.484661e-06
1.019360e+04 5.483826e-06
1.019440e+04 5.482991e-06
1.019520e+04 5.482156e-06
1.019600e+04 5.481321e-06
1.019680e+04 5.480487e-06
1.019760e+04 5.479652e-06
1.019840e+04 5.478818e-06
1.019920e+04 5.477984e-06
1.020000e+04 5.477151e-06
1.020080e+04 5.476317e-06
1.020160e+04 5.475484e-06
1.020240e+04 5.474650e-06
1.020320e+04 5.473817e-06
1.020400e+04 5.472985e-06
1.020480e+04 5.472152e-06
1.020560e+04 5.471320e-06
1.020640e+04 5.470487e-06
1.020720e+04 5.469655e-06
1.020800e+04 5.468823e-06
1.020880e+04 5.467992e-06
1.020960e+04 5.467160e-06
1.021040e+04 5.466329e-06
1.021120e+04 5.465498e-06
1.021200e+04 5.464667e-06
1.021280e+04 5.463836e-06
1.021360e+04 5.463006e-06
1.021440e+04 5.462175e-06
1.021520e+04 5.461345e-06
1.021600e+04 5.460515e-06
1.021680e+04 5.459685e-06
1.021760e+04 5.458856e-06
1.021840e+04 5.458026e-06
1.021920e+04 5.457197e-06
1.022000e+04 5.456368e-06
1.022080e+04 5.455539e-06
1.022160e+04 5.454710e-06
1.022240e+04 5.453882e-06
1.022320e+04 5.453053e-06
1.022400e+04 5.452225e-06
1.022480e+04 5.451397e-06
1.022560e+04 5.450570e-06
1.022640e+04 5.449742e-06
1.022720e+04 5.448915e-06
1.022800e+04 5.448087e-06
1.022880e+04 5.447260e-06
1.022960e+04 5.446434e-06
1.023040e+04 5.445607e-06
1.023120e+04 5.444780e-06
1.023200e+04 5.443954e-06
1.023280e+04 5.443128e-06
1.023360e+04 5.442302e-06
1.023440e+04 5.441477e-06
1.023520e+04 5.440651e-06
1.023600e+04 5.439826e-06
1.023680e+04 5.439001e-06
1.023760e+04 5.438176e-06
1.023840e+04 5.437351e-06
1.023920e+04 5.436526e-06
1.024000e+04 5.435702e-06
1.024080e+04 5.434878e-06
1.024160e+04 5.434054e-06
1.024240e+04 5.433230e-06
1.024320e+04 5.432406e-06
1.024400e+04 5.431583e-06
1.024480e+04 5.430759e-06
1.024560e+04 5.429936e-06
1.024640e+04 5.429113e-06
1.024720e+04 5.428290e-06
1.024800e+04 5.427468e-06
1.024880e+04 5.426646e-06
1.024960e+04 5.425823e-06
1.025040e+04 5.425001e-06
1.025120e+04 5.424180e-06
1.025200e+04 5.423358e-06
1.025280e+04 5.422537e-06
1.025360e+04 5.421715e-06
1.025440e+04 5.420894e-06
1.025520e+04 5.420073e-06
1.025600e+04 5.419253e-06
1.025680e+04 5.418432e-06
1.025760e+04 5.417612e-06
1.025840e+04 5.416792e-06
1.025920e+04 5.415972e-06
1.026000e+04 5.415152e-06
1.026080e+04 5.414332e-06
1.026160e+04 5.413513e-06
1.026240e+04 5.412694e-06
1.026320e+04 5.411875e-06
1.026400e+04 5.411056e-06
1.026480e+04 5.410237e-06
1.026560e+04 5.409419e-06
1.026640e+04 5.408600e-06
1.026720e+04 5.407782e-06
1.026800e+04 5.406964e-06
1.026880e+04 5.406146e-06
1.026960e+04 5.405329e-06
1.027040e+04 5.404511e-06
1.027120e+04 5.403694e-06
1.027200e+04 5.402877e-06
1.027280e+04 5.402060e-06
1.027360e+04 5.401244e-06
1.027440e+04 5.400427e-06
1.027520e+04 5.399611e-06
1.027600e+04 5.398795e-06
1.027680e+04 5.397979e-06
1.027760e+04 5.397163e-06
1.027840e+04 5.396348e-06
1.027920e+04 5.395532e-06
1.028000e+04 5.394717e-06
1.028080e+04 5.393902e-06
1.028160e+04 5.393087e-06
1.028240e+04 5.392273e-06
1.028320e+04 5.391458e-06
1.028400e+04 5.390644e-06
1.028480e+04 5.389830e-06
1.028560e+04 5.389016e-06
1.028640e+04 5.388202e-06
1.028720e+04 5.387389e-06
1.028800e+04 5.386575e-06
1.028880e+04 5.385762e-06
1.028960e+04 5.384949e-06
1.029040e+04 5.384136e-06
1.029120e+04 5.383324e-06
1.029200e+04 5.382511e-06
1.029280e+04 5.381699e-06
1.029360e+04 5.380887e-06
1.029440e+04 5.380075e-06
1.029520e+04 5.379263e-06
1.029600e+04 5.378452e-06
1.029680e+04 5.377640e-06
1.029760e+04 5.376829e-06
1.029840e+04 5.376018e-06
1.029920e+04 5.375207e-06
1.030000e+04 5.374397e-06
1.030080e+04 5.373586e-06
1.030160e+04 5.372776e-06
1.030240e+04 5.371966e-06
1.030320e+04 5.371156e-06
1.030400e+04 5.370346e-06
1.030480e+04 5.369537e-06
1.030560e+04 5.368727e-06
1.030640e+04 5.367918e-06
1.030720e+04 5.367109e-06
1.030800e+04 5.366300e-06
1.030880e+04 5.365491e-06
1.030960e+04 5.364683e-06
1.031040e+04 5.363875e-06
1.031120e+04 5.363067e-06
1.031200e+04 5.362259e-06
1.031280e+04 5.361451e-06
1.031360e+04 5.360643e-06
1.031440e+04 5.359836e-06
1.031520e+04 5.359029e-06
1.031600e+04 5.358222e-06
1.031680e+04 5.357415e-06
1.031760e+04 5.356608e-06
1.031840e+04 5.355802e-06
1.031920e+04 5.354996e-06
1.032000e+04 5.354189e-06
1.032080e+04 5.353384e-06
1.032160e+04 5.352578e-06
1.032240e+04 5.351772e-06
1.032320e+04 5.350967e-06
1.032400e+04 5.350162e-06
1.032480e+04 5.349357e-06
1.032560e+04 5.348552e-06
1.032640e+04 5.347747e-06
1.032720e+04 5.346943e-06
1.032800e+04 5.346138e-06
1.032880e+04 5.345334e-06
1.032960e+04 5.344530e-06
1.033040e+04 5.343726e-06
1.033120e+04 5.342923e-06
1.033200e+04 5.342119e-06
1.033280e+04 5.341316e-06
1.033360e+04 5.340513e-06
1.033440e+04 5.339710e-06
1.033520e+04 5.338907e-06
1.033600e+04 5.338105e-06
1.033680e+04 5.337303e-06
1.033760e+04 5.336500e-06
1.033840e+04 5.335698e-06
1.033920e+04 5.334897e-06
1.034000e+04 5.334095e-06
1.034080e+04 5.333294e-06
1.034160e+04 5.332492e-06
1.034240e+04 5.331691e-06
1.034320e+04 5.330890e-06
1.034400e+04 5.330090e-06
1.034480e+04 5.329289e-06
1.034560e+04 5.328489e-06
1.034640e+04 5.327688e-06
1.034720e+04 5.326888e-06
1.034800e+04 5.326089e-06
1.034880e+04 5.325289e-06
1.034960e+04 5.324489e-06
1.035040e+04 5.323690e-06
1.035120e+04 5.322891e-06
1.035200e+04 5.322092e-06
1.035280e+04 5.321293e-06
1.035360e+04 5.320495e-06
1.035440e+04 5.319696e-06
1.035520e+04 5.318898e-06
1.035600e+04 5.318100e-06
1.035680e+04 5.317302e-06
1.035760e+04 5.316504e-06
1.035840e+04 5.315707e-06
1.035920e+04 5.314910e-06
1.036000e+04 5.314112e-06
1.036080e+04 5.313315e-06
1.036160e+04 5.312519e-06
1.036240e+04 5.311722e-06
1.036320e+04 5.310926e-06
1.036400e+04 5.310129e-06
1.036480e+04 5.309333e-06
1.036560e+04 5.308537e-06
1.036640e+04 5.307741e-06
1.036720e+04 5.306946e-06
1.036800e+04 5.306150e-06
1.036880e+04 5.305355e-06
1.036960e+04 5.304560e-06
1.037040e+04 5.303765e-06
1.037120e+04 5.302971e-06
1.037200e+04 5.302176e-06
1.037280e+04 5.301382e-06
1.037360e+04 5.300588e-06
1.037440e+04 5.299794e-06
1.037520e+04 5.299000e-06
1.037600e+04 5.298206e-06
1.037680e+04 5.297413e-06
1.037760e+04 5.296620e-06
1.037840e+04 5.295826e-06
1.037920e+04 5.295033e-06
1.038000e+04 5.294241e-06
1.038080e+04 5.293448e-06
1.038160e+04 5.292656e-06
1.038240e+04 5.291864e-06
1.038320e+04 5.291072e-06
1.038400e+04 5.290280e-06
1.038480e+04 5.289488e-06
1.038560e+04 5.288696e-06
1.038640e+04 5.287905e-06
1.038720e+04 5.287114e-06
1.038800e+04 5.286323e-06
1.038880e+04 5.285532e-06
1.038960e+04 5.284742e-06
1.039040e+04 5.283951e-06
1.039120e+04 5.283161e-06
1.039200e+04 5.282371e-06
1.039280e+04 5.281581e-06
1.039360e+04 5.280791e-06
1.039440e+04 5.280001e-06
1.039520e+04 5.279212e-06
1.039600e+04 5.278423e-06
1.039680e+04 5.277634e-06
1.039760e+04 5.276845e-06
1.039840e+04 5.276056e-06
1.039920e+04 5.275268e-06
1.040000e+04 5.274479e-06
1.040080e+04 5.273691e-06
1.040160e+04 5.272903e-06
1.040240e+04 5.272115e-06
1.040320e+04 5.271328e-06
1.040400e+04 5.270540e-06
1.040480e+04 5.269753e-06
1.040560e+04 5.268966e-06
1.040640e+04 5.268179e-06
1.040720e+04 5.267392e-06
1.040800e+04 5.266605e-06
1.040880e+04 5.265819e-06
1.040960e+04 5.265033e-06
1.041040e+04 5.264247e-06
1.041120e+04 5.263461e-06
1.041200e+04 5.262675e-06
1.041280e+04 5.261889e-06
1.041360e+04 5.261104e-06
1.041440e+04 5.260319e-06
1.041520e+04 5.259534e-06
1.041600e+04 5.258749e-06
1.041680e+04 5.257964e-06
1.041760e+04 5.257180e-06
1.041840e+04 5.256395e-06
1.041920e+04 5.255611e-06
1.042000e+04 5.254827e-06
1.042080e+04 5.254043e-06
1.042160e+04 5.253260e-06
1.042240e+04 5.252476e-06
1.042320e+04 5.251693e-06
1.042400e+04 5.250910e-06
1.042480e+04 5.250127e-06
1.042560e+04 5.249344e-06
1.042640e+04 5.248561e-06
1.042720e+04 5.247779e-06
1.042800e+04 5.246997e-06
1.042880e+04 5.246215e-06
1.042960e+04 5.245433e-06
1.043040e+04 5.244651e-06
1.043120e+04 5.243869e-06
1.043200e+04 5.243088e-06
1.043280e+04 5.242307e-06
1.043360e+04 5.241526e-06
1.043440e+04 5.240745e-06
1.043520e+04 5.239964e-06
1.043600e+04 5.239184e-06
1.043680e+04 5.238403e-06
1.043760e+04 5.237623e-06
1.043840e+04 5.236843e-06
1.043920e+04 5.236063e-06
1.044000e+04 5.235284e-06
1.044080e+04 5.234504e-06
1.044160e+04 5.233725e-06
1.044240e+04 5.232946e-06
1.044320e+04 5.232167e-06
1.044400e+04 5.231388e-06
1.044480e+04 5.230609e-06
1.044560e+04 5.229831e-06
1.044640e+04 5.229052e-06
1.044720e+04 5.228274e-06
1.044800e+04 5.227496e-06
1.044880e+04 5.226719e-06
1.044960e+04 5.225941e-06
1.045040e+04 5.225164e-06
1.045120e+04 5.224386e-06
1.045200e+04 5.223609e-06
1.045280e+04 5.222832e-06
1.045360e+04 5.222056e-06
1.045440e+04 5.221279e-06
1.045520e+04 5.220503e-06
1.045600e+04 5.219726e-06
1.045680e+04 5.218950e-06
1.045760e+04 5.218174e-06
1.045840e+04 5.217399e-06
1.045920e+04 5.216623e-06
1.046000e+04 5.215848e-06
1.046080e+04 5.215073e-06
1.046160e+04 5.214298e-06
1.046240e+04 5.213523e-06
1.046320e+04 5.212748e-06
1.046400e+04 5.211973e-06
1.046480e+04 5.211199e-06
1.046560e+04 5.210425e-06
1.046640e+04 5.209651e-06
1.046720e+04 5.208877e-06
1.046800e+04 5.208103e-06
1.046880e+04 5.207330e-06
1.046960e+04 5.206557e-06
1.047040e+04 5.205784e-06
1.047120e+04 5.205011e-06
1.047200e+04 5.204238e-06
1.047280e+04 5.203465e-06
1.047360e+04 5.202693e-06
1.047440e+04 5.201920e-06
1.047520e+04 5.201148e-06
1.047600e+04 5.200376e-06
1.047680e+04 5.199604e-06
1.047760e+04 5.198833e-06
1.047840e+04 5.198061e-06
1.047920e+04 5.197290e-06
1.048000e+04 5.196519e-06
1.048080e+04 5.195748e-06
1.048160e+04 5.194977e-06
1.048240e+04 5.194207e-06
1.048320e+04 5.193436e-06
1.048400e+04 5.192666e-06
1.048480e+04 5.191896e-06
1.048560e+04 5.191126e-06
1.048640e+04 5.190356e-06
1.048720e+04 5.189587e-06
1.048800e+04 5.188817e-06
1.048880e+04 5.188048e-06
1.048960e+04 5.187279e-06
1.049040e+04 5.186510e-06
1.049120e+04 5.185741e-06
1.049200e+04 5.184973e-06
1.049280e+04 5.184204e-06
1.049360e+04 5.183436e-06
1.049440e+04 5.182668e-06
1.049520e+04 5.181900e-06
1.049600e+04 5.181132e-06
1.049680e+04 5.180365e-06
1.049760e+04 5.179598e-06
1.049840e+04 5.178830e-06
1.049920e+04 5.178063e-06
1.050000e+04 5.177296e-06
1.050080e+04 5.176530e-06
1.050160e+04 5.175763e-06
1.050240e+04 5.174997e-06
1.050320e+04 5.174231e-06
1.050400e+04 5.173465e-06
1.050480e+04 5.172699e-06
1.050560e+04 5.171933e-06
1.050640e+04 5.171167e-06
1.050720e+04 5.170402e-06
1.050800e+04 5.169637e-06
1.050880e+04 5.168872e-06
1.050960e+04 5.168107e-06
1.051040e+04 5.167342e-06
1.051120e+04 5.166578e-06
1.051200e+04 5.165814e-06
1.051280e+04 5.165049e-06
1.051360e+04 5.164285e-06
1.051440e+04 5.163521e-06
1.051520e+04 5.162758e-06
1.051600e+04 5.161994e-06
1.051680e+04 5.161231e-06
1.051760e+04 5.160468e-06
1.051840e+04 5.159705e-06
1.051920e+04 5.158942e-06
1.052000e+04 5.158179e-06
1.052080e+04 5.157417e-06
1.052160e+04 5.156654e-06
1.052240e+04 5.155892e-06
1.052320e+04 5.155130e-06
1.052400e+04 5.154368e-06
1.052480e+04 5.153607e-06
1.052560e+04 5.152845e-06
1.052640e+04 5.152084e-06
1.052720e+04 5.151323e-06
1.052800e+04 5.150562e-06
1.052880e+04 5.149801e-06
1.052960e+04 5.149040e-06
1.053040e+04 5.148280e-06
1.053120e+04 5.147519e-06
1.053200e+04 5.146759e-06
1.053280e+04 5.145999e-06
1.053360e+04 5.145239e-06
1.053440e+04 5.144480e-06
1.053520e+04 5.143720e-06
1.053600e+04 5.142961e-06
1.053680e+04 5.142202e-06
1.053760e+04 5.141443e-06
1.053840e+04 5.140684e-06
1.053920e+04 5.139925e-06
1.054000e+04 5.139167e-06
1.054080e+04 5.138408e-06
1.054160e+04 5.137650e-06
1.054240e+04 5.136892e-06
1.054320e+04 5.136134e-06
1.054400e+04 5.135377e-06
1.054480e+04 5.134619e-06
1.054560e+04 5.133862e-06
1.054640e+04 5.133105e-06
1.054720e+04 5.132348e-06
1.054800e+04 5.131591e-06
1.054880e+04 5.130834e-06
1.054960e+04 5.130078e-06
1.055040e+04 5.129321e-06
1.055120e+04 5.128565e-06
1.055200e+04 5.127809e-06
1.055280e+04 5.127053e-06
1.055360e+04 5.126298e-06
1.055440e+04 5.125542e-06
1.055520e+04 5.124787e-06
1.055600e+04 5.124032e-06
1.055680e+04 5.123277e-06
1.055760e+04 5.122522e-06
1.055840e+04 5.121767e-06
1.055920e+04 5.121013e-06
1.056000e+04 5.120258e-06
1.056080e+04 5.119504e-06
1.056160e+04 5.118750e-06
1.056240e+04 5.117996e-06
1.056320e+04 5.117242e-06
1.056400e+04 5.116489e-06
1.056480e+04 5.115736e-06
1.056560e+04 5.114982e-06
1.056640e+04 5.114229e-06
1.056720e+04 5.113476e-06
1.056800e+04 5.112724e-06
1.056880e+04 5.111971e-06
1.056960e+04 5.111219e-06
1.057040e+04 5.110467e-06
1.057120e+04 5.109715e-06
1.057200e+04 5.108963e-06
1.057280e+04 5.108211e-06
1.057360e+04 5.107459e-06
1.057440e+04 5.106708e-06
1.057520e+04 5.105957e-06
1.057600e+04 5.105206e-06
1.057680e+04 5.104455e-06
1.057760e+04 5.103704e-06
1.057840e+04 5.102954e-06
1.057920e+04 5.102203e-06
1.058000e+04 5.101453e-06
1.058080e+04 5.100703e-06
1.058160e+04 5.099953e-06
1.058240e+04 5.099203e-06
1.058320e+04 5.098454e-06
1.058400e+04 5.097704e-06
1.058480e+04 5.096955e-06
1.058560e+04 5.096206e-06
1.058640e+04 5.095457e-06
1.058720e+04 5.094708e-06
1.058800e+04 5.093959e-06
1.058880e+04 5.093211e-06
1.058960e+04 5.092463e-06
1.059040e+04 5.091715e-06
1.059120e+04 5.090967e-06
1.059200e+04 5.090219e-06
1.059280e+04 5.089471e-06
1.059360e+04 5.088724e-06
1.059440e+04 5.087977e-06
1.059520e+04 5.087229e-06
1.059600e+04 5.086482e-06
1.059680e+04 5.085736e-06
1.059760e+04 5.084989e-06
1.059840e+04 5.084242e-06
1.059920e+04 5.083496e-06
1.060000e+04 5.082750e-06
1.060080e+04 5.082004e-06
1.060160e+04 5.081258e-06
1.060240e+04 5.080512e-06
1.060320e+04 5.079767e-06
1.060400e+04 5.079022e-06
1.060480e+04 5.078276e-06
1.060560e+04 5.077531e-06
1.060640e+04 5.076787e-06
1.060720e+04 5.076042e-06
1.060800e+04 5.075297e-06
1.060880e+04 5.074553e-06
1.060960e+04 5.073809e-06
1.061040e+04 5.073065e-06
1.061120e+04 5.072321e-06
1.061200e+04 5.071577e-06
1.061280e+04 5.070834e-06
1.061360e+04 5.070090e-06
1.061440e+04 5.069347e-06
1.061520e+04 5.068604e-06
1.061600e+04 5.067861e-06
1.061680e+04 5.067118e-06
1.061760e+04 5.066376e-06
1.061840e+04 5.065633e-06
1.061920e+04 5.064891e-06
1.062000e+04 5.064149e-06
1.062080e+04 5.063407e-06
1.062160e+04 5.062665e-06
1.062240e+04 5.061923e-06
1.062320e+04 5.061182e-06
1.062400e+04 5.060441e-06
1.062480e+04 5.059700e-06
1.062560e+04 5.058959e-06
1.062640e+04 5.058218e-06
1.062720e+04 5.057477e-06
1.062800e+04 5.056737e-06
1.062880e+04 5.055996e-06
1.062960e+04 5.055256e-06
1.063040e+04 5.054516e-06
1.063120e+04 5.053776e-06
1.063200e+04 5.053037e-06
1.063280e+04 5.052297e-06
1.063360e+04 5.051558e-06
1.063440e+04 5.050818e-06
1.063520e+04 5.050079e-06
1.063600e+04 5.049341e-06
1.063680e+04 5.048602e-06
1.063760e+04 5.047863e-06
1.063840e+04 5.047125e-06
1.063920e+04 5.046387e-06
1.064000e+04 5.045649e-06
1.064080e+04 5.044911e-06
1.064160e+04 5.044173e-06
1.064240e+04 5.043435e-06
1.064320e+04 5.042698e-06
1.064400e+04 5.041961e-06
1.064480e+04 5.041223e-06
1.064560e+04 5.040486e-06
1.064640e+04 5.039750e-06
1.064720e+04 5.039013e-06
1.064800e+04 5.038277e-06
1.064880e+04 5.037540e-06
1.064960e+04 5.036804e-06
1.065040e+04 5.036068e-06
1.065120e+04 5.035332e-06
1.065200e+04 5.034597e-06
1.065280e+04 5.033861e-06
1.065360e+04 5.033126e-06
1.065440e+04 5.032390e-06
1.065520e+04 5.031655e-06
1.065600e+04 5.030921e-06
1.065680e+04 5.030186e-06
1.065760e+04 5.029451e-06
1.065840e+04 5.028717e-06
1.065920e+04 5.027983e-06
1.066000e+04 5.027249e-06
1.066080e+04 5.026515e-06
1.066160e+04 5.025781e-06
1.066240e+04 5.025047e-06
1.066320e+04 5.024314e-06
1.066400e+04 5.023580e-06
1.066480e+04 5.022847e-06
1.066560e+04 5.022114e-06
1.066640e+04 5.021382e-06
1.066720e+04 5.020649e-06
1.066800e+04 5.019916e-06
1.066880e+04 5.019184e-06
1.066960e+04 5.018452e-06
1.067040e+04 5.017720e-06
1.067120e+04 5.016988e-06
1.067200e+04 5.016256e-06
1.067280e+04 5.015525e-06
1.067360e+04 5.014793e-06
1.067440e+04 5.014062e-06
1.067520e+04 5.013331e-06
1.067600e+04 5.012600e-06
1.067680e+04 5.011869e-06
1.067760e+04 5.011139e-06
1.067840e+04 5.010408e-06
1.067920e+04 5.009678e-06
1.068000e+04 5.008948e-06
1.068080e+04 5.008218e-06
1.068160e+04 5.007488e-06
1.068240e+04 5.006759e-06
1.068320e+04 5.006029e-06
1.068400e+04 5.005300e-06
1.068480e+04 5.004571e-06
1.068560e+04 5.003842e-06
1.068640e+04 5.003113e-06
1.068720e+04 5.002384e-06
1.068800e+04 5.001656e-06
1.068880e+04 5.000927e-06
1.068960e+04 5.000199e-06
1.069040e+04 4.999471e-06
1.069120e+04 4.998743e-06
1.069200e+04 4.998015e-06
1.069280e+04 4.997288e-06
1.069360e+04 4.996560e-06
1.069440e+04 4.995833e-06
1.069520e+04 4.995106e-06
1.069600e+04 4.994379e-06
1.069680e+04 4.993652e-06
1.069760e+04 4.992925e-06
1.069840e+04 4.992199e-06
1.069920e+04 4.991473e-06
1.070000e+04 4.990746e-06
1.070080e+04 4.990020e-06
1.070160e+04 4.989295e-06
1.070240e+04 4.988569e-06
1.070320e+04 4.987843e-06
1.070400e+04 4.987118e-06
1.070480e+04 4.986393e-06
1.070560e+04 4.985668e-06
1.070640e+04 4.984943e-06
1.070720e+04 4.984218e-06
1.070800e+04 4.983493e-06
1.070880e+04 4.982769e-06
1.070960e+04 4.982045e-06
1.071040e+04 4.981320e-06
1.071120e+04 4.980596e-06
1.071200e+04 4.979873e-06
1.071280e+04 4.979149e-06
1.071360e+04 4.978425e-06
1.071440e+04 4.977702e-06
1.071520e+04 4.976979e-06
1.071600e+04 4.976256e-06
1.071680e+04 4.975533e-06
1.071760e+04 4.974810e-06
1.071840e+04 4.974088e-06
1.071920e+04 4.973365e-06
1.072000e+04 4.972643e-06
1.072080e+04 4.971921e-06
1.072160e+04 4.971199e-06
1.072240e+04 4.970477e-06
1.072320e+04 4.969755e-06
1.072400e+04 4.969034e-06
1.072480e+04 4.968313e-06
1.072560e+04 4.967591e-06
1.072640e+04 4.966870e-06
1.072720e+04 4.966150e-06
1.072800e+04 4.965429e-06
1.072880e+04 4.964708e-06
1.072960e+04 4.963988e-06
1.073040e+04 4.963268e-06
1.073120e+04 4.962548e-06
1.073200e+04 4.961828e-06
1.073280e+04 4.961108e-06
1.073360e+04 4.960388e-06
1.073440e+04 4.959669e-06
1.073520e+04 4.958949e-06
1.073600e+04 4.958230e-06
1.073680e+04 4.957511e-06
1.073760e+04 4.956792e-06
1.073840e+04 4.956074e-06
1.073920e+04 4.955355e-06
1.074000e+04 4.954637e-06
1.074080e+04 4.953919e-06
1.074160e+04 4.953200e-06
1.074240e+04 4.952483e-06
1.074320e+04 4.951765e-06
1.074400e+04 4.951047e-06
1.074480e+04 4.950330e-06
1.074560e+04 4.949612e-06
1.074640e+04 4.948895e-06
1.074720e+04 4.948178e-06
1.074800e+04 4.947461e-06
1.074880e+04 4.946745e-06
1.074960e+04 4.946028e-06
1.075040e+04 4.945312e-06
1.075120e+04 4.944596e-06
1.075200e+04 4.943880e-06
1.075280e+04 4.943164e-06
1.075360e+04 4.942448e-06
1.075440e+04 4.941732e-06
1.075520e+04 4.941017e-06
1.075600e+04 4.940302e-06
1.075680e+04 4.939586e-06
1.075760e+04 4.938871e-06
1.075840e+04 4.938157e-06
1.075920e+04 4.937442e-06
1.076000e+04 4.936727e-06
1.076080e+04 4.936013e-06
1.076160e+04 4.935299e-06
1.076240e+04 4.934585e-06
1.076320e+04 4.933871e-06
1.076400e+04 4.933157e-06
1.076480e+04 4.932443e-06
1.076560e+04 4.931730e-06
1.076640e+04 4.931017e-06
1.076720e+04 4.930304e-06
1.076800e+04 4.929591e-06
1.076880e+04 4.928878e-06
1.076960e+04 4.928165e-06
1.077040e+04 4.927453e-06
1.077120e+04 4.926740e-06
1.077200e+04 4.926028e-06
1.077280e+04 4.925316e-06
1.077360e+04 4.924604e-06
1.077440e+04 4.923892e-06
1.077520e+04 4.923181e-06
1.077600e+04 4.922469e-06
1.077680e+04 4.921758e-06
1.077760e+04 4.921047e-06
1.077840e+04 4.920336e-06
1.077920e+04 4.919625e-06
1.078000e+04 4.918914e-06
1.078080e+04 4.918204e-06
1.078160e+04 4.917493e-06
1.078240e+04 4.916783e-06
1.078320e+04 4.916073e-06
1.078400e+04 4.915363e-06
1.078480e+04 4.914653e-06
1.078560e+04 4.913943e-06
1.078640e+04 4.913234e-06
1.078720e+04 4.912525e-06
1.078800e+04 4.911816e-06
1.078880e+04 4.911106e-06
1.078960e+04 4.910398e-06
1.079040e+04 4.909689e-06
1.079120e+04 4.908980e-06
1.079200e+04 4.908272e-06
1.079280e+04 4.907564e-06
1.079360e+04 4.906856e-06
1.079440e+04 4.906148e-06
1.079520e+04 4.905440e-06
1.079600e+04 4.904732e-06
1.079680e+04 4.904025e-06
1.079760e+04 4.903317e-06
1.079840e+04 4.902610e-06
1.079920e+04 4.901903e-06
1.080000e+04 4.901196e-06
1.080080e+04 4.900489e-06
1.080160e+04 4.899783e-06
1.080240e+04 4.899076e-06
1.080320e+04 4.898370e-06
1.080400e+04 4.897664e-06
1.080480e+04 4.896958e-06
1.080560e+04 4.896252e-06
1.080640e+04 4.895546e-06
1.080720e+04 4.894841e-06
1.080800e+04 4.894136e-06
1.080880e+04 4.893430e-06
1.080960e+04 4.892725e-06
1.081040e+04 4.892020e-06
1.081120e+04 4.891315e-06
1.081200e+04 4.890611e-06
1.081280e+04 4.889906e-06
1.081360e+04 4.889202e-06
1.081440e+04 4.888498e-06
1.081520e+04 4.887794e-06
1.081600e+04 4.887090e-06
1.081680e+04 4.886386e-06
1.081760e+04 4.885683e-06
1.081840e+04 4.884979e-06
1.081920e+04 4.884276e-06
1.082000e+04 4.883573e-06
1.082080e+04 4.882870e-06
1.082160e+04 4.882167e-06
1.082240e+04 4.881464e-06
1.082320e+04 4.880762e-06
1.082400e+04 4.880060e-06
1.082480e+04 4.879357e-06
1.082560e+04 4.878655e-06
1.082640e+04 4.877953e-06
1.082720e+04 4.877252e-06
1.082800e+04 4.876550e-06
1.082880e+04 4.875848e-06
1.082960e+04 4.875147e-06
1.083040e+04 4.874446e-06
1.083120e+04 4.873745e-06
1.083200e+04 4.873044e-06
1.083280e+04 4.872343e-06
1.083360e+04 4.871643e-06
1.083440e+04 4.870942e-06
1.083520e+04 4.870242e-06
1.083600e+04 4.869542e-06
1.083680e+04 4.868842e-06
1.083760e+04 4.868142e-06
1.083840e+04 4.867443e-06
1.083920e+04 4.866743e-06
1.084000e+04 4.866044e-06
1.084080e+04 4.865344e-06
1.084160e+04 4.864645e-06
1.084240e+04 4.863946e-06
1.084320e+04 4.863248e-06
1.084400e+04 4.862549e-06
1.084480e+04 4.861851e-06
1.084560e+04 4.861152e-06
1.084640e+04 4.860454e-06
1.084720e+04 4.859756e-06
1.084800e+04 4.859058e-06
1.084880e+04 4.858360e-06
1.084960e+04 4.857663e-06
1.085040e+04 4.856965e-06
1.085120e+04 4.856268e-06
1.085200e+04 4.855571e-06
1.085280e+04 4.854874e-06
1.085360e+04 4.854177e-06
1.085440e+04 4.853480e-06
1.085520e+04 4.852784e-06
1.085600e+04 4.852088e-06
1.085680e+04 4.851391e-06
1.085760e+04 4.850695e-06
1.085840e+04 4.849999e-06
1.085920e+04 4.849303e-06
1.086000e+04 4.848608e-06
1.086080e+04 4.847912e-06
1.086160e+04 4.847217e-06
1.086240e+04 4.846522e-06
1.086320e+04 4.845827e-06
1.086400e+04 4.845132e-06
1.086480e+04 4.844437e-06
1.086560e+04 4.843742e-06
1.086640e+04 4.843048e-06
1.086720e+04 4.842354e-06
1.086800e+04 4.841659e-06
1.086880e+04 4.840965e-06
1.086960e+04 4.840272e-06
1.087040e+04 4.839578e-06
1.087120e+04 4.838884e-06
1.087200e+04 4.838191e-06
1.087280e+04 4.837498e-06
1.087360e+04 4.836804e-06
1.087440e+04 4.836111e-06
1.087520e+04 4.835419e-06
1.087600e+04 4.834726e-06
1.087680e+04 4.834033e-06
1.087760e+04 4.833341e-06
1.087840e+04 4.832649e-06
1.087920e+04 4.831957e-06
1.088000e+04 4.831265e-06
1.088080e+04 4.830573e-06
1.088160e+04 4.829881e-06
1.088240e+04 4.829190e-06
1.088320e+04 4.828498e-06
1.088400e+04 4.827807e-06
1.088480e+04 4.827116e-06
1.088560e+04 4.826425e-06
1.088640e+04 4.825734e-06
1.088720e+04 4.825044e-06
1.088800e+04 4.824353e-06
1.088880e+04 4.823663e-06
1.088960e+04 4.822973e-06
1.089040e+04 4.822283e-06
1.089120e+04 4.821593e-06
1.089200e+04 4.820903e-06
1.089280e+04 4.820213e-06
1.089360e+04 4.819524e-06
1.089440e+04 4.818835e-06
1.089520e+04 4.818145e-06
1.089600e+04 4.817456e-06
1.089680e+04 4.816768e-06
1.089760e+04 4.816079e-06
1.089840e+04 4.815390e-06
1.089920e+04 4.814702e-06
1.090000e+04 4.814014e-06
1.090080e+04 4.813325e-06
1.090160e+04 4.812637e-06
1.090240e+04 4.811950e-06
1.090320e+04 4.811262e-06
1.090400e+04 4.810574e-06
1.090480e+04 4.809887e-06
1.090560e+04 4.809200e-06
1.090640e+04 4.808512e-06
1.090720e+04 4.807826e-06
1.090800e+04 4.807139e-06
1.090880e+04 4.806452e-06
1.090960e+04 4.805765e-06
1.091040e+04 4.805079e-06
1.091120e+04 4.804393e-06
1.091200e+04 4.803707e-06
1.091280e+04 4.803021e-06
1.091360e+04 4.802335e-06
1.091440e+04 4.801649e-06
1.091520e+04 4.800964e-06
1.091600e+04 4.800278e-06
1.091680e+04 4.799593e-06
1.091760e+04 4.798908e-06
1.091840e+04 4.798223e-06
1.091920e+04 4.797538e-06
1.092000e+04 4.796854e-06
1.092080e+04 4.796169e-06
1.092160e+04 4.795485e-06
1.092240e+04 4.794801e-06
1.092320e+04 4.794117e-06
1.092400e+04 4.793433e-06
1.092480e+04 4.792749e-06
1.092560e+04 4.792065e-06
1.092640e+04 4.791382e-06
1.092720e+04 4.790699e-06
1.092800e+04 4.790015e-06
1.092880e+04 4.789332e-06
1.092960e+04 4.788649e-06
1.093040e+04 4.787967e-06
1.093120e+04 4.787284e-06
1.093200e+04 4.786602e-06
1.093280e+04 4.785919e-06
1.093360e+04 4.785237e-06
1.093440e+04 4.784555e-06
1.093520e+04 4.783873e-06
1.093600e+04 4.783191e-06
1.093680e+04 4.782510e-06
1.093760e+04 4.781828e-06
1.093840e+04 4.781147e-06
1.093920e+04 4.780466e-06
1.094000e+04 4.779785e-06
1.094080e+04 4.779104e-06
1.094160e+04 4.778423e-06
1.094240e+04 4.777743e-06
1.094320e+04 4.777062e-06
1.094400e+04 4.776382e-06
1.094480e+04 4.775702e-06
1.094560e+04 4.775022e-06
1.094640e+04 4.774342e-06
1.094720e+04 4.773662e-06
1.094800e+04 4.772983e-06
1.094880e+04 4.772303e-06
1.094960e+04 4.771624e-06
1.095040e+04 4.770945e-06
1.095120e+04 4.770266e-06
1.095200e+04 4.769587e-06
1.095280e+04 4.768908e-06
1.095360e+04 4.768230e-06
1.095440e+04 4.767551e-06
1.095520e+04 4.766873e-06
1.095600e+04 4.766195e-06
1.095680e+04 4.765517e-06
1.095760e+04 4.764839e-06
1.095840e+04 4.764161e-06
1.095920e+04 4.763484e-06
1.096000e+04 4.762806e-06
1.096080e+04 4.762129e-06
1.096160e+04 4.761452e-06
1.096240e+04 4.760775e-06
1.096320e+04 4.760098e-06
1.096400e+04 4.759421e-06
1.096480e+04 4.758745e-06
1.096560e+04 4.758068e-06
1.096640e+04 4.757392e-06
1.096720e+04 4.756716e-06
1.096800e+04 4.756040e-06
1.096880e+04 4.755364e-06
1.096960e+04 4.754688e-06
1.097040e+04 4.754013e-06
1.097120e+04 4.753337e-06
1.097200e+04 4.752662e-06
1.097280e+04 4.751987e-06
1.097360e+04 4.751312e-06
1.097440e+04 4.750637e-06
1.097520e+04 4.749962e-06
1.097600e+04 4.749288e-06
1.097680e+04 4.748613e-06
1.097760e+04 4.747939e-06
1.097840e+04 4.747265e-06
1.097920e+04 4.746591e-06
1.098000e+04 4.745917e-06
1.098080e+04 4.745243e-06
1.098160e+04 4.744570e-06
1.098240e+04 4.743896e-06
1.098320e+04 4.743223e-06
1.098400e+04 4.742550e-06
1.098480e+04 4.741877e-06
1.098560e+04 4.741204e-06
1.098640e+04 4.740531e-06
1.098720e+04 4.739859e-06
1.098800e+04 4.739186e-06
1.098880e+04 4.738514e-06
1.098960e+04 4.737842e-06
1.099040e+04 4.737170e-06
1.099120e+04 4.736498e-06
1.099200e+04 4.735826e-06
1.099280e+04 4.735154e-06
1.099360e+04 4.734483e-06
1.099440e+04 4.733812e-06
1.099520e+04 4.733141e-06
1.099600e+04 4.732470e-06
1.099680e+04 4.731799e-06
1.099760e+04 4.731128e-06
1.099840e+04 4.730457e-06
1.099920e+04 4.729787e-06
1.100000e+04 4.729117e-06
1.100080e+04 4.728446e-06
1.100160e+04 4.727776e-06
1.100240e+04 4.727106e-06
1.100320e+04 4.726437e-06
1.100400e+04 4.725767e-06
1.100480e+04 4.725098e-06
1.100560e+04 4.724428e-06
1.100640e+04 4.723759e-06
1.100720e+04 4.723090e-06
1.100800e+04 4.722421e-06
1.100880e+04 4.721752e-06
1.100960e+04 4.721084e-06
1.101040e+04 4.720415e-06
1.101120e+04 4.719747e-06
1.101200e+04 4.719079e-06
1.101280e+04 4.718411e-06
1.101360e+04 4.717743e-06
1.101440e+04 4.717075e-06
1.101520e+04 4.716407e-06
1.101600e+04 4.715740e-06
1.101680e+04 4.715072e-06
1.101760e+04 4.714405e-06
1.101840e+04 4.713738e-06
1.101920e+04 4.713071e-06
1.102000e+04 4.712404e-06
1.102080e+04 4.711738e-06
1.102160e+04 4.711071e-06
1.102240e+04 4.710405e-06
1.102320e+04 4.709739e-06
1.102400e+04 4.709073e-06
1.102480e+04 4.708407e-06
1.102560e+04 4.707741e-06
1.102640e+04 4.707075e-06
1.102720e+04 4.706410e-06
1.102800e+04 4.705744e-06
1.102880e+04 4.705079e-06
1.102960e+04 4.704414e-06
1.103040e+04 4.703749e-06
1.103120e+04 4.703084e-06
1.103200e+04 4.702419e-06
1.103280e+04 4.701755e-06
1.103360e+04 4.701090e-06
1.103440e+04 4.700426e-06
1.103520e+04 4.699762e-06
1.103600e+04 4.699098e-06
1.103680e+04 4.698434e-06
1.103760e+04 4.697770e-06
1.103840e+04 4.697107e-06
1.103920e+04 4.696443e-06
1.104000e+04 4.695780e-06
1.104080e+04 4.695117e-06
1.104160e+04 4.694454e-06
1.104240e+04 4.693791e-06
1.104320e+04 4.693128e-06
1.104400e+04 4.692466e-06
1.104480e+04 4.691803e-06
1.104560e+04 4.691141e-06
1.104640e+04 4.690479e-06
1.104720e+04 4.689817e-06
1.104800e+04 4.689155e-06
1.104880e+04 4.688493e-06
1.104960e+04 4.687831e-06
1.105040e+04 4.687170e-06
1.105120e+04 4.686508e-06
1.105200e+04 4.685847e-06
1.105280e+04 4.685186e-06
1.105360e+04 4.684525e-06
1.105440e+04 4.683864e-06
1.105520e+04 4.683204e-06
1.105600e+04 4.682543e-06
1.105680e+04 4.681883e-06
1.105760e+04 4.681223e-06
1.105840e+04 4.680562e-06
1.105920e+04 4.679902e-06
1.106000e+04 4.679243e-06
1.106080e+04 4.678583e-06
1.106160e+04 4.677923e-06
1.106240e+04 4.677264e-06
1.106320e+04 4.676605e-06
1.106400e+04 4.675946e-06
1.106480e+04 4.675287e-06
1.106560e+04 4.674628e-06
1.106640e+04 4.673969e-06
1.106720e+04 4.673310e-06
1.106800e+04 4.672652e-06
1.106880e+04 4.671994e-06
1.106960e+04 4.671335e-06
1.107040e+04 4.670677e-06
1.107120e+04 4.670020e-06
1.107200e+04 4.669362e-06
1.107280e+04 4.668704e-06
1.107360e+04 4.668047e-06
1.107440e+04 4.667389e-06
1.107520e+04 4.666732e-06
1.107600e+04 4.666075e-06
1.107680e+04 4.665418e-06
1.107760e+04 4.664761e-06
1.107840e+04 4.664105e-06
1.107920e+04 4.663448e-06
1.108000e+04 4.662792e-06
1.108080e+04 4.662135e-06
1.108160e+04 4.661479e-06
1.108240e+04 4.660823e-06
1.108320e+04 4.660168e-06
1.108400e+04 4.659512e-06
1.108480e+04 4.658856e-06
1.108560e+04 4.658201e-06
1.108640e+04 4.657546e-06
1.108720e+04 4.656890e-06
1.108800e+04 4.656235e-06
1.108880e+04 4.655581e-06
1.108960e+04 4.654926e-06
1.109040e+04 4.654271e-06
1.109120e+04 4.653617e-06
1.109200e+04 4.652962e-06
1.109280e+04 4.652308e-06
1.109360e+04 4.651654e-06
1.109440e+04 4.651000e-06
1.109520e+04 4.650346e-06
1.109600e+04 4.649693e-06
1.109680e+04 4.649039e-06
1.109760e+04 4.648386e-06
1.109840e+04 4.647733e-06
1.109920e+04 4.647080e-06
1.110000e+04 4.646427e-06
1.110080e+04 4.645774e-06
1.110160e+04 4.645121e-06
1.110240e+04 4.644469e-06
1.110320e+04 4.643816e-06
1.110400e+04 4.643164e-06
1.110480e+04 4.642512e-06
1.110560e+04 4.641860e-06
1.110640e+04 4.641208e-06
1.110720e+04 4.640556e-06
1.110800e+04 4.639905e-06
1.110880e+04 4.639253e-06
1.110960e+04 4.638602e-06
1.111040e+04 4.637951e-06
1.111120e+04 4.637300e-06
1.111200e+04 4.636649e-06
1.111280e+04 4.635998e-06
1.111360e+04 4.635347e-06
1.111440e+04 4.634697e-06
1.111520e+04 4.634046e-06
1.111600e+04 4.633396e-06
1.111680e+04 4.632746e-06
1.111760e+04 4.632096e-06
1.111840e+04 4.631446e-06
1.111920e+04 4.630796e-06
1.112000e+04 4.630147e-06
1.112080e+04 4.629497e-06
1.112160e+04 4.628848e-06
1.112240e+04 4.628199e-06
1.112320e+04 4.627550e-06
1.112400e+04 4.626901e-06
1.112480e+04 4.626252e-06
1.112560e+04 4.625604e-06
1.112640e+04 4.624955e-06
1.112720e+04 4.624307e-06
1.112800e+04 4.623659e-06
1.112880e+04 4.623011e-06
1.112960e+04 4.622363e-06
1.113040e+04 4.621715e-06
1.113120e+04 4.621067e-06
1.113200e+04 4.620420e-06
1.113280e+04 4.619772e-06
1.113360e+04 4.619125e-06
1.113440e+04 4.618478e-06
1.113520e+04 4.617831e-06
1.113600e+04 4.617184e-06
1.113680e+04 4.616537e-06
1.113760e+04 4.615891e-06
1.113840e+04 4.615244e-06
1.113920e+04 4.614598e-06
1.114000e+04 4.613952e-06
1.114080e+04 4.613306e-06
1.114160e+04 4.612660e-06
1.114240e+04 4.612014e-06
1.114320e+04 4.611368e-06
1.114400e+04 4.610723e-06
1.114480e+04 4.610077e-06
1.114560e+04 4.609432e-06
1.114640e+04 4.608787e-06
1.114720e+04 4.608142e-06
1.114800e+04 4.607497e-06
1.114880e+04 4.606853e-06
1.114960e+04 4.606208e-06
1.115040e+04 4.605564e-06
1.115120e+04 4.604919e-06
1.115200e+04 4.604275e-06
1.115280e+04 4.603631e-06
1.115360e+04 4.602987e-06
1.115440e+04 4.602343e-06
1.115520e+04 4.601700e-06
1.115600e+04 4.601056e-06
1.115680e+04 4.600413e-06
1.115760e+04 4.599770e-06
1.115840e+04 4.599127e-06
1.115920e+04 4.598484e-06
1.116000e+04 4.597841e-06
1.116080e+04 4.597198e-06
1.116160e+04 4.596556e-06
1.116240e+04 4.595913e-06
1.116320e+04 4.595271e-06
1.116400e+04 4.594629e-06
1.116480e+04 4.593987e-06
1.116560e+04 4.593345e-06
1.116640e+04 4.592703e-06
1.116720e+04 4.592061e-06
1.116800e+04 4.591420e-06
1.116880e+04 4.590778e-06
1.116960e+04 4.590137e-06
1.117040e+04 4.589496e-06
1.117120e+04 4.588855e-06
1.117200e+04 4.588214e-06
1.117280e+04 4.587574e-06
1.117360e+04 4.586933e-06
1.117440e+04 4.586293e-06
1.117520e+04 4.585652e-06
1.117600e+04 4.585012e-06
1.117680e+04 4.584372e-06
1.117760e+04 4.583732e-06
1.117840e+04 4.583092e-06
1.117920e+04 4.582453e-06
1.118000e+04 4.581813e-06
1.118080e+04 4.581174e-06
1.118160e+04 4.580535e-06
1.118240e+04 4.579896e-06
1.118320e+04 4.579257e-06
1.118400e+04 4.578618e-06
1.118480e+04 4.577979e-06
1.118560e+04 4.577340e-06
1.118640e+04 4.576702e-06
1.118720e+04 4.576064e-06
1.118800e+04 4.575426e-06
1.118880e+04 4.574788e-06
1.118960e+04 4.574150e-06
1.119040e+04 4.573512e-06
1.119120e+04 4.572874e-06
1.119200e+04 4.572237e-06
1.119280e+04 4.571599e-06
1.119360e+04 4.570962e-06
1.119440e+04 4.570325e-06
1.119520e+04 4.569688e-06
1.119600e+04 4.569051e-06
1.119680e+04 4.568414e-06
1.119760e+04 4.567778e-06
1.119840e+04 4.567141e-06
1.119920e+04 4.566505e-06
1.120000e+04 4.565869e-06
1.120080e+04 4.565233e-06
1.120160e+04 4.564597e-06
1.120240e+04 4.563961e-06
1.120320e+04 4.563325e-06
1.120400e+04 4.562690e-06
1.120480e+04 4.562054e-06
1.120560e+04 4.561419e-06
1.120640e+04 4.560784e-06
1.120720e+04 4.560149e-06
1.120800e+04 4.559514e-06
1.120880e+04 4.558879e-06
1.120960e+04 4.558245e-06
1.121040e+04 4.557610e-06
1.121120e+04 4.556976e-06
1.121200e+04 4.556342e-06
1.121280e+04 4.555708e-06
1.121360e+04 4.555074e-06
1.121440e+04 4.554440e-06
1.121520e+04 4.553806e-06
1.121600e+04 4.553172e-06
1.121680e+04 4.552539e-06
1.121760e+04 4.551906e-06
1.121840e+04 4.551273e-06
1.121920e+04 4.550640e-06
1.122000e+04 4.550007e-06
1.122080e+04 4.549374e-06
1.122160e+04 4.548741e-06
1.122240e+04 4.548109e-06
1.122320e+04 4.547476e-06
1.122400e+04 4.546844e-06
1.122480e+04 4.546212e-06
1.122560e+04 4.545580e-06
1.122640e+04 4.544948e-06
1.122720e+04 4.544316e-06
1.122800e+04 4.543685e-06
1.122880e+04 4.543053e-06
1.122960e+04 4.542422e-06
1.123040e+04 4.541791e-06
1.123120e+04 4.541160e-06
1.123200e+04 4.540529e-06
1.123280e+04 4.539898e-06
1.123360e+04 4.539267e-06
1.123440e+04 4.538637e-06
1.123520e+04 4.538006e-06
1.123600e+04 4.537376e-06
1.123680e+04 4.536746e-06
1.123760e+04 4.536116e-06
1.123840e+04 4.535486e-06
1.123920e+04 4.534856e-06
1.124000e+04 4.534226e-06
1.124080e+04 4.533597e-06
1.124160e+04 4.532967e-06
1.124240e+04 4.532338e-06
1.124320e+04 4.531709e-06
1.124400e+04 4.531080e-06
1.124480e+04 4.530451e-06
1.124560e+04 4.529822e-06
1.124640e+04 4.529194e-06
1.124720e+04 4.528565e-06
1.124800e+04 4.527937e-06
1.124880e+04 4.527309e-06
1.124960e+04 4.526681e-06
1.125040e+04 4.526053e-06
1.125120e+04 4.525425e-06
1.125200e+04 4.524797e-06
1.125280e+04 4.524170e-06
1.125360e+04 4.523542e-06
1.125440e+04 4.522915e-06
1.125520e+04 4.522288e-06
1.125600e+04 4.521661e-06
1.125680e+04 4.521034e-06
1.125760e+04 4.520407e-06
1.125840e+04 4.519780e-06
1.125920e+04 4.519154e-06
1.126000e+04 4.518527e-06
1.126080e+04 4.517901e-06
1.126160e+04 4.517275e-06
1.126240e+04 4.516649e-06
1.126320e+04 4.516023e-06
1.126400e+04 4.515397e-06
1.126480e+04 4.514772e-06
1.126560e+04 4.514146e-06
1.126640e+04 4.513521e-06
1.126720e+04 4.512895e-06
1.126800e+04 4.512270e-06
1.126880e+04 4.511645e-06
1.126960e+04 4.511020e-06
1.127040e+04 4.510396e-06
1.127120e+04 4.509771e-06
1.127200e+04 4.509147e-06
1.127280e+04 4.508522e-06
1.127360e+04 4.507898e-06
1.127440e+04 4.507274e-06
1.127520e+04 4.506650e-06
1.127600e+04 4.506026e-06
1.127680e+04 4.505402e-06
1.127760e+04 4.504779e-06
1.127840e+04 4.504155e-06
1.127920e+04 4.503532e-06
1.128000e+04 4.502909e-06
1.128080e+04 4.502286e-06
1.128160e+04 4.501663e-06
1.128240e+04 4.501040e-06
1.128320e+04 4.500417e-06
1.128400e+04 4.499795e-06
1.128480e+04 4.499172e-06
1.128560e+04 4.498550e-06
1.128640e+04 4.497928e-06
1.128720e+04 4.497306e-06
1.128800e+04 4.496684e-06
1.128880e+04 4.496062e-06
1.128960e+04 4.495441e-06
1.129040e+04 4.494819e-06
1.129120e+04 4.494198e-06
1.129200e+04 4.493576e-06
1.129280e+04 4.492955e-06
1.129360e+04 4.492334e-06
1.129440e+04 4.491713e-06
1.129520e+04 4.491093e-06
1.129600e+04 4.490472e-06
1.129680e+04 4.489851e-06
1.129760e+04 4.489231e-06
1.129840e+04 4.488611e-06
1.129920e+04 4.487991e-06
1.130000e+04 4.487371e-06
1.130080e+04 4.486751e-06
1.130160e+04 4.486131e-06
1.130240e+04 4.485512e-06
1.130320e+04 4.484892e-06
1.130400e+04 4.484273e-06
1.130480e+04 4.483653e-06
1.130560e+04 4.483034e-06
1.130640e+04 4.482415e-06
1.130720e+04 4.481797e-06
1.130800e+04 4.481178e-06
1.130880e+04 4.480559e-06
1.130960e+04 4.479941e-06
1.131040e+04 4.479322e-06
1.131120e+04 4.478704e-06
1.131200e+04 4.478086e-06
1.131280e+04 4.477468e-06
1.131360e+04 4.476850e-06
1.131440e+04 4.476233e-06
1.131520e+04 4.475615e-06
1.131600e+04 4.474998e-06
1.131680e+04 4.474380e-06
1.131760e+04 4.473763e-06
1.131840e+04 4.473146e-06
1.131920e+04 4.472529e-06
1.132000e+04 4.471912e-06
1.132080e+04 4.471295e-06
1.132160e+04 4.470679e-06
1.132240e+04 4.470062e-06
1.132320e+04 4.469446e-06
1.132400e+04 4.468830e-06
1.132480e+04 4.468214e-06
1.132560e+04 4.467598e-06
1.132640e+04 4.466982e-06
1.132720e+04 4.466367e-06
1.132800e+04 4.465751e-06
1.132880e+04 4.465136e-06
1.132960e+04 4.464520e-06
1.133040e+04 4.463905e-06
1.133120e+04 4.463290e-06
1.133200e+04 4.462675e-06
1.133280e+04 4.462060e-06
1.133360e+04 4.461446e-06
1.133440e+04 4.460831e-06
1.133520e+04 4.460217e-06
1.133600e+04 4.459602e-06
1.133680e+04 4.458988e-06
1.133760e+04 4.458374e-06
1.133840e+04 4.457760e-06
1.133920e+04 4.457146e-06
1.134000e+04 4.456533e-06
1.134080e+04 4.455919e-06
1.134160e+04 4.455306e-06
1.134240e+04 4.454692e-06
1.134320e+04 4.454079e-06
1.134400e+04 4.453466e-06
1.134480e+04 4.452853e-06
1.134560e+04 4.452241e-06
1.134640e+04 4.451628e-06
1.134720e+04 4.451015e-06
1.134800e+04 4.450403e-06
1.134880e+04 4.449791e-06
1.134960e+04 4.449179e-06
1.135040e+04 4.448566e-06
1.135120e+04 4.447955e-06
1.135200e+04 4.447343e-06
1.135280e+04 4.446731e-06
1.135360e+04 4.446120e-06
1.135440e+04 4.445508e-06
1.135520e+04 4.444897e-06
1.135600e+04 4.444286e-06
1.135680e+04 4.443675e-06
1.135760e+04 4.443064e-06
1.135840e+04 4.442453e-06
1.135920e+04 4.441842e-06
1.136000e+04 4.441232e-06
1.136080e+04 4.440621e-06
1.136160e+04 4.440011e-06
1.136240e+04 4.439401e-06
1.136320e+04 4.438791e-06
1.136400e+04 4.438181e-06
1.136480e+04 4.437571e-06
1.136560e+04 4.436962e-06
1.136640e+04 4.436352e-06
1.136720e+04 4.435743e-06
1.136800e+04 4.435133e-06
1.136880e+04 4.434524e-06
1.136960e+04 4.433915e-06
1.137040e+04 4.433306e-06
1.137120e+04 4.432697e-06
1.137200e+04 4.432089e-06
1.137280e+04 4.431480e-06
1.137360e+04 4.430872e-06
1.137440e+04 4.430264e-06
1.137520e+04 4.429655e-06
1.137600e+04 4.429047e-06
1.137680e+04 4.428439e-06
1.137760e+04 4.427832e-06
1.137840e+04 4.427224e-06
1.137920e+04 4.426616e-06
1.138000e+04 4.426009e-06
1.138080e+04 4.425402e-06
1.138160e+04 4.424794e-06
1.138240e+04 4.424187e-06
1.138320e+04 4.423580e-06
1.138400e+04 4.422974e-06
1.138480e+04 4.422367e-06
1.138560e+04 4.421760e-06
1.138640e+04 4.421154e-06
1.138720e+04 4.420548e-06
1.138800e+04 4.419942e-06
1.138880e+04 4.419335e-06
1.138960e+04 4.418730e-06
1.139040e+04 4.418124e-06
1.139120e+04 4.417518e-06
1.139200e+04 4.416912e-06
1.139280e+04 4.416307e-06
1.139360e+04 4.415702e-06
1.139440e+04 4.415096e-06
1.139520e+04 4.414491e-06
1.139600e+04 4.413886e-06
1.139680e+04 4.413282e-06
1.139760e+04 4.412677e-06
1.139840e+04 4.412072e-06
1.139920e+04 4.411468e-06
1.140000e+04 4.410864e-06
1.140080e+04 4.410259e-06
1.140160e+04 4.409655e-06
1.140240e+04 4.409051e-06
1.140320e+04 4.408447e-06
1.140400e+04 4.407844e-06
1.140480e+04 4.407240e-06
1.140560e+04 4.406637e-06
1.140640e+04 4.406033e-06
1.140720e+04 4.405430e-06
1.140800e+04 4.404827e-06
1.140880e+04 4.404224e-06
1.140960e+04 4.403621e-06
1.141040e+04 4.403018e-06
1.141120e+04 4.402416e-06
1.141200e+04 4.401813e-06
1.141280e+04 4.401211e-06
1.141360e+04 4.400609e-06
1.141440e+04 4.400007e-06
1.141520e+04 4.399405e-06
1.141600e+04 4.398803e-06
1.141680e+04 4.398201e-06
1.141760e+04 4.397599e-06
1.141840e+04 4.396998e-06
1.141920e+04 4.396396e-06
1.142000e+04 4.395795e-06
1.142080e+04 4.395194e-06
1.142160e+04 4.394593e-06
1.142240e+04 4.393992e-06
1.142320e+04 4.393391e-06
1.142400e+04 4.392791e-06
1.142480e+04 4.392190e-06
1.142560e+04 4.391590e-06
1.142640e+04 4.390989e-06
1.142720e+04 4.390389e-06
1.142800e+04 4.389789e-06
1.142880e+04 4.389189e-06
1.142960e+04 4.388589e-06
1.143040e+04 4.387990e-06
1.143120e+04 4.387390e-06
1.143200e+04 4.386791e-06
1.143280e+04 4.386192e-06
1.143360e+04 4.385592e-06
1.143440e+04 4.384993e-06
1.143520e+04 4.384394e-06
1.143600e+04 4.383795e-06
1.143680e+04 4.383197e-06
1.143760e+04 4.382598e-06
1.143840e+04 4.382000e-06
1.143920e+04 4.381401e-06
1.144000e+04 4.380803e-06
1.144080e+04 4.380205e-06
1.144160e+04 4.379607e-06
1.144240e+04 4.379009e-06
1.144320e+04 4.378412e-06
1.144400e+04 4.377814e-06
1.144480e+04 4.377216e-06
1.144560e+04 4.376619e-06
1.144640e+04 4.376022e-06
1.144720e+04 4.375425e-06
1.144800e+04 4.374828e-06
1.144880e+04 4.374231e-06
1.144960e+04 4.373634e-06
1.145040e+04 4.373037e-06
1.145120e+04 4.372441e-06
1.145200e+04 4.371844e-06
1.145280e+04 4.371248e-06
1.145360e+04 4.370652e-06
1.145440e+04 4.370056e-06
1.145520e+04 4.369460e-06
1.145600e+04 4.368864e-06
1.145680e+04 4.368269e-06
1.145760e+04 4.367673e-06
1.145840e+04 4.367078e-06
1.145920e+04 4.366482e-06
1.146000e+04 4.365887e-06
1.146080e+04 4.365292e-06
1.146160e+04 4.364697e-06
1.146240e+04 4.364102e-06
1.146320e+04 4.363508e-06
1.146400e+04 4.362913e-06
1.146480e+04 4.362319e-06
1.146560e+04 4.361724e-06
1.146640e+04 4.361130e-06
1.146720e+04 4.360536e-06
1.146800e+04 4.359942e-06
1.146880e+04 4.359348e-06
1.146960e+04 4.358754e-06
1.147040e+04 4.358161e-06
1.147120e+04 4.357567e-06
1.147200e+04 4.356974e-06
1.147280e+04 4.356381e-06
1.147360e+04 4.355787e-06
1.147440e+04 4.355194e-06
1.147520e+04 4.354601e-06
1.147600e+04 4.354009e-06
1.147680e+04 4.353416e-06
1.147760e+04 4.352824e-06
1.147840e+04 4.352231e-06
1.147920e+04 4.351639e-06
1.148000e+04 4.351047e-06
1.148080e+04 4.350455e-06
1.148160e+04 4.349863e-06
1.148240e+04 4.349271e-06
1.148320e+04 4.348679e-06
1.148400e+04 4.348087e-06
1.148480e+04 4.347496e-06
1.148560e+04 4.346905e-06
1.148640e+04 4.346313e-06
1.148720e+04 4.345722e-06
1.148800e+04 4.345131e-06
1.148880e+04 4.344541e-06
1.148960e+04 4.343950e-06
1.149040e+04 4.343359e-06
1.149120e+04 4.342769e-06
1.149200e+04 4.342178e-06
1.149280e+04 4.341588e-06
1.149360e+04 4.340998e-06
1.149440e+04 4.340408e-06
1.149520e+04 4.339818e-06
1.149600e+04 4.339228e-06
1.149680e+04 4.338638e-06
1.149760e+04 4.338049e-06
1.149840e+04 4.337459e-06
1.149920e+04 4.336870e-06
1.150000e+04 4.336281e-06
1.150080e+04 4.335692e-06
1.150160e+04 4.335103e-06
1.150240e+04 4.334514e-06
1.150320e+04 4.333925e-06
1.150400e+04 4.333337e-06
1.150480e+04 4.332748e-06
1.150560e+04 4.332160e-06
1.150640e+04 4.331572e-06
1.150720e+04 4.330984e-06
1.150800e+04 4.330396e-06
1.150880e+04 4.329808e-06
1.150960e+04 4.329220e-06
1.151040e+04 4.328632e-06
1.151120e+04 4.328045e-06
1.151200e+04 4.327457e-06
1.151280e+04 4.326870e-06
1.151360e+04 4.326283e-06
1.151440e+04 4.325696e-06
1.151520e+04 4.325109e-06
1.151600e+04 4.324522e-06
1.151680e+04 4.323935e-06
1.151760e+04 4.323349e-06
1.151840e+04 4.322762e-06
1.151920e+04 4.322176e-06
1.152000e+04 4.321590e-06
1.152080e+04 4.321004e-06
1.152160e+04 4.320418e-06
1.152240e+04 4.319832e-06
1.152320e+04 4.319246e-06
1.152400e+04 4.318660e-06
1.152480e+04 4.318075e-06
1.152560e+04 4.317490e-06
1.152640e+04 4.316904e-06
1.152720e+04 4.316319e-06
1.152800e+04 4.315734e-06
1.152880e+04 4.315149e-06
1.152960e+04 4.314564e-06
1.153040e+04 4.313980e-06
1.153120e+04 4.313395e-06
1.153200e+04 4.312811e-06
1.153280e+04 4.312226e-06
1.153360e+04 4.311642e-06
1.153440e+04 4.311058e-06
1.153520e+04 4.310474e-06
1.153600e+04 4.309890e-06
1.153680e+04 4.309306e-06
1.153760e+04 4.308723e-06
1.153840e+04 4.308139e-06
1.153920e+04 4.307556e-06
1.154000e+04 4.306973e-06
1.154080e+04 4.306389e-06
1.154160e+04 4.305806e-06
1.154240e+04 4.305223e-06
1.154320e+04 4.304641e-06
1.154400e+04 4.304058e-06
1.154480e+04 4.303475e-06
1.154560e+04 4.302893e-06
1.154640e+04 4.302311e-06
1.154720e+04 4.301728e-06
1.154800e+04 4.301146e-06
1.154880e+04 4.300564e-06
1.154960e+04 4.299982e-06
1.155040e+04 4.299401e-06
1.155120e+04 4.298819e-06
1.155200e+04 4.298237e-06
1.155280e+04 4.297656e-06
1.155360e+04 4.297075e-06
1.155440e+04 4.296494e-06
1.155520e+04 4.295913e-06
1.155600e+04 4.295332e-06
1.155680e+04 4.294751e-06
1.155760e+04 4.294170e-06
1.155840e+04 4.293590e-06
1.155920e+04 4.293009e-06
1.156000e+04 4.292429e-06
1.156080e+04 4.291848e-06
1.156160e+04 4.291268e-06
1.156240e+04 4.290688e-06
1.156320e+04 4.290108e-06
1.156400e+04 4.289529e-06
1.156480e+04 4.288949e-06
1.156560e+04 4.288370e-06
1.156640e+04 4.287790e-06
1.156720e+04 4.287211e-06
1.156800e+04 4.286632e-06
1.156880e+04 4.286053e-06
1.156960e+04 4.285474e-06
1.157040e+04 4.284895e-06
1.157120e+04 4.284316e-06
1.157200e+04 4.283737e-06
1.157280e+04 4.283159e-06
1.157360e+04 4.282581e-06
1.157440e+04 4.282002e-06
1.157520e+04 4.281424e-06
1.157600e+04 4.280846e-06
1.157680e+04 4.280268e-06
1.157760e+04 4.279691e-06
1.157840e+04 4.279113e-06
1.157920e+04 4.278535e-06
1.158000e+04 4.277958e-06
1.158080e+04 4.277381e-06
1.158160e+04 4.276803e-06
1.158240e+04 4.276226e-06
1.158320e+04 4.275649e-06
1.158400e+04 4.275072e-06
1.158480e+04 4.274496e-06
1.158560e+04 4.273919e-06
1.158640e+04 4.273343e-06
1.158720e+04 4.272766e-06
1.158800e+04 4.272190e-06
1.158880e+04 4.271614e-06
1.158960e+04 4.271038e-06
1.159040e+04 4.270462e-06
1.159120e+04 4.269886e-06
1.159200e+04 4.269310e-06
1.159280e+04 4.268735e-06
1.159360e+04 4.268159e-06
1.159440e+04 4.267584e-06
1.159520e+04 4.267009e-06
1.159600e+04 4.266433e-06
1.159680e+04 4.265858e-06
1.159760e+04 4.265284e-06
1.159840e+04 4.264709e-06
1.159920e+04 4.264134e-06
1.160000e+04 4.263560e-06
1.160080e+04 4.262985e-06
1.160160e+04 4.262411e-06
1.160240e+04 4.261837e-06
1.160320e+04 4.261262e-06
1.160400e+04 4.260689e-06
1.160480e+04 4.260115e-06
1.160560e+04 4.259541e-06
1.160640e+04 4.258967e-06
1.160720e+04 4.258394e-06
1.160800e+04 4.257820e-06
1.160880e+04 4.257247e-06
1.160960e+04 4.256674e-06
1.161040e+04 4.256101e-06
1.161120e+04 4.255528e-06
1.161200e+04 4.254955e-06
1.161280e+04 4.254382e-06
1.161360e+04 4.253810e-06
1.161440e+04 4.253237e-06
1.161520e+04 4.252665e-06
1.161600e+04 4.252093e-06
1.161680e+04 4.251521e-06
1.161760e+04 4.250949e-06
1.161840e+04 4.250377e-06
1.161920e+04 4.249805e-06
1.162000e+04 4.249233e-06
1.162080e+04 4.248662e-06
1.162160e+04 4.248090e-06
1.162240e+04 4.247519e-06
1.162320e+04 4.246948e-06
1.162400e+04 4.246376e-06
1.162480e+04 4.245805e-06
1.162560e+04 4.245235e-06
1.162640e+04 4.244664e-06
1.162720e+04 4.244093e-06
1.162800e+04 4.243523e-06
1.162880e+04 4.242952e-06
1.162960e+04 4.242382e-06
1.163040e+04 4.241812e-06
1.163120e+04 4.241242e-06
1.163200e+04 4.240672e-06
1.163280e+04 4.240102e-06
1.163360e+04 4.239532e-06
1.163440e+04 4.238962e-06
1.163520e+04 4.238393e-06
1.163600e+04 4.237824e-06
1.163680e+04 4.237254e-06
1.163760e+04 4.236685e-06
1.163840e+04 4.236116e-06
1.163920e+04 4.235547e-06
1.164000e+04 4.234978e-06
1.164080e+04 4.234410e-06
1.164160e+04 4.233841e-06
1.164240e+04 4.233273e-06
1.164320e+04 4.232704e-06
1.164400e+04 4.232136e-06
1.164480e+04 4.231568e-06
1.164560e+04 4.231000e-06
1.164640e+04 4.230432e-06
1.164720e+04 4.229864e-06
1.164800e+04 4.229296e-06
1.164880e+04 4.228729e-06
1.164960e+04 4.228161e-06
1.165040e+04 4.227594e-06
1.165120e+04 4.227027e-06
1.165200e+04 4.226460e-06
1.165280e+04 4.225893e-06
1.165360e+04 4.225326e-06
1.165440e+04 4.224759e-06
1.165520e+04 4.224192e-06
1.165600e+04 4.223626e-06
1.165680e+04 4.223059e-06
1.165760e+04 4.222493e-06
1.165840e+04 4.221927e-06
1.165920e+04 4.221361e-06
1.166000e+04 4.220795e-06
1.166080e+04 4.220229e-06
1.166160e+04 4.219663e-06
1.166240e+04 4.219097e-06
1.166320e+04 4.218532e-06
1.166400e+04 4.217966e-06
1.166480e+04 4.217401e-06
1.166560e+04 4.216836e-06
1.166640e+04 4.216271e-06
1.166720e+04 4.215706e-06
1.166800e+04 4.215141e-06
1.166880e+04 4.214576e-06
1.166960e+04 4.214011e-06
1.167040e+04 4.213447e-06
1.167120e+04 4.212882e-06
1.167200e+04 4.212318e-06
1.167280e+04 4.211754e-06
1.167360e+04 4.211190e-06
1.167440e+04 4.210626e-06
1.167520e+04 4.210062e-06
1.167600e+04 4.209498e-06
1.167680e+04 4.208935e-06
1.167760e+04 4.208371e-06
1.167840e+04 4.207808e-06
1.167920e+04 4.207245e-06
1.168000e+04 4.206681e-06
1.168080e+04 4.206118e-06
1.168160e+04 4.205555e-06
1.168240e+04 4.204992e-06
1.168320e+04 4.204430e-06
1.168400e+04 4.203867e-06
1.168480e+04 4.203305e-06
1.168560e+04 4.202742e-06
1.168640e+04 4.202180e-06
1.168720e+04 4.201618e-06
1.168800e+04 4.201056e-06
1.168880e+04 4.200494e-06
1.168960e+04 4.199932e-06
1.169040e+04 4.199370e-06
1.169120e+04 4.198809e-06
1.169200e+04 4.198247e-06
1.169280e+04 4.197686e-06
1.169360e+04 4.197124e-06
1.169440e+04 4.196563e-06
1.169520e+04 4.196002e-06
1.169600e+04 4.195441e-06
1.169680e+04 4.194880e-06
1.169760e+04 4.194320e-06
1.169840e+04 4.193759e-06
1.169920e+04 4.193199e-06
1.170000e+04 4.192638e-06
1.170080e+04 4.192078e-06
1.170160e+04 4.191518e-06
1.170240e+04 4.190958e-06
1.170320e+04 4.190398e-06
1.170400e+04 4.189838e-06
1.170480e+04 4.189278e-06
1.170560e+04 4.188719e-06
1.170640e+04 4.188159e-06
1.170720e+04 4.187600e-06
1.170800e+04 4.187041e-06
1.170880e+04 4.186481e-06
1.170960e+04 4.185922e-06
1.171040e+04 4.185363e-06
1.171120e+04 4.184805e-06
1.171200e+04 4.184246e-06
1.171280e+04 4.183687e-06
1.171360e+04 4.183129e-06
1.171440e+04 4.182570e-06
1.171520e+04 4.182012e-06
1.171600e+04 4.181454e-06
1.171680e+04 4.180896e-06
1.171760e+04 4.180338e-06
1.171840e+04 4.179780e-06
1.171920e+04 4.179222e-06
1.172000e+04 4.178665e-06
1.172080e+04 4.178107e-06
1.172160e+04 4.177550e-06
1.172240e+04 4.176993e-06
1.172320e+04 4.176436e-06
1.172400e+04 4.175878e-06
1.172480e+04 4.175322e-06
1.172560e+04 4.174765e-06
1.172640e+04 4.174208e-06
1.172720e+04 4.173651e-06
1.172800e+04 4.173095e-06
1.172880e+04 4.172538e-06
1.172960e+04 4.171982e-06
1.173040e+04 4.171426e-06
1.173120e+04 4.170870e-06
1.173200e+04 4.170314e-06
1.173280e+04 4.169758e-06
1.173360e+04 4.169202e-06
1.173440e+04 4.168647e-06
1.173520e+04 4.168091e-06
1.173600e+04 4.167536e-06
1.173680e+04 4.166981e-06
1.173760e+04 4.166425e-06
1.173840e+04 4.165870e-06
1.173920e+04 4.165315e-06
1.174000e+04 4.164761e-06
1.174080e+04 4.164206e-06
1.174160e+04 4.163651e-06
1.174240e+04 4.163097e-06
1.174320e+04 4.162542e-06
1.174400e+04 4.161988e-06
1.174480e+04 4.161434e-06
1.174560e+04 4.160880e-06
1.174640e+04 4.160326e-06
1.174720e+04 4.159772e-06
1.174800e+04 4.159218e-06
1.174880e+04 4.158665e-06
1.174960e+04 4.158111e-06
1.175040e+04 4.157558e-06
1.175120e+04 4.157004e-06
1.175200e+04 4.156451e-06
1.175280e+04 4.155898e-06
1.175360e+04 4.155345e-06
1.175440e+04 4.154792e-06
1.175520e+04 4.154239e-06
1.175600e+04 4.153687e-06
1.175680e+04 4.153134e-06
1.175760e+04 4.152582e-06
1.175840e+04 4.152029e-06
1.175920e+04 4.151477e-06
1.176000e+04 4.150925e-06
1.176080e+04 4.150373e-06
1.176160e+04 4.149821e-06
1.176240e+04 4.149270e-06
1.176320e+04 4.148718e-06
1.176400e+04 4.148166e-06
1.176480e+04 4.147615e-06
1.176560e+04 4.147063e-06
1.176640e+04 4.146512e-06
1.176720e+04 4.145961e-06
1.176800e+04 4.145410e-06
1.176880e+04 4.144859e-06
1.176960e+04 4.144308e-06
1.177040e+04 4.143758e-06
1.177120e+04 4.143207e-06
1.177200e+04 4.142657e-06
1.177280e+04 4.142106e-06
1.177360e+04 4.141556e-06
1.177440e+04 4.141006e-06
1.177520e+04 4.140456e-06
1.177600e+04 4.139906e-06
1.177680e+04 4.139356e-06
1.177760e+04 4.138806e-06
1.177840e+04 4.138257e-06
1.177920e+04 4.137707e-06
1.178000e+04 4.137158e-06
1.178080e+04 4.136609e-06
1.178160e+04 4.136060e-06
1.178240e+04 4.135511e-06
1.178320e+04 4.134962e-06
1.178400e+04 4.134413e-06
1.178480e+04 4.133864e-06
1.178560e+04 4.133315e-06
1.178640e+04 4.132767e-06
1.178720e+04 4.132218e-06
1.178800e+04 4.131670e-06
1.178880e+04 4.131122e-06
1.178960e+04 4.130574e-06
1.179040e+04 4.130026e-06
1.179120e+04 4.129478e-06
1.179200e+04 4.128930e-06
1.179280e+04 4.128383e-06
1.179360e+04 4.127835e-06
1.179440e+04 4.127288e-06
1.179520e+04 4.126740e-06
1.179600e+04 4.126193e-06
1.179680e+04 4.125646e-06
1.179760e+04 4.125099e-06
1.179840e+04 4.124552e-06
1.179920e+04 4.124005e-06
1.180000e+04 4.123459e-06
1.180080e+04 4.122912e-06
1.180160e+04 4.122366e-06
1.180240e+04 4.121819e-06
1.180320e+04 4.121273e-06
1.180400e+04 4.120727e-06
1.180480e+04 4.120181e-06
1.180560e+04 4.119635e-06
1.180640e+04 4.119089e-06
1.180720e+04 4.118543e-06
1.180800e+04 4.117998e-06
1.180880e+04 4.117452e-06
1.180960e+04 4.116907e-06
1.181040e+04 4.116362e-06
1.181120e+04 4.115817e-06
1.181200e+04 4.115272e-06
1.181280e+04 4.114727e-06
1.181360e+04 4.114182e-06
1.181440e+04 4.113637e-06
1.181520e+04 4.113092e-06
1.181600e+04 4.112548e-06
1.181680e+04 4.112003e-06
1.181760e+04 4.111459e-06
1.181840e+04 4.110915e-06
1.181920e+04 4.110371e-06
1.182000e+04 4.109827e-06
1.182080e+04 4.109283e-06
1.182160e+04 4.108739e-06
1.182240e+04 4.108196e-06
1.182320e+04 4.107652e-06
1.182400e+04 4.107108e-06
1.182480e+04 4.106565e-06
1.182560e+04 4.106022e-06
1.182640e+04 4.105479e-06
1.182720e+04 4.104936e-06
1.182800e+04 4.104393e-06
1.182880e+04 4.103850e-06
1.182960e+04 4.103307e-06
1.183040e+04 4.102765e-06
1.183120e+04 4.102222e-06
1.183200e+04 4.101680e-06
1.183280e+04 4.101138e-06
1.183360e+04 4.100595e-06
1.183440e+04 4.100053e-06
1.183520e+04 4.099511e-06
1.183600e+04 4.098970e-06
1.183680e+04 4.098428e-06
1.183760e+04 4.097886e-06
1.183840e+04 4.097345e-06
1.183920e+04 4.096803e-06
1.184000e+04 4.096262e-06
1.184080e+04 4.095721e-06
1.184160e+04 4.095180e-06
1.184240e+04 4.094639e-06
1.184320e+04 4.094098e-06
1.184400e+04 4.093557e-06
1.184480e+04 4.093016e-06
1.184560e+04 4.092476e-06
1.184640e+04 4.091935e-06
1.184720e+04 4.091395e-06
1.184800e+04 4.090855e-06
1.184880e+04 4.090314e-06
1.184960e+04 4.089774e-06
1.185040e+04 4.089234e-06
1.185120e+04 4.088695e-06
1.185200e+04 4.088155e-06
1.185280e+04 4.087615e-06
1.185360e+04 4.087076e-06
1.185440e+04 4.086536e-06
1.185520e+04 4.085997e-06
1.185600e+04 4.085458e-06
1.185680e+04 4.084919e-06
1.185760e+04 4.084380e-06
1.185840e+04 4.083841e-06
1.185920e+04 4.083302e-06
1.186000e+04 4.082764e-06
1.186080e+04 4.082225e-06
1.186160e+04 4.081687e-06
1.186240e+04 4.081148e-06
1.186320e+04 4.080610e-06
1.186400e+04 4.080072e-06
1.186480e+04 4.079534e-06
1.186560e+04 4.078996e-06
1.186640e+04 4.078458e-06
1.186720e+04 4.077920e-06
1.186800e+04 4.077383e-06
1.186880e+04 4.076845e-06
1.186960e+04 4.076308e-06
1.187040e+04 4.075771e-06
1.187120e+04 4.075233e-06
1.187200e+04 4.074696e-06
1.187280e+04 4.074159e-06
1.187360e+04 4.073622e-06
1.187440e+04 4.073086e-06
1.187520e+04 4.072549e-06
1.187600e+04 4.072012e-06
1.187680e+04 4.071476e-06
1.187760e+04 4.070940e-06
1.187840e+04 4.070403e-06
1.187920e+04 4.069867e-06
1.188000e+04 4.069331e-06
1.188080e+04 4.068795e-06
1.188160e+04 4.068260e-06
1.188240e+04 4.067724e-06
1.188320e+04 4.067188e-06
1.188400e+04 4.066653e-06
1.188480e+04 4.066117e-06
1.188560e+04 4.065582e-06
1.188640e+04 4.065047e-06
1.188720e+04 4.064512e-06
1.188800e+04 4.063977e-06
1.188880e+04 4.063442e-06
1.188960e+04 4.062907e-06
1.189040e+04 4.062373e-06
1.189120e+04 4.061838e-06
1.189200e+04 4.061304e-06
1.189280e+04 4.060769e-06
1.189360e+04 4.060235e-06
1.189440e+04 4.059701e-06
1.189520e+04 4.059167e-06
1.189600e+04 4.058633e-06
1.189680e+04 4.058099e-06
1.189760e+04 4.057565e-06
1.189840e+04 4.057032e-06
1.189920e+04 4.056498e-06
1.190000e+04 4.055965e-06
1.190080e+04 4.055431e-06
1.190160e+04 4.054898e-06
1.190240e+04 4.054365e-06
1.190320e+04 4.053832e-06
1.190400e+04 4.053299e-06
1.190480e+04 4.052766e-06
1.190560e+04 4.052234e-06
1.190640e+04 4.051701e-06
1.190720e+04 4.051169e-06
1.190800e+04 4.050636e-06
1.190880e+04 4.050104e-06
1.190960e+04 4.049572e-06
1.191040e+04 4.049040e-06
1.191120e+04 4.048508e-06
1.191200e+04 4.047976e-06
1.191280e+04 4.047444e-06
1.191360e+04 4.046913e-06
1.191440e+04 4.046381e-06
1.191520e+04 4.045850e-06
1.191600e+04 4.045318e-06
1.191680e+04 4.044787e-06
1.191760e+04 4.044256e-06
1.191840e+04 4.043725e-06
1.191920e+04 4.043194e-06
1.192000e+04 4.042663e-06
1.192080e+04 4.042133e-06
1.192160e+04 4.041602e-06
1.192240e+04 4.041072e-06
1.192320e+04 4.040541e-06
1.192400e+04 4.040011e-06
1.192480e+04 4.039481e-06
1.192560e+04 4.038951e-06
1.192640e+04 4.038421e-06
1.192720e+04 4.037891e-06
1.192800e+04 4.037361e-06
1.192880e+04 4.036831e-06
1.192960e+04 4.036302e-06
1.193040e+04 4.035772e-06
1.193120e+04 4.035243e-06
1.193200e+04 4.034714e-06
1.193280e+04 4.034185e-06
1.193360e+04 4.033656e-06
1.193440e+04 4.033127e-06
1.193520e+04 4.032598e-06
1.193600e+04 4.032069e-06
1.193680e+04 4.031540e-06
1.193760e+04 4.031012e-06
1.193840e+04 4.030483e-06
1.193920e+04 4.029955e-06
1.194000e+04 4.029427e-06
1.194080e+04 4.028899e-06
1.194160e+04 4.028371e-06
1.194240e+04 4.027843e-06
1.194320e+04 4.027315e-06
1.194400e+04 4.026787e-06
1.194480e+04 4.026260e-06
1.194560e+04 4.025732e-06
1.194640e+04 4.025205e-06
1.194720e+04 4.024678e-06
1.194800e+04 4.024150e-06
1.194880e+04 4.023623e-06
1.194960e+04 4.023096e-06
1.195040e+04 4.022569e-06
1.195120e+04 4.022043e-06
1.195200e+04 4.021516e-06
1.195280e+04 4.020989e-06
1.195360e+04 4.020463e-06
1.195440e+04 4.019937e-06
1.195520e+04 4.019410e-06
1.195600e+04 4.018884e-06
1.195680e+04 4.018358e-06
1.195760e+04 4.017832e-06
1.195840e+04 4.017306e-06
1.195920e+04 4.016781e-06
1.196000e+04 4.016255e-06
1.196080e+04 4.015729e-06
1.196160e+04 4.015204e-06
1.196240e+04 4.014679e-06
1.196320e+04 4.014153e-06
1.196400e+04 4.013628e-06
1.196480e+04 4.013103e-06
1.196560e+04 4.012578e-06
1.196640e+04 4.012053e-06
1.196720e+04 4.011529e-06
1.196800e+04 4.011004e-06
1.196880e+04 4.010480e-06
1.196960e+04 4.009955e-06
1.197040e+04 4.009431e-06
1.197120e+04 4.008907e-06
1.197200e+04 4.008382e-06
1.197280e+04 4.007858e-06
1.197360e+04 4.007334e-06
1.197440e+04 4.006811e-06
1.197520e+04 4.006287e-06
1.197600e+04 4.005763e-06
1.197680e+04 4.005240e-06
1.197760e+04 4.004716e-06
1.197840e+04 4.004193e-06
1.197920e+04 4.003670e-06
1.198000e+04 4.003147e-06
1.198080e+04 4.002624e-06
1.198160e+04 4.002101e-06
1.198240e+04 4.001578e-06
1.198320e+04 4.001055e-06
1.198400e+04 4.000533e-06
1.198480e+04 4.000010e-06
1.198560e+04 3.999488e-06
1.198640e+04 3.998966e-06
1.198720e+04 3.998444e-06
1.198800e+04 3.997921e-06
1.198880e+04 3.997399e-06
1.198960e+04 3.996878e-06
1.199040e+04 3.996356e-06
1.199120e+04 3.995834e-06
1.199200e+04 3.995313e-06
1.199280e+04 3.994791e-06
1.199360e+04 3.994270e-06
1.199440e+04 3.993748e-06
1.199520e+04 3.993227e-06
1.199600e+04 3.992706e-06
1.199680e+04 3.992185e-06
1.199760e+04 3.991664e-06
1.199840e+04 3.991144e-06
1.199920e+04 3.990623e-06
1.200000e+04 3.990102e-06
1.200080e+04 3.989582e-06
1.200160e+04 3.989062e-06
1.200240e+04 3.988541e-06
1.200320e+04 3.988021e-06
1.200400e+04 3.987501e-06
1.200480e+04 3.986981e-06
1.200560e+04 3.986461e-06
1.200640e+04 3.985942e-06
1.200720e+04 3.985422e-06
1.200800e+04 3.984902e-06
1.200880e+04 3.984383e-06
1.200960e+04 3.983864e-06
1.201040e+04 3.983344e-06
1.201120e+04 3.982825e-06
1.201200e+04 3.982306e-06
1.201280e+04 3.981787e-06
1.201360e+04 3.981268e-06
1.201440e+04 3.980750e-06
1.201520e+04 3.980231e-06
1.201600e+04 3.979712e-06
1.201680e+04 3.979194e-06
1.201760e+04 3.978676e-06
1.201840e+04 3.978157e-06
1.201920e+04 3.977639e-06
1.202000e+04 3.977121e-06
1.202080e+04 3.976603e-06
1.202160e+04 3.976085e-06
1.202240e+04 3.975568e-06
1.202320e+04 3.975050e-06
1.202400e+04 3.974532e-06
1.202480e+04 3.974015e-06
1.202560e+04 3.973498e-06
1.202640e+04 3.972980e-06
1.202720e+04 3.972463e-06
1.202800e+04 3.971946e-06
1.202880e+04 3.971429e-06
1.202960e+04 3.970912e-06
1.203040e+04 3.970396e-06
1.203120e+04 3.969879e-06
1.203200e+04 3.969363e-06
1.203280e+04 3.968846e-06
1.203360e+04 3.968330e-06
1.203440e+04 3.967814e-06
1.203520e+04 3.967297e-06
1.203600e+04 3.966781e-06
1.203680e+04 3.966265e-06
1.203760e+04 3.965750e-06
1.203840e+04 3.965234e-06
1.203920e+04 3.964718e-06
1.204000e+04 3.964203e-06
1.204080e+04 3.963687e-06
1.204160e+04 3.963172e-06
1.204240e+04 3.962657e-06
1.204320e+04 3.962142e-06
1.204400e+04 3.961626e-06
1.204480e+04 3.961112e-06
1.204560e+04 3.960597e-06
1.204640e+04 3.960082e-06
1.204720e+04 3.959567e-06
1.204800e+04 3.959053e-06
1.204880e+04 3.958538e-06
1.204960e+04 3.958024e-06
1.205040e+04 3.957510e-06
1.205120e+04 3.956996e-06
1.205200e+04 3.956482e-06
1.205280e+04 3.955968e-06
1.205360e+04 3.955454e-06
1.205440e+04 3.954940e-06
1.205520e+04 3.954426e-06
1.205600e+04 3.953913e-06
1.205680e+04 3.953399e-06
1.205760e+04 3.952886e-06
1.205840e+04 3.952373e-06
1.205920e+04 3.951860e-06
1.206000e+04 3.951347e-06
1.206080e+04 3.950834e-06
1.206160e+04 3.950321e-06
1.206240e+04 3.949808e-06
1.206320e+04 3.949295e-06
1.206400e+04 3.948783e-06
1.206480e+04 3.948270e-06
1.206560e+04 3.947758e-06
1.206640e+04 3.947246e-06
1.206720e+04 3.946734e-06
1.206800e+04 3.946222e-06
1.206880e+04 3.945710e-06
1.206960e+04 3.945198e-06
1.207040e+04 3.944686e-06
1.207120e+04 3.944174e-06
1.207200e+04 3.943663e-06
1.207280e+04 3.943151e-06
1.207360e+04 3.942640e-06
1.207440e+04 3.942129e-06
1.207520e+04 3.941617e-06
1.207600e+04 3.941106e-06
1.207680e+04 3.940595e-06
1.207760e+04 3.940085e-06
1.207840e+04 3.939574e-06
1.207920e+04 3.939063e-06
1.208000e+04 3.938553e-06
1.208080e+04 3.938042e-06
1.208160e+04 3.937532e-06
1.208240e+04 3.937021e-06
1.208320e+04 3.936511e-06
1.208400e+04 3.936001e-06
1.208480e+04 3.935491e-06
1.208560e+04 3.934981e-06
1.208640e+04 3.934471e-06
1.208720e+04 3.933962e-06
1.208800e+04 3.933452e-06
1.208880e+04 3.932943e-06
1.208960e+04 3.932433e-06
1.209040e+04 3.931924e-06
1.209120e+04 3.931415e-06
1.209200e+04 3.930906e-06
1.209280e+04 3.930397e-06
1.209360e+04 3.929888e-06
1.209440e+04 3.929379e-06
1.209520e+04 3.928870e-06
1.209600e+04 3.928362e-06
1.209680e+04 3.927853e-06
1.209760e+04 3.927345e-06
1.209840e+04 3.926836e-06
1.209920e+04 3.926328e-06
1.210000e+04 3.925820e-06
1.210080e+04 3.925312e-06
1.210160e+04 3.924804e-06
1.210240e+04 3.924296e-06
1.210320e+04 3.923788e-06
1.210400e+04 3.923281e-06
1.210480e+04 3.922773e-06
1.210560e+04 3.922266e-06
1.210640e+04 3.921759e-06
1.210720e+04 3.921251e-06
1.210800e+04 3.920744e-06
1.210880e+04 3.920237e-06
1.210960e+04 3.919730e-06
1.211040e+04 3.919223e-06
1.211120e+04 3.918717e-06
1.211200e+04 3.918210e-06
1.211280e+04 3.917703e-06
1.211360e+04 3.917197e-06
1.211440e+04 3.916690e-06
1.211520e+04 3.916184e-06
1.211600e+04 3.915678e-06
1.211680e+04 3.915172e-06
1.211760e+04 3.914666e-06
1.211840e+04 3.914160e-06
1.211920e+04 3.913654e-06
1.212000e+04 3.913149e-06
1.212080e+04 3.912643e-06
1.212160e+04 3.912138e-06
1.212240e+04 3.911632e-06
1.212320e+04 3.911127e-06
1.212400e+04 3.910622e-06
1.212480e+04 3.910117e-06
1.212560e+04 3.909612e-06
1.212640e+04 3.909107e-06
1.212720e+04 3.908602e-06
1.212800e+04 3.908097e-06
1.212880e+04 3.907593e-06
1.212960e+04 3.907088e-06
1.213040e+04 3.906584e-06
1.213120e+04 3.906079e-06
1.213200e+04 3.905575e-06
1.213280e+04 3.905071e-06
1.213360e+04 3.904567e-06
1.213440e+04 3.904063e-06
1.213520e+04 3.903559e-06
1.213600e+04 3.903055e-06
1.213680e+04 3.902552e-06
1.213760e+04 3.902048e-06
1.213840e+04 3.901545e-06
1.213920e+04 3.901041e-06
1.214000e+04 3.900538e-06
1.214080e+04 3.900035e-06
1.214160e+04 3.899532e-06
1.214240e+04 3.899029e-06
1.214320e+04 3.898526e-06
1.214400e+04 3.898023e-06
1.214480e+04 3.897521e-06
1.214560e+04 3.897018e-06
1.214640e+04 3.896516e-06
1.214720e+04 3.896013e-06
1.214800e+04 3.895511e-06
1.214880e+04 3.895009e-06
1.214960e+04 3.894507e-06
1.215040e+04 3.894005e-06
1.215120e+04 3.893503e-06
1.215200e+04 3.893001e-06
1.215280e+04 3.892499e-06
1.215360e+04 3.891998e-06
1.215440e+04 3.891496e-06
1.215520e+04 3.890995e-06
1.215600e+04 3.890493e-06
1.215680e+04 3.889992e-06
1.215760e+04 3.889491e-06
1.215840e+04 3.888990e-06
1.215920e+04 3.888489e-06
1.216000e+04 3.887988e-06
1.216080e+04 3.887487e-06
1.216160e+04 3.886987e-06
1.216240e+04 3.886486e-06
1.216320e+04 3.885986e-06
1.216400e+04 3.885485e-06
1.216480e+04 3.884985e-06
1.216560e+04 3.884485e-06
1.216640e+04 3.883985e-06
1.216720e+04 3.883485e-06
1.216800e+04 3.882985e-06
1.216880e+04 3.882485e-06
1.216960e+04 3.881985e-06
1.217040e+04 3.881486e-06
1.217120e+04 3.880986e-06
1.217200e+04 3.880487e-06
1.217280e+04 3.879988e-06
1.217360e+04 3.879488e-06
1.217440e+04 3.878989e-06
1.217520e+04 3.878490e-06
1.217600e+04 3.877991e-06
1.217680e+04 3.877492e-06
1.217760e+04 3.876994e-06
1.217840e+04 3.876495e-06
1.217920e+04 3.875996e-06
1.218000e+04 3.875498e-06
1.218080e+04 3.875000e-06
1.218160e+04 3.874501e-06
1.218240e+04 3.874003e-06
1.218320e+04 3.873505e-06
1.218400e+04 3.873007e-06
1.218480e+04 3.872509e-06
1.218560e+04 3.872012e-06
1.218640e+04 3.871514e-06
1.218720e+04 3.871016e-06
1.218800e+04 3.870519e-06
1.218880e+04 3.870021e-06
1.218960e+04 3.869524e-06
1.219040e+04 3.869027e-06
1.219120e+04 3.868530e-06
1.219200e+04 3.868033e-06
1.219280e+04 3.867536e-06
1.219360e+04 3.867039e-06
1.219440e+04 3.866542e-06
1.219520e+04 3.866046e-06
1.219600e+04 3.865549e-06
1.219680e+04 3.865053e-06
1.219760e+04 3.864556e-06
1.219840e+04 3.864060e-06
1.219920e+04 3.863564e-06
1.220000e+04 3.863068e-06
1.220080e+04 3.862572e-06
1.220160e+04 3.862076e-06
1.220240e+04 3.861580e-06
1.220320e+04 3.861084e-06
1.220400e+04 3.860589e-06
1.220480e+04 3.860093e-06
1.220560e+04 3.859598e-06
1.220640e+04 3.859102e-06
1.220720e+04 3.858607e-06
1.220800e+04 3.858112e-06
1.220880e+04 3.857617e-06
1.220960e+04 3.857122e-06
1.221040e+04 3.856627e-06
1.221120e+04 3.856133e-06
1.221200e+04 3.855638e-06
1.221280e+04 3.855143e-06
1.221360e+04 3.854649e-06
1.221440e+04 3.854155e-06
1.221520e+04 3.853660e-06
1.221600e+04 3.853166e-06
1.221680e+04 3.852672e-06
1.221760e+04 3.852178e-06
1.221840e+04 3.851684e-06
1.221920e+04 3.851190e-06
1.222000e+04 3.850697e-06
1.222080e+04 3.850203e-06
1.222160e+04 3.849709e-06
1.222240e+04 3.849216e-06
1.222320e+04 3.848723e-06
1.222400e+04 3.848229e-06
1.222480e+04 3.847736e-06
1.222560e+04 3.847243e-06
1.222640e+04 3.846750e-06
1.222720e+04 3.846257e-06
1.222800e+04 3.845765e-06
1.222880e+04 3.845272e-06
1.222960e+04 3.844779e-06
1.223040e+04 3.844287e-06
1.223120e+04 3.843795e-06
1.223200e+04 3.843302e-06
1.223280e+04 3.842810e-06
1.223360e+04 3.842318e-06
1.223440e+04 3.841826e-06
1.223520e+04 3.841334e-06
1.223600e+04 3.840842e-06
1.223680e+04 3.840350e-06
1.223760e+04 3.839859e-06
1.223840e+04 3.839367e-06
1.223920e+04 3.838876e-06
1.224000e+04 3.838384e-06
1.224080e+04 3.837893e-06
1.224160e+04 3.837402e-06
1.224240e+04 3.836911e-06
1.224320e+04 3.836420e-06
1.224400e+04 3.835929e-06
1.224480e+04 3.835438e-06
1.224560e+04 3.834947e-06
1.224640e+04 3.834457e-06
1.224720e+04 3.833966e-06
1.224800e+04 3.833476e-06
1.224880e+04 3.832986e-06
1.224960e+04 3.832495e-06
1.225040e+04 3.832005e-06
1.225120e+04 3.831515e-06
1.225200e+04 3.831025e-06
1.225280e+04 3.830535e-06
1.225360e+04 3.830046e-06
1.225440e+04 3.829556e-06
1.225520e+04 3.829066e-06
1.225600e+04 3.828577e-06
1.225680e+04 3.828087e-06
1.225760e+04 3.827598e-06
1.225840e+04 3.827109e-06
1.225920e+04 3.826620e-06
1.226000e+04 3.826131e-06
1.226080e+04 3.825642e-06
1.226160e+04 3.825153e-06
1.226240e+04 3.824664e-06
1.226320e+04 3.824176e-06
1.226400e+04 3.823687e-06
1.226480e+04 3.823199e-06
1.226560e+04 3.822710e-06
1.226640e+04 3.822222e-06
1.226720e+04 3.821734e-06
1.226800e+04 3.821246e-06
1.226880e+04 3.820758e-06
1.226960e+04 3.820270e-06
1.227040e+04 3.819782e-06
1.227120e+04 3.819294e-06
1.227200e+04 3.818807e-06
1.227280e+04 3.818319e-06
1.227360e+04 3.817832e-06
1.227440e+04 3.817344e-06
1.227520e+04 3.816857e-06
1.227600e+04 3.816370e-06
1.227680e+04 3.815883e-06
1.227760e+04 3.815396e-06
1.227840e+04 3.814909e-06
1.227920e+04 3.814422e-06
1.228000e+04 3.813935e-06
1.228080e+04 3.813449e-06
1.228160e+04 3.812962e-06
1.228240e+04 3.812476e-06
1.228320e+04 3.811989e-06
1.228400e+04 3.811503e-06
1.228480e+04 3.811017e-06
1.228560e+04 3.810531e-06
1.228640e+04 3.810045e-06
1.228720e+04 3.809559e-06
1.228800e+04 3.809073e-06
1.228880e+04 3.808588e-06
1.228960e+04 3.808102e-06
1.229040e+04 3.807617e-06
1.229120e+04 3.807131e-06
1.229200e+04 3.806646e-06
1.229280e+04 3.806161e-06
1.229360e+04 3.805675e-06
1.229440e+04 3.805190e-06
1.229520e+04 3.804705e-06
1.229600e+04 3.804221e-06
1.229680e+04 3.803736e-06
1.229760e+04 3.803251e-06
1.229840e+04 3.802767e-06
1.229920e+04 3.802282e-06
1.230000e+04 3.801798e-06
1.230080e+04 3.801313e-06
1.230160e+04 3.800829e-06
1.230240e+04 3.800345e-06
1.230320e+04 3.799861e-06
1.230400e+04 3.799377e-06
1.230480e+04 3.798893e-06
1.230560e+04 3.798409e-06
1.230640e+04 3.797926e-06
1.230720e+04 3.797442e-06
1.230800e+04 3.796959e-06
1.230880e+04 3.796475e-06
1.230960e+04 3.795992e-06
1.231040e+04 3.795509e-06
1.231120e+04 3.795026e-06
1.231200e+04 3.794543e-06
1.231280e+04 3.794060e-06
1.231360e+04 3.793577e-06
1.231440e+04 3.793094e-06
1.231520e+04 3.792611e-06
1.231600e+04 3.792129e-06
1.231680e+04 3.791646e-06
1.231760e+04 3.791164e-06
1.231840e+04 3.790682e-06
1.231920e+04 3.790200e-06
1.232000e+04 3.789717e-06
1.232080e+04 3.789235e-06
1.232160e+04 3.788753e-06
1.232240e+04 3.788272e-06
1.232320e+04 3.787790e-06
1.232400e+04 3.787308e-06
1.232480e+04 3.786827e-06
1.232560e+04 3.786345e-06
1.232640e+04 3.785864e-06
1.232720e+04 3.785383e-06
1.232800e+04 3.784901e-06
1.232880e+04 3.784420e-06
1.232960e+04 3.783939e-06
1.233040e+04 3.783458e-06
1.233120e+04 3.782977e-06
1.233200e+04 3.782497e-06
1.233280e+04 3.782016e-06
1.233360e+04 3.781535e-06
1.233440e+04 3.781055e-06
1.233520e+04 3.780575e-06
1.233600e+04 3.780094e-06
1.233680e+04 3.779614e-06
1.233760e+04 3.779134e-06
1.233840e+04 3.778654e-06
1.233920e+04 3.778174e-06
1.234000e+04 3.777694e-06
1.234080e+04 3.777215e-06
1.234160e+04 3.776735e-06
1.234240e+04 3.776255e-06
1.234320e+04 3.775776e-06
1.234400e+04 3.775296e-06
1.234480e+04 3.774817e-06
1.234560e+04 3.774338e-06
1.234640e+04 3.773859e-06
1.234720e+04 3.773380e-06
1.234800e+04 3.772901e-06
1.234880e+04 3.772422e-06
1.234960e+04 3.771943e-06
1.235040e+04 3.771465e-06
1.235120e+04 3.770986e-06
1.235200e+04 3.770508e-06
1.235280e+04 3.770029e-06
1.235360e+04 3.769551e-06
1.235440e+04 3.769073e-06
1.235520e+04 3.768595e-06
1.235600e+04 3.768117e-06
1.235680e+04 3.767639e-06
1.235760e+04 3.767161e-06
1.235840e+04 3.766683e-06
1.235920e+04 3.766205e-06
1.236000e+04 3.765728e-06
1.236080e+04 3.765250e-06
1.236160e+04 3.764773e-06
1.236240e+04 3.764296e-06
1.236320e+04 3.763818e-06
1.236400e+04 3.763341e-06
1.236480e+04 3.762864e-06
1.236560e+04 3.762387e-06
1.236640e+04 3.761911e-06
1.236720e+04 3.761434e-06
1.236800e+04 3.760957e-06
1.236880e+04 3.760481e-06
1.236960e+04 3.760004e-06
1.237040e+04 3.759528e-06
1.237120e+04 3.759051e-06
1.237200e+04 3.758575e-06
1.237280e+04 3.758099e-06
1.237360e+04 3.757623e-06
1.237440e+04 3.757147e-06
1.237520e+04 3.756671e-06
1.237600e+04 3.756195e-06
1.237680e+04 3.755720e-06
1.237760e+04 3.755244e-06
1.237840e+04 3.754769e-06
1.237920e+04 3.754293e-06
1.238000e+04 3.753818e-06
1.238080e+04 3.753343e-06
1.238160e+04 3.752867e-06
1.238240e+04 3.752392e-06
1.238320e+04 3.751917e-06
1.238400e+04 3.751443e-06
1.238480e+04 3.750968e-06
1.238560e+04 3.750493e-06
1.238640e+04 3.750018e-06
1.238720e+04 3.749544e-06
1.238800e+04 3.749070e-06
1.238880e+04 3.748595e-06
1.238960e+04 3.748121e-06
1.239040e+04 3.747647e-06
1.239120e+04 3.747173e-06
1.239200e+04 3.746699e-06
1.239280e+04 3.746225e-06
1.239360e+04 3.745751e-06
1.239440e+04 3.745277e-06
1.239520e+04 3.744804e-06
1.239600e+04 3.744330e-06
1.239680e+04 3.743857e-06
1.239760e+04 3.743383e-06
1.239840e+04 3.742910e-06
1.239920e+04 3.742437e-06
1.240000e+04 3.741964e-06
1.240080e+04 3.741491e-06
1.240160e+04 3.741018e-06
1.240240e+04 3.740545e-06
1.240320e+04 3.740072e-06
1.240400e+04 3.739600e-06
1.240480e+04 3.739127e-06
1.240560e+04 3.738655e-06
1.240640e+04 3.738182e-06
1.240720e+04 3.737710e-06
1.240800e+04 3.737238e-06
1.240880e+04 3.736766e-06
1.240960e+04 3.736294e-06
1.241040e+04 3.735822e-06
1.241120e+04 3.735350e-06
1.241200e+04 3.734878e-06
1.241280e+04 3.734407e-06
1.241360e+04 3.733935e-06
1.241440e+04 3.733463e-06
1.241520e+04 3.732992e-06
1.241600e+04 3.732521e-06
1.241680e+04 3.732050e-06
1.241760e+04 3.731578e-06
1.241840e+04 3.731107e-06
1.241920e+04 3.730636e-06
1.242000e+04 3.730166e-06
1.242080e+04 3.729695e-06
1.242160e+04 3.729224e-06
1.242240e+04 3.728753e-06
1.242320e+04 3.728283e-06
1.242400e+04 3.727813e-06
1.242480e+04 3.727342e-06
1.242560e+04 3.726872e-06
1.242640e+04 3.726402e-06
1.242720e+04 3.725932e-06
1.242800e+04 3.725462e-06
1.242880e+04 3.724992e-06
1.242960e+04 3.724522e-06
1.243040e+04 3.724052e-06
1.243120e+04 3.723583e-06
1.243200e+04 3.723113e-06
1.243280e+04 3.722644e-06
1.243360e+04 3.722174e-06
1.243440e+04 3.721705e-06
1.243520e+04 3.721236e-06
1.243600e+04 3.720767e-06
1.243680e+04 3.720298e-06
1.243760e+04 3.719829e-06
1.243840e+04 3.719360e-06
1.243920e+04 3.718891e-06
1.244000e+04 3.718423e-06
1.244080e+04 3.717954e-06
1.244160e+04 3.717485e-06
1.244240e+04 3.717017e-06
1.244320e+04 3.716549e-06
1.244400e+04 3.716081e-06
1.244480e+04 3.715612e-06
1.244560e+04 3.715144e-06
1.244640e+04 3.714676e-06
1.244720e+04 3.714209e-06
1.244800e+04 3.713741e-06
1.244880e+04 3.713273e-06
1.244960e+04 3.712805e-06
1.245040e+04 3.712338e-06
[truncated: 15,845,363 more chars]
