# Supplementary material for: Escape dynamics of active particles in multistable potentials
Source: Nat Commun. 2021 Apr 27;12:2446. doi: 10.1038/s41467-021-22647-6 (PMC8079420; doi:10.1038/s41467-021-22647-6)
Supplement: Supplementary file 2 — Source Data [file 41467_2021_22647_MOESM2_ESM.zip › Source Data/Fig3a.txt]

damping DR transition_rate
3.286148e+03 5.921763e+04 5.712023e+02
3.286148e+03 7.384603e+04 6.141022e+02
3.286148e+03 9.208812e+04 6.666667e+02
3.286148e+03 1.148365e+05 7.469155e+02
3.286148e+03 1.432043e+05 8.344937e+02
3.286148e+03 1.785798e+05 9.114760e+02
3.286148e+03 2.226940e+05 1.035627e+03
3.286148e+03 2.777057e+05 1.089970e+03
3.286148e+03 3.463067e+05 1.304492e+03
3.286148e+03 4.318544e+05 1.411224e+03
3.286148e+03 5.385346e+05 1.517614e+03
3.286148e+03 6.715676e+05 1.611934e+03
3.286148e+03 8.374638e+05 1.703174e+03
3.286148e+03 1.044341e+06 1.597381e+03
3.286148e+03 1.302322e+06 1.463116e+03
3.286148e+03 1.624032e+06 1.421989e+03
3.286148e+03 2.025215e+06 1.254964e+03
3.286148e+03 2.525499e+06 1.156863e+03
3.286148e+03 3.149369e+06 1.002715e+03
3.286148e+03 3.927351e+06 8.271919e+02
3.286148e+03 4.897519e+06 7.168584e+02
3.286148e+03 6.107343e+06 6.383201e+02
3.286148e+03 7.616025e+06 5.437948e+02
3.286148e+03 9.497399e+06 5.036720e+02
3.286148e+03 1.184353e+07 4.686554e+02
4.170238e+03 5.921763e+04 5.662217e+02
4.170238e+03 7.384603e+04 6.042748e+02
4.170238e+03 9.208812e+04 6.475916e+02
4.170238e+03 1.148365e+05 6.998338e+02
4.170238e+03 1.432043e+05 7.998505e+02
4.170238e+03 1.785798e+05 8.926946e+02
4.170238e+03 2.226940e+05 1.015681e+03
4.170238e+03 2.777057e+05 1.101574e+03
4.170238e+03 3.463067e+05 1.268652e+03
4.170238e+03 4.318544e+05 1.333067e+03
4.170238e+03 5.385346e+05 1.410907e+03
4.170238e+03 6.715676e+05 1.396231e+03
4.170238e+03 8.374638e+05 1.428087e+03
4.170238e+03 1.044341e+06 1.529590e+03
4.170238e+03 1.302322e+06 1.465592e+03
4.170238e+03 1.624032e+06 1.371723e+03
4.170238e+03 2.025215e+06 1.183759e+03
4.170238e+03 2.525499e+06 1.081992e+03
4.170238e+03 3.149369e+06 9.342092e+02
4.170238e+03 3.927351e+06 8.701842e+02
4.170238e+03 4.897519e+06 6.553026e+02
4.170238e+03 6.107343e+06 6.736067e+02
4.170238e+03 7.616025e+06 6.225770e+02
4.170238e+03 9.497399e+06 5.507142e+02
4.170238e+03 1.184353e+07 4.793799e+02
5.296203e+03 5.921763e+04 6.115267e+02
5.296203e+03 7.384603e+04 6.560511e+02
5.296203e+03 9.208812e+04 6.843028e+02
5.296203e+03 1.148365e+05 7.929452e+02
5.296203e+03 1.432043e+05 8.352451e+02
5.296203e+03 1.785798e+05 8.929316e+02
5.296203e+03 2.226940e+05 1.005323e+03
5.296203e+03 2.777057e+05 1.111600e+03
5.296203e+03 3.463067e+05 1.202185e+03
5.296203e+03 4.318544e+05 1.246563e+03
5.296203e+03 5.385346e+05 1.270095e+03
5.296203e+03 6.715676e+05 1.390160e+03
5.296203e+03 8.374638e+05 1.387159e+03
5.296203e+03 1.044341e+06 1.402763e+03
5.296203e+03 1.302322e+06 1.375830e+03
5.296203e+03 1.624032e+06 1.287540e+03
5.296203e+03 2.025215e+06 1.193308e+03
5.296203e+03 2.525499e+06 1.040529e+03
5.296203e+03 3.149369e+06 9.692882e+02
5.296203e+03 3.927351e+06 8.320544e+02
5.296203e+03 4.897519e+06 7.539502e+02
5.296203e+03 6.107343e+06 6.829059e+02
5.296203e+03 7.616025e+06 5.912868e+02
5.296203e+03 9.497399e+06 5.735614e+02
5.296203e+03 1.184353e+07 5.366942e+02
7.089405e+03 5.921763e+04 6.900709e+02
7.089405e+03 7.384603e+04 6.889152e+02
7.089405e+03 9.208812e+04 7.140631e+02
7.089405e+03 1.148365e+05 7.674435e+02
7.089405e+03 1.432043e+05 8.087218e+02
7.089405e+03 1.785798e+05 8.967714e+02
7.089405e+03 2.226940e+05 9.366426e+02
7.089405e+03 2.777057e+05 1.035194e+03
7.089405e+03 3.463067e+05 1.103501e+03
7.089405e+03 4.318544e+05 1.136577e+03
7.089405e+03 5.385346e+05 1.218945e+03
7.089405e+03 6.715676e+05 1.282891e+03
7.089405e+03 8.374638e+05 1.282678e+03
7.089405e+03 1.044341e+06 1.291194e+03
7.089405e+03 1.302322e+06 1.331330e+03
7.089405e+03 1.624032e+06 1.230059e+03
7.089405e+03 2.025215e+06 1.126827e+03
7.089405e+03 2.525499e+06 9.678657e+02
7.089405e+03 3.149369e+06 9.191528e+02
7.089405e+03 3.927351e+06 8.067817e+02
7.089405e+03 4.897519e+06 7.630986e+02
7.089405e+03 6.107343e+06 6.675866e+02
7.089405e+03 7.616025e+06 5.876139e+02
7.089405e+03 9.497399e+06 5.781956e+02
7.089405e+03 1.184353e+07 5.316192e+02
8.340477e+03 5.921763e+04 6.629154e+02
8.340477e+03 7.384603e+04 6.708726e+02
8.340477e+03 9.208812e+04 6.798091e+02
8.340477e+03 1.148365e+05 7.329077e+02
8.340477e+03 1.432043e+05 7.577929e+02
8.340477e+03 1.785798e+05 8.136717e+02
8.340477e+03 2.226940e+05 8.931347e+02
8.340477e+03 2.777057e+05 9.482323e+02
8.340477e+03 3.463067e+05 1.044950e+03
8.340477e+03 4.318544e+05 1.124689e+03
8.340477e+03 5.385346e+05 1.124145e+03
8.340477e+03 6.715676e+05 1.207760e+03
8.340477e+03 8.374638e+05 1.222574e+03
8.340477e+03 1.044341e+06 1.294315e+03
8.340477e+03 1.302322e+06 1.191696e+03
8.340477e+03 1.624032e+06 1.191226e+03
8.340477e+03 2.025215e+06 1.079517e+03
8.340477e+03 2.525499e+06 9.946169e+02
8.340477e+03 3.149369e+06 9.120423e+02
8.340477e+03 3.927351e+06 8.482428e+02
8.340477e+03 4.897519e+06 7.553209e+02
8.340477e+03 6.107343e+06 6.699988e+02
8.340477e+03 7.616025e+06 6.593781e+02
8.340477e+03 9.497399e+06 5.915548e+02
8.340477e+03 1.184353e+07 5.778986e+02
1.084262e+04 5.921763e+04 8.341464e+02
1.084262e+04 7.384603e+04 8.338481e+02
1.084262e+04 9.208812e+04 8.622320e+02
1.084262e+04 1.148365e+05 8.804778e+02
1.084262e+04 1.432043e+05 9.522850e+02
1.084262e+04 1.785798e+05 1.006204e+03
1.084262e+04 2.226940e+05 1.074538e+03
1.084262e+04 2.777057e+05 1.108766e+03
1.084262e+04 3.463067e+05 1.187854e+03
1.084262e+04 4.318544e+05 1.265052e+03
1.084262e+04 5.385346e+05 1.316623e+03
1.084262e+04 6.715676e+05 1.341325e+03
1.084262e+04 8.374638e+05 1.344969e+03
1.084262e+04 1.044341e+06 1.346424e+03
1.084262e+04 1.302322e+06 1.349491e+03
1.084262e+04 1.624032e+06 1.309052e+03
1.084262e+04 2.025215e+06 1.185387e+03
1.084262e+04 2.525499e+06 1.115991e+03
1.084262e+04 3.149369e+06 1.012420e+03
1.084262e+04 3.927351e+06 9.372015e+02
1.084262e+04 4.897519e+06 8.732978e+02
1.084262e+04 6.107343e+06 8.254429e+02
1.084262e+04 7.616025e+06 7.941127e+02
1.084262e+04 9.497399e+06 7.240265e+02
1.084262e+04 1.184353e+07 6.910736e+02
1.376179e+04 5.921763e+04 9.147456e+02
1.376179e+04 7.384603e+04 9.748831e+02
1.376179e+04 9.208812e+04 1.014268e+03
1.376179e+04 1.148365e+05 1.010583e+03
1.376179e+04 1.432043e+05 1.018896e+03
1.376179e+04 1.785798e+05 1.075269e+03
1.376179e+04 2.226940e+05 1.167960e+03
1.376179e+04 2.777057e+05 1.178113e+03
1.376179e+04 3.463067e+05 1.248620e+03
1.376179e+04 4.318544e+05 1.293923e+03
1.376179e+04 5.385346e+05 1.339401e+03
1.376179e+04 6.715676e+05 1.414616e+03
1.376179e+04 8.374638e+05 1.370563e+03
1.376179e+04 1.044341e+06 1.411384e+03
1.376179e+04 1.302322e+06 1.401559e+03
1.376179e+04 1.624032e+06 1.328763e+03
1.376179e+04 2.025215e+06 1.243079e+03
1.376179e+04 2.525499e+06 1.167494e+03
1.376179e+04 3.149369e+06 1.090889e+03
1.376179e+04 3.927351e+06 9.946230e+02
1.376179e+04 4.897519e+06 9.465639e+02
1.376179e+04 6.107343e+06 8.929937e+02
1.376179e+04 7.616025e+06 8.473586e+02
1.376179e+04 9.497399e+06 8.320198e+02
1.376179e+04 1.184353e+07 7.960021e+02
1.751500e+04 5.921763e+04 1.060860e+03
1.751500e+04 7.384603e+04 1.105884e+03
1.751500e+04 9.208812e+04 1.065914e+03
1.751500e+04 1.148365e+05 1.111392e+03
1.751500e+04 1.432043e+05 1.136267e+03
1.751500e+04 1.785798e+05 1.204155e+03
1.751500e+04 2.226940e+05 1.218403e+03
1.751500e+04 2.777057e+05 1.275502e+03
1.751500e+04 3.463067e+05 1.312775e+03
1.751500e+04 4.318544e+05 1.386398e+03
1.751500e+04 5.385346e+05 1.404529e+03
1.751500e+04 6.715676e+05 1.382976e+03
1.751500e+04 8.374638e+05 1.465042e+03
1.751500e+04 1.044341e+06 1.466210e+03
1.751500e+04 1.302322e+06 1.414305e+03
1.751500e+04 1.624032e+06 1.360073e+03
1.751500e+04 2.025215e+06 1.342456e+03
1.751500e+04 2.525499e+06 1.154534e+03
1.751500e+04 3.149369e+06 1.133946e+03
1.751500e+04 3.927351e+06 1.096285e+03
1.751500e+04 4.897519e+06 1.021732e+03
1.751500e+04 6.107343e+06 1.002427e+03
1.751500e+04 7.616025e+06 9.686578e+02
1.751500e+04 9.497399e+06 9.182112e+02
1.751500e+04 1.184353e+07 8.539923e+02
2.210226e+04 5.921763e+04 1.201993e+03
2.210226e+04 7.384603e+04 1.237183e+03
2.210226e+04 9.208812e+04 1.209487e+03
2.210226e+04 1.148365e+05 1.235320e+03
2.210226e+04 1.432043e+05 1.239538e+03
2.210226e+04 1.785798e+05 1.306489e+03
2.210226e+04 2.226940e+05 1.351075e+03
2.210226e+04 2.777057e+05 1.426166e+03
2.210226e+04 3.463067e+05 1.437638e+03
2.210226e+04 4.318544e+05 1.461690e+03
2.210226e+04 5.385346e+05 1.469272e+03
2.210226e+04 6.715676e+05 1.538889e+03
2.210226e+04 8.374638e+05 1.560912e+03
2.210226e+04 1.044341e+06 1.551697e+03
2.210226e+04 1.302322e+06 1.465189e+03
2.210226e+04 1.624032e+06 1.550727e+03
2.210226e+04 2.025215e+06 1.420678e+03
2.210226e+04 2.525499e+06 1.313014e+03
2.210226e+04 3.149369e+06 1.299958e+03
2.210226e+04 3.927351e+06 1.226103e+03
2.210226e+04 4.897519e+06 1.131463e+03
2.210226e+04 6.107343e+06 1.189765e+03
2.210226e+04 7.616025e+06 1.181276e+03
2.210226e+04 9.497399e+06 1.096085e+03
2.210226e+04 1.184353e+07 1.094294e+03
2.794060e+04 5.921763e+04 1.395396e+03
2.794060e+04 7.384603e+04 1.389092e+03
2.794060e+04 9.208812e+04 1.400334e+03
2.794060e+04 1.148365e+05 1.442252e+03
2.794060e+04 1.432043e+05 1.456745e+03
2.794060e+04 1.785798e+05 1.452732e+03
2.794060e+04 2.226940e+05 1.477449e+03
2.794060e+04 2.777057e+05 1.367236e+03
2.794060e+04 3.463067e+05 1.560846e+03
2.794060e+04 4.318544e+05 1.541343e+03
2.794060e+04 5.385346e+05 1.591990e+03
2.794060e+04 6.715676e+05 1.572488e+03
2.794060e+04 8.374638e+05 1.542297e+03
2.794060e+04 1.044341e+06 1.486278e+03
2.794060e+04 1.302322e+06 1.562417e+03
2.794060e+04 1.624032e+06 1.444879e+03
2.794060e+04 2.025215e+06 1.344794e+03
2.794060e+04 2.525499e+06 1.308071e+03
2.794060e+04 3.149369e+06 1.242795e+03
2.794060e+04 3.927351e+06 1.186652e+03
2.794060e+04 4.897519e+06 1.171215e+03
2.794060e+04 6.107343e+06 1.110368e+03
2.794060e+04 7.616025e+06 1.133881e+03
2.794060e+04 9.497399e+06 1.055315e+03
2.794060e+04 1.184353e+07 9.866930e+02
3.544703e+04 5.921763e+04 1.337365e+03
3.544703e+04 7.384603e+04 1.394083e+03
3.544703e+04 9.208812e+04 1.398215e+03
3.544703e+04 1.148365e+05 1.440036e+03
3.544703e+04 1.432043e+05 1.468595e+03
3.544703e+04 1.785798e+05 1.494194e+03
3.544703e+04 2.226940e+05 1.478857e+03
3.544703e+04 2.777057e+05 1.533433e+03
3.544703e+04 3.463067e+05 1.556181e+03
3.544703e+04 4.318544e+05 1.601969e+03
3.544703e+04 5.385346e+05 1.609300e+03
3.544703e+04 6.715676e+05 1.649334e+03
3.544703e+04 8.374638e+05 1.582373e+03
3.544703e+04 1.044341e+06 1.633212e+03
3.544703e+04 1.302322e+06 1.590847e+03
3.544703e+04 1.624032e+06 1.578514e+03
3.544703e+04 2.025215e+06 1.449583e+03
3.544703e+04 2.525499e+06 1.405561e+03
3.544703e+04 3.149369e+06 1.355244e+03
3.544703e+04 3.927351e+06 1.333639e+03
3.544703e+04 4.897519e+06 1.306142e+03
3.544703e+04 6.107343e+06 1.225150e+03
3.544703e+04 7.616025e+06 1.221113e+03
3.544703e+04 9.497399e+06 1.170069e+03
3.544703e+04 1.184353e+07 1.197383e+03
4.587262e+04 5.921763e+04 1.638985e+03
4.587262e+04 7.384603e+04 1.697623e+03
4.587262e+04 9.208812e+04 1.730882e+03
4.587262e+04 1.148365e+05 1.711630e+03
4.587262e+04 1.432043e+05 1.716361e+03
4.587262e+04 1.785798e+05 1.707870e+03
4.587262e+04 2.226940e+05 1.744354e+03
4.587262e+04 2.777057e+05 1.708974e+03
4.587262e+04 3.463067e+05 1.722936e+03
4.587262e+04 4.318544e+05 1.755893e+03
4.587262e+04 5.385346e+05 1.752368e+03
4.587262e+04 6.715676e+05 1.766675e+03
4.587262e+04 8.374638e+05 1.746349e+03
4.587262e+04 1.044341e+06 1.670132e+03
4.587262e+04 1.302322e+06 1.720393e+03
4.587262e+04 1.624032e+06 1.656826e+03
4.587262e+04 2.025215e+06 1.621052e+03
4.587262e+04 2.525499e+06 1.480746e+03
4.587262e+04 3.149369e+06 1.473175e+03
4.587262e+04 3.927351e+06 1.410938e+03
4.587262e+04 4.897519e+06 1.385360e+03
4.587262e+04 6.107343e+06 1.400859e+03
4.587262e+04 7.616025e+06 1.324016e+03
4.587262e+04 9.497399e+06 1.280779e+03
4.587262e+04 1.184353e+07 1.298258e+03
5.838334e+04 5.921763e+04 1.804461e+03
5.838334e+04 7.384603e+04 1.787464e+03
5.838334e+04 9.208812e+04 1.801779e+03
5.838334e+04 1.148365e+05 1.788499e+03
5.838334e+04 1.432043e+05 1.780696e+03
5.838334e+04 1.785798e+05 1.792407e+03
5.838334e+04 2.226940e+05 1.735836e+03
5.838334e+04 2.777057e+05 1.782194e+03
5.838334e+04 3.463067e+05 1.801429e+03
5.838334e+04 4.318544e+05 1.800269e+03
5.838334e+04 5.385346e+05 1.797464e+03
5.838334e+04 6.715676e+05 1.786359e+03
5.838334e+04 8.374638e+05 1.673506e+03
5.838334e+04 1.044341e+06 1.713027e+03
5.838334e+04 1.302322e+06 1.617951e+03
5.838334e+04 1.624032e+06 1.558555e+03
5.838334e+04 2.025215e+06 1.594776e+03
5.838334e+04 2.525499e+06 1.509022e+03
5.838334e+04 3.149369e+06 1.461439e+03
5.838334e+04 3.927351e+06 1.435459e+03
5.838334e+04 4.897519e+06 1.419156e+03
5.838334e+04 6.107343e+06 1.403910e+03
5.838334e+04 7.616025e+06 1.352523e+03
5.838334e+04 9.497399e+06 1.385996e+03
5.838334e+04 1.184353e+07 1.278719e+03
7.089405e+04 5.921763e+04 1.833393e+03
7.089405e+04 7.384603e+04 1.805186e+03
7.089405e+04 9.208812e+04 1.790412e+03
7.089405e+04 1.148365e+05 1.795505e+03
7.089405e+04 1.432043e+05 1.755811e+03
7.089405e+04 1.785798e+05 1.831009e+03
7.089405e+04 2.226940e+05 1.777580e+03
7.089405e+04 2.777057e+05 1.714306e+03
7.089405e+04 3.463067e+05 1.783529e+03
7.089405e+04 4.318544e+05 1.674981e+03
7.089405e+04 5.385346e+05 1.788878e+03
7.089405e+04 6.715676e+05 1.649663e+03
7.089405e+04 8.374638e+05 1.670355e+03
7.089405e+04 1.044341e+06 1.629005e+03
7.089405e+04 1.302322e+06 1.613311e+03
7.089405e+04 1.624032e+06 1.621080e+03
7.089405e+04 2.025215e+06 1.542674e+03
7.089405e+04 2.525499e+06 1.473793e+03
7.089405e+04 3.149369e+06 1.509776e+03
7.089405e+04 3.927351e+06 1.473812e+03
7.089405e+04 4.897519e+06 1.407134e+03
7.089405e+04 6.107343e+06 1.467566e+03
7.089405e+04 7.616025e+06 1.368064e+03
7.089405e+04 9.497399e+06 1.384121e+03
7.089405e+04 1.184353e+07 1.371105e+03
9.174524e+04 5.921763e+04 1.905301e+03
9.174524e+04 7.384603e+04 1.959083e+03
9.174524e+04 9.208812e+04 1.863476e+03
9.174524e+04 1.148365e+05 1.949721e+03
9.174524e+04 1.432043e+05 1.834414e+03
9.174524e+04 1.785798e+05 1.834953e+03
9.174524e+04 2.226940e+05 1.787223e+03
9.174524e+04 2.777057e+05 1.807486e+03
9.174524e+04 3.463067e+05 1.814287e+03
9.174524e+04 4.318544e+05 1.864812e+03
9.174524e+04 5.385346e+05 1.697538e+03
9.174524e+04 6.715676e+05 1.693510e+03
9.174524e+04 8.374638e+05 1.700549e+03
9.174524e+04 1.044341e+06 1.695434e+03
9.174524e+04 1.302322e+06 1.734768e+03
9.174524e+04 1.624032e+06 1.623089e+03
9.174524e+04 2.025215e+06 1.598320e+03
9.174524e+04 2.525499e+06 1.624393e+03
9.174524e+04 3.149369e+06 1.530234e+03
9.174524e+04 3.927351e+06 1.526141e+03
9.174524e+04 4.897519e+06 1.512981e+03
9.174524e+04 6.107343e+06 1.502188e+03
9.174524e+04 7.616025e+06 1.479817e+03
9.174524e+04 9.497399e+06 1.415947e+03
9.174524e+04 1.184353e+07 1.431555e+03
1.167667e+05 5.921763e+04 1.852410e+03
1.167667e+05 7.384603e+04 1.816735e+03
1.167667e+05 9.208812e+04 1.809646e+03
1.167667e+05 1.148365e+05 1.807835e+03
1.167667e+05 1.432043e+05 1.834793e+03
1.167667e+05 1.785798e+05 1.811132e+03
1.167667e+05 2.226940e+05 1.722032e+03
1.167667e+05 2.777057e+05 1.777405e+03
1.167667e+05 3.463067e+05 1.720897e+03
1.167667e+05 4.318544e+05 1.687404e+03
1.167667e+05 5.385346e+05 1.635458e+03
1.167667e+05 6.715676e+05 1.694833e+03
1.167667e+05 8.374638e+05 1.624298e+03
1.167667e+05 1.044341e+06 1.632214e+03
1.167667e+05 1.302322e+06 1.582964e+03
1.167667e+05 1.624032e+06 1.588841e+03
1.167667e+05 2.025215e+06 1.581265e+03
1.167667e+05 2.525499e+06 1.485726e+03
1.167667e+05 3.149369e+06 1.433268e+03
1.167667e+05 3.927351e+06 1.444418e+03
1.167667e+05 4.897519e+06 1.429276e+03
1.167667e+05 6.107343e+06 1.396519e+03
1.167667e+05 7.616025e+06 1.392684e+03
1.167667e+05 9.497399e+06 1.343606e+03
1.167667e+05 1.184353e+07 1.307448e+03
1.459583e+05 5.921763e+04 1.729850e+03
1.459583e+05 7.384603e+04 1.723717e+03
1.459583e+05 9.208812e+04 1.729613e+03
1.459583e+05 1.148365e+05 1.744601e+03
1.459583e+05 1.432043e+05 1.694889e+03
1.459583e+05 1.785798e+05 1.601264e+03
1.459583e+05 2.226940e+05 1.635569e+03
1.459583e+05 2.777057e+05 1.558889e+03
1.459583e+05 3.463067e+05 1.601707e+03
1.459583e+05 4.318544e+05 1.557558e+03
1.459583e+05 5.385346e+05 1.552812e+03
1.459583e+05 6.715676e+05 1.545592e+03
1.459583e+05 8.374638e+05 1.559652e+03
1.459583e+05 1.044341e+06 1.503975e+03
1.459583e+05 1.302322e+06 1.539445e+03
1.459583e+05 1.624032e+06 1.424196e+03
1.459583e+05 2.025215e+06 1.436060e+03
1.459583e+05 2.525499e+06 1.354906e+03
1.459583e+05 3.149369e+06 1.357968e+03
1.459583e+05 3.927351e+06 1.350282e+03
1.459583e+05 4.897519e+06 1.325153e+03
1.459583e+05 6.107343e+06 1.316004e+03
1.459583e+05 7.616025e+06 1.260110e+03
1.459583e+05 9.497399e+06 1.226635e+03
1.459583e+05 1.184353e+07 1.308660e+03
1.834905e+05 5.921763e+04 1.652124e+03
1.834905e+05 7.384603e+04 1.579992e+03
1.834905e+05 9.208812e+04 1.609722e+03
1.834905e+05 1.148365e+05 1.598457e+03
1.834905e+05 1.432043e+05 1.605301e+03
1.834905e+05 1.785798e+05 1.618294e+03
1.834905e+05 2.226940e+05 1.568811e+03
1.834905e+05 2.777057e+05 1.524850e+03
1.834905e+05 3.463067e+05 1.495415e+03
1.834905e+05 4.318544e+05 1.506791e+03
1.834905e+05 5.385346e+05 1.517696e+03
1.834905e+05 6.715676e+05 1.512253e+03
1.834905e+05 8.374638e+05 1.507808e+03
1.834905e+05 1.044341e+06 1.477200e+03
1.834905e+05 1.302322e+06 1.413394e+03
1.834905e+05 1.624032e+06 1.429343e+03
1.834905e+05 2.025215e+06 1.406292e+03
1.834905e+05 2.525499e+06 1.452954e+03
1.834905e+05 3.149369e+06 1.325717e+03
1.834905e+05 3.927351e+06 1.332583e+03
1.834905e+05 4.897519e+06 1.393833e+03
1.834905e+05 6.107343e+06 1.367352e+03
1.834905e+05 7.616025e+06 1.346440e+03
1.834905e+05 9.497399e+06 1.381533e+03
1.834905e+05 1.184353e+07 1.393844e+03
2.335333e+05 5.921763e+04 1.801220e+03
2.335333e+05 7.384603e+04 1.799648e+03
2.335333e+05 9.208812e+04 1.726521e+03
2.335333e+05 1.148365e+05 1.587970e+03
2.335333e+05 1.432043e+05 1.767119e+03
2.335333e+05 1.785798e+05 1.661591e+03
2.335333e+05 2.226940e+05 1.619480e+03
2.335333e+05 2.777057e+05 1.671255e+03
2.335333e+05 3.463067e+05 1.617081e+03
2.335333e+05 4.318544e+05 1.605768e+03
2.335333e+05 5.385346e+05 1.611704e+03
2.335333e+05 6.715676e+05 1.536431e+03
2.335333e+05 8.374638e+05 1.568382e+03
2.335333e+05 1.044341e+06 1.548341e+03
2.335333e+05 1.302322e+06 1.518576e+03
2.335333e+05 1.624032e+06 1.486798e+03
2.335333e+05 2.025215e+06 1.432882e+03
2.335333e+05 2.525499e+06 1.356458e+03
2.335333e+05 3.149369e+06 1.409388e+03
2.335333e+05 3.927351e+06 1.406893e+03
2.335333e+05 4.897519e+06 1.411265e+03
2.335333e+05 6.107343e+06 1.421899e+03
2.335333e+05 7.616025e+06 1.372447e+03
2.335333e+05 9.497399e+06 1.416931e+03
2.335333e+05 1.184353e+07 1.365009e+03
3.002572e+05 5.921763e+04 1.622935e+03
3.002572e+05 7.384603e+04 1.575800e+03
3.002572e+05 9.208812e+04 1.482391e+03
3.002572e+05 1.148365e+05 1.505907e+03
3.002572e+05 1.432043e+05 1.432748e+03
3.002572e+05 1.785798e+05 1.383649e+03
3.002572e+05 2.226940e+05 1.417066e+03
3.002572e+05 2.777057e+05 1.391444e+03
3.002572e+05 3.463067e+05 1.385218e+03
3.002572e+05 4.318544e+05 1.346795e+03
3.002572e+05 5.385346e+05 1.435407e+03
3.002572e+05 6.715676e+05 1.346259e+03
3.002572e+05 8.374638e+05 1.348359e+03
3.002572e+05 1.044341e+06 1.300393e+03
3.002572e+05 1.302322e+06 1.208179e+03
3.002572e+05 1.624032e+06 1.284763e+03
3.002572e+05 2.025215e+06 1.240577e+03
3.002572e+05 2.525499e+06 1.237851e+03
3.002572e+05 3.149369e+06 1.140522e+03
3.002572e+05 3.927351e+06 1.157488e+03
3.002572e+05 4.897519e+06 1.177669e+03
3.002572e+05 6.107343e+06 1.131889e+03
3.002572e+05 7.616025e+06 1.162606e+03
3.002572e+05 9.497399e+06 1.174959e+03
3.002572e+05 1.184353e+07 1.085047e+03
3.794917e+05 5.921763e+04 1.348680e+03
3.794917e+05 7.384603e+04 1.362764e+03
3.794917e+05 9.208812e+04 1.317703e+03
3.794917e+05 1.148365e+05 1.344004e+03
3.794917e+05 1.432043e+05 1.275276e+03
3.794917e+05 1.785798e+05 1.303653e+03
3.794917e+05 2.226940e+05 1.240869e+03
3.794917e+05 2.777057e+05 1.235716e+03
3.794917e+05 3.463067e+05 1.235385e+03
3.794917e+05 4.318544e+05 1.166042e+03
3.794917e+05 5.385346e+05 1.190174e+03
3.794917e+05 6.715676e+05 1.122239e+03
3.794917e+05 8.374638e+05 1.142685e+03
3.794917e+05 1.044341e+06 1.105420e+03
3.794917e+05 1.302322e+06 1.072093e+03
3.794917e+05 1.624032e+06 1.085493e+03
3.794917e+05 2.025215e+06 1.075315e+03
3.794917e+05 2.525499e+06 1.008901e+03
3.794917e+05 3.149369e+06 1.015844e+03
3.794917e+05 3.927351e+06 1.019160e+03
3.794917e+05 4.897519e+06 1.006147e+03
3.794917e+05 6.107343e+06 9.774363e+02
3.794917e+05 7.616025e+06 9.479525e+02
3.794917e+05 9.497399e+06 9.467375e+02
3.794917e+05 1.184353e+07 9.696450e+02
5.004286e+05 5.921763e+04 1.224945e+03
5.004286e+05 7.384603e+04 1.219647e+03
5.004286e+05 9.208812e+04 1.138533e+03
5.004286e+05 1.148365e+05 1.145971e+03
5.004286e+05 1.432043e+05 1.112917e+03
5.004286e+05 1.785798e+05 1.120349e+03
5.004286e+05 2.226940e+05 1.130307e+03
5.004286e+05 2.777057e+05 1.094605e+03
5.004286e+05 3.463067e+05 1.063936e+03
5.004286e+05 4.318544e+05 1.029276e+03
5.004286e+05 5.385346e+05 1.027816e+03
5.004286e+05 6.715676e+05 9.720578e+02
5.004286e+05 8.374638e+05 9.403922e+02
5.004286e+05 1.044341e+06 9.543815e+02
5.004286e+05 1.302322e+06 9.862876e+02
5.004286e+05 1.624032e+06 9.531350e+02
5.004286e+05 2.025215e+06 9.321755e+02
5.004286e+05 2.525499e+06 8.989576e+02
5.004286e+05 3.149369e+06 8.821383e+02
5.004286e+05 3.927351e+06 9.028311e+02
5.004286e+05 4.897519e+06 9.186827e+02
5.004286e+05 6.107343e+06 8.639122e+02
5.004286e+05 7.616025e+06 8.374210e+02
5.004286e+05 9.497399e+06 8.533021e+02
5.004286e+05 1.184353e+07 8.538992e+02
6.255357e+05 5.921763e+04 1.040127e+03
6.255357e+05 7.384603e+04 1.016465e+03
6.255357e+05 9.208812e+04 1.020938e+03
6.255357e+05 1.148365e+05 9.642798e+02
6.255357e+05 1.432043e+05 9.754468e+02
6.255357e+05 1.785798e+05 9.271323e+02
6.255357e+05 2.226940e+05 9.417257e+02
6.255357e+05 2.777057e+05 9.348558e+02
6.255357e+05 3.463067e+05 9.122670e+02
6.255357e+05 4.318544e+05 8.774352e+02
6.255357e+05 5.385346e+05 8.628126e+02
6.255357e+05 6.715676e+05 8.580614e+02
6.255357e+05 8.374638e+05 8.512900e+02
6.255357e+05 1.044341e+06 8.204037e+02
6.255357e+05 1.302322e+06 8.344724e+02
6.255357e+05 1.624032e+06 7.959011e+02
6.255357e+05 2.025215e+06 7.950408e+02
6.255357e+05 2.525499e+06 7.717712e+02
6.255357e+05 3.149369e+06 7.746764e+02
6.255357e+05 3.927351e+06 7.509390e+02
6.255357e+05 4.897519e+06 8.063130e+02
6.255357e+05 6.107343e+06 7.289206e+02
6.255357e+05 7.616025e+06 7.476658e+02
6.255357e+05 9.497399e+06 7.452098e+02
6.255357e+05 1.184353e+07 7.319764e+02
7.923453e+05 5.921763e+04 9.871995e+02
7.923453e+05 7.384603e+04 9.741197e+02
7.923453e+05 9.208812e+04 9.319791e+02
7.923453e+05 1.148365e+05 9.073087e+02
7.923453e+05 1.432043e+05 9.094742e+02
7.923453e+05 1.785798e+05 8.736337e+02
7.923453e+05 2.226940e+05 8.935040e+02
7.923453e+05 2.777057e+05 8.007570e+02
7.923453e+05 3.463067e+05 8.206601e+02
7.923453e+05 4.318544e+05 8.309549e+02
7.923453e+05 5.385346e+05 8.302890e+02
7.923453e+05 6.715676e+05 8.113615e+02
7.923453e+05 8.374638e+05 8.006554e+02
7.923453e+05 1.044341e+06 7.869471e+02
7.923453e+05 1.302322e+06 7.491167e+02
7.923453e+05 1.624032e+06 7.372198e+02
7.923453e+05 2.025215e+06 7.544528e+02
7.923453e+05 2.525499e+06 7.460416e+02
7.923453e+05 3.149369e+06 7.080343e+02
7.923453e+05 3.927351e+06 7.299487e+02
7.923453e+05 4.897519e+06 7.281174e+02
7.923453e+05 6.107343e+06 7.152271e+02
7.923453e+05 7.616025e+06 7.029297e+02
7.923453e+05 9.497399e+06 7.202386e+02
7.923453e+05 1.184353e+07 6.791946e+02
