# Supplementary material for: Escape dynamics of active particles in multistable potentials
Source: Nat Commun. 2021 Apr 27;12:2446. doi: 10.1038/s41467-021-22647-6 (PMC8079420; doi:10.1038/s41467-021-22647-6)
Supplement: Supplementary file 2 — Source Data [file 41467_2021_22647_MOESM2_ESM.zip › Source Data/Fig3b.txt]

damping calibrated_DR transition_rate
5.448970e+02 1.185785e+08 4.790746e+02
5.448970e+02 7.226937e+07 4.836823e+02
5.448970e+02 4.404575e+07 4.672842e+02
5.448970e+02 2.684430e+07 5.446825e+02
5.448970e+02 1.636062e+07 5.142271e+02
5.448970e+02 9.971230e+06 6.980356e+02
5.448970e+02 6.077112e+06 1.012106e+03
5.448970e+02 3.703787e+06 1.534125e+03
5.448970e+02 2.257329e+06 2.043211e+03
5.448970e+02 1.375760e+06 2.795263e+03
5.448970e+02 8.384774e+05 3.320011e+03
5.448970e+02 5.110217e+05 2.905491e+03
5.448970e+02 3.114497e+05 2.462542e+03
5.448970e+02 1.898179e+05 1.883062e+03
5.448970e+02 1.156872e+05 1.219979e+03
5.448970e+02 7.050711e+04 8.258795e+02
5.448970e+02 4.297170e+04 5.051268e+02
5.448970e+02 2.618975e+04 3.261246e+02
5.448970e+02 1.596169e+04 2.349996e+02
5.448970e+02 9.728101e+03 1.490329e+02
5.448970e+02 5.928915e+03 1.595571e+02
9.024546e+02 1.185785e+08 3.793541e+02
9.024546e+02 7.226937e+07 4.306478e+02
9.024546e+02 4.404575e+07 3.657773e+02
9.024546e+02 2.684430e+07 4.094428e+02
9.024546e+02 1.636062e+07 4.780842e+02
9.024546e+02 9.971230e+06 6.053031e+02
9.024546e+02 6.077112e+06 8.533454e+02
9.024546e+02 3.703787e+06 1.289053e+03
9.024546e+02 2.257329e+06 1.835599e+03
9.024546e+02 1.375760e+06 2.404475e+03
9.024546e+02 8.384774e+05 2.722074e+03
9.024546e+02 5.110217e+05 2.518459e+03
9.024546e+02 3.114497e+05 2.084186e+03
9.024546e+02 1.898179e+05 1.496326e+03
9.024546e+02 1.156872e+05 9.501380e+02
9.024546e+02 7.050711e+04 6.010407e+02
9.024546e+02 4.297170e+04 4.200576e+02
9.024546e+02 2.618975e+04 3.427956e+02
9.024546e+02 1.596169e+04 1.760821e+02
9.024546e+02 9.728101e+03 1.896207e+02
9.024546e+02 5.928915e+03 1.541105e+02
1.494642e+03 1.185785e+08 3.713486e+02
1.494642e+03 7.226937e+07 3.320330e+02
1.494642e+03 4.404575e+07 3.595889e+02
1.494642e+03 2.684430e+07 3.867503e+02
1.494642e+03 1.636062e+07 4.195044e+02
1.494642e+03 9.971230e+06 5.251011e+02
1.494642e+03 6.077112e+06 6.908514e+02
1.494642e+03 3.703787e+06 1.071256e+03
1.494642e+03 2.257329e+06 1.587450e+03
1.494642e+03 1.375760e+06 2.064621e+03
1.494642e+03 8.384774e+05 2.245226e+03
1.494642e+03 5.110217e+05 2.258311e+03
1.494642e+03 3.114497e+05 1.585565e+03
1.494642e+03 1.898179e+05 1.218462e+03
1.494642e+03 1.156872e+05 6.989919e+02
1.494642e+03 7.050711e+04 5.063186e+02
1.494642e+03 4.297170e+04 3.816171e+02
1.494642e+03 2.618975e+04 2.760498e+02
1.494642e+03 1.596169e+04 2.358627e+02
1.494642e+03 9.728101e+03 1.960026e+02
1.494642e+03 5.928915e+03 1.610662e+02
2.475418e+03 1.185785e+08 3.518100e+02
2.475418e+03 7.226937e+07 3.332999e+02
2.475418e+03 4.404575e+07 3.644855e+02
2.475418e+03 2.684430e+07 3.554548e+02
2.475418e+03 1.636062e+07 3.815345e+02
2.475418e+03 9.971230e+06 4.744767e+02
2.475418e+03 6.077112e+06 6.715477e+02
2.475418e+03 3.703787e+06 9.756546e+02
2.475418e+03 2.257329e+06 1.360217e+03
2.475418e+03 1.375760e+06 1.776797e+03
2.475418e+03 8.384774e+05 2.020976e+03
2.475418e+03 5.110217e+05 1.766022e+03
2.475418e+03 3.114497e+05 1.385002e+03
2.475418e+03 1.898179e+05 9.833655e+02
2.475418e+03 1.156872e+05 6.957081e+02
2.475418e+03 7.050711e+04 4.890648e+02
2.475418e+03 4.297170e+04 3.714722e+02
2.475418e+03 2.618975e+04 3.105222e+02
2.475418e+03 1.596169e+04 2.808218e+02
2.475418e+03 9.728101e+03 2.705965e+02
2.475418e+03 5.928915e+03 2.304497e+02
4.099774e+03 1.185785e+08 3.866718e+02
4.099774e+03 7.226937e+07 3.827078e+02
4.099774e+03 4.404575e+07 3.895601e+02
4.099774e+03 2.684430e+07 3.575238e+02
4.099774e+03 1.636062e+07 3.794930e+02
4.099774e+03 9.971230e+06 4.884117e+02
4.099774e+03 6.077112e+06 6.153376e+02
4.099774e+03 3.703787e+06 8.604118e+02
4.099774e+03 2.257329e+06 1.157206e+03
4.099774e+03 1.375760e+06 1.459589e+03
4.099774e+03 8.384774e+05 1.653717e+03
4.099774e+03 5.110217e+05 1.508999e+03
4.099774e+03 3.114497e+05 1.236198e+03
4.099774e+03 1.898179e+05 8.711473e+02
4.099774e+03 1.156872e+05 6.194762e+02
4.099774e+03 7.050711e+04 4.726516e+02
4.099774e+03 4.297170e+04 3.907178e+02
4.099774e+03 2.618975e+04 3.868773e+02
4.099774e+03 1.596169e+04 3.489010e+02
4.099774e+03 9.728101e+03 3.042780e+02
4.099774e+03 5.928915e+03 3.024635e+02
6.790026e+03 1.185785e+08 4.332134e+02
6.790026e+03 7.226937e+07 4.436262e+02
6.790026e+03 4.404575e+07 4.665721e+02
6.790026e+03 2.684430e+07 4.743213e+02
6.790026e+03 1.636062e+07 4.374442e+02
6.790026e+03 9.971230e+06 5.096934e+02
6.790026e+03 6.077112e+06 6.627554e+02
6.790026e+03 3.703787e+06 8.190563e+02
6.790026e+03 2.257329e+06 1.060357e+03
6.790026e+03 1.375760e+06 1.458554e+03
6.790026e+03 8.384774e+05 1.500590e+03
6.790026e+03 5.110217e+05 1.358673e+03
6.790026e+03 3.114497e+05 1.033900e+03
6.790026e+03 1.898179e+05 7.971410e+02
6.790026e+03 1.156872e+05 7.026328e+02
6.790026e+03 7.050711e+04 5.260296e+02
6.790026e+03 4.297170e+04 4.884593e+02
6.790026e+03 2.618975e+04 4.657847e+02
6.790026e+03 1.596169e+04 4.279462e+02
6.790026e+03 9.728101e+03 4.084070e+02
6.790026e+03 5.928915e+03 3.848968e+02
1.124560e+04 1.185785e+08 5.829639e+02
1.124560e+04 7.226937e+07 5.937313e+02
1.124560e+04 4.404575e+07 5.761969e+02
1.124560e+04 2.684430e+07 5.980486e+02
1.124560e+04 1.636062e+07 5.917256e+02
1.124560e+04 9.971230e+06 6.557969e+02
1.124560e+04 6.077112e+06 7.400985e+02
1.124560e+04 3.703787e+06 8.675118e+02
1.124560e+04 2.257329e+06 1.047766e+03
1.124560e+04 1.375760e+06 1.289530e+03
1.124560e+04 8.384774e+05 1.406574e+03
1.124560e+04 5.110217e+05 1.322426e+03
1.124560e+04 3.114497e+05 1.069614e+03
1.124560e+04 1.898179e+05 9.297762e+02
1.124560e+04 1.156872e+05 7.915581e+02
1.124560e+04 7.050711e+04 6.898093e+02
1.124560e+04 4.297170e+04 6.545438e+02
1.124560e+04 2.618975e+04 6.255308e+02
1.124560e+04 1.596169e+04 5.672616e+02
1.124560e+04 9.728101e+03 6.088550e+02
1.124560e+04 5.928915e+03 5.562485e+02
1.862490e+04 1.185785e+08 7.444646e+02
1.862490e+04 7.226937e+07 7.842223e+02
1.862490e+04 4.404575e+07 7.705807e+02
1.862490e+04 2.684430e+07 7.219723e+02
1.862490e+04 1.636062e+07 8.137144e+02
1.862490e+04 9.971230e+06 8.005103e+02
1.862490e+04 6.077112e+06 8.561979e+02
1.862490e+04 3.703787e+06 1.005216e+03
1.862490e+04 2.257329e+06 1.234880e+03
1.862490e+04 1.375760e+06 1.400953e+03
1.862490e+04 8.384774e+05 1.391737e+03
1.862490e+04 5.110217e+05 1.384380e+03
1.862490e+04 3.114497e+05 1.248919e+03
1.862490e+04 1.898179e+05 1.100125e+03
1.862490e+04 1.156872e+05 1.053791e+03
1.862490e+04 7.050711e+04 9.435867e+02
1.862490e+04 4.297170e+04 8.510801e+02
1.862490e+04 2.618975e+04 8.370755e+02
1.862490e+04 1.596169e+04 8.220288e+02
1.862490e+04 9.728101e+03 8.060823e+02
1.862490e+04 5.928915e+03 7.559001e+02
3.084644e+04 1.185785e+08 1.056043e+03
3.084644e+04 7.226937e+07 1.070389e+03
3.084644e+04 4.404575e+07 1.028089e+03
3.084644e+04 2.684430e+07 1.047191e+03
3.084644e+04 1.636062e+07 1.043280e+03
3.084644e+04 9.971230e+06 1.063216e+03
3.084644e+04 6.077112e+06 1.118189e+03
3.084644e+04 3.703787e+06 1.151042e+03
3.084644e+04 2.257329e+06 1.355387e+03
3.084644e+04 1.375760e+06 1.509706e+03
3.084644e+04 8.384774e+05 1.517717e+03
3.084644e+04 5.110217e+05 1.510148e+03
3.084644e+04 3.114497e+05 1.511414e+03
3.084644e+04 1.898179e+05 1.347874e+03
3.084644e+04 1.156872e+05 1.273071e+03
3.084644e+04 7.050711e+04 1.212451e+03
3.084644e+04 4.297170e+04 1.200574e+03
3.084644e+04 2.618975e+04 1.217327e+03
3.084644e+04 1.596169e+04 1.154047e+03
3.084644e+04 9.728101e+03 1.084586e+03
3.084644e+04 5.928915e+03 1.089654e+03
5.108782e+04 1.185785e+08 1.371068e+03
5.108782e+04 7.226937e+07 1.312663e+03
5.108782e+04 4.404575e+07 1.308434e+03
5.108782e+04 2.684430e+07 1.330730e+03
5.108782e+04 1.636062e+07 1.351518e+03
5.108782e+04 9.971230e+06 1.329524e+03
5.108782e+04 6.077112e+06 1.402471e+03
5.108782e+04 3.703787e+06 1.519485e+03
5.108782e+04 2.257329e+06 1.583284e+03
5.108782e+04 1.375760e+06 1.698338e+03
5.108782e+04 8.384774e+05 1.792536e+03
5.108782e+04 5.110217e+05 1.831685e+03
5.108782e+04 3.114497e+05 1.718168e+03
5.108782e+04 1.898179e+05 1.631660e+03
5.108782e+04 1.156872e+05 1.674385e+03
5.108782e+04 7.050711e+04 1.567481e+03
5.108782e+04 4.297170e+04 1.560672e+03
5.108782e+04 2.618975e+04 1.551796e+03
5.108782e+04 1.596169e+04 1.513344e+03
5.108782e+04 9.728101e+03 1.531456e+03
5.108782e+04 5.928915e+03 1.361994e+03
8.461120e+04 1.185785e+08 1.524362e+03
8.461120e+04 7.226937e+07 1.545539e+03
8.461120e+04 4.404575e+07 1.491251e+03
8.461120e+04 2.684430e+07 1.529859e+03
8.461120e+04 1.636062e+07 1.596388e+03
8.461120e+04 9.971230e+06 1.595768e+03
8.461120e+04 6.077112e+06 1.621502e+03
8.461120e+04 3.703787e+06 1.664629e+03
8.461120e+04 2.257329e+06 1.804058e+03
8.461120e+04 1.375760e+06 1.858230e+03
8.461120e+04 8.384774e+05 1.881576e+03
8.461120e+04 5.110217e+05 1.949498e+03
8.461120e+04 3.114497e+05 1.969504e+03
8.461120e+04 1.898179e+05 1.894914e+03
8.461120e+04 1.156872e+05 1.913799e+03
8.461120e+04 7.050711e+04 1.861871e+03
8.461120e+04 4.297170e+04 1.879776e+03
8.461120e+04 2.618975e+04 1.811112e+03
8.461120e+04 1.596169e+04 1.786623e+03
8.461120e+04 9.728101e+03 1.710806e+03
8.461120e+04 5.928915e+03 1.671333e+03
1.401325e+05 1.185785e+08 1.602543e+03
1.401325e+05 7.226937e+07 1.639982e+03
1.401325e+05 4.404575e+07 1.596066e+03
1.401325e+05 2.684430e+07 1.687161e+03
1.401325e+05 1.636062e+07 1.625427e+03
1.401325e+05 9.971230e+06 1.601814e+03
1.401325e+05 6.077112e+06 1.710690e+03
1.401325e+05 3.703787e+06 1.695512e+03
1.401325e+05 2.257329e+06 1.707544e+03
1.401325e+05 1.375760e+06 1.908196e+03
1.401325e+05 8.384774e+05 1.836560e+03
1.401325e+05 5.110217e+05 1.950306e+03
1.401325e+05 3.114497e+05 1.853330e+03
1.401325e+05 1.898179e+05 1.880913e+03
1.401325e+05 1.156872e+05 2.009821e+03
1.401325e+05 7.050711e+04 2.000012e+03
1.401325e+05 4.297170e+04 1.924810e+03
1.401325e+05 2.618975e+04 1.932452e+03
1.401325e+05 1.596169e+04 1.889052e+03
1.401325e+05 9.728101e+03 1.813644e+03
1.401325e+05 5.928915e+03 1.611367e+03
2.320869e+05 1.185785e+08 1.375371e+03
2.320869e+05 7.226937e+07 1.459120e+03
2.320869e+05 4.404575e+07 1.406138e+03
2.320869e+05 2.684430e+07 1.387545e+03
2.320869e+05 1.636062e+07 1.529500e+03
2.320869e+05 9.971230e+06 1.427042e+03
2.320869e+05 6.077112e+06 1.436461e+03
2.320869e+05 3.703787e+06 1.523176e+03
2.320869e+05 2.257329e+06 1.469027e+03
2.320869e+05 1.375760e+06 1.553036e+03
2.320869e+05 8.384774e+05 1.602872e+03
2.320869e+05 5.110217e+05 1.657944e+03
2.320869e+05 3.114497e+05 1.663412e+03
2.320869e+05 1.898179e+05 1.773025e+03
2.320869e+05 1.156872e+05 1.756551e+03
2.320869e+05 7.050711e+04 1.764642e+03
2.320869e+05 4.297170e+04 1.766449e+03
2.320869e+05 2.618975e+04 1.731668e+03
2.320869e+05 1.596169e+04 1.644619e+03
2.320869e+05 9.728101e+03 1.627553e+03
2.320869e+05 5.928915e+03 1.552597e+03
3.843819e+05 1.185785e+08 1.150563e+03
3.843819e+05 7.226937e+07 1.134559e+03
3.843819e+05 4.404575e+07 1.123271e+03
3.843819e+05 2.684430e+07 1.102581e+03
3.843819e+05 1.636062e+07 1.185952e+03
3.843819e+05 9.971230e+06 1.100661e+03
3.843819e+05 6.077112e+06 1.107949e+03
3.843819e+05 3.703787e+06 1.093374e+03
3.843819e+05 2.257329e+06 1.171370e+03
3.843819e+05 1.375760e+06 1.222326e+03
3.843819e+05 8.384774e+05 1.242120e+03
3.843819e+05 5.110217e+05 1.341798e+03
3.843819e+05 3.114497e+05 1.270416e+03
3.843819e+05 1.898179e+05 1.354654e+03
3.843819e+05 1.156872e+05 1.334877e+03
3.843819e+05 7.050711e+04 1.396708e+03
3.843819e+05 4.297170e+04 1.363001e+03
3.843819e+05 2.618975e+04 1.427035e+03
3.843819e+05 1.596169e+04 1.341951e+03
3.843819e+05 9.728101e+03 1.298213e+03
3.843819e+05 5.928915e+03 1.242970e+03
6.366084e+05 1.185785e+08 7.785395e+02
6.366084e+05 7.226937e+07 8.092659e+02
6.366084e+05 4.404575e+07 8.081752e+02
6.366084e+05 2.684430e+07 8.395802e+02
6.366084e+05 1.636062e+07 8.045410e+02
6.366084e+05 9.971230e+06 7.995189e+02
6.366084e+05 6.077112e+06 8.116189e+02
6.366084e+05 3.703787e+06 7.778712e+02
6.366084e+05 2.257329e+06 8.035266e+02
6.366084e+05 1.375760e+06 8.272648e+02
6.366084e+05 8.384774e+05 8.568468e+02
6.366084e+05 5.110217e+05 8.853584e+02
6.366084e+05 3.114497e+05 8.688792e+02
6.366084e+05 1.898179e+05 8.864621e+02
6.366084e+05 1.156872e+05 9.803581e+02
6.366084e+05 7.050711e+04 9.386151e+02
6.366084e+05 4.297170e+04 9.287117e+02
6.366084e+05 2.618975e+04 9.986831e+02
6.366084e+05 1.596169e+04 9.787124e+02
6.366084e+05 9.728101e+03 1.005666e+03
6.366084e+05 5.928915e+03 9.094977e+02
1.054348e+06 1.185785e+08 5.297561e+02
1.054348e+06 7.226937e+07 5.103452e+02
1.054348e+06 4.404575e+07 5.418468e+02
1.054348e+06 2.684430e+07 5.280695e+02
1.054348e+06 1.636062e+07 5.370846e+02
1.054348e+06 9.971230e+06 5.023314e+02
1.054348e+06 6.077112e+06 5.164789e+02
1.054348e+06 3.703787e+06 5.019257e+02
1.054348e+06 2.257329e+06 5.421832e+02
1.054348e+06 1.375760e+06 5.225307e+02
1.054348e+06 8.384774e+05 5.512085e+02
1.054348e+06 5.110217e+05 5.445931e+02
1.054348e+06 3.114497e+05 5.612214e+02
1.054348e+06 1.898179e+05 6.136861e+02
1.054348e+06 1.156872e+05 6.182333e+02
1.054348e+06 7.050711e+04 6.276629e+02
1.054348e+06 4.297170e+04 6.664088e+02
1.054348e+06 2.618975e+04 6.741184e+02
1.054348e+06 1.596169e+04 6.500257e+02
1.054348e+06 9.728101e+03 6.787061e+02
1.054348e+06 5.928915e+03 6.110727e+02
1.746208e+06 1.185785e+08 3.220243e+02
1.746208e+06 7.226937e+07 3.040657e+02
1.746208e+06 4.404575e+07 3.288878e+02
1.746208e+06 2.684430e+07 3.254559e+02
1.746208e+06 1.636062e+07 3.203333e+02
1.746208e+06 9.971230e+06 3.491327e+02
1.746208e+06 6.077112e+06 3.385709e+02
1.746208e+06 3.703787e+06 3.293975e+02
1.746208e+06 2.257329e+06 3.354125e+02
1.746208e+06 1.375760e+06 3.420149e+02
1.746208e+06 8.384774e+05 3.380123e+02
1.746208e+06 5.110217e+05 3.576320e+02
1.746208e+06 3.114497e+05 3.406028e+02
1.746208e+06 1.898179e+05 3.860825e+02
1.746208e+06 1.156872e+05 3.664881e+02
1.746208e+06 7.050711e+04 3.811760e+02
1.746208e+06 4.297170e+04 4.094772e+02
1.746208e+06 2.618975e+04 4.253682e+02
1.746208e+06 1.596169e+04 3.992100e+02
1.746208e+06 9.728101e+03 4.081832e+02
1.746208e+06 5.928915e+03 4.168641e+02
2.892060e+06 1.185785e+08 2.005044e+02
2.892060e+06 7.226937e+07 2.091052e+02
2.892060e+06 4.404575e+07 2.046578e+02
2.892060e+06 2.684430e+07 2.234539e+02
2.892060e+06 1.636062e+07 2.017282e+02
2.892060e+06 9.971230e+06 1.874956e+02
2.892060e+06 6.077112e+06 1.945565e+02
2.892060e+06 3.703787e+06 1.781423e+02
2.892060e+06 2.257329e+06 2.093857e+02
2.892060e+06 1.375760e+06 2.038067e+02
2.892060e+06 8.384774e+05 2.038128e+02
2.892060e+06 5.110217e+05 2.015479e+02
2.892060e+06 3.114497e+05 2.365676e+02
2.892060e+06 1.898179e+05 1.989283e+02
2.892060e+06 1.156872e+05 2.310114e+02
2.892060e+06 7.050711e+04 2.382650e+02
2.892060e+06 4.297170e+04 2.402407e+02
2.892060e+06 2.618975e+04 2.581197e+02
2.892060e+06 1.596169e+04 2.558899e+02
2.892060e+06 9.728101e+03 2.253104e+02
2.892060e+06 5.928915e+03 2.495353e+02
4.789820e+06 1.185785e+08 1.109570e+02
4.789820e+06 7.226937e+07 1.400103e+02
4.789820e+06 4.404575e+07 1.320193e+02
4.789820e+06 2.684430e+07 1.418883e+02
4.789820e+06 1.636062e+07 1.334180e+02
4.789820e+06 9.971230e+06 1.186351e+02
4.789820e+06 6.077112e+06 1.276305e+02
4.789820e+06 3.703787e+06 1.204328e+02
4.789820e+06 2.257329e+06 1.268662e+02
4.789820e+06 1.375760e+06 1.280483e+02
4.789820e+06 8.384774e+05 1.243098e+02
4.789820e+06 5.110217e+05 1.325328e+02
4.789820e+06 3.114497e+05 1.327924e+02
4.789820e+06 1.898179e+05 1.342452e+02
4.789820e+06 1.156872e+05 1.428637e+02
4.789820e+06 7.050711e+04 1.329071e+02
4.789820e+06 4.297170e+04 1.518898e+02
4.789820e+06 2.618975e+04 1.366427e+02
4.789820e+06 1.596169e+04 1.506177e+02
4.789820e+06 9.728101e+03 1.477500e+02
4.789820e+06 5.928915e+03 1.555653e+02
7.932869e+06 1.185785e+08 9.304848e+01
7.932869e+06 7.226937e+07 8.479125e+01
7.932869e+06 4.404575e+07 7.588615e+01
7.932869e+06 2.684430e+07 9.539114e+01
7.932869e+06 1.636062e+07 8.488493e+01
7.932869e+06 9.971230e+06 8.109094e+01
7.932869e+06 6.077112e+06 8.597284e+01
7.932869e+06 3.703787e+06 6.725899e+01
7.932869e+06 2.257329e+06 8.963450e+01
7.932869e+06 1.375760e+06 7.741025e+01
7.932869e+06 8.384774e+05 7.687195e+01
7.932869e+06 5.110217e+05 7.851049e+01
7.932869e+06 3.114497e+05 7.943609e+01
7.932869e+06 1.898179e+05 7.982537e+01
7.932869e+06 1.156872e+05 8.238243e+01
7.932869e+06 7.050711e+04 7.495103e+01
7.932869e+06 4.297170e+04 9.003438e+01
7.932869e+06 2.618975e+04 8.336654e+01
7.932869e+06 1.596169e+04 8.375961e+01
7.932869e+06 9.728101e+03 9.696644e+01
7.932869e+06 5.928915e+03 1.052389e+02
