# Supplementary material for: Escape dynamics of active particles in multistable potentials
Source: Nat Commun. 2021 Apr 27;12:2446. doi: 10.1038/s41467-021-22647-6 (PMC8079420; doi:10.1038/s41467-021-22647-6)
Supplement: Supplementary file 2 — Source Data [file 41467_2021_22647_MOESM2_ESM.zip › Source Data/Fig3c_experimental.txt]

DR DR_error transition_rate transition_rate_error
5.921763e+04 5.921763e-01 5.712023e+02 4.633356e+01
7.384603e+04 7.384603e-01 6.141022e+02 3.968582e+01
9.208812e+04 9.208812e-01 6.666667e+02 5.559009e+01
1.148365e+05 1.148365e+00 7.469155e+02 3.297392e+01
1.432043e+05 1.432043e+00 8.344937e+02 5.849439e+01
1.785798e+05 1.785798e+00 9.114760e+02 5.275722e+01
2.226940e+05 2.226940e+00 1.035627e+03 8.296074e+01
2.777057e+05 2.777057e+00 1.089970e+03 1.040280e+02
3.463067e+05 3.463067e+00 1.304492e+03 7.196466e+01
4.318544e+05 4.318544e+00 1.411224e+03 8.584257e+01
5.385346e+05 5.385346e+00 1.517614e+03 5.342469e+01
6.715676e+05 6.715676e+00 1.611934e+03 7.553431e+01
8.374638e+05 8.374638e+00 1.703174e+03 8.194406e+01
1.044341e+06 1.044341e+01 1.597381e+03 2.769243e+01
1.302322e+06 1.302322e+01 1.463116e+03 1.156960e+02
1.624032e+06 1.624032e+01 1.421989e+03 4.471765e+01
2.025215e+06 2.025215e+01 1.254964e+03 7.220219e+01
2.525499e+06 2.525499e+01 1.156863e+03 4.498653e+01
3.149369e+06 3.149369e+01 1.002715e+03 4.378717e+01
3.927351e+06 3.927351e+01 8.271919e+02 3.500876e+01
4.897519e+06 4.897519e+01 7.168584e+02 4.404255e+01
6.107343e+06 6.107343e+01 6.383201e+02 3.796864e+01
7.616025e+06 7.616025e+01 5.437948e+02 3.790434e+01
9.497399e+06 9.497399e+01 5.036720e+02 3.017474e+01
1.184353e+07 1.184353e+02 4.686554e+02 4.473269e+01
