# Supplementary material for: Escape dynamics of active particles in multistable potentials
Source: Nat Commun. 2021 Apr 27;12:2446. doi: 10.1038/s41467-021-22647-6 (PMC8079420; doi:10.1038/s41467-021-22647-6)
Supplement: Supplementary file 2 — Source Data [file 41467_2021_22647_MOESM2_ESM.zip › Source Data/Fig3c_numerical.txt]

DR transition_rate
1.185785e+07 4.113547e+02
9.098183e+06 4.955544e+02
6.980749e+06 5.661298e+02
5.356152e+06 6.386330e+02
4.109609e+06 8.523300e+02
3.153183e+06 9.684493e+02
2.419340e+06 1.188011e+03
1.856289e+06 1.484509e+03
1.424276e+06 1.541032e+03
1.092805e+06 1.796120e+03
8.384774e+05 1.726003e+03
6.433385e+05 1.774468e+03
4.936132e+05 1.680023e+03
3.787358e+05 1.415861e+03
2.905935e+05 1.188720e+03
2.229636e+05 1.024231e+03
1.710731e+05 8.406325e+02
1.312595e+05 7.283470e+02
1.007115e+05 5.650768e+02
7.727295e+04 5.017620e+02
5.928915e+04 4.254968e+02
