# Supplementary material for: Escape dynamics of active particles in multistable potentials
Source: Nat Commun. 2021 Apr 27;12:2446. doi: 10.1038/s41467-021-22647-6 (PMC8079420; doi:10.1038/s41467-021-22647-6)
Supplement: Supplementary file 2 — Source Data [file 41467_2021_22647_MOESM2_ESM.zip › Source Data/Fig3d_experimental.txt]

damping damping_error transition_rate transition_rate_error
3.286148e+03 2.085119e+02 4.686554e+02 4.473269e+01
4.170238e+03 8.340477e+02 4.793799e+02 4.392915e+01
5.296203e+03 8.340477e+02 5.366942e+02 2.634691e+01
7.089405e+03 8.340477e+02 5.316192e+02 2.565397e+01
8.340477e+03 8.340477e+02 5.778986e+02 2.148551e+01
1.084262e+04 8.340477e+02 6.910736e+02 3.262147e+01
1.376179e+04 8.340477e+02 7.960021e+02 6.816408e+01
1.751500e+04 8.340477e+02 8.539923e+02 5.872113e+01
2.210226e+04 8.340477e+02 1.094294e+03 1.023351e+02
2.794060e+04 8.340477e+02 9.866930e+02 4.181221e+01
3.544703e+04 8.340477e+02 1.197383e+03 5.824352e+01
4.587262e+04 8.340477e+03 1.298258e+03 9.584737e+01
5.838334e+04 8.340477e+03 1.278719e+03 4.454844e+01
7.089405e+04 8.340477e+03 1.371105e+03 8.457334e+01
9.174524e+04 8.340477e+03 1.431555e+03 8.311896e+01
1.167667e+05 8.340477e+03 1.307448e+03 6.493181e+01
1.459583e+05 8.340477e+03 1.308660e+03 5.014835e+01
1.834905e+05 8.340477e+03 1.393844e+03 1.444713e+02
2.335333e+05 8.340477e+03 1.365009e+03 6.444350e+01
3.002572e+05 8.340477e+03 1.085047e+03 5.282643e+01
3.794917e+05 8.340477e+03 9.696450e+02 5.767374e+01
5.004286e+05 8.340477e+04 8.538992e+02 3.913156e+01
6.255357e+05 8.340477e+04 7.319764e+02 4.054422e+01
7.923453e+05 8.340477e+04 6.791946e+02 6.201089e+01
