# Supplementary material for: Escape dynamics of active particles in multistable potentials
Source: Nat Commun. 2021 Apr 27;12:2446. doi: 10.1038/s41467-021-22647-6 (PMC8079420; doi:10.1038/s41467-021-22647-6)
Supplement: Supplementary file 2 — Source Data [file 41467_2021_22647_MOESM2_ESM.zip › Source Data/Fig3d_numerical.txt]

damping transition_rate
3.290065e+03 4.113547e+02
4.328279e+03 4.552586e+02
5.694104e+03 5.234311e+02
7.490957e+03 5.233041e+02
9.854810e+03 5.514846e+02
1.296463e+04 6.987691e+02
1.705576e+04 7.606409e+02
2.243792e+04 8.823287e+02
2.951847e+04 1.057994e+03
3.883334e+04 1.158513e+03
5.108782e+04 1.379232e+03
6.720922e+04 1.522794e+03
8.841780e+04 1.553034e+03
1.163191e+05 1.616494e+03
1.530247e+05 1.580298e+03
2.013136e+05 1.457351e+03
2.648407e+05 1.357386e+03
3.484130e+05 1.136470e+03
4.583595e+05 1.029306e+03
6.030014e+05 8.244352e+02
7.932869e+05 7.043395e+02
