# Supplementary material for: Escape dynamics of active particles in multistable potentials
Source: Nat Commun. 2021 Apr 27;12:2446. doi: 10.1038/s41467-021-22647-6 (PMC8079420; doi:10.1038/s41467-021-22647-6)
Supplement: Supplementary file 2 — Source Data [file 41467_2021_22647_MOESM2_ESM.zip › Source Data/Fig3e_experimental.txt]

damping damping_error transition_rate transition_rate_error
3.286148e+03 2.085119e+02 1.703174e+03 8.194406e+01
4.170238e+03 8.340477e+02 1.428087e+03 7.485783e+01
5.296203e+03 8.340477e+02 1.387159e+03 1.083476e+02
7.089405e+03 8.340477e+02 1.282678e+03 7.846693e+01
8.340477e+03 8.340477e+02 1.222574e+03 6.335358e+01
1.084262e+04 8.340477e+02 1.344969e+03 4.491103e+01
1.376179e+04 8.340477e+02 1.370563e+03 9.393950e+01
1.751500e+04 8.340477e+02 1.465042e+03 5.870150e+01
2.210226e+04 8.340477e+02 1.560912e+03 4.597595e+01
2.794060e+04 8.340477e+02 1.542297e+03 6.926490e+01
3.544703e+04 8.340477e+02 1.582373e+03 4.968256e+01
4.587262e+04 8.340477e+03 1.746349e+03 8.632233e+01
5.838334e+04 8.340477e+03 1.673506e+03 4.550664e+01
7.089405e+04 8.340477e+03 1.670355e+03 8.470911e+01
9.174524e+04 8.340477e+03 1.700549e+03 7.981002e+01
1.167667e+05 8.340477e+03 1.624298e+03 7.271909e+01
1.459583e+05 8.340477e+03 1.559652e+03 8.051634e+01
1.834905e+05 8.340477e+03 1.507808e+03 6.127116e+01
2.335333e+05 8.340477e+03 1.568382e+03 6.703263e+01
3.002572e+05 8.340477e+03 1.348359e+03 4.151063e+01
3.794917e+05 8.340477e+03 1.142685e+03 5.584050e+01
5.004286e+05 8.340477e+04 9.403922e+02 5.218003e+01
6.255357e+05 8.340477e+04 8.512900e+02 5.143737e+01
7.923453e+05 8.340477e+04 8.006554e+02 3.681349e+01
