# Supplementary material for: Escape dynamics of active particles in multistable potentials
Source: Nat Commun. 2021 Apr 27;12:2446. doi: 10.1038/s41467-021-22647-6 (PMC8079420; doi:10.1038/s41467-021-22647-6)
Supplement: Supplementary file 2 — Source Data [file 41467_2021_22647_MOESM2_ESM.zip › Source Data/Fig3e_numerical.txt]

damping transition_rate
3.290065e+03 1.726003e+03
4.328279e+03 1.631786e+03
5.694104e+03 1.535859e+03
7.490957e+03 1.541994e+03
9.854810e+03 1.398729e+03
1.296463e+04 1.400485e+03
1.705576e+04 1.422244e+03
2.243792e+04 1.491560e+03
2.951847e+04 1.589352e+03
3.883334e+04 1.636918e+03
5.108782e+04 1.796914e+03
6.720922e+04 1.912221e+03
8.841780e+04 1.934174e+03
1.163191e+05 1.888794e+03
1.530247e+05 1.825779e+03
2.013136e+05 1.630803e+03
2.648407e+05 1.492377e+03
3.484130e+05 1.280526e+03
4.583595e+05 1.083200e+03
6.030014e+05 8.718147e+02
7.932869e+05 6.884869e+02
