# Supplementary material for: Escape dynamics of active particles in multistable potentials
Source: Nat Commun. 2021 Apr 27;12:2446. doi: 10.1038/s41467-021-22647-6 (PMC8079420; doi:10.1038/s41467-021-22647-6)
Supplement: Supplementary file 2 — Source Data [file 41467_2021_22647_MOESM2_ESM.zip › Source Data/Fig3f_experimental.txt]

damping damping_error transition_rate transition_rate_error
3.286148e+03 2.085119e+02 5.712023e+02 4.633356e+01
4.170238e+03 8.340477e+02 5.662217e+02 5.522170e+01
5.296203e+03 8.340477e+02 6.115267e+02 3.457078e+01
7.089405e+03 8.340477e+02 6.900709e+02 5.166852e+01
8.340477e+03 8.340477e+02 6.629154e+02 3.383628e+01
1.084262e+04 8.340477e+02 8.341464e+02 5.364659e+01
1.376179e+04 8.340477e+02 9.147456e+02 4.341288e+01
1.751500e+04 8.340477e+02 1.060860e+03 4.724754e+01
2.210226e+04 8.340477e+02 1.201993e+03 5.640754e+01
2.794060e+04 8.340477e+02 1.395396e+03 6.102186e+01
3.544703e+04 8.340477e+02 1.337365e+03 6.421184e+01
4.587262e+04 8.340477e+03 1.638985e+03 6.965407e+01
5.838334e+04 8.340477e+03 1.804461e+03 8.871076e+01
7.089405e+04 8.340477e+03 1.833393e+03 1.129432e+02
9.174524e+04 8.340477e+03 1.905301e+03 4.826136e+01
1.167667e+05 8.340477e+03 1.852410e+03 5.489574e+01
1.459583e+05 8.340477e+03 1.729850e+03 7.941111e+01
1.834905e+05 8.340477e+03 1.652124e+03 6.358492e+01
2.335333e+05 8.340477e+03 1.801220e+03 5.690273e+01
3.002572e+05 8.340477e+03 1.622935e+03 5.108719e+01
3.794917e+05 8.340477e+03 1.348680e+03 8.248138e+01
5.004286e+05 8.340477e+04 1.224945e+03 3.641822e+01
6.255357e+05 8.340477e+04 1.040127e+03 5.133730e+01
7.923453e+05 8.340477e+04 9.871995e+02 5.885480e+01
