# Supplementary material for: Escape dynamics of active particles in multistable potentials
Source: Nat Commun. 2021 Apr 27;12:2446. doi: 10.1038/s41467-021-22647-6 (PMC8079420; doi:10.1038/s41467-021-22647-6)
Supplement: Supplementary file 2 — Source Data [file 41467_2021_22647_MOESM2_ESM.zip › Source Data/Fig3f_numerical.txt]

damping transition_rate
3.290065e+03 4.254968e+02
4.328279e+03 4.844066e+02
5.694104e+03 4.978877e+02
7.490957e+03 5.700098e+02
9.854810e+03 6.295873e+02
1.296463e+04 6.843030e+02
1.705576e+04 8.477548e+02
2.243792e+04 1.055910e+03
2.951847e+04 1.170287e+03
3.883334e+04 1.372433e+03
5.108782e+04 1.538505e+03
6.720922e+04 1.741305e+03
8.841780e+04 1.816853e+03
1.163191e+05 1.992238e+03
1.530247e+05 1.943744e+03
2.013136e+05 1.797571e+03
2.648407e+05 1.684714e+03
3.484130e+05 1.435422e+03
4.583595e+05 1.200149e+03
6.030014e+05 1.053354e+03
7.932869e+05 8.134175e+02
