# Supplementary material for: Escape dynamics of active particles in multistable potentials
Source: Nat Commun. 2021 Apr 27;12:2446. doi: 10.1038/s41467-021-22647-6 (PMC8079420; doi:10.1038/s41467-021-22647-6)
Supplement: Supplementary file 2 — Source Data [file 41467_2021_22647_MOESM2_ESM.zip › Source Data/readme.txt]

All filenames refer to the Figures they appear in.
Datasets that do not use the same points on the x-axis despite appearing in the same panel are split into different files.

--------------------------------------------------

Regarding the main text source data:

All dampings are expressed in rad/s.
All rates are expressed in Hz.
All the data referring to the simulated transition rates have the calibration factor c = 2.24 included.

Fig2b_fast_* refers to the activity traces with D_R = 2pi 1.3 MHz
Fig2b_medium_* refers to the activity traces with D_R = 2pi 116 kHz
Fig2b_slow_* refers to the activity traces with D_R = 2pi 11 kHz

--------------------------------------------------

Regarding the Supplementary Information source data:

The units of each axis coincide with the one used in the respective Supplementary Figure.
SI_Fig2_highDr and SI_Fig2_lowDr are used in both panels of Supplementary Figure 2, but belong to simulations with different time steps as described in the text.

Supplementary Figure 4 also uses the main Figure 3c and 3d as source files.
SI_Fig4a_theoreticalTemp pertains to the rates extracted in an inactive particle simulation at an ambient temperature given by Supplementary Equation 16.
SI_Fig4a_extractedTemp is based on temperatures extracted from the kinetic energy of a particle with explicit activity (computational reconstruction of Supplementary Note 5).

Supplementary Figure 6 can be constructed from the data in SI_Fig3 and SI_Fig5b.
