# Supplementary material for: Escape dynamics of active particles in multistable potentials
Source: Nat Commun. 2021 Apr 27;12:2446. doi: 10.1038/s41467-021-22647-6 (PMC8079420; doi:10.1038/s41467-021-22647-6)
Supplement: Supplementary file 2 — Source Data [file 41467_2021_22647_MOESM2_ESM.zip › Source Data/SI_Fig1.txt]

damping rotDiff rateEst_a rateEst_b rateEst_c rateEst_d
1.000000e-02 1.000000e-01 1.067607e-03 2.295528e-03 2.446181e-02 1.623060e-01
1.000000e-02 2.511888e-01 7.787608e-04 2.178646e-03 7.238666e-02 7.415715e+00
1.000000e-02 6.309586e-01 1.445306e-03 5.412139e-03 4.051809e+00 9.971580e+00
1.000000e-02 1.584894e+00 9.419851e-04 1.117297e-02 5.499809e+00 1.384596e+01
1.000000e-02 3.981066e+00 1.783760e-03 2.520832e-02 6.414690e+00 1.001935e+02
1.000000e-02 1.000000e+01 2.477811e-03 1.108092e-02 6.855035e+00 1.086886e+02
1.000000e-02 2.511888e+01 1.170862e-03 7.121125e-03 5.213542e+00 1.004112e+02
1.000000e-02 6.309586e+01 9.022619e-04 3.068648e-03 4.809758e-02 1.264918e+01
1.000000e-02 1.584894e+02 1.178322e-03 1.898895e-03 1.896924e-02 8.176099e+00
1.000000e-02 3.981066e+02 7.198808e-04 2.011243e-03 1.564889e-02 7.430395e+00
1.000000e-02 1.000000e+03 1.678954e-03 1.587269e-03 1.717250e-02 7.437423e+00
2.511890e-02 1.000000e-01 1.572535e-03 2.576298e-03 2.279438e-02 1.125560e-01
2.511890e-02 2.511888e-01 2.143710e-03 4.066798e-03 6.102343e-02 4.883998e+00
2.511890e-02 6.309586e-01 2.739717e-03 6.612787e-03 1.161544e-01 7.573357e+00
2.511890e-02 1.584894e+00 2.405509e-03 1.037767e-02 3.565942e+00 9.713087e+00
2.511890e-02 3.981066e+00 2.391579e-03 2.050228e-02 4.813484e+00 1.344005e+01
2.511890e-02 1.000000e+01 3.134312e-03 1.295181e-02 4.026546e+00 1.632510e+01
2.511890e-02 2.511888e+01 1.874817e-03 6.722567e-03 1.172668e-01 1.100043e+01
2.511890e-02 6.309586e+01 2.287864e-03 3.575778e-03 4.533773e-02 8.193384e+00
2.511890e-02 1.584894e+02 1.252345e-03 2.209735e-03 1.766539e-02 5.427965e+00
2.511890e-02 3.981066e+02 1.536714e-03 1.606256e-03 1.397788e-02 4.647493e+00
2.511890e-02 1.000000e+03 1.516258e-03 2.398837e-03 1.215831e-02 4.237080e+00
6.309570e-02 1.000000e-01 3.253450e-03 4.848453e-03 2.420579e-02 9.530774e-02
6.309570e-02 2.511888e-01 2.827492e-03 5.306205e-03 5.204111e-02 3.564233e-01
6.309570e-02 6.309586e-01 3.671552e-03 6.933197e-03 1.305768e-01 5.253638e+00
6.309570e-02 1.584894e+00 2.386140e-03 1.244164e-02 3.437401e-01 7.150094e+00
6.309570e-02 3.981066e+00 4.867979e-03 1.579551e-02 5.212622e-01 9.095243e+00
6.309570e-02 1.000000e+01 4.575429e-03 1.410603e-02 2.841925e-01 9.378468e+00
6.309570e-02 2.511888e+01 3.840051e-03 8.750732e-03 1.054212e-01 7.443101e+00
6.309570e-02 6.309586e+01 3.181388e-03 4.180661e-03 4.714091e-02 4.851522e+00
6.309570e-02 1.584894e+02 3.496977e-03 4.198940e-03 1.986673e-02 2.762092e+00
6.309570e-02 3.981066e+02 4.115001e-03 3.697297e-03 1.572113e-02 2.731301e-01
6.309570e-02 1.000000e+03 3.150999e-03 3.752764e-03 9.471545e-03 2.783095e-01
1.584890e-01 1.000000e-01 6.543150e-03 6.658728e-03 4.080190e-02 8.380040e-02
1.584890e-01 2.511888e-01 7.752267e-03 7.952120e-03 5.128732e-02 2.763013e-01
1.584890e-01 6.309586e-01 1.023248e-02 1.406432e-02 1.006211e-01 2.055840e+00
1.584890e-01 1.584894e+00 8.006523e-03 1.323882e-02 1.916617e-01 5.094389e+00
1.584890e-01 3.981066e+00 9.334619e-03 1.705616e-02 3.194115e-01 6.526480e+00
1.584890e-01 1.000000e+01 7.038662e-03 1.343241e-02 2.325459e-01 6.429131e+00
1.584890e-01 2.511888e+01 6.904371e-03 9.198731e-03 8.667599e-02 4.686674e+00
1.584890e-01 6.309586e+01 8.280234e-03 7.148486e-03 3.399683e-02 2.261122e+00
1.584890e-01 1.584894e+02 9.019861e-03 8.536040e-03 1.731039e-02 3.406578e-01
1.584890e-01 3.981066e+02 6.628095e-03 8.064632e-03 1.233964e-02 1.929345e-01
1.584890e-01 1.000000e+03 8.409842e-03 8.095783e-03 1.400100e-02 2.149392e-01
3.981070e-01 1.000000e-01 1.499120e-02 1.580512e-02 5.533257e-02 1.072665e-01
3.981070e-01 2.511888e-01 1.217836e-02 2.013054e-02 6.895453e-02 2.510599e-01
3.981070e-01 6.309586e-01 1.270655e-02 2.127892e-02 9.896765e-02 7.105796e-01
3.981070e-01 1.584894e+00 1.501805e-02 1.869693e-02 1.586621e-01 2.926476e+00
3.981070e-01 3.981066e+00 1.306609e-02 2.406899e-02 2.240331e-01 4.532026e+00
3.981070e-01 1.000000e+01 1.717603e-02 1.949788e-02 1.532577e-01 4.266122e+00
3.981070e-01 2.511888e+01 1.734586e-02 1.757947e-02 5.599935e-02 2.359744e+00
3.981070e-01 6.309586e+01 1.398220e-02 1.479438e-02 3.247918e-02 6.619749e-01
3.981070e-01 1.584894e+02 1.171979e-02 1.433797e-02 2.375317e-02 2.334900e-01
3.981070e-01 3.981066e+02 1.290297e-02 1.772180e-02 1.930570e-02 1.602954e-01
3.981070e-01 1.000000e+03 1.390658e-02 1.467455e-02 1.872792e-02 1.481745e-01
1.000000e+00 1.000000e-01 2.042402e-02 2.461906e-02 6.484467e-02 9.981148e-02
1.000000e+00 2.511888e-01 2.125390e-02 2.481119e-02 1.074560e-01 2.477324e-01
1.000000e+00 6.309586e-01 2.024303e-02 2.824868e-02 1.183506e-01 5.708991e-01
1.000000e+00 1.584894e+00 2.516295e-02 2.283146e-02 1.389681e-01 1.459264e+00
1.000000e+00 3.981066e+00 2.097870e-02 2.616337e-02 1.255098e-01 2.658718e+00
1.000000e+00 1.000000e+01 2.201906e-02 3.079683e-02 9.010488e-02 2.315318e+00
1.000000e+00 2.511888e+01 2.201172e-02 2.678332e-02 5.765266e-02 9.837631e-01
1.000000e+00 6.309586e+01 2.261605e-02 2.368436e-02 3.702622e-02 3.428916e-01
1.000000e+00 1.584894e+02 2.336234e-02 2.422522e-02 2.483440e-02 1.324893e-01
1.000000e+00 3.981066e+02 2.123193e-02 2.450899e-02 2.924474e-02 1.004795e-01
1.000000e+00 1.000000e+03 2.613475e-02 2.352052e-02 2.690285e-02 9.591029e-02
2.511890e+00 1.000000e-01 2.382719e-02 2.151859e-02 7.902505e-02 9.992130e-02
2.511890e+00 2.511888e-01 2.333666e-02 2.565144e-02 9.299300e-02 2.439135e-01
2.511890e+00 6.309586e-01 2.144348e-02 2.643110e-02 1.199514e-01 5.591867e-01
2.511890e+00 1.584894e+00 2.521775e-02 2.338147e-02 7.938821e-02 1.061665e+00
2.511890e+00 3.981066e+00 2.568850e-02 2.452491e-02 7.810776e-02 1.486738e+00
2.511890e+00 1.000000e+01 2.157756e-02 2.267691e-02 5.495662e-02 9.896238e-01
2.511890e+00 2.511888e+01 2.381122e-02 2.629014e-02 3.700618e-02 3.945984e-01
2.511890e+00 6.309586e+01 2.468521e-02 2.080648e-02 2.794640e-02 1.534683e-01
2.511890e+00 1.584894e+02 1.998687e-02 2.160427e-02 2.409918e-02 6.342523e-02
2.511890e+00 3.981066e+02 2.400201e-02 2.164211e-02 1.687431e-02 5.054638e-02
2.511890e+00 1.000000e+03 2.250143e-02 2.135089e-02 2.112712e-02 6.025496e-02
6.309570e+00 1.000000e-01 1.564605e-02 1.947731e-02 5.109735e-02 1.100619e-01
6.309570e+00 2.511888e-01 1.585261e-02 1.989845e-02 6.222381e-02 2.216329e-01
6.309570e+00 6.309586e-01 1.597724e-02 1.980325e-02 5.000831e-02 4.640062e-01
6.309570e+00 1.584894e+00 1.793036e-02 1.869357e-02 5.270521e-02 6.815359e-01
6.309570e+00 3.981066e+00 1.570420e-02 1.719960e-02 2.621023e-02 5.357301e-01
6.309570e+00 1.000000e+01 1.404839e-02 1.476503e-02 2.474933e-02 2.565006e-01
6.309570e+00 2.511888e+01 1.721567e-02 1.703917e-02 1.862717e-02 8.258454e-02
6.309570e+00 6.309586e+01 1.508453e-02 1.690274e-02 2.097859e-02 4.055163e-02
6.309570e+00 1.584894e+02 1.586269e-02 1.270025e-02 1.518395e-02 2.479249e-02
6.309570e+00 3.981066e+02 1.332117e-02 1.779832e-02 1.486077e-02 2.548952e-02
6.309570e+00 1.000000e+03 1.711597e-02 1.265386e-02 9.503821e-03 2.405759e-02
1.584890e+01 1.000000e-01 9.274027e-03 9.645711e-03 2.646069e-02 8.702411e-02
1.584890e+01 2.511888e-01 9.948676e-03 6.130516e-03 3.092489e-02 1.875753e-01
1.584890e+01 6.309586e-01 6.783647e-03 6.943224e-03 2.402813e-02 2.625931e-01
1.584890e+01 1.584894e+00 5.949671e-03 8.233288e-03 1.649009e-02 2.000038e-01
1.584890e+01 3.981066e+00 6.929835e-03 8.016242e-03 1.194321e-02 9.992938e-02
1.584890e+01 1.000000e+01 8.624670e-03 5.596172e-03 9.650560e-03 3.829395e-02
1.584890e+01 2.511888e+01 6.532296e-03 9.003231e-03 7.361864e-03 1.880719e-02
1.584890e+01 6.309586e+01 7.707815e-03 6.539038e-03 7.490061e-03 1.491259e-02
1.584890e+01 1.584894e+02 7.301491e-03 8.034206e-03 9.034312e-03 6.200685e-03
1.584890e+01 3.981066e+02 6.912517e-03 7.347985e-03 7.638667e-03 7.476208e-03
1.584890e+01 1.000000e+03 7.446943e-03 9.302168e-03 7.810800e-03 3.619757e-03
3.981070e+01 1.000000e-01 2.520924e-03 3.489491e-03 9.756176e-03 7.013281e-02
3.981070e+01 2.511888e-01 3.830791e-03 2.955499e-03 3.476221e-03 1.069377e-01
3.981070e+01 6.309586e-01 3.677729e-03 3.129493e-03 6.610280e-03 9.268939e-02
3.981070e+01 1.584894e+00 3.602817e-03 4.204344e-03 2.539729e-03 4.776936e-02
3.981070e+01 3.981066e+00 3.577424e-03 3.778458e-03 2.379184e-03 1.967563e-02
3.981070e+01 1.000000e+01 2.461524e-03 4.148176e-03 4.316291e-03 7.883307e-03
3.981070e+01 2.511888e+01 4.219043e-03 3.315434e-03 2.184967e-03 3.869257e-03
3.981070e+01 6.309586e+01 2.510263e-03 3.539549e-03 5.284312e-03 4.560966e-03
3.981070e+01 1.584894e+02 3.781968e-03 3.783066e-03 3.227531e-03 1.988620e-03
3.981070e+01 3.981066e+02 3.050285e-03 3.792135e-03 3.069083e-03 2.465858e-03
3.981070e+01 1.000000e+03 3.148008e-03 1.948395e-03 4.391811e-03 4.587218e-03
1.000000e+02 1.000000e-01 2.110804e-03 1.106113e-03 4.328981e-03 4.117440e-02
1.000000e+02 2.511888e-01 1.094548e-03 2.229674e-03 2.460941e-03 3.520166e-02
1.000000e+02 6.309586e-01 1.822285e-03 2.021227e-03 1.524449e-03 1.866834e-02
1.000000e+02 1.584894e+00 1.658609e-03 9.201233e-04 1.940480e-03 7.940362e-03
1.000000e+02 3.981066e+00 1.301239e-03 6.627597e-04 1.938436e-03 4.740097e-03
1.000000e+02 1.000000e+01 1.187565e-03 1.699415e-03 2.457381e-03 2.213492e-03
1.000000e+02 2.511888e+01 1.261294e-03 2.585247e-03 9.384586e-04 1.274790e-03
1.000000e+02 6.309586e+01 9.489466e-04 1.342485e-03 1.636630e-03 5.199685e-04
1.000000e+02 1.584894e+02 1.737557e-03 1.181507e-03 1.929991e-03 1.542944e-03
1.000000e+02 3.981066e+02 1.024922e-03 1.875962e-03 2.640465e-03 1.650427e-03
1.000000e+02 1.000000e+03 8.532895e-04 1.595989e-03 1.000001e-03 2.107614e-03
