# Supplementary material for: Escape dynamics of active particles in multistable potentials
Source: Nat Commun. 2021 Apr 27;12:2446. doi: 10.1038/s41467-021-22647-6 (PMC8079420; doi:10.1038/s41467-021-22647-6)
Supplement: Supplementary file 2 — Source Data [file 41467_2021_22647_MOESM2_ESM.zip › Source Data/SI_Fig2_highDr.txt]

damping rotDiff rateEst avgFbarrier
2.000000e-01 1.000000e+00 1.599694e-02 3.105565e+00
2.000000e-01 1.847848e+00 2.774578e-02 2.469520e+00
2.000000e-01 3.414554e+00 4.426789e-02 2.053058e+00
2.000000e-01 6.309586e+00 4.919852e-02 2.017317e+00
2.000000e-01 1.165914e+01 3.767614e-02 2.370865e+00
2.000000e-01 2.154434e+01 2.001073e-02 3.075296e+00
2.000000e-01 3.981066e+01 9.973593e-03 3.897399e+00
2.000000e-01 7.356403e+01 5.750177e-03 4.623759e+00
2.000000e-01 1.359357e+02 3.522244e-03 5.179380e+00
2.000000e-01 2.511888e+02 2.714694e-03 5.515584e+00
2.000000e-01 4.641599e+02 2.047167e-03 5.754061e+00
2.000000e-01 8.576991e+02 1.993892e-03 5.917397e+00
2.000000e-01 1.584894e+03 1.910433e-03 5.945263e+00
2.000000e-01 2.928644e+03 1.734110e-03 5.971060e+00
2.000000e-01 5.411695e+03 1.729211e-03 5.904513e+00
2.000000e-01 1.000000e+04 1.710482e-03 5.987569e+00
