# Supplementary material for: Escape dynamics of active particles in multistable potentials
Source: Nat Commun. 2021 Apr 27;12:2446. doi: 10.1038/s41467-021-22647-6 (PMC8079420; doi:10.1038/s41467-021-22647-6)
Supplement: Supplementary file 2 — Source Data [file 41467_2021_22647_MOESM2_ESM.zip › Source Data/SI_Fig2_lowDr.txt]

damping rotDiff rateEst avgFbarrier
2.000000e-01 1.000000e+00 1.700983e-02 3.083152e+00
2.000000e-01 5.411695e-01 1.032594e-02 3.737259e+00
2.000000e-01 2.928644e-01 7.303937e-03 4.275878e+00
2.000000e-01 1.584894e-01 6.451357e-03 4.637467e+00
2.000000e-01 8.576991e-02 5.970574e-03 4.938458e+00
2.000000e-01 4.641599e-02 5.744898e-03 5.131615e+00
2.000000e-01 2.511888e-02 5.245647e-03 5.317626e+00
2.000000e-01 1.359357e-02 4.597879e-03 5.557179e+00
2.000000e-01 7.356403e-03 3.555206e-03 5.689061e+00
2.000000e-01 3.981066e-03 2.600790e-03 6.002465e+00
2.000000e-01 2.154434e-03 1.784436e-03 6.420303e+00
2.000000e-01 1.165914e-03 1.312753e-03 6.514388e+00
2.000000e-01 6.309586e-04 9.598297e-04 6.794067e+00
2.000000e-01 3.414554e-04 8.241819e-04 7.062600e+00
2.000000e-01 1.847848e-04 6.366114e-04 7.086571e+00
2.000000e-01 1.000000e-04 5.656825e-04 7.200344e+00
