# Supplementary material for: Escape dynamics of active particles in multistable potentials
Source: Nat Commun. 2021 Apr 27;12:2446. doi: 10.1038/s41467-021-22647-6 (PMC8079420; doi:10.1038/s41467-021-22647-6)
Supplement: Supplementary file 2 — Source Data [file 41467_2021_22647_MOESM2_ESM.zip › Source Data/SI_Fig3.txt]

damping rotDiff rateEst avgKinEnergy
2.000000e-01 1.000000e+00 1.599694e-02 9.385427e-01
2.000000e-01 1.847848e+00 2.774578e-02 1.246771e+00
2.000000e-01 3.414554e+00 4.426789e-02 1.520674e+00
2.000000e-01 6.309586e+00 4.919852e-02 1.512927e+00
2.000000e-01 1.165914e+01 3.767614e-02 1.267884e+00
2.000000e-01 2.154434e+01 2.001073e-02 9.746592e-01
2.000000e-01 3.981066e+01 9.973593e-03 7.745404e-01
2.000000e-01 7.356403e+01 5.750177e-03 6.494516e-01
2.000000e-01 1.359357e+02 3.522244e-03 5.831496e-01
2.000000e-01 2.511888e+02 2.714694e-03 5.455215e-01
2.000000e-01 4.641599e+02 2.047167e-03 5.242436e-01
2.000000e-01 8.576991e+02 1.993892e-03 5.134498e-01
2.000000e-01 1.584894e+03 1.910433e-03 5.075395e-01
2.000000e-01 2.928644e+03 1.734110e-03 5.066096e-01
2.000000e-01 5.411695e+03 1.729211e-03 5.062412e-01
2.000000e-01 1.000000e+04 1.710482e-03 5.047963e-01
