# Supplementary material for: Escape dynamics of active particles in multistable potentials
Source: Nat Commun. 2021 Apr 27;12:2446. doi: 10.1038/s41467-021-22647-6 (PMC8079420; doi:10.1038/s41467-021-22647-6)
Supplement: Supplementary file 2 — Source Data [file 41467_2021_22647_MOESM2_ESM.zip › Source Data/SI_Fig4a_extractedTemp.txt]

rotDiff rateExtractedEffTemp
5.300456e+06 3.870099e+02
4.066886e+06 4.330075e+02
3.120393e+06 5.686720e+02
2.394199e+06 6.325444e+02
1.836994e+06 7.470020e+02
1.409473e+06 9.368466e+02
1.081444e+06 1.203563e+03
8.297610e+05 1.499031e+03
6.366512e+05 1.665857e+03
4.884836e+05 2.019283e+03
3.747988e+05 2.077228e+03
2.875722e+05 2.145373e+03
2.206450e+05 2.173693e+03
1.692948e+05 1.836271e+03
1.298952e+05 1.619481e+03
9.966465e+04 1.253377e+03
7.646964e+04 1.068603e+03
5.867297e+04 8.737802e+02
4.501801e+04 7.950704e+02
3.454099e+04 6.245665e+02
2.650224e+04 6.209771e+02
