# Supplementary material for: Escape dynamics of active particles in multistable potentials
Source: Nat Commun. 2021 Apr 27;12:2446. doi: 10.1038/s41467-021-22647-6 (PMC8079420; doi:10.1038/s41467-021-22647-6)
Supplement: Supplementary file 2 — Source Data [file 41467_2021_22647_MOESM2_ESM.zip › Source Data/SI_Fig4a_theoreticalTemp.txt]

rotDiff rateTheoreticalEffTemp
5.300456e+06 3.870099e+02
4.066886e+06 4.495261e+02
3.120393e+06 5.863406e+02
2.394199e+06 7.000235e+02
1.836994e+06 8.149821e+02
1.409473e+06 1.027937e+03
1.081444e+06 1.360653e+03
8.297610e+05 1.716124e+03
6.366512e+05 2.135244e+03
4.884836e+05 2.928142e+03
3.747988e+05 3.806913e+03
2.875722e+05 4.850418e+03
2.206450e+05 6.801839e+03
1.692948e+05 9.704472e+03
