# Supplementary material for: Escape dynamics of active particles in multistable potentials
Source: Nat Commun. 2021 Apr 27;12:2446. doi: 10.1038/s41467-021-22647-6 (PMC8079420; doi:10.1038/s41467-021-22647-6)
Supplement: Supplementary file 2 — Source Data [file 41467_2021_22647_MOESM2_ESM.zip › Source Data/SI_Fig4b.txt]

damping rateEffTemp rateConstTemp
3.290063e+03 3.893355e+02 1.713931e+02
4.328276e+03 4.135527e+02 2.321060e+02
5.694101e+03 4.584550e+02 2.818896e+02
7.490953e+03 4.905216e+02 3.499036e+02
9.854805e+03 5.652964e+02 4.427073e+02
1.296462e+04 6.526969e+02 5.073419e+02
1.705575e+04 7.378667e+02 6.644419e+02
2.243791e+04 8.186881e+02 7.729934e+02
2.951845e+04 9.944573e+02 9.677716e+02
3.883332e+04 1.200310e+03 1.074300e+03
5.108779e+04 1.351326e+03 1.218507e+03
6.720919e+04 1.469128e+03 1.448154e+03
8.841776e+04 1.500814e+03 1.536277e+03
1.163190e+05 1.622858e+03 1.561058e+03
1.530246e+05 1.642675e+03 1.603497e+03
2.013135e+05 1.494003e+03 1.485840e+03
2.648406e+05 1.329180e+03 1.358181e+03
3.484128e+05 1.197296e+03 1.189233e+03
4.583592e+05 9.844792e+02 9.945813e+02
6.030011e+05 8.751248e+02 8.169298e+02
7.932864e+05 6.622827e+02 6.613337e+02
