# Supplementary material for: Escape dynamics of active particles in multistable potentials
Source: Nat Commun. 2021 Apr 27;12:2446. doi: 10.1038/s41467-021-22647-6 (PMC8079420; doi:10.1038/s41467-021-22647-6)
Supplement: Supplementary file 2 — Source Data [file 41467_2021_22647_MOESM2_ESM.zip › Source Data/SI_Fig5a.txt]

angle normHistogram
-3.078761e+00 8.966491e-02
-2.953097e+00 9.207847e-02
-2.827433e+00 9.636853e-02
-2.701770e+00 9.898111e-02
-2.576106e+00 1.020991e-01
-2.450442e+00 1.066641e-01
-2.324779e+00 1.125116e-01
-2.199115e+00 1.204536e-01
-2.073451e+00 1.294823e-01
-1.947787e+00 1.373832e-01
-1.822124e+00 1.460739e-01
-1.696460e+00 1.546762e-01
-1.570796e+00 1.656572e-01
-1.445133e+00 1.733559e-01
-1.319469e+00 1.791024e-01
-1.193805e+00 1.839105e-01
-1.068142e+00 1.914071e-01
-9.424778e-01 2.007612e-01
-8.168141e-01 2.087443e-01
-6.911504e-01 2.151541e-01
-5.654867e-01 2.220346e-01
-4.398230e-01 2.252790e-01
-3.141593e-01 2.234657e-01
-1.884956e-01 2.280843e-01
-6.283185e-02 2.274083e-01
6.283185e-02 2.315151e-01
1.884956e-01 2.291015e-01
3.141593e-01 2.218419e-01
4.398230e-01 2.161966e-01
5.654867e-01 2.118686e-01
6.911504e-01 2.104312e-01
8.168141e-01 2.034464e-01
9.424778e-01 1.987236e-01
1.068142e+00 1.939849e-01
1.193805e+00 1.836041e-01
1.319469e+00 1.727083e-01
1.445133e+00 1.653697e-01
1.570796e+00 1.562146e-01
1.696460e+00 1.440552e-01
1.822124e+00 1.373832e-01
1.947787e+00 1.285377e-01
2.073451e+00 1.225828e-01
2.199115e+00 1.170164e-01
2.324779e+00 1.135730e-01
2.450442e+00 1.075075e-01
2.576106e+00 1.026457e-01
2.701770e+00 9.580621e-02
2.827433e+00 8.873613e-02
2.953097e+00 8.713130e-02
3.078761e+00 8.696387e-02
