# Supplementary material for: Escape dynamics of active particles in multistable potentials
Source: Nat Commun. 2021 Apr 27;12:2446. doi: 10.1038/s41467-021-22647-6 (PMC8079420; doi:10.1038/s41467-021-22647-6)
Supplement: Supplementary file 2 — Source Data [file 41467_2021_22647_MOESM2_ESM.zip › Source Data/SI_Fig7a.txt]

position angle
-4.752370e-01 1.905870e+00
-4.926060e-01 -2.350230e+00
-5.123950e-01 -1.472890e+00
-5.351420e-01 -4.238950e-01
-5.605070e-01 -4.259260e-01
-5.900530e-01 2.046030e+00
-6.224720e-01 1.397810e+00
-6.559060e-01 -6.402790e-01
-6.933630e-01 -2.137940e+00
-7.360040e-01 9.715620e-01
-7.835780e-01 -2.150070e+00
-8.367090e-01 -2.177990e+00
-8.923170e-01 2.084740e+00
-9.481110e-01 -3.119700e+00
-1.003550e+00 2.098050e-01
-1.059710e+00 1.833640e+00
-1.116110e+00 1.546970e+00
-1.168580e+00 -1.402230e+00
-1.215990e+00 -1.008730e+00
-1.258200e+00 7.100210e-01
-1.290620e+00 1.943640e+00
-1.314550e+00 1.502150e+00
-1.329850e+00 2.686890e+00
-1.336090e+00 -5.098880e-01
-1.332450e+00 -1.147040e+00
-1.318850e+00 -1.220740e+00
-1.295170e+00 3.017180e+00
-1.267150e+00 2.671700e+00
-1.233590e+00 -3.903160e-01
-1.193450e+00 2.202440e+00
-1.146550e+00 -1.571470e+00
-1.094030e+00 -1.431330e+00
-1.040190e+00 -5.118190e-02
-9.865200e-01 2.794360e-01
-9.362750e-01 -6.607670e-01
-8.862700e-01 7.795690e-01
-8.383630e-01 -2.174980e-01
-7.926360e-01 -2.500130e+00
-7.498500e-01 9.353610e-01
-7.115050e-01 1.792950e+00
-6.787650e-01 3.046200e+00
-6.484600e-01 -2.303950e-01
-6.197860e-01 1.549550e+00
-5.951310e-01 -1.223930e+00
-5.745370e-01 2.726270e+00
-5.576800e-01 -2.938810e+00
-5.455490e-01 2.314560e-01
-5.383880e-01 4.854620e-01
-5.363160e-01 2.122820e-02
-5.387090e-01 1.668430e+00
-5.476610e-01 7.990550e-01
-5.626260e-01 8.818970e-01
-5.834500e-01 -2.846710e+00
-6.096970e-01 7.356350e-01
-6.398410e-01 -8.479860e-01
-6.708870e-01 2.503820e+00
-7.052570e-01 -1.039790e-01
-7.408610e-01 1.097620e+00
-7.779650e-01 -1.732590e+00
-8.160260e-01 -2.375880e+00
-8.553820e-01 7.139860e-01
-8.989960e-01 -1.762160e+00
-9.443660e-01 9.364420e-01
-9.913070e-01 4.811600e-01
-1.036760e+00 -2.556710e+00
-1.082530e+00 -2.155750e-01
-1.126920e+00 9.408320e-01
-1.169060e+00 2.279280e+00
-1.208190e+00 -4.297890e-01
-1.240340e+00 2.593790e+00
-1.265790e+00 -9.352340e-01
-1.281920e+00 1.843960e+00
-1.288800e+00 2.844470e+00
-1.287260e+00 -1.384830e+00
-1.277640e+00 2.147810e+00
-1.260010e+00 -1.614400e+00
-1.234810e+00 -1.490280e+00
-1.202910e+00 3.026890e+00
-1.165650e+00 -1.597610e-01
-1.126040e+00 2.187940e+00
-1.083150e+00 -2.993990e+00
-1.038870e+00 1.162440e+00
-9.946980e-01 2.545820e+00
-9.522990e-01 -6.630720e-01
-9.130200e-01 -2.512630e+00
-8.770850e-01 1.878110e+00
-8.462230e-01 6.678430e-01
-8.170160e-01 -3.081500e+00
-7.909530e-01 -2.373730e+00
-7.669750e-01 9.947100e-01
-7.457200e-01 -1.656730e+00
-7.297450e-01 2.975270e+00
-7.167910e-01 1.513770e+00
-7.082020e-01 1.094480e+00
-7.057610e-01 -2.971920e+00
-7.079230e-01 -3.082610e+00
-7.157380e-01 1.138090e+00
-7.281790e-01 1.998100e+00
-7.440040e-01 -9.240250e-01
-7.633930e-01 -2.915020e+00
-7.846950e-01 -3.120320e-02
-8.079710e-01 1.769700e+00
-8.342300e-01 3.031350e+00
-8.598300e-01 -3.522400e-01
-8.859670e-01 1.792400e+00
-9.144430e-01 -5.299130e-01
-9.428710e-01 -1.795740e+00
-9.721780e-01 -1.558870e+00
-1.002030e+00 1.632980e+00
-1.031800e+00 2.365530e-01
-1.061460e+00 1.890320e+00
-1.089890e+00 -5.261960e-01
-1.113360e+00 2.466510e+00
-1.132220e+00 -8.579020e-01
-1.146490e+00 2.932420e-01
-1.154210e+00 -2.354810e+00
-1.158910e+00 -2.482800e+00
-1.160770e+00 1.455460e+00
-1.158590e+00 -2.083240e+00
-1.151180e+00 -3.291410e-02
-1.139680e+00 1.547840e+00
-1.125230e+00 -2.164920e+00
-1.106720e+00 2.262030e+00
-1.085960e+00 4.965520e-01
-1.061110e+00 1.523510e+00
-1.035810e+00 -2.222180e+00
-1.011460e+00 2.704650e-01
-9.878650e-01 -2.544780e-01
-9.633780e-01 -8.339020e-01
-9.388530e-01 9.603550e-01
-9.143110e-01 1.470550e+00
-8.918090e-01 -1.104870e+00
-8.739090e-01 2.057310e+00
-8.564620e-01 -4.179240e-01
-8.385990e-01 5.481220e-02
-8.230430e-01 -3.165260e-01
-8.108230e-01 2.417650e+00
-8.001330e-01 -2.290800e+00
-7.919530e-01 -1.740130e+00
-7.869900e-01 -1.253690e+00
-7.865680e-01 -7.138880e-01
-7.901950e-01 1.127220e+00
-7.973640e-01 -9.680430e-01
-8.070150e-01 -3.384670e-01
-8.179090e-01 -1.489030e+00
-8.296520e-01 6.637130e-01
-8.440290e-01 -2.779020e+00
-8.616950e-01 -1.285850e+00
-8.866990e-01 -3.345310e-01
-9.126970e-01 -2.422570e+00
-9.387930e-01 1.611340e+00
-9.665740e-01 -2.477890e+00
-9.950620e-01 -7.827990e-01
-1.022920e+00 -2.594020e-01
-1.049870e+00 -2.387500e+00
-1.075770e+00 -2.459500e+00
-1.101160e+00 1.854530e+00
-1.122410e+00 -8.062870e-01
-1.142650e+00 1.203690e+00
-1.163550e+00 2.443480e+00
-1.180580e+00 -3.023430e+00
-1.193310e+00 -1.626170e+00
-1.206150e+00 5.771860e-01
-1.215000e+00 2.845070e+00
-1.219050e+00 -2.681530e+00
-1.219000e+00 5.133000e-01
-1.213200e+00 -2.802680e+00
-1.202190e+00 4.626490e-01
-1.186330e+00 2.762300e+00
-1.165750e+00 -1.202970e+00
-1.139600e+00 2.454400e+00
-1.107970e+00 -9.998900e-01
-1.072160e+00 1.112070e+00
-1.035430e+00 2.486360e+00
-9.952750e-01 -4.085920e-01
-9.534440e-01 -8.101880e-01
-9.110280e-01 -5.487880e-01
-8.710330e-01 1.886190e+00
-8.336100e-01 2.448750e+00
-7.974640e-01 -9.650840e-01
-7.633340e-01 2.414060e+00
-7.331490e-01 5.400170e-01
-7.075240e-01 -2.258040e+00
-6.875450e-01 -7.883190e-01
-6.727160e-01 9.453430e-01
-6.627070e-01 -7.425420e-01
-6.562120e-01 5.712010e-01
-6.526930e-01 2.622890e-01
-6.512170e-01 1.681230e+00
-6.529910e-01 1.186870e+00
-6.570160e-01 -1.741610e+00
-6.654010e-01 -2.476630e+00
-6.767850e-01 3.408440e-01
-6.907050e-01 -1.275610e-01
-7.073660e-01 -1.495800e+00
-7.267900e-01 4.399510e-01
-7.474340e-01 -1.565500e+00
-7.705450e-01 1.400660e+00
-7.986500e-01 -1.370650e+00
-8.293350e-01 -1.349180e+00
-8.619190e-01 1.348180e-01
-8.964380e-01 2.247680e+00
-9.308150e-01 -1.860650e+00
-9.650800e-01 2.952680e+00
-1.003750e+00 4.724260e-01
-1.041100e+00 4.889300e-01
-1.076640e+00 2.971590e+00
-1.110350e+00 9.520650e-01
-1.141060e+00 -9.016540e-01
-1.166390e+00 1.141190e+00
-1.186120e+00 -1.035860e+00
-1.198540e+00 1.443740e+00
-1.207440e+00 6.747380e-01
-1.212320e+00 2.723790e-01
-1.210110e+00 1.030570e+00
-1.202100e+00 -3.058360e+00
-1.191120e+00 3.093580e+00
-1.177310e+00 -7.047220e-01
-1.158490e+00 -1.956360e+00
-1.134460e+00 -5.849600e-01
-1.105670e+00 -2.388630e+00
-1.075520e+00 5.211260e-01
-1.043430e+00 -3.801080e-01
-1.011160e+00 -2.908790e+00
-9.822070e-01 -2.492460e+00
-9.535460e-01 -1.601720e-01
-9.261030e-01 -2.875540e+00
-9.005500e-01 -5.942430e-01
-8.754890e-01 -2.699740e+00
-8.517180e-01 -2.928150e+00
-8.325200e-01 1.070480e+00
-8.166970e-01 -7.205460e-01
-8.025330e-01 -2.519310e-01
-7.918480e-01 -1.150610e+00
-7.838880e-01 -1.142250e+00
-7.765490e-01 1.970910e+00
-7.727540e-01 1.306190e+00
-7.740210e-01 -1.192440e-01
-7.756770e-01 -2.383120e+00
-7.780000e-01 3.119200e+00
-7.805860e-01 4.636000e-01
-7.825320e-01 -2.766790e+00
-7.853790e-01 2.890820e+00
-7.917700e-01 1.164000e+00
-8.027690e-01 1.559690e+00
-8.150250e-01 -1.014540e+00
-8.293570e-01 -2.100030e+00
-8.451660e-01 -3.426550e-02
-8.627640e-01 -1.409770e+00
-8.818010e-01 -6.382000e-01
-9.049260e-01 -8.130390e-01
-9.319540e-01 1.150880e+00
-9.616650e-01 2.405350e+00
-9.930330e-01 2.844140e+00
-1.024640e+00 7.014840e-01
-1.055870e+00 7.184180e-01
-1.085790e+00 -1.301910e+00
-1.111590e+00 -6.203600e-01
-1.136040e+00 2.832770e+00
-1.158470e+00 -2.713870e+00
-1.176590e+00 -1.706630e+00
-1.187340e+00 -2.411700e+00
-1.193720e+00 -8.408170e-01
-1.194130e+00 1.441820e+00
-1.186430e+00 3.044080e+00
-1.173940e+00 -2.619560e+00
-1.158360e+00 2.438760e+00
-1.139660e+00 -7.189340e-01
-1.116870e+00 1.352710e+00
-1.091250e+00 1.729170e+00
-1.064680e+00 2.682720e+00
-1.037090e+00 -1.358340e+00
-1.008120e+00 -1.724040e+00
-9.796630e-01 2.238030e-02
-9.513360e-01 -4.422620e-01
-9.238690e-01 -2.704210e+00
-8.981750e-01 7.476740e-01
-8.728950e-01 2.606100e+00
-8.530600e-01 7.331860e-01
-8.357880e-01 1.542440e+00
-8.214960e-01 2.728880e+00
-8.081260e-01 -2.113750e+00
-7.966230e-01 -1.230640e+00
-7.881800e-01 5.451470e-01
-7.827230e-01 -2.514720e+00
-7.802670e-01 1.360120e+00
-7.799170e-01 -3.004960e+00
-7.808390e-01 -4.991710e-01
-7.834540e-01 3.154310e-01
-7.863640e-01 2.560500e+00
-7.936290e-01 -8.898060e-01
-8.057540e-01 1.162380e+00
-8.230880e-01 -2.258810e+00
-8.422310e-01 2.300480e+00
-8.653590e-01 2.202950e+00
-8.905000e-01 1.863990e+00
-9.168860e-01 -2.001970e-01
-9.418870e-01 -2.647070e+00
-9.659880e-01 1.155110e+00
-9.893810e-01 -2.655120e+00
-1.010400e+00 -2.157210e+00
-1.029780e+00 -2.155090e+00
-1.048180e+00 -1.928590e-01
-1.067300e+00 2.191530e+00
-1.088050e+00 -8.134740e-01
-1.107310e+00 2.613350e-01
-1.124400e+00 8.631660e-01
-1.138420e+00 1.377250e+00
-1.148380e+00 -1.656250e+00
-1.151820e+00 1.959450e-01
-1.148610e+00 1.495310e+00
-1.143830e+00 2.879390e+00
-1.136200e+00 -1.012210e+00
-1.125220e+00 1.249230e+00
-1.109340e+00 -9.813850e-01
-1.091420e+00 -4.485500e-01
-1.071540e+00 1.230360e+00
-1.050180e+00 -2.038390e+00
-1.028620e+00 2.682510e+00
-1.008210e+00 2.655010e+00
-9.864310e-01 9.104960e-01
-9.644150e-01 8.768400e-01
-9.420720e-01 2.676030e+00
-9.203650e-01 -1.139830e+00
-8.994720e-01 -1.325080e+00
-8.792090e-01 1.159860e+00
-8.588000e-01 2.793790e+00
-8.392020e-01 1.849430e+00
-8.209150e-01 -3.099350e+00
-8.056810e-01 1.115200e+00
-7.943330e-01 2.844610e+00
-7.861870e-01 -2.173710e+00
-7.822850e-01 -2.012360e+00
-7.815420e-01 -2.537590e-01
-7.835750e-01 5.690480e-01
-7.906890e-01 1.967990e+00
-7.995710e-01 2.207870e+00
-8.131120e-01 -2.121250e+00
-8.285620e-01 -2.488750e+00
-8.456940e-01 1.906350e+00
-8.640350e-01 2.790230e+00
-8.856420e-01 -2.437960e+00
-9.087690e-01 2.002780e+00
-9.349430e-01 -3.048910e+00
-9.620870e-01 2.503230e+00
-9.878270e-01 5.137440e-01
-1.013160e+00 1.649610e+00
-1.038920e+00 -1.254650e+00
-1.062330e+00 2.146070e+00
-1.084660e+00 1.589590e+00
-1.103960e+00 -7.159680e-01
-1.121690e+00 -8.589720e-01
-1.138320e+00 2.063530e+00
-1.153070e+00 -8.427430e-01
-1.165230e+00 -1.668340e+00
-1.173920e+00 2.813310e+00
-1.180530e+00 -2.168470e+00
-1.183120e+00 1.925560e+00
-1.178580e+00 1.878680e+00
-1.171120e+00 2.524370e+00
-1.162220e+00 -8.316970e-01
-1.149620e+00 2.119670e+00
-1.134110e+00 4.787980e-02
-1.113660e+00 -1.377790e+00
-1.085400e+00 2.631350e+00
-1.055200e+00 1.531140e+00
-1.023690e+00 -1.600790e+00
-9.924890e-01 1.517070e+00
-9.621540e-01 -1.585690e+00
-9.354490e-01 -2.580910e+00
-9.112920e-01 2.625060e+00
-8.893760e-01 -3.144420e-02
-8.696640e-01 -2.927460e-01
-8.529020e-01 2.302970e+00
-8.390640e-01 2.046140e-01
-8.235490e-01 1.930050e+00
-8.093860e-01 -5.935600e-01
-7.999960e-01 -2.395660e+00
-7.930120e-01 2.817170e+00
-7.879780e-01 -1.422710e+00
-7.855960e-01 -5.254260e-01
-7.872320e-01 5.310100e-01
-7.927080e-01 2.803980e+00
-8.000260e-01 9.669190e-01
-8.117230e-01 3.055700e+00
-8.251590e-01 8.342760e-01
-8.397190e-01 2.254640e+00
-8.594820e-01 -2.009490e+00
-8.806370e-01 2.677770e+00
-9.045740e-01 2.444680e+00
-9.279890e-01 2.612460e+00
-9.538040e-01 -1.563520e+00
-9.810140e-01 2.226810e+00
-1.008280e+00 -1.577020e+00
-1.035560e+00 1.188530e+00
-1.063000e+00 -1.362470e+00
-1.089550e+00 1.897700e+00
-1.115620e+00 -1.836710e+00
-1.139220e+00 2.154700e-02
-1.154340e+00 -1.622680e+00
-1.165740e+00 -1.582670e+00
-1.172560e+00 -1.334750e-01
-1.172940e+00 -2.696810e+00
-1.167190e+00 2.478310e+00
-1.157120e+00 -2.730300e+00
-1.141930e+00 -2.712800e+00
-1.124440e+00 1.209430e+00
-1.105080e+00 -1.498920e+00
-1.083370e+00 -2.616070e+00
-1.060240e+00 -1.026660e+00
-1.035330e+00 1.469900e+00
-1.009250e+00 -1.899900e+00
-9.834620e-01 -3.872320e-01
-9.545730e-01 -1.992000e+00
-9.258420e-01 -3.015230e-01
-8.986930e-01 -1.546590e+00
-8.709610e-01 6.581870e-01
-8.429410e-01 -2.872920e+00
-8.151430e-01 -3.110820e+00
-7.886820e-01 -5.221610e-01
-7.631570e-01 1.328670e+00
-7.383710e-01 8.748590e-01
-7.182820e-01 2.947430e+00
-7.028730e-01 -2.341330e+00
-6.923170e-01 7.655740e-01
-6.861800e-01 -3.085460e+00
-6.835390e-01 8.869800e-01
-6.825180e-01 -2.837050e+00
-6.831370e-01 6.785150e-01
-6.880550e-01 1.325520e+00
-6.971920e-01 -1.925920e+00
-7.079510e-01 6.196710e-01
-7.203820e-01 -2.427410e-01
-7.351520e-01 -2.816130e+00
-7.531640e-01 -2.544850e+00
-7.760690e-01 -3.061800e+00
-8.011540e-01 1.001600e+00
-8.273310e-01 2.653920e+00
-8.558600e-01 6.997150e-01
-8.859180e-01 1.410900e+00
-9.205020e-01 1.252550e+00
-9.536510e-01 1.055420e+00
-9.864210e-01 -7.569700e-01
-1.020580e+00 1.572270e+00
-1.054590e+00 2.878130e+00
-1.088330e+00 -1.133880e+00
-1.118740e+00 8.152480e-01
-1.146240e+00 2.218430e+00
-1.171150e+00 -3.640080e-01
-1.193140e+00 2.315480e+00
-1.212020e+00 1.235040e+00
-1.226800e+00 1.508380e+00
-1.234420e+00 8.120610e-01
-1.234080e+00 6.883620e-01
-1.227360e+00 -8.162900e-01
-1.213000e+00 -1.536070e+00
-1.192900e+00 -1.463060e+00
-1.167780e+00 1.939300e+00
-1.138220e+00 1.003690e+00
-1.104440e+00 4.583830e-01
-1.071060e+00 1.559970e-01
-1.036770e+00 -2.732970e+00
-9.995690e-01 -2.353350e+00
-9.615800e-01 -2.441140e+00
-9.251260e-01 1.880660e+00
-8.928540e-01 -2.388390e+00
-8.659990e-01 9.292130e-02
-8.447210e-01 1.644620e+00
-8.258020e-01 1.988480e+00
-8.092060e-01 1.367910e+00
-7.955480e-01 -2.939950e+00
-7.848150e-01 -1.587930e+00
-7.778900e-01 -1.106650e+00
-7.709990e-01 -2.378250e+00
-7.677490e-01 -1.504550e+00
-7.679850e-01 -2.379240e+00
-7.710570e-01 -2.208310e-01
-7.797270e-01 2.233190e+00
-7.919490e-01 1.715700e+00
-8.057760e-01 1.784100e+00
-8.196580e-01 6.936910e-01
-8.358960e-01 -7.910650e-01
-8.530570e-01 -2.455310e-01
-8.716950e-01 1.056670e+00
-8.938260e-01 -1.211170e+00
-9.189760e-01 9.923300e-01
-9.459370e-01 1.885080e+00
-9.731450e-01 -1.441500e+00
-1.001650e+00 2.996510e+00
-1.031880e+00 -2.992870e-01
-1.062590e+00 2.982360e+00
-1.089000e+00 1.673380e+00
-1.113720e+00 -5.267570e-02
-1.137410e+00 6.855470e-01
-1.155600e+00 -1.321950e+00
-1.168770e+00 1.941520e+00
-1.179080e+00 -9.496610e-01
-1.184280e+00 2.554680e+00
-1.186800e+00 -9.400530e-01
-1.185490e+00 8.907330e-01
-1.179520e+00 1.895250e+00
-1.169840e+00 1.540830e+00
-1.158000e+00 1.421070e+00
-1.141030e+00 -3.082060e+00
-1.122840e+00 -1.470710e+00
-1.103180e+00 2.311360e+00
-1.080730e+00 2.010120e-01
-1.057250e+00 2.394180e+00
-1.031600e+00 1.670870e+00
-1.004410e+00 1.420530e+00
-9.770650e-01 -6.344930e-01
-9.516390e-01 -2.589590e+00
-9.269210e-01 1.361790e+00
-9.039860e-01 -2.124780e+00
-8.807890e-01 1.479030e+00
-8.578220e-01 1.325280e+00
-8.354290e-01 -1.309430e+00
-8.186110e-01 3.003450e-01
-8.036090e-01 2.556360e+00
-7.919360e-01 -2.029330e+00
-7.818070e-01 -9.719130e-02
-7.769510e-01 1.608660e+00
-7.760580e-01 -2.814300e+00
-7.768190e-01 -1.383070e+00
-7.809300e-01 -1.105160e+00
-7.873590e-01 5.208830e-01
-7.952880e-01 1.424320e+00
-8.013990e-01 -2.928120e+00
-8.095080e-01 -2.921060e+00
-8.219510e-01 2.649820e+00
-8.387500e-01 2.114880e+00
-8.563560e-01 3.136190e+00
-8.760640e-01 -2.798160e-01
-8.980830e-01 1.094930e+00
-9.215250e-01 1.780400e+00
-9.463510e-01 -1.003830e+00
-9.709850e-01 -2.569430e+00
-9.938110e-01 -1.428920e-03
-1.012910e+00 1.723300e+00
-1.032680e+00 -2.348000e+00
-1.054910e+00 2.376950e+00
-1.076830e+00 2.199580e+00
-1.095760e+00 1.442050e+00
-1.109280e+00 1.818070e+00
-1.119730e+00 1.322480e+00
-1.127240e+00 -8.398560e-01
-1.129600e+00 1.746890e+00
-1.129030e+00 7.072710e-01
-1.124000e+00 -1.740780e+00
-1.118020e+00 -1.688350e-01
-1.111200e+00 -4.364290e-01
-1.102750e+00 3.320780e-01
-1.089750e+00 -1.762780e+00
-1.074220e+00 -4.044470e-01
-1.060070e+00 7.330760e-01
-1.048600e+00 -1.760320e+00
-1.036660e+00 -2.220990e+00
-1.022850e+00 -1.267900e+00
-1.006120e+00 3.548790e-03
-9.888770e-01 2.493430e+00
-9.721860e-01 -1.926380e+00
-9.554610e-01 -2.187630e+00
-9.392300e-01 -1.755850e+00
-9.220260e-01 -2.344200e+00
-9.093530e-01 -2.646730e+00
-8.993470e-01 -3.987540e-01
-8.909280e-01 2.419170e+00
-8.863860e-01 3.084860e+00
-8.832550e-01 -6.548580e-02
-8.813540e-01 -1.680150e+00
-8.810050e-01 2.568530e+00
-8.804120e-01 1.939020e+00
-8.810450e-01 2.379530e+00
-8.850970e-01 1.448640e+00
-8.914310e-01 1.491550e+00
-9.008530e-01 -2.627700e+00
-9.137360e-01 1.249750e+00
-9.296130e-01 -4.653700e-01
-9.476390e-01 -3.497310e-02
-9.672280e-01 1.256380e+00
-9.874500e-01 2.453400e+00
-1.004570e+00 2.898980e+00
-1.022500e+00 2.753240e+00
-1.039600e+00 -6.715620e-01
-1.056610e+00 -2.888350e-01
-1.073070e+00 -1.131790e+00
-1.087500e+00 3.159770e-01
-1.099170e+00 -1.178150e+00
-1.107650e+00 4.814360e-01
-1.113480e+00 -1.790190e+00
-1.117720e+00 -2.400030e-01
-1.118460e+00 1.035480e-01
-1.114650e+00 9.825250e-01
-1.107040e+00 2.314830e+00
-1.096960e+00 2.540640e+00
-1.081880e+00 -1.140830e+00
-1.061070e+00 2.972890e-01
-1.034650e+00 2.731700e+00
-1.007070e+00 -2.434380e+00
-9.781870e-01 -4.057150e-01
-9.502920e-01 4.123560e-01
-9.252780e-01 -5.050020e-01
-9.018440e-01 -2.126120e-02
-8.793570e-01 -1.611850e+00
-8.569630e-01 -1.946190e+00
-8.376280e-01 -2.957580e+00
-8.215060e-01 -1.128220e+00
-8.086430e-01 -8.752390e-01
-7.974960e-01 2.157410e+00
-7.892280e-01 -7.521310e-01
-7.833370e-01 -1.708240e+00
-7.792270e-01 6.188550e-01
-7.784950e-01 2.428360e+00
-7.840620e-01 -2.847540e+00
-7.947440e-01 2.830070e-01
-8.098420e-01 -1.430350e+00
-8.265860e-01 1.347040e+00
-8.459500e-01 -1.586830e+00
-8.647030e-01 1.033500e+00
-8.840390e-01 -3.139030e+00
-9.055360e-01 9.147830e-01
-9.295020e-01 2.302830e+00
-9.545480e-01 2.706760e+00
-9.815060e-01 8.781240e-01
-1.009550e+00 -1.720640e+00
-1.035720e+00 2.808500e-02
-1.058670e+00 1.927590e+00
-1.080830e+00 1.443580e+00
-1.100970e+00 -6.462730e-01
-1.117590e+00 -2.497720e+00
-1.131390e+00 -6.084310e-01
-1.143320e+00 8.644550e-01
-1.151590e+00 9.791000e-01
-1.157010e+00 -1.147540e+00
-1.157300e+00 5.755730e-01
-1.150730e+00 -6.293010e-01
-1.139820e+00 -1.232610e+00
-1.126240e+00 -1.630520e+00
-1.107280e+00 -1.190930e+00
-1.084640e+00 1.328440e+00
-1.058080e+00 2.786820e+00
-1.033710e+00 9.177430e-01
-1.010590e+00 2.445010e+00
-9.877100e-01 1.572090e+00
-9.612330e-01 6.347510e-02
-9.343180e-01 2.053530e+00
-9.079740e-01 -5.844610e-01
-8.823950e-01 1.340510e+00
-8.605910e-01 -2.729660e+00
-8.432950e-01 1.509160e+00
-8.301360e-01 -2.537610e+00
-8.223760e-01 -3.881940e-01
-8.182840e-01 -2.469280e+00
-8.154390e-01 -9.747890e-01
-8.114970e-01 -2.678190e+00
-8.105700e-01 -1.261190e+00
-8.123410e-01 2.224960e+00
-8.166960e-01 -1.726720e+00
-8.217950e-01 -3.105910e+00
-8.307910e-01 -2.410530e+00
-8.411080e-01 1.057190e+00
-8.527950e-01 -2.021480e+00
-8.688270e-01 6.703640e-01
-8.855950e-01 1.697580e+00
-9.036830e-01 9.248680e-01
-9.237360e-01 -1.759550e+00
-9.466940e-01 2.244060e+00
-9.719850e-01 2.376320e+00
-9.958300e-01 6.317190e-01
-1.018470e+00 6.784320e-01
-1.041280e+00 -2.963720e+00
-1.065000e+00 1.758250e+00
-1.088080e+00 4.564740e-01
-1.108730e+00 1.613400e+00
-1.125990e+00 -2.758350e+00
-1.138310e+00 -2.298130e+00
-1.145930e+00 -3.037060e+00
-1.151030e+00 2.866200e-01
-1.152140e+00 -2.436920e+00
-1.150480e+00 1.731730e+00
-1.142790e+00 9.921720e-02
-1.128480e+00 -1.771780e+00
-1.110160e+00 -1.446830e-01
-1.088940e+00 -1.510910e+00
-1.065850e+00 -1.916920e+00
-1.041440e+00 -1.669950e+00
-1.014890e+00 -1.459330e+00
-9.863260e-01 -2.423330e-01
-9.562650e-01 2.079450e+00
-9.262280e-01 1.508060e+00
-8.969260e-01 1.966830e+00
-8.699660e-01 1.601540e+00
-8.460580e-01 2.037730e+00
-8.230090e-01 7.433200e-01
-8.002520e-01 -1.225550e+00
-7.787140e-01 8.553330e-01
-7.598720e-01 4.447710e-02
-7.443320e-01 -8.356770e-01
-7.310670e-01 -2.153790e+00
-7.232650e-01 -4.037900e-01
-7.227730e-01 -2.369430e+00
-7.254630e-01 1.879150e+00
-7.316250e-01 -1.205800e+00
-7.414430e-01 -2.239610e+00
-7.537700e-01 1.853430e+00
-7.672930e-01 -2.685140e+00
-7.832800e-01 2.363010e+00
-8.015640e-01 1.357950e+00
-8.233620e-01 8.328580e-01
-8.469470e-01 1.640080e+00
-8.734020e-01 -2.439750e-01
-8.991880e-01 -2.998570e+00
-9.266380e-01 -2.792370e-01
-9.543540e-01 -2.621510e-01
-9.838330e-01 -1.241180e+00
-1.015600e+00 2.103010e+00
-1.048250e+00 -3.115190e+00
-1.081340e+00 -5.696810e-02
-1.114530e+00 2.377970e+00
-1.145320e+00 7.953640e-01
-1.169640e+00 1.980130e+00
-1.188150e+00 3.134080e+00
-1.203040e+00 -1.950510e+00
-1.211420e+00 -1.644440e+00
-1.213450e+00 1.607310e+00
-1.211570e+00 -2.516390e+00
-1.203520e+00 1.808010e+00
-1.191140e+00 -2.318390e+00
-1.174030e+00 -2.959950e+00
-1.150880e+00 3.086090e+00
-1.123220e+00 -2.985060e+00
-1.094430e+00 -2.577100e+00
-1.064590e+00 1.727390e+00
-1.034620e+00 1.995970e+00
-1.005760e+00 9.747090e-01
-9.787020e-01 2.035330e+00
-9.529810e-01 -4.748930e-01
-9.283130e-01 -1.242700e+00
-9.057740e-01 -2.222490e+00
-8.857750e-01 8.886020e-01
-8.691210e-01 -7.822470e-01
-8.538840e-01 -2.570590e+00
-8.412940e-01 -1.824160e-01
-8.333580e-01 -3.410910e-01
-8.292610e-01 -3.469910e-01
-8.261390e-01 1.581630e-01
-8.243380e-01 -1.619230e+00
-8.246620e-01 5.515450e-01
-8.271640e-01 -3.881020e-01
-8.313670e-01 -4.792760e-02
-8.352700e-01 1.519310e+00
-8.434690e-01 2.671250e+00
-8.531540e-01 -1.531030e+00
-8.627630e-01 -2.423880e+00
-8.716530e-01 -2.296290e+00
-8.840110e-01 -4.569620e-01
-8.995930e-01 -1.955410e+00
-9.159930e-01 1.459670e+00
-9.331660e-01 -9.128230e-01
-9.517450e-01 1.930150e+00
-9.750430e-01 -1.081160e+00
-9.959390e-01 -1.587270e+00
-1.015490e+00 -2.339690e+00
-1.033740e+00 2.115060e+00
-1.050840e+00 8.766700e-01
-1.064990e+00 -1.118510e+00
-1.075940e+00 2.524780e+00
-1.084300e+00 9.051940e-01
-1.088090e+00 -9.117820e-01
-1.089160e+00 7.860100e-01
-1.084640e+00 6.671160e-01
-1.078220e+00 -1.973060e+00
-1.071300e+00 2.899810e+00
-1.065020e+00 -2.540120e+00
-1.058880e+00 -1.087850e+00
-1.051760e+00 6.960710e-01
-1.043430e+00 9.552510e-01
-1.033620e+00 -2.934660e+00
-1.025260e+00 -1.375770e+00
-1.016870e+00 2.970520e+00
-1.007720e+00 2.808250e+00
-9.981420e-01 -1.694670e+00
-9.893200e-01 -8.990180e-01
-9.799180e-01 -8.697790e-01
-9.702790e-01 1.387680e+00
-9.595800e-01 -4.640580e-01
-9.480230e-01 1.434740e+00
-9.371680e-01 1.400730e-01
-9.267300e-01 -1.752170e+00
-9.174740e-01 2.953330e+00
-9.097520e-01 -8.043110e-01
-9.035250e-01 2.734800e+00
-8.986500e-01 -1.416990e+00
-8.952980e-01 9.301110e-01
-8.906720e-01 2.913760e-01
-8.876950e-01 -5.126330e-01
-8.854720e-01 2.332130e+00
-8.824580e-01 1.985590e+00
-8.803030e-01 2.363950e+00
-8.813300e-01 2.595570e+00
-8.852940e-01 3.206020e-01
-8.900260e-01 -1.220940e+00
-8.955170e-01 3.734750e-01
-9.011560e-01 9.520140e-01
-9.106110e-01 -1.876490e+00
-9.226000e-01 -5.042420e-01
-9.340130e-01 1.658440e+00
-9.443660e-01 1.420840e+00
-9.547350e-01 3.453650e-01
-9.661240e-01 2.192200e+00
-9.773080e-01 9.712060e-01
-9.865820e-01 1.425660e+00
-9.948560e-01 -3.127700e+00
-1.000900e+00 -1.931230e+00
-1.005520e+00 1.807490e-01
-1.010040e+00 -7.318150e-01
-1.013870e+00 -6.906730e-01
-1.015490e+00 3.305940e-01
-1.016980e+00 3.056810e+00
-1.017880e+00 -2.637890e+00
-1.019450e+00 -1.223780e+00
-1.019240e+00 -6.051520e-02
-1.017770e+00 -1.744920e+00
-1.017440e+00 5.418110e-01
-1.016670e+00 -1.331250e+00
-1.013820e+00 -2.526300e+00
-1.011680e+00 -1.669270e+00
-1.010140e+00 1.429650e+00
-1.007450e+00 -1.734060e+00
-1.002050e+00 2.447170e+00
-9.976110e-01 -2.407380e+00
-9.930790e-01 1.057120e+00
-9.890950e-01 -2.780210e+00
-9.854680e-01 -3.799200e-01
-9.821860e-01 -2.359930e-01
-9.792740e-01 -3.139370e+00
-9.774480e-01 -1.693800e+00
-9.747710e-01 -4.705230e-01
-9.714450e-01 -8.983610e-01
-9.664650e-01 3.130600e+00
-9.642490e-01 -1.313810e+00
-9.637920e-01 1.790630e+00
-9.651870e-01 -5.910560e-01
-9.686440e-01 -2.828840e+00
-9.726660e-01 -2.380280e+00
-9.773020e-01 -2.630270e+00
-9.811090e-01 1.286730e+00
-9.857760e-01 7.955590e-02
-9.919620e-01 2.601260e+00
-9.999680e-01 -2.642380e+00
-1.009690e+00 -3.269470e-01
-1.018830e+00 1.763160e+00
-1.026750e+00 9.200830e-02
-1.033620e+00 -1.022420e+00
-1.039520e+00 -5.319570e-01
-1.045030e+00 -2.692170e+00
-1.049480e+00 1.879740e+00
-1.052780e+00 9.162800e-03
-1.053910e+00 1.662090e+00
-1.054200e+00 2.758760e+00
-1.055800e+00 2.990070e+00
-1.055480e+00 5.402250e-01
-1.051950e+00 -5.518760e-01
-1.048630e+00 2.882070e+00
-1.044460e+00 2.790170e+00
-1.037610e+00 6.163610e-01
-1.029670e+00 -1.347830e+00
-1.021820e+00 1.161490e+00
-1.013250e+00 -2.563540e+00
-1.005230e+00 2.401780e+00
-9.973660e-01 -2.027990e+00
-9.884220e-01 5.570410e-01
-9.784140e-01 4.969460e-01
-9.696720e-01 5.576470e-01
-9.599430e-01 -1.142100e+00
-9.500610e-01 -2.486590e+00
-9.426110e-01 -2.407390e+00
-9.370180e-01 2.404110e+00
-9.304030e-01 1.783750e+00
-9.236970e-01 -2.549630e+00
-9.194450e-01 -1.004810e+00
-9.164010e-01 2.210150e+00
-9.159030e-01 2.731300e-01
-9.189320e-01 -2.884100e+00
-9.203130e-01 2.343100e+00
-9.226200e-01 2.676280e+00
-9.259100e-01 -6.719380e-02
-9.274510e-01 2.052270e+00
-9.290740e-01 -1.989130e+00
-9.308650e-01 -1.043110e+00
-9.330020e-01 -2.204180e+00
-9.351750e-01 -1.161740e+00
-9.363550e-01 5.933220e-01
-9.393010e-01 2.728290e+00
-9.444940e-01 2.681460e-02
-9.502670e-01 -1.082460e+00
-9.563020e-01 -3.119910e+00
-9.634330e-01 2.332030e-01
-9.732480e-01 5.941500e-01
-9.829490e-01 -1.801540e+00
-9.910810e-01 1.054960e+00
-1.000090e+00 3.112230e+00
-1.010730e+00 2.115820e+00
-1.019590e+00 2.421620e+00
-1.026420e+00 -1.079720e+00
-1.030320e+00 -8.163500e-01
-1.032170e+00 -1.643700e+00
-1.034320e+00 7.613740e-02
-1.036110e+00 1.247090e+00
-1.040290e+00 -2.286600e-01
-1.041980e+00 3.062400e+00
-1.042350e+00 2.729100e+00
-1.042050e+00 -2.568660e+00
-1.040640e+00 1.090470e+00
-1.037070e+00 -2.952540e+00
-1.032400e+00 -7.545560e-01
-1.027520e+00 2.361310e+00
-1.023140e+00 2.644450e+00
-1.020590e+00 2.856620e+00
-1.020640e+00 1.466710e+00
-1.022160e+00 8.456270e-01
-1.025480e+00 2.371640e+00
-1.027620e+00 -1.661270e+00
-1.028440e+00 2.087230e+00
-1.026470e+00 -1.053320e+00
-1.021350e+00 -1.303670e+00
-1.012110e+00 -6.591560e-01
-1.003020e+00 5.266750e-01
-9.925550e-01 -1.134820e+00
-9.821440e-01 3.132140e+00
-9.710850e-01 2.415050e+00
-9.607340e-01 2.208650e-01
-9.518070e-01 1.739570e+00
-9.456890e-01 3.484170e-01
-9.404270e-01 -2.325560e+00
-9.383690e-01 2.430330e+00
-9.375780e-01 1.098030e+00
-9.394730e-01 2.568730e+00
-9.437620e-01 3.091800e-01
-9.498010e-01 -3.310520e-01
-9.573140e-01 1.655370e+00
-9.647580e-01 1.512550e+00
-9.743300e-01 8.643140e-01
-9.839990e-01 5.553190e-01
-9.947300e-01 7.701900e-01
-1.007180e+00 -1.683800e+00
-1.022400e+00 9.952460e-01
-1.038020e+00 1.508940e+00
-1.054220e+00 -8.159380e-01
-1.066960e+00 -3.071330e+00
-1.078620e+00 -1.496740e+00
-1.087390e+00 -1.198690e+00
-1.092940e+00 -2.354980e+00
-1.096640e+00 2.386760e+00
-1.097340e+00 -1.615040e+00
-1.093750e+00 1.677240e+00
-1.086560e+00 1.568680e+00
-1.076590e+00 2.943860e+00
-1.066920e+00 1.081820e+00
-1.057700e+00 3.002660e+00
-1.047740e+00 -1.952570e-02
-1.036680e+00 1.318860e+00
-1.026790e+00 1.015740e+00
-1.018440e+00 2.001950e+00
-1.011130e+00 2.778270e+00
-1.006360e+00 -8.027480e-01
-1.001200e+00 -7.365310e-01
-9.953870e-01 -2.751310e+00
-9.880480e-01 1.894390e+00
-9.792150e-01 1.669080e+00
-9.707760e-01 9.211580e-01
-9.633910e-01 3.093850e+00
-9.583340e-01 -2.568910e+00
-9.538180e-01 -2.086840e+00
-9.489680e-01 -1.875800e+00
-9.434970e-01 1.728330e+00
-9.380010e-01 1.069170e+00
-9.353320e-01 -2.586350e+00
-9.336180e-01 1.203670e+00
-9.322930e-01 -5.573870e-01
-9.297410e-01 1.294910e+00
-9.286610e-01 -1.545790e+00
-9.281770e-01 2.955230e+00
-9.288990e-01 2.453640e-02
-9.317580e-01 1.476130e+00
-9.346800e-01 -3.340070e-01
-9.392980e-01 2.466080e+00
-9.457460e-01 -2.021240e+00
-9.539410e-01 6.675200e-01
-9.631430e-01 -1.014920e-01
-9.741520e-01 2.385260e+00
-9.861430e-01 2.195020e-01
-9.987910e-01 2.927030e+00
-1.010950e+00 -3.058370e+00
-1.023150e+00 2.014580e+00
-1.035610e+00 -2.022300e+00
-1.047040e+00 -5.623270e-01
-1.059720e+00 2.253630e+00
-1.072230e+00 -2.653590e+00
-1.080800e+00 3.663630e-01
-1.086140e+00 1.602350e+00
-1.087940e+00 -9.566670e-01
-1.088850e+00 2.241070e+00
-1.087790e+00 -1.869660e+00
-1.084800e+00 1.289170e+00
-1.081230e+00 8.584550e-01
-1.076880e+00 1.514310e+00
-1.073910e+00 1.854080e+00
-1.071270e+00 1.960410e+00
-1.065710e+00 -1.751370e+00
-1.059450e+00 -3.426890e-01
-1.052750e+00 5.942030e-02
-1.044140e+00 2.053640e+00
-1.035750e+00 2.396130e+00
-1.026490e+00 1.224560e+00
-1.014150e+00 -2.080300e-01
-1.000940e+00 2.410410e+00
-9.892960e-01 2.497660e+00
-9.770470e-01 -2.847610e+00
-9.649780e-01 -2.502930e+00
-9.536440e-01 -1.825590e+00
-9.438470e-01 1.894450e+00
-9.360930e-01 4.014800e-01
-9.291810e-01 1.684720e+00
-9.242440e-01 -1.832020e+00
-9.230000e-01 -6.118610e-01
-9.266240e-01 2.393450e+00
-9.334200e-01 -1.301870e+00
-9.429240e-01 2.609880e+00
-9.517760e-01 -1.142920e+00
-9.581130e-01 1.118330e+00
-9.652810e-01 2.029200e+00
-9.746990e-01 -1.416790e+00
-9.841060e-01 -2.003560e+00
-9.936840e-01 -1.263670e+00
-1.003040e+00 -9.404240e-01
-1.012110e+00 3.877120e-01
-1.020410e+00 1.805920e+00
-1.027280e+00 -1.799490e+00
-1.032530e+00 1.303400e-01
-1.039280e+00 1.557490e+00
-1.043200e+00 -1.750900e+00
-1.047510e+00 -1.584330e+00
-1.052950e+00 1.457020e+00
-1.059200e+00 9.948220e-01
-1.066570e+00 2.403650e+00
-1.073610e+00 -1.549740e+00
-1.081160e+00 8.418870e-01
-1.086580e+00 -2.746650e+00
-1.091260e+00 -1.285980e+00
-1.093340e+00 -1.027310e+00
-1.091570e+00 -2.624800e+00
-1.088110e+00 -7.087310e-01
-1.081600e+00 2.050550e+00
-1.072480e+00 1.449510e-01
-1.061550e+00 -5.923350e-01
-1.050310e+00 5.043450e-01
-1.038470e+00 2.934690e+00
-1.026670e+00 -2.350630e+00
-1.015090e+00 1.706240e+00
-1.002160e+00 2.031440e-03
-9.900120e-01 2.506880e+00
-9.803810e-01 2.444270e+00
-9.699080e-01 -7.848170e-01
-9.608600e-01 1.826070e+00
-9.536780e-01 2.901320e+00
-9.481170e-01 -1.493850e-01
-9.440400e-01 -7.808580e-01
-9.404410e-01 -1.360020e+00
-9.382640e-01 1.155730e+00
-9.372890e-01 -2.994550e-01
-9.387150e-01 -2.577990e+00
-9.398710e-01 2.401050e+00
-9.410050e-01 -2.376680e+00
-9.427020e-01 -6.674270e-02
-9.444390e-01 1.349030e-01
-9.468610e-01 -4.152640e-01
-9.506570e-01 -1.561610e+00
-9.537810e-01 1.502100e+00
-9.579460e-01 -2.155800e+00
-9.611690e-01 -9.854080e-01
-9.638870e-01 1.142560e+00
-9.682140e-01 -2.725280e+00
-9.711030e-01 1.046770e+00
-9.743620e-01 -1.379470e+00
-9.770710e-01 5.232540e-01
-9.801660e-01 2.855850e+00
-9.835070e-01 -1.443430e+00
-9.859020e-01 -1.881710e+00
-9.846450e-01 3.370070e-01
-9.821350e-01 -1.996530e+00
-9.782860e-01 1.776160e+00
-9.753200e-01 2.187080e+00
-9.735320e-01 -1.195520e+00
-9.708740e-01 -6.661500e-02
-9.671550e-01 -2.290340e+00
-9.658320e-01 1.764230e+00
-9.664060e-01 -2.853350e+00
-9.692070e-01 2.943940e+00
-9.733460e-01 -9.794820e-01
-9.778900e-01 2.549690e+00
-9.849300e-01 -2.473990e+00
-9.939020e-01 2.105870e+00
-1.002380e+00 1.293890e+00
-1.013040e+00 8.094960e-01
-1.022480e+00 -1.118210e+00
-1.031060e+00 2.891460e-01
-1.038270e+00 -2.846330e+00
-1.045540e+00 -1.438550e+00
-1.052450e+00 -2.818170e+00
-1.058740e+00 -2.347860e+00
-1.064880e+00 3.071190e-01
-1.068550e+00 2.242190e-01
-1.069120e+00 2.587580e+00
-1.070770e+00 8.322900e-01
-1.072740e+00 1.472220e+00
-1.073530e+00 -2.687250e+00
-1.072690e+00 5.136670e-01
-1.068300e+00 1.406650e-01
-1.059550e+00 2.168150e+00
-1.047000e+00 2.625230e+00
-1.034840e+00 -3.129730e+00
-1.025660e+00 -3.119940e+00
-1.019190e+00 -1.834200e+00
-1.009630e+00 -1.049210e+00
-9.985570e-01 -2.348800e+00
-9.862130e-01 1.254450e+00
-9.728370e-01 -7.781960e-01
-9.587540e-01 -2.961920e+00
-9.450180e-01 -4.487770e-01
-9.312030e-01 2.259230e+00
-9.174390e-01 -1.920230e-01
-9.067030e-01 3.036820e+00
-8.984970e-01 2.052890e+00
-8.913830e-01 -3.092330e-01
-8.856160e-01 1.240820e+00
-8.811570e-01 -1.671700e+00
-8.804490e-01 4.131300e-01
-8.822770e-01 2.973380e+00
-8.833750e-01 -2.660970e-02
-8.830390e-01 1.574720e+00
-8.846610e-01 -2.231910e-03
-8.847130e-01 -1.714450e+00
-8.845090e-01 2.869980e+00
-8.847600e-01 -1.149680e+00
-8.886080e-01 2.294920e+00
-8.973210e-01 5.061620e-02
-9.085140e-01 -1.239090e+00
-9.193290e-01 2.687560e+00
-9.302240e-01 3.019700e+00
-9.422190e-01 1.030140e-03
-9.546050e-01 1.238980e+00
-9.681170e-01 2.181210e+00
-9.802240e-01 -7.814750e-01
-9.892150e-01 -2.728330e+00
-1.000810e+00 -1.194510e+00
-1.012590e+00 -8.925070e-01
-1.020960e+00 5.105070e-01
-1.026150e+00 2.319350e+00
-1.029700e+00 1.563140e+00
-1.032890e+00 3.023210e+00
-1.035850e+00 -1.215430e+00
-1.038510e+00 -2.969770e+00
-1.040160e+00 -2.093250e+00
-1.039250e+00 2.075820e+00
-1.036240e+00 -1.375640e+00
-1.029450e+00 -2.571120e+00
-1.022230e+00 -2.732700e+00
-1.014840e+00 -2.812590e+00
-1.008320e+00 -9.591660e-01
-1.006070e+00 2.845450e-01
-1.004870e+00 6.852480e-02
-1.004580e+00 2.179720e-01
-1.005250e+00 -1.255130e+00
-1.006720e+00 2.918120e-01
-1.010200e+00 1.112050e+00
-1.012920e+00 3.104460e+00
-1.015470e+00 -2.557420e+00
-1.016610e+00 1.396670e+00
-1.019870e+00 2.360670e+00
-1.023390e+00 -5.705970e-01
-1.028660e+00 -1.194060e+00
-1.033320e+00 -1.316550e+00
-1.034450e+00 -2.450960e+00
-1.036410e+00 -2.744040e+00
-1.037020e+00 8.386550e-01
-1.036060e+00 1.403820e+00
-1.035550e+00 -2.721740e+00
-1.035430e+00 2.179630e+00
-1.038390e+00 2.848470e+00
-1.042590e+00 3.127910e+00
-1.042870e+00 -1.767550e+00
-1.041610e+00 2.984470e+00
-1.040420e+00 1.651090e+00
-1.038630e+00 -2.002270e+00
-1.036310e+00 6.809780e-01
-1.033870e+00 7.078340e-01
-1.029880e+00 2.775000e+00
-1.023810e+00 1.986950e+00
-1.018560e+00 -6.313040e-01
-1.014270e+00 -1.672020e+00
-1.009340e+00 1.704160e+00
-1.004250e+00 -2.613290e+00
-1.000910e+00 -1.244580e+00
-9.980600e-01 -2.503610e+00
-9.952290e-01 -2.518370e+00
-9.927060e-01 -6.427670e-01
-9.903420e-01 7.820120e-01
-9.888350e-01 -1.758140e-01
-9.878180e-01 1.195420e+00
-9.872910e-01 5.799040e-01
-9.878850e-01 2.957460e+00
-9.896110e-01 2.348350e+00
-9.936250e-01 2.463310e+00
-9.994120e-01 -3.112750e+00
-1.004690e+00 -5.962810e-01
-1.009080e+00 -6.155120e-01
-1.014330e+00 -7.869350e-01
-1.020630e+00 1.441950e+00
-1.029900e+00 2.685210e+00
-1.037320e+00 -1.842080e-01
-1.042780e+00 -3.269910e-01
-1.046070e+00 9.206090e-01
-1.046970e+00 4.424550e-01
-1.044850e+00 9.038510e-01
-1.040400e+00 2.083320e+00
-1.034700e+00 5.099100e-01
-1.028620e+00 1.218760e+00
-1.021030e+00 -2.222600e+00
-1.013440e+00 -2.593800e+00
-1.008840e+00 2.007200e+00
-1.003210e+00 -4.532570e-01
-9.985150e-01 -2.204190e+00
-9.929440e-01 1.177960e+00
-9.863670e-01 -1.783490e+00
-9.828360e-01 9.050800e-01
-9.805710e-01 2.642270e-02
-9.802850e-01 -1.129600e+00
-9.813720e-01 1.599310e+00
-9.804560e-01 -2.417110e+00
-9.776950e-01 -2.916720e+00
-9.768300e-01 2.464810e-01
-9.744990e-01 -1.143660e+00
-9.724980e-01 -2.060770e-01
-9.715450e-01 -2.425100e-02
-9.713110e-01 -2.514490e+00
-9.729670e-01 2.579110e+00
-9.754640e-01 -2.951920e+00
-9.790600e-01 -2.802680e+00
-9.837680e-01 1.747980e-03
-9.900750e-01 2.831690e+00
-9.963340e-01 -6.323260e-01
-1.003870e+00 4.922080e-02
-1.012860e+00 4.231580e-01
-1.021290e+00 -2.581210e+00
-1.030230e+00 -7.252240e-01
-1.039570e+00 -2.553780e+00
-1.047570e+00 -4.194280e-01
-1.054220e+00 -1.265570e+00
-1.061070e+00 -7.146120e-01
-1.066290e+00 7.435670e-02
-1.069300e+00 -9.432930e-01
-1.072400e+00 -2.352840e+00
-1.073230e+00 1.328480e+00
-1.075640e+00 -1.331220e+00
-1.077460e+00 -3.088690e+00
-1.077960e+00 -3.090590e-01
-1.075150e+00 -2.106350e+00
-1.071540e+00 2.669370e+00
-1.070020e+00 1.080910e+00
-1.067200e+00 2.618950e+00
-1.062850e+00 -1.115490e+00
-1.057930e+00 -8.945450e-01
-1.050680e+00 -1.712930e+00
-1.043410e+00 2.177710e+00
-1.038070e+00 3.000450e+00
-1.033840e+00 -2.122220e+00
-1.028880e+00 2.875850e+00
-1.022260e+00 -1.082920e+00
-1.014830e+00 1.119230e+00
-1.005240e+00 7.038410e-01
-9.930520e-01 -7.394150e-01
-9.797620e-01 -2.664480e+00
-9.647480e-01 8.551750e-01
-9.486300e-01 -2.659160e+00
-9.323420e-01 -5.178350e-01
-9.164050e-01 -2.474670e+00
-9.021750e-01 3.052180e+00
-8.921880e-01 -2.126750e+00
-8.870440e-01 -2.882980e+00
-8.847570e-01 2.021880e+00
-8.834420e-01 3.318280e-01
-8.819050e-01 2.025630e+00
-8.812270e-01 -1.722560e+00
-8.812540e-01 1.178040e+00
-8.840070e-01 -2.820650e-01
-8.876100e-01 1.402620e+00
-8.935940e-01 1.143820e+00
-9.033450e-01 3.008080e+00
-9.150390e-01 1.163360e+00
-9.279480e-01 -4.171450e-01
-9.441870e-01 2.562050e+00
-9.600620e-01 -5.864750e-01
-9.743910e-01 -1.057820e+00
-9.900250e-01 4.793390e-01
-1.004910e+00 -3.009230e+00
-1.018480e+00 -1.445420e+00
-1.030490e+00 -4.450110e-01
-1.041000e+00 2.058160e+00
-1.049890e+00 2.799720e+00
-1.058510e+00 1.430110e+00
-1.066300e+00 -1.379330e+00
-1.070650e+00 2.504630e+00
-1.071810e+00 3.695060e-01
-1.072630e+00 -2.800900e+00
-1.071690e+00 -2.147570e+00
-1.066700e+00 1.764270e+00
-1.057720e+00 1.269630e+00
-1.046330e+00 -8.458170e-01
-1.033680e+00 1.733870e+00
-1.019240e+00 2.111390e+00
-1.003830e+00 1.917090e-02
-9.889210e-01 2.335420e+00
-9.749120e-01 -8.102990e-01
-9.613350e-01 1.978520e+00
-9.476170e-01 7.113050e-01
-9.344130e-01 -3.035210e+00
-9.246610e-01 -1.585100e+00
-9.179170e-01 3.896920e-03
-9.113540e-01 2.622420e-01
-9.062030e-01 1.427570e+00
-9.024220e-01 -1.944120e+00
-9.005520e-01 1.691350e+00
-9.008280e-01 -2.584870e+00
-9.039180e-01 2.307740e+00
-9.095990e-01 -3.911650e-01
-9.146520e-01 -1.984860e+00
-9.218770e-01 -6.571030e-01
-9.297620e-01 8.043740e-01
-9.359950e-01 -1.412000e+00
-9.396570e-01 -1.534780e-01
-9.440010e-01 -1.612450e+00
-9.503920e-01 1.009700e+00
-9.574170e-01 -2.624560e+00
-9.665460e-01 2.718380e-01
-9.756550e-01 2.362940e+00
-9.852730e-01 -8.808540e-01
-9.951260e-01 -1.148680e+00
-1.003360e+00 -1.136490e+00
-1.011180e+00 -2.393680e+00
-1.018100e+00 -2.402870e+00
-1.028680e+00 2.080630e+00
-1.038750e+00 7.748630e-01
-1.046990e+00 -2.953130e+00
-1.054620e+00 2.593250e+00
-1.059800e+00 4.255730e-01
-1.063070e+00 1.233410e+00
-1.064720e+00 -2.600310e+00
-1.064930e+00 -7.532830e-01
-1.061860e+00 -7.151380e-01
-1.055120e+00 -6.754810e-02
-1.046900e+00 -1.500630e+00
-1.037440e+00 -6.709490e-01
-1.028110e+00 3.008890e+00
-1.016930e+00 2.247110e+00
-1.008030e+00 -2.788040e+00
-9.991780e-01 2.181810e+00
-9.945560e-01 -2.430970e+00
-9.910850e-01 9.252140e-02
-9.874430e-01 -1.205290e+00
-9.826070e-01 -1.337080e+00
-9.777970e-01 -2.316710e+00
-9.719140e-01 -1.366650e+00
-9.669890e-01 -1.022450e+00
-9.620160e-01 -2.581890e+00
-9.587290e-01 1.559610e+00
-9.571740e-01 -5.789240e-01
-9.552830e-01 -3.948130e-01
-9.550800e-01 2.328950e+00
-9.570700e-01 2.743440e+00
-9.627460e-01 -9.165200e-01
-9.735890e-01 6.532250e-01
-9.857830e-01 3.103810e+00
-9.985240e-01 2.492250e+00
-1.011360e+00 -2.222510e+00
-1.021610e+00 1.247800e+00
-1.032490e+00 -2.151210e+00
-1.042650e+00 -1.785630e+00
-1.051670e+00 -1.647270e+00
-1.061750e+00 1.760670e+00
-1.073580e+00 2.655130e+00
-1.084900e+00 -4.710810e-01
-1.092220e+00 2.773870e+00
-1.098580e+00 3.659230e-01
-1.105360e+00 5.448050e-01
-1.108510e+00 -2.466580e+00
-1.108240e+00 -7.865420e-02
-1.106080e+00 -2.671610e+00
-1.102730e+00 7.767920e-01
-1.095180e+00 3.023170e+00
-1.085590e+00 -3.542390e-01
-1.074530e+00 8.260880e-01
-1.063510e+00 1.746130e+00
-1.052290e+00 -2.453360e+00
-1.040950e+00 2.643360e+00
-1.028820e+00 -1.150080e+00
-1.016650e+00 -1.780900e+00
-1.004410e+00 2.031990e+00
-9.920520e-01 -1.572960e+00
-9.830280e-01 -1.385700e+00
-9.755140e-01 -1.662460e+00
-9.662850e-01 -3.138000e+00
-9.574890e-01 -2.234690e+00
-9.507230e-01 1.642640e+00
-9.465140e-01 -1.389550e+00
-9.414880e-01 1.045580e+00
-9.386410e-01 5.812180e-01
-9.331210e-01 2.701040e+00
-9.251060e-01 1.123010e+00
-9.185480e-01 -2.415410e-01
-9.125800e-01 -1.026760e+00
-9.079110e-01 -2.756950e+00
-9.042940e-01 -1.906610e-01
-9.009680e-01 2.185520e+00
-9.003650e-01 1.821130e-01
-9.019960e-01 2.858090e+00
-9.044070e-01 1.217270e+00
-9.089110e-01 -2.374060e+00
-9.160660e-01 -1.092180e+00
-9.227810e-01 3.258380e-01
-9.312080e-01 -1.155310e+00
-9.412500e-01 -1.445940e+00
-9.501940e-01 6.888930e-01
-9.589500e-01 -2.760820e+00
-9.679160e-01 -8.937420e-02
-9.748980e-01 1.071030e+00
-9.840750e-01 -2.409360e+00
-9.935560e-01 1.834160e+00
-1.002520e+00 1.883010e+00
-1.008710e+00 -2.652710e+00
-1.012580e+00 1.366550e+00
-1.018160e+00 2.940350e+00
-1.023290e+00 1.838490e+00
-1.027450e+00 -2.031700e+00
-1.033290e+00 -1.379000e+00
-1.039270e+00 7.224980e-01
-1.046300e+00 -2.564940e+00
-1.050900e+00 1.292630e+00
-1.053950e+00 1.992210e+00
-1.055510e+00 2.360100e+00
-1.056230e+00 4.994480e-01
-1.054310e+00 3.107540e-01
-1.049140e+00 1.250140e+00
-1.043070e+00 1.367900e+00
-1.034480e+00 1.176210e+00
-1.025310e+00 -7.105220e-02
-1.013520e+00 2.731090e-01
-1.001550e+00 2.460940e+00
-9.899030e-01 2.572240e+00
-9.779920e-01 -4.987380e-01
-9.644690e-01 1.888780e+00
-9.532260e-01 -1.450070e+00
-9.448270e-01 1.739890e+00
-9.375280e-01 2.284800e+00
-9.302850e-01 1.853130e+00
-9.235220e-01 1.564240e+00
-9.168600e-01 -6.529680e-01
-9.113610e-01 1.114710e+00
-9.078990e-01 -1.344010e+00
-9.075910e-01 -2.381040e+00
-9.088050e-01 1.935870e+00
-9.096310e-01 -2.008960e+00
-9.107200e-01 -2.137610e+00
-9.128540e-01 -1.921090e+00
-9.181360e-01 -1.954020e+00
-9.252050e-01 5.923040e-01
-9.330660e-01 3.101890e+00
-9.444500e-01 -2.325720e+00
-9.582820e-01 1.804970e+00
-9.728630e-01 -9.984570e-01
-9.902940e-01 -1.593450e+00
-1.007100e+00 -2.618760e+00
-1.023250e+00 -1.392480e+00
-1.039210e+00 4.226130e-01
-1.054380e+00 1.220150e+00
-1.069150e+00 1.353150e+00
-1.083370e+00 9.180550e-01
-1.094730e+00 -2.799790e+00
-1.104800e+00 -1.517250e+00
-1.111020e+00 -2.793080e+00
-1.113770e+00 2.044190e+00
-1.111520e+00 -6.454050e-01
-1.104070e+00 2.604410e-01
-1.094960e+00 -2.744800e-01
-1.083300e+00 -3.139320e+00
-1.070230e+00 8.911920e-01
-1.057030e+00 -1.650070e+00
-1.040790e+00 1.159320e+00
-1.024070e+00 -1.695820e+00
-1.005360e+00 -2.469120e+00
-9.876400e-01 -7.872430e-01
-9.706490e-01 1.237270e+00
-9.546750e-01 2.084120e+00
-9.423760e-01 1.726590e+00
-9.297310e-01 -2.051930e+00
-9.178110e-01 -2.624260e+00
-9.053570e-01 2.157480e+00
-8.958990e-01 -2.814970e+00
-8.891390e-01 3.999490e-01
-8.847520e-01 1.625870e+00
-8.813320e-01 -2.360570e+00
-8.789970e-01 3.003690e+00
-8.790190e-01 2.377880e-01
-8.810570e-01 5.322200e-01
-8.856200e-01 7.953850e-01
-8.921420e-01 -2.473460e+00
-9.008170e-01 4.812100e-01
-9.128800e-01 -2.417530e-01
-9.276850e-01 3.025130e+00
-9.447970e-01 2.105340e+00
-9.644050e-01 1.141940e+00
-9.830490e-01 -7.977550e-01
-1.000280e+00 6.345510e-02
-1.019100e+00 -2.176650e+00
-1.039020e+00 1.467930e+00
-1.059870e+00 1.355630e+00
-1.081510e+00 -2.541300e+00
-1.099640e+00 6.375260e-01
-1.116090e+00 2.923160e+00
-1.131750e+00 -2.277820e+00
-1.144150e+00 -2.103360e+00
-1.151810e+00 -3.124130e+00
-1.155680e+00 1.583150e+00
-1.154810e+00 1.183020e-02
-1.151690e+00 -2.640420e+00
-1.143700e+00 3.062940e+00
-1.129530e+00 2.435310e+00
-1.111700e+00 2.521570e+00
-1.092730e+00 1.471890e+00
-1.068910e+00 2.562790e+00
-1.041060e+00 7.136650e-01
-1.010890e+00 1.020190e+00
-9.807930e-01 -5.387320e-01
-9.499110e-01 -8.349680e-01
-9.172040e-01 2.329350e+00
-8.846240e-01 1.657420e+00
-8.541080e-01 -1.371060e+00
-8.256130e-01 -1.069240e+00
-7.992800e-01 -2.211000e+00
-7.763400e-01 2.446560e+00
-7.561810e-01 1.903910e+00
-7.396240e-01 -2.608640e+00
-7.239850e-01 -1.761320e+00
-7.123360e-01 2.808840e+00
-7.045210e-01 1.423540e+00
-6.996900e-01 7.292420e-01
-6.962090e-01 1.140630e+00
-6.967510e-01 -1.440950e+00
-7.012990e-01 -9.176390e-01
-7.092100e-01 1.252030e+00
-7.187490e-01 2.067020e+00
-7.299980e-01 1.743300e+00
-7.434320e-01 1.088280e-01
-7.599790e-01 2.786020e+00
-7.790070e-01 -2.013490e+00
-8.012370e-01 -2.369390e+00
-8.259330e-01 -4.974520e-01
-8.496410e-01 2.920390e+00
-8.770440e-01 3.491060e-01
-9.051540e-01 -5.063120e-01
-9.318690e-01 2.727040e+00
-9.604000e-01 1.340820e+00
-9.906310e-01 1.872530e-01
-1.021500e+00 -3.676400e-01
-1.056040e+00 -7.144530e-01
-1.089100e+00 1.207760e-02
-1.120560e+00 -2.698910e+00
-1.149410e+00 -2.459920e+00
-1.173690e+00 2.143260e-02
-1.195120e+00 -2.023320e+00
-1.211990e+00 -2.517400e+00
-1.220890e+00 1.456240e+00
-1.222610e+00 1.312950e+00
-1.216750e+00 8.438390e-01
-1.202550e+00 -1.585720e+00
-1.180800e+00 -1.985700e+00
-1.154140e+00 3.975660e-01
-1.124660e+00 -2.983190e+00
-1.091540e+00 1.403720e+00
-1.056030e+00 1.287630e+00
-1.018580e+00 2.111550e+00
-9.788130e-01 -5.987390e-01
-9.403810e-01 -1.182920e+00
-9.052000e-01 2.844450e+00
-8.727680e-01 -5.400250e-01
-8.425510e-01 2.186400e+00
-8.145200e-01 -2.444010e+00
-7.897440e-01 1.361000e+00
-7.673800e-01 1.005610e+00
-7.496750e-01 -5.644850e-01
-7.321510e-01 -1.308020e+00
-7.164420e-01 6.723170e-01
-7.045490e-01 1.176620e+00
-6.952430e-01 1.734070e+00
-6.895080e-01 2.050360e-01
-6.871430e-01 1.175310e+00
-6.867200e-01 -1.351400e-01
-6.879480e-01 2.553170e+00
-6.953490e-01 -1.043650e+00
-7.061960e-01 5.610460e-01
-7.188500e-01 -2.084030e+00
-7.370920e-01 -8.426600e-01
-7.601510e-01 2.162100e+00
-7.873680e-01 2.215300e+00
-8.179120e-01 4.173370e-01
-8.494790e-01 -1.069500e+00
-8.819280e-01 -1.657740e+00
-9.167980e-01 -2.010000e+00
-9.531450e-01 2.487060e+00
-9.870920e-01 -1.454350e+00
-1.019190e+00 2.257070e+00
-1.050740e+00 -2.604560e-01
-1.081280e+00 2.399410e+00
-1.110570e+00 -3.077670e-01
-1.136860e+00 -1.327580e+00
-1.160830e+00 2.958550e+00
-1.182410e+00 -2.765640e-01
-1.199090e+00 -1.534470e+00
-1.209730e+00 -1.757610e+00
-1.214120e+00 -3.097400e+00
-1.212840e+00 2.074590e+00
-1.204980e+00 -3.129190e+00
-1.192500e+00 1.628350e+00
-1.173450e+00 -2.002880e+00
-1.151230e+00 -1.410670e+00
-1.129500e+00 2.161640e+00
-1.106120e+00 -5.157720e-01
-1.080700e+00 -1.878300e+00
-1.050890e+00 1.437990e+00
-1.019270e+00 -3.087210e+00
-9.892780e-01 6.987860e-02
-9.606240e-01 1.746920e+00
-9.359280e-01 -1.405300e+00
-9.134870e-01 2.258650e+00
-8.912150e-01 -4.309990e-01
-8.710250e-01 2.415560e+00
-8.543820e-01 -1.140330e+00
-8.401060e-01 2.265440e-01
-8.272570e-01 -1.547900e+00
-8.169480e-01 2.914340e+00
-8.088980e-01 2.014830e+00
-8.019570e-01 -2.759540e+00
-7.985320e-01 2.813150e-01
-7.974200e-01 -1.172330e+00
-7.993550e-01 -8.540160e-01
-8.050390e-01 1.002890e+00
-8.127290e-01 -1.689490e+00
-8.202830e-01 -1.130360e+00
-8.295190e-01 3.096570e+00
-8.405200e-01 1.936720e+00
-8.546330e-01 -2.328660e+00
-8.724800e-01 -2.767630e+00
-8.936400e-01 2.443270e+00
-9.133940e-01 -2.151440e+00
-9.353680e-01 -5.890140e-01
-9.599700e-01 8.363740e-01
-9.851960e-01 -1.076420e+00
-1.011150e+00 3.096360e+00
-1.040200e+00 -6.820020e-01
-1.067270e+00 -1.775750e+00
-1.092110e+00 1.326690e+00
-1.116660e+00 -1.641450e-01
-1.135840e+00 1.938160e+00
-1.151010e+00 1.970130e+00
-1.162550e+00 1.471640e+00
-1.171120e+00 -1.500990e-01
-1.176750e+00 -5.974890e-01
-1.175960e+00 -2.889190e+00
-1.173570e+00 5.594980e-02
-1.164230e+00 3.640340e-01
-1.150530e+00 -1.599930e+00
-1.133440e+00 1.686820e+00
-1.113930e+00 5.278640e-01
-1.092010e+00 2.789880e+00
-1.065000e+00 -1.354900e+00
-1.034550e+00 -1.032260e+00
-1.005250e+00 1.679430e+00
-9.767030e-01 6.582420e-01
-9.480460e-01 5.615490e-01
-9.209480e-01 2.878590e-01
-8.939410e-01 -2.107510e+00
-8.686030e-01 -2.405010e+00
-8.443440e-01 -1.735500e+00
-8.210860e-01 -1.963520e+00
-8.018110e-01 -1.216580e+00
-7.848580e-01 1.075800e+00
-7.702080e-01 1.752910e+00
-7.567280e-01 3.064920e+00
-7.461450e-01 -6.586000e-01
-7.397040e-01 1.732550e+00
-7.374890e-01 -1.825640e+00
-7.384650e-01 -1.642390e+00
-7.455310e-01 6.447180e-01
-7.558220e-01 2.557940e+00
-7.687170e-01 -8.907440e-01
-7.825700e-01 -1.695150e+00
-8.003440e-01 8.420890e-01
-8.210800e-01 1.822560e+00
-8.458770e-01 -3.260290e-01
-8.714300e-01 -2.614940e+00
-8.974100e-01 -2.769250e+00
-9.255890e-01 -1.957300e+00
-9.551850e-01 2.343090e+00
-9.852030e-01 1.978020e+00
-1.013150e+00 6.743420e-01
-1.041480e+00 9.756540e-01
-1.067400e+00 -1.906320e-01
-1.093470e+00 2.285470e+00
-1.116240e+00 2.219150e+00
-1.136830e+00 2.032650e+00
-1.153730e+00 -2.783780e+00
-1.165380e+00 1.855130e+00
-1.169450e+00 -1.406920e+00
-1.169770e+00 -1.935740e+00
-1.166370e+00 -4.564780e-01
-1.158930e+00 -6.654510e-01
-1.150000e+00 3.758620e-01
-1.138520e+00 1.927320e+00
-1.122790e+00 -2.626840e+00
-1.104850e+00 5.748890e-01
-1.084520e+00 -1.130660e-01
-1.062600e+00 -1.850150e+00
-1.038520e+00 6.701330e-02
-1.013230e+00 1.532450e+00
-9.872790e-01 -2.832670e+00
-9.630600e-01 1.443450e+00
-9.377440e-01 7.587080e-01
-9.123170e-01 -9.407530e-01
-8.865670e-01 1.334480e-01
-8.631080e-01 1.419860e+00
-8.426230e-01 1.086930e+00
-8.246020e-01 -1.020240e-01
-8.083520e-01 5.512600e-01
-7.941130e-01 2.145430e+00
-7.819890e-01 -2.096500e+00
-7.718050e-01 1.157320e+00
-7.662590e-01 -2.075990e+00
-7.619790e-01 2.099960e+00
-7.596450e-01 2.673720e+00
-7.608620e-01 -1.635580e+00
-7.655240e-01 -1.847470e+00
-7.731110e-01 2.365270e+00
-7.816540e-01 -1.691480e+00
-7.941240e-01 -2.351720e+00
-8.099490e-01 2.770750e+00
-8.258410e-01 2.952960e+00
-8.416900e-01 1.938160e+00
-8.608290e-01 -1.354010e+00
-8.815090e-01 -9.473230e-01
-9.021610e-01 -1.006370e+00
-9.268710e-01 -1.379980e-01
-9.543370e-01 8.955360e-01
-9.816350e-01 -3.004690e+00
-1.008250e+00 -2.767620e+00
-1.037860e+00 3.097920e+00
-1.067730e+00 8.651310e-01
-1.096800e+00 -2.311400e+00
-1.122820e+00 2.006380e+00
-1.146940e+00 1.696560e+00
-1.167850e+00 4.192380e-01
-1.183860e+00 -2.144460e+00
-1.194830e+00 1.848500e+00
-1.202430e+00 2.083950e+00
-1.204120e+00 1.816520e+00
-1.197700e+00 2.675120e+00
-1.186850e+00 -1.070020e+00
-1.171370e+00 -3.007130e+00
-1.151130e+00 4.573860e-01
-1.126960e+00 -3.820740e-01
-1.101470e+00 5.363850e-01
-1.073290e+00 2.213030e-01
-1.039800e+00 1.151300e+00
-1.005100e+00 -1.341540e+00
-9.702260e-01 -7.115530e-01
-9.370370e-01 -5.905230e-02
-9.030840e-01 -6.456900e-01
-8.689600e-01 1.421310e+00
-8.372510e-01 2.689830e+00
-8.090230e-01 2.686260e+00
-7.832910e-01 -6.382010e-01
-7.620210e-01 3.414410e-01
-7.449030e-01 1.796500e+00
-7.295110e-01 -2.827930e+00
-7.199800e-01 1.111740e+00
-7.141700e-01 -1.895970e+00
-7.127070e-01 1.250600e+00
-7.169280e-01 -2.788870e-01
-7.241120e-01 1.972950e-01
-7.327360e-01 -6.478930e-01
-7.429070e-01 1.345490e+00
-7.556730e-01 -1.687850e+00
-7.712820e-01 2.598270e+00
-7.898760e-01 7.105070e-01
-8.090220e-01 -6.143670e-01
-8.323650e-01 -2.615860e+00
-8.617320e-01 1.320770e+00
-8.943630e-01 1.417930e+00
-9.277320e-01 -5.215190e-01
-9.628560e-01 5.961920e-01
-9.991620e-01 1.989190e+00
-1.036580e+00 -1.999730e+00
-1.072980e+00 -2.159520e+00
-1.109640e+00 3.025190e+00
-1.143210e+00 -3.050320e+00
-1.171950e+00 9.925670e-01
-1.196300e+00 -2.436380e+00
-1.212610e+00 -2.743370e+00
-1.221390e+00 -1.956100e+00
-1.222810e+00 1.719430e-01
-1.216040e+00 -1.070610e+00
-1.203070e+00 -1.397770e+00
-1.184710e+00 1.709630e+00
-1.164190e+00 -2.039220e+00
-1.141720e+00 -1.123790e+00
-1.116470e+00 1.708330e+00
-1.087290e+00 -8.091810e-01
-1.056090e+00 1.159890e+00
-1.026750e+00 -1.639570e+00
-9.975500e-01 9.133240e-01
-9.679310e-01 3.056070e+00
-9.386800e-01 1.015780e+00
-9.114990e-01 -1.326890e+00
-8.871340e-01 2.784600e+00
-8.654260e-01 -1.825630e+00
-8.444330e-01 -2.882150e+00
-8.267670e-01 -2.076530e+00
-8.128500e-01 -1.055860e+00
-8.032010e-01 4.289990e-01
-7.986960e-01 -5.176940e-01
-7.990330e-01 -2.949880e+00
-8.007430e-01 2.650620e+00
-8.055280e-01 2.782730e+00
-8.132770e-01 2.153340e+00
-8.241320e-01 -2.245320e-01
-8.372610e-01 -1.279770e-01
-8.529270e-01 1.382930e-01
-8.664340e-01 -8.955650e-01
-8.787410e-01 8.060530e-01
-8.945730e-01 8.254950e-01
-9.108080e-01 6.732060e-01
-9.289930e-01 -6.887310e-01
-9.489850e-01 -1.229860e-01
-9.693990e-01 -1.222110e+00
-9.906200e-01 5.175170e-01
-1.013620e+00 -3.123230e+00
-1.035070e+00 2.468160e+00
-1.056880e+00 2.237200e+00
-1.076950e+00 -7.293980e-01
-1.095060e+00 2.233480e+00
-1.113460e+00 4.726800e-01
-1.128810e+00 6.867990e-01
-1.139610e+00 1.265740e+00
-1.145870e+00 -3.100080e+00
-1.152430e+00 -1.332820e+00
-1.155910e+00 -2.033020e+00
-1.155130e+00 -1.590060e+00
-1.152210e+00 1.538830e+00
-1.148550e+00 2.355620e+00
-1.141270e+00 -7.457850e-01
-1.132110e+00 5.218250e-01
-1.120830e+00 -3.040210e+00
-1.110000e+00 1.927010e+00
-1.098740e+00 7.770320e-01
-1.087470e+00 -3.629940e-01
-1.072960e+00 7.686290e-01
-1.055180e+00 -3.135510e+00
-1.035740e+00 -1.698540e-01
-1.015400e+00 -2.925290e-02
-9.947740e-01 -4.543140e-01
-9.751370e-01 -2.270270e+00
-9.563730e-01 1.013870e+00
-9.392360e-01 -1.378720e+00
-9.207630e-01 6.471640e-01
-9.016210e-01 -2.543660e+00
-8.838240e-01 -2.651060e+00
-8.678990e-01 -2.370650e+00
-8.512900e-01 -1.607620e+00
-8.376780e-01 -2.931170e+00
-8.277280e-01 1.287610e+00
-8.208750e-01 -4.931430e-01
-8.141680e-01 1.441240e+00
-8.100300e-01 -5.223060e-01
-8.110290e-01 2.761960e+00
-8.149350e-01 -1.619770e+00
-8.192920e-01 1.941280e+00
-8.263530e-01 -2.043100e+00
-8.379340e-01 1.390950e+00
-8.505000e-01 1.530540e-01
-8.656950e-01 1.784350e+00
-8.845190e-01 1.612610e+00
-9.073470e-01 6.273270e-01
-9.292430e-01 -4.521250e-01
-9.501420e-01 3.053580e+00
-9.695140e-01 2.377240e+00
-9.879580e-01 -2.358930e+00
-1.004790e+00 -2.738100e-01
-1.022680e+00 2.308080e+00
-1.039620e+00 -3.114040e+00
-1.053880e+00 1.199060e+00
-1.067140e+00 2.538200e+00
-1.077330e+00 -1.224740e+00
-1.089390e+00 -7.093240e-01
-1.101330e+00 1.047910e+00
-1.113310e+00 -2.503100e+00
-1.122180e+00 1.542020e+00
-1.128390e+00 -8.525670e-02
-1.133090e+00 -1.213210e+00
-1.137460e+00 -2.915620e+00
-1.138970e+00 -1.492140e+00
-1.137850e+00 -2.661610e-01
-1.134150e+00 1.205050e+00
-1.126960e+00 -4.000880e-02
-1.115970e+00 -7.071770e-01
-1.103990e+00 -6.248890e-01
-1.090660e+00 -1.613230e+00
-1.075300e+00 1.198740e+00
-1.058340e+00 1.871700e+00
-1.041450e+00 1.045850e+00
-1.021340e+00 -2.685540e+00
-9.989570e-01 2.521660e-01
-9.755530e-01 -1.564640e+00
-9.545270e-01 -1.044930e+00
-9.347110e-01 1.091360e+00
-9.154920e-01 -2.136540e+00
-8.983400e-01 -8.493260e-02
-8.838550e-01 -1.676660e+00
-8.696990e-01 1.008890e+00
-8.578000e-01 6.302530e-01
-8.443440e-01 -2.912820e+00
-8.323260e-01 2.729680e+00
-8.253940e-01 -4.540050e-01
-8.244870e-01 -1.168600e+00
-8.270610e-01 2.070860e+00
-8.331130e-01 -9.567120e-01
-8.422000e-01 -4.398180e-01
-8.541210e-01 2.721960e+00
-8.675350e-01 1.046350e+00
-8.844430e-01 1.745550e+00
-9.033830e-01 -2.989150e+00
-9.229110e-01 1.112770e+00
-9.431180e-01 2.300490e+00
-9.640050e-01 9.491830e-02
-9.861080e-01 -3.798840e-01
-1.007860e+00 1.261070e+00
-1.028530e+00 1.538500e+00
-1.048370e+00 1.871270e+00
-1.063610e+00 -1.502890e+00
-1.074620e+00 -1.647200e+00
-1.081360e+00 -1.193160e+00
-1.086730e+00 -5.122990e-01
-1.090670e+00 2.979760e+00
-1.094140e+00 -1.564470e+00
-1.094990e+00 -7.011000e-01
-1.093400e+00 -6.103910e-01
-1.090850e+00 2.064220e-01
-1.086870e+00 2.889030e+00
-1.082050e+00 1.422820e+00
-1.076190e+00 -3.706920e-01
-1.071020e+00 -2.352270e-01
-1.066530e+00 4.182890e-02
-1.060220e+00 -2.772200e+00
-1.051130e+00 -1.482000e+00
-1.040000e+00 1.607680e+00
-1.028470e+00 2.420230e+00
-1.016680e+00 2.241500e+00
-1.004800e+00 -1.919620e+00
-9.935400e-01 9.827540e-01
-9.829940e-01 -2.314440e+00
-9.732940e-01 1.945510e+00
-9.669220e-01 8.599430e-01
-9.601410e-01 -2.685530e+00
-9.556680e-01 1.141760e+00
-9.533310e-01 -4.021190e-01
-9.503660e-01 2.761560e+00
-9.473370e-01 -6.214790e-01
-9.463730e-01 3.002890e+00
-9.455760e-01 2.450070e+00
-9.447490e-01 1.194510e+00
-9.440480e-01 1.196270e+00
-9.450390e-01 -1.714700e+00
-9.481130e-01 -2.005100e+00
-9.520400e-01 -1.044710e+00
-9.571420e-01 -7.763030e-01
-9.619020e-01 -2.583090e-01
-9.670860e-01 -7.667420e-01
-9.751370e-01 2.529670e+00
-9.834010e-01 1.198630e-01
-9.907900e-01 -1.577820e+00
-9.971920e-01 3.078520e+00
-1.002760e+00 8.988710e-01
-1.007230e+00 -2.144570e+00
-1.009890e+00 8.046100e-01
-1.013620e+00 2.040680e+00
-1.019830e+00 2.333900e+00
-1.027520e+00 -7.522920e-01
-1.032770e+00 -2.845980e+00
-1.038490e+00 -1.306040e+00
-1.042450e+00 3.452240e-01
-1.044910e+00 2.456070e+00
-1.046550e+00 -2.357080e+00
-1.048830e+00 1.552100e+00
-1.050030e+00 2.344750e+00
-1.053390e+00 1.262680e+00
-1.056520e+00 1.400250e+00
-1.060300e+00 8.576210e-01
-1.063570e+00 2.876890e+00
-1.066100e+00 -7.113410e-01
-1.067380e+00 2.017670e-01
-1.067440e+00 2.164130e-01
-1.067920e+00 -2.568200e+00
-1.068420e+00 -2.254170e+00
-1.067440e+00 1.380810e+00
-1.067280e+00 -1.173270e-01
-1.066870e+00 1.961140e+00
-1.066370e+00 1.513240e+00
-1.063350e+00 -1.498840e+00
-1.059740e+00 -1.710250e-01
-1.055360e+00 3.105750e+00
-1.051180e+00 2.044530e+00
-1.047370e+00 2.847010e+00
-1.042430e+00 2.757240e+00
-1.036730e+00 2.727390e+00
-1.028980e+00 -9.943120e-01
-1.020310e+00 -7.511800e-01
-1.011350e+00 -1.190270e+00
-9.999160e-01 -1.645150e+00
-9.856420e-01 -1.081850e+00
-9.681010e-01 -1.390000e+00
-9.486270e-01 -2.836970e-01
-9.275470e-01 -2.291730e+00
-9.072250e-01 1.909340e+00
-8.873890e-01 -2.953450e-02
-8.684230e-01 1.070440e+00
-8.520680e-01 2.995710e+00
-8.395130e-01 -2.781410e+00
-8.290390e-01 -2.381020e+00
-8.222140e-01 -1.834070e+00
-8.154040e-01 -2.190060e+00
-8.115330e-01 -1.911860e-01
-8.107090e-01 1.099870e+00
-8.107170e-01 1.444150e+00
-8.119550e-01 1.828720e+00
-8.128360e-01 2.020270e+00
-8.155630e-01 8.693830e-01
-8.222820e-01 -1.178650e+00
-8.304340e-01 -8.403640e-01
-8.395200e-01 1.020630e+00
-8.532810e-01 -2.330670e+00
-8.717680e-01 -6.539460e-01
-8.946770e-01 -2.118590e+00
-9.202010e-01 -1.346340e-01
-9.462430e-01 -2.004440e+00
-9.716570e-01 2.735840e+00
-9.976890e-01 -2.373420e+00
-1.025050e+00 5.213150e-01
-1.052930e+00 -2.967200e-01
-1.079480e+00 3.023820e+00
-1.102430e+00 9.591690e-01
-1.123620e+00 2.521490e-01
-1.144470e+00 -2.579200e+00
-1.161240e+00 -1.689710e+00
-1.173600e+00 7.098080e-01
-1.180310e+00 2.414150e+00
-1.184080e+00 -5.967880e-01
-1.179630e+00 2.484320e+00
-1.171070e+00 -6.778020e-01
-1.160150e+00 -7.943300e-01
-1.148320e+00 1.047760e+00
-1.132640e+00 1.390030e-01
-1.111510e+00 1.237480e+00
-1.088530e+00 -7.889100e-01
-1.063010e+00 -1.519460e+00
-1.035260e+00 -2.842620e+00
-1.008810e+00 2.696860e+00
-9.860620e-01 2.992970e+00
-9.651770e-01 7.350140e-01
-9.454340e-01 2.108720e+00
-9.248930e-01 1.823060e-01
-9.044680e-01 9.241480e-01
-8.863800e-01 -4.759160e-01
-8.691830e-01 -6.007660e-01
-8.520530e-01 1.154140e+00
-8.369950e-01 2.119410e-01
-8.245610e-01 5.837970e-01
-8.168880e-01 -1.466550e+00
-8.124440e-01 2.229270e+00
-8.125450e-01 -2.547620e+00
-8.166960e-01 2.907590e+00
-8.217590e-01 -1.018680e+00
-8.298460e-01 2.666930e+00
-8.397240e-01 1.899750e-01
-8.534450e-01 2.066010e+00
-8.697730e-01 -2.856090e+00
-8.896780e-01 2.668990e+00
-9.136470e-01 -5.804450e-01
-9.385890e-01 -1.980690e+00
-9.645970e-01 -2.562190e+00
-9.909770e-01 3.071250e+00
-1.019310e+00 -2.657500e+00
-1.050230e+00 1.500650e+00
-1.081460e+00 -1.092190e+00
-1.110930e+00 2.301490e+00
-1.139030e+00 -1.016430e+00
-1.164710e+00 -2.079050e+00
-1.183850e+00 -2.981140e+00
-1.196560e+00 -2.887760e+00
-1.207040e+00 -8.798130e-01
-1.216190e+00 -1.986140e+00
-1.219090e+00 -2.471930e-01
-1.216240e+00 8.857140e-01
-1.207480e+00 2.301090e+00
-1.193870e+00 -2.336860e+00
-1.173380e+00 -2.820350e+00
-1.148230e+00 -2.034170e+00
-1.118390e+00 -1.063850e+00
-1.084440e+00 -1.474070e+00
-1.048370e+00 -3.067430e+00
-1.013120e+00 9.818520e-01
-9.771640e-01 8.309350e-01
-9.426880e-01 -6.316590e-01
-9.133370e-01 2.665080e+00
-8.870200e-01 -2.726310e+00
-8.645240e-01 1.848260e+00
-8.428730e-01 1.406180e+00
-8.216090e-01 1.934410e-01
-8.011360e-01 1.798950e+00
-7.831300e-01 -2.961140e+00
-7.665370e-01 -2.719360e+00
-7.518180e-01 -1.393660e+00
-7.383720e-01 -2.874800e+00
-7.284480e-01 1.468330e+00
-7.238830e-01 -1.406220e+00
-7.214800e-01 6.525780e-01
-7.215950e-01 -8.627740e-01
-7.221520e-01 -8.420860e-01
-7.281720e-01 7.960590e-01
-7.379640e-01 2.992860e+00
-7.522880e-01 2.118690e+00
-7.695600e-01 3.026740e+00
-7.907920e-01 -2.223170e+00
-8.147310e-01 -1.503650e+00
-8.427850e-01 2.661460e+00
-8.735430e-01 -1.777770e+00
-9.078580e-01 2.060320e+00
-9.456780e-01 1.391520e+00
-9.833690e-01 -1.696220e+00
-1.021040e+00 2.014070e-01
-1.060530e+00 -2.046320e+00
-1.098100e+00 9.642400e-02
-1.132310e+00 -1.939460e+00
-1.165000e+00 -7.062620e-01
-1.193120e+00 2.619000e-01
-1.216440e+00 1.713740e+00
-1.232510e+00 -1.146840e+00
-1.242010e+00 -1.029710e+00
-1.245160e+00 -2.356950e+00
-1.241210e+00 1.679920e+00
-1.229310e+00 -2.791210e+00
-1.211660e+00 2.598210e+00
-1.189260e+00 2.190480e-01
-1.159540e+00 -5.435080e-01
-1.125290e+00 -1.306640e+00
-1.087850e+00 2.638890e+00
-1.047620e+00 1.818580e-01
-1.007270e+00 1.618660e+00
-9.662370e-01 1.854970e+00
-9.242180e-01 5.000000e-01
-8.805590e-01 -1.915670e+00
-8.398320e-01 1.173730e+00
-8.018020e-01 5.881790e-01
-7.649060e-01 -1.724450e+00
-7.315910e-01 -1.273260e+00
-7.018580e-01 -2.466550e+00
-6.740840e-01 3.082140e+00
-6.511580e-01 1.968580e+00
-6.322260e-01 -6.786870e-01
-6.175650e-01 7.516070e-01
-6.094820e-01 -2.397850e+00
-6.059890e-01 -2.693650e-01
-6.054130e-01 1.585320e-01
-6.053740e-01 -1.978250e+00
-6.110840e-01 -1.640210e+00
-6.251960e-01 -1.365800e+00
-6.464200e-01 2.046140e+00
-6.727660e-01 -1.674580e+00
-7.028280e-01 2.744150e+00
-7.360790e-01 -1.568640e+00
-7.717440e-01 -1.165440e-01
-8.090660e-01 -8.477870e-02
-8.452200e-01 -4.443610e-01
-8.834400e-01 1.386500e+00
-9.235190e-01 -1.968650e+00
-9.648040e-01 -3.117580e+00
-1.006640e+00 -8.723580e-01
-1.046190e+00 2.231870e+00
-1.084670e+00 2.146820e+00
-1.119060e+00 -1.121320e+00
-1.152800e+00 -8.403360e-01
-1.183390e+00 2.224880e+00
-1.208330e+00 -3.005100e+00
-1.231420e+00 1.226770e+00
-1.249880e+00 -6.519010e-01
-1.260760e+00 -9.044210e-01
-1.265570e+00 -1.512990e+00
-1.265690e+00 -2.695290e+00
-1.260630e+00 -2.729760e+00
-1.252450e+00 2.650730e+00
-1.239080e+00 -4.800990e-01
-1.218630e+00 -1.593690e+00
-1.193100e+00 -2.031880e+00
-1.162670e+00 -1.424500e+00
-1.130080e+00 2.291650e+00
-1.093240e+00 4.466190e-01
-1.054020e+00 2.104910e+00
-1.015330e+00 -5.288780e-02
-9.763610e-01 2.417950e+00
-9.392870e-01 4.483610e-02
-9.053950e-01 2.238390e+00
-8.736570e-01 -3.527600e-01
-8.472420e-01 -2.243120e+00
-8.246400e-01 2.808140e+00
-8.047360e-01 -3.019600e+00
-7.876690e-01 6.741600e-01
-7.733840e-01 -8.070500e-01
-7.617050e-01 1.184240e+00
-7.511710e-01 -1.316860e+00
-7.413490e-01 -3.934950e-01
-7.332390e-01 2.731080e+00
-7.269200e-01 1.061080e+00
-7.230730e-01 1.368730e+00
-7.237400e-01 4.500320e-02
-7.260260e-01 -1.389290e+00
-7.312120e-01 1.439850e+00
-7.398490e-01 1.818450e+00
-7.507140e-01 -1.789280e+00
-7.631950e-01 6.247730e-01
-7.790730e-01 -1.398950e-01
-7.953460e-01 -1.848700e-01
-8.148620e-01 -8.828770e-01
-8.344150e-01 2.764620e+00
-8.565550e-01 1.915890e+00
-8.798720e-01 -2.710290e+00
-9.048220e-01 -2.866090e+00
-9.288780e-01 1.554090e+00
-9.535590e-01 -2.563870e+00
-9.791710e-01 -2.232700e+00
-1.002190e+00 -3.540750e-01
-1.024040e+00 2.581380e+00
-1.045110e+00 5.712750e-01
-1.064670e+00 -1.660320e+00
-1.082340e+00 1.211020e+00
-1.097750e+00 4.824750e-01
-1.111650e+00 -1.003660e+00
-1.122970e+00 -1.593610e+00
-1.131500e+00 1.496560e+00
-1.139280e+00 -6.073600e-01
-1.145320e+00 -4.498360e-01
-1.148020e+00 -1.000370e+00
-1.148100e+00 6.323640e-01
-1.144270e+00 -1.242820e+00
-1.135990e+00 1.262470e+00
-1.123240e+00 2.522610e-02
-1.108660e+00 -1.588540e+00
-1.089340e+00 1.881480e+00
-1.065800e+00 -1.674580e+00
-1.041090e+00 -2.722060e+00
-1.015380e+00 1.639100e+00
-9.903950e-01 -2.315840e+00
-9.663520e-01 2.980090e+00
-9.422660e-01 1.882160e+00
-9.199840e-01 1.909610e+00
-8.979950e-01 2.638890e+00
-8.786520e-01 9.892810e-01
-8.634730e-01 9.340790e-01
-8.525620e-01 1.273470e+00
-8.439930e-01 1.598470e+00
-8.408440e-01 -1.453430e+00
-8.419020e-01 9.288350e-01
-8.469520e-01 -2.051220e+00
-8.521260e-01 1.292700e+00
-8.571510e-01 2.160500e+00
-8.626000e-01 2.572090e+00
-8.728710e-01 1.405940e+00
-8.890630e-01 -2.555590e+00
-9.069490e-01 -2.541270e+00
-9.257910e-01 -1.376010e+00
-9.458130e-01 -2.046970e+00
-9.664980e-01 -1.117390e+00
-9.868970e-01 1.274290e+00
-1.008930e+00 -7.845010e-01
-1.029480e+00 -1.377190e-01
-1.048280e+00 1.937100e+00
-1.067810e+00 6.030760e-01
-1.086530e+00 -1.458810e+00
-1.102250e+00 -2.412940e+00
-1.117410e+00 -2.336020e+00
-1.127390e+00 -1.421600e+00
-1.135390e+00 -3.263960e-01
-1.139110e+00 -2.721820e+00
-1.139240e+00 -3.342410e-01
-1.134630e+00 1.694350e+00
-1.131090e+00 4.980150e-01
-1.124340e+00 -1.053070e+00
-1.116060e+00 2.567600e+00
-1.105020e+00 2.133120e+00
-1.090030e+00 6.051680e-01
-1.073680e+00 -1.807120e+00
-1.055400e+00 9.453000e-01
-1.034460e+00 -1.280870e+00
-1.011520e+00 -4.961380e-01
-9.873020e-01 2.592130e+00
-9.643490e-01 -1.421000e+00
-9.424940e-01 2.169970e+00
-9.199650e-01 -5.967420e-02
-8.985320e-01 -8.606500e-01
-8.769190e-01 -1.136790e+00
-8.571620e-01 5.992180e-01
-8.405950e-01 -1.266390e+00
-8.273390e-01 -3.082750e+00
-8.173950e-01 -2.618580e+00
-8.111030e-01 1.347540e+00
-8.089460e-01 3.810230e-01
-8.088020e-01 1.057960e-01
-8.095650e-01 9.320400e-02
-8.129500e-01 -2.324800e+00
-8.172570e-01 2.026490e+00
-8.216610e-01 -1.947870e+00
-8.282680e-01 -1.282310e-01
-8.358080e-01 1.336450e+00
-8.436700e-01 2.888110e+00
-8.529140e-01 2.941510e+00
-8.619120e-01 -4.071430e-01
-8.706290e-01 -8.380190e-02
-8.815130e-01 -2.743710e+00
-8.943260e-01 1.298060e+00
-9.089990e-01 -7.091540e-01
-9.242600e-01 -1.876620e+00
-9.428980e-01 1.889990e+00
-9.630080e-01 2.750040e+00
-9.851880e-01 -1.740490e+00
-1.006160e+00 1.876650e+00
-1.025730e+00 -2.075070e+00
-1.046420e+00 1.700370e-01
-1.064880e+00 6.075840e-01
-1.082740e+00 -2.600370e+00
-1.100100e+00 -2.688620e+00
-1.114440e+00 -1.497310e+00
-1.127950e+00 -1.924060e+00
-1.142680e+00 -2.119320e+00
-1.153580e+00 -4.853890e-01
-1.158080e+00 -1.455810e+00
-1.159520e+00 2.859610e+00
-1.157110e+00 1.860330e+00
-1.152430e+00 -4.676560e-01
-1.142770e+00 7.759560e-04
-1.129520e+00 -8.439860e-01
-1.112530e+00 -1.143180e+00
-1.093650e+00 -2.861810e+00
-1.073400e+00 7.730120e-01
-1.053100e+00 -2.124980e+00
-1.031800e+00 5.820750e-01
-1.012380e+00 -5.779360e-01
-9.915050e-01 -2.311390e+00
-9.708410e-01 2.885100e+00
-9.517220e-01 1.961180e+00
-9.328190e-01 8.498790e-01
-9.138130e-01 1.356720e-02
-8.977120e-01 1.391940e+00
-8.839950e-01 1.953960e+00
-8.747830e-01 -1.952390e+00
-8.680740e-01 4.396900e-02
-8.650710e-01 1.297400e+00
-8.646470e-01 1.647220e+00
-8.653440e-01 -2.419230e+00
-8.684140e-01 -3.294450e-01
-8.736170e-01 -6.891710e-01
-8.811150e-01 8.046030e-01
-8.914930e-01 -2.033580e+00
-9.034170e-01 -1.753100e+00
-9.169650e-01 2.577610e+00
-9.330030e-01 2.360860e+00
-9.480970e-01 2.107360e+00
-9.631040e-01 -2.504750e+00
-9.782860e-01 1.598200e+00
-9.931740e-01 -8.479200e-01
-1.006730e+00 -1.543950e+00
-1.020480e+00 -2.289170e-01
-1.034590e+00 1.814360e+00
-1.047940e+00 -1.991030e+00
-1.061550e+00 2.547100e+00
-1.076320e+00 -2.897130e+00
-1.089730e+00 2.698620e+00
-1.102210e+00 3.032210e+00
-1.112090e+00 2.382190e+00
-1.116940e+00 -4.850920e-01
-1.118960e+00 1.617700e-02
-1.118280e+00 -2.699410e+00
-1.117190e+00 1.018790e+00
-1.113870e+00 -4.474220e-01
-1.105630e+00 -1.366470e+00
-1.097540e+00 -2.285600e+00
-1.089820e+00 6.866290e-01
-1.081240e+00 1.813100e+00
-1.072170e+00 1.064250e+00
-1.062140e+00 1.361320e+00
-1.051390e+00 1.468620e+00
-1.040830e+00 -1.298800e+00
-1.027820e+00 2.884760e+00
-1.011510e+00 2.549180e+00
-9.918650e-01 1.957170e+00
-9.730520e-01 1.211730e+00
-9.552970e-01 2.833430e+00
-9.400240e-01 -1.578480e+00
-9.272410e-01 1.861600e+00
-9.192500e-01 1.559240e+00
-9.110440e-01 2.638280e+00
-9.072230e-01 -2.148160e+00
-9.046370e-01 -1.307900e+00
-9.033970e-01 1.809210e+00
-9.045890e-01 2.359620e+00
-9.090460e-01 -5.896350e-01
-9.168520e-01 1.710400e+00
-9.264740e-01 6.528630e-01
-9.388760e-01 2.222400e+00
-9.525520e-01 -1.267440e+00
-9.658760e-01 2.774090e+00
-9.795190e-01 -1.131190e-01
-9.926930e-01 -6.214430e-01
-1.005550e+00 1.237010e-01
-1.017580e+00 1.812450e+00
-1.029870e+00 2.346680e+00
-1.042150e+00 -1.202260e+00
-1.052610e+00 -2.872050e+00
-1.061680e+00 -1.484100e+00
-1.067560e+00 -6.755070e-01
-1.073540e+00 2.251390e+00
-1.077000e+00 -9.836390e-01
-1.077850e+00 1.367860e+00
-1.077120e+00 1.530030e+00
-1.075330e+00 -1.865570e+00
-1.071700e+00 3.532450e-01
-1.065550e+00 2.765370e+00
-1.058250e+00 2.831800e-01
-1.050790e+00 2.762930e+00
-1.042330e+00 -1.086580e+00
-1.034950e+00 2.259740e+00
-1.028810e+00 3.049980e+00
-1.021480e+00 1.380630e-01
-1.012140e+00 -3.139980e-01
-1.001290e+00 -2.928860e+00
-9.917790e-01 -2.851250e+00
-9.839120e-01 -3.930760e-01
-9.755610e-01 -1.901950e+00
-9.661640e-01 3.111460e-01
-9.553500e-01 -8.022620e-01
-9.455130e-01 3.509280e-01
-9.373390e-01 2.275910e+00
-9.319660e-01 -2.657190e-01
-9.299020e-01 4.380200e-01
-9.311220e-01 -3.003710e+00
-9.339140e-01 2.866270e+00
-9.393760e-01 1.614690e+00
-9.445380e-01 -3.025160e+00
-9.517770e-01 9.746450e-01
-9.589750e-01 -1.283690e+00
-9.666550e-01 -2.053000e+00
-9.753790e-01 -9.656870e-01
-9.858350e-01 4.163080e-01
-9.968010e-01 3.999360e-01
-1.006120e+00 3.328120e-01
-1.017130e+00 1.511740e+00
-1.028060e+00 -2.997560e+00
-1.036060e+00 -9.081770e-01
-1.040300e+00 -7.107460e-01
-1.042860e+00 2.134720e+00
-1.044860e+00 -1.564670e+00
-1.045430e+00 1.451330e+00
-1.043350e+00 -2.858310e+00
-1.041790e+00 9.866070e-01
-1.042600e+00 2.123620e+00
-1.043960e+00 -5.395610e-01
-1.042690e+00 -4.248600e-01
-1.041630e+00 2.927510e+00
-1.039620e+00 5.069570e-01
-1.039130e+00 2.317010e+00
-1.036320e+00 -1.207210e+00
-1.032740e+00 -1.623670e-01
-1.025670e+00 -2.009460e+00
-1.018030e+00 -1.393740e+00
-1.008480e+00 -1.408640e+00
-9.989030e-01 8.880720e-01
-9.873620e-01 -1.245490e+00
-9.765020e-01 -1.482020e+00
-9.681970e-01 7.984080e-01
-9.608800e-01 8.987170e-01
-9.558430e-01 2.570000e+00
-9.532350e-01 2.965530e+00
-9.516230e-01 1.851040e-01
-9.494800e-01 1.075130e+00
-9.478730e-01 -1.626280e+00
-9.444500e-01 2.732050e+00
-9.405160e-01 -2.497510e+00
-9.384590e-01 -6.877550e-01
-9.406910e-01 -4.582020e-01
-9.468800e-01 -2.303800e+00
-9.565970e-01 -1.007990e+00
-9.678090e-01 1.379560e+00
-9.787860e-01 3.298840e-01
-9.898630e-01 1.079720e+00
-1.002610e+00 1.092310e-01
-1.014910e+00 -2.447390e+00
-1.025180e+00 -1.668700e+00
-1.032610e+00 -5.052490e-01
-1.037910e+00 1.086440e+00
-1.041910e+00 -5.283200e-01
-1.044700e+00 -7.417030e-04
-1.047660e+00 5.442210e-01
-1.051840e+00 -1.492330e+00
-1.053910e+00 5.892960e-01
-1.052240e+00 -1.975440e+00
-1.048780e+00 4.898030e-01
-1.043860e+00 1.934070e+00
-1.040660e+00 -1.447240e+00
-1.037530e+00 1.473970e+00
-1.033050e+00 3.089070e+00
-1.027620e+00 2.792280e+00
-1.020280e+00 2.360030e+00
-1.013700e+00 4.614070e-01
-1.007640e+00 -2.139120e+00
-1.001410e+00 -1.103490e+00
-9.931340e-01 1.166880e+00
-9.830380e-01 -7.356770e-01
-9.711600e-01 2.496890e+00
-9.582060e-01 -1.572590e+00
-9.443550e-01 5.508000e-02
-9.330010e-01 -8.978840e-01
-9.238810e-01 -2.840910e+00
-9.180480e-01 1.761810e+00
-9.123170e-01 -1.285570e+00
-9.070030e-01 -1.933800e+00
-9.029870e-01 -4.749320e-02
-8.986210e-01 1.481920e+00
-8.946640e-01 -2.427610e+00
-8.917680e-01 -2.845290e+00
-8.905880e-01 -2.252590e+00
-8.917810e-01 2.312750e+00
-8.942490e-01 -1.734380e+00
-9.003780e-01 3.054130e+00
-9.084680e-01 1.623520e+00
-9.175300e-01 -2.199980e+00
-9.296280e-01 2.620310e+00
-9.453640e-01 2.875330e+00
-9.625970e-01 1.879400e+00
-9.777890e-01 -2.386460e+00
-9.935060e-01 1.940640e+00
-1.008770e+00 2.554040e+00
-1.023550e+00 -1.983640e-01
-1.037900e+00 2.178200e+00
-1.051270e+00 3.128010e-01
-1.064230e+00 1.447820e+00
-1.074690e+00 -5.129160e-01
-1.083220e+00 -7.231870e-01
-1.088940e+00 -8.762870e-02
-1.092600e+00 -7.704380e-01
-1.095320e+00 -9.360420e-01
-1.097420e+00 -2.009190e+00
-1.100340e+00 1.377250e+00
-1.099520e+00 -1.371680e+00
-1.096630e+00 1.023020e+00
-1.090920e+00 1.436480e+00
-1.084940e+00 2.314260e+00
-1.076410e+00 9.444540e-01
-1.066500e+00 1.923510e+00
-1.051710e+00 -1.859300e+00
-1.034680e+00 -6.367600e-02
-1.018750e+00 -1.474420e+00
-1.000510e+00 2.494280e+00
-9.822130e-01 -3.120220e+00
-9.645520e-01 -2.455150e+00
-9.458400e-01 2.775500e-01
-9.312130e-01 2.160920e+00
-9.198180e-01 2.882560e+00
-9.109480e-01 2.150580e+00
-9.032740e-01 -1.594340e+00
-8.971200e-01 1.342430e+00
-8.918540e-01 1.273440e+00
-8.867770e-01 1.829980e+00
-8.848520e-01 2.704590e+00
-8.866770e-01 -1.728440e-01
-8.890070e-01 1.730030e+00
-8.923650e-01 2.880200e+00
-8.956330e-01 -1.089110e+00
-8.997120e-01 1.943490e+00
-9.071870e-01 -6.355580e-01
-9.154730e-01 -1.945460e+00
-9.251110e-01 2.267680e+00
-9.394430e-01 -2.082430e+00
-9.569510e-01 4.329940e-01
-9.742970e-01 2.738720e+00
-9.910880e-01 1.373330e+00
-1.007770e+00 1.489010e+00
-1.022430e+00 -1.170590e+00
-1.035830e+00 3.203350e-01
-1.046600e+00 -6.499040e-01
-1.053100e+00 -2.911330e+00
-1.061320e+00 2.760210e+00
-1.068200e+00 -8.212400e-01
-1.072650e+00 -1.398820e+00
-1.076830e+00 -3.130980e+00
-1.080760e+00 -6.582200e-01
-1.082380e+00 2.862400e+00
-1.082500e+00 2.479670e+00
-1.082540e+00 -2.406600e+00
-1.080840e+00 2.437000e+00
-1.076670e+00 -3.103000e+00
-1.068160e+00 -5.050550e-01
-1.057830e+00 8.430310e-01
-1.047000e+00 3.015630e+00
-1.037260e+00 -1.002530e+00
-1.028200e+00 -5.390590e-02
-1.017530e+00 -2.886630e+00
-1.006580e+00 -1.949340e+00
-9.959370e-01 1.183490e+00
-9.854270e-01 2.889290e+00
-9.749060e-01 -2.478450e+00
-9.656800e-01 -5.543180e-01
-9.566720e-01 1.159290e+00
-9.477030e-01 1.355120e+00
-9.371290e-01 -4.002400e-01
-9.273990e-01 2.687350e+00
-9.216180e-01 1.643350e+00
-9.177130e-01 -2.865150e+00
-9.148580e-01 -1.014590e+00
-9.158740e-01 2.240310e+00
-9.190860e-01 -2.455680e+00
-9.226540e-01 -2.160740e+00
-9.270050e-01 -2.642570e+00
-9.347040e-01 -1.624880e-01
-9.445960e-01 -2.517320e+00
-9.567870e-01 2.013080e+00
-9.691630e-01 7.196540e-01
-9.828170e-01 -6.856700e-01
-9.947630e-01 2.382440e+00
-1.007780e+00 -1.310970e+00
-1.021580e+00 2.980290e+00
-1.036720e+00 -2.650690e+00
-1.053130e+00 -7.980470e-01
-1.068270e+00 -3.321840e-01
-1.080270e+00 -1.655940e+00
-1.087240e+00 -1.227010e+00
-1.092560e+00 -1.272650e+00
-1.097590e+00 2.651160e+00
-1.101760e+00 -1.784490e+00
-1.102930e+00 2.542420e+00
-1.100840e+00 -2.982510e+00
-1.098780e+00 -1.458500e+00
-1.096960e+00 -2.793400e+00
-1.092070e+00 -1.856930e+00
-1.085760e+00 -8.340760e-01
-1.074640e+00 1.578720e+00
-1.060210e+00 3.134040e+00
-1.046200e+00 -4.252300e-01
-1.031130e+00 -3.016030e+00
-1.015700e+00 -7.005100e-01
-1.002170e+00 -1.282440e+00
-9.877810e-01 2.708720e+00
-9.718640e-01 -1.916630e+00
-9.559580e-01 2.962290e+00
-9.392250e-01 -8.083470e-02
-9.214820e-01 1.308290e+00
-9.035580e-01 -2.813140e+00
-8.872340e-01 -7.099450e-01
-8.732950e-01 2.805890e+00
-8.604670e-01 -2.243640e+00
-8.505110e-01 2.633780e+00
-8.419310e-01 2.670350e+00
-8.375990e-01 -4.021890e-01
-8.371240e-01 2.524320e+00
-8.397720e-01 -1.327120e+00
-8.462600e-01 4.656000e-01
-8.566850e-01 2.706440e+00
-8.693780e-01 -3.070740e-01
-8.825340e-01 -2.117140e+00
-8.977970e-01 -2.271660e-01
-9.158630e-01 -1.701010e-01
-9.350400e-01 2.808850e+00
-9.548740e-01 -6.578900e-01
-9.746140e-01 2.369660e+00
-9.966080e-01 -8.492790e-01
-1.020270e+00 -2.135010e+00
-1.043780e+00 1.162220e+00
-1.066760e+00 -3.387050e-01
-1.092860e+00 2.009400e+00
-1.120030e+00 5.340710e-01
-1.144800e+00 3.082300e+00
-1.167170e+00 -1.140530e+00
-1.185320e+00 -1.877990e+00
-1.199080e+00 -8.160220e-01
-1.206840e+00 1.168050e+00
-1.211130e+00 -2.491840e+00
-1.210040e+00 1.848360e+00
-1.202240e+00 -1.613040e+00
-1.189120e+00 3.118380e+00
-1.173370e+00 -2.107520e+00
-1.153780e+00 6.071080e-01
-1.129930e+00 -2.755470e+00
-1.102720e+00 3.001230e+00
-1.074820e+00 2.231430e+00
-1.047520e+00 -2.652610e+00
-1.019430e+00 -1.512300e+00
-9.905800e-01 -2.969700e+00
-9.606540e-01 3.069020e-01
-9.315530e-01 1.777790e+00
-9.013370e-01 -2.133210e+00
-8.675340e-01 -1.179890e+00
-8.319480e-01 -2.598870e+00
-7.982140e-01 1.026620e+00
-7.691990e-01 -1.142760e+00
-7.395510e-01 1.407640e+00
-7.111520e-01 5.072250e-01
-6.844430e-01 -1.994130e+00
-6.627170e-01 4.270510e-01
-6.459660e-01 3.466350e-01
-6.354980e-01 9.932230e-01
-6.276060e-01 -7.832310e-01
-6.218200e-01 1.181140e+00
-6.171100e-01 -1.500440e-01
-6.143790e-01 -5.779700e-01
-6.164140e-01 2.929400e+00
-6.216750e-01 2.324990e+00
-6.270900e-01 -1.152230e+00
-6.351290e-01 7.815770e-01
-6.439950e-01 -2.063180e+00
-6.574280e-01 -5.743070e-01
-6.751380e-01 -1.638540e+00
-6.972620e-01 -1.106300e+00
-7.223580e-01 5.809210e-01
-7.512750e-01 -2.619120e-01
-7.807860e-01 2.635340e+00
-8.122490e-01 -1.087670e+00
-8.431250e-01 2.910100e+00
-8.731170e-01 1.469810e+00
-9.043260e-01 -3.082320e+00
-9.380300e-01 -1.925750e+00
-9.733040e-01 1.524070e+00
-1.007920e+00 -1.480710e+00
-1.041260e+00 -1.119900e+00
-1.073300e+00 -1.288090e+00
-1.102350e+00 -8.823490e-01
-1.129290e+00 1.719700e+00
-1.152380e+00 -1.844450e+00
-1.172210e+00 2.097300e+00
-1.189470e+00 -2.324210e+00
-1.203360e+00 -1.570180e+00
-1.214100e+00 -2.407740e+00
-1.220940e+00 -7.071280e-01
-1.222210e+00 -2.399120e-01
-1.217280e+00 1.292530e+00
-1.206020e+00 8.861030e-01
-1.187320e+00 2.371330e+00
-1.162030e+00 -1.434370e+00
-1.132160e+00 -2.403170e+00
-1.100180e+00 1.936230e+00
-1.065560e+00 4.742410e-01
-1.030890e+00 -1.484600e+00
-9.952660e-01 1.910180e+00
-9.594270e-01 -2.301130e+00
-9.214580e-01 2.015920e+00
-8.836390e-01 -1.229290e+00
-8.488620e-01 -5.762420e-02
-8.187520e-01 6.024360e-02
-7.907630e-01 1.892450e+00
-7.678910e-01 2.513360e+00
-7.479880e-01 1.901530e+00
-7.316000e-01 -1.052850e+00
-7.201800e-01 1.281290e+00
-7.145490e-01 5.570730e-01
-7.122320e-01 -2.055170e-01
-7.113120e-01 -1.816870e+00
-7.147090e-01 -2.084910e+00
-7.200640e-01 -1.878940e+00
-7.272000e-01 -2.727690e+00
-7.393610e-01 1.124860e+00
-7.535220e-01 -1.780240e+00
-7.699930e-01 1.016510e+00
-7.894980e-01 1.265570e+00
-8.105670e-01 -2.304370e+00
-8.320950e-01 -2.918830e+00
-8.542600e-01 -2.141300e+00
-8.805030e-01 1.279620e+00
-9.098360e-01 2.386700e+00
-9.424090e-01 -8.833120e-01
-9.763320e-01 -7.223250e-01
-1.007460e+00 1.449900e+00
-1.038710e+00 -1.367630e+00
-1.069770e+00 1.279620e+00
-1.100080e+00 3.711400e-01
-1.129190e+00 2.724840e+00
-1.155740e+00 3.054900e+00
-1.177670e+00 2.841730e+00
-1.194660e+00 1.211940e+00
-1.209190e+00 -3.005900e+00
-1.221540e+00 -1.453270e+00
-1.230770e+00 2.424710e+00
-1.234450e+00 1.215120e+00
-1.233100e+00 3.022200e+00
-1.224810e+00 -2.618980e+00
-1.209260e+00 4.508360e-01
-1.187220e+00 -2.371670e-01
-1.162480e+00 -1.653820e+00
-1.131950e+00 9.755840e-01
-1.097660e+00 2.799430e+00
-1.059430e+00 -2.052310e+00
-1.021560e+00 -2.413270e+00
-9.851410e-01 -3.018250e-01
-9.488150e-01 4.547070e-01
-9.138280e-01 -2.602040e+00
-8.813720e-01 9.123660e-01
-8.517190e-01 -2.180580e+00
-8.275830e-01 -2.053910e+00
-8.092570e-01 9.123880e-01
-7.933960e-01 1.655950e+00
-7.788420e-01 1.551410e+00
-7.642650e-01 -3.044590e+00
-7.525890e-01 -2.367230e+00
-7.441840e-01 -1.374590e+00
-7.364800e-01 -2.225430e-01
-7.330570e-01 1.121170e+00
-7.321310e-01 4.336460e-02
-7.345490e-01 3.020130e+00
-7.421240e-01 -1.439010e+00
-7.528840e-01 4.356520e-01
-7.644300e-01 -2.464030e+00
-7.806100e-01 -2.408400e+00
-8.012490e-01 2.736380e+00
-8.238350e-01 -2.027750e+00
-8.481350e-01 -9.502730e-01
-8.771820e-01 -2.012650e+00
-9.110560e-01 8.138100e-01
-9.475340e-01 1.876430e+00
-9.849470e-01 -1.710710e-01
-1.020030e+00 -7.368750e-01
-1.054350e+00 1.979530e+00
-1.089260e+00 6.961990e-01
-1.123710e+00 1.660180e+00
-1.153370e+00 1.885070e-01
-1.178290e+00 2.505040e+00
-1.200880e+00 -1.348300e+00
-1.219350e+00 -2.186680e+00
-1.234260e+00 8.398580e-01
-1.242410e+00 1.085050e+00
-1.244720e+00 -2.093600e+00
-1.243150e+00 -7.939210e-01
-1.234710e+00 -4.758760e-01
-1.217730e+00 -6.151020e-01
-1.194280e+00 -4.340990e-01
-1.166560e+00 3.907860e-01
-1.134820e+00 6.500740e-01
-1.096650e+00 9.683980e-01
-1.053740e+00 7.868350e-01
-1.009630e+00 -2.633530e+00
-9.644860e-01 1.035770e+00
-9.209690e-01 -8.472600e-02
-8.786140e-01 5.994310e-01
-8.402480e-01 4.294530e-01
-8.058460e-01 -6.320900e-03
-7.721950e-01 1.412700e+00
-7.393100e-01 7.232840e-01
-7.103360e-01 -2.641260e+00
-6.857640e-01 -1.649800e+00
-6.665070e-01 2.627060e+00
-6.494640e-01 -1.379170e+00
-6.360230e-01 -1.572700e+00
-6.252640e-01 -3.074420e+00
-6.181900e-01 7.968330e-01
-6.133480e-01 1.170840e+00
-6.116720e-01 2.107530e+00
-6.139110e-01 1.902120e+00
-6.191300e-01 3.630350e-02
-6.265600e-01 -3.036130e-01
-6.367330e-01 -2.372730e+00
-6.506190e-01 -1.609330e+00
-6.681180e-01 -1.110840e+00
-6.869900e-01 6.080360e-01
-7.106400e-01 1.219200e+00
-7.369100e-01 3.885100e-02
-7.655980e-01 -2.858300e+00
-7.969210e-01 2.026370e+00
-8.319880e-01 -1.840760e-01
-8.684510e-01 -2.517030e-01
-9.043280e-01 1.844880e+00
-9.422670e-01 1.750890e+00
-9.807370e-01 -2.405900e-01
-1.020580e+00 -7.653930e-01
-1.059830e+00 1.781780e+00
-1.095710e+00 -2.813790e+00
-1.131830e+00 -2.826790e+00
-1.164340e+00 -1.210100e+00
-1.193820e+00 -4.284750e-01
-1.218790e+00 1.768270e+00
-1.238180e+00 2.823850e+00
-1.250770e+00 3.758940e-02
-1.254670e+00 2.599500e+00
-1.252420e+00 5.179430e-01
-1.245820e+00 2.570840e+00
-1.235440e+00 -1.761520e+00
-1.219330e+00 -2.138450e+00
-1.198300e+00 2.720030e+00
-1.173510e+00 3.737620e-01
-1.143930e+00 -4.844560e-01
-1.107430e+00 -1.067600e+00
-1.068790e+00 2.423010e+00
-1.027610e+00 -2.317750e+00
-9.852050e-01 -1.560150e+00
-9.442420e-01 -1.099610e+00
-9.020630e-01 1.489750e+00
-8.620610e-01 -9.683600e-01
-8.272290e-01 1.195020e+00
-7.946390e-01 -2.419670e+00
-7.635350e-01 -8.383230e-01
-7.363880e-01 -2.204250e+00
-7.120740e-01 1.842960e+00
-6.914260e-01 -2.658560e+00
-6.779270e-01 2.393580e+00
-6.695010e-01 1.103770e+00
-6.631000e-01 -4.967890e-01
-6.593480e-01 -1.924830e+00
-6.600500e-01 -1.213440e+00
-6.666100e-01 -3.089770e+00
-6.771230e-01 -2.308990e+00
-6.900100e-01 1.787470e+00
-7.047170e-01 2.515470e+00
-7.213810e-01 -1.755510e+00
-7.430830e-01 7.121340e-01
-7.683740e-01 2.581480e+00
-7.985250e-01 8.350410e-01
-8.316370e-01 -6.720840e-01
-8.676520e-01 1.939950e+00
-9.080450e-01 1.810110e+00
-9.505880e-01 -2.908630e+00
-9.915720e-01 9.967480e-01
-1.030370e+00 -1.418950e+00
-1.069420e+00 -2.738960e+00
-1.107490e+00 -1.995430e+00
-1.142960e+00 -2.451320e+00
-1.174220e+00 -2.550890e+00
-1.200170e+00 -2.303560e+00
-1.220530e+00 7.691100e-01
-1.233240e+00 -7.802320e-01
-1.238190e+00 -7.408290e-01
-1.237130e+00 1.094480e+00
-1.230310e+00 -1.517740e+00
-1.217350e+00 2.906470e+00
-1.197700e+00 -2.388910e+00
-1.170740e+00 -1.903520e+00
-1.140550e+00 -5.807020e-02
-1.105970e+00 6.833870e-01
-1.066780e+00 -2.164380e+00
-1.023460e+00 1.056180e+00
-9.784940e-01 -2.480250e+00
-9.346000e-01 -1.984770e+00
-8.886600e-01 3.896200e-01
-8.432410e-01 -1.343760e+00
-8.015600e-01 -2.141570e+00
-7.636620e-01 2.198840e-01
-7.301600e-01 -1.639270e-01
-7.000890e-01 -2.545820e+00
-6.727410e-01 -1.118050e+00
-6.504120e-01 -7.297510e-01
-6.306630e-01 -3.460780e-01
-6.138230e-01 2.186090e+00
-6.004310e-01 -2.076660e+00
-5.893750e-01 -1.988930e+00
-5.795540e-01 2.801470e+00
-5.713460e-01 4.270230e-01
-5.677980e-01 -1.173540e+00
-5.685160e-01 6.433450e-01
-5.740430e-01 -6.700110e-01
-5.835160e-01 9.559870e-03
-5.968560e-01 -8.204050e-01
-6.147370e-01 2.450760e-01
-6.365140e-01 -3.560740e-01
-6.630370e-01 -2.919480e+00
-6.941340e-01 -1.910340e+00
-7.294190e-01 -8.467430e-02
-7.657320e-01 1.290000e-01
-8.019450e-01 4.178960e-01
-8.369980e-01 1.746600e+00
-8.738850e-01 -7.140600e-01
-9.121040e-01 -3.609320e-01
-9.508220e-01 2.171500e+00
-9.897570e-01 2.417390e-01
-1.030020e+00 1.594100e+00
-1.070860e+00 -2.387080e+00
-1.110950e+00 -2.157740e-01
-1.146090e+00 -8.181520e-01
-1.179010e+00 -8.403930e-02
-1.205930e+00 2.541880e-01
-1.227000e+00 3.991020e-01
-1.241760e+00 -1.687570e+00
-1.250660e+00 -1.143410e+00
-1.253360e+00 -2.996820e+00
-1.250930e+00 1.057710e+00
-1.242470e+00 -2.869890e+00
-1.231330e+00 2.662440e+00
-1.216190e+00 -1.068050e+00
-1.195100e+00 -2.740850e+00
-1.169100e+00 -8.219610e-01
-1.138960e+00 2.391230e+00
-1.107920e+00 -2.463270e+00
-1.075450e+00 1.832440e+00
-1.040550e+00 1.916060e+00
-1.003850e+00 -1.481060e+00
-9.659820e-01 -5.075290e-01
-9.282920e-01 2.089440e+00
-8.908900e-01 1.780230e+00
-8.553510e-01 -2.113340e+00
-8.242810e-01 1.071940e-01
-7.941200e-01 -1.750830e+00
-7.679130e-01 3.087790e+00
-7.444070e-01 2.292300e+00
-7.244290e-01 -1.245910e+00
-7.068160e-01 2.412230e+00
-6.915020e-01 4.544290e-01
-6.788950e-01 -5.699780e-01
-6.692900e-01 1.455420e+00
-6.655670e-01 2.202670e+00
-6.663080e-01 2.360680e+00
-6.691030e-01 -1.701830e+00
-6.761490e-01 3.760350e-01
-6.857910e-01 5.461930e-01
-6.980820e-01 8.484880e-01
-7.135710e-01 1.398900e-01
-7.311690e-01 -2.357060e+00
-7.520570e-01 -2.863410e+00
-7.773910e-01 -1.591360e+00
-8.061670e-01 2.501930e+00
-8.366310e-01 -2.295210e-01
-8.669740e-01 -1.994700e+00
-8.979640e-01 -1.451000e+00
-9.311660e-01 1.262250e+00
-9.647160e-01 1.102490e+00
-1.000250e+00 1.696490e+00
-1.034030e+00 2.785570e+00
-1.068530e+00 9.106380e-01
-1.103540e+00 -2.317770e+00
-1.136000e+00 2.701030e+00
-1.167190e+00 1.537890e+00
-1.195700e+00 1.503210e+00
-1.219150e+00 -9.043930e-02
-1.237860e+00 2.315050e+00
-1.249680e+00 -1.541870e+00
-1.257000e+00 1.524270e+00
-1.259740e+00 -1.226570e+00
-1.255280e+00 8.231780e-01
-1.245610e+00 -4.512050e-01
-1.232520e+00 1.270580e-01
-1.214540e+00 -2.157700e+00
-1.191210e+00 -2.631820e+00
-1.162720e+00 -3.259550e-01
-1.134110e+00 -2.244970e+00
-1.103220e+00 1.419970e+00
-1.070250e+00 2.480640e+00
-1.038610e+00 -1.055010e+00
-1.005870e+00 -1.436440e+00
-9.754260e-01 -1.846770e+00
-9.464430e-01 -1.859540e+00
-9.189620e-01 1.300560e+00
-8.924250e-01 2.551630e+00
-8.678730e-01 1.973540e+00
-8.463930e-01 -1.823450e-01
-8.251840e-01 -1.614230e+00
-8.052360e-01 -2.879690e+00
-7.883950e-01 -1.941660e+00
-7.738310e-01 2.062460e+00
-7.603410e-01 -1.442370e+00
-7.511300e-01 2.771340e+00
-7.454640e-01 1.142580e+00
-7.403900e-01 2.699450e+00
-7.384350e-01 -1.946790e+00
-7.399680e-01 -2.236510e+00
-7.431770e-01 2.386330e+00
-7.498120e-01 1.230020e+00
-7.589110e-01 8.313450e-01
-7.710310e-01 2.016620e+00
-7.863200e-01 3.125460e+00
-8.047630e-01 -1.736740e+00
-8.263820e-01 1.861040e+00
-8.530640e-01 1.629810e+00
-8.813560e-01 3.087430e+00
-9.093880e-01 -2.449250e+00
-9.392400e-01 2.743340e+00
-9.687280e-01 2.897530e-01
-9.961350e-01 -2.940400e+00
-1.022300e+00 -1.397320e+00
-1.049620e+00 4.431310e-01
-1.075000e+00 1.214490e+00
-1.098630e+00 -2.410940e+00
-1.121060e+00 2.766680e+00
-1.142090e+00 -1.896810e+00
-1.159980e+00 2.206260e+00
-1.175400e+00 -2.682280e+00
-1.186030e+00 7.385120e-01
-1.190260e+00 2.680580e+00
-1.190470e+00 -2.527400e+00
-1.185510e+00 2.915710e+00
-1.179050e+00 2.714020e+00
-1.171230e+00 2.625380e+00
-1.160590e+00 -2.447420e+00
-1.145350e+00 2.304340e+00
-1.125120e+00 3.706600e-01
-1.101860e+00 -6.503880e-01
-1.076100e+00 -3.037350e+00
-1.047680e+00 -1.524770e-02
-1.020350e+00 -3.078400e-01
-9.904310e-01 1.726970e+00
-9.582240e-01 8.906900e-01
-9.243620e-01 1.612740e+00
-8.904170e-01 -3.124480e+00
-8.581210e-01 5.568240e-01
-8.299470e-01 -1.382360e+00
-8.053920e-01 2.181640e+00
-7.841850e-01 -1.490870e+00
-7.665790e-01 2.561820e+00
-7.536150e-01 1.626470e+00
-7.442540e-01 2.256350e+00
-7.409630e-01 1.010810e+00
-7.409290e-01 1.206310e+00
-7.444500e-01 7.066400e-01
-7.534430e-01 1.032610e-02
-7.630600e-01 -1.175510e+00
-7.728400e-01 1.702410e+00
-7.849990e-01 -1.924690e+00
-8.013260e-01 -2.945190e+00
-8.199180e-01 -2.864400e+00
-8.413310e-01 2.039350e+00
-8.654110e-01 -2.561950e+00
-8.931350e-01 3.093380e+00
-9.219030e-01 2.000800e+00
-9.510030e-01 3.011980e+00
-9.825350e-01 6.015860e-01
-1.011750e+00 8.584840e-01
-1.038380e+00 -1.975760e+00
-1.064080e+00 -2.405620e-01
-1.087330e+00 -1.544750e+00
-1.111080e+00 9.110730e-01
-1.131920e+00 1.864270e+00
-1.147550e+00 5.175570e-01
-1.156110e+00 -6.381910e-01
-1.159050e+00 -2.490670e+00
-1.158730e+00 -3.050850e-01
-1.155340e+00 -1.025810e+00
-1.148390e+00 -1.318930e+00
-1.138130e+00 1.843450e-01
-1.126520e+00 4.782910e-01
-1.112870e+00 2.408970e+00
-1.096940e+00 8.986600e-01
-1.080460e+00 -4.472800e-01
-1.060910e+00 3.138050e+00
-1.038590e+00 2.990640e+00
-1.018030e+00 -1.061340e+00
-9.982820e-01 -1.912770e+00
-9.807560e-01 -2.383300e+00
-9.640060e-01 2.484040e+00
-9.487650e-01 -2.759030e+00
-9.355710e-01 1.457660e+00
-9.236810e-01 -9.083970e-01
-9.128310e-01 -2.294890e+00
-9.036810e-01 -2.170830e+00
-8.937930e-01 -2.587230e+00
-8.842650e-01 2.526890e+00
-8.760390e-01 1.264880e+00
-8.701820e-01 -3.553250e-02
-8.661810e-01 2.715820e+00
-8.640740e-01 -1.871380e-01
-8.632570e-01 -1.343940e+00
-8.645930e-01 -2.001780e+00
-8.719040e-01 -2.834940e+00
-8.816350e-01 2.660540e+00
-8.917700e-01 -2.101680e+00
-9.046830e-01 5.995890e-01
-9.181630e-01 1.410600e+00
-9.318060e-01 2.594170e+00
-9.457140e-01 8.725210e-01
-9.604350e-01 -1.267330e-01
-9.768470e-01 6.480090e-01
-9.930580e-01 -1.120150e+00
-1.009600e+00 6.989370e-01
-1.024040e+00 -5.601200e-01
-1.039580e+00 1.409730e+00
-1.055830e+00 2.893030e+00
-1.070800e+00 -5.405390e-01
-1.083430e+00 7.638100e-01
-1.092560e+00 -1.267750e+00
-1.100030e+00 -9.025350e-02
-1.106100e+00 -2.923010e+00
-1.111020e+00 -1.650260e+00
-1.114690e+00 -2.468500e+00
-1.119870e+00 -2.425920e+00
-1.121160e+00 1.452760e+00
-1.116310e+00 -1.140850e+00
-1.109580e+00 5.280370e-01
-1.099660e+00 1.004740e+00
-1.085960e+00 2.211360e+00
-1.068300e+00 2.016520e+00
-1.051790e+00 -2.764580e+00
-1.036560e+00 -2.763400e+00
-1.020960e+00 2.635880e+00
-1.006290e+00 2.057450e+00
-9.923120e-01 2.084450e+00
-9.790990e-01 5.889810e-01
-9.631420e-01 1.349770e-01
-9.464740e-01 -3.495900e-01
-9.306030e-01 -9.884620e-01
-9.144200e-01 -1.266490e+00
-8.988050e-01 1.430390e+00
-8.841370e-01 -2.566720e+00
-8.736500e-01 4.981830e-01
-8.646280e-01 2.146890e+00
-8.577110e-01 6.912590e-01
-8.501890e-01 -1.754340e+00
-8.457010e-01 -5.506130e-01
-8.443140e-01 2.738120e+00
-8.455630e-01 -2.336080e+00
-8.523370e-01 3.108040e+00
-8.628010e-01 -1.092020e+00
-8.752780e-01 -7.453850e-01
-8.870840e-01 -1.091730e+00
-8.974480e-01 1.922730e+00
-9.082750e-01 3.690840e-01
-9.208860e-01 -1.036450e+00
-9.333920e-01 1.443600e-01
-9.465730e-01 2.019130e+00
-9.610400e-01 -1.702470e-01
-9.758360e-01 1.519410e+00
-9.900070e-01 -4.210360e-01
-1.003690e+00 -1.940360e+00
-1.016510e+00 2.794790e-01
-1.029340e+00 -1.531100e+00
-1.040650e+00 -1.196300e+00
-1.051660e+00 1.534430e+00
-1.061700e+00 2.152820e-01
-1.070880e+00 -6.588900e-01
-1.079830e+00 -2.941040e+00
-1.086510e+00 1.081800e+00
-1.090860e+00 1.183280e+00
-1.094430e+00 -3.783920e-01
-1.096070e+00 5.708030e-01
-1.091510e+00 -2.265860e+00
-1.084560e+00 -2.661780e+00
-1.074770e+00 -7.195280e-01
-1.064460e+00 -1.365340e+00
-1.050390e+00 -1.741860e-03
-1.033140e+00 -1.436610e+00
-1.014910e+00 2.971260e+00
-9.978110e-01 -5.744890e-01
-9.799190e-01 1.969050e+00
-9.615640e-01 1.617900e+00
-9.420570e-01 2.460900e+00
-9.245060e-01 2.739250e+00
-9.090680e-01 1.870250e+00
-8.961170e-01 -1.733230e+00
-8.818120e-01 -9.015650e-01
-8.662430e-01 1.510130e+00
-8.529740e-01 2.441500e+00
-8.442570e-01 2.064570e+00
-8.417120e-01 -1.784650e+00
-8.445360e-01 -6.046390e-01
-8.493470e-01 -1.464850e+00
-8.537430e-01 -1.688610e+00
-8.608510e-01 8.778560e-01
-8.699790e-01 1.674070e+00
-8.826800e-01 -4.869690e-01
-8.986390e-01 2.750420e+00
-9.159040e-01 2.280860e+00
-9.335010e-01 -2.386630e+00
-9.503730e-01 2.070660e+00
-9.660420e-01 2.174080e+00
-9.789410e-01 -2.652350e-01
-9.899850e-01 3.463290e-01
-1.001780e+00 -3.764710e-01
-1.012960e+00 1.504430e-02
-1.025490e+00 6.364540e-01
-1.039360e+00 -2.493090e+00
-1.053060e+00 -5.708680e-02
-1.066540e+00 -1.946630e+00
-1.075850e+00 8.077940e-01
-1.081350e+00 8.322240e-01
-1.086990e+00 1.675680e-01
-1.091840e+00 -7.538120e-01
-1.094130e+00 -2.558590e+00
-1.094220e+00 -1.692290e+00
-1.092850e+00 2.432080e+00
-1.089800e+00 -1.419340e+00
-1.083700e+00 2.955450e+00
-1.075410e+00 5.040620e-01
-1.066080e+00 2.474840e+00
-1.053360e+00 -1.399190e+00
-1.037390e+00 1.578790e+00
-1.021970e+00 2.218970e+00
-1.009210e+00 1.244670e+00
-9.973230e-01 -3.239510e-01
-9.867640e-01 9.313360e-01
-9.774240e-01 -1.695700e+00
-9.703300e-01 -9.131980e-01
-9.651260e-01 -4.607150e-01
-9.644520e-01 -2.796340e+00
-9.648080e-01 2.700740e+00
-9.639850e-01 -2.136290e+00
-9.648970e-01 3.102640e+00
-9.685940e-01 1.053630e+00
-9.726810e-01 2.280780e+00
-9.785170e-01 -2.934230e+00
-9.842820e-01 -1.216150e+00
-9.883500e-01 -1.887310e+00
-9.929090e-01 2.895850e-01
-9.964800e-01 8.268850e-01
-9.957280e-01 1.493340e+00
-9.933100e-01 -9.069920e-01
-9.915700e-01 -2.504900e+00
-9.881070e-01 2.601850e+00
-9.812880e-01 -8.168940e-01
-9.728240e-01 2.466880e+00
-9.660840e-01 1.672380e+00
-9.586280e-01 1.902940e-01
-9.508470e-01 1.100220e+00
-9.437320e-01 1.172590e+00
-9.389450e-01 -4.335080e-01
-9.366180e-01 -2.194500e+00
-9.328580e-01 -2.732420e-01
-9.312370e-01 -2.958440e-01
-9.302350e-01 2.000780e+00
-9.304150e-01 2.581730e-01
-9.320990e-01 1.086970e+00
-9.356730e-01 1.720860e+00
-9.404810e-01 2.528490e+00
-9.482170e-01 -3.053800e+00
-9.557970e-01 2.745770e+00
-9.630910e-01 6.674940e-01
-9.680360e-01 -1.946960e+00
-9.728440e-01 5.117380e-01
-9.765170e-01 2.044720e+00
-9.823990e-01 -6.876360e-01
-9.895040e-01 -5.037400e-01
-9.966810e-01 -2.509940e+00
-1.001810e+00 2.693280e+00
-1.008330e+00 6.647780e-01
-1.012880e+00 7.480990e-02
-1.017200e+00 -1.933900e+00
-1.020810e+00 -1.893390e+00
-1.026840e+00 -1.574230e+00
-1.033560e+00 -2.070020e+00
-1.040570e+00 -7.257550e-01
-1.046790e+00 3.116440e+00
-1.051630e+00 -2.564990e+00
-1.054170e+00 -1.906850e+00
-1.053040e+00 -1.519210e+00
-1.050860e+00 -8.142740e-03
-1.045960e+00 8.134170e-01
-1.041840e+00 -2.250620e-01
-1.036510e+00 -1.146760e+00
-1.029780e+00 2.554730e+00
-1.019900e+00 2.968790e+00
-1.010490e+00 2.228220e+00
-1.000980e+00 -1.566570e+00
-9.931340e-01 4.484590e-01
-9.852890e-01 2.330700e+00
-9.758350e-01 1.045680e+00
-9.661160e-01 2.215190e+00
-9.567020e-01 2.237440e+00
-9.499070e-01 -3.064170e+00
-9.459540e-01 -2.129950e+00
-9.433170e-01 1.908750e+00
-9.413620e-01 -5.907350e-01
-9.405770e-01 7.718380e-01
-9.384160e-01 1.761350e+00
-9.361510e-01 8.043900e-02
-9.330180e-01 -2.948250e+00
-9.287950e-01 -1.572320e+00
-9.248990e-01 8.111960e-01
-9.192570e-01 -2.057340e+00
-9.122690e-01 1.732770e+00
-9.052780e-01 6.731040e-01
-9.012390e-01 2.535610e+00
-8.991350e-01 2.494180e+00
-9.009580e-01 2.417680e+00
-9.067670e-01 8.578720e-01
-9.145960e-01 5.850300e-01
-9.246730e-01 5.027980e-01
-9.359230e-01 3.003640e+00
-9.490810e-01 -1.727040e+00
-9.651860e-01 -1.670290e-01
-9.821000e-01 1.896850e+00
-1.000060e+00 1.772040e+00
-1.017290e+00 6.984600e-01
-1.035080e+00 -8.493360e-01
-1.051780e+00 2.250140e+00
-1.064600e+00 1.489040e+00
-1.076010e+00 1.952090e+00
-1.087170e+00 2.799630e+00
-1.097780e+00 -1.051320e+00
-1.106610e+00 3.110940e+00
-1.114620e+00 -1.912930e+00
-1.122760e+00 1.244200e+00
-1.130920e+00 6.766180e-01
-1.138670e+00 1.961540e+00
-1.142470e+00 -2.864010e+00
-1.137700e+00 -2.490290e-01
-1.126190e+00 -1.469090e+00
-1.109810e+00 -3.856290e-01
-1.089730e+00 -1.535020e+00
-1.068520e+00 1.829900e-01
-1.045940e+00 2.894250e+00
-1.021510e+00 -4.473260e-01
-9.947230e-01 1.460170e+00
-9.680080e-01 -1.341750e+00
-9.438220e-01 -3.008940e+00
-9.217110e-01 5.386270e-01
-9.000650e-01 2.798090e+00
-8.797570e-01 2.863630e+00
-8.592620e-01 2.328430e+00
-8.382690e-01 -1.843800e+00
-8.179440e-01 -7.956290e-01
-8.033210e-01 1.987960e+00
-7.906850e-01 -1.787810e+00
-7.810940e-01 2.101420e+00
-7.749350e-01 1.244170e+00
-7.744490e-01 1.306900e-01
-7.773330e-01 -2.809030e+00
-7.836820e-01 -5.419190e-01
-7.905650e-01 -1.808570e+00
-7.976140e-01 4.390370e-01
-8.064660e-01 4.508500e-02
-8.175010e-01 1.360360e+00
-8.295390e-01 -5.130340e-01
-8.420720e-01 1.106880e+00
-8.558860e-01 2.818390e+00
-8.732690e-01 2.485580e+00
-8.919240e-01 2.682830e+00
-9.123050e-01 -1.264820e+00
-9.315240e-01 2.325880e+00
-9.522320e-01 -2.327630e+00
-9.782670e-01 -1.664260e+00
-1.006170e+00 6.902550e-01
-1.035480e+00 2.757440e-02
-1.065420e+00 -2.532310e+00
-1.094600e+00 -3.065000e+00
-1.120130e+00 1.372910e+00
-1.141060e+00 -1.129440e+00
-1.155920e+00 1.608700e-02
-1.166250e+00 2.703170e+00
-1.173710e+00 -3.148490e-01
-1.177040e+00 1.903050e-01
-1.178290e+00 -1.346000e+00
-1.174250e+00 2.089790e+00
-1.165920e+00 8.268980e-01
-1.153290e+00 -2.024930e+00
-1.137050e+00 6.215480e-01
-1.114330e+00 3.047500e+00
-1.088020e+00 8.992800e-01
-1.060490e+00 -8.237140e-01
-1.030770e+00 -1.776090e+00
-1.001520e+00 -2.669020e+00
-9.712330e-01 -1.158140e-01
-9.398370e-01 -2.361480e+00
-9.078560e-01 1.570650e+00
-8.784060e-01 2.591910e+00
-8.525780e-01 3.715090e-02
-8.286690e-01 -4.760540e-01
-8.070060e-01 -1.013770e+00
-7.896220e-01 2.834890e+00
-7.768630e-01 8.960640e-01
-7.651390e-01 -7.240210e-01
-7.567540e-01 1.387850e+00
-7.519030e-01 -1.733510e+00
-7.488190e-01 -1.377110e+00
-7.488900e-01 2.968920e-01
-7.524260e-01 1.757850e+00
-7.551300e-01 -1.050500e+00
-7.608060e-01 -2.587340e+00
-7.707760e-01 1.103730e+00
-7.831610e-01 -2.057560e+00
-7.987870e-01 2.241670e-01
-8.151590e-01 -2.131760e+00
-8.356570e-01 3.092670e+00
-8.592010e-01 1.484670e+00
-8.845220e-01 2.944120e+00
-9.130010e-01 -2.478760e+00
-9.431680e-01 1.455060e+00
-9.741280e-01 -1.304040e+00
-1.003470e+00 -2.019610e+00
-1.033410e+00 3.092150e+00
-1.063700e+00 -1.585240e+00
-1.094210e+00 -2.124410e-01
-1.121580e+00 4.280150e-01
-1.150960e+00 2.122830e+00
-1.179990e+00 1.016300e-01
-1.199670e+00 3.238020e-01
-1.209710e+00 -1.972470e+00
-1.214560e+00 -1.940380e+00
-1.216140e+00 -4.762870e-01
-1.211110e+00 -2.507430e-01
-1.198060e+00 -1.852880e+00
-1.175080e+00 -6.185330e-01
-1.146950e+00 -1.299880e+00
-1.113550e+00 -2.820550e+00
-1.076190e+00 1.962030e+00
-1.039390e+00 -8.515900e-01
-1.001760e+00 3.039110e+00
-9.634850e-01 -1.554990e+00
-9.274350e-01 2.660110e+00
-8.938870e-01 2.575580e+00
-8.625730e-01 1.222530e+00
-8.357200e-01 -9.345810e-01
-8.103450e-01 -2.342800e+00
-7.929560e-01 2.183150e+00
-7.788240e-01 1.863160e+00
-7.689990e-01 -2.931750e-01
-7.624770e-01 1.079840e+00
-7.587680e-01 -1.057720e+00
-7.573470e-01 -8.009020e-01
-7.603890e-01 -1.848910e+00
-7.661110e-01 -9.399850e-01
-7.731290e-01 -1.527410e+00
-7.826720e-01 1.979510e+00
-7.958660e-01 -1.647250e+00
-8.088520e-01 1.290980e+00
-8.235380e-01 4.666040e-01
-8.406340e-01 2.522700e+00
-8.607370e-01 -2.685330e+00
-8.823670e-01 1.643700e+00
-9.072620e-01 9.374550e-01
-9.338080e-01 1.347000e+00
-9.617870e-01 -3.026020e+00
-9.865800e-01 -3.132950e+00
-1.012120e+00 -2.751410e-01
-1.037660e+00 1.437560e+00
-1.062360e+00 -1.657700e+00
-1.085200e+00 1.984870e+00
-1.105150e+00 -1.766100e+00
-1.120930e+00 6.673340e-02
-1.133940e+00 2.730750e+00
-1.143120e+00 -1.869020e-01
-1.148180e+00 2.680850e+00
-1.152210e+00 -8.945110e-01
-1.152090e+00 9.897170e-01
-1.147530e+00 1.912810e+00
-1.141170e+00 1.613570e-01
-1.132600e+00 -1.209320e+00
-1.119370e+00 -2.579860e+00
-1.104490e+00 1.519440e+00
-1.087830e+00 2.583900e+00
-1.067750e+00 1.611660e+00
-1.047790e+00 -2.035540e+00
-1.026120e+00 1.179690e+00
-1.006870e+00 -1.688390e-02
-9.893810e-01 9.108740e-01
-9.726110e-01 -2.338170e-01
-9.563810e-01 1.679680e+00
-9.401600e-01 4.336430e-01
-9.241830e-01 1.773160e+00
-9.085320e-01 1.823790e+00
-8.921930e-01 1.268550e+00
-8.762520e-01 -1.801750e+00
-8.611870e-01 2.629470e+00
-8.475850e-01 2.992190e-01
-8.357250e-01 -6.757490e-01
-8.254200e-01 -2.053240e+00
-8.175550e-01 1.613540e+00
-8.120820e-01 5.495280e-01
-8.113550e-01 1.551330e+00
-8.167120e-01 -4.666040e-01
-8.220160e-01 1.785740e-01
-8.290740e-01 3.114870e+00
-8.395620e-01 6.350050e-01
-8.531080e-01 -7.145650e-01
-8.684600e-01 9.865300e-01
-8.867820e-01 -4.903920e-01
-9.083750e-01 2.241360e+00
-9.317810e-01 -2.541750e+00
-9.557050e-01 -3.410090e-01
-9.808020e-01 -6.356950e-01
-1.008470e+00 2.560130e+00
-1.037630e+00 -1.447090e+00
-1.064290e+00 8.667940e-01
-1.088100e+00 2.762000e-01
-1.110370e+00 6.862960e-01
-1.131140e+00 1.228930e+00
-1.150450e+00 -2.285520e+00
-1.166630e+00 6.916000e-01
-1.180020e+00 1.413630e+00
-1.189320e+00 1.396360e+00
-1.193730e+00 4.971210e-01
-1.192950e+00 1.035850e-01
-1.185380e+00 1.486830e+00
-1.175580e+00 2.706560e+00
-1.160790e+00 2.633000e+00
-1.141750e+00 -3.083860e+00
-1.119440e+00 -2.145960e-01
-1.095630e+00 2.996660e+00
-1.072890e+00 -1.211110e+00
-1.049210e+00 6.454270e-01
-1.023010e+00 -2.058260e+00
-9.947910e-01 -1.372250e+00
-9.674640e-01 -6.653770e-01
-9.424370e-01 4.055120e-01
-9.190860e-01 3.069260e+00
-8.977940e-01 -1.421540e+00
-8.768840e-01 -1.395980e+00
-8.584840e-01 -2.061740e+00
-8.449620e-01 1.213130e+00
-8.362090e-01 2.466330e+00
-8.307270e-01 -5.389410e-02
-8.285570e-01 -5.750120e-01
-8.301010e-01 -3.400680e-01
-8.356340e-01 -1.547760e+00
-8.435740e-01 2.961740e+00
-8.558920e-01 2.849430e+00
-8.720950e-01 1.647780e+00
-8.897120e-01 -2.819830e+00
-9.107540e-01 -1.190580e-01
-9.330990e-01 2.704630e+00
-9.572860e-01 -1.423550e+00
-9.826140e-01 1.698540e+00
-1.007040e+00 -2.123330e+00
-1.032170e+00 -5.466260e-01
-1.059340e+00 -9.862550e-01
-1.084980e+00 -5.069540e-01
-1.108730e+00 -6.611320e-01
-1.129820e+00 -4.246330e-01
-1.146980e+00 3.221840e-01
-1.158650e+00 -2.970870e+00
-1.167990e+00 -2.991360e+00
-1.173700e+00 2.902650e+00
-1.173330e+00 -1.694570e+00
-1.167850e+00 -3.009140e+00
-1.158630e+00 1.001080e+00
-1.147830e+00 2.096350e+00
-1.134980e+00 2.142260e+00
-1.119650e+00 2.476240e+00
-1.102240e+00 3.849300e-01
-1.080320e+00 -1.781990e-02
-1.057850e+00 -2.219580e+00
-1.034490e+00 -2.561060e+00
-1.013510e+00 -1.866470e+00
-9.919530e-01 2.900080e+00
-9.694050e-01 -7.413730e-03
-9.462830e-01 2.906220e+00
-9.220120e-01 -1.641280e+00
-8.983930e-01 5.057300e-01
-8.756570e-01 3.074250e+00
-8.549940e-01 -1.015390e+00
-8.369160e-01 2.333470e+00
-8.215040e-01 -2.192050e+00
-8.088070e-01 2.018120e+00
-8.003390e-01 -2.031800e+00
-7.937730e-01 -2.578280e+00
-7.910030e-01 2.513210e+00
-7.902410e-01 1.860440e+00
-7.910540e-01 -9.559920e-01
-7.939760e-01 -1.153910e+00
-7.994920e-01 1.763430e+00
-8.098460e-01 7.798510e-01
-8.214980e-01 1.328340e+00
-8.367910e-01 -6.550090e-01
-8.581030e-01 -2.518780e+00
-8.826630e-01 3.358100e-01
-9.119350e-01 2.771300e+00
-9.458580e-01 6.284430e-01
-9.799460e-01 -1.368040e+00
-1.013480e+00 3.040700e+00
-1.049240e+00 1.913410e+00
-1.083200e+00 -1.570770e+00
-1.115390e+00 2.958490e-02
-1.144830e+00 -7.591340e-01
-1.170900e+00 1.376820e+00
-1.194020e+00 2.417530e+00
-1.213340e+00 -7.107530e-01
-1.226490e+00 -1.336600e+00
-1.234910e+00 7.158110e-01
-1.237090e+00 1.922510e+00
-1.231270e+00 -1.555560e+00
-1.218760e+00 7.353860e-01
-1.201930e+00 -2.910980e+00
-1.179730e+00 -5.854980e-01
-1.154000e+00 1.531420e+00
-1.127150e+00 1.677770e-01
-1.099020e+00 -8.096700e-01
-1.068850e+00 -2.251800e+00
-1.036420e+00 3.037150e+00
-1.001510e+00 6.883260e-01
-9.664050e-01 -2.629370e+00
-9.349060e-01 2.451920e-01
-9.052170e-01 -1.057330e+00
-8.770950e-01 6.441790e-02
-8.516910e-01 1.290330e+00
-8.287300e-01 8.976750e-01
-8.064110e-01 -1.396320e+00
-7.868930e-01 1.650540e+00
-7.704870e-01 -1.298210e-01
-7.606850e-01 -2.549710e+00
-7.551860e-01 -2.002380e+00
-7.511060e-01 -2.863450e+00
-7.512690e-01 -1.425110e+00
-7.531470e-01 1.735160e+00
-7.589160e-01 -1.345320e+00
-7.668360e-01 1.126810e+00
-7.779890e-01 -2.223640e+00
-7.951620e-01 -7.986210e-01
-8.164540e-01 2.878020e+00
-8.400850e-01 3.136420e+00
-8.672830e-01 -2.962920e+00
-8.975910e-01 2.640070e+00
-9.329690e-01 -2.010100e+00
-9.713970e-01 -8.874230e-02
-1.012200e+00 2.768850e+00
-1.052940e+00 3.831780e-01
-1.091840e+00 4.423840e-01
-1.128940e+00 1.776700e+00
-1.165110e+00 -1.533270e+00
-1.195760e+00 9.912140e-01
-1.220570e+00 -2.426470e+00
-1.242330e+00 -7.350280e-01
-1.257350e+00 2.513270e+00
-1.264720e+00 -7.194950e-01
-1.265570e+00 4.983030e-01
-1.260840e+00 -2.993690e+00
-1.247790e+00 1.960730e+00
-1.225140e+00 6.712060e-01
-1.193300e+00 2.610020e-01
-1.154080e+00 2.984290e+00
-1.111700e+00 1.028120e+00
-1.069050e+00 3.934430e-01
-1.026630e+00 9.600320e-01
-9.846910e-01 1.513600e+00
-9.457130e-01 -1.197680e-01
-9.087200e-01 -2.993750e+00
-8.729780e-01 -2.825390e-01
-8.406420e-01 -1.675450e+00
-8.097230e-01 -2.788160e+00
-7.826150e-01 8.406290e-01
-7.591470e-01 2.999170e+00
-7.399240e-01 1.499050e+00
-7.244770e-01 -2.141830e+00
-7.137720e-01 2.593140e+00
-7.065800e-01 -3.030120e+00
-7.055260e-01 2.657190e+00
-7.088110e-01 -2.160530e+00
-7.156200e-01 -1.693430e+00
-7.249160e-01 3.066900e+00
-7.380180e-01 1.101580e+00
-7.545040e-01 -3.787350e-01
-7.711130e-01 -8.761520e-01
-7.883360e-01 -3.125510e-01
-8.088450e-01 2.039320e+00
-8.302220e-01 1.886570e+00
-8.511450e-01 7.467160e-02
-8.747580e-01 2.789670e+00
-8.988760e-01 1.419440e+00
-9.260550e-01 -1.063840e+00
-9.564260e-01 2.116730e-01
-9.876970e-01 1.413760e+00
-1.020400e+00 -1.183530e-01
-1.054660e+00 -1.660060e+00
-1.088510e+00 2.282550e+00
-1.120190e+00 2.346350e+00
-1.147860e+00 7.032920e-01
-1.169800e+00 1.486410e+00
-1.184790e+00 -9.471290e-01
-1.192650e+00 -2.600050e+00
-1.195340e+00 9.269650e-01
-1.191830e+00 1.647130e+00
-1.184320e+00 -2.662200e+00
-1.172740e+00 -2.812050e+00
-1.157200e+00 -2.229750e+00
-1.136330e+00 1.154390e+00
-1.113190e+00 -1.300950e+00
-1.089020e+00 1.984550e+00
-1.062110e+00 -1.975840e+00
-1.032930e+00 -1.539590e+00
-1.002470e+00 -3.019110e+00
-9.727160e-01 -2.955300e+00
-9.446540e-01 -1.857720e+00
-9.183640e-01 -2.003310e+00
-8.948550e-01 -4.824020e-01
-8.730440e-01 4.902220e-01
-8.538780e-01 1.362630e-01
-8.362330e-01 1.554610e+00
-8.213740e-01 -1.932640e+00
-8.085260e-01 -1.919370e+00
-7.975900e-01 -1.617890e+00
-7.901850e-01 3.015620e+00
-7.878950e-01 2.326850e+00
-7.902390e-01 1.015870e+00
-7.960040e-01 -1.437520e+00
-8.043510e-01 7.995060e-02
-8.152170e-01 1.204220e-01
-8.291460e-01 -2.406640e+00
-8.455500e-01 -1.238120e+00
-8.640500e-01 4.838820e-01
-8.851400e-01 -2.863580e+00
-9.070750e-01 -3.069170e+00
-9.288030e-01 2.014140e-01
-9.504700e-01 -1.430130e+00
-9.721560e-01 1.085810e+00
-9.944300e-01 4.324990e-01
-1.016840e+00 -2.115940e+00
-1.042400e+00 2.131930e+00
-1.066890e+00 -1.366870e+00
-1.086660e+00 1.692800e+00
-1.105190e+00 3.599440e-01
-1.118390e+00 -3.085170e+00
-1.127760e+00 -1.716930e+00
-1.134010e+00 2.680750e+00
-1.137800e+00 -5.213920e-01
-1.138650e+00 -2.582340e+00
-1.138120e+00 1.608280e+00
-1.134200e+00 2.401570e+00
-1.128180e+00 -2.173970e+00
-1.117640e+00 -8.118800e-01
-1.104080e+00 2.435310e+00
-1.089520e+00 -2.488350e+00
-1.072900e+00 -1.160960e+00
-1.055400e+00 -1.863050e+00
-1.040030e+00 7.281640e-01
-1.025200e+00 -2.759840e+00
-1.010170e+00 1.408900e+00
-9.943620e-01 -1.959130e+00
-9.790780e-01 2.812880e+00
-9.656860e-01 2.017320e+00
-9.544820e-01 2.240910e+00
-9.464100e-01 1.217600e+00
-9.424970e-01 1.453480e+00
-9.399850e-01 -8.519540e-01
-9.376220e-01 -2.508670e+00
-9.354820e-01 2.457800e+00
-9.341530e-01 -2.077290e+00
-9.343380e-01 -2.218500e+00
-9.360720e-01 1.360750e+00
-9.383060e-01 -6.009580e-01
-9.433040e-01 6.808970e-01
-9.524700e-01 -1.840700e+00
-9.654650e-01 -9.270430e-01
-9.821260e-01 -1.608920e+00
-1.001920e+00 2.307100e+00
-1.021710e+00 -1.401420e+00
-1.041710e+00 -4.411390e-02
-1.060130e+00 -2.048980e+00
-1.078640e+00 -3.126180e+00
-1.097180e+00 -8.943300e-01
-1.112000e+00 1.910850e+00
-1.123030e+00 -3.029720e+00
-1.133650e+00 2.856390e+00
-1.140710e+00 1.078090e+00
-1.140820e+00 -1.287570e+00
-1.134500e+00 -2.114180e+00
-1.124810e+00 -2.621870e+00
-1.113750e+00 1.771950e+00
-1.099840e+00 3.359550e-01
-1.084460e+00 -7.748790e-01
-1.068270e+00 -1.904260e+00
-1.049260e+00 5.867920e-01
-1.029590e+00 -1.230980e+00
-1.008270e+00 -2.688060e+00
-9.881670e-01 -2.787450e+00
-9.694340e-01 2.473070e+00
-9.533320e-01 -2.073430e-01
-9.386520e-01 -3.011860e+00
-9.261480e-01 1.435570e+00
-9.138440e-01 9.790040e-01
-9.030140e-01 -7.241180e-01
-8.931250e-01 1.212970e+00
-8.856110e-01 -2.399880e-03
-8.798830e-01 -2.466340e-01
-8.773200e-01 -1.957930e+00
-8.788010e-01 2.768380e+00
-8.844710e-01 -1.915300e+00
-8.932270e-01 1.078050e+00
-9.036460e-01 -2.461350e+00
-9.138880e-01 -1.915640e+00
-9.243760e-01 -8.793880e-01
-9.340380e-01 1.086220e+00
-9.432940e-01 6.665960e-01
-9.545290e-01 -9.893840e-02
-9.679270e-01 1.947960e+00
-9.831090e-01 -1.409770e+00
-9.969020e-01 1.397470e+00
-1.009420e+00 1.477540e+00
-1.020470e+00 1.060170e+00
-1.029320e+00 2.289890e+00
-1.040700e+00 3.507260e-01
-1.054220e+00 -6.999440e-01
-1.066540e+00 1.950190e+00
-1.078090e+00 1.424160e+00
-1.090840e+00 -1.551110e+00
-1.102220e+00 -8.997540e-02
-1.108700e+00 2.338210e+00
-1.112000e+00 2.989910e+00
-1.112400e+00 -2.774830e+00
-1.112630e+00 -2.848340e+00
-1.112840e+00 1.634100e+00
-1.109220e+00 1.846530e+00
-1.103600e+00 -7.865220e-01
-1.096310e+00 -2.693430e+00
-1.084860e+00 -2.878040e+00
-1.072480e+00 -1.899050e+00
-1.058030e+00 -1.998390e+00
-1.042460e+00 9.015020e-01
-1.024350e+00 -1.639890e+00
-1.007050e+00 3.316550e-01
-9.884600e-01 -6.105530e-01
-9.668610e-01 1.723480e+00
-9.471610e-01 1.935350e+00
-9.294190e-01 -6.572940e-02
-9.123210e-01 -8.194380e-01
-8.953430e-01 2.230410e+00
-8.819760e-01 2.529320e+00
-8.716520e-01 -1.350930e+00
-8.629600e-01 -5.287760e-01
-8.572760e-01 4.054660e-01
-8.547740e-01 -1.229130e-01
-8.535310e-01 -3.516800e-01
-8.540460e-01 -2.461130e+00
-8.579760e-01 -4.950820e-01
-8.645920e-01 -1.090540e+00
-8.730540e-01 -2.618510e-01
-8.849350e-01 6.827990e-01
-8.987820e-01 1.027890e+00
-9.125720e-01 1.336340e+00
-9.268140e-01 1.083950e+00
-9.434950e-01 1.738480e+00
-9.595110e-01 -2.435500e+00
-9.755750e-01 -1.552920e+00
-9.906250e-01 -1.744070e+00
-1.007650e+00 -2.761800e-01
-1.024980e+00 1.616210e+00
-1.042620e+00 -2.466280e+00
-1.058000e+00 -1.322560e+00
-1.073350e+00 -1.545390e+00
-1.088290e+00 4.340950e-01
-1.102240e+00 2.600660e-01
-1.113620e+00 -3.519430e-01
-1.121890e+00 2.009940e+00
-1.128680e+00 2.176780e+00
-1.133900e+00 6.808260e-01
-1.138610e+00 -3.230270e-02
-1.139140e+00 3.358850e-01
-1.135640e+00 -1.079520e+00
-1.128990e+00 1.256740e+00
-1.117620e+00 -1.732240e+00
-1.103670e+00 -3.948510e-01
-1.084990e+00 2.686140e+00
-1.065250e+00 -2.803250e+00
-1.044190e+00 -1.939440e+00
-1.019970e+00 6.394310e-01
-9.942340e-01 -5.004950e-01
-9.695570e-01 -2.282840e+00
-9.446640e-01 1.959420e+00
-9.194210e-01 -1.234970e+00
-8.941530e-01 -1.690920e+00
-8.699960e-01 7.284790e-01
-8.453340e-01 7.087130e-01
-8.213520e-01 -2.334070e+00
-7.993430e-01 1.612280e+00
-7.819530e-01 3.123560e+00
-7.644140e-01 2.133510e+00
-7.481500e-01 -2.382330e+00
-7.347450e-01 1.368520e+00
-7.248300e-01 -2.540040e+00
-7.209040e-01 2.271610e+00
-7.220350e-01 1.416860e+00
-7.295140e-01 5.531650e-01
-7.406350e-01 -2.553760e+00
-7.560970e-01 2.420080e+00
-7.742260e-01 2.361390e+00
-7.948250e-01 -1.868670e+00
-8.182170e-01 2.062600e+00
-8.438650e-01 -2.207800e+00
-8.706340e-01 -2.286920e+00
-8.989270e-01 -2.072920e+00
-9.294870e-01 -6.966010e-01
-9.602800e-01 2.411790e+00
-9.916940e-01 -2.953170e-01
-1.021120e+00 -1.408360e+00
-1.052790e+00 -1.833030e+00
-1.083170e+00 -6.891060e-02
-1.111650e+00 2.501250e+00
-1.135610e+00 -1.875700e+00
-1.154150e+00 -1.638670e+00
-1.169440e+00 2.940360e+00
-1.180260e+00 1.461450e+00
-1.183110e+00 -1.627800e+00
-1.181670e+00 2.139540e+00
-1.175290e+00 4.130900e-01
-1.162490e+00 3.011480e+00
-1.146210e+00 2.105630e+00
-1.126540e+00 -4.117830e-01
-1.106610e+00 4.260280e-01
-1.084810e+00 -2.634250e+00
-1.061170e+00 2.404060e+00
-1.035520e+00 -5.024430e-01
-1.009770e+00 -1.177580e+00
-9.828720e-01 4.941830e-01
-9.564270e-01 2.516010e+00
-9.314520e-01 2.948080e+00
-9.057190e-01 2.870880e+00
-8.816160e-01 9.348240e-01
-8.606210e-01 6.360330e-01
-8.424860e-01 -2.120930e+00
-8.281840e-01 -2.169360e+00
-8.157310e-01 1.532750e-01
-8.049820e-01 -2.691360e-01
-7.957130e-01 -1.293630e+00
-7.879100e-01 1.766470e+00
-7.845540e-01 1.959860e+00
-7.848960e-01 -3.064190e+00
-7.901740e-01 -2.264430e+00
-7.981440e-01 1.543080e+00
-8.086250e-01 -2.217120e+00
-8.254090e-01 1.153630e-01
-8.467340e-01 2.512580e+00
-8.713680e-01 1.944080e+00
-9.002380e-01 3.087870e+00
-9.319240e-01 -2.081720e+00
-9.631680e-01 1.951890e+00
-9.952320e-01 -7.021530e-01
-1.028160e+00 -2.914750e-01
-1.061510e+00 -1.219780e+00
-1.094910e+00 9.810830e-01
-1.125850e+00 2.437250e+00
-1.155010e+00 2.270680e+00
-1.179930e+00 1.855020e+00
-1.200250e+00 2.989780e+00
-1.215960e+00 -1.598120e-01
-1.223170e+00 -1.597480e+00
-1.222370e+00 1.409630e+00
-1.215990e+00 -1.806100e+00
-1.203080e+00 -2.899840e+00
-1.184400e+00 1.123210e+00
-1.160990e+00 -1.151030e+00
-1.134120e+00 -2.438960e+00
-1.106330e+00 6.976150e-01
-1.077040e+00 -1.644220e+00
-1.043610e+00 -4.640140e-01
-1.008010e+00 -2.661560e+00
-9.717490e-01 -1.385740e+00
-9.350510e-01 2.917140e+00
-8.993570e-01 -6.654070e-01
-8.634490e-01 1.378250e+00
-8.293120e-01 2.206430e+00
-7.958790e-01 -1.045410e+00
-7.636070e-01 1.733700e+00
-7.332770e-01 2.124890e+00
-7.082590e-01 -3.224550e-01
-6.872930e-01 -9.402050e-01
-6.706560e-01 -1.974630e+00
-6.599900e-01 -7.350190e-01
-6.552250e-01 -7.985640e-01
-6.544100e-01 1.954100e+00
-6.575170e-01 -9.389730e-01
-6.636940e-01 1.390180e+00
-6.742890e-01 -2.716910e+00
-6.886760e-01 -2.563410e+00
-7.072310e-01 1.780240e+00
-7.270530e-01 -6.189800e-01
-7.481560e-01 -2.959800e+00
-7.758300e-01 -7.661010e-02
-8.069510e-01 1.598250e+00
-8.421940e-01 -4.588120e-01
-8.806560e-01 6.296510e-01
-9.203580e-01 2.847210e-01
-9.602620e-01 2.835350e-01
-1.001130e+00 2.097350e+00
-1.043580e+00 1.804950e+00
-1.087420e+00 2.939350e+00
-1.130150e+00 1.177280e+00
-1.168830e+00 2.492210e-01
-1.202900e+00 3.024980e+00
-1.231950e+00 -8.873470e-01
-1.256630e+00 -1.894310e+00
-1.277280e+00 2.974840e-01
-1.290800e+00 -7.471710e-01
-1.296650e+00 -1.978320e+00
-1.293460e+00 2.119720e+00
-1.281900e+00 -1.437850e+00
-1.259670e+00 -2.835870e+00
-1.229040e+00 -2.032840e+00
-1.191370e+00 1.475590e-01
-1.149560e+00 -7.906720e-01
-1.103510e+00 -2.068730e-01
-1.055760e+00 -1.406350e+00
-1.005200e+00 2.209500e+00
-9.525610e-01 -2.283530e+00
-9.006270e-01 1.960550e+00
-8.494110e-01 1.048590e+00
-8.040700e-01 -1.809920e+00
-7.616410e-01 -2.056280e+00
-7.235000e-01 -1.507750e+00
-6.911780e-01 2.984750e+00
-6.655660e-01 3.025190e+00
-6.450220e-01 -2.987390e+00
-6.276520e-01 -1.209500e+00
-6.148020e-01 5.205420e-01
-6.045560e-01 3.127260e+00
-5.987260e-01 3.664270e-01
-5.963120e-01 1.667540e+00
-5.950650e-01 2.679550e+00
-5.959530e-01 1.975840e+00
-5.990220e-01 6.398310e-01
-6.039670e-01 2.433220e+00
-6.123030e-01 2.855080e+00
-6.228990e-01 -2.853050e+00
-6.390970e-01 2.514590e+00
-6.617690e-01 -1.315690e-01
-6.897100e-01 1.983180e+00
-7.233520e-01 1.626130e+00
-7.630520e-01 -2.528730e+00
-8.073750e-01 -2.539660e+00
-8.541110e-01 2.592730e+00
-9.032360e-01 -2.198350e+00
-9.542460e-01 3.060690e+00
-1.006230e+00 -1.054980e+00
-1.057650e+00 1.496620e+00
-1.107520e+00 5.781220e-01
-1.152640e+00 7.913160e-01
-1.189230e+00 -2.661580e+00
-1.221860e+00 1.283840e-01
-1.247960e+00 -1.742220e+00
-1.266470e+00 -2.956360e+00
-1.275890e+00 -2.581360e+00
-1.277020e+00 -2.899550e+00
-1.269830e+00 -1.278020e+00
-1.253510e+00 -7.921080e-01
-1.230320e+00 -3.043340e+00
-1.202680e+00 -1.599580e+00
-1.169300e+00 1.993650e+00
-1.133900e+00 -2.871540e+00
-1.094150e+00 2.131040e+00
-1.048920e+00 -2.496840e+00
-1.002810e+00 2.942180e-01
-9.572180e-01 2.308090e-01
-9.137120e-01 -1.313670e+00
-8.706320e-01 1.712720e+00
-8.277640e-01 3.099420e+00
-7.874560e-01 6.418940e-01
-7.507570e-01 -1.522930e+00
-7.190560e-01 3.404350e-01
-6.904840e-01 1.762060e+00
-6.649660e-01 1.978260e+00
-6.428440e-01 -7.191310e-01
-6.220840e-01 1.018480e+00
-6.072860e-01 8.236440e-01
-5.927710e-01 3.619130e-01
-5.796330e-01 2.803450e+00
-5.705670e-01 -1.529390e+00
-5.639330e-01 -2.618040e-01
-5.594990e-01 -2.657300e+00
-5.569750e-01 -6.251910e-01
-5.560370e-01 1.251200e+00
-5.577830e-01 3.065230e+00
-5.642670e-01 -1.869000e+00
-5.756000e-01 -3.042600e+00
-5.904130e-01 2.508270e+00
-6.112020e-01 1.599580e+00
-6.373820e-01 -1.100420e+00
-6.688610e-01 -3.517980e-01
-7.049030e-01 -3.027850e+00
-7.436710e-01 7.156720e-01
-7.857730e-01 2.288760e+00
-8.315080e-01 1.682760e+00
-8.797540e-01 2.558880e+00
-9.315720e-01 -4.353710e-02
-9.842440e-01 2.851710e+00
-1.036860e+00 2.541700e+00
-1.088840e+00 4.037810e-01
-1.140570e+00 -3.869060e-01
-1.191250e+00 1.106940e-01
-1.237880e+00 -1.018300e+00
-1.278960e+00 -3.082950e+00
-1.312490e+00 -2.922340e+00
-1.337840e+00 2.589260e+00
-1.353280e+00 -2.627520e+00
-1.358470e+00 6.486050e-01
-1.351280e+00 -1.828150e+00
-1.332740e+00 1.089750e-01
-1.303260e+00 -1.609870e+00
-1.266690e+00 -6.570020e-03
-1.224550e+00 2.557340e+00
-1.178530e+00 1.950210e+00
-1.127740e+00 -2.279030e-01
-1.071390e+00 2.151120e+00
-1.015350e+00 -2.413630e+00
-9.599040e-01 2.899600e+00
-9.062320e-01 -1.722350e+00
-8.537430e-01 2.793300e+00
-8.020990e-01 -8.062560e-01
-7.527070e-01 1.835110e+00
-7.041450e-01 -9.695390e-01
-6.555840e-01 1.700720e+00
-6.073340e-01 -1.027570e+00
-5.649500e-01 -2.912650e+00
-5.285090e-01 -1.329090e+00
-4.986940e-01 1.028980e+00
-4.735810e-01 -2.741340e+00
-4.519160e-01 -1.122820e+00
-4.344110e-01 -2.075300e+00
-4.189500e-01 -1.861270e-01
-4.064160e-01 1.548130e+00
-3.982000e-01 2.725360e+00
-3.940070e-01 -3.079750e+00
-3.931650e-01 -7.471250e-01
-3.967980e-01 -5.140620e-01
-4.036820e-01 -1.118890e+00
-4.099560e-01 -5.004500e-01
-4.182670e-01 -2.178500e+00
-4.272960e-01 -4.241960e-01
-4.411930e-01 -2.562420e+00
-4.612010e-01 1.623520e+00
-4.850460e-01 3.230770e-01
-5.116020e-01 3.108360e+00
-5.430230e-01 -2.013100e+00
-5.792970e-01 -2.793870e+00
-6.220870e-01 -1.841350e+00
-6.708800e-01 2.205770e+00
-7.230340e-01 8.781390e-01
-7.779280e-01 2.261250e+00
-8.336430e-01 -2.650880e+00
-8.922020e-01 9.973320e-01
-9.516260e-01 -1.954910e+00
-1.010700e+00 8.468530e-01
-1.068380e+00 -8.836540e-01
-1.121060e+00 -2.745220e+00
-1.168760e+00 8.513810e-01
-1.214120e+00 -1.422740e+00
-1.253380e+00 2.138940e+00
-1.287500e+00 -2.768590e+00
-1.315540e+00 -2.083840e+00
-1.333220e+00 3.041770e+00
-1.342590e+00 6.335690e-01
-1.343740e+00 9.253840e-01
-1.336010e+00 6.241080e-01
-1.318710e+00 -1.317580e+00
-1.292170e+00 -1.213410e+00
-1.257710e+00 2.144790e-01
-1.216030e+00 -2.318700e-01
-1.168650e+00 2.756780e+00
-1.118980e+00 2.779000e+00
-1.068480e+00 1.922540e+00
-1.017490e+00 -2.818030e+00
-9.669700e-01 -7.515640e-01
-9.152330e-01 -1.082420e+00
-8.636250e-01 3.048940e+00
-8.143850e-01 2.940870e+00
-7.689330e-01 1.467880e+00
-7.279760e-01 -2.787000e+00
-6.909870e-01 -7.363330e-01
-6.575110e-01 -8.985180e-01
-6.279280e-01 -2.732750e+00
-6.023620e-01 -2.803240e+00
-5.795970e-01 -2.830070e+00
-5.610790e-01 1.084980e+00
-5.477000e-01 -5.317960e-01
-5.404660e-01 1.751510e+00
-5.367330e-01 -8.596460e-01
-5.352770e-01 3.027830e+00
-5.396250e-01 -2.345160e+00
-5.501730e-01 2.539420e+00
-5.632300e-01 -8.434570e-02
-5.789590e-01 2.285850e+00
-6.007490e-01 -1.827640e+00
-6.269940e-01 -2.086500e+00
-6.583670e-01 2.787640e+00
-6.936280e-01 9.212320e-02
-7.322520e-01 -6.440180e-01
-7.751010e-01 7.306290e-01
-8.209920e-01 -1.037380e+00
-8.696060e-01 3.038410e+00
-9.189150e-01 -9.457900e-02
-9.683780e-01 2.717320e+00
-1.016350e+00 -2.028600e+00
-1.061010e+00 2.512960e+00
-1.103850e+00 -2.471340e+00
-1.142880e+00 -1.298620e+00
-1.179630e+00 1.505110e+00
-1.210790e+00 2.718320e+00
-1.237000e+00 1.456340e+00
-1.256930e+00 -1.992930e+00
-1.269970e+00 -1.975820e+00
-1.273880e+00 -1.577230e+00
-1.269750e+00 4.530190e-01
-1.259060e+00 -2.986680e+00
-1.242390e+00 -1.148710e+00
-1.217300e+00 -9.388760e-01
-1.184490e+00 2.881620e+00
-1.146430e+00 1.463710e+00
-1.106970e+00 -4.010280e-01
-1.067190e+00 2.110730e+00
-1.026590e+00 -2.497700e+00
-9.858150e-01 1.469930e+00
-9.442990e-01 5.874380e-03
-9.029840e-01 -9.738350e-01
-8.617910e-01 -1.712280e+00
-8.214030e-01 7.825020e-02
-7.829980e-01 1.508170e+00
-7.492340e-01 -2.951200e+00
-7.192280e-01 -1.575720e+00
-6.926270e-01 -2.500790e+00
-6.699360e-01 1.062380e+00
-6.529780e-01 -7.716970e-01
-6.372560e-01 2.102170e+00
-6.237800e-01 -6.664150e-01
-6.148700e-01 7.546390e-01
-6.113460e-01 1.531850e+00
-6.128120e-01 -1.293250e+00
-6.180290e-01 2.646210e+00
-6.296460e-01 1.464750e+00
-6.454120e-01 -1.712850e+00
-6.620120e-01 -3.239360e-01
-6.829850e-01 2.656100e+00
-7.094130e-01 -3.600850e-01
-7.383380e-01 -9.939820e-01
-7.706380e-01 1.717370e-01
-8.031910e-01 -1.599040e+00
-8.398500e-01 2.021290e+00
-8.785630e-01 -1.465970e+00
-9.201680e-01 4.872380e-01
-9.617060e-01 -6.995430e-01
-1.004360e+00 -2.043810e+00
-1.047160e+00 -1.428820e+00
-1.089300e+00 -2.414230e+00
-1.130000e+00 1.536660e+00
-1.166140e+00 -2.813660e+00
-1.196830e+00 2.106940e+00
-1.223980e+00 -2.787150e+00
-1.247490e+00 -1.903000e+00
-1.265020e+00 -2.226420e+00
-1.276410e+00 -1.119360e+00
-1.280770e+00 -3.051500e+00
-1.275480e+00 -8.245870e-01
-1.263940e+00 -9.528480e-01
-1.245630e+00 -7.321870e-01
-1.221390e+00 -1.614570e+00
-1.191620e+00 5.819120e-01
-1.155980e+00 2.296450e+00
-1.114070e+00 -2.421160e+00
-1.069500e+00 -1.074040e+00
-1.025440e+00 1.430970e+00
-9.800680e-01 -6.978770e-01
-9.325070e-01 2.146130e+00
-8.840390e-01 1.818830e+00
-8.383930e-01 -6.849330e-01
-7.965350e-01 5.940950e-01
-7.578150e-01 2.761170e+00
-7.197240e-01 -2.675880e-01
-6.854030e-01 1.107700e+00
-6.558940e-01 1.476850e+00
-6.296530e-01 -1.162030e-01
-6.060460e-01 1.218130e+00
-5.844080e-01 7.739710e-01
-5.641150e-01 2.219140e+00
-5.506030e-01 -2.748130e-01
-5.432960e-01 2.222790e+00
-5.398810e-01 4.416200e-01
-5.399230e-01 1.409770e+00
-5.439110e-01 -2.133600e+00
-5.511750e-01 2.277190e+00
-5.649110e-01 -1.654730e+00
-5.809020e-01 -8.625410e-01
-6.025520e-01 -5.873800e-01
-6.286570e-01 7.169940e-01
-6.578670e-01 -1.311610e+00
-6.904790e-01 -2.678650e+00
-7.259280e-01 -2.611480e+00
-7.608990e-01 -1.527170e+00
-7.984630e-01 -1.573070e+00
-8.388950e-01 2.395770e+00
-8.818130e-01 -2.006590e+00
-9.254810e-01 1.284390e+00
-9.680570e-01 -1.534270e+00
-1.008600e+00 -1.930720e+00
-1.046840e+00 -7.793280e-02
-1.084870e+00 7.632170e-01
-1.121030e+00 2.111130e+00
-1.157100e+00 -1.036960e+00
-1.190620e+00 -7.311650e-02
-1.217890e+00 -3.983030e-01
-1.238290e+00 1.068490e+00
-1.249980e+00 -1.614620e+00
-1.254520e+00 -1.773450e+00
-1.252070e+00 7.985290e-02
-1.243650e+00 -9.976220e-01
-1.227000e+00 2.119190e+00
-1.206570e+00 -2.062670e+00
-1.182430e+00 -1.715370e+00
-1.153120e+00 -2.034600e+00
-1.118860e+00 9.877960e-01
-1.079880e+00 -2.632960e+00
-1.040050e+00 -7.844200e-01
-9.962070e-01 -3.103200e-01
-9.532110e-01 -1.748920e+00
-9.110770e-01 -4.872070e-01
-8.677850e-01 -4.549720e-01
-8.265530e-01 2.047970e+00
-7.862350e-01 -1.341390e+00
-7.481860e-01 8.589700e-01
-7.126290e-01 -3.019140e+00
-6.796230e-01 2.254500e+00
-6.508120e-01 5.606460e-01
-6.261980e-01 1.799640e+00
-6.037070e-01 1.714780e+00
-5.824190e-01 2.661000e+00
-5.652170e-01 3.033630e-01
-5.513410e-01 -1.430590e+00
-5.418400e-01 -1.630860e+00
-5.374650e-01 7.872460e-01
-5.368980e-01 -2.177520e-01
-5.421750e-01 1.176470e+00
-5.516890e-01 -3.113440e+00
-5.644070e-01 5.954930e-01
-5.805870e-01 2.451770e-01
-6.000900e-01 -8.623890e-01
-6.236080e-01 -1.573470e+00
-6.500630e-01 2.744100e+00
-6.805380e-01 -1.282960e+00
-7.145650e-01 -2.384180e+00
-7.519830e-01 1.396760e+00
-7.924340e-01 -2.105040e+00
-8.356750e-01 -1.112620e+00
-8.809950e-01 2.168660e+00
-9.287020e-01 -1.718610e+00
-9.784790e-01 2.993660e+00
-1.029630e+00 -3.119680e+00
-1.080210e+00 -1.769700e+00
-1.127130e+00 2.104450e+00
-1.169870e+00 1.284150e+00
-1.208540e+00 -2.026920e+00
-1.241210e+00 2.369890e+00
-1.266330e+00 -1.870920e+00
-1.282980e+00 1.860180e+00
-1.290520e+00 2.075750e+00
-1.287170e+00 -2.580170e+00
-1.275100e+00 -1.541190e+00
-1.256490e+00 -9.271840e-01
-1.230010e+00 1.431020e+00
-1.196580e+00 -3.098320e+00
-1.159060e+00 6.536550e-01
-1.118460e+00 1.645120e+00
-1.077330e+00 -1.688770e+00
-1.033080e+00 -2.010940e+00
-9.885190e-01 -1.882710e+00
-9.440290e-01 -2.895860e+00
-8.988130e-01 2.740090e+00
-8.571370e-01 1.561200e+00
-8.172510e-01 2.078380e+00
-7.793880e-01 -5.898540e-01
-7.415120e-01 -1.151400e+00
-7.045390e-01 -8.646590e-01
-6.712870e-01 2.278820e+00
-6.422330e-01 2.199250e+00
-6.199690e-01 3.099340e+00
-6.020470e-01 -5.838220e-01
-5.886590e-01 2.632250e+00
-5.806330e-01 2.035790e+00
-5.793110e-01 1.765280e-01
-5.831940e-01 1.543930e+00
-5.903100e-01 2.944880e+00
-6.010540e-01 1.995270e-01
-6.159140e-01 -3.210340e-01
-6.348290e-01 -2.131930e+00
-6.570810e-01 1.711840e+00
-6.817570e-01 2.490750e-01
-7.103470e-01 6.874100e-01
-7.416520e-01 3.054480e+00
-7.753440e-01 -1.117170e+00
-8.125960e-01 -2.185570e+00
-8.536030e-01 -1.358000e+00
-8.979360e-01 5.164230e-01
-9.431640e-01 2.301720e+00
-9.888850e-01 1.493630e+00
-1.033960e+00 1.682090e+00
-1.078360e+00 -7.159470e-01
-1.121620e+00 1.786380e+00
-1.161580e+00 -3.122060e+00
-1.199150e+00 -2.537770e+00
-1.229590e+00 -2.643160e+00
-1.253730e+00 3.068770e+00
-1.270370e+00 1.666410e+00
-1.278510e+00 1.078390e+00
-1.278740e+00 -2.359680e+00
-1.272590e+00 1.042580e+00
-1.256840e+00 -2.578570e+00
-1.235890e+00 2.571810e+00
-1.209360e+00 1.965680e+00
-1.180700e+00 1.259750e+00
-1.148800e+00 -1.851390e+00
-1.113510e+00 -1.556420e+00
-1.076440e+00 5.520630e-01
-1.038510e+00 1.602910e+00
-1.000410e+00 -2.319210e+00
-9.633220e-01 -1.146250e+00
-9.253290e-01 7.437220e-01
-8.865630e-01 3.060260e+00
-8.532340e-01 -1.922940e+00
-8.237360e-01 -2.359730e+00
-7.974600e-01 2.268100e+00
-7.704290e-01 -2.874800e+00
-7.445200e-01 1.459410e+00
-7.223420e-01 9.018030e-01
-7.046270e-01 -2.033080e+00
-6.915790e-01 -1.373400e+00
-6.830900e-01 2.844960e+00
-6.795410e-01 -3.105710e+00
-6.793670e-01 -1.802040e+00
-6.811600e-01 -2.090970e+00
-6.864230e-01 2.370860e+00
-6.955600e-01 3.009990e+00
-7.087860e-01 -2.022240e+00
-7.279800e-01 1.468740e+00
-7.514590e-01 -1.377720e+00
-7.783950e-01 1.045660e+00
-8.076970e-01 2.125370e+00
-8.414210e-01 4.679000e-01
-8.804960e-01 2.468370e+00
-9.232100e-01 2.640870e+00
-9.686520e-01 2.661890e+00
-1.014760e+00 2.385110e+00
-1.060350e+00 -1.256510e+00
-1.103190e+00 -4.415500e-01
-1.143230e+00 -8.292590e-01
-1.179970e+00 1.426680e+00
-1.210730e+00 7.701630e-01
-1.234270e+00 -8.392660e-01
-1.252170e+00 4.203530e-01
-1.262880e+00 2.149120e+00
-1.265780e+00 2.908970e+00
-1.263290e+00 -4.826570e-01
-1.254210e+00 -2.585120e+00
-1.237890e+00 -1.649910e+00
-1.215250e+00 -2.383670e+00
-1.188250e+00 2.044420e+00
-1.156080e+00 1.960470e+00
-1.118520e+00 2.082350e+00
-1.078510e+00 -2.737790e+00
-1.038340e+00 1.216310e-01
-9.982640e-01 -2.559850e+00
-9.597740e-01 -2.511680e-01
-9.221400e-01 4.499100e-01
-8.873520e-01 -1.922620e+00
-8.566310e-01 -1.932610e+00
-8.272480e-01 2.808420e+00
-8.015500e-01 -1.064350e+00
-7.793050e-01 -9.552840e-01
-7.595540e-01 1.094290e-01
-7.431080e-01 1.497330e+00
-7.293290e-01 -2.187190e-01
-7.159360e-01 6.669890e-01
-7.038070e-01 1.122420e+00
-6.950890e-01 -8.960720e-01
-6.877130e-01 -1.624630e+00
-6.812580e-01 -2.752990e+00
-6.776160e-01 2.688800e+00
-6.789040e-01 2.806660e+00
-6.829710e-01 3.151310e-01
-6.922370e-01 -2.622030e+00
-7.045400e-01 1.019890e-01
-7.192660e-01 2.646360e+00
-7.405840e-01 1.835170e+00
-7.677520e-01 -1.728640e+00
-7.985490e-01 4.960480e-01
-8.293700e-01 1.449230e+00
-8.611770e-01 -8.923860e-01
-8.932690e-01 5.162110e-01
-9.283530e-01 -1.622800e+00
-9.654080e-01 2.647290e-01
-1.002530e+00 -1.608650e+00
-1.040170e+00 -1.803970e+00
-1.077220e+00 2.324790e+00
-1.111790e+00 9.991060e-02
-1.141900e+00 2.250880e+00
-1.168450e+00 9.478880e-02
-1.189750e+00 -5.393660e-01
-1.205710e+00 2.961280e+00
-1.216280e+00 -5.693930e-01
-1.220260e+00 2.624380e+00
-1.218600e+00 -2.103070e+00
-1.210600e+00 1.124870e+00
-1.197230e+00 1.922690e+00
-1.178930e+00 -3.124520e+00
-1.158610e+00 -2.150000e+00
-1.135490e+00 -3.509370e-01
-1.106130e+00 -2.997580e+00
-1.072390e+00 -2.614540e+00
-1.035290e+00 -3.053510e+00
-9.971360e-01 1.224080e+00
-9.593060e-01 -6.381670e-01
-9.209100e-01 1.589670e+00
-8.810330e-01 -2.182170e+00
-8.433430e-01 -1.552720e-01
-8.088130e-01 1.830640e+00
-7.770000e-01 -2.507820e+00
-7.473660e-01 -6.577880e-01
-7.215390e-01 -9.589810e-01
-7.019670e-01 1.629140e+00
-6.862700e-01 2.192630e+00
-6.750500e-01 -2.118440e+00
-6.647050e-01 -7.770580e-01
-6.543480e-01 2.817710e+00
-6.453390e-01 1.900970e+00
-6.390210e-01 -1.871380e+00
-6.359640e-01 -6.511630e-01
-6.350280e-01 -2.445610e+00
-6.352680e-01 -1.043160e+00
-6.375650e-01 8.833630e-01
-6.419760e-01 2.655050e+00
-6.489140e-01 4.533510e-01
-6.606350e-01 3.015410e+00
-6.728630e-01 -6.220240e-01
-6.873520e-01 1.951310e+00
-7.046670e-01 1.561780e+00
-7.249780e-01 7.398200e-01
-7.482780e-01 2.179500e+00
-7.776720e-01 1.198730e+00
-8.106480e-01 1.505700e+00
-8.481920e-01 2.118080e+00
-8.887730e-01 -2.571110e+00
-9.321720e-01 3.132360e+00
-9.767060e-01 -7.861440e-01
-1.020860e+00 -1.473450e+00
-1.064030e+00 1.960170e+00
-1.104930e+00 -2.413440e+00
-1.141550e+00 -7.768740e-01
-1.172740e+00 6.268160e-01
-1.197680e+00 -2.869220e+00
-1.217220e+00 3.064310e+00
-1.232370e+00 1.897050e+00
-1.242460e+00 4.091960e-01
-1.246500e+00 1.883260e+00
-1.243670e+00 6.069380e-01
-1.234470e+00 2.625090e+00
-1.220070e+00 2.119450e+00
-1.203250e+00 -9.490060e-01
-1.181530e+00 2.829420e+00
-1.156580e+00 4.876660e-02
-1.127350e+00 4.357000e-01
-1.095540e+00 -7.926450e-01
-1.060800e+00 1.512590e+00
-1.024350e+00 -1.998200e+00
-9.887400e-01 3.529090e-01
-9.527170e-01 -2.746420e+00
-9.190060e-01 5.762120e-01
-8.895820e-01 1.562940e+00
-8.620900e-01 8.778580e-01
-8.366500e-01 -2.117770e+00
-8.154260e-01 2.632470e+00
-7.977290e-01 1.064670e+00
-7.824620e-01 1.534080e-02
-7.686630e-01 -1.130260e+00
-7.574940e-01 2.010950e+00
-7.498900e-01 -2.336700e-01
-7.457490e-01 -2.457910e+00
-7.462180e-01 1.769560e+00
-7.481590e-01 -2.008250e+00
-7.512920e-01 -4.112530e-01
-7.575650e-01 -1.752760e+00
-7.670480e-01 -2.410000e+00
-7.807320e-01 -5.647100e-01
-7.987100e-01 -1.600310e+00
-8.191850e-01 1.145450e-01
-8.415990e-01 -2.709530e+00
-8.691390e-01 -6.668150e-01
-8.975770e-01 -1.479840e+00
-9.274580e-01 2.978470e+00
-9.592560e-01 7.009580e-01
-9.927970e-01 -1.063260e+00
-1.027950e+00 1.488480e+00
-1.061440e+00 -1.821150e+00
-1.091590e+00 1.901840e+00
-1.119400e+00 -2.338230e+00
-1.146800e+00 3.002330e+00
-1.171200e+00 -1.843860e+00
-1.191430e+00 -3.113920e-01
-1.206360e+00 1.865860e+00
-1.214820e+00 -2.816320e+00
-1.216670e+00 -1.975010e+00
-1.213570e+00 -1.957230e-01
-1.206420e+00 9.157500e-02
-1.193500e+00 -2.687580e+00
-1.175890e+00 2.025550e+00
-1.152430e+00 9.946310e-01
-1.123450e+00 1.439530e+00
-1.092590e+00 1.565550e+00
-1.060090e+00 -2.609920e+00
-1.026790e+00 -3.022150e+00
-9.935300e-01 -8.735660e-01
-9.618610e-01 -1.727760e+00
-9.295220e-01 -2.916330e+00
-8.968000e-01 5.608180e-01
-8.678630e-01 3.729870e-01
-8.425930e-01 7.603070e-01
-8.217760e-01 1.742250e+00
-8.058840e-01 -2.216660e+00
-7.943230e-01 -2.767130e-01
-7.842490e-01 1.480100e+00
-7.758770e-01 -2.863060e+00
-7.706730e-01 1.813590e+00
-7.683860e-01 -1.223790e+00
-7.703820e-01 -9.592910e-01
-7.761840e-01 -2.856630e+00
-7.819800e-01 -1.638750e+00
-7.901070e-01 -1.382810e+00
-8.023990e-01 -4.594860e-01
-8.170070e-01 -1.967690e+00
-8.356120e-01 6.893990e-02
-8.597410e-01 -1.084010e+00
-8.866290e-01 2.093840e+00
-9.151400e-01 -1.462380e+00
-9.442010e-01 -2.760830e+00
-9.737950e-01 3.134530e+00
-1.005870e+00 -1.928710e+00
-1.037070e+00 2.653300e+00
-1.065920e+00 -2.806570e+00
-1.094250e+00 3.038300e-01
-1.120970e+00 2.680000e+00
-1.146840e+00 -3.130680e+00
-1.167750e+00 7.921020e-01
-1.183370e+00 -4.478390e-02
-1.195850e+00 2.459550e+00
-1.203850e+00 -1.523220e+00
-1.205780e+00 1.276580e+00
-1.202450e+00 1.291220e+00
-1.194030e+00 8.269950e-01
-1.179120e+00 -4.968880e-01
-1.160330e+00 2.698560e+00
-1.140720e+00 5.969010e-01
-1.120740e+00 -2.920320e-01
-1.098900e+00 -9.877320e-01
-1.075600e+00 -2.759380e+00
-1.052320e+00 -1.055780e+00
-1.032130e+00 7.817010e-01
-1.013510e+00 -1.355200e+00
-9.926520e-01 -3.707840e-02
-9.725110e-01 1.663500e+00
-9.523050e-01 -3.033990e+00
-9.314930e-01 2.990860e+00
-9.095880e-01 -7.122920e-01
-8.886190e-01 2.194490e+00
-8.699070e-01 2.065290e+00
-8.551940e-01 -1.521680e+00
-8.428010e-01 1.434760e+00
-8.343290e-01 -7.249520e-01
-8.281820e-01 2.442910e+00
-8.241520e-01 1.519550e+00
-8.198360e-01 -2.242960e+00
-8.207220e-01 -2.787190e+00
-8.254340e-01 3.088030e+00
-8.330770e-01 -1.504990e+00
-8.426000e-01 -3.173710e-01
-8.536020e-01 2.890590e+00
-8.688870e-01 1.678680e+00
-8.871650e-01 -3.615720e-01
-9.081370e-01 2.673660e+00
-9.323810e-01 7.988630e-01
-9.561770e-01 2.783230e+00
-9.788580e-01 -1.852020e+00
-9.992500e-01 1.792020e-01
-1.017150e+00 -1.353190e+00
-1.034290e+00 4.001570e-01
-1.052660e+00 2.736450e+00
-1.071250e+00 2.528520e+00
-1.088610e+00 1.959740e+00
-1.102480e+00 -1.495300e+00
-1.112340e+00 2.324700e+00
-1.118940e+00 1.349990e+00
-1.125410e+00 2.122460e+00
-1.130960e+00 -2.611830e+00
-1.131310e+00 1.857380e+00
-1.128670e+00 -9.601780e-01
-1.125350e+00 -1.825450e+00
-1.117460e+00 -2.113940e+00
-1.107090e+00 -7.788370e-01
-1.093490e+00 2.533950e+00
-1.078320e+00 -6.988430e-01
-1.062790e+00 -1.466900e+00
-1.045440e+00 2.854110e+00
-1.027450e+00 1.494260e+00
-1.010470e+00 -2.734420e+00
-9.939550e-01 9.949450e-01
-9.757930e-01 1.948570e+00
-9.577110e-01 -1.663860e+00
-9.398180e-01 1.802020e+00
-9.230160e-01 -1.608760e+00
-9.087060e-01 -1.804860e-01
-8.962290e-01 1.663370e+00
-8.848090e-01 2.114000e+00
-8.735560e-01 -1.618110e+00
-8.624990e-01 -2.389760e+00
-8.542320e-01 6.395610e-02
-8.471350e-01 -1.056630e+00
-8.437680e-01 -1.394680e+00
-8.450680e-01 2.167740e+00
-8.507780e-01 -1.777740e-01
-8.582960e-01 1.479860e+00
-8.657660e-01 2.178270e+00
-8.735330e-01 2.155480e+00
-8.849210e-01 -7.305800e-01
-9.001770e-01 -2.993130e+00
-9.185740e-01 2.490650e+00
-9.377740e-01 2.774200e+00
-9.595030e-01 1.346990e+00
-9.812960e-01 -3.106260e+00
-1.002290e+00 1.307020e+00
-1.022660e+00 -2.098680e+00
-1.042790e+00 3.549950e-02
-1.061360e+00 -2.264180e+00
-1.079410e+00 1.158050e+00
-1.097440e+00 -1.791930e+00
-1.113500e+00 5.307320e-01
-1.126100e+00 -1.794470e+00
-1.135010e+00 2.289640e+00
-1.139420e+00 -1.724510e+00
-1.139750e+00 -1.373180e+00
-1.137550e+00 -2.625000e+00
-1.133100e+00 -1.328980e+00
-1.124600e+00 -8.606140e-01
-1.110670e+00 -1.037700e+00
-1.092990e+00 -1.504990e+00
-1.076230e+00 -3.037170e+00
-1.059890e+00 1.107390e+00
-1.044090e+00 3.026710e+00
-1.027250e+00 -6.869510e-01
-1.008620e+00 2.039290e-01
-9.896080e-01 -9.840250e-01
-9.700240e-01 2.760710e+00
-9.523920e-01 -2.750970e-01
-9.348580e-01 -1.642720e+00
-9.200920e-01 -6.081780e-01
-9.069740e-01 2.755170e+00
-8.943840e-01 -2.816280e+00
-8.821800e-01 1.063300e+00
-8.714890e-01 -1.584460e+00
-8.638430e-01 8.873430e-01
-8.589390e-01 -9.303430e-01
-8.585300e-01 -2.581310e+00
-8.604230e-01 -2.141470e+00
-8.617370e-01 9.548570e-01
-8.667200e-01 -1.338810e+00
-8.740050e-01 -7.982730e-01
-8.836640e-01 -2.281000e+00
-8.942930e-01 1.666080e+00
-9.060390e-01 6.470000e-01
-9.175650e-01 -2.332370e+00
-9.306840e-01 1.485090e+00
-9.454040e-01 -2.299190e+00
-9.595510e-01 9.404280e-02
-9.731070e-01 7.497360e-01
-9.876130e-01 7.491440e-01
-1.004000e+00 6.041210e-01
-1.022620e+00 -3.059750e+00
-1.042300e+00 -1.757880e+00
-1.060170e+00 -2.395180e+00
-1.076490e+00 -2.555990e-01
-1.093110e+00 1.664140e+00
-1.106930e+00 -2.186260e+00
-1.119590e+00 -7.825230e-01
-1.128880e+00 1.401310e+00
-1.135780e+00 -8.740510e-01
-1.141660e+00 9.551280e-01
-1.146760e+00 1.068530e+00
-1.148270e+00 -2.783970e+00
-1.147540e+00 2.901330e-02
-1.142060e+00 5.248670e-01
-1.133120e+00 8.852140e-01
-1.123160e+00 1.569300e+00
-1.111760e+00 2.714110e+00
-1.101590e+00 -2.430820e-01
-1.089350e+00 -1.344310e+00
-1.074460e+00 -1.131070e+00
-1.057210e+00 -3.849960e-03
-1.037620e+00 5.864130e-01
-1.016800e+00 -1.656670e+00
-9.957390e-01 1.633750e+00
-9.751790e-01 -1.910370e-01
-9.581850e-01 1.154000e-01
-9.418140e-01 -1.093410e+00
-9.275200e-01 -7.350010e-01
-9.155360e-01 -2.560940e+00
-9.072110e-01 -2.524030e+00
-9.017370e-01 -1.513690e+00
-8.976310e-01 3.108300e+00
-8.957460e-01 2.919670e+00
-8.970870e-01 1.278820e+00
-8.990220e-01 -3.800890e-01
-9.012280e-01 -2.685110e+00
-9.052750e-01 -4.077490e-01
-9.079490e-01 -2.835540e+00
-9.121360e-01 -3.190450e-01
-9.185210e-01 -5.442890e-01
-9.264930e-01 -4.804360e-01
-9.358860e-01 2.687470e+00
-9.468820e-01 2.747160e+00
-9.600640e-01 -3.018980e-01
-9.738190e-01 -3.913400e-01
-9.901630e-01 2.434520e+00
-1.008010e+00 2.029300e+00
-1.026710e+00 5.923250e-01
-1.043310e+00 -7.952710e-01
-1.061160e+00 -6.577040e-01
-1.076920e+00 3.060010e+00
-1.090440e+00 -2.266240e+00
-1.101440e+00 1.469090e+00
-1.110580e+00 -1.764950e+00
-1.117810e+00 2.656300e+00
-1.124140e+00 -1.277280e+00
-1.126240e+00 -9.358410e-01
-1.125860e+00 -1.870560e+00
-1.123280e+00 -2.805620e+00
-1.119250e+00 -7.375230e-02
-1.112350e+00 -2.691610e+00
-1.104520e+00 1.335390e+00
-1.095500e+00 -1.105900e+00
-1.082980e+00 -2.692120e+00
-1.069460e+00 2.040910e+00
-1.052890e+00 -2.070930e+00
-1.034460e+00 -2.018120e+00
-1.016640e+00 2.592510e+00
-9.997800e-01 -2.108780e+00
-9.834560e-01 3.027490e+00
-9.678340e-01 7.889160e-01
-9.535030e-01 -1.421770e-01
-9.370690e-01 1.000010e+00
-9.203610e-01 3.101930e-01
-9.054260e-01 1.572050e+00
-8.887960e-01 -1.281860e+00
-8.751680e-01 -2.409720e+00
-8.655930e-01 -2.212360e-01
-8.590570e-01 -1.443150e+00
-8.530080e-01 1.542300e+00
-8.473200e-01 2.293350e+00
-8.425660e-01 2.073960e+00
-8.408950e-01 4.679520e-01
-8.440020e-01 -7.318120e-01
-8.516050e-01 -7.169240e-01
-8.618130e-01 8.344680e-01
-8.720150e-01 3.133120e-01
-8.831030e-01 -1.464210e+00
-8.950980e-01 1.985040e+00
-9.059890e-01 -2.698980e+00
-9.178750e-01 -1.464250e+00
-9.308340e-01 2.019050e+00
-9.463310e-01 2.822360e+00
-9.624800e-01 -1.889640e-02
-9.805740e-01 7.647620e-01
-9.981340e-01 7.926740e-01
-1.012090e+00 -2.569570e+00
-1.026940e+00 1.278060e+00
-1.037450e+00 -1.256940e+00
-1.047140e+00 1.571960e+00
-1.055260e+00 2.836160e+00
-1.059700e+00 6.519650e-01
-1.061130e+00 -1.732720e+00
-1.062470e+00 -1.265410e+00
-1.066800e+00 -6.717390e-01
-1.072710e+00 -3.136700e+00
-1.081820e+00 3.656760e-01
-1.087440e+00 2.510170e+00
-1.089400e+00 -2.831890e+00
-1.088650e+00 -1.831360e+00
-1.085130e+00 -2.104830e+00
-1.079020e+00 1.326260e+00
-1.070750e+00 -2.202100e+00
-1.059900e+00 1.938210e+00
-1.048710e+00 1.081920e+00
-1.036250e+00 2.999440e+00
-1.023310e+00 -2.494260e+00
-1.008370e+00 1.786760e+00
-9.925450e-01 1.107360e+00
-9.778190e-01 -6.914070e-01
-9.657280e-01 3.287190e-01
-9.545120e-01 1.798320e-01
-9.451800e-01 -4.287630e-01
-9.387430e-01 2.375810e+00
-9.349530e-01 -1.560980e+00
-9.338000e-01 1.622710e+00
-9.353030e-01 -8.342230e-01
-9.390840e-01 1.221790e+00
-9.443020e-01 2.437620e+00
-9.522860e-01 -2.895150e-01
-9.616390e-01 2.269650e+00
-9.706130e-01 2.376260e+00
-9.784600e-01 -2.849540e+00
-9.857320e-01 -6.153370e-01
-9.919300e-01 8.970140e-01
-9.992440e-01 7.826000e-01
-1.009250e+00 -1.575770e+00
-1.022960e+00 -3.085130e+00
-1.038200e+00 9.241520e-01
-1.053920e+00 -2.708530e+00
-1.067890e+00 2.744260e+00
-1.081140e+00 -2.608770e+00
-1.092590e+00 -8.947430e-01
-1.101010e+00 -4.928270e-01
-1.108380e+00 1.587730e+00
-1.117430e+00 1.386490e+00
-1.125960e+00 -1.110910e+00
-1.132230e+00 -1.599850e+00
-1.134930e+00 2.419270e+00
-1.136510e+00 2.123840e-01
-1.135980e+00 -1.617130e+00
-1.132500e+00 -1.376050e+00
-1.125080e+00 1.476280e+00
-1.116980e+00 -2.319890e+00
-1.107120e+00 2.250700e-01
-1.093390e+00 -2.115350e+00
-1.077430e+00 -1.183370e+00
-1.060470e+00 4.678300e-01
-1.044020e+00 -3.040810e+00
-1.027910e+00 2.069710e+00
-1.010720e+00 -1.816280e+00
-9.938120e-01 1.457540e+00
-9.775570e-01 -1.833010e+00
-9.583980e-01 -1.341310e+00
-9.392120e-01 -2.353680e-01
-9.196640e-01 -3.087960e+00
-9.027100e-01 2.543100e+00
-8.878830e-01 -4.098000e-01
-8.739850e-01 -2.541890e+00
-8.609260e-01 -1.646990e+00
-8.484870e-01 1.288060e-01
-8.384240e-01 2.911140e+00
-8.300250e-01 1.215220e+00
-8.239520e-01 6.492850e-01
-8.205390e-01 -1.735210e-01
-8.209960e-01 1.213810e+00
-8.260640e-01 -6.704310e-01
-8.335220e-01 -2.443210e+00
-8.432800e-01 2.155090e+00
-8.525220e-01 -2.855750e+00
-8.645650e-01 -1.500000e+00
-8.768470e-01 -3.013440e+00
-8.889740e-01 6.034690e-01
-9.033710e-01 -1.807630e+00
-9.214060e-01 -2.230270e+00
-9.395700e-01 -2.873450e+00
-9.603850e-01 4.583250e-01
-9.822560e-01 -2.175090e+00
-1.005080e+00 -7.492560e-01
-1.025620e+00 -7.087590e-01
-1.046790e+00 1.866730e+00
-1.067620e+00 5.537700e-01
-1.088830e+00 1.864400e+00
-1.111280e+00 -1.274070e+00
-1.132290e+00 1.508190e+00
-1.149150e+00 2.893860e+00
-1.163290e+00 -1.656110e+00
-1.175810e+00 -2.264560e+00
-1.183540e+00 1.285690e+00
-1.187420e+00 1.950790e+00
-1.189690e+00 7.741070e-01
-1.186470e+00 4.734600e-02
-1.179300e+00 3.015730e+00
-1.169930e+00 -9.263570e-02
-1.159270e+00 -2.056470e+00
-1.146570e+00 -4.869890e-01
-1.128580e+00 1.278640e+00
-1.105870e+00 3.067000e-01
-1.080260e+00 -1.280110e+00
-1.054070e+00 1.182320e+00
-1.026990e+00 -1.604410e+00
-1.001370e+00 -7.459710e-02
-9.779650e-01 -1.754350e+00
-9.560010e-01 -1.960140e+00
-9.332350e-01 2.470330e+00
-9.099980e-01 2.887070e+00
-8.857070e-01 1.594940e+00
-8.627360e-01 6.414210e-01
-8.422950e-01 2.146060e-01
-8.235260e-01 -1.166170e+00
-8.053810e-01 -1.941360e+00
-7.874590e-01 -1.709900e+00
-7.736200e-01 -9.270730e-01
-7.635360e-01 3.105800e+00
-7.582440e-01 -8.755160e-01
-7.564980e-01 -2.682190e+00
-7.575090e-01 -2.918770e+00
-7.613670e-01 2.727500e+00
-7.674580e-01 3.704920e-01
-7.769030e-01 1.562200e+00
-7.877540e-01 3.647260e-01
-8.019960e-01 -2.470470e+00
-8.185210e-01 -2.987130e+00
-8.375560e-01 -9.506100e-01
-8.579360e-01 2.343700e-01
-8.809130e-01 1.149690e-02
-9.072000e-01 7.260070e-01
-9.333760e-01 -4.585420e-01
-9.595050e-01 1.423850e+00
-9.865010e-01 -2.469980e-01
-1.014130e+00 -2.283610e+00
-1.043180e+00 -7.872770e-01
-1.069270e+00 2.135330e+00
-1.093820e+00 -1.601010e+00
-1.113170e+00 -1.146950e-02
-1.128960e+00 2.466680e+00
-1.141950e+00 -1.182190e+00
-1.150500e+00 2.115440e+00
-1.153580e+00 2.163010e+00
-1.149880e+00 2.743500e+00
-1.141200e+00 -3.007550e+00
-1.129430e+00 1.181770e+00
-1.112340e+00 -1.200080e+00
-1.091260e+00 2.892640e+00
-1.068180e+00 2.943870e+00
-1.045530e+00 2.668640e+00
-1.022970e+00 3.079890e+00
-9.987940e-01 -1.804630e+00
-9.739570e-01 -3.127570e+00
-9.513870e-01 -1.750710e+00
-9.312020e-01 -1.259210e+00
-9.109240e-01 -1.734880e+00
-8.922720e-01 2.843630e+00
-8.755680e-01 2.988730e+00
-8.625680e-01 9.226520e-01
-8.522850e-01 4.373240e-01
-8.437890e-01 -7.526590e-01
-8.358840e-01 1.413050e+00
-8.298840e-01 -1.856220e+00
-8.286140e-01 -1.940960e-01
-8.298550e-01 2.317020e+00
-8.337900e-01 2.857960e+00
-8.425490e-01 -1.573690e+00
-8.515630e-01 4.981450e-01
-8.609340e-01 1.811360e+00
-8.716500e-01 2.765950e-01
-8.826020e-01 1.555070e+00
-8.953850e-01 -5.315800e-01
-9.111790e-01 -5.282440e-01
-9.287940e-01 -2.845610e+00
-9.492970e-01 1.110370e+00
-9.714920e-01 -1.734810e+00
-9.932130e-01 1.532140e+00
-1.015490e+00 2.679720e+00
-1.036170e+00 1.717570e+00
-1.056400e+00 1.677740e+00
-1.076580e+00 1.269720e+00
-1.097130e+00 1.333540e+00
-1.115510e+00 -9.143390e-01
-1.132550e+00 8.612700e-01
-1.148270e+00 6.302510e-01
-1.161350e+00 2.076670e+00
-1.170990e+00 5.634980e-01
-1.176010e+00 1.092230e+00
-1.177710e+00 -2.591240e+00
-1.175740e+00 5.682610e-01
-1.168700e+00 7.147660e-01
-1.157230e+00 -3.675060e-01
-1.139710e+00 3.051170e+00
-1.117750e+00 -6.698830e-02
-1.091980e+00 9.976160e-01
-1.066360e+00 1.155730e+00
-1.041860e+00 1.629210e+00
-1.017040e+00 -1.906520e+00
-9.919680e-01 -4.784730e-01
-9.647100e-01 -3.931700e-01
-9.366780e-01 1.548770e+00
-9.101370e-01 -8.143570e-01
-8.855960e-01 2.587060e-01
-8.618870e-01 -2.163550e+00
-8.400900e-01 8.165430e-01
-8.194470e-01 2.788700e+00
-8.032110e-01 1.067760e-01
-7.877360e-01 2.775580e+00
-7.722440e-01 -2.979360e+00
-7.609930e-01 2.094690e+00
-7.538420e-01 1.949060e+00
-7.487350e-01 1.459080e+00
-7.478490e-01 -1.119970e-01
-7.506760e-01 1.484380e+00
-7.528450e-01 3.518090e-01
-7.566650e-01 7.683560e-01
-7.609090e-01 -8.236730e-02
-7.684250e-01 -1.003640e+00
-7.771620e-01 9.580780e-01
-7.872010e-01 1.788870e+00
-7.990340e-01 1.370330e+00
-8.138100e-01 1.689790e+00
-8.326710e-01 1.555910e-02
-8.554820e-01 -2.191160e+00
-8.816800e-01 1.516220e+00
-9.083820e-01 1.887730e+00
-9.354120e-01 1.387210e+00
-9.654890e-01 2.454060e+00
-1.000120e+00 -7.193100e-01
-1.035010e+00 -7.965920e-01
-1.067100e+00 -1.332200e+00
-1.095570e+00 -2.302530e+00
-1.123430e+00 -2.022850e+00
-1.146660e+00 -1.280120e+00
-1.166300e+00 -2.625270e+00
-1.181800e+00 -1.286880e+00
-1.192890e+00 4.475120e-03
-1.198310e+00 1.257810e+00
-1.198580e+00 -2.287960e+00
-1.191080e+00 -4.440480e-01
-1.176540e+00 -1.016850e+00
-1.157190e+00 1.437940e+00
-1.133840e+00 2.502510e+00
-1.106490e+00 -2.617480e+00
-1.076240e+00 2.618950e+00
-1.046170e+00 -2.891430e+00
-1.014920e+00 -1.833670e+00
-9.841970e-01 9.953230e-01
-9.530890e-01 2.741000e+00
-9.229730e-01 -2.857590e+00
-8.968010e-01 -2.613440e+00
-8.738490e-01 1.998180e+00
-8.538020e-01 1.985960e+00
-8.340280e-01 1.829070e+00
-8.170040e-01 -2.613850e+00
-8.008570e-01 8.379730e-01
-7.893170e-01 1.520070e+00
-7.819200e-01 -3.080000e+00
-7.770920e-01 1.284070e+00
-7.770380e-01 3.357620e-02
-7.835990e-01 -2.491630e+00
-7.927630e-01 1.320940e+00
-8.052420e-01 1.679180e+00
-8.210250e-01 1.634540e+00
-8.387980e-01 3.112430e+00
-8.611350e-01 -1.332180e+00
-8.859610e-01 -3.311000e-01
-9.130750e-01 3.085790e+00
-9.422800e-01 -1.461290e+00
-9.751190e-01 1.860760e+00
-1.008640e+00 -2.714280e+00
-1.044890e+00 1.827370e+00
-1.082570e+00 8.811930e-01
-1.117320e+00 1.612600e+00
-1.149600e+00 -2.143170e+00
-1.179390e+00 2.797200e+00
-1.203170e+00 2.148410e+00
-1.219280e+00 2.352320e+00
-1.229970e+00 5.625930e-01
-1.232910e+00 1.177320e+00
-1.227420e+00 -2.204050e+00
-1.214780e+00 2.557050e+00
-1.195730e+00 -8.692280e-01
-1.167800e+00 2.448100e+00
-1.136830e+00 -6.944800e-01
-1.105820e+00 2.520880e+00
-1.075400e+00 -2.445840e+00
-1.045070e+00 -1.209060e+00
-1.011590e+00 -1.801070e+00
-9.797730e-01 1.655680e+00
-9.486610e-01 1.679280e+00
-9.202230e-01 -1.962890e+00
-8.917180e-01 2.828990e+00
-8.651210e-01 1.025410e+00
-8.406270e-01 2.086350e+00
-8.190250e-01 1.243160e-01
-8.009070e-01 9.895760e-01
-7.874240e-01 -4.366670e-01
-7.766880e-01 1.041590e-01
-7.704020e-01 3.091290e+00
-7.692440e-01 -3.082720e+00
-7.694200e-01 -1.305350e+00
-7.715700e-01 -3.826820e-01
-7.790630e-01 2.776610e+00
-7.896720e-01 -5.224440e-01
-8.036370e-01 -1.349470e+00
-8.193090e-01 1.865110e+00
-8.373810e-01 -1.211370e+00
-8.593240e-01 3.104760e+00
-8.829150e-01 1.655230e+00
-9.062980e-01 -3.036600e+00
-9.312280e-01 7.505540e-01
-9.574100e-01 1.896860e+00
-9.823490e-01 3.765300e-01
-1.005270e+00 -5.216120e-01
-1.029800e+00 -2.411000e+00
-1.055160e+00 1.508380e+00
-1.080660e+00 -1.992160e+00
-1.103980e+00 4.086320e-01
-1.126250e+00 1.211060e+00
-1.144560e+00 1.890890e+00
-1.157860e+00 1.813330e-01
-1.165840e+00 1.503800e+00
-1.169220e+00 2.440570e+00
-1.169670e+00 2.639030e+00
-1.168650e+00 1.030860e+00
-1.164040e+00 -1.962100e+00
-1.155610e+00 -1.033620e+00
-1.143740e+00 -1.722390e+00
-1.126440e+00 3.951110e-01
-1.104150e+00 6.131140e-01
-1.080600e+00 -2.644040e+00
-1.055810e+00 -2.872090e+00
-1.029690e+00 3.086920e+00
-1.003060e+00 1.242030e+00
-9.737870e-01 -1.369770e-02
-9.449300e-01 9.315330e-01
-9.163060e-01 -1.551330e+00
-8.882270e-01 2.159940e+00
-8.622630e-01 -1.064720e+00
-8.352180e-01 6.891510e-01
-8.078520e-01 3.382810e-01
-7.823660e-01 -2.322010e+00
-7.601230e-01 2.212300e+00
-7.419990e-01 -5.447470e-01
-7.271420e-01 3.261080e-01
-7.157900e-01 -2.859900e+00
-7.073220e-01 6.350870e-01
-7.009490e-01 1.200390e+00
-6.984110e-01 -2.947060e+00
-7.005280e-01 -1.304040e+00
-7.069750e-01 2.492890e+00
-7.178230e-01 2.068130e+00
-7.332720e-01 -2.616530e+00
-7.516970e-01 1.498330e+00
-7.721470e-01 -1.544980e+00
-7.985580e-01 3.012370e-01
-8.272500e-01 2.799340e-01
-8.603600e-01 2.045410e+00
-8.970370e-01 3.131400e+00
-9.353930e-01 8.716440e-01
-9.749150e-01 6.461220e-01
-1.014650e+00 -2.482800e+00
-1.054600e+00 1.582770e+00
-1.092570e+00 -1.491700e+00
-1.125910e+00 -2.179900e-01
-1.154100e+00 3.077610e+00
-1.175460e+00 3.109980e-01
-1.191220e+00 3.063910e+00
-1.202050e+00 -2.599180e+00
-1.208260e+00 -6.473940e-01
-1.208090e+00 -1.049200e+00
-1.201010e+00 -2.948690e+00
-1.188410e+00 -2.582770e+00
-1.171510e+00 1.662900e+00
-1.152380e+00 -2.460860e+00
-1.130210e+00 7.558510e-01
-1.102610e+00 -2.808110e-01
-1.073840e+00 6.704730e-01
-1.043630e+00 -3.136070e+00
-1.011750e+00 2.322100e-01
-9.788350e-01 -2.580430e+00
-9.469780e-01 2.655530e+00
-9.163700e-01 -1.518880e+00
-8.869650e-01 -1.264970e+00
-8.605800e-01 1.659010e+00
-8.384680e-01 1.843930e+00
-8.178530e-01 -2.661760e+00
-7.982970e-01 1.555170e+00
-7.794700e-01 -1.121100e+00
-7.632070e-01 3.071360e+00
-7.527700e-01 1.784650e+00
-7.472540e-01 -3.195040e-01
-7.453540e-01 -1.529470e+00
-7.462000e-01 1.596240e+00
-7.475420e-01 1.758270e+00
-7.523030e-01 -1.626090e+00
-7.589600e-01 1.131900e+00
-7.644350e-01 -9.203380e-01
-7.734300e-01 -1.262490e+00
-7.869950e-01 -7.927880e-01
-8.042030e-01 2.586920e+00
-8.268720e-01 -2.615000e+00
-8.524690e-01 -1.725470e+00
-8.775720e-01 -1.573370e+00
-9.023240e-01 2.345820e+00
-9.283310e-01 2.930960e+00
-9.559490e-01 2.309580e+00
-9.843710e-01 -2.529530e+00
-1.012700e+00 7.753900e-01
-1.041490e+00 3.118450e+00
-1.069940e+00 -1.533270e+00
-1.094830e+00 -2.635650e+00
-1.117310e+00 1.379750e+00
-1.138080e+00 1.889970e-01
-1.154000e+00 -1.199000e+00
-1.165090e+00 -2.496450e+00
-1.174090e+00 -2.142010e+00
-1.181050e+00 2.110970e+00
-1.184790e+00 -2.379340e+00
-1.184710e+00 1.806450e+00
-1.183990e+00 -2.327690e+00
-1.179990e+00 1.128900e+00
-1.169970e+00 2.030930e+00
-1.156120e+00 -1.961290e+00
-1.140260e+00 1.147860e+00
-1.123320e+00 9.065920e-03
-1.102380e+00 1.467230e+00
-1.078940e+00 -4.665340e-01
-1.055560e+00 2.230870e+00
-1.032340e+00 2.757440e-01
-1.006870e+00 2.231270e+00
-9.806440e-01 -2.067910e+00
-9.552590e-01 1.255070e+00
-9.322690e-01 -1.402010e-01
-9.090800e-01 -9.890390e-01
-8.892070e-01 -5.009960e-02
-8.710840e-01 4.865010e-01
-8.531140e-01 3.408660e-01
-8.375270e-01 -2.601970e-01
-8.258470e-01 2.858660e+00
-8.172630e-01 5.806740e-02
-8.101440e-01 -9.756610e-01
-8.036970e-01 -2.739310e+00
-8.016670e-01 1.908800e+00
-8.028880e-01 -1.480620e-01
-8.041840e-01 -9.124090e-01
-8.057930e-01 9.061830e-01
-8.102640e-01 1.710810e+00
-8.179060e-01 2.554130e+00
-8.286070e-01 2.530920e+00
-8.394860e-01 2.585410e+00
-8.538490e-01 -1.978890e+00
-8.698470e-01 2.320640e+00
-8.864810e-01 -1.467180e+00
-9.046050e-01 -1.803900e+00
-9.260290e-01 -2.193120e+00
-9.479750e-01 -1.643160e+00
-9.707160e-01 -1.268150e+00
-9.935610e-01 2.227120e+00
-1.018510e+00 -5.408710e-01
-1.043890e+00 -8.493360e-01
-1.068750e+00 -7.058070e-02
-1.090980e+00 -1.277740e+00
-1.111410e+00 -2.056220e+00
-1.127530e+00 6.101270e-01
-1.140690e+00 -3.095870e+00
-1.151830e+00 -1.740200e+00
-1.160160e+00 2.423320e+00
-1.166200e+00 -1.275690e+00
-1.169970e+00 1.217780e-01
-1.171210e+00 2.451430e+00
-1.169230e+00 1.232790e+00
-1.165760e+00 -1.943580e+00
-1.159440e+00 2.175410e+00
-1.148520e+00 9.987750e-01
-1.132820e+00 -5.233300e-01
-1.111540e+00 -2.737320e+00
-1.084810e+00 1.697140e+00
-1.053420e+00 8.705710e-01
-1.019810e+00 -2.660270e+00
-9.861310e-01 6.556190e-02
-9.526050e-01 -7.936070e-01
-9.199460e-01 -1.935740e+00
-8.898040e-01 3.860680e-01
-8.647120e-01 -2.683110e+00
-8.444650e-01 -3.033690e+00
-8.281010e-01 -9.051790e-01
-8.127630e-01 2.119040e-01
-7.995380e-01 -1.627970e-01
-7.875050e-01 -2.200540e+00
-7.763240e-01 1.346280e+00
-7.680510e-01 -1.211730e+00
-7.648120e-01 -1.700580e+00
-7.680080e-01 -1.854540e+00
-7.748450e-01 2.281630e+00
-7.861280e-01 1.334770e+00
-7.993450e-01 2.342340e+00
-8.159920e-01 8.543280e-01
-8.366410e-01 -2.321140e-01
-8.615320e-01 -1.830340e-01
-8.884930e-01 4.064490e-01
-9.146270e-01 -1.746780e+00
-9.414600e-01 1.954120e-01
-9.694610e-01 -2.288650e+00
-9.986650e-01 -1.557000e+00
-1.028510e+00 -2.537210e+00
-1.058000e+00 1.441630e+00
-1.087260e+00 -3.070990e+00
-1.116050e+00 2.744350e+00
-1.143940e+00 2.067830e+00
-1.170190e+00 2.167510e+00
-1.190250e+00 -1.113700e+00
-1.206560e+00 -4.654460e-01
-1.218690e+00 -2.654100e+00
-1.226110e+00 -1.220290e+00
-1.227200e+00 9.942290e-01
-1.219970e+00 5.514610e-02
-1.204950e+00 5.735110e-02
-1.184760e+00 2.641270e+00
-1.160030e+00 4.905280e-01
-1.131380e+00 8.093500e-01
-1.099310e+00 -1.442460e+00
-1.064880e+00 2.042060e-01
-1.027950e+00 -1.504890e+00
-9.904230e-01 -2.749490e+00
-9.531200e-01 1.823040e+00
-9.172880e-01 8.122360e-01
-8.845200e-01 2.724950e+00
-8.533310e-01 -3.088510e+00
-8.246490e-01 7.575280e-01
-7.963750e-01 2.980520e+00
-7.692730e-01 -2.217750e+00
-7.455930e-01 3.110070e+00
-7.238760e-01 -2.603390e+00
-7.078070e-01 2.210350e+00
-6.972670e-01 2.906620e+00
-6.906560e-01 -1.038940e+00
-6.860250e-01 -3.039190e+00
-6.866910e-01 -7.606110e-01
-6.887530e-01 -9.430220e-02
-6.906510e-01 2.153500e+00
-6.938530e-01 -2.098450e-01
-7.021720e-01 -1.858790e+00
-7.141110e-01 -4.572590e-01
-7.281190e-01 -7.328200e-01
-7.438800e-01 -1.358870e+00
-7.583580e-01 2.041560e+00
-7.767460e-01 -1.988320e+00
-7.979130e-01 -4.430620e-01
-8.224230e-01 -2.283190e+00
-8.510460e-01 -1.463180e+00
-8.802410e-01 2.410650e+00
-9.111270e-01 2.296830e+00
-9.426820e-01 2.151490e+00
-9.751850e-01 2.040330e+00
-1.009280e+00 -3.864110e-01
-1.043890e+00 -1.641150e+00
-1.077040e+00 2.886980e+00
-1.108980e+00 -4.103220e-01
-1.139840e+00 2.263210e+00
-1.167020e+00 -1.521450e+00
-1.189150e+00 1.401040e+00
-1.205470e+00 1.127280e+00
-1.213870e+00 -1.253060e-01
-1.216490e+00 2.097560e+00
-1.214480e+00 1.334250e+00
-1.208570e+00 1.255840e+00
-1.193730e+00 1.073270e+00
-1.170220e+00 2.103370e+00
-1.141850e+00 2.673830e+00
-1.108360e+00 5.956490e-01
-1.071560e+00 6.909660e-01
-1.034570e+00 -3.129750e+00
-9.959530e-01 3.177000e-01
-9.590730e-01 2.796130e+00
-9.281410e-01 1.712530e+00
-8.993710e-01 -1.727470e+00
-8.725070e-01 6.175350e-01
-8.487510e-01 2.349210e+00
-8.273440e-01 -5.530500e-01
-8.063600e-01 -2.728430e+00
-7.863860e-01 -2.730090e+00
-7.711650e-01 1.615440e+00
-7.601110e-01 3.098900e+00
-7.516910e-01 2.554750e+00
-7.486760e-01 3.067980e+00
-7.486950e-01 2.715910e+00
-7.516900e-01 7.228060e-01
-7.530350e-01 -4.494460e-01
-7.556910e-01 -2.722910e+00
-7.636160e-01 -2.033150e+00
-7.729680e-01 1.370710e+00
-7.832370e-01 5.931960e-01
-7.970330e-01 2.886130e+00
-8.133400e-01 -1.029190e+00
-8.297820e-01 5.795480e-02
-8.489250e-01 2.515860e+00
-8.701240e-01 -1.912120e+00
-8.925790e-01 1.211110e+00
-9.169710e-01 -2.453010e+00
-9.430620e-01 6.970550e-01
-9.694470e-01 -1.547280e+00
-9.955670e-01 -2.066360e+00
-1.020490e+00 2.263870e+00
-1.046100e+00 -2.972760e+00
-1.070810e+00 5.360610e-01
-1.095120e+00 6.346130e-01
-1.116380e+00 4.293690e-02
-1.131920e+00 3.058450e+00
-1.145150e+00 -1.189500e+00
-1.156380e+00 -8.945480e-01
-1.163560e+00 1.407360e+00
-1.167420e+00 9.296610e-01
-1.165830e+00 1.310130e+00
-1.159260e+00 -1.066610e+00
-1.147540e+00 7.092500e-01
-1.130610e+00 4.804790e-01
-1.109750e+00 2.250220e+00
-1.085540e+00 1.846620e-01
-1.058650e+00 -1.754100e+00
-1.029350e+00 7.904140e-01
-9.985610e-01 -2.010120e+00
-9.686590e-01 8.279960e-02
-9.371120e-01 -9.249660e-01
-9.059450e-01 1.100740e+00
-8.754460e-01 1.238920e+00
-8.468040e-01 3.021270e+00
-8.221330e-01 -2.285020e+00
-7.993990e-01 -5.377120e-01
-7.766980e-01 -1.839990e+00
-7.573870e-01 -6.489840e-01
-7.417420e-01 1.756620e-01
-7.294510e-01 -2.488310e+00
-7.174750e-01 2.911690e+00
-7.076120e-01 2.448200e-01
-7.014210e-01 2.434610e+00
-7.001800e-01 1.263730e+00
-7.039460e-01 -2.587800e+00
-7.110630e-01 -6.141920e-01
-7.249890e-01 -1.124390e+00
-7.409250e-01 -9.039350e-01
-7.589100e-01 1.632650e+00
-7.774840e-01 -1.408890e+00
-7.992050e-01 1.159760e+00
-8.231700e-01 5.404650e-01
-8.510930e-01 5.849690e-01
-8.822300e-01 -3.088610e+00
-9.166450e-01 2.523400e+00
-9.519680e-01 2.859500e+00
-9.874060e-01 -1.181920e+00
-1.023150e+00 -9.404470e-01
-1.053810e+00 -2.019880e+00
-1.081980e+00 -2.658190e+00
-1.107340e+00 1.448800e+00
-1.129190e+00 1.045520e+00
-1.147550e+00 -1.342820e+00
-1.163420e+00 -2.409420e+00
-1.176850e+00 1.728050e+00
-1.186240e+00 1.611780e+00
-1.187910e+00 2.823720e+00
-1.185460e+00 9.697070e-02
-1.178260e+00 -3.027280e+00
-1.166020e+00 2.718950e+00
-1.150240e+00 -2.077770e+00
-1.130440e+00 -1.163660e-01
-1.105300e+00 2.718020e-02
-1.078330e+00 1.272630e+00
-1.050620e+00 2.289320e+00
-1.020760e+00 -4.259270e-01
-9.903200e-01 2.316010e+00
-9.606800e-01 1.009680e-01
-9.303700e-01 1.179060e-01
-9.012000e-01 -1.332210e+00
-8.723290e-01 4.146600e-01
-8.466180e-01 2.452010e+00
-8.238930e-01 -2.608360e+00
-8.032560e-01 -1.648580e+00
-7.825690e-01 -1.585330e+00
-7.639510e-01 -7.886500e-01
-7.500200e-01 1.437910e+00
-7.408710e-01 3.115060e+00
-7.358870e-01 1.446610e+00
-7.319220e-01 2.927660e+00
-7.299200e-01 -2.606260e+00
-7.320760e-01 -8.459800e-01
-7.353390e-01 8.398190e-01
-7.389410e-01 -5.886480e-01
-7.447510e-01 1.459160e+00
-7.527940e-01 2.522310e+00
-7.645160e-01 1.253710e+00
-7.809860e-01 1.511510e+00
-8.017170e-01 2.621940e+00
-8.268990e-01 -4.098710e-01
-8.530100e-01 9.292310e-01
-8.812470e-01 -3.402010e-01
-9.107920e-01 1.394980e+00
-9.439170e-01 -2.759800e+00
-9.778180e-01 -2.799920e+00
-1.011790e+00 1.766130e+00
-1.046680e+00 1.112820e+00
-1.081900e+00 1.095750e+00
-1.115750e+00 2.936730e+00
-1.146050e+00 -2.373920e+00
-1.173150e+00 -9.986930e-01
-1.197060e+00 -2.267230e+00
-1.217680e+00 -7.776290e-01
-1.231400e+00 -9.036850e-01
-1.238820e+00 -4.031740e-01
-1.239820e+00 -2.102520e+00
-1.233210e+00 5.327610e-01
-1.218560e+00 -2.876760e+00
-1.197620e+00 7.738430e-01
-1.171010e+00 -3.098890e+00
-1.139980e+00 -8.890100e-01
-1.106020e+00 1.989290e+00
-1.069270e+00 1.500590e+00
-1.030820e+00 7.303120e-01
-9.925720e-01 8.005870e-01
-9.552370e-01 1.002460e+00
-9.170050e-01 -3.066810e+00
-8.793190e-01 8.698220e-01
-8.443760e-01 5.570110e-01
-8.121830e-01 -6.530340e-01
-7.812400e-01 -2.538190e+00
-7.528550e-01 -9.848610e-01
-7.246220e-01 -3.402680e-01
-6.992600e-01 -1.548410e+00
-6.777310e-01 1.755520e+00
-6.592530e-01 -3.962630e-02
-6.453320e-01 -1.229430e+00
-6.353390e-01 1.725800e+00
-6.311230e-01 -1.333720e+00
-6.310120e-01 9.623080e-01
-6.323300e-01 1.595860e-01
-6.383700e-01 2.770380e+00
-6.469050e-01 1.900600e+00
-6.592760e-01 -3.095550e-01
-6.731820e-01 -1.149300e+00
-6.887430e-01 -2.270490e+00
-7.068490e-01 7.360460e-01
-7.279830e-01 7.269440e-01
-7.517950e-01 2.636720e+00
-7.781450e-01 -6.295360e-01
-8.082030e-01 -3.005880e-02
-8.405500e-01 -9.155080e-01
-8.736920e-01 -2.367650e+00
-9.105720e-01 -2.235680e+00
-9.487170e-01 2.040800e+00
-9.855490e-01 -1.260290e+00
-1.022940e+00 -1.320720e+00
-1.060850e+00 -1.057220e+00
-1.096860e+00 2.123190e+00
-1.131500e+00 -2.980080e+00
-1.164250e+00 -1.433370e+00
-1.192170e+00 -1.760320e+00
-1.217260e+00 -2.851410e+00
-1.238470e+00 -2.062870e-01
-1.255200e+00 -1.321710e-01
-1.266640e+00 2.193240e+00
-1.269350e+00 5.514100e-02
-1.264930e+00 1.739840e+00
-1.252870e+00 2.328350e+00
-1.233410e+00 -2.162310e+00
-1.205730e+00 -2.927280e+00
-1.172800e+00 -1.127400e+00
-1.134960e+00 1.766220e+00
-1.092930e+00 2.862780e+00
-1.047420e+00 2.702850e+00
-9.998140e-01 -6.614220e-01
-9.515750e-01 2.582340e+00
-9.054430e-01 2.664760e+00
-8.615760e-01 1.660250e-01
-8.218290e-01 1.850290e+00
-7.865960e-01 -6.460140e-02
-7.547640e-01 2.087690e+00
-7.259740e-01 -2.710730e+00
-7.004170e-01 1.412900e+00
-6.790050e-01 -2.589870e+00
-6.627840e-01 -2.105760e+00
-6.515990e-01 1.224410e+00
-6.445130e-01 3.048680e+00
-6.413820e-01 2.501540e+00
-6.403570e-01 -1.201280e+00
-6.425610e-01 -1.400260e+00
-6.497440e-01 -2.404160e-01
-6.601200e-01 -2.400930e+00
-6.733790e-01 -4.864700e-01
-6.900820e-01 -2.719450e+00
-7.096180e-01 -3.064880e+00
-7.300540e-01 3.048440e+00
-7.523000e-01 -2.777610e+00
-7.762370e-01 1.379920e+00
-8.012250e-01 7.008740e-03
-8.286930e-01 6.609560e-01
-8.593980e-01 -8.314600e-01
-8.916350e-01 -3.349730e-01
-9.273630e-01 2.852950e+00
-9.660740e-01 -2.292840e+00
-1.006290e+00 -1.995590e+00
-1.047460e+00 -1.225420e+00
-1.087550e+00 -1.013120e+00
-1.125330e+00 -1.738690e+00
-1.160780e+00 2.686710e+00
-1.192590e+00 2.540870e+00
-1.217110e+00 -2.635090e+00
-1.234870e+00 -2.819710e+00
-1.245150e+00 2.520200e+00
-1.248000e+00 -9.240310e-01
-1.244970e+00 3.139430e+00
-1.236320e+00 7.139370e-02
-1.222200e+00 -3.155990e-01
-1.201320e+00 2.289610e+00
-1.175370e+00 -1.428190e+00
-1.147030e+00 1.802850e+00
-1.115550e+00 3.008470e+00
-1.082380e+00 2.009510e+00
-1.048750e+00 -2.616250e+00
-1.017300e+00 4.104370e-01
-9.864450e-01 -9.979330e-01
-9.543000e-01 1.127150e+00
-9.239400e-01 2.986530e+00
-8.948300e-01 1.613900e+00
-8.671940e-01 1.455780e+00
-8.421540e-01 2.886030e-01
-8.185770e-01 2.224540e+00
-7.955640e-01 -3.059870e-01
-7.730540e-01 1.102790e+00
-7.531590e-01 -2.130020e+00
-7.374770e-01 -2.430620e+00
-7.258690e-01 -3.328700e-01
-7.181510e-01 -1.510490e+00
-7.141410e-01 4.140710e-01
-7.141830e-01 1.962490e+00
-7.177400e-01 -2.608360e+00
-7.231960e-01 -1.516640e+00
-7.330540e-01 -2.076570e+00
-7.464500e-01 5.017910e-01
-7.645660e-01 2.134350e+00
-7.887050e-01 1.972230e+00
-8.177730e-01 -1.312040e-01
-8.504870e-01 2.910300e-01
-8.837240e-01 -2.212600e+00
-9.174370e-01 1.536070e+00
-9.536700e-01 2.751350e+00
-9.923490e-01 2.596600e+00
-1.030330e+00 3.098410e+00
-1.069540e+00 -7.798380e-01
-1.109210e+00 1.223070e+00
-1.148040e+00 1.663880e+00
-1.184770e+00 8.751990e-01
-1.218510e+00 2.692710e+00
-1.247520e+00 -8.820400e-01
-1.269900e+00 9.505040e-01
-1.284590e+00 8.542120e-01
-1.290730e+00 1.916730e+00
-1.286530e+00 -8.485170e-01
-1.273790e+00 4.632930e-01
-1.253740e+00 1.802410e+00
-1.226960e+00 3.139410e+00
-1.193870e+00 1.518590e+00
-1.156670e+00 -6.800870e-01
-1.119140e+00 -7.818490e-01
-1.078830e+00 1.955260e+00
-1.036620e+00 -1.569730e+00
-9.961160e-01 1.190250e+00
-9.572840e-01 2.146140e+00
-9.195820e-01 -6.515620e-01
-8.831470e-01 2.401230e+00
-8.486790e-01 -1.066150e+00
-8.165260e-01 -5.822450e-01
-7.866990e-01 -3.113650e+00
-7.563510e-01 -1.411030e+00
-7.284470e-01 1.514530e+00
-7.057980e-01 2.496230e+00
-6.891400e-01 -2.440170e+00
-6.784550e-01 -9.212230e-01
-6.741880e-01 -2.416300e+00
-6.739490e-01 -2.243170e+00
-6.773570e-01 -4.689890e-02
-6.861540e-01 -3.120210e+00
-6.975460e-01 9.840200e-01
-7.103070e-01 -1.276320e+00
-7.228470e-01 3.094340e-02
-7.397960e-01 1.317390e+00
-7.598340e-01 9.798500e-01
-7.825920e-01 1.439640e+00
-8.094720e-01 2.523740e+00
-8.388430e-01 -1.717410e+00
-8.696230e-01 -2.640200e-01
-9.004370e-01 -8.609500e-01
-9.325390e-01 1.318360e-01
-9.636440e-01 2.496310e+00
-9.971620e-01 -3.004320e-01
-1.030970e+00 1.931050e+00
-1.061630e+00 -7.163700e-01
-1.092610e+00 -2.975620e+00
-1.124350e+00 -2.261680e+00
-1.153920e+00 -2.559420e+00
-1.180960e+00 -9.624060e-01
-1.202920e+00 -2.682000e+00
-1.219110e+00 -9.962330e-01
-1.231890e+00 -2.441940e-01
-1.240800e+00 4.942080e-01
-1.245290e+00 3.089700e+00
-1.244630e+00 -8.257890e-01
-1.236480e+00 2.910650e+00
-1.222340e+00 -2.159920e+00
-1.201060e+00 2.006550e+00
-1.174210e+00 -1.432740e+00
-1.143220e+00 -2.510570e+00
-1.109100e+00 2.352820e+00
-1.071370e+00 -3.033750e+00
-1.035410e+00 2.512700e+00
-9.988340e-01 -4.597930e-01
-9.643520e-01 -3.416920e-01
-9.303460e-01 1.420930e+00
-8.954420e-01 3.462110e-01
-8.618100e-01 1.213630e+00
-8.288130e-01 -1.299870e+00
-7.969270e-01 -2.990480e+00
-7.699510e-01 -7.573990e-01
-7.498650e-01 3.557630e-01
-7.315280e-01 -2.266040e+00
-7.149920e-01 2.144700e+00
-7.014980e-01 -1.843540e+00
-6.910930e-01 -1.105560e+00
-6.838030e-01 -1.120910e+00
-6.809050e-01 9.204190e-01
-6.811640e-01 1.536280e-01
-6.847550e-01 -1.123040e+00
-6.934020e-01 1.513560e+00
-7.063010e-01 -1.111980e+00
-7.215070e-01 2.975210e+00
-7.417510e-01 2.224300e-01
-7.662830e-01 -9.845300e-01
-7.963210e-01 1.760270e+00
-8.307450e-01 2.453500e+00
-8.678800e-01 1.934300e+00
-9.065740e-01 -2.044040e+00
-9.467660e-01 -7.200940e-02
-9.859800e-01 -2.543080e+00
-1.025310e+00 -3.106860e+00
-1.062680e+00 -2.663790e-02
-1.098560e+00 2.703060e+00
-1.132770e+00 -1.501030e+00
-1.165000e+00 -2.376310e+00
-1.194170e+00 2.514520e+00
-1.220440e+00 -2.237640e+00
-1.240310e+00 2.122460e-01
-1.253850e+00 -2.746790e+00
-1.262550e+00 -2.434500e+00
-1.267150e+00 -1.343680e+00
-1.263440e+00 2.436510e+00
-1.255890e+00 -2.329140e+00
-1.243330e+00 1.862170e+00
-1.225590e+00 -9.045510e-01
-1.201960e+00 -6.446970e-01
-1.174020e+00 7.933610e-01
-1.142920e+00 -1.295870e+00
-1.109090e+00 2.529370e+00
-1.072420e+00 -1.292840e+00
-1.033190e+00 -2.863270e+00
-9.915420e-01 -4.440430e-01
-9.525790e-01 3.043970e+00
-9.167620e-01 -1.472520e+00
-8.810060e-01 2.196680e+00
-8.469280e-01 -2.681390e+00
-8.155890e-01 1.736220e+00
-7.884150e-01 2.275570e+00
-7.656150e-01 -2.234260e+00
-7.448350e-01 2.795030e+00
-7.268970e-01 -3.037190e+00
-7.115030e-01 -1.879430e+00
-6.973570e-01 -1.180830e+00
-6.833850e-01 -1.959880e+00
-6.729350e-01 7.051770e-01
-6.690770e-01 2.808080e+00
-6.687870e-01 1.836230e+00
-6.715540e-01 3.667370e-01
-6.756440e-01 1.897860e+00
-6.833760e-01 -2.752740e+00
-6.952360e-01 -2.189860e+00
-7.110010e-01 -9.848170e-01
-7.274770e-01 -2.159630e-01
-7.454970e-01 -1.288240e+00
-7.657390e-01 -4.403690e-01
-7.877590e-01 4.788150e-01
-8.084580e-01 8.539680e-01
-8.316960e-01 3.119070e+00
-8.579880e-01 1.331690e+00
-8.876770e-01 1.803730e+00
-9.196480e-01 -5.026860e-01
-9.531940e-01 -1.245820e+00
-9.841260e-01 -2.114960e+00
-1.016510e+00 2.969360e+00
-1.048630e+00 2.528710e+00
-1.078260e+00 2.149870e+00
-1.106410e+00 -6.491760e-02
-1.132830e+00 -1.842070e+00
-1.157230e+00 -1.439590e+00
-1.179500e+00 2.211080e+00
-1.198190e+00 -1.233070e+00
-1.210220e+00 -8.006940e-01
-1.218790e+00 1.850120e+00
-1.222620e+00 5.377220e-01
-1.221470e+00 -2.503910e-01
-1.212280e+00 1.742740e+00
-1.196750e+00 -1.942340e+00
-1.175630e+00 8.587280e-01
-1.149980e+00 -7.821200e-01
-1.122000e+00 2.045550e+00
-1.091680e+00 6.222580e-01
-1.057580e+00 4.790580e-01
-1.020910e+00 1.958070e+00
-9.847080e-01 1.193780e+00
-9.468400e-01 2.847740e-01
-9.100210e-01 3.787470e-01
-8.746550e-01 2.979250e+00
-8.416140e-01 -1.648880e+00
-8.142200e-01 1.678240e+00
-7.902450e-01 -1.260240e+00
-7.694310e-01 -1.676890e-01
-7.515680e-01 -4.683470e-01
-7.373180e-01 -1.768020e+00
-7.278500e-01 1.167170e+00
-7.226720e-01 -2.670270e+00
-7.201950e-01 6.252420e-01
-7.209490e-01 2.708890e+00
-7.269500e-01 5.481900e-01
-7.361300e-01 -1.936310e+00
-7.483310e-01 2.845320e+00
-7.621850e-01 -2.921950e+00
-7.794300e-01 2.671210e+00
-7.991010e-01 -1.250010e-01
-8.207350e-01 7.953200e-01
-8.474690e-01 -4.347340e-01
-8.761010e-01 -5.210480e-01
-9.082490e-01 -2.295850e+00
-9.410370e-01 9.326990e-01
-9.741820e-01 1.921250e+00
-1.006740e+00 1.657140e+00
-1.038420e+00 -2.364930e+00
-1.070520e+00 2.812420e+00
-1.100720e+00 -2.664770e+00
-1.126050e+00 8.201130e-01
-1.146830e+00 2.046030e+00
-1.164470e+00 -1.709170e+00
-1.180070e+00 -2.865760e+00
-1.189750e+00 -1.861940e+00
-1.193920e+00 4.084910e-01
-1.192900e+00 -2.217210e+00
-1.186620e+00 1.779250e+00
-1.176020e+00 2.498070e+00
-1.161460e+00 7.561030e-01
-1.141470e+00 -1.781760e+00
-1.118870e+00 -5.554280e-01
-1.094000e+00 4.946920e-01
-1.066020e+00 1.997730e+00
-1.037210e+00 -1.443900e+00
-1.007760e+00 -2.598540e+00
-9.806620e-01 1.109320e+00
-9.553830e-01 -1.437230e-01
-9.312470e-01 -2.164430e+00
-9.081390e-01 2.347480e+00
-8.862130e-01 2.302160e+00
-8.655170e-01 -2.235610e+00
-8.486660e-01 1.407100e+00
-8.356300e-01 2.221330e+00
-8.249660e-01 1.635540e+00
-8.165900e-01 -2.855970e-01
-8.105190e-01 2.538910e-01
-8.054770e-01 3.138950e+00
-8.031280e-01 -2.893060e+00
-8.028130e-01 -1.190380e+00
-8.053360e-01 3.977130e-01
-8.119830e-01 9.032270e-01
-8.227890e-01 -2.891750e+00
-8.345570e-01 -3.063640e+00
-8.468780e-01 -8.733840e-01
-8.597430e-01 1.219080e-02
-8.752480e-01 -5.037870e-01
-8.919110e-01 9.039200e-01
-9.102430e-01 1.532980e+00
-9.286210e-01 2.931590e+00
-9.457650e-01 1.445630e+00
-9.612320e-01 -8.728730e-01
-9.755950e-01 2.938860e+00
-9.901010e-01 -5.285930e-01
-1.005010e+00 -2.166620e+00
-1.019530e+00 -2.417670e+00
-1.034450e+00 3.747470e-01
-1.049090e+00 2.326820e+00
-1.061920e+00 -2.822690e+00
-1.073270e+00 2.990600e+00
-1.083740e+00 -2.558720e-02
-1.092750e+00 5.227750e-01
-1.097590e+00 4.427970e-01
-1.098890e+00 -1.648480e+00
-1.097920e+00 -1.209210e+00
-1.092460e+00 -6.857590e-01
-1.084080e+00 2.692550e+00
-1.071450e+00 2.713550e+00
-1.057230e+00 -3.063020e+00
-1.041380e+00 -1.767990e+00
-1.024040e+00 -2.609390e+00
-1.005900e+00 -2.495620e+00
-9.860980e-01 2.625340e+00
-9.662010e-01 -8.153840e-01
-9.483430e-01 -1.050250e+00
-9.316370e-01 -1.419190e+00
-9.161560e-01 2.602960e+00
-9.005430e-01 -1.891410e+00
-8.860310e-01 -1.615390e+00
-8.737050e-01 -5.566170e-02
-8.654380e-01 -1.614510e+00
-8.579830e-01 5.893530e-01
-8.552450e-01 2.558090e+00
-8.556380e-01 -1.595860e+00
-8.573150e-01 2.405090e+00
-8.613200e-01 8.872220e-01
-8.690690e-01 -3.033230e+00
-8.804470e-01 -1.089090e+00
-8.966600e-01 -2.953540e+00
-9.152950e-01 -2.400660e+00
-9.365910e-01 -2.456880e+00
-9.590520e-01 -2.459410e+00
-9.823470e-01 2.192480e+00
-1.005640e+00 -2.255510e-01
-1.028460e+00 3.053490e+00
-1.047450e+00 -2.195810e+00
-1.064580e+00 1.071020e+00
-1.080160e+00 -1.800930e+00
-1.092170e+00 1.621510e+00
-1.101850e+00 5.253730e-01
-1.106720e+00 2.407380e+00
-1.109920e+00 3.060150e+00
-1.109680e+00 1.498640e+00
-1.106730e+00 -2.815620e+00
-1.102050e+00 -2.055230e+00
-1.093610e+00 -3.118380e+00
-1.084170e+00 2.409860e+00
-1.073290e+00 -7.356770e-01
-1.062630e+00 -2.307490e-01
-1.051630e+00 2.674240e-02
-1.039280e+00 -3.016020e+00
-1.026490e+00 -2.505690e+00
-1.011720e+00 -2.849330e+00
-9.943820e-01 2.165310e+00
-9.770660e-01 -4.706770e-01
-9.607480e-01 4.819970e-01
-9.437990e-01 -8.441490e-01
-9.275220e-01 5.658270e-01
-9.127250e-01 -5.310580e-01
-8.969700e-01 3.525380e-01
-8.813720e-01 -2.106130e+00
-8.687560e-01 -1.405720e+00
-8.566660e-01 -2.628960e+00
-8.468520e-01 2.867410e+00
-8.419890e-01 2.413500e+00
-8.425120e-01 -3.610420e-01
-8.449660e-01 -3.990090e-02
-8.506150e-01 1.680000e+00
-8.608070e-01 -1.341240e+00
-8.748330e-01 1.732550e+00
-8.900840e-01 2.241130e-01
-9.074810e-01 1.027900e+00
-9.266640e-01 3.139100e+00
-9.476190e-01 1.465890e+00
-9.686800e-01 -1.511620e+00
-9.917700e-01 -6.162430e-01
-1.016520e+00 2.804090e-01
-1.039150e+00 -2.867870e+00
-1.061000e+00 -2.747590e+00
-1.084010e+00 -4.905990e-02
-1.106640e+00 -3.110200e+00
-1.124960e+00 -1.696410e+00
-1.141170e+00 2.630440e+00
-1.154530e+00 2.567990e-01
-1.165520e+00 1.801160e+00
-1.174760e+00 9.148900e-01
-1.180140e+00 -1.734560e+00
-1.183860e+00 -1.683710e+00
-1.183320e+00 8.970840e-01
-1.177870e+00 -2.950430e+00
-1.167210e+00 2.242370e+00
-1.150440e+00 -1.075560e+00
-1.130510e+00 -1.511680e+00
-1.107230e+00 -2.000890e+00
-1.081930e+00 -8.693200e-01
-1.057000e+00 1.295810e+00
-1.030240e+00 1.423810e+00
-1.003170e+00 2.963620e+00
-9.747470e-01 1.195530e+00
-9.474690e-01 -2.586230e+00
-9.224800e-01 2.397760e+00
-9.008500e-01 -2.323410e-01
-8.819980e-01 2.281530e+00
-8.660510e-01 -9.808890e-02
-8.525290e-01 3.063370e+00
-8.428980e-01 -2.707500e+00
-8.366320e-01 -8.693760e-01
-8.329310e-01 3.474340e-01
-8.297930e-01 6.722840e-01
-8.286470e-01 -2.143030e+00
-8.306630e-01 3.298440e-01
-8.344710e-01 1.724450e+00
-8.442880e-01 -1.454400e+00
-8.577960e-01 -2.718480e-01
-8.713440e-01 2.822110e+00
-8.870800e-01 -2.181820e+00
-9.038860e-01 -1.675200e+00
-9.208630e-01 -2.603090e+00
-9.385080e-01 -1.458700e+00
-9.554080e-01 7.240930e-01
-9.727860e-01 3.078180e+00
-9.917900e-01 -1.384780e+00
-1.011890e+00 -2.529540e-02
-1.030610e+00 -2.552920e+00
-1.048370e+00 1.901510e+00
-1.066070e+00 1.021770e+00
-1.082780e+00 1.647280e+00
-1.096740e+00 2.476340e-01
-1.108940e+00 -1.572130e+00
-1.118830e+00 2.860860e+00
-1.128700e+00 -8.547290e-01
-1.133730e+00 8.241240e-01
-1.136310e+00 -2.291390e+00
-1.135970e+00 -1.104730e+00
-1.134250e+00 1.622090e+00
-1.129370e+00 1.456860e+00
-1.121800e+00 3.503220e-01
-1.111690e+00 1.248640e+00
-1.099610e+00 -2.006040e+00
-1.086680e+00 3.130920e+00
-1.072490e+00 -1.445650e+00
-1.056830e+00 2.131910e-01
-1.038130e+00 2.315270e+00
-1.018600e+00 1.819510e+00
-9.975020e-01 2.716960e+00
-9.766130e-01 1.662650e+00
-9.574340e-01 1.060880e+00
-9.400520e-01 -2.998720e+00
-9.243450e-01 1.783980e+00
-9.100200e-01 1.888970e+00
-8.961910e-01 1.901430e+00
-8.808720e-01 -2.082990e+00
-8.679110e-01 -6.134750e-01
-8.565520e-01 3.050940e+00
-8.475560e-01 3.130090e+00
-8.409360e-01 1.826640e+00
-8.375380e-01 6.510760e-01
-8.355670e-01 -1.186420e+00
-8.367810e-01 1.180350e+00
-8.378620e-01 -7.912370e-01
-8.418950e-01 1.384130e+00
-8.475540e-01 -1.715610e+00
-8.551110e-01 -1.226710e-01
-8.653740e-01 -2.404600e+00
-8.773990e-01 -1.858770e+00
-8.902580e-01 2.671890e+00
-9.073020e-01 -2.107940e+00
-9.265120e-01 -1.736270e-01
-9.454240e-01 2.577040e+00
-9.664990e-01 -2.126510e+00
-9.894780e-01 1.802120e+00
-1.011370e+00 1.713910e+00
-1.034000e+00 -2.112290e+00
-1.055470e+00 -1.920900e+00
-1.073150e+00 1.569090e+00
-1.087090e+00 6.873050e-01
-1.096940e+00 2.402000e+00
-1.104770e+00 -1.589130e+00
-1.111310e+00 -2.447470e+00
-1.115860e+00 -7.837060e-02
-1.118330e+00 5.072670e-01
-1.117670e+00 1.307950e+00
-1.115710e+00 1.181360e+00
-1.112570e+00 -1.145660e+00
-1.105730e+00 -2.815880e+00
-1.097700e+00 -9.852440e-01
-1.089630e+00 -1.308900e+00
-1.079690e+00 1.346800e+00
-1.069170e+00 -2.823410e+00
-1.056150e+00 2.519550e+00
-1.042730e+00 -5.893750e-01
-1.027890e+00 2.968830e-01
-1.011520e+00 -1.404080e+00
-9.952630e-01 1.198430e+00
-9.772310e-01 -1.817100e+00
-9.561570e-01 1.331830e-01
-9.344560e-01 2.212620e+00
-9.135740e-01 -2.263080e+00
-8.945140e-01 7.124430e-01
-8.781230e-01 2.505750e+00
-8.665070e-01 -8.314850e-01
-8.570860e-01 1.432560e+00
-8.510780e-01 -2.117350e+00
-8.497560e-01 -9.475480e-01
-8.510840e-01 8.440940e-01
-8.540730e-01 -1.229540e+00
-8.602110e-01 5.204890e-01
-8.694250e-01 -1.280110e+00
-8.813470e-01 6.463420e-02
-8.924460e-01 -2.721350e+00
-9.039810e-01 -2.583050e+00
-9.173360e-01 2.237090e-01
-9.331240e-01 6.972220e-01
-9.483320e-01 -8.693130e-02
-9.648580e-01 2.478280e+00
-9.825660e-01 -3.572970e-01
-1.002120e+00 3.376820e-01
-1.021430e+00 -1.975080e-01
-1.042140e+00 2.455820e+00
-1.062410e+00 -1.641440e+00
-1.079730e+00 -1.623110e+00
-1.094580e+00 2.935710e+00
-1.108100e+00 5.029190e-01
-1.118040e+00 1.469800e+00
-1.124190e+00 -2.726230e+00
-1.126150e+00 2.687260e-01
-1.126920e+00 2.115750e+00
-1.124480e+00 2.636750e+00
-1.119460e+00 -9.552210e-01
-1.112370e+00 2.510520e+00
-1.101080e+00 -5.860260e-01
-1.085010e+00 1.169560e+00
-1.064620e+00 1.940550e+00
-1.043530e+00 2.004440e-01
-1.020610e+00 -2.119830e+00
-9.952150e-01 -1.980040e+00
-9.684980e-01 -1.963460e+00
-9.435100e-01 2.403690e+00
-9.192810e-01 5.050520e-01
-8.965470e-01 -2.251310e+00
-8.784400e-01 1.883650e+00
-8.623140e-01 -1.152320e+00
-8.482880e-01 -7.972140e-01
-8.387980e-01 1.623170e+00
-8.316190e-01 2.819810e+00
-8.264740e-01 -3.624840e-02
-8.211710e-01 -2.045780e+00
-8.185440e-01 -1.491810e+00
-8.189800e-01 1.854340e+00
-8.249720e-01 2.518700e+00
-8.329390e-01 2.963840e+00
-8.435930e-01 1.139150e+00
-8.558100e-01 2.331510e-01
-8.699070e-01 -2.812200e+00
-8.868300e-01 2.179630e-01
-9.050450e-01 2.105170e+00
-9.245200e-01 1.669750e-01
-9.470170e-01 2.192380e+00
-9.722950e-01 -2.023960e+00
-9.983950e-01 -2.634450e+00
-1.024820e+00 -1.189220e+00
-1.051090e+00 1.865160e+00
-1.078790e+00 6.142340e-01
-1.105030e+00 -3.019280e+00
-1.129010e+00 -4.615180e-01
-1.147590e+00 -2.685650e+00
-1.161980e+00 2.595280e+00
-1.174370e+00 -2.698170e+00
-1.182740e+00 -1.829010e+00
-1.186130e+00 4.756760e-01
-1.184000e+00 -1.639940e+00
-1.178730e+00 -4.766510e-01
-1.165480e+00 2.219150e-01
-1.145810e+00 -5.782310e-01
-1.121960e+00 2.820900e+00
-1.096080e+00 -9.970250e-02
-1.068550e+00 -1.106820e+00
-1.040090e+00 -2.838400e+00
-1.010880e+00 -2.273340e+00
-9.842230e-01 -2.123030e+00
-9.571400e-01 -1.405730e+00
-9.296410e-01 3.002800e-01
-9.031500e-01 2.375620e+00
-8.784490e-01 -2.965600e+00
-8.541800e-01 2.795220e+00
-8.307300e-01 2.795670e+00
-8.099290e-01 -2.384560e+00
-7.921490e-01 2.235770e+00
-7.765530e-01 -1.463100e-01
-7.633430e-01 -2.532670e-01
-7.529180e-01 -1.924350e+00
-7.435790e-01 -2.214680e+00
-7.377900e-01 2.892760e+00
-7.372650e-01 7.539560e-01
-7.394470e-01 1.315410e-01
-7.462520e-01 7.938130e-01
-7.557220e-01 -2.233010e+00
-7.660800e-01 1.670220e+00
-7.777000e-01 -4.030670e-01
-7.935630e-01 9.125560e-02
-8.119430e-01 7.798500e-01
-8.324980e-01 2.747160e+00
-8.545230e-01 2.439640e-01
-8.778370e-01 -2.785800e-01
-9.051330e-01 2.339850e+00
-9.349450e-01 1.658000e+00
-9.639360e-01 -1.931700e+00
-9.935830e-01 1.813650e+00
-1.022300e+00 -1.289850e+00
-1.050210e+00 1.431950e+00
-1.076550e+00 -1.997860e+00
-1.100190e+00 1.655260e-01
-1.120230e+00 -2.340950e+00
-1.138090e+00 -2.904380e-01
-1.153380e+00 -1.710910e+00
-1.165000e+00 -1.654160e+00
-1.172460e+00 -3.464690e-01
-1.175510e+00 2.437440e+00
-1.175860e+00 7.245930e-01
-1.170180e+00 -1.236250e+00
-1.157910e+00 6.441330e-01
-1.141990e+00 -1.840210e+00
-1.123010e+00 -2.625170e+00
-1.100550e+00 1.764080e+00
-1.077920e+00 -2.164640e+00
-1.055090e+00 -6.638590e-03
-1.031710e+00 2.352190e+00
-1.012050e+00 5.709780e-01
-9.927640e-01 1.656400e+00
-9.725930e-01 -1.821660e+00
-9.531790e-01 2.702260e+00
-9.357300e-01 6.065390e-01
-9.199280e-01 6.402180e-01
-9.030640e-01 -2.374100e+00
-8.888260e-01 2.798810e+00
-8.816930e-01 -1.703280e+00
-8.792900e-01 6.217620e-01
-8.798620e-01 -2.005190e+00
-8.815020e-01 -2.940440e+00
-8.846400e-01 -5.001010e-01
-8.873540e-01 -2.220150e+00
-8.894490e-01 1.209010e+00
-8.931100e-01 -7.367280e-01
-8.968550e-01 1.682300e+00
-9.019210e-01 2.553400e-01
-9.071340e-01 2.057870e+00
-9.151600e-01 1.007840e+00
-9.261610e-01 1.454190e+00
-9.396140e-01 6.596030e-01
-9.537060e-01 -6.323620e-01
-9.690500e-01 -1.770370e+00
-9.835890e-01 3.992470e-01
-9.976650e-01 -2.538830e+00
-1.012340e+00 2.841110e+00
-1.027130e+00 -1.669680e+00
-1.041770e+00 1.801430e+00
-1.054370e+00 -2.408950e+00
-1.064540e+00 -2.452060e+00
-1.074860e+00 -5.658230e-01
-1.083190e+00 2.032910e-01
-1.088030e+00 5.524590e-03
-1.088900e+00 4.981190e-01
-1.088940e+00 -9.181020e-01
-1.089120e+00 -2.493510e+00
-1.088470e+00 2.622140e+00
-1.083340e+00 -1.836800e+00
-1.076140e+00 4.307350e-02
-1.068130e+00 1.218310e+00
-1.058490e+00 -2.214450e+00
-1.049750e+00 -1.329230e+00
-1.041990e+00 1.809940e+00
-1.030460e+00 2.437660e+00
-1.017740e+00 2.459860e+00
-1.003980e+00 -1.509430e+00
-9.895890e-01 -1.713550e+00
-9.722720e-01 2.640150e+00
-9.525790e-01 -1.627840e+00
-9.335890e-01 -3.127280e+00
-9.203930e-01 9.602320e-01
-9.106210e-01 -1.636340e+00
-9.031190e-01 3.501470e-01
-8.967050e-01 1.380360e+00
-8.934610e-01 1.403960e+00
-8.912710e-01 1.599300e+00
-8.909730e-01 -6.646570e-01
-8.899740e-01 3.883800e-01
-8.909210e-01 -1.799260e+00
-8.927980e-01 8.325100e-01
-8.957770e-01 2.040760e+00
-8.992480e-01 -1.724960e-01
-9.044530e-01 -1.147240e-01
-9.104690e-01 2.691960e+00
-9.183170e-01 1.331050e+00
-9.241840e-01 5.750430e-01
-9.293070e-01 4.770020e-01
-9.359240e-01 -2.375370e+00
-9.426280e-01 -1.984410e+00
-9.508090e-01 9.119100e-01
-9.596640e-01 -2.155050e+00
-9.704420e-01 -9.329630e-01
-9.826040e-01 -2.904190e+00
-9.942430e-01 6.270570e-02
-1.004750e+00 7.782520e-01
-1.016090e+00 2.318060e+00
-1.027990e+00 -1.202650e+00
-1.041120e+00 2.742490e+00
-1.055880e+00 2.722790e+00
-1.068700e+00 -2.069260e+00
-1.082160e+00 2.043500e+00
-1.095700e+00 -2.851940e+00
-1.105610e+00 2.993780e+00
-1.111570e+00 -6.103560e-01
-1.116120e+00 -2.823240e+00
-1.119470e+00 1.618960e+00
-1.123540e+00 1.482140e+00
-1.124260e+00 -2.642030e+00
-1.121800e+00 1.721190e+00
-1.117920e+00 -2.372720e+00
-1.111400e+00 3.104820e+00
-1.104110e+00 2.679210e+00
-1.095940e+00 -2.270970e+00
-1.089060e+00 -2.014500e+00
-1.081450e+00 -5.485750e-01
-1.070830e+00 -1.832870e+00
-1.056630e+00 -2.376930e+00
-1.041610e+00 -2.051520e+00
-1.025010e+00 3.192810e-01
-1.007510e+00 -1.029850e-01
-9.920840e-01 -2.174260e+00
-9.782780e-01 4.741810e-02
-9.629720e-01 -2.517850e+00
-9.494080e-01 -2.264180e+00
-9.353940e-01 2.534680e+00
-9.217890e-01 2.685390e+00
-9.095280e-01 -1.382660e+00
-8.975650e-01 -1.326790e-01
-8.866240e-01 1.992140e+00
-8.807730e-01 -3.084740e-01
-8.802680e-01 -1.703790e+00
-8.827250e-01 2.571650e+00
-8.872020e-01 -4.255180e-02
-8.939090e-01 1.102550e+00
-9.037440e-01 1.650070e+00
-9.127020e-01 2.286820e+00
-9.214260e-01 -3.161050e-01
-9.316200e-01 -2.763860e+00
-9.447810e-01 8.957560e-01
-9.581220e-01 2.134060e-01
-9.736780e-01 3.113260e-01
-9.903290e-01 3.131370e-01
-1.005460e+00 -1.554430e+00
-1.019950e+00 -2.619560e+00
-1.034710e+00 -2.873620e+00
-1.048850e+00 -7.981770e-01
-1.063180e+00 -2.086260e+00
-1.076400e+00 -1.328130e-01
-1.089350e+00 -1.668730e+00
-1.102630e+00 1.884890e+00
-1.113840e+00 -2.432700e+00
-1.122360e+00 2.605010e+00
-1.129100e+00 -1.594030e+00
-1.132060e+00 4.406040e-01
-1.131730e+00 1.397330e+00
-1.131640e+00 -3.292720e-01
-1.127900e+00 2.048570e+00
-1.122020e+00 1.230030e+00
-1.114260e+00 8.200990e-01
-1.106980e+00 1.159220e+00
-1.097700e+00 -2.718650e+00
-1.085310e+00 -1.797220e+00
-1.072900e+00 -1.842260e+00
-1.057220e+00 6.082260e-01
-1.039510e+00 3.040410e+00
-1.023540e+00 1.016990e+00
-1.005760e+00 -1.476600e+00
-9.881760e-01 -2.067120e+00
-9.687590e-01 -9.947760e-01
-9.491600e-01 -7.549040e-01
-9.285870e-01 1.523100e+00
-9.090110e-01 -2.242620e+00
-8.899720e-01 8.171910e-01
-8.733710e-01 -6.554220e-01
-8.608400e-01 -2.249810e+00
-8.495820e-01 -1.964060e+00
-8.400690e-01 2.231030e+00
-8.311860e-01 -2.153890e+00
-8.249170e-01 4.320810e-01
-8.225070e-01 2.184720e+00
-8.257870e-01 -1.031640e-01
-8.312550e-01 -1.720100e+00
-8.395090e-01 4.482490e-01
-8.494690e-01 1.758240e+00
-8.594560e-01 2.485280e+00
-8.695150e-01 1.779990e-01
-8.800430e-01 -1.980370e+00
-8.919600e-01 6.933570e-01
-9.066860e-01 1.074110e+00
-9.253640e-01 2.135490e+00
-9.459530e-01 -8.249780e-01
-9.676090e-01 -2.229330e+00
-9.889060e-01 2.000720e-01
-1.010200e+00 -5.766610e-01
-1.028560e+00 -1.435450e+00
-1.049000e+00 2.706770e+00
-1.068780e+00 7.821570e-01
-1.084750e+00 -5.082510e-01
-1.097660e+00 2.411740e+00
-1.107020e+00 -2.379930e+00
-1.115140e+00 -1.543330e+00
-1.119230e+00 1.628720e+00
-1.119020e+00 -1.326060e+00
-1.115140e+00 1.625680e+00
-1.108060e+00 -1.605620e-01
-1.097170e+00 -3.024940e+00
-1.085530e+00 1.018330e+00
-1.073610e+00 -2.308390e+00
-1.061960e+00 4.905060e-01
-1.049730e+00 -2.780310e+00
-1.038790e+00 -6.145580e-01
-1.026510e+00 7.420870e-01
-1.014740e+00 5.224760e-01
-1.001640e+00 3.039040e-01
-9.853430e-01 9.118360e-01
-9.671650e-01 -3.745140e-01
-9.510720e-01 -3.249460e-01
-9.359730e-01 2.566180e+00
-9.222650e-01 -3.123560e+00
-9.070720e-01 3.806770e-01
-8.930890e-01 -2.996270e+00
-8.806150e-01 -1.644840e+00
-8.730490e-01 -2.853670e+00
-8.708990e-01 -2.943890e+00
-8.709070e-01 2.885790e+00
-8.703200e-01 -1.481110e+00
-8.707080e-01 2.225710e+00
-8.730090e-01 -2.037260e+00
-8.753070e-01 2.207760e+00
-8.809530e-01 1.766270e+00
-8.882780e-01 2.952140e+00
-8.964920e-01 2.670540e-01
-9.066520e-01 4.874050e-01
-9.177920e-01 1.628320e+00
-9.321710e-01 -2.433660e+00
-9.457950e-01 9.081790e-02
-9.577770e-01 5.161290e-01
-9.715460e-01 1.278700e+00
-9.858570e-01 -4.898890e-01
-9.988480e-01 -2.364650e+00
-1.010420e+00 8.432640e-01
-1.020170e+00 2.577160e-01
-1.029800e+00 1.842760e+00
-1.038450e+00 -2.671770e+00
-1.047260e+00 -2.825790e+00
-1.058470e+00 1.751940e+00
-1.068200e+00 9.617470e-01
-1.077600e+00 -2.751900e+00
-1.085330e+00 -1.531400e+00
-1.090500e+00 3.648150e-02
-1.092460e+00 2.613600e+00
-1.092820e+00 5.621940e-01
-1.092160e+00 3.759630e-01
-1.088490e+00 -7.122720e-01
-1.084160e+00 2.833660e+00
-1.079640e+00 -2.384550e+00
-1.072600e+00 1.050460e+00
-1.063930e+00 -6.185070e-03
-1.051560e+00 1.363060e+00
-1.035640e+00 2.468940e+00
-1.019250e+00 4.631920e-01
-1.004770e+00 1.449060e+00
-9.932830e-01 2.074990e+00
-9.838990e-01 2.055580e+00
-9.784170e-01 -2.308670e+00
-9.745930e-01 2.590720e+00
-9.698840e-01 -1.833460e+00
-9.655250e-01 -2.322050e+00
-9.617110e-01 1.634780e+00
-9.574310e-01 -1.159260e+00
-9.551990e-01 -3.288500e-01
-9.545480e-01 -2.542540e-01
-9.538730e-01 -1.809450e-02
-9.551650e-01 1.791540e+00
-9.578010e-01 3.071110e-01
-9.633780e-01 5.362330e-01
-9.696010e-01 1.700060e-01
-9.774210e-01 1.810010e+00
-9.871990e-01 -1.187990e+00
-9.990740e-01 -2.842710e+00
-1.013060e+00 1.858800e+00
-1.027320e+00 2.658460e+00
-1.042760e+00 -2.548300e+00
-1.057470e+00 -2.206180e+00
-1.073700e+00 -3.132550e+00
-1.090330e+00 -2.647600e+00
-1.107480e+00 -3.060020e+00
-1.123870e+00 -7.999890e-01
-1.135920e+00 -1.696220e+00
-1.146040e+00 1.761690e+00
-1.153500e+00 6.771690e-01
-1.157620e+00 -6.520290e-01
-1.157100e+00 2.772880e+00
-1.154370e+00 -1.718080e+00
-1.149200e+00 -3.026910e+00
-1.140330e+00 1.644310e+00
-1.128360e+00 8.631230e-01
-1.110620e+00 2.148040e+00
-1.090420e+00 -1.104180e-01
-1.070360e+00 9.861030e-01
-1.047830e+00 2.142760e+00
-1.022810e+00 -5.449140e-01
-9.960340e-01 3.060920e+00
-9.672320e-01 -2.768260e+00
-9.386740e-01 2.449640e+00
-9.109610e-01 -1.969500e+00
-8.824010e-01 -9.532990e-01
-8.550140e-01 -2.970680e+00
-8.279940e-01 2.440610e+00
-8.025460e-01 1.563800e+00
-7.812260e-01 2.076550e+00
-7.643900e-01 -7.772940e-01
-7.515820e-01 -1.505570e+00
-7.436560e-01 -2.307820e+00
-7.377400e-01 1.764050e+00
-7.307710e-01 3.483030e-01
-7.268000e-01 -2.030380e+00
-7.259440e-01 -1.175730e+00
-7.282070e-01 9.487880e-01
-7.360030e-01 2.803690e+00
-7.474080e-01 -2.715530e+00
-7.620300e-01 2.299650e+00
-7.780170e-01 5.393430e-01
-7.952440e-01 3.270790e-01
-8.148430e-01 1.767090e+00
-8.367120e-01 -2.709060e+00
-8.634920e-01 -7.603050e-01
-8.952900e-01 8.374220e-01
-9.295250e-01 2.166310e+00
-9.650790e-01 -2.620480e+00
-1.000270e+00 3.064140e+00
-1.035700e+00 1.097620e+00
-1.070190e+00 -5.114200e-01
-1.104370e+00 1.012730e+00
-1.136940e+00 2.783200e+00
-1.166770e+00 -1.571330e+00
-1.193180e+00 -1.608670e+00
-1.217420e+00 -2.090010e+00
-1.236500e+00 9.479830e-01
-1.247750e+00 1.083660e-01
-1.250940e+00 -2.041510e+00
-1.249520e+00 -2.554160e+00
-1.239800e+00 -2.012350e+00
-1.223200e+00 2.092240e+00
-1.200780e+00 -6.166960e-01
-1.175710e+00 -9.829170e-01
-1.147690e+00 -2.673870e+00
-1.115910e+00 -2.546330e+00
-1.083800e+00 3.225600e-02
-1.051560e+00 -1.909490e-01
-1.019410e+00 2.588000e-01
-9.873780e-01 2.537010e+00
-9.555510e-01 -2.051910e+00
-9.227960e-01 2.136740e+00
-8.926200e-01 -5.570850e-01
-8.641320e-01 1.561880e+00
-8.376630e-01 2.730270e+00
-8.130710e-01 -2.736000e+00
-7.913740e-01 2.604120e+00
-7.720210e-01 2.385710e+00
-7.559900e-01 -2.175280e+00
-7.409190e-01 5.076360e-01
-7.289900e-01 -1.372270e+00
-7.188770e-01 2.077590e+00
-7.099230e-01 3.067720e+00
-7.042080e-01 1.218400e+00
-7.027220e-01 -2.622850e+00
-7.052350e-01 7.162680e-01
-7.114590e-01 -1.875970e+00
-7.213640e-01 3.008040e+00
-7.334130e-01 1.968950e+00
-7.478610e-01 1.664070e+00
-7.656470e-01 -3.094740e+00
-7.853530e-01 1.374930e+00
-8.084340e-01 -7.229260e-01
-8.357720e-01 1.010140e+00
-8.628400e-01 -2.295640e+00
-8.936850e-01 -2.787100e+00
-9.279590e-01 3.233560e-01
-9.654320e-01 -2.422750e+00
-1.005350e+00 3.066200e-01
-1.044660e+00 1.463560e+00
-1.082270e+00 5.112950e-01
-1.117690e+00 3.084650e+00
-1.150450e+00 6.095040e-01
-1.178010e+00 -2.280710e+00
-1.199930e+00 7.646360e-01
-1.218210e+00 -4.395080e-01
-1.233120e+00 -2.263840e+00
-1.241600e+00 8.872360e-01
-1.242810e+00 1.136100e+00
-1.236070e+00 2.359520e+00
-1.222970e+00 -2.284550e+00
-1.204780e+00 3.274840e-01
-1.180890e+00 -1.415330e+00
-1.152810e+00 3.139860e-01
-1.124410e+00 -1.239120e+00
-1.093900e+00 -1.081580e+00
-1.062050e+00 -1.212840e+00
-1.028810e+00 1.716420e+00
-9.968270e-01 -6.634550e-01
-9.657300e-01 3.062950e+00
-9.370040e-01 -5.697810e-01
-9.087630e-01 1.024660e+00
-8.808840e-01 -2.477340e+00
-8.560760e-01 2.308440e-01
-8.336650e-01 -1.968270e+00
-8.157430e-01 2.527340e-01
-8.004660e-01 2.041430e+00
-7.893990e-01 1.393240e+00
-7.831150e-01 -2.113470e-01
-7.799600e-01 2.992060e+00
-7.799630e-01 -1.003160e+00
-7.832220e-01 -3.027890e+00
-7.914410e-01 -6.639570e-02
-8.033140e-01 -9.541110e-01
-8.192250e-01 -9.070130e-01
-8.379300e-01 -1.779250e+00
-8.588070e-01 5.499050e-01
-8.836700e-01 -9.517850e-01
-9.113220e-01 4.159780e-01
-9.362870e-01 -9.721080e-02
-9.612420e-01 -1.723730e+00
-9.876550e-01 -9.325030e-01
-1.013040e+00 1.588850e+00
-1.036200e+00 -7.610260e-01
-1.057920e+00 -7.816970e-01
-1.077220e+00 -1.831600e+00
-1.095940e+00 -1.367590e+00
-1.112190e+00 1.480590e+00
-1.126160e+00 -4.173050e-01
-1.134290e+00 -6.437970e-01
-1.140690e+00 -2.371780e+00
-1.143080e+00 2.893730e+00
-1.141800e+00 -6.205000e-01
-1.136960e+00 2.010630e-01
-1.129000e+00 -1.620330e-01
-1.118690e+00 1.283390e+00
-1.104940e+00 -2.245330e+00
-1.087390e+00 -2.675430e+00
-1.066970e+00 8.919880e-01
-1.042920e+00 -4.011780e-02
-1.016660e+00 1.323880e+00
-9.886070e-01 1.485020e+00
-9.601910e-01 -1.995610e+00
-9.327110e-01 1.604100e+00
-9.066200e-01 7.379420e-01
-8.835640e-01 1.742850e+00
-8.632980e-01 2.859910e+00
-8.451190e-01 -2.845330e+00
-8.283200e-01 -1.799420e+00
-8.135760e-01 -6.650450e-02
-8.014920e-01 -2.750690e+00
-7.924590e-01 -2.414230e+00
-7.878020e-01 -1.976110e+00
-7.873080e-01 -1.527520e+00
-7.920120e-01 -1.697490e+00
-7.996170e-01 1.872920e+00
-8.112170e-01 -8.188780e-01
-8.260180e-01 1.280560e+00
-8.432730e-01 -4.532140e-01
-8.628190e-01 -1.966780e+00
-8.845800e-01 -4.133870e-01
-9.061130e-01 1.281490e+00
-9.273210e-01 -1.256850e+00
-9.483390e-01 -1.583030e+00
-9.696830e-01 -3.439130e-01
-9.915490e-01 1.703980e+00
-1.011440e+00 -3.742160e-01
-1.029700e+00 2.963630e+00
-1.044210e+00 1.067810e+00
-1.054420e+00 -2.135760e+00
-1.062740e+00 1.913180e+00
-1.068750e+00 -1.904180e-01
-1.070620e+00 8.276350e-01
-1.067940e+00 -2.629610e+00
-1.062340e+00 3.106560e+00
-1.055430e+00 7.426500e-01
-1.047030e+00 -2.472490e+00
-1.037110e+00 1.528740e+00
-1.027340e+00 2.409670e+00
-1.016380e+00 2.728920e+00
-1.003830e+00 2.545450e+00
-9.934920e-01 2.292830e+00
-9.823900e-01 1.233940e+00
-9.741060e-01 2.647190e+00
-9.691710e-01 1.107920e+00
-9.644550e-01 -8.411320e-01
-9.602300e-01 -4.774400e-01
-9.558680e-01 -2.918770e+00
-9.518950e-01 2.885610e+00
-9.488840e-01 -2.031420e+00
-9.472610e-01 -6.995760e-01
-9.474660e-01 -2.922440e+00
-9.495060e-01 -1.109830e+00
-9.534960e-01 -7.410500e-01
-9.591840e-01 -1.061980e+00
-9.657180e-01 1.478140e+00
-9.728800e-01 8.035850e-01
-9.820280e-01 -1.591040e+00
-9.913590e-01 4.532370e-01
-9.986630e-01 -2.240410e+00
-1.003940e+00 2.825850e+00
-1.010220e+00 2.824330e+00
-1.015500e+00 -2.804880e+00
-1.015860e+00 -4.670310e-01
-1.015190e+00 1.617900e+00
-1.013570e+00 8.682560e-01
-1.009910e+00 1.957810e+00
-1.005820e+00 2.993510e+00
-1.000110e+00 -7.723800e-01
-9.948100e-01 3.071820e-02
-9.890770e-01 6.697470e-01
-9.853930e-01 -1.764130e+00
-9.816810e-01 -6.282100e-02
-9.778420e-01 -1.527880e+00
-9.740930e-01 3.998210e-01
-9.732140e-01 3.072650e+00
-9.741960e-01 -1.102820e+00
-9.738790e-01 2.262470e+00
-9.778590e-01 -2.141210e+00
-9.856280e-01 1.615440e+00
-9.933250e-01 -9.434840e-01
-1.003160e+00 3.081700e+00
-1.012370e+00 -3.101470e+00
-1.025150e+00 6.204710e-01
-1.038610e+00 -7.412310e-01
-1.051830e+00 -2.702570e-01
-1.065700e+00 4.536300e-01
-1.079670e+00 -2.583370e+00
-1.092580e+00 -8.220280e-01
-1.102880e+00 5.458890e-02
-1.109540e+00 1.439740e+00
-1.113240e+00 8.395990e-01
-1.112800e+00 2.812570e+00
-1.110220e+00 2.744950e+00
-1.105540e+00 1.800030e+00
-1.100830e+00 -1.543120e+00
-1.093590e+00 1.169260e+00
-1.083090e+00 2.128100e+00
-1.069230e+00 -2.909500e+00
-1.055330e+00 1.386390e+00
-1.042550e+00 -1.550730e+00
-1.029090e+00 -2.560310e+00
-1.014440e+00 1.926730e+00
-9.978990e-01 1.909670e+00
-9.825610e-01 -2.507220e+00
-9.671660e-01 2.418950e-01
-9.521680e-01 -4.764410e-01
-9.355860e-01 7.661790e-01
-9.182290e-01 -3.908030e-01
-9.025450e-01 -2.916640e-01
-8.891900e-01 2.824090e+00
-8.773580e-01 -2.273640e+00
-8.678850e-01 -1.593120e+00
-8.616700e-01 -2.365890e+00
-8.580720e-01 1.816080e+00
-8.557450e-01 2.513100e+00
-8.555100e-01 -2.181230e+00
-8.553560e-01 7.096060e-01
-8.557870e-01 -2.021550e+00
-8.567190e-01 1.336620e-01
-8.603790e-01 -2.071520e+00
-8.682030e-01 2.147480e+00
-8.783040e-01 1.283680e+00
-8.876260e-01 2.305300e+00
-8.987770e-01 -1.390800e+00
-9.121130e-01 -1.895650e+00
-9.285380e-01 1.136000e+00
-9.457060e-01 1.608190e+00
-9.632310e-01 -2.542500e+00
-9.811400e-01 -9.069270e-01
-9.984110e-01 -7.107000e-01
-1.013860e+00 -1.492590e+00
-1.027930e+00 2.822570e-01
-1.040500e+00 2.781540e+00
-1.051740e+00 2.807190e+00
-1.062190e+00 1.932960e+00
-1.070500e+00 -5.475980e-01
-1.076640e+00 -2.003210e-01
-1.082080e+00 -1.912610e+00
-1.088040e+00 6.767270e-01
-1.092620e+00 -1.571810e+00
-1.092870e+00 -3.379930e-01
-1.088280e+00 1.599270e+00
-1.082400e+00 1.018200e+00
-1.073810e+00 -2.812830e-02
-1.062130e+00 1.423750e+00
-1.048050e+00 2.033080e+00
-1.033130e+00 -3.008420e+00
-1.018320e+00 -3.381930e-01
-1.002320e+00 -7.768330e-01
-9.849070e-01 -9.566570e-01
-9.665610e-01 3.079710e+00
-9.464220e-01 -9.732630e-01
-9.246080e-01 -2.504610e+00
-9.040460e-01 -7.311370e-01
-8.844920e-01 1.520810e+00
-8.650660e-01 -3.974090e-01
-8.475410e-01 -7.583320e-01
-8.310030e-01 -9.980380e-01
-8.122470e-01 2.540960e+00
-7.955930e-01 2.844210e+00
-7.798990e-01 -1.694530e+00
-7.635360e-01 -8.823490e-01
-7.472270e-01 -2.825860e+00
-7.336570e-01 1.797810e+00
-7.244120e-01 2.903950e+00
-7.193940e-01 -1.071860e+00
-7.174270e-01 3.097290e+00
-7.212550e-01 9.829150e-02
-7.298150e-01 1.396380e+00
-7.419770e-01 -2.822120e+00
-7.597300e-01 -1.213600e+00
-7.806720e-01 1.496380e+00
-8.030610e-01 1.499440e-01
-8.274200e-01 -1.132200e+00
-8.534430e-01 1.489740e+00
-8.797750e-01 2.892150e+00
-9.101370e-01 2.598650e+00
-9.417750e-01 3.074400e+00
-9.734140e-01 -2.962030e+00
-1.009110e+00 2.308930e+00
-1.045070e+00 2.604810e+00
-1.080540e+00 -1.875930e+00
-1.116200e+00 3.369840e-01
-1.147120e+00 -3.021950e+00
-1.178170e+00 -2.314210e-01
-1.205360e+00 -1.930220e+00
-1.225800e+00 -1.315740e+00
-1.238070e+00 2.870760e+00
-1.242720e+00 6.493760e-01
-1.239970e+00 -6.171420e-01
-1.231780e+00 -2.303470e+00
-1.218050e+00 -9.915370e-01
-1.198340e+00 -2.456420e-01
-1.173450e+00 -2.321210e+00
-1.143620e+00 2.783260e+00
-1.110980e+00 -1.402930e+00
-1.074040e+00 2.256200e+00
-1.033830e+00 9.837840e-01
-9.922170e-01 -7.824980e-01
-9.466850e-01 3.987290e-02
-9.004500e-01 -1.267000e+00
-8.549720e-01 -5.754620e-01
-8.124080e-01 -4.752770e-01
-7.730190e-01 6.462530e-01
-7.348150e-01 1.656750e+00
-6.981050e-01 -1.602750e+00
-6.636820e-01 1.498090e+00
-6.330220e-01 2.310630e-02
-6.045590e-01 -1.531230e-01
-5.793380e-01 3.051650e+00
-5.557390e-01 -2.055070e+00
-5.341420e-01 -2.587220e+00
-5.180360e-01 -1.569870e+00
-5.046730e-01 -1.291140e+00
-4.929170e-01 3.100900e+00
-4.844090e-01 7.205120e-01
-4.789120e-01 -2.459030e+00
-4.759910e-01 -2.497060e+00
-4.741520e-01 3.043910e+00
-4.737810e-01 -1.195960e+00
-4.751680e-01 -1.723690e-01
-4.794020e-01 2.998220e+00
-4.869470e-01 2.127910e+00
-4.963530e-01 3.090240e+00
-5.087540e-01 7.901420e-01
-5.231360e-01 2.226200e+00
-5.413390e-01 2.052820e+00
-5.635850e-01 2.954300e+00
-5.896290e-01 -4.252460e-01
-6.205510e-01 -3.004090e+00
-6.559920e-01 2.691970e+00
-6.956850e-01 3.103330e+00
-7.412300e-01 1.517040e+00
-7.919200e-01 1.116150e+00
-8.453710e-01 2.600220e-01
-9.016480e-01 1.185700e+00
-9.590500e-01 1.173690e+00
-1.015760e+00 -4.492940e-01
-1.071420e+00 -1.535600e+00
-1.124890e+00 -3.266400e-01
-1.175930e+00 -2.051110e-01
-1.225800e+00 2.754770e+00
-1.269340e+00 7.249180e-01
-1.305910e+00 -5.363090e-01
-1.335730e+00 -1.046330e+00
-1.355210e+00 -1.685080e+00
-1.363370e+00 2.368040e+00
-1.360070e+00 -3.087650e-01
-1.345250e+00 2.837590e+00
-1.316360e+00 3.051810e+00
-1.277830e+00 -1.424790e+00
-1.229970e+00 5.871020e-01
-1.177390e+00 3.220190e-01
-1.121150e+00 1.494410e+00
-1.062310e+00 2.379320e+00
-1.002570e+00 -2.783840e+00
-9.418750e-01 -5.576490e-01
-8.819690e-01 -7.370240e-01
-8.245920e-01 5.991780e-01
-7.694200e-01 1.633570e-02
-7.162200e-01 -9.213560e-01
-6.669560e-01 1.557130e+00
-6.229040e-01 2.605190e-01
-5.820870e-01 1.574940e+00
-5.436930e-01 -3.082340e+00
-5.079330e-01 -1.310210e+00
-4.749840e-01 -1.621410e+00
-4.442580e-01 -1.853090e+00
-4.150720e-01 2.420100e+00
-3.893390e-01 -7.653070e-01
-3.693550e-01 1.515880e+00
-3.544630e-01 -1.634150e+00
-3.421280e-01 1.637770e+00
-3.327320e-01 -1.419800e+00
-3.256290e-01 -1.052210e+00
-3.215130e-01 1.457260e+00
-3.195940e-01 -1.698860e+00
-3.199410e-01 -2.526640e+00
-3.239630e-01 -2.307780e+00
-3.282640e-01 2.007590e-01
-3.352830e-01 2.174290e+00
-3.459070e-01 -5.242050e-01
-3.584600e-01 3.610580e-01
-3.711800e-01 -3.105450e+00
-3.881630e-01 6.220970e-01
-4.097160e-01 -1.463610e+00
-4.357150e-01 2.331400e+00
-4.634970e-01 2.573990e+00
-4.928500e-01 2.691500e+00
-5.254440e-01 -1.350990e+00
-5.629490e-01 8.381210e-01
-6.066950e-01 6.875920e-01
-6.543080e-01 1.814970e+00
-7.055460e-01 -2.985430e+00
-7.587450e-01 4.895910e-01
-8.134750e-01 -7.977460e-01
-8.707640e-01 -2.904990e-01
-9.299980e-01 7.384630e-01
-9.899920e-01 3.936410e-01
-1.049790e+00 -3.733160e-01
-1.110240e+00 -1.318960e+00
-1.166690e+00 -7.715240e-02
-1.219240e+00 -1.249300e+00
-1.264220e+00 1.346990e+00
-1.299730e+00 9.764180e-01
-1.327020e+00 -9.261540e-01
-1.343010e+00 -3.108560e+00
-1.346880e+00 3.086880e+00
-1.338900e+00 -2.023340e+00
-1.319890e+00 2.018940e+00
-1.293760e+00 2.580840e+00
-1.258210e+00 2.984370e+00
-1.215750e+00 2.743670e+00
-1.165400e+00 2.157630e+00
-1.108840e+00 9.289930e-01
-1.052740e+00 -2.692770e+00
-9.957340e-01 1.178200e-01
-9.362720e-01 -1.272350e+00
-8.751100e-01 7.473300e-01
-8.178730e-01 9.744320e-01
-7.657450e-01 -1.969060e+00
-7.188650e-01 2.622060e+00
-6.753780e-01 1.417370e+00
-6.343510e-01 -7.217160e-01
-5.959420e-01 2.918200e+00
-5.618150e-01 -2.570390e+00
-5.302700e-01 1.415280e+00
-5.029180e-01 6.407990e-01
-4.776780e-01 1.872590e-02
-4.569410e-01 1.589830e+00
-4.397950e-01 1.763710e+00
-4.298130e-01 -2.709560e+00
-4.255950e-01 -1.940760e+00
-4.249610e-01 -2.708580e+00
-4.290790e-01 3.803570e-01
-4.388990e-01 -8.013630e-03
-4.514510e-01 1.141020e+00
-4.653770e-01 2.337360e-01
-4.815600e-01 -9.689980e-01
-4.994540e-01 -1.034020e+00
-5.203050e-01 -2.477130e+00
-5.434710e-01 1.285100e+00
-5.706140e-01 1.140350e+00
-6.010040e-01 2.932400e+00
-6.357710e-01 -1.431830e+00
-6.779950e-01 -3.062700e+00
-7.207430e-01 9.409610e-01
-7.632470e-01 -1.920160e-01
-8.095110e-01 -1.791770e+00
-8.602560e-01 9.855870e-01
-9.157740e-01 2.307890e+00
-9.730070e-01 3.035970e+00
-1.031360e+00 -1.790590e+00
-1.090000e+00 1.377720e+00
-1.144660e+00 2.236250e+00
-1.194340e+00 1.625860e+00
-1.236290e+00 1.190330e+00
-1.272790e+00 -1.436820e+00
-1.303200e+00 2.109000e+00
-1.323530e+00 -2.098700e+00
-1.333000e+00 -3.003400e+00
-1.332720e+00 2.186820e+00
-1.319560e+00 4.821700e-02
-1.296030e+00 -1.070970e+00
-1.263120e+00 1.913710e+00
-1.223220e+00 -2.273030e+00
-1.178090e+00 -1.283970e+00
-1.128250e+00 -2.916670e+00
-1.075980e+00 2.516390e-01
-1.023110e+00 2.580440e+00
-9.713070e-01 -3.101870e+00
-9.195070e-01 -1.570020e+00
-8.707730e-01 2.633200e+00
-8.223000e-01 -2.546960e-01
-7.745000e-01 -2.096750e+00
-7.325240e-01 2.541310e+00
-6.958650e-01 -1.697730e+00
-6.631700e-01 -1.492300e+00
-6.327860e-01 -2.228450e+00
-6.051770e-01 1.004890e+00
-5.809210e-01 1.961840e+00
-5.608780e-01 2.927640e+00
-5.451000e-01 1.601790e-01
-5.314380e-01 2.912830e+00
-5.195780e-01 -2.333430e+00
-5.110820e-01 -2.685870e-01
-5.043840e-01 -2.371370e+00
-5.005600e-01 1.508640e+00
-4.983180e-01 -1.673690e+00
-4.996540e-01 -2.384270e+00
-5.039410e-01 1.031520e+00
-5.121720e-01 1.130320e+00
-5.240580e-01 -2.160630e+00
-5.419320e-01 1.127060e+00
-5.617010e-01 7.618350e-01
-5.839250e-01 2.799990e+00
-6.070480e-01 -2.977060e+00
-6.329150e-01 -2.721600e-01
-6.609090e-01 -4.735520e-01
-6.918790e-01 1.187240e+00
-7.250090e-01 -6.753690e-01
-7.605880e-01 -2.819090e+00
-7.970150e-01 -1.649570e+00
-8.344220e-01 1.835100e+00
-8.724430e-01 8.373710e-01
-9.103670e-01 1.363830e+00
-9.513990e-01 -7.561730e-01
-9.939580e-01 -7.762810e-02
-1.038940e+00 2.710440e+00
-1.085390e+00 -6.822480e-01
-1.128990e+00 -2.900480e-01
-1.171490e+00 1.134490e+00
-1.211560e+00 -8.928460e-01
-1.244600e+00 -2.475200e+00
-1.269720e+00 3.037770e+00
-1.290800e+00 1.113250e+00
-1.304910e+00 2.843890e+00
-1.310440e+00 -9.732240e-01
-1.307760e+00 2.990250e-01
-1.293860e+00 2.450110e+00
-1.267750e+00 6.524700e-01
-1.233110e+00 3.071740e+00
-1.194400e+00 2.163720e+00
-1.153820e+00 -4.227250e-01
-1.111010e+00 -1.551160e+00
-1.065750e+00 1.484340e+00
-1.018960e+00 -3.045500e+00
-9.721460e-01 1.048920e-01
-9.260560e-01 -2.977680e+00
-8.835610e-01 -2.982110e+00
-8.444850e-01 2.519630e+00
-8.080440e-01 7.012410e-01
-7.750320e-01 -2.884150e+00
-7.487910e-01 2.458530e-01
-7.259760e-01 2.799100e-01
-7.053710e-01 -1.315800e-01
-6.865810e-01 -7.320890e-01
-6.729040e-01 1.962550e+00
-6.633020e-01 6.721960e-01
-6.548090e-01 7.445850e-01
-6.499860e-01 1.894470e+00
-6.478170e-01 -3.384730e-01
-6.475440e-01 1.892440e+00
-6.497890e-01 4.213310e-01
-6.534460e-01 -7.714200e-01
-6.591970e-01 1.201680e+00
-6.706420e-01 2.094080e+00
-6.875280e-01 8.483120e-01
-7.077710e-01 9.523870e-01
-7.348530e-01 -1.103490e-01
-7.661780e-01 -1.984890e+00
-7.997390e-01 2.280830e+00
-8.373460e-01 -2.078920e+00
-8.786290e-01 -2.382840e+00
-9.230290e-01 5.819720e-02
-9.692030e-01 1.594280e+00
-1.014530e+00 -3.422410e-01
-1.062140e+00 -7.337230e-01
-1.110350e+00 4.473540e-01
-1.155890e+00 -5.979130e-01
-1.195910e+00 -1.710000e+00
-1.231820e+00 -2.105940e-01
-1.262570e+00 -1.286000e+00
-1.287000e+00 2.439320e-01
-1.299440e+00 -1.179120e+00
-1.305610e+00 -1.438580e+00
-1.303280e+00 -1.755980e+00
-1.290200e+00 5.472680e-01
-1.268060e+00 -1.444830e+00
-1.236880e+00 -2.784650e+00
-1.197770e+00 2.973870e+00
-1.151210e+00 -1.221950e+00
-1.102730e+00 2.137360e-02
-1.052030e+00 8.249240e-01
-1.000400e+00 -1.377300e+00
-9.480010e-01 -9.051140e-01
-8.952710e-01 1.781310e+00
-8.428180e-01 -2.808090e+00
-7.909610e-01 1.941480e+00
-7.389160e-01 -1.600210e+00
-6.878220e-01 -3.109650e+00
-6.369600e-01 2.773810e-01
-5.885500e-01 1.433940e+00
-5.418780e-01 1.675720e+00
-4.999700e-01 -4.987620e-01
-4.640150e-01 4.039490e-01
-4.344110e-01 -4.006550e-01
-4.080870e-01 8.995570e-01
-3.863380e-01 -2.599710e+00
-3.672890e-01 6.112120e-01
-3.507290e-01 9.656760e-01
-3.352700e-01 1.216100e+00
-3.230610e-01 5.701100e-01
-3.140920e-01 1.670660e+00
-3.084080e-01 7.207490e-01
-3.057170e-01 -1.254300e+00
-3.056620e-01 -1.996770e-01
-3.064510e-01 -2.463590e+00
-3.070860e-01 -2.481120e+00
-3.097490e-01 1.853390e+00
-3.135080e-01 -2.157950e+00
-3.182420e-01 2.931320e+00
-3.259780e-01 -1.477800e+00
-3.372240e-01 2.535390e+00
-3.551310e-01 -5.240120e-01
-3.756210e-01 -7.342370e-01
-3.995910e-01 -1.593430e+00
-4.268220e-01 -2.379020e+00
-4.577980e-01 2.616560e+00
-4.922390e-01 4.986120e-01
-5.319490e-01 1.398480e+00
-5.756790e-01 1.630500e+00
-6.252120e-01 -6.864740e-01
-6.803730e-01 -1.019020e+00
-7.410420e-01 -8.371670e-01
-8.032760e-01 3.111030e+00
-8.682230e-01 -2.092280e+00
-9.348950e-01 -3.086660e+00
-1.005430e+00 8.807760e-01
-1.074720e+00 -3.113310e+00
-1.139840e+00 1.259980e-01
-1.202590e+00 -6.454200e-01
-1.261600e+00 2.921530e+00
-1.314120e+00 6.679540e-01
-1.355350e+00 2.031060e+00
-1.384420e+00 6.864070e-01
-1.399940e+00 2.001350e+00
-1.402520e+00 2.427190e+00
-1.389290e+00 5.818260e-02
-1.362140e+00 1.875280e+00
-1.323110e+00 -6.206660e-01
-1.273080e+00 -2.470780e+00
-1.216540e+00 -1.752330e+00
-1.154480e+00 1.221250e+00
-1.086540e+00 3.090200e+00
-1.018010e+00 9.727250e-01
-9.494250e-01 -1.540030e+00
-8.786700e-01 -1.404430e+00
-8.093160e-01 2.324340e+00
-7.418720e-01 2.705620e+00
-6.777550e-01 -2.557270e+00
-6.176730e-01 3.074250e-01
-5.599670e-01 -1.717980e+00
-5.063470e-01 -9.389240e-02
-4.561420e-01 3.116200e+00
-4.101530e-01 -2.036370e-01
-3.671170e-01 1.045080e+00
-3.282270e-01 -2.487260e-01
-2.908280e-01 3.022590e+00
-2.577120e-01 1.721780e+00
-2.280190e-01 3.141360e+00
-1.983760e-01 1.087630e+00
-1.732940e-01 3.016550e+00
-1.509910e-01 2.184700e+00
-1.301620e-01 -2.027580e+00
-1.122070e-01 1.669490e+00
-9.738950e-02 1.863460e+00
-8.588290e-02 1.421250e+00
-7.858320e-02 8.876640e-01
-7.437100e-02 -2.102350e+00
-7.107690e-02 -1.114420e+00
-6.797100e-02 8.273070e-01
-6.450640e-02 -2.126030e+00
-6.326320e-02 5.357390e-01
-6.320520e-02 2.953800e+00
-6.295840e-02 6.613630e-01
-6.085920e-02 -3.038760e+00
-6.044610e-02 2.636170e+00
-6.207820e-02 -2.659660e+00
-6.656210e-02 1.345850e+00
-7.333550e-02 -1.438610e+00
-8.154630e-02 2.418920e+00
-8.992140e-02 2.624780e+00
-9.749960e-02 -1.646030e+00
-1.081830e-01 2.081040e+00
-1.199930e-01 -9.698530e-01
-1.346540e-01 8.123130e-01
-1.495200e-01 -5.341840e-01
-1.658800e-01 -2.375890e+00
-1.830370e-01 -1.215470e+00
-2.018720e-01 -1.719330e+00
-2.228350e-01 -7.054940e-01
-2.449390e-01 2.802550e+00
-2.688300e-01 7.289570e-01
-2.929640e-01 2.027340e-01
-3.182630e-01 2.125770e+00
-3.466440e-01 -2.736990e+00
-3.788980e-01 -2.934980e+00
-4.138860e-01 1.860940e+00
-4.516190e-01 1.802910e+00
-4.927640e-01 3.012710e-01
-5.368630e-01 2.626110e-01
-5.837040e-01 5.383200e-01
-6.343230e-01 6.002690e-01
-6.879680e-01 -2.188540e+00
-7.441860e-01 2.072540e+00
-8.012000e-01 9.519930e-01
-8.616660e-01 -1.011480e+00
-9.273260e-01 1.392180e+00
-9.954950e-01 -5.922470e-01
-1.064730e+00 -1.604700e+00
-1.133610e+00 2.582550e-01
-1.199040e+00 -4.394030e-01
-1.259330e+00 1.002960e-01
-1.311440e+00 -2.639110e+00
-1.355690e+00 -2.280800e+00
-1.390380e+00 7.490070e-01
-1.412090e+00 1.854570e+00
-1.422140e+00 1.962230e+00
-1.419510e+00 1.509630e-01
-1.403240e+00 -3.567940e-01
-1.373350e+00 2.577880e+00
-1.333450e+00 -1.912450e+00
-1.284390e+00 1.014000e+00
-1.228130e+00 2.280560e+00
-1.165010e+00 -2.277220e+00
-1.094940e+00 1.916090e+00
-1.020730e+00 -1.036420e+00
-9.478070e-01 -1.629320e+00
-8.756110e-01 5.035100e-01
-8.038750e-01 9.169970e-01
-7.365790e-01 -1.925460e+00
-6.735840e-01 -2.635580e+00
-6.135210e-01 1.946280e+00
-5.579350e-01 -1.644120e+00
-5.035290e-01 1.990520e-01
-4.508070e-01 -8.575530e-01
-4.016110e-01 1.293990e+00
-3.542720e-01 2.772230e-02
-3.101370e-01 7.467850e-01
-2.682430e-01 -2.657630e+00
-2.287000e-01 4.099830e-01
-1.919870e-01 2.933270e+00
-1.583590e-01 2.343770e+00
-1.248590e-01 -1.801710e+00
-9.129960e-02 7.890130e-01
-5.903600e-02 -2.033630e+00
-2.788410e-02 -1.233080e+00
4.840490e-04 -4.945800e-01
2.916910e-02 1.114560e+00
5.906300e-02 -4.018610e-01
8.665960e-02 1.077260e+00
1.132830e-01 -3.451220e-02
1.402470e-01 -1.215100e-01
1.696020e-01 -2.553470e-01
1.999550e-01 2.215490e+00
2.314790e-01 1.324520e+00
2.634340e-01 -1.420380e+00
2.957900e-01 1.567150e+00
3.273690e-01 3.897600e-01
3.586710e-01 -4.928690e-01
3.951030e-01 -8.635040e-01
4.337360e-01 -8.482950e-01
4.736390e-01 1.534290e+00
5.177190e-01 -1.911690e+00
5.655290e-01 9.692220e-01
6.172520e-01 -1.969660e+00
6.704840e-01 1.893520e+00
7.271690e-01 -1.163100e+00
7.874020e-01 2.343070e+00
8.512950e-01 1.889520e+00
9.179580e-01 -1.918280e-01
9.885170e-01 -3.284970e-01
1.059090e+00 -2.448420e+00
1.129000e+00 7.407150e-01
1.195580e+00 2.239390e+00
1.257610e+00 -4.394120e-01
1.310110e+00 3.126220e+00
1.351370e+00 3.029990e+00
1.380540e+00 -9.670060e-01
1.396740e+00 -1.780990e+00
1.398080e+00 -1.969440e+00
1.385400e+00 -2.630120e+00
1.360470e+00 -2.267990e+00
1.324660e+00 -1.551420e+00
1.279080e+00 2.675590e+00
1.225820e+00 -1.033050e+00
1.167910e+00 -1.150010e+00
1.106980e+00 -1.991090e-01
1.043000e+00 2.779220e+00
9.775260e-01 -2.904360e+00
9.148110e-01 3.762260e-01
8.542510e-01 1.754290e+00
7.953040e-01 9.078770e-01
7.410920e-01 -2.266230e+00
6.927420e-01 -1.843870e-02
6.506120e-01 -3.898250e-01
6.135960e-01 -2.382500e+00
5.830920e-01 1.461750e-01
5.577820e-01 8.245370e-01
5.388140e-01 -1.783490e+00
5.242340e-01 2.320390e+00
5.146950e-01 -2.164680e+00
5.082180e-01 -1.445580e-01
5.054640e-01 1.202880e+00
5.063180e-01 -2.365880e+00
5.079070e-01 -1.397970e+00
5.102550e-01 -2.812250e+00
5.148900e-01 1.778110e+00
5.244420e-01 2.013220e+00
5.361240e-01 2.105040e+00
5.482570e-01 2.412580e-01
5.633820e-01 7.738180e-02
5.824390e-01 -4.519190e-01
6.071970e-01 -2.947580e+00
6.353690e-01 -1.278230e+00
6.674560e-01 -9.622890e-01
7.018500e-01 -1.933620e+00
7.402320e-01 2.404530e+00
7.819040e-01 -2.040680e+00
8.251260e-01 -8.573300e-01
8.700060e-01 5.118120e-01
9.164150e-01 2.665370e+00
9.656530e-01 -2.045730e+00
1.015050e+00 -2.856180e+00
1.063590e+00 -8.733950e-01
1.110190e+00 -1.954200e+00
1.154830e+00 1.343160e+00
1.197630e+00 6.196410e-01
1.236900e+00 -2.810930e+00
1.271490e+00 2.300580e+00
1.297970e+00 5.098630e-01
1.317550e+00 -6.837300e-01
1.326100e+00 2.101900e+00
1.321650e+00 -2.283810e+00
1.304920e+00 4.927850e-02
1.279200e+00 1.523120e+00
1.244950e+00 7.055040e-01
1.202560e+00 2.563960e+00
1.155040e+00 4.164600e-01
1.102380e+00 -2.462630e+00
1.048370e+00 8.425260e-01
9.923260e-01 6.923840e-01
9.355290e-01 1.094020e+00
8.755080e-01 1.112480e-01
8.183660e-01 2.826380e+00
7.661180e-01 -2.027310e+00
7.157420e-01 1.003210e+00
6.672230e-01 -2.791140e+00
6.211820e-01 -2.124380e+00
5.796100e-01 -3.717250e-01
5.438740e-01 -4.508960e-01
5.120090e-01 3.069920e+00
4.860660e-01 1.849240e+00
4.640460e-01 -2.888170e+00
4.447310e-01 9.780190e-01
4.284270e-01 2.393730e+00
4.169260e-01 1.570420e+00
4.067610e-01 -3.140960e-01
3.991480e-01 1.879910e+00
3.971720e-01 -1.845030e+00
4.017480e-01 1.015480e+00
4.095670e-01 -3.548730e-01
4.230010e-01 -1.274020e+00
4.416710e-01 -1.828770e+00
4.663610e-01 2.636330e+00
4.949390e-01 -4.944050e-02
5.274950e-01 1.544170e+00
5.619720e-01 1.429030e+00
6.000330e-01 1.447850e-01
6.406550e-01 2.794170e+00
6.848770e-01 -2.212750e+00
7.328640e-01 -1.896000e+00
7.844200e-01 2.742580e-01
8.391510e-01 1.132730e+00
8.953320e-01 5.499170e-01
9.525850e-01 -8.891990e-03
1.010510e+00 -9.326840e-01
1.067460e+00 -1.517380e+00
1.121990e+00 2.176830e+00
1.171920e+00 1.293250e+00
1.218340e+00 -1.549210e-01
1.259710e+00 2.301320e+00
1.290460e+00 -4.569270e-01
1.311470e+00 3.002350e-01
1.322890e+00 -2.843950e+00
1.325720e+00 1.100260e-01
1.318160e+00 1.749000e+00
1.301130e+00 -1.052530e-01
1.275340e+00 -7.421050e-01
1.242780e+00 6.790640e-01
1.202910e+00 2.331540e+00
1.157460e+00 -1.040910e+00
1.109330e+00 -2.332270e+00
1.058160e+00 7.347230e-01
1.006730e+00 -1.964460e+00
9.539800e-01 2.472860e+00
9.029680e-01 -3.509700e-01
8.544780e-01 -1.510140e+00
8.090400e-01 1.122470e+00
7.648860e-01 7.170630e-01
7.233810e-01 -2.940460e+00
6.861830e-01 6.806980e-01
6.546130e-01 9.370260e-01
6.286850e-01 -5.760540e-01
6.074990e-01 1.579540e+00
5.907660e-01 6.948200e-01
5.757670e-01 -1.677230e+00
5.638180e-01 8.601000e-02
5.551260e-01 3.119700e+00
5.505620e-01 -9.883060e-02
5.516010e-01 -2.824660e+00
5.549720e-01 -2.277350e+00
5.602140e-01 2.794740e+00
5.693030e-01 -1.091650e+00
5.843890e-01 6.403330e-01
6.039140e-01 1.486090e+00
6.276370e-01 1.774240e+00
6.549000e-01 -1.368600e+00
6.847600e-01 2.094570e+00
7.193440e-01 -3.018040e+00
7.593860e-01 -7.571230e-02
8.027060e-01 -5.642290e-01
8.492590e-01 -1.569940e+00
8.957380e-01 2.869240e+00
9.417760e-01 -1.827160e+00
9.898000e-01 -1.202270e+00
1.038240e+00 1.911820e+00
1.085930e+00 -1.640490e+00
1.131320e+00 -3.689710e-02
1.170930e+00 1.004590e+00
1.204320e+00 -1.508300e+00
1.230350e+00 1.261060e+00
1.249270e+00 5.867650e-01
1.261600e+00 5.779800e-01
1.269920e+00 -8.442360e-01
1.272400e+00 3.584570e-01
1.266560e+00 2.276670e-01
1.252750e+00 -2.620520e+00
1.231830e+00 9.791240e-01
1.206950e+00 2.046470e+00
1.176500e+00 -9.113860e-01
1.139870e+00 -3.174310e-01
1.096890e+00 -1.197790e+00
1.050930e+00 -3.113730e+00
1.003630e+00 -5.729530e-01
9.544680e-01 2.179160e+00
9.026530e-01 7.671220e-01
8.522410e-01 2.722680e+00
8.053400e-01 2.921830e+00
7.617530e-01 2.828160e+00
7.197900e-01 -2.850110e+00
6.786770e-01 2.111530e-01
6.398240e-01 8.284320e-01
6.049400e-01 7.553050e-01
5.743300e-01 2.445570e+00
5.476640e-01 2.641120e+00
5.262960e-01 -4.106000e-01
5.110780e-01 -3.637350e-01
4.987500e-01 1.776750e+00
4.916090e-01 1.785440e+00
4.891670e-01 6.295560e-01
4.921200e-01 -2.520220e-01
4.989480e-01 3.020740e+00
5.092040e-01 -7.748850e-01
5.220520e-01 1.702930e+00
5.359140e-01 -6.065200e-01
5.520480e-01 1.558560e+00
5.735880e-01 -1.073100e+00
6.007490e-01 -2.560760e+00
6.343040e-01 2.297030e+00
6.702640e-01 -7.578980e-01
7.094310e-01 2.068950e+00
7.506780e-01 -2.567710e+00
7.932430e-01 2.909980e+00
8.389320e-01 -1.714090e+00
8.888700e-01 1.101120e+00
9.418710e-01 3.434520e-01
9.949070e-01 2.366880e+00
1.046690e+00 -3.052810e+00
1.096880e+00 1.430480e-01
1.144510e+00 2.286540e+00
1.188540e+00 -1.926510e-01
1.228020e+00 2.504290e+00
1.259610e+00 5.252030e-01
1.283440e+00 4.925040e-01
1.299570e+00 7.978510e-01
1.307190e+00 -1.015360e+00
1.304950e+00 -4.284780e-01
1.293840e+00 -1.626630e-01
1.276060e+00 -7.897980e-01
1.250420e+00 1.913920e+00
1.217590e+00 1.635610e+00
1.181060e+00 2.847300e+00
1.138690e+00 -1.406140e+00
1.093440e+00 8.942510e-01
1.044820e+00 2.768770e-01
9.933430e-01 -2.671100e+00
9.412170e-01 -1.485020e+00
8.931900e-01 2.626300e+00
8.463200e-01 -6.455060e-01
8.026640e-01 1.886970e+00
7.622830e-01 -2.716220e+00
7.257210e-01 -2.201380e+00
6.938770e-01 9.742310e-01
6.653530e-01 -2.638860e+00
6.401360e-01 2.592460e-01
6.182320e-01 2.311740e+00
6.011420e-01 -1.848800e+00
5.885340e-01 -2.579180e+00
5.802550e-01 -2.081890e-01
5.772150e-01 1.515690e+00
5.767600e-01 3.102560e+00
5.797360e-01 2.290440e+00
5.837820e-01 2.477660e+00
5.888720e-01 -1.562210e+00
5.974660e-01 -1.514570e+00
6.091790e-01 1.975340e+00
6.263800e-01 3.117430e+00
6.485890e-01 1.905780e+00
6.744700e-01 -2.897310e+00
7.035960e-01 -8.563250e-01
7.343060e-01 2.731590e+00
7.676540e-01 -1.755310e+00
8.020350e-01 -2.709320e+00
8.373660e-01 -2.971980e+00
8.740750e-01 2.358370e+00
9.128240e-01 -2.401910e+00
9.530060e-01 -2.314030e+00
9.949380e-01 -2.162290e+00
1.037850e+00 -6.382190e-01
1.078960e+00 -2.670050e+00
1.118410e+00 -3.796020e-02
1.157490e+00 -1.006540e+00
1.195740e+00 -6.959570e-01
1.229620e+00 1.651270e+00
1.258580e+00 1.759580e+00
1.278860e+00 8.501120e-02
1.290740e+00 1.612210e+00
1.294560e+00 6.567160e-01
1.291460e+00 -2.485200e+00
1.282090e+00 2.787860e+00
1.265550e+00 -3.094850e+00
1.240720e+00 1.508610e+00
1.208100e+00 -1.409380e+00
1.170240e+00 -1.639100e+00
1.130390e+00 3.636640e-01
1.088790e+00 -1.835700e+00
1.045220e+00 2.398520e+00
9.977860e-01 -3.086000e+00
9.509210e-01 -3.529780e-01
9.072780e-01 2.252050e+00
8.675440e-01 2.646080e+00
8.315890e-01 1.120940e+00
7.951110e-01 -6.846850e-01
7.594350e-01 1.533910e+00
7.295360e-01 -1.176870e+00
7.071920e-01 5.194980e-01
6.903450e-01 -2.135390e+00
6.782630e-01 -3.109640e+00
6.688990e-01 -7.858350e-01
6.632540e-01 1.715190e+00
6.619850e-01 1.623160e+00
6.671960e-01 2.416710e+00
6.767250e-01 1.916040e+00
6.906170e-01 -4.276980e-01
7.078810e-01 -1.624840e+00
7.300480e-01 1.382860e+00
7.560790e-01 -1.228500e+00
7.852130e-01 2.262280e+00
8.162810e-01 -2.299290e+00
8.491490e-01 1.691140e+00
8.839170e-01 -1.058340e+00
9.187880e-01 -1.567030e+00
9.576990e-01 1.074810e+00
9.978470e-01 -1.452630e+00
1.037210e+00 -1.775430e+00
1.075620e+00 1.086860e+00
1.113590e+00 8.826680e-02
1.149780e+00 7.850300e-01
1.181670e+00 -1.478080e+00
1.208760e+00 -1.392050e+00
1.230040e+00 -3.940850e-01
1.245550e+00 -2.974400e+00
1.255360e+00 8.531200e-01
1.257020e+00 2.173830e+00
1.248600e+00 9.600610e-01
1.231220e+00 2.382010e+00
1.208600e+00 1.854420e+00
1.182270e+00 -1.056040e+00
1.154220e+00 -2.808230e+00
1.124580e+00 4.576920e-01
1.091210e+00 7.574820e-01
1.055390e+00 3.567000e-01
1.020450e+00 2.040060e+00
9.861980e-01 2.849840e+00
9.537000e-01 2.829340e+00
9.200280e-01 2.986060e+00
8.880400e-01 3.028400e+00
8.586370e-01 8.153500e-01
8.303510e-01 -1.469860e+00
8.043880e-01 -1.946290e+00
7.782210e-01 3.078990e+00
7.568210e-01 1.052000e+00
7.410890e-01 1.983910e+00
7.283260e-01 -2.641140e+00
7.162750e-01 1.334840e+00
7.051770e-01 -2.401970e-01
6.961870e-01 1.504080e+00
6.899320e-01 5.882200e-01
6.880220e-01 1.327040e+00
6.908840e-01 1.064030e+00
6.983350e-01 -2.919940e+00
7.073290e-01 -1.588430e+00
7.187870e-01 1.239630e+00
7.334190e-01 -6.284590e-01
7.505800e-01 1.498360e+00
7.700660e-01 -1.662620e+00
7.938870e-01 -2.556560e+00
8.204520e-01 1.026260e+00
8.471330e-01 1.396140e+00
8.734820e-01 9.435630e-01
9.003490e-01 3.100620e+00
9.283880e-01 -3.117890e+00
9.580000e-01 1.061280e+00
9.884930e-01 -8.014740e-01
1.020060e+00 2.634030e-01
1.051790e+00 2.123920e-01
1.081130e+00 -1.593490e+00
1.108450e+00 -1.797580e+00
1.132780e+00 -1.292360e-01
1.154430e+00 -8.146250e-01
1.172430e+00 2.001130e+00
1.186390e+00 2.956630e+00
1.196790e+00 -5.237150e-01
1.201550e+00 -7.108280e-01
1.204280e+00 -1.631540e+00
1.203820e+00 5.030900e-01
1.198480e+00 -2.967090e+00
1.187380e+00 -6.393090e-01
1.170560e+00 -5.533570e-01
1.147680e+00 2.168920e+00
1.120490e+00 -2.959500e+00
1.093780e+00 -1.269010e+00
1.065740e+00 1.221140e+00
1.035750e+00 1.517840e+00
1.007340e+00 -7.474110e-01
9.815810e-01 2.618860e-01
9.579970e-01 -6.087380e-02
9.367760e-01 1.721300e+00
9.166260e-01 4.231480e-01
8.983740e-01 -1.186980e+00
8.810090e-01 -1.514760e+00
8.676610e-01 3.677390e-01
8.579250e-01 -9.976920e-01
8.509360e-01 1.562810e+00
8.445850e-01 -1.797900e+00
8.397160e-01 1.474050e+00
8.373660e-01 5.709980e-01
8.371260e-01 2.082660e+00
8.381530e-01 -3.733840e-01
8.393650e-01 2.584700e+00
8.436500e-01 -1.325480e+00
8.489450e-01 1.930250e+00
8.545300e-01 2.427190e-01
8.639010e-01 -1.345090e+00
8.742440e-01 -5.345690e-02
8.851710e-01 2.457700e+00
8.957430e-01 2.540110e+00
9.106060e-01 1.561100e+00
9.270100e-01 -8.129990e-01
9.437850e-01 1.268580e+00
9.626820e-01 1.026250e+00
9.815910e-01 -1.129650e+00
1.001340e+00 -1.015000e+00
1.019190e+00 -2.873470e+00
1.034920e+00 1.587330e+00
1.050570e+00 -2.952570e-01
1.066220e+00 1.096990e+00
1.079970e+00 -7.195670e-01
1.092900e+00 2.913900e+00
1.103260e+00 3.453020e-01
1.110800e+00 1.923020e+00
1.114010e+00 -3.659890e-01
1.112050e+00 9.674180e-01
1.105110e+00 -1.486650e-01
1.094960e+00 -1.785050e+00
1.080450e+00 1.094190e+00
1.065620e+00 -2.766480e+00
1.050320e+00 2.980790e+00
1.033460e+00 1.026920e+00
1.017560e+00 1.913300e+00
1.001640e+00 -1.083790e+00
9.842500e-01 9.179680e-01
9.659680e-01 1.042940e-01
9.474040e-01 6.653190e-01
9.289850e-01 -8.931030e-01
9.141900e-01 1.008650e+00
9.011240e-01 -1.686810e-02
8.897550e-01 -8.554730e-01
8.793320e-01 -1.232210e+00
8.702090e-01 5.793310e-02
8.647050e-01 -2.156180e+00
8.636330e-01 1.095380e+00
8.653640e-01 1.932870e+00
8.702780e-01 -2.817740e+00
8.780820e-01 1.393630e+00
8.893720e-01 -2.900400e+00
9.048440e-01 2.779330e+00
9.227330e-01 -1.162550e+00
9.414020e-01 -8.513810e-01
9.595650e-01 -2.685310e+00
9.784700e-01 -2.740820e+00
9.976140e-01 -2.200120e+00
1.015980e+00 1.644650e+00
1.033420e+00 -5.619530e-01
1.049380e+00 2.374450e+00
1.064840e+00 1.646940e+00
1.078690e+00 -2.133990e+00
1.091910e+00 -2.964240e+00
1.103500e+00 -6.274480e-01
1.114200e+00 1.030720e+00
1.121980e+00 -4.547940e-01
1.126180e+00 2.736640e+00
1.127400e+00 2.841290e-01
1.128830e+00 1.660630e+00
1.126250e+00 -1.298290e+00
1.117720e+00 -7.563420e-02
1.108490e+00 7.413610e-01
1.100090e+00 -3.028310e-01
1.092090e+00 -2.066290e+00
1.081630e+00 -2.799410e+00
1.068060e+00 -1.680870e+00
1.053320e+00 -6.498870e-01
1.037290e+00 -1.761270e+00
1.021620e+00 4.404470e-01
1.007000e+00 1.404270e+00
9.928920e-01 -2.696290e+00
9.801450e-01 -2.813660e+00
9.675360e-01 -1.590070e+00
9.544600e-01 -1.562470e+00
9.428190e-01 -1.494590e+00
9.338100e-01 2.888120e+00
9.249400e-01 -6.154290e-01
9.168040e-01 1.267740e+00
9.106390e-01 2.917070e-02
9.059420e-01 -2.136270e-01
9.009300e-01 2.728990e+00
8.967460e-01 2.620450e+00
8.943710e-01 -7.771250e-02
8.927160e-01 6.569140e-01
8.929280e-01 2.388840e+00
8.940530e-01 1.430480e+00
8.963310e-01 -1.557900e+00
8.989940e-01 1.351070e+00
9.038210e-01 1.590580e+00
9.113810e-01 1.794310e+00
9.213500e-01 5.531330e-01
9.333570e-01 3.108840e+00
9.459310e-01 1.602410e+00
9.584110e-01 -1.917790e+00
9.719660e-01 7.246990e-01
9.879460e-01 1.888150e+00
1.003850e+00 2.075280e+00
1.019010e+00 1.429570e+00
1.032680e+00 1.123740e+00
1.043660e+00 6.379000e-01
1.055550e+00 -1.238930e+00
1.064990e+00 7.413780e-01
1.072630e+00 6.251510e-01
1.079500e+00 -2.792440e+00
1.086290e+00 4.630760e-01
1.091210e+00 2.999690e+00
1.094710e+00 1.187450e+00
1.100680e+00 -3.752600e-01
1.108200e+00 -1.027320e+00
1.113070e+00 1.865340e+00
1.114780e+00 2.513340e+00
1.112050e+00 -1.552760e+00
1.107150e+00 6.301490e-01
1.098390e+00 1.081660e-01
1.090610e+00 -2.598810e+00
1.083320e+00 3.011300e+00
1.074620e+00 2.223950e+00
1.065070e+00 3.094370e+00
1.055240e+00 4.413020e-01
1.044380e+00 -1.191420e+00
1.031610e+00 2.772160e+00
1.019270e+00 3.273090e-01
1.006040e+00 1.544510e+00
9.935750e-01 2.194400e+00
9.821480e-01 2.101830e+00
9.702250e-01 2.984360e+00
9.585710e-01 2.736020e+00
9.472440e-01 2.944460e+00
9.361460e-01 3.270270e-01
9.272800e-01 1.604910e+00
9.224940e-01 -1.062570e+00
9.204500e-01 1.013400e+00
9.190830e-01 -2.077860e+00
9.166650e-01 2.623530e+00
9.168500e-01 5.718470e-01
9.195140e-01 -2.296790e+00
9.255660e-01 1.480200e+00
9.324530e-01 -1.365600e+00
9.411250e-01 7.369840e-02
9.501600e-01 -1.261400e+00
9.581360e-01 3.762830e-01
9.661380e-01 -4.638100e-02
9.745070e-01 1.548020e+00
9.834680e-01 4.270160e-01
9.928540e-01 -2.421870e+00
1.002250e+00 1.117700e+00
1.011590e+00 1.204390e-01
1.022090e+00 2.937310e+00
1.032690e+00 -1.964550e-01
1.043430e+00 2.622130e+00
1.053440e+00 -2.709380e+00
1.062450e+00 -8.122900e-01
1.069070e+00 -9.686960e-01
1.076160e+00 -1.128310e+00
1.083630e+00 2.916110e+00
1.092250e+00 1.510860e+00
1.101400e+00 -8.859030e-01
1.109140e+00 -1.301780e+00
1.116070e+00 1.286900e-01
1.122810e+00 1.095530e+00
1.128150e+00 -1.835740e+00
1.129950e+00 6.774150e-01
1.131670e+00 2.532400e+00
1.129790e+00 -3.650760e-01
1.125380e+00 1.064260e+00
1.117840e+00 -8.260380e-01
1.109830e+00 -3.250580e-01
1.099210e+00 1.452360e-01
1.086420e+00 2.150110e+00
1.072160e+00 2.303520e+00
1.056260e+00 -3.041180e+00
1.038300e+00 1.603070e-02
1.017220e+00 -2.699830e+00
9.944730e-01 2.739070e+00
9.713410e-01 2.295840e+00
9.510700e-01 4.224810e-01
9.335560e-01 -4.415650e-01
9.158800e-01 -2.235390e+00
8.995840e-01 -1.921770e+00
8.855600e-01 1.398330e+00
8.739570e-01 -1.977190e-01
8.638650e-01 -2.135300e+00
8.578660e-01 -2.810590e+00
8.542370e-01 2.012460e+00
8.528070e-01 1.318350e+00
8.551050e-01 9.532390e-01
8.589380e-01 -1.864300e+00
8.648480e-01 1.792620e+00
8.738280e-01 -9.155080e-01
8.843730e-01 2.703060e+00
8.955640e-01 -2.213570e+00
9.073270e-01 -3.976410e-01
9.199400e-01 -1.157320e+00
9.374850e-01 -2.152290e+00
9.545760e-01 -2.879140e+00
9.744460e-01 3.005680e+00
9.951100e-01 2.758360e+00
1.014410e+00 7.260890e-01
1.035460e+00 -2.348700e+00
1.056610e+00 -2.797810e+00
1.077250e+00 -7.663680e-01
1.099260e+00 -2.764630e+00
1.119920e+00 -1.169690e+00
1.139770e+00 3.013310e+00
1.155460e+00 -2.738100e+00
1.169240e+00 1.195890e+00
1.177840e+00 1.010580e-01
1.180490e+00 -1.530070e+00
1.177200e+00 3.119780e+00
1.167960e+00 -6.531890e-01
1.153340e+00 -1.269910e+00
1.134860e+00 1.114430e+00
1.115670e+00 -2.392360e+00
1.094410e+00 -2.245160e+00
1.073140e+00 8.179590e-01
1.051280e+00 3.863790e-01
1.029250e+00 -2.240220e+00
1.006850e+00 -1.862790e+00
9.829550e-01 -2.423610e+00
9.571950e-01 -5.225500e-01
9.348840e-01 4.716070e-01
9.146300e-01 3.065300e+00
8.976100e-01 -2.022340e+00
8.839790e-01 2.219670e+00
8.706140e-01 -1.638800e+00
8.612420e-01 -2.916930e+00
8.539120e-01 -1.847850e-01
8.481160e-01 -1.976500e+00
8.450470e-01 -1.383840e+00
8.463390e-01 -9.728180e-01
8.507790e-01 -8.869190e-01
8.564580e-01 -2.699260e+00
8.630350e-01 1.281960e-01
8.731290e-01 2.412150e+00
8.834580e-01 -1.983410e+00
8.970210e-01 -9.854360e-01
9.137140e-01 2.816820e+00
9.319100e-01 -7.483510e-01
9.514090e-01 4.928880e-01
9.726980e-01 -2.116460e-01
9.992360e-01 5.036940e-01
1.025690e+00 -1.420530e-01
1.049330e+00 -2.311910e+00
1.070900e+00 -5.372980e-01
1.093070e+00 1.226460e+00
1.113440e+00 2.824680e+00
1.130320e+00 -2.441680e+00
1.143220e+00 6.187410e-01
1.151470e+00 3.014650e+00
1.152130e+00 -2.855470e+00
1.149340e+00 2.245750e+00
1.143250e+00 2.625920e+00
1.135810e+00 -7.177810e-01
1.128000e+00 5.452570e-01
1.117870e+00 -1.398010e+00
1.105930e+00 1.640080e+00
1.091300e+00 6.052550e-03
1.073790e+00 -1.808480e+00
1.054180e+00 -7.606450e-01
1.033910e+00 5.942750e-01
1.014080e+00 1.599510e+00
9.958080e-01 -2.074420e+00
9.815430e-01 -4.654750e-01
9.692410e-01 -3.135710e+00
9.571110e-01 -1.728330e+00
9.458890e-01 -2.491510e+00
9.365940e-01 1.201130e-01
9.287010e-01 -2.200010e+00
9.224200e-01 -2.532390e+00
9.165160e-01 -2.432760e+00
9.110200e-01 -2.699240e+00
9.084410e-01 -1.610490e+00
9.068270e-01 1.620210e+00
9.086410e-01 -8.479550e-01
9.122610e-01 -2.085600e+00
9.161850e-01 -9.976460e-01
9.214040e-01 -9.686770e-01
9.283280e-01 -1.058320e+00
9.360770e-01 2.983510e-02
9.431960e-01 -1.576850e-01
9.517530e-01 -1.506470e-01
9.594280e-01 -3.529870e-01
9.655020e-01 1.368330e+00
9.721840e-01 -2.363180e-01
9.797870e-01 -2.932540e+00
9.892140e-01 1.204870e+00
9.995370e-01 -2.488940e-01
1.011980e+00 -3.796760e-01
1.024420e+00 -1.760900e+00
1.033980e+00 -2.779610e+00
1.039610e+00 2.418360e+00
1.043280e+00 -2.098610e+00
1.045950e+00 -1.461420e+00
1.048620e+00 -2.191380e+00
1.051210e+00 2.157690e+00
1.054930e+00 9.042960e-02
1.057570e+00 -2.178070e+00
1.059460e+00 -1.411240e+00
1.058000e+00 -1.723500e+00
1.055610e+00 -1.753960e+00
1.052530e+00 -2.775190e+00
1.047500e+00 -1.417620e+00
1.039760e+00 -2.576860e+00
1.029930e+00 2.551880e+00
1.020050e+00 -1.236000e+00
1.010010e+00 6.267150e-01
9.999880e-01 2.023490e+00
9.890160e-01 -1.837900e+00
9.771010e-01 1.687230e-01
9.658450e-01 -3.219830e-01
9.547910e-01 1.157000e+00
9.449720e-01 1.551070e+00
9.365850e-01 2.604820e+00
9.315760e-01 -2.812590e+00
9.250980e-01 -1.611190e+00
9.161310e-01 -5.527450e-01
9.081780e-01 2.557970e+00
8.999870e-01 2.895480e+00
8.923180e-01 6.692810e-01
8.892080e-01 -2.450740e+00
8.895720e-01 1.324730e-01
8.939820e-01 1.709460e+00
9.011230e-01 2.502790e+00
9.092250e-01 5.801740e-01
9.208710e-01 2.857840e+00
9.338700e-01 4.818200e-01
9.484390e-01 1.220510e+00
9.642600e-01 4.241450e-01
9.806250e-01 -8.010030e-01
9.980330e-01 2.974320e+00
1.017170e+00 -5.861980e-01
1.038910e+00 1.692490e+00
1.059220e+00 1.041080e+00
1.078510e+00 2.929830e+00
1.095610e+00 2.618430e+00
1.110270e+00 -2.660910e+00
1.122810e+00 -3.458050e-01
1.133870e+00 1.227450e+00
1.142170e+00 -1.476790e-01
1.147340e+00 -2.368280e+00
1.147180e+00 -2.663440e-01
1.141780e+00 1.897800e+00
1.130040e+00 -1.620310e+00
1.113830e+00 2.442580e+00
1.095110e+00 2.458300e+00
1.073360e+00 -9.460560e-02
1.048960e+00 -2.103770e+00
1.023370e+00 3.059330e+00
9.990150e-01 2.146450e+00
9.764110e-01 -1.328410e+00
9.550380e-01 -7.198840e-01
9.377230e-01 -1.447640e+00
9.238080e-01 -6.026810e-01
9.102860e-01 2.219620e+00
8.984080e-01 -2.521460e+00
8.896030e-01 1.010910e+00
8.834270e-01 -3.059940e-01
8.808970e-01 -1.112840e+00
8.805440e-01 -3.125480e+00
8.840690e-01 -2.961900e+00
8.903600e-01 -2.077150e+00
8.970660e-01 1.699850e+00
9.035010e-01 -7.588200e-01
9.133220e-01 -2.976540e+00
9.227760e-01 -1.942900e+00
9.351650e-01 1.986850e+00
9.473370e-01 2.999580e+00
9.588760e-01 5.281580e-02
9.700520e-01 1.444670e+00
9.821860e-01 1.678040e+00
9.950290e-01 2.748820e+00
1.009070e+00 -1.443800e+00
1.022520e+00 -8.782300e-01
1.036470e+00 -2.855190e+00
1.048940e+00 1.532030e+00
1.061430e+00 2.909160e+00
1.073030e+00 3.080500e+00
1.086510e+00 -2.910400e+00
1.097240e+00 7.623290e-01
1.107120e+00 -2.168550e+00
1.115810e+00 1.289530e+00
1.120210e+00 -2.222690e+00
1.122530e+00 7.476380e-01
1.122990e+00 1.244720e+00
1.118930e+00 2.710950e+00
1.110470e+00 -7.077960e-01
1.100150e+00 -1.935680e+00
1.087490e+00 8.678070e-01
1.072730e+00 2.008010e-01
1.055790e+00 -2.292210e+00
1.038000e+00 -1.559950e+00
1.019980e+00 -1.205740e+00
1.000410e+00 2.686960e+00
9.813500e-01 -1.439840e+00
9.593940e-01 4.400060e-01
9.368630e-01 -2.111200e+00
9.172600e-01 -2.823740e+00
9.005340e-01 -9.146300e-01
8.859480e-01 -1.502430e+00
8.759580e-01 2.172010e+00
8.686330e-01 1.754750e+00
8.645230e-01 3.061910e-01
8.604550e-01 2.864000e+00
8.586700e-01 -4.363350e-01
8.576090e-01 -2.764330e-01
8.588280e-01 -1.266510e+00
8.629340e-01 -2.442360e+00
8.703340e-01 -2.722710e+00
8.807410e-01 -1.042120e+00
8.921620e-01 1.917820e+00
9.056450e-01 -3.008130e+00
9.229770e-01 7.057080e-01
9.428260e-01 -2.074820e+00
9.630230e-01 -1.834050e+00
9.838910e-01 -1.018990e+00
1.004660e+00 3.001330e+00
1.023450e+00 -1.322780e+00
1.040690e+00 -1.435120e-02
1.058700e+00 2.342990e+00
1.075740e+00 7.943890e-01
1.091210e+00 1.384750e+00
1.106270e+00 1.394630e+00
1.117610e+00 3.968390e-01
1.125690e+00 -9.432870e-01
1.130610e+00 1.459780e+00
1.129630e+00 2.421800e+00
1.126290e+00 1.450960e+00
1.125140e+00 -2.684970e+00
1.120110e+00 1.128620e+00
1.113410e+00 -1.901890e+00
1.105400e+00 -2.776450e+00
1.097490e+00 2.375830e+00
1.087070e+00 -2.063230e+00
1.074490e+00 -3.526130e-01
1.060470e+00 -6.149750e-01
1.047020e+00 -7.260270e-01
1.034590e+00 3.141610e-01
1.022930e+00 -3.069780e+00
1.010460e+00 -7.700850e-01
9.986010e-01 1.324550e+00
9.856130e-01 -5.296200e-01
9.706740e-01 -2.207930e+00
9.574020e-01 2.057370e+00
9.456930e-01 -1.432900e+00
9.361160e-01 1.443160e+00
9.274260e-01 -2.373370e+00
9.211970e-01 1.456930e+00
9.182860e-01 1.300320e+00
9.160280e-01 1.483860e+00
9.168350e-01 -1.622640e+00
9.206090e-01 3.045790e-01
9.268330e-01 1.394690e+00
9.341450e-01 -6.629090e-01
9.431770e-01 2.219440e+00
9.522840e-01 2.912220e+00
9.623800e-01 -3.017300e+00
9.722890e-01 2.320360e+00
9.816130e-01 -2.751630e+00
9.903880e-01 -2.689460e+00
9.987430e-01 2.023490e+00
1.007740e+00 -2.783850e+00
1.015870e+00 1.989960e-01
1.020680e+00 9.922560e-01
1.024580e+00 -2.081210e+00
1.025620e+00 -7.843040e-01
1.026990e+00 -2.135370e-03
1.028210e+00 1.911520e+00
1.028310e+00 -2.745420e+00
1.025510e+00 2.908070e+00
1.023180e+00 5.964760e-01
1.023050e+00 9.849800e-01
1.023890e+00 2.535340e+00
1.023250e+00 -2.582140e+00
1.022330e+00 -2.559780e+00
1.020580e+00 -2.875650e-01
1.016610e+00 2.198600e+00
1.010780e+00 -2.275790e+00
1.004500e+00 -2.790750e+00
9.993470e-01 -3.851920e-01
9.950400e-01 1.321100e+00
9.919520e-01 2.176440e+00
9.899220e-01 1.755510e+00
9.874490e-01 2.976060e+00
9.831390e-01 -1.986270e+00
9.776170e-01 -1.371880e+00
9.730840e-01 2.647530e+00
9.703770e-01 1.668630e+00
9.656120e-01 2.103160e+00
9.610260e-01 -2.270040e+00
9.573230e-01 -1.896800e+00
9.531060e-01 1.563060e+00
9.504250e-01 -1.819980e+00
9.487410e-01 1.716490e+00
9.465410e-01 -1.410360e+00
9.422690e-01 -2.580850e+00
9.393550e-01 -2.802810e+00
9.403360e-01 2.656050e+00
9.438840e-01 2.459940e+00
9.489610e-01 -1.375160e+00
9.572390e-01 -9.483740e-01
9.662910e-01 -8.950330e-01
9.756460e-01 -2.051820e+00
9.849580e-01 9.214170e-01
9.956610e-01 -5.743800e-01
1.008790e+00 2.370610e-01
1.023140e+00 -1.375920e+00
1.036350e+00 -2.746690e+00
1.048070e+00 -7.472160e-01
1.056100e+00 1.747160e+00
1.062020e+00 1.404870e+00
1.065430e+00 2.210300e+00
1.067560e+00 1.594450e+00
1.067350e+00 2.316620e+00
1.064530e+00 -2.076980e+00
1.061660e+00 1.153100e+00
1.056130e+00 -4.407470e-01
1.049130e+00 -1.031350e+00
1.039630e+00 3.469480e-01
1.027240e+00 1.827960e+00
1.014120e+00 4.251930e-01
1.000240e+00 -3.112350e+00
9.858990e-01 -2.821070e-01
9.700730e-01 -2.667850e+00
9.544800e-01 8.907050e-01
9.392700e-01 -2.560260e+00
9.236330e-01 -6.471340e-01
9.100680e-01 1.954050e+00
8.993430e-01 1.834950e+00
8.918940e-01 -2.775570e+00
8.895010e-01 -9.885470e-01
8.905940e-01 9.683130e-01
8.927880e-01 -1.329870e+00
8.951530e-01 -2.040260e-01
8.986050e-01 2.753750e-01
9.029450e-01 1.154380e+00
9.088700e-01 2.147570e+00
9.163380e-01 1.102500e+00
9.224190e-01 -6.947090e-01
9.287500e-01 5.667110e-01
9.355230e-01 -1.087200e-02
9.437150e-01 5.268940e-01
9.551330e-01 -7.896290e-01
9.692880e-01 2.621310e+00
9.830120e-01 -1.666840e+00
9.948930e-01 2.708450e+00
1.007940e+00 -1.667940e+00
1.023400e+00 -3.156010e-01
1.039070e+00 1.955150e+00
1.054020e+00 7.334500e-01
1.068170e+00 2.363820e+00
1.080900e+00 2.406650e+00
1.092180e+00 -7.420600e-01
1.102210e+00 -2.254670e-01
1.108490e+00 -2.387670e-01
1.110390e+00 1.313470e+00
1.109340e+00 -2.185690e+00
1.104040e+00 -2.473290e+00
1.097450e+00 -6.226890e-01
1.087160e+00 -2.693570e-01
1.076850e+00 -1.711040e-01
1.064460e+00 2.589570e+00
1.048520e+00 -1.723150e+00
1.032400e+00 -2.014970e+00
1.015140e+00 2.146080e+00
9.959530e-01 3.268800e-01
9.761440e-01 1.844890e+00
9.565470e-01 2.037400e+00
9.363870e-01 -1.731950e+00
9.203770e-01 -2.375750e+00
9.074600e-01 1.149920e+00
8.962000e-01 -2.267600e+00
8.890120e-01 -7.350160e-02
8.851130e-01 -8.668200e-01
8.826080e-01 1.018640e+00
8.817330e-01 4.216700e-01
8.836070e-01 5.391330e-01
8.848440e-01 -1.304760e+00
8.871250e-01 1.272590e+00
8.921350e-01 1.707950e+00
8.959900e-01 -3.015940e+00
8.996340e-01 -4.494840e-01
9.052190e-01 2.360580e+00
9.130650e-01 -2.016120e+00
9.226450e-01 -5.380530e-01
9.303820e-01 1.045330e+00
9.368070e-01 8.906430e-01
9.466470e-01 2.715900e+00
9.587560e-01 2.826110e+00
9.724650e-01 1.232300e+00
9.857250e-01 -2.056590e+00
1.000150e+00 -2.939120e+00
1.015990e+00 -5.301700e-01
1.033540e+00 2.170910e+00
1.049570e+00 1.555210e+00
1.060140e+00 1.338270e+00
1.069870e+00 2.002070e+00
1.081160e+00 1.519660e+00
1.091270e+00 -5.643260e-01
1.098270e+00 -2.889400e+00
1.101380e+00 1.386370e+00
1.100730e+00 -2.788370e+00
1.094470e+00 -1.336210e+00
1.085440e+00 -2.185850e+00
1.075010e+00 4.938200e-01
1.064740e+00 5.468180e-01
1.052700e+00 -6.987370e-01
1.041820e+00 -5.907330e-01
1.031020e+00 7.968200e-01
1.021690e+00 8.533350e-01
1.010900e+00 6.518760e-01
1.000210e+00 4.622500e-01
9.911130e-01 2.687140e+00
9.801920e-01 7.402220e-01
9.708120e-01 -1.068580e+00
9.633270e-01 1.128220e+00
9.576570e-01 -1.932710e+00
9.522760e-01 -1.938940e+00
9.469980e-01 1.778320e+00
9.421540e-01 2.997700e+00
9.393270e-01 1.761310e+00
9.388890e-01 1.069700e+00
9.417620e-01 2.278460e-01
9.458930e-01 3.884680e-01
9.491730e-01 -3.603490e-01
9.523690e-01 3.245830e-01
9.542620e-01 -1.222680e+00
9.561310e-01 1.433110e-03
9.576610e-01 -1.273220e+00
9.606700e-01 8.891220e-01
9.647340e-01 -3.708650e-01
9.711010e-01 1.432030e+00
9.767920e-01 2.930300e+00
9.831410e-01 -2.212170e+00
9.905610e-01 2.658720e+00
9.983350e-01 1.225800e+00
1.008830e+00 -9.660310e-01
1.020490e+00 -1.120490e+00
1.031890e+00 2.931200e+00
1.041390e+00 -1.595740e+00
1.052080e+00 2.253150e+00
1.062620e+00 1.644230e+00
1.071200e+00 -2.294470e-01
1.079900e+00 1.922340e+00
1.087760e+00 -2.924220e+00
1.094080e+00 2.775710e+00
1.099570e+00 -8.318500e-01
1.102800e+00 -7.251410e-01
1.099440e+00 5.267790e-01
1.093900e+00 3.141330e+00
1.087140e+00 -1.424250e+00
1.080130e+00 2.042470e+00
1.069680e+00 -1.582330e+00
1.055840e+00 -6.882520e-01
1.039700e+00 2.961160e+00
1.020020e+00 9.057810e-01
9.998980e-01 -1.479460e+00
9.793300e-01 9.022510e-01
9.622120e-01 -8.138310e-01
9.467130e-01 -6.233560e-01
9.342350e-01 -7.653940e-01
9.241790e-01 -8.561690e-01
9.131840e-01 -1.161440e-01
9.008630e-01 -1.646160e+00
8.890530e-01 -2.985800e+00
8.803930e-01 -1.593020e+00
8.728460e-01 1.062850e+00
8.681960e-01 -1.189570e+00
8.689250e-01 -9.929330e-01
8.733530e-01 2.757930e+00
8.785120e-01 -3.052540e+00
8.865120e-01 -6.705560e-01
8.961730e-01 1.400990e+00
9.072920e-01 -2.492990e+00
9.214220e-01 -1.951000e-01
9.373240e-01 -7.113990e-01
9.557070e-01 -2.261270e+00
9.773330e-01 2.809330e+00
9.998550e-01 2.396660e+00
1.022530e+00 -1.006660e+00
1.048550e+00 4.268340e-01
1.074890e+00 -1.342300e+00
1.101530e+00 -2.962310e+00
1.126400e+00 -1.416410e+00
1.149490e+00 1.460750e+00
1.167840e+00 -2.147090e+00
1.180550e+00 8.684730e-01
1.187320e+00 4.548340e-01
1.189540e+00 2.245890e+00
1.188210e+00 -2.004610e+00
1.183520e+00 -2.961910e+00
1.174300e+00 -1.043930e+00
1.160610e+00 2.092030e+00
1.144190e+00 1.070420e+00
1.126100e+00 -2.590270e+00
1.106340e+00 1.694820e+00
1.083460e+00 3.236060e-02
1.058810e+00 -6.347830e-01
1.033400e+00 -3.004090e+00
1.008520e+00 -2.331430e+00
9.830680e-01 -1.540370e+00
9.587570e-01 1.467050e+00
9.363490e-01 2.547120e-01
9.168930e-01 -1.315800e-02
8.982230e-01 1.152250e+00
8.823310e-01 -3.362840e-01
8.690060e-01 2.498490e+00
8.575330e-01 1.315520e+00
8.500210e-01 -2.794990e+00
8.473970e-01 -2.142210e+00
8.483640e-01 2.635080e+00
8.523570e-01 2.649030e+00
8.587680e-01 -2.969660e+00
8.678490e-01 2.985720e+00
8.807580e-01 -1.786040e+00
8.946610e-01 6.723860e-01
9.085820e-01 1.357190e+00
9.206390e-01 1.912230e+00
9.306250e-01 2.942890e+00
9.379050e-01 1.752550e+00
9.457250e-01 -4.331530e-01
9.577070e-01 -1.963650e-01
9.687430e-01 1.773820e+00
9.786550e-01 2.716710e+00
9.869160e-01 -9.481700e-01
9.959390e-01 -1.829990e+00
1.004750e+00 -7.074450e-01
1.013270e+00 -2.826110e+00
1.016290e+00 1.236170e+00
1.016370e+00 -2.721170e+00
1.015870e+00 1.419090e+00
1.015250e+00 -2.748200e+00
1.014280e+00 1.838340e+00
1.014870e+00 2.951210e+00
1.015860e+00 8.692910e-01
1.020330e+00 1.042600e+00
1.027000e+00 2.394700e+00
1.032180e+00 -3.062370e-01
1.035740e+00 -1.519550e+00
1.037350e+00 -2.097690e-01
1.039100e+00 -2.780820e+00
1.038940e+00 -6.910700e-01
1.036100e+00 -2.801150e+00
1.031730e+00 -1.904360e+00
1.025990e+00 -1.371380e+00
1.017920e+00 -7.176590e-01
1.009360e+00 -1.649030e+00
1.001340e+00 -6.168880e-01
9.943880e-01 5.795590e-01
9.865950e-01 3.033980e+00
9.788400e-01 2.804830e+00
9.693340e-01 -1.244830e+00
9.587720e-01 -1.089470e+00
9.491760e-01 1.449800e+00
9.417900e-01 -5.269970e-01
9.359890e-01 2.334640e+00
9.307850e-01 1.106680e-02
9.250810e-01 -6.614320e-01
9.229680e-01 2.565250e+00
9.212150e-01 -2.725720e+00
9.229470e-01 -2.628270e+00
9.276280e-01 -1.069750e-01
9.333660e-01 -2.909320e+00
9.433020e-01 -3.006380e+00
9.550800e-01 1.483790e-01
9.661170e-01 -2.498070e+00
9.786550e-01 -9.798780e-01
9.910160e-01 4.504450e-01
1.002690e+00 -1.533810e+00
1.015990e+00 2.538990e+00
1.027130e+00 -1.908900e+00
1.035910e+00 -2.767250e+00
1.041440e+00 1.011940e+00
1.044870e+00 -5.436310e-01
1.045720e+00 -8.289340e-01
1.045200e+00 -1.288630e+00
1.044950e+00 -9.242760e-01
1.045550e+00 1.116040e+00
1.047490e+00 8.296500e-01
1.046720e+00 -1.624010e+00
1.045020e+00 -1.670860e-01
1.040510e+00 -1.774670e+00
1.034960e+00 -1.148570e+00
1.026650e+00 2.273680e+00
1.019940e+00 -1.103590e+00
1.013340e+00 1.015890e+00
1.005730e+00 -3.122580e+00
9.997760e-01 -2.642160e+00
9.951270e-01 -2.572500e+00
9.917060e-01 5.159060e-01
9.886480e-01 2.815400e+00
9.855320e-01 4.085640e-01
9.847380e-01 2.747030e+00
9.846440e-01 -2.775610e+00
9.822040e-01 1.293630e+00
9.780940e-01 2.034880e+00
9.731190e-01 -2.679050e+00
9.674770e-01 -2.484030e+00
9.621400e-01 -3.064690e+00
9.571260e-01 -2.287630e+00
9.527420e-01 -2.089420e+00
9.495450e-01 -2.969870e-01
9.471630e-01 -7.991340e-01
9.456220e-01 1.010430e+00
9.486940e-01 -1.748700e+00
9.557470e-01 6.600660e-01
9.614790e-01 -1.592340e+00
9.663410e-01 -1.968760e+00
9.729240e-01 1.357040e+00
9.779540e-01 2.667440e+00
9.810300e-01 -1.890050e-01
9.829590e-01 2.772290e+00
9.837560e-01 1.226360e+00
9.858150e-01 -1.792910e+00
9.894980e-01 1.346960e-01
9.924270e-01 -1.907660e+00
9.980220e-01 2.648550e+00
1.003680e+00 -8.394450e-01
1.009850e+00 2.011320e+00
1.016950e+00 -8.919960e-01
1.024480e+00 -4.686720e-02
1.030670e+00 -2.052090e+00
1.036550e+00 -2.951040e+00
1.041620e+00 9.102430e-01
1.046500e+00 -2.177060e+00
1.049480e+00 -1.358110e+00
1.052600e+00 5.001800e-01
1.052040e+00 -2.264630e+00
1.046820e+00 -1.104450e+00
1.040050e+00 1.733320e+00
1.032350e+00 1.112490e+00
1.024810e+00 3.044630e+00
1.018250e+00 6.631340e-01
1.011950e+00 -2.764530e+00
1.005230e+00 1.316210e+00
9.972650e-01 2.496240e+00
9.866900e-01 -4.700700e-01
9.756450e-01 2.040880e+00
9.643190e-01 3.001890e+00
9.543630e-01 -2.517250e+00
9.475090e-01 -7.795590e-01
9.423720e-01 -7.793190e-01
9.390480e-01 2.145390e-01
9.356850e-01 -2.230990e+00
9.358520e-01 5.340860e-01
9.381640e-01 4.357930e-02
9.411420e-01 1.134600e+00
9.445210e-01 -1.643020e+00
9.521920e-01 -2.642030e+00
9.607250e-01 -3.840880e-01
9.685060e-01 1.294770e+00
9.768270e-01 -4.248980e-01
9.862950e-01 -3.075240e+00
9.977460e-01 -2.870380e+00
1.010450e+00 1.735540e+00
1.019670e+00 -1.200410e+00
1.030190e+00 4.071070e-01
1.038640e+00 -1.581700e+00
1.045060e+00 7.499470e-01
1.051600e+00 2.426970e+00
1.058200e+00 -3.938250e-02
1.065850e+00 -6.449220e-01
1.074120e+00 1.347030e+00
1.079990e+00 -3.992360e-01
1.084370e+00 -1.615990e+00
1.086850e+00 -2.137940e-02
1.088450e+00 5.821960e-01
1.083150e+00 2.812850e-01
1.075150e+00 -2.817690e+00
1.068210e+00 -4.020260e-02
1.060030e+00 -2.396520e-01
1.054340e+00 2.114750e+00
1.050240e+00 -2.705780e-01
1.046530e+00 5.336880e-01
1.042070e+00 2.411540e+00
1.036500e+00 7.229840e-03
1.030530e+00 -2.429870e+00
1.022910e+00 -2.714520e+00
1.013560e+00 7.938970e-02
1.003030e+00 6.477620e-01
9.918120e-01 -1.068550e+00
9.818050e-01 -1.470660e-01
9.730000e-01 -2.685820e+00
9.654390e-01 8.380450e-01
9.579840e-01 1.608030e+00
9.528140e-01 -2.544080e+00
9.496290e-01 -2.350800e+00
9.465500e-01 -2.536700e+00
9.446380e-01 -2.135350e+00
9.455380e-01 -2.148830e+00
9.466740e-01 7.874450e-01
9.488880e-01 -2.849620e+00
9.521650e-01 9.346970e-01
9.546310e-01 -4.383890e-01
9.571980e-01 2.930950e+00
9.614300e-01 1.822930e-01
9.659490e-01 -1.660030e+00
9.701480e-01 3.313760e-01
9.741410e-01 -1.833960e+00
9.776660e-01 -1.028560e+00
9.803240e-01 -1.771390e+00
9.831730e-01 1.966790e+00
9.853740e-01 5.275850e-01
9.879070e-01 -2.233560e+00
9.910120e-01 2.652890e-01
9.956840e-01 2.444520e+00
1.000300e+00 9.762280e-02
1.005020e+00 6.793320e-01
1.011330e+00 2.950850e-01
1.015800e+00 9.503760e-01
1.020660e+00 -2.506510e+00
1.024730e+00 4.034800e-01
1.027530e+00 8.997120e-01
1.028000e+00 2.861760e+00
1.026800e+00 -1.135860e+00
1.026390e+00 7.162650e-01
1.025670e+00 -1.516430e+00
1.023790e+00 1.309190e+00
1.020560e+00 3.023510e+00
1.017820e+00 9.109050e-01
1.015290e+00 -2.358860e-01
1.011650e+00 5.946790e-01
1.009580e+00 2.684690e+00
1.007870e+00 -5.249070e-01
1.008900e+00 -2.950610e+00
1.013260e+00 -1.067790e+00
1.020160e+00 -1.358090e+00
1.029290e+00 -3.067460e+00
1.037490e+00 5.842470e-01
1.045760e+00 -2.841200e+00
1.051970e+00 1.828290e+00
1.057620e+00 -2.253580e+00
1.062570e+00 2.824990e+00
1.066300e+00 -4.733470e-01
1.068930e+00 1.190000e+00
1.071520e+00 6.281120e-01
1.073860e+00 -2.112620e-01
1.073440e+00 1.499460e-01
1.072020e+00 -9.367520e-03
1.069980e+00 2.196140e-01
1.067470e+00 -1.665190e+00
1.063320e+00 2.642810e+00
1.055480e+00 -3.025180e+00
1.046720e+00 -1.381930e+00
1.038200e+00 -1.683790e+00
1.029340e+00 2.190130e+00
1.021090e+00 -2.072350e+00
1.012150e+00 1.083760e-01
1.003440e+00 -5.869190e-01
9.969160e-01 4.701810e-01
9.924130e-01 1.779260e-01
9.900200e-01 -2.330020e+00
9.896670e-01 -2.400670e+00
9.914880e-01 1.041370e+00
9.953560e-01 5.758710e-01
1.000780e+00 -2.202650e+00
1.006940e+00 -9.103430e-01
1.013490e+00 1.506900e+00
1.020690e+00 -1.879630e+00
1.024690e+00 -2.562380e+00
1.027110e+00 1.894250e+00
1.029800e+00 1.840320e+00
1.033290e+00 -1.703460e+00
1.035030e+00 6.212110e-01
1.033540e+00 -1.184520e+00
1.029240e+00 -2.282250e+00
1.022900e+00 -4.869730e-01
1.018930e+00 -1.565880e+00
1.012030e+00 -1.444250e+00
1.003070e+00 -2.535980e+00
9.950910e-01 3.132440e+00
9.866590e-01 -3.089500e+00
9.790500e-01 6.311590e-01
9.714070e-01 -3.052510e+00
9.636790e-01 3.730600e-01
9.538110e-01 2.146170e+00
9.428000e-01 1.424910e+00
9.317170e-01 3.454900e-01
9.225330e-01 2.035840e+00
9.110500e-01 1.945500e+00
8.994310e-01 -1.123370e+00
8.892460e-01 1.894950e+00
8.801670e-01 -2.122630e+00
8.728000e-01 1.320470e-01
8.660150e-01 -4.569900e-01
8.614470e-01 2.469220e-02
8.578370e-01 1.931740e+00
8.570990e-01 1.474120e+00
8.589510e-01 2.605520e+00
8.623400e-01 1.010460e+00
8.685920e-01 1.633170e+00
8.777800e-01 -6.627820e-02
8.900780e-01 -5.910150e-01
9.056610e-01 -2.531330e+00
9.225630e-01 2.697660e+00
9.415070e-01 2.683240e+00
9.620360e-01 -1.915420e+00
9.847560e-01 -2.834380e+00
1.007310e+00 1.600830e+00
1.029990e+00 -5.252530e-01
1.053650e+00 2.890090e+00
1.076680e+00 1.543130e+00
1.098020e+00 2.508930e+00
1.117780e+00 1.555080e+00
1.133730e+00 -1.203550e+00
1.146200e+00 -2.093140e+00
1.153310e+00 2.517910e+00
1.155060e+00 -3.434720e-01
1.153990e+00 3.522670e-02
1.151420e+00 1.711980e-01
1.145950e+00 -1.148000e+00
1.139070e+00 2.970280e+00
1.130310e+00 2.974710e+00
1.120500e+00 -8.271010e-02
1.108920e+00 6.974140e-01
1.095460e+00 1.968270e+00
1.079800e+00 -2.066570e+00
1.063550e+00 -2.830500e-02
1.043780e+00 2.607540e+00
1.019600e+00 5.887130e-01
9.952410e-01 9.914280e-01
9.732740e-01 -1.346990e+00
9.529170e-01 2.333770e+00
9.310670e-01 -7.741450e-01
9.103040e-01 -4.976980e-01
8.921230e-01 2.581850e+00
8.779980e-01 1.145170e+00
8.653070e-01 -3.095620e+00
8.539630e-01 2.658580e+00
8.447280e-01 -1.789900e-01
8.393310e-01 -2.643080e+00
8.367750e-01 3.000880e+00
8.354390e-01 -2.427130e+00
8.378900e-01 -2.963240e+00
8.452350e-01 3.100570e+00
8.528490e-01 -7.382440e-01
8.608310e-01 1.542920e+00
8.718740e-01 -2.650080e+00
8.850880e-01 1.384410e+00
8.990650e-01 -3.238430e-01
9.153940e-01 2.479020e+00
9.324790e-01 -2.320970e+00
9.479120e-01 1.265460e-01
9.631740e-01 1.464710e+00
9.796000e-01 -1.025610e+00
9.994790e-01 1.211610e+00
1.020920e+00 1.323520e-01
1.042930e+00 -2.597570e+00
1.063610e+00 -1.184990e+00
1.083140e+00 1.465220e+00
1.100010e+00 3.026530e+00
1.113530e+00 2.601440e-02
1.123100e+00 -1.818110e+00
1.128790e+00 3.963910e-02
1.132180e+00 3.038100e+00
1.133010e+00 -3.134170e+00
1.127850e+00 -2.759680e+00
1.118810e+00 1.698950e+00
1.106230e+00 1.590630e+00
1.089060e+00 -9.707210e-01
1.070000e+00 2.946850e+00
1.048160e+00 -5.974060e-01
1.027570e+00 2.940970e+00
1.006500e+00 5.786420e-01
9.889930e-01 1.727890e+00
9.728570e-01 1.536660e+00
9.586860e-01 2.122540e+00
9.449910e-01 1.204270e+00
9.313510e-01 -1.019140e+00
9.197860e-01 2.879440e+00
9.068700e-01 1.668940e-01
8.927150e-01 -1.684790e+00
8.785410e-01 -2.529650e+00
8.627540e-01 -2.473990e+00
8.466720e-01 -2.635490e+00
8.335990e-01 2.704130e+00
8.229070e-01 -2.131810e+00
8.153830e-01 -3.903160e-01
8.096100e-01 -2.362190e+00
8.068320e-01 4.111210e-01
8.076850e-01 1.956530e+00
8.102980e-01 -1.355490e+00
8.163900e-01 2.404820e+00
8.247350e-01 4.612160e-01
8.361580e-01 1.213000e+00
8.508920e-01 -3.056560e+00
8.667740e-01 2.823080e+00
8.859780e-01 2.066860e-01
9.065180e-01 8.601810e-01
9.269900e-01 -1.946770e+00
9.499720e-01 2.411390e+00
9.747910e-01 -5.997440e-01
9.990520e-01 1.938960e+00
1.022990e+00 -1.093840e+00
1.047730e+00 2.938090e+00
1.071950e+00 -7.903150e-01
1.095230e+00 -2.198000e+00
1.117360e+00 -2.576210e+00
1.135560e+00 -2.058620e+00
1.152160e+00 -1.626030e+00
1.163470e+00 1.620210e+00
1.168830e+00 1.043580e+00
1.168540e+00 -2.010890e+00
1.164500e+00 -9.132580e-01
1.157100e+00 -2.714380e+00
1.149260e+00 1.128270e+00
1.137210e+00 -1.140280e+00
1.121870e+00 2.569670e+00
1.103190e+00 1.023760e+00
1.081880e+00 -2.779190e+00
1.057150e+00 3.580070e-01
1.029790e+00 -2.683890e+00
1.003810e+00 -2.196860e+00
9.779630e-01 -3.127290e+00
9.527340e-01 -1.879000e+00
9.282250e-01 2.073460e+00
9.062460e-01 1.310220e+00
8.841680e-01 1.425590e+00
8.628040e-01 1.915510e+00
8.423060e-01 7.757370e-01
8.262500e-01 -1.875290e+00
8.114150e-01 3.116350e+00
7.965400e-01 -1.770750e+00
7.866630e-01 -8.291510e-01
7.805060e-01 8.373500e-01
7.754970e-01 2.228770e-01
7.746570e-01 1.047020e+00
7.786510e-01 -1.092780e+00
7.873480e-01 -1.169080e+00
7.976110e-01 2.292020e+00
8.111340e-01 1.109910e+00
8.279100e-01 -8.225390e-01
8.480340e-01 2.972710e+00
8.684920e-01 2.538150e+00
8.918990e-01 -5.989070e-01
9.179010e-01 7.351670e-01
9.454520e-01 1.758260e+00
9.747150e-01 2.690500e+00
1.005730e+00 -1.509220e+00
1.036300e+00 -5.084040e-01
1.067110e+00 -1.292920e+00
1.098160e+00 3.070420e+00
1.127920e+00 1.540510e+00
1.154170e+00 -2.320730e+00
1.175380e+00 -5.687640e-01
1.190240e+00 -9.364000e-02
1.199180e+00 -1.924560e+00
1.200780e+00 -4.921350e-01
1.197170e+00 2.935550e+00
1.189920e+00 -2.772910e+00
1.178790e+00 5.256020e-02
1.163190e+00 1.089540e+00
1.144840e+00 -2.974120e+00
1.122770e+00 2.320680e+00
1.096760e+00 1.374980e+00
1.065580e+00 5.437030e-01
1.031960e+00 1.061430e+00
1.001290e+00 2.167840e-01
9.713920e-01 -8.399850e-01
9.420940e-01 5.369770e-01
9.139540e-01 -3.107350e+00
8.866330e-01 -7.453460e-01
8.621490e-01 4.347320e-01
8.381520e-01 -7.683310e-01
8.153510e-01 1.961100e+00
7.942000e-01 2.987620e+00
7.768880e-01 1.813080e+00
7.611070e-01 -1.818560e+00
7.469620e-01 -2.145000e+00
7.342670e-01 3.141470e+00
7.244050e-01 1.917270e+00
7.173450e-01 -3.090000e+00
7.129730e-01 -2.490530e+00
7.118560e-01 -1.323770e+00
7.135420e-01 -1.072370e+00
7.157520e-01 -1.225080e+00
7.176490e-01 1.251670e+00
7.220050e-01 2.786500e+00
7.307360e-01 -3.136190e+00
7.437600e-01 1.140970e+00
7.592260e-01 1.948470e-01
7.769980e-01 -5.928590e-01
7.981190e-01 -2.304210e+00
8.224380e-01 -1.653920e+00
8.485910e-01 -6.429110e-01
8.756840e-01 -1.680100e+00
9.054960e-01 -1.855330e+00
9.365430e-01 1.299120e+00
9.658000e-01 1.820460e-01
9.943250e-01 2.506530e-01
1.023170e+00 -2.032250e+00
1.052000e+00 -2.951420e-01
1.079780e+00 1.721290e+00
1.105440e+00 1.653820e-01
1.127860e+00 -2.053260e+00
1.146510e+00 7.065810e-01
1.162030e+00 1.022920e+00
1.173710e+00 2.760520e+00
1.180630e+00 -1.168010e+00
1.184090e+00 -3.124230e+00
1.184320e+00 -2.806050e+00
1.180370e+00 1.305930e+00
1.174460e+00 1.943770e+00
1.164730e+00 1.468190e+00
1.151610e+00 1.944600e+00
1.132580e+00 1.560610e+00
1.109160e+00 -1.786860e+00
1.083390e+00 2.951630e+00
1.056730e+00 -3.425910e-02
1.030060e+00 -1.205960e+00
1.002090e+00 -6.603390e-01
9.755160e-01 1.238670e+00
9.497800e-01 2.343940e+00
9.237840e-01 2.412520e+00
8.969770e-01 -1.568270e+00
8.701510e-01 -6.364920e-01
8.444470e-01 -2.446880e+00
8.201580e-01 4.455940e-01
7.984890e-01 1.892170e+00
7.775200e-01 1.403110e+00
7.591600e-01 2.145450e+00
7.428680e-01 -1.560980e+00
7.266950e-01 -1.984040e+00
7.130790e-01 9.948310e-01
7.029370e-01 2.226530e+00
6.969290e-01 1.461890e+00
6.947140e-01 -5.982540e-01
6.958750e-01 1.052300e+00
7.007570e-01 -2.973590e-01
7.093770e-01 -2.572130e+00
7.213090e-01 -2.406520e+00
7.385970e-01 -2.960390e+00
7.608490e-01 1.669100e+00
7.846800e-01 2.814400e+00
8.107550e-01 -4.468050e-01
8.397310e-01 3.033100e+00
8.702120e-01 1.997640e+00
9.028440e-01 -4.642330e-01
9.346880e-01 -1.886930e+00
9.657610e-01 -2.074080e+00
9.965750e-01 1.672030e+00
1.025520e+00 -2.122680e+00
1.053470e+00 -2.378080e+00
1.079620e+00 -2.466100e+00
1.102930e+00 -1.197630e+00
1.123740e+00 8.942610e-01
1.139130e+00 -1.952670e+00
1.152420e+00 -1.622400e+00
1.162560e+00 8.172570e-01
1.167600e+00 -4.486780e-01
1.167760e+00 2.006610e+00
1.164120e+00 -2.446960e+00
1.156970e+00 3.127460e+00
1.146030e+00 6.688040e-01
1.132670e+00 1.945090e+00
1.114380e+00 -1.839410e+00
1.095130e+00 -2.447140e+00
1.075290e+00 9.004580e-01
1.052110e+00 1.519210e-01
1.029630e+00 5.661770e-01
1.008880e+00 -2.917870e+00
9.888090e-01 -1.260600e+00
9.664390e-01 2.661710e-01
9.470790e-01 -7.541400e-01
9.289880e-01 6.458930e-01
9.092500e-01 -2.061930e+00
8.911530e-01 8.676460e-01
8.745520e-01 -2.563320e+00
8.575580e-01 -1.073550e-01
8.420290e-01 5.649900e-01
8.280300e-01 3.436870e-01
8.163490e-01 2.472880e+00
8.087930e-01 2.354220e+00
8.036260e-01 -6.407550e-01
8.004100e-01 -5.299190e-01
7.994920e-01 -2.521420e+00
8.030410e-01 -2.543010e+00
8.082130e-01 -2.928380e+00
8.158810e-01 -1.485220e+00
8.257860e-01 -1.432330e+00
8.364210e-01 2.549770e+00
8.495790e-01 -1.944180e+00
8.651080e-01 -2.887880e+00
8.798510e-01 -1.399690e+00
8.944540e-01 2.740750e+00
9.116290e-01 1.450910e+00
9.321570e-01 2.692800e+00
9.541770e-01 1.689800e+00
9.751380e-01 1.243810e+00
9.956820e-01 -1.000750e+00
1.018940e+00 1.195690e+00
1.042950e+00 -2.428800e+00
1.065160e+00 2.516040e+00
1.083410e+00 -6.427230e-01
1.099440e+00 2.379840e+00
1.109400e+00 1.748890e+00
1.115990e+00 8.314330e-01
1.121210e+00 -2.677920e+00
1.121320e+00 -1.265240e+00
1.118270e+00 -1.766100e+00
1.113370e+00 -2.503030e-01
1.108030e+00 2.251700e+00
1.102830e+00 1.795840e+00
1.094840e+00 6.763580e-01
1.085310e+00 -3.103760e+00
1.074360e+00 -7.282430e-01
1.063760e+00 -2.764460e+00
1.050740e+00 -2.786510e+00
1.036650e+00 -1.093680e+00
1.022030e+00 2.186320e+00
1.008340e+00 -8.126240e-01
9.947880e-01 8.410040e-01
9.820330e-01 1.495240e+00
9.677580e-01 -2.653350e+00
9.541570e-01 3.054840e+00
9.397390e-01 1.102900e+00
9.282110e-01 2.129400e+00
9.175550e-01 -2.400070e+00
9.102860e-01 -1.023970e+00
9.073580e-01 -8.301540e-01
9.076730e-01 -1.978610e+00
9.066310e-01 -1.919980e+00
9.052620e-01 1.917130e-01
9.081790e-01 2.398370e+00
9.115900e-01 2.209140e+00
9.161850e-01 1.920110e+00
9.226740e-01 -1.381650e+00
9.310570e-01 -2.399600e+00
9.406850e-01 -2.043080e+00
9.518970e-01 1.502920e+00
9.647680e-01 1.092510e+00
9.769470e-01 -1.925540e+00
9.915780e-01 2.914240e+00
1.003850e+00 -3.422470e-01
1.015930e+00 2.939820e+00
1.029480e+00 -2.182290e+00
1.042350e+00 1.948460e+00
1.052200e+00 -8.863680e-01
1.060670e+00 2.765680e+00
1.067280e+00 -2.318490e+00
1.074450e+00 -7.586840e-01
1.081580e+00 4.290750e-01
1.086340e+00 2.478830e+00
1.087730e+00 2.482050e+00
1.083190e+00 1.039050e+00
1.076120e+00 -1.025230e+00
1.067000e+00 -5.937100e-01
1.056710e+00 9.085400e-01
1.044690e+00 -1.094710e+00
1.032030e+00 -1.330950e-01
1.021040e+00 -6.250240e-03
1.010160e+00 -1.388200e+00
9.986480e-01 2.001480e+00
9.894210e-01 -3.044470e+00
9.802900e-01 -6.480180e-01
9.700130e-01 1.227190e+00
9.587460e-01 -7.375210e-01
9.467520e-01 2.042590e+00
9.358350e-01 -6.507750e-01
9.261560e-01 -2.996720e+00
9.209920e-01 2.880560e+00
9.192460e-01 2.157630e+00
9.203540e-01 1.784620e+00
9.220930e-01 2.993750e+00
9.265960e-01 -2.989150e+00
9.322400e-01 -1.207740e+00
9.363550e-01 1.034280e+00
9.392530e-01 2.379480e+00
9.411170e-01 -1.865350e+00
9.420590e-01 -3.091580e+00
9.427590e-01 2.326300e+00
9.464670e-01 -5.891020e-01
9.520470e-01 -2.086700e+00
9.593010e-01 3.581270e-01
9.682180e-01 -5.802760e-01
9.787290e-01 -2.342380e+00
9.908990e-01 -2.279020e+00
1.000350e+00 -2.105110e+00
1.008420e+00 -1.973450e+00
1.016040e+00 2.454950e+00
1.021950e+00 1.569450e+00
1.027650e+00 -2.663040e+00
1.035250e+00 3.810270e-01
1.042160e+00 2.761700e+00
1.047020e+00 1.279400e+00
1.049010e+00 2.985470e+00
1.048420e+00 1.514640e+00
1.048690e+00 -1.151930e+00
1.049650e+00 2.126740e+00
1.051550e+00 -1.196170e+00
1.053830e+00 -1.459310e+00
1.055040e+00 1.078620e+00
1.055710e+00 -2.122840e+00
1.056050e+00 2.043330e+00
1.054970e+00 2.882140e+00
1.053240e+00 2.268890e+00
1.050330e+00 2.580740e+00
1.046970e+00 -1.400200e+00
1.041500e+00 -2.629510e+00
1.035180e+00 -1.567190e+00
1.027560e+00 -1.113470e+00
1.018990e+00 -1.116370e+00
1.010580e+00 1.339610e-01
1.001010e+00 9.440650e-01
9.929190e-01 -4.424470e-01
9.864540e-01 -2.732600e+00
9.802840e-01 -3.017800e+00
9.728170e-01 -3.012970e+00
9.659660e-01 2.983080e+00
9.590050e-01 -2.125320e+00
9.515840e-01 -2.864220e+00
9.439420e-01 2.967950e+00
9.368450e-01 -1.458690e-01
9.332250e-01 -1.383160e+00
9.313710e-01 -1.704700e+00
9.294160e-01 -2.160950e+00
9.295810e-01 -2.319530e+00
9.324900e-01 2.074320e-01
9.382090e-01 -6.514630e-01
9.475390e-01 -2.571780e+00
9.572140e-01 -2.256730e+00
9.677650e-01 -2.550300e+00
9.798110e-01 2.439500e-01
9.932860e-01 4.693720e-01
1.006840e+00 1.485540e-01
1.019920e+00 1.622480e+00
1.033600e+00 -2.941950e+00
1.045790e+00 1.452870e-01
1.055500e+00 1.211840e+00
1.060160e+00 -2.108200e+00
1.062050e+00 -2.383110e+00
1.063620e+00 -2.664260e+00
1.061400e+00 1.154250e+00
1.059140e+00 1.191560e+00
1.053920e+00 -2.174710e+00
1.046830e+00 -2.028760e-01
1.036330e+00 -2.324730e+00
1.024840e+00 2.248810e-01
1.013350e+00 5.468370e-01
1.000680e+00 -3.105040e+00
9.878520e-01 9.206050e-01
9.759410e-01 2.213950e-01
9.652580e-01 -4.331360e-01
9.559970e-01 -1.916510e+00
9.485320e-01 -2.622080e+00
9.408060e-01 -2.478750e+00
9.322980e-01 8.701820e-02
9.256330e-01 3.117070e+00
9.164770e-01 5.015680e-01
9.067260e-01 2.244370e+00
8.997640e-01 -1.523360e+00
8.952550e-01 -6.602610e-02
8.932280e-01 2.340760e+00
8.928290e-01 1.518120e+00
8.943790e-01 2.841530e+00
8.982680e-01 -1.183580e-01
9.046810e-01 3.152550e-01
9.152240e-01 8.143660e-02
9.294050e-01 2.471390e+00
9.448080e-01 -8.878180e-01
9.611790e-01 -2.248020e+00
9.788830e-01 2.351250e+00
9.984210e-01 -2.732800e+00
1.018750e+00 -2.014270e+00
1.038890e+00 -2.895310e+00
1.058550e+00 -4.475970e-02
1.077050e+00 -2.145360e-01
1.090760e+00 2.375240e+00
1.099900e+00 2.103220e+00
1.105960e+00 1.299210e+00
1.110200e+00 1.169030e+00
1.114830e+00 -2.304130e+00
1.117790e+00 -3.068800e+00
1.118590e+00 -5.285800e-01
1.115210e+00 2.085000e+00
1.109570e+00 -3.871070e-01
1.101980e+00 2.571950e+00
1.092520e+00 2.461600e+00
1.080500e+00 2.000310e+00
1.062400e+00 1.094090e+00
1.044140e+00 -1.242120e+00
1.024070e+00 -2.050320e+00
1.002700e+00 -3.095460e-01
9.792860e-01 4.966870e-01
9.565850e-01 2.467730e+00
9.347420e-01 1.779960e+00
9.131740e-01 5.076370e-01
8.915730e-01 -1.762590e+00
8.715240e-01 -4.849240e-01
8.524240e-01 -2.874010e+00
8.342520e-01 2.666150e+00
8.174360e-01 8.630910e-01
8.012990e-01 -1.240100e+00
7.893190e-01 2.161160e+00
7.821930e-01 -1.286880e+00
7.795610e-01 -2.640240e+00
7.817160e-01 -5.195000e-01
7.870580e-01 3.687560e-01
7.946640e-01 3.380380e-01
8.014450e-01 -2.665280e+00
8.116210e-01 2.891330e+00
8.241620e-01 1.430970e+00
8.396460e-01 -1.282800e+00
8.585970e-01 -1.261470e+00
8.784380e-01 2.978930e+00
8.977590e-01 -8.252360e-01
9.160000e-01 9.690020e-01
9.351600e-01 -2.718330e+00
9.566510e-01 2.770050e+00
9.788920e-01 -7.179540e-01
1.000010e+00 -7.665170e-01
1.016700e+00 -3.038180e+00
1.032400e+00 -2.619300e+00
1.046350e+00 3.977960e-01
1.058440e+00 2.444560e+00
1.069450e+00 -1.463940e+00
1.080550e+00 -1.125640e+00
1.090140e+00 -2.597560e+00
1.096800e+00 -2.423090e+00
1.099180e+00 -2.626590e+00
1.096550e+00 1.870170e+00
1.090680e+00 -2.211590e+00
1.081020e+00 2.148100e+00
1.071370e+00 -2.134810e-01
1.061110e+00 -2.477500e+00
1.048360e+00 2.500900e+00
1.034260e+00 -3.099310e+00
1.017370e+00 -2.786490e+00
9.997880e-01 2.339600e+00
9.839050e-01 3.098860e+00
9.705840e-01 -2.883260e+00
9.574810e-01 -3.084650e+00
9.452860e-01 1.721680e+00
9.344940e-01 1.741410e+00
9.248730e-01 3.507470e-01
9.172770e-01 -2.035750e+00
9.083600e-01 -2.847340e-01
8.993850e-01 -1.689960e-01
8.911990e-01 1.420970e+00
8.862100e-01 9.194380e-01
8.820040e-01 -1.509770e+00
8.792960e-01 -2.208670e+00
8.773200e-01 -2.524240e+00
8.756930e-01 -1.245690e+00
8.780170e-01 3.194990e-01
8.822230e-01 -2.680640e-01
8.896000e-01 -4.275960e-02
8.967990e-01 2.679670e+00
9.066840e-01 1.224430e-01
9.173260e-01 -2.768550e+00
9.290720e-01 -2.721110e+00
9.411680e-01 -2.372880e+00
9.554660e-01 -2.478730e+00
9.704060e-01 -1.528620e+00
9.868670e-01 -2.647530e+00
1.003280e+00 2.557100e+00
1.017580e+00 2.325730e+00
1.031400e+00 1.179960e+00
1.046770e+00 -2.679720e+00
1.059170e+00 -2.456670e+00
1.069660e+00 2.734560e+00
1.077410e+00 2.168620e+00
1.083590e+00 -2.209320e+00
1.088180e+00 1.565330e+00
1.092030e+00 1.769000e+00
1.093700e+00 7.916890e-01
1.092290e+00 -1.909220e+00
1.088760e+00 1.236030e+00
1.081490e+00 -2.881970e+00
1.072330e+00 -3.079370e+00
1.061880e+00 1.857510e+00
1.051910e+00 -1.146810e+00
1.041320e+00 -3.140160e+00
1.029220e+00 1.026130e+00
1.016730e+00 2.221160e+00
1.005380e+00 1.927440e+00
9.961900e-01 8.195240e-01
9.874440e-01 1.428760e+00
9.775550e-01 1.606150e+00
9.662600e-01 2.543240e+00
9.508710e-01 -1.835250e-01
9.363550e-01 2.049360e+00
9.220950e-01 -2.133850e+00
9.056310e-01 -1.827330e+00
8.903660e-01 -2.081050e+00
8.740410e-01 -1.332380e+00
8.558750e-01 -1.736560e+00
8.386470e-01 -1.077320e+00
8.210820e-01 1.934230e+00
8.050230e-01 2.019420e+00
7.909460e-01 6.392850e-01
7.804880e-01 -1.473700e+00
7.744150e-01 5.303290e-01
7.721850e-01 1.301730e+00
7.707780e-01 2.492110e+00
7.704130e-01 2.963720e+00
7.731630e-01 4.933980e-01
7.803900e-01 2.619700e+00
7.888430e-01 -6.178680e-01
7.999160e-01 -2.355810e+00
8.146120e-01 9.151870e-01
8.309330e-01 1.124580e-01
8.495150e-01 5.316260e-01
8.722090e-01 -1.503640e-01
8.973690e-01 3.795500e-01
9.268890e-01 -3.138250e+00
9.596260e-01 1.710430e-01
9.940610e-01 -2.524730e+00
1.027960e+00 -9.472970e-01
1.059760e+00 2.989850e+00
1.091800e+00 3.659530e-01
1.122920e+00 -2.960350e+00
1.151140e+00 1.060030e-01
1.174420e+00 -2.750630e-01
1.192830e+00 2.092120e+00
1.204890e+00 2.733930e+00
1.210240e+00 -2.695050e+00
1.207350e+00 1.208260e+00
1.198520e+00 -2.792370e+00
1.183110e+00 -5.521440e-01
1.163190e+00 4.817710e-01
1.140050e+00 2.120230e+00
1.114540e+00 4.062780e-01
1.085830e+00 2.060230e+00
1.053100e+00 -2.219480e+00
1.017410e+00 -1.690550e+00
9.786310e-01 9.274570e-01
9.418360e-01 1.839150e+00
9.065720e-01 -1.233900e+00
8.739040e-01 2.832730e+00
8.446670e-01 1.951680e+00
8.172030e-01 -5.833910e-01
7.933690e-01 -2.275240e+00
7.734680e-01 -1.671540e-01
7.556050e-01 8.105160e-01
7.417850e-01 -2.191000e+00
7.312540e-01 7.843300e-01
7.222320e-01 -1.674800e+00
7.181960e-01 -2.752310e+00
7.187020e-01 3.400510e-01
7.230300e-01 5.087240e-02
7.315230e-01 2.998270e+00
7.427400e-01 6.658300e-01
7.563640e-01 -1.550850e+00
7.704000e-01 6.991070e-01
7.872720e-01 2.273320e-02
8.073330e-01 9.040250e-01
8.292530e-01 -2.937500e+00
8.520240e-01 -2.563430e+00
8.758920e-01 -2.537870e+00
9.007230e-01 -1.449550e+00
9.248110e-01 2.572990e+00
9.513170e-01 -1.531670e+00
9.809310e-01 6.640810e-01
1.013000e+00 -3.134180e+00
1.046590e+00 -2.870680e+00
1.077890e+00 -2.664650e+00
1.104260e+00 -1.325320e-01
1.129860e+00 1.681750e+00
1.155950e+00 4.210180e-01
1.179720e+00 -2.751180e+00
1.199850e+00 -2.880270e+00
1.215980e+00 -2.780730e+00
1.226740e+00 8.332140e-03
1.232750e+00 1.365810e+00
1.231500e+00 1.479940e-01
1.222240e+00 2.139890e+00
1.205760e+00 1.807060e+00
1.184190e+00 1.193970e+00
1.160500e+00 2.408880e+00
1.133510e+00 1.565560e+00
1.104580e+00 -1.947750e+00
1.072620e+00 -1.043790e+00
1.036400e+00 2.830930e+00
9.988530e-01 1.708050e+00
9.597980e-01 -1.566520e+00
9.197140e-01 -1.813030e+00
8.788890e-01 3.142490e-01
8.370080e-01 -3.026250e+00
7.954370e-01 -2.025670e+00
7.574650e-01 -1.090020e-01
7.243330e-01 -1.344880e+00
6.942630e-01 3.096550e+00
6.664100e-01 -9.352510e-01
6.428950e-01 -2.908690e+00
6.239610e-01 2.777080e+00
6.098280e-01 -3.302130e-01
6.015960e-01 -1.790040e+00
5.981270e-01 -2.088250e-01
5.981580e-01 1.507040e+00
5.991300e-01 -8.609320e-01
6.049860e-01 -1.060590e+00
6.158590e-01 -3.105190e+00
6.319480e-01 1.319260e+00
6.531520e-01 1.686510e+00
6.784970e-01 -3.024800e+00
7.072400e-01 -1.596790e+00
7.395990e-01 6.200230e-01
7.768770e-01 1.876070e+00
8.184060e-01 7.575520e-01
8.642210e-01 -1.727620e-01
9.127210e-01 1.815580e+00
9.610070e-01 -4.095420e-01
1.009030e+00 -3.273140e-01
1.055600e+00 -2.322670e+00
1.098880e+00 -2.844120e+00
1.140140e+00 -1.120390e+00
1.175260e+00 -2.766700e+00
1.204520e+00 2.437130e+00
1.226970e+00 2.106940e+00
1.243530e+00 2.248000e+00
1.252790e+00 -2.795220e+00
1.252890e+00 -2.828120e+00
1.243140e+00 3.090850e+00
1.228030e+00 1.814210e+00
1.206550e+00 2.450450e+00
1.178970e+00 -2.356000e+00
1.147480e+00 -1.995550e+00
1.111060e+00 2.392050e+00
1.073090e+00 -1.345150e+00
1.032050e+00 2.096040e+00
9.868140e-01 -6.058330e-02
9.389190e-01 6.843890e-01
8.942530e-01 4.442530e-02
8.513090e-01 -2.761110e+00
8.076890e-01 -1.555440e+00
7.653390e-01 -4.808210e-01
7.253570e-01 4.509330e-01
6.892150e-01 1.310250e+00
6.557480e-01 1.310080e+00
6.287860e-01 1.543410e+00
6.073010e-01 -7.557800e-01
5.901400e-01 1.563280e+00
5.754460e-01 -1.561140e+00
5.646610e-01 -1.769520e+00
5.583590e-01 6.682000e-01
5.556410e-01 -1.173620e+00
5.566660e-01 -2.286870e+00
5.617690e-01 -3.048410e+00
5.709190e-01 1.301980e+00
5.840830e-01 -3.022410e+00
6.002300e-01 -3.237660e-01
6.188620e-01 -1.841080e+00
6.383980e-01 3.216410e-01
6.599980e-01 1.842160e+00
6.861810e-01 2.063900e+00
7.171610e-01 2.916810e+00
7.545780e-01 -2.627990e+00
7.929130e-01 3.834080e-01
8.352680e-01 -2.173080e+00
8.818880e-01 2.942080e+00
9.318070e-01 -7.871330e-01
9.815910e-01 -1.880940e+00
1.033430e+00 2.366850e-01
1.087180e+00 -9.545580e-01
1.139410e+00 -1.955440e+00
1.187850e+00 -2.836250e+00
1.230590e+00 2.528020e+00
1.265260e+00 1.890140e+00
1.292450e+00 -2.707680e+00
1.310180e+00 -2.673170e+00
1.317280e+00 1.326250e+00
1.313520e+00 1.375360e+00
1.302910e+00 -1.484700e+00
1.283010e+00 2.960800e+00
1.252900e+00 -9.857980e-02
1.214080e+00 4.788600e-01
1.169300e+00 -6.663910e-01
1.119220e+00 -2.349180e+00
1.065260e+00 -1.287560e+00
1.010430e+00 3.852940e-01
9.549240e-01 -1.179700e+00
9.018410e-01 5.765370e-01
8.496620e-01 5.206700e-01
7.996760e-01 2.487240e+00
7.566160e-01 3.165780e-01
7.195860e-01 -1.098400e+00
6.868850e-01 2.556980e+00
6.573010e-01 2.668740e+00
6.332470e-01 -9.170580e-01
6.163490e-01 1.291360e+00
6.041890e-01 -8.001880e-01
5.977030e-01 -3.982040e-01
5.949760e-01 5.543160e-01
5.983070e-01 -1.020260e+00
6.044130e-01 2.865990e+00
6.142320e-01 -1.176280e+00
6.280980e-01 -2.068920e+00
6.452750e-01 -1.495960e+00
6.668930e-01 2.300290e-01
6.931930e-01 7.586760e-01
7.245070e-01 7.576870e-01
7.592800e-01 1.629680e+00
7.968680e-01 1.617910e+00
8.384170e-01 1.575260e+00
8.826880e-01 5.587440e-01
9.300910e-01 2.862990e+00
9.809060e-01 1.659490e+00
1.033000e+00 -7.249090e-01
1.083450e+00 -1.925560e+00
1.131120e+00 6.816320e-01
1.176240e+00 -2.533700e+00
1.219970e+00 1.491830e+00
1.259960e+00 -2.359470e+00
1.293810e+00 -9.644010e-01
1.319880e+00 1.258430e+00
1.337870e+00 -1.950830e+00
1.348460e+00 -2.827020e+00
1.347680e+00 9.771950e-01
1.335740e+00 8.010070e-01
1.310750e+00 -3.051140e+00
1.276860e+00 -1.522810e+00
1.234610e+00 2.612390e+00
1.184940e+00 1.759940e+00
1.131090e+00 -8.927510e-01
1.076070e+00 -2.542640e+00
1.019300e+00 -3.033740e+00
9.614860e-01 7.836000e-02
9.035740e-01 -2.500620e-03
8.483000e-01 -7.058490e-01
7.977760e-01 2.723630e+00
7.515660e-01 2.133860e+00
7.073230e-01 2.386460e+00
6.674750e-01 -2.754710e+00
6.309310e-01 2.531280e+00
5.991560e-01 -8.442360e-01
5.712340e-01 2.245610e+00
5.476890e-01 -1.597030e+00
5.277980e-01 3.064920e+00
5.120890e-01 -1.225540e+00
5.012880e-01 5.219540e-01
4.918260e-01 2.572600e+00
4.846560e-01 -3.859380e-01
4.807900e-01 2.645780e+00
4.791700e-01 2.749740e+00
4.794780e-01 2.862790e+00
4.830640e-01 -2.328740e+00
4.899680e-01 1.754850e+00
5.028320e-01 -8.797300e-01
5.215300e-01 9.587050e-01
5.420050e-01 6.832170e-01
5.679770e-01 -2.854200e+00
5.988170e-01 -1.850070e+00
6.326210e-01 -2.537610e-01
6.704990e-01 -2.061450e+00
7.130760e-01 -7.647990e-01
7.596280e-01 2.534420e+00
8.079640e-01 1.068470e+00
8.602210e-01 7.657340e-01
9.132490e-01 -2.327890e+00
9.691100e-01 1.428250e+00
1.027290e+00 -3.933000e-01
1.086020e+00 2.593850e+00
1.141260e+00 1.426220e+00
1.195410e+00 -6.306320e-01
1.245400e+00 -1.489930e+00
1.288380e+00 -2.673900e+00
1.324420e+00 -6.705470e-01
1.350840e+00 -3.096870e-01
1.366950e+00 -2.726740e+00
1.372360e+00 -1.177520e+00
1.367320e+00 6.643750e-01
1.350200e+00 1.992210e+00
1.319690e+00 1.283970e+00
1.278290e+00 -1.718810e+00
1.230240e+00 -9.878340e-01
1.177490e+00 -3.951500e-01
1.118610e+00 -1.509090e+00
1.055080e+00 -3.082460e+00
9.884010e-01 -2.826630e+00
9.230090e-01 2.408430e+00
8.597420e-01 4.348840e-01
7.940260e-01 -2.426300e-01
7.314740e-01 -2.072640e+00
6.747620e-01 2.966780e+00
6.226630e-01 -2.726170e+00
5.748910e-01 -2.057780e+00
5.326830e-01 2.203550e+00
4.952180e-01 -1.537650e+00
4.615670e-01 -1.747220e+00
4.306860e-01 -1.496370e+00
4.003410e-01 -2.809360e+00
3.713620e-01 1.480380e+00
3.462030e-01 -2.243670e+00
3.256120e-01 2.125060e+00
3.065520e-01 1.553830e+00
2.897080e-01 -2.204340e+00
2.755910e-01 3.582840e-01
2.653310e-01 2.558240e+00
2.594380e-01 -9.075970e-01
2.552160e-01 1.356400e+00
2.538940e-01 6.985180e-01
2.545880e-01 1.386430e+00
2.576380e-01 -5.013560e-01
2.665910e-01 7.326390e-01
2.786960e-01 2.047750e-01
2.931220e-01 1.518630e+00
3.109330e-01 -3.070480e+00
3.303850e-01 2.863470e+00
3.515480e-01 -2.873010e+00
3.773050e-01 1.791430e+00
4.066060e-01 2.895990e+00
4.408480e-01 -2.344210e+00
4.787110e-01 -2.724610e+00
5.200850e-01 1.895870e+00
5.625480e-01 -8.695800e-01
6.105420e-01 3.311750e-01
6.641150e-01 -4.849690e-01
7.235420e-01 -6.038480e-01
7.869810e-01 -2.871600e+00
8.553350e-01 2.838210e+00
9.257010e-01 1.766150e+00
9.968920e-01 -2.684030e+00
1.066910e+00 3.762150e-02
1.136020e+00 1.126800e+00
1.202340e+00 -4.101300e-01
1.262530e+00 -2.839270e+00
1.315020e+00 1.669680e+00
1.356610e+00 -1.796780e+00
1.385040e+00 1.485220e+00
1.401040e+00 -2.044810e+00
1.403410e+00 -2.690750e+00
1.390470e+00 -1.396520e+00
1.362860e+00 -1.140430e+00
1.324360e+00 5.392890e-01
1.274760e+00 -6.954300e-01
1.217590e+00 -2.028980e+00
1.155430e+00 -1.995400e+00
1.089510e+00 -1.870840e+00
1.023270e+00 3.761490e-01
9.573180e-01 -1.989330e-01
8.926120e-01 -2.755560e-01
8.294500e-01 2.574390e+00
7.692170e-01 1.154620e+00
7.129060e-01 -3.053140e+00
6.598210e-01 -2.889570e+00
6.123800e-01 2.486860e+00
5.709820e-01 1.929400e-01
5.325740e-01 -4.049540e-01
4.971260e-01 4.525590e-01
4.660400e-01 -1.909500e+00
4.369220e-01 1.476670e+00
4.098920e-01 -2.467420e+00
3.848250e-01 2.036580e+00
3.626150e-01 -1.645600e+00
3.425690e-01 -1.974990e+00
3.248160e-01 -1.256380e+00
3.095630e-01 -2.520330e+00
2.966230e-01 -1.213560e-02
2.840700e-01 -6.981320e-01
2.741350e-01 1.994860e+00
2.716820e-01 -2.064870e+00
2.728800e-01 3.113470e+00
2.759950e-01 -5.826220e-01
2.821530e-01 -2.909820e+00
2.919640e-01 -1.849280e+00
3.041080e-01 2.384900e+00
3.165840e-01 7.733390e-01
3.315160e-01 2.905440e-01
3.501270e-01 -1.790750e+00
3.721050e-01 2.112310e+00
3.983040e-01 -2.322170e+00
4.287680e-01 -2.254750e+00
4.624650e-01 -2.210970e+00
5.009760e-01 -1.256810e+00
5.448560e-01 9.843250e-01
5.917530e-01 -2.178750e+00
6.403750e-01 -1.752120e+00
6.898940e-01 7.679210e-01
7.412990e-01 -2.444210e+00
7.969690e-01 -2.134520e+00
8.558510e-01 1.626830e-01
9.205730e-01 1.896310e+00
9.879050e-01 6.416870e-02
1.057180e+00 -7.054710e-01
1.123840e+00 3.096010e+00
1.185360e+00 -2.086840e+00
1.241710e+00 2.328050e+00
1.289850e+00 9.100240e-01
1.331920e+00 1.122570e+00
1.366340e+00 -1.053170e+00
1.391650e+00 3.046330e+00
1.405460e+00 3.044290e+00
1.404990e+00 3.970150e-01
1.393340e+00 1.555380e+00
1.368050e+00 3.729670e-01
1.331570e+00 2.370980e+00
1.286270e+00 -8.198060e-01
1.233570e+00 3.230250e-01
1.173450e+00 2.229400e+00
1.108830e+00 -1.328360e+00
1.042820e+00 1.089800e+00
9.772740e-01 -2.961640e+00
9.121050e-01 -2.656140e+00
8.482080e-01 2.351730e+00
7.844980e-01 4.298060e-01
7.209850e-01 -1.982960e+00
6.601300e-01 -2.635170e+00
6.038210e-01 2.121290e+00
5.529700e-01 -2.203130e+00
5.080040e-01 -1.789580e+00
4.671270e-01 1.697390e+00
4.280780e-01 2.104190e+00
3.931680e-01 2.084780e+00
3.641120e-01 -2.510820e+00
3.389690e-01 -1.976960e-02
3.163130e-01 5.388000e-01
2.952700e-01 1.174590e+00
2.767830e-01 -4.066790e-01
2.623150e-01 1.623460e+00
2.495760e-01 -1.830760e+00
2.391780e-01 2.289090e+00
2.292210e-01 -1.736110e+00
2.211120e-01 -2.581990e+00
2.142420e-01 -1.979770e+00
2.107780e-01 -2.853210e-02
2.114590e-01 2.069710e+00
2.148740e-01 2.624490e+00
2.207830e-01 -9.098290e-01
2.307470e-01 -1.115540e+00
2.430790e-01 -2.359950e+00
2.558680e-01 1.641740e+00
2.692430e-01 -2.024060e+00
2.831520e-01 -1.834920e+00
3.021720e-01 2.671400e+00
3.230140e-01 2.719110e+00
3.435630e-01 1.472410e+00
3.673220e-01 1.010110e+00
3.964760e-01 2.730250e+00
4.301700e-01 -1.455360e+00
4.679110e-01 -2.320460e+00
5.067540e-01 -2.679000e+00
5.483530e-01 2.718290e+00
5.944880e-01 1.560640e+00
6.423360e-01 -2.796950e+00
6.925040e-01 1.470920e+00
7.451650e-01 -1.687400e+00
7.974600e-01 -1.455420e+00
8.483730e-01 -6.988190e-01
9.022980e-01 -2.844130e+00
9.578190e-01 6.450940e-01
1.015400e+00 -2.338070e+00
1.072690e+00 1.609970e+00
1.127120e+00 -2.703550e+00
1.176340e+00 1.365020e+00
1.219140e+00 -1.429480e-01
1.257310e+00 -4.303650e-01
1.290510e+00 -9.747400e-01
1.317270e+00 1.672860e-01
1.332500e+00 6.490950e-01
1.336120e+00 -1.450760e+00
1.328660e+00 -2.190880e+00
1.313140e+00 2.080570e+00
1.290570e+00 1.585280e-01
1.259810e+00 3.372570e-02
1.223070e+00 -4.885720e-02
1.178420e+00 2.325530e+00
1.129770e+00 -2.450290e+00
1.077190e+00 -2.788850e+00
1.022860e+00 2.345960e+00
9.686380e-01 -1.460530e+00
9.140590e-01 3.033750e+00
8.625070e-01 1.029350e+00
8.116950e-01 -3.879390e-01
7.618300e-01 1.764900e+00
7.135660e-01 2.861260e+00
6.678530e-01 2.710850e+00
6.284260e-01 -2.604370e+00
5.933870e-01 -1.353510e+00
5.610060e-01 2.991910e+00
5.306720e-01 -6.414610e-01
5.059940e-01 2.885270e+00
4.873520e-01 -2.136160e-01
4.733300e-01 -1.140950e+00
4.635170e-01 -2.657160e+00
4.574380e-01 -4.172500e-01
4.555530e-01 2.028190e+00
4.553830e-01 2.392380e+00
4.554620e-01 7.726750e-01
4.585060e-01 -2.186260e+00
4.642820e-01 -2.145640e+00
4.755260e-01 9.738670e-01
4.934390e-01 -2.253870e+00
5.143270e-01 -2.229680e+00
5.394870e-01 1.828220e+00
5.703080e-01 3.031460e+00
6.067270e-01 -2.561560e+00
6.450100e-01 -1.650300e+00
6.861920e-01 8.357810e-01
7.288370e-01 2.899830e+00
7.696020e-01 -2.351320e+00
8.139220e-01 2.583130e+00
8.608280e-01 6.047290e-01
9.109020e-01 -1.510720e+00
9.651240e-01 -1.148880e+00
1.018230e+00 8.707250e-01
1.072190e+00 2.452430e+00
1.123890e+00 -4.752990e-01
1.176040e+00 -1.401960e+00
1.223750e+00 2.203650e+00
1.266940e+00 2.935230e+00
1.304610e+00 2.490770e+00
1.334180e+00 -2.265740e+00
1.355350e+00 -1.129540e+00
1.364380e+00 -1.490090e-01
1.364060e+00 -1.272800e-01
1.353730e+00 9.085400e-01
1.334340e+00 -1.117620e-01
1.305350e+00 2.736150e+00
1.267290e+00 1.433800e+00
1.220500e+00 -1.374370e-02
1.167590e+00 1.858050e+00
1.110180e+00 1.928010e+00
1.052870e+00 -7.155900e-01
9.958020e-01 2.109050e+00
9.395830e-01 2.659350e-01
8.846910e-01 -1.687040e-01
8.337420e-01 2.326960e+00
7.850750e-01 -2.432710e+00
7.419670e-01 3.034070e+00
7.034300e-01 -2.942160e+00
6.665140e-01 2.303030e+00
6.356500e-01 -2.251350e+00
6.096210e-01 2.455780e+00
5.865400e-01 2.263010e+00
5.688500e-01 -1.939330e+00
5.554630e-01 3.138520e+00
5.471420e-01 2.172910e+00
5.444380e-01 -1.885540e+00
5.459480e-01 -4.527390e-01
5.511350e-01 -2.059440e+00
5.604410e-01 -1.543380e+00
5.736340e-01 -9.590480e-01
5.890810e-01 -2.579220e+00
6.078460e-01 2.783880e+00
6.326510e-01 1.864040e+00
6.620500e-01 3.117410e+00
6.942540e-01 -8.800860e-01
7.282360e-01 -2.897700e+00
7.660920e-01 -2.585160e+00
8.075400e-01 -1.069560e+00
8.518210e-01 -3.106230e+00
8.967480e-01 -2.081750e+00
9.416970e-01 3.131920e+00
9.894400e-01 8.120780e-01
1.037930e+00 -3.139190e+00
1.087210e+00 -2.525860e+00
1.136650e+00 7.900550e-01
1.184080e+00 -1.709430e+00
1.226850e+00 4.736350e-01
1.266620e+00 9.121800e-01
1.299880e+00 -1.833040e+00
1.325370e+00 -2.535730e+00
1.339680e+00 2.792100e+00
1.345090e+00 -3.140920e+00
1.343050e+00 2.267330e+00
1.327770e+00 -2.386070e+00
1.303440e+00 1.784300e+00
1.272760e+00 -3.098130e+00
1.234810e+00 2.088010e+00
1.189870e+00 -1.910790e+00
1.140610e+00 -1.931810e-01
1.086720e+00 2.492360e+00
1.028860e+00 1.252100e+00
9.727840e-01 -1.624630e+00
9.171090e-01 8.675810e-01
8.612070e-01 2.899790e+00
8.079400e-01 2.071620e+00
7.572590e-01 3.019850e+00
7.100650e-01 2.041990e+00
6.654210e-01 -2.009800e+00
6.226120e-01 -1.235510e+00
5.844560e-01 1.363390e+00
5.516200e-01 -8.561660e-01
5.238780e-01 -1.176250e-01
4.996790e-01 -2.474700e+00
4.762150e-01 -1.451230e+00
4.539120e-01 1.954760e+00
4.334010e-01 -1.231480e+00
4.158300e-01 2.183730e+00
4.010110e-01 -1.966320e+00
3.906570e-01 2.926500e-02
3.844770e-01 -6.141920e-02
3.817630e-01 -3.503120e-01
3.809230e-01 -2.176330e+00
3.813800e-01 1.112450e+00
3.841110e-01 1.335230e+00
3.876060e-01 -2.119950e+00
3.932640e-01 7.235960e-01
4.022500e-01 9.360420e-01
4.145850e-01 -4.026880e-01
4.336400e-01 -4.918910e-01
4.563610e-01 -1.075420e+00
4.831530e-01 -1.053390e+00
5.134750e-01 2.024960e+00
5.471620e-01 -2.111300e-01
5.819320e-01 -2.733020e-01
6.187680e-01 3.323450e-01
6.576670e-01 2.051500e+00
7.008120e-01 1.498640e+00
7.476690e-01 2.488040e+00
7.995410e-01 7.188380e-01
8.543290e-01 -1.835040e+00
9.105720e-01 4.663800e-01
9.716300e-01 2.731740e+00
1.034250e+00 5.224310e-01
1.095270e+00 -1.725610e+00
1.152430e+00 4.566230e-01
1.206280e+00 -9.725490e-02
1.255060e+00 -2.828340e+00
1.295570e+00 -2.980610e-02
1.327130e+00 -3.133310e+00
1.349020e+00 -6.331190e-01
1.360430e+00 2.296610e+00
1.362580e+00 -2.086820e+00
1.353300e+00 -3.046530e+00
1.332570e+00 -2.231600e+00
1.301300e+00 2.274410e+00
1.260810e+00 -1.793070e-01
1.215310e+00 -3.883690e-01
1.166380e+00 -1.204710e+00
1.114470e+00 1.934310e+00
1.060260e+00 3.105010e+00
1.003640e+00 3.061730e+00
9.451750e-01 -1.244100e+00
8.875710e-01 2.736210e+00
8.293980e-01 2.879700e+00
7.736210e-01 1.308790e+00
7.205740e-01 -2.957680e+00
6.724300e-01 -1.665090e+00
6.248420e-01 -6.693930e-01
5.813850e-01 -4.824070e-01
5.408080e-01 -1.049360e-01
5.050300e-01 2.914480e+00
4.733380e-01 -1.129460e+00
4.454040e-01 -1.630820e+00
4.228550e-01 5.981900e-01
4.012880e-01 1.538450e+00
3.825160e-01 -2.948130e+00
3.668470e-01 -9.262240e-01
3.538300e-01 1.661340e+00
3.416310e-01 1.008800e+00
3.326480e-01 -1.086560e+00
3.238210e-01 1.616630e+00
3.140180e-01 2.008480e+00
3.059070e-01 -2.153770e+00
3.010230e-01 -2.205090e+00
2.969850e-01 1.822160e+00
2.941140e-01 8.681220e-01
2.947610e-01 2.180380e+00
2.987240e-01 1.532050e+00
3.044610e-01 -3.062660e+00
3.143860e-01 4.865230e-01
3.285600e-01 -2.593380e+00
3.461620e-01 2.865550e+00
3.633050e-01 4.547140e-01
3.820640e-01 2.728430e+00
4.000390e-01 -8.089060e-01
4.204060e-01 -1.872710e+00
4.455890e-01 -2.427440e+00
4.733730e-01 -1.785760e+00
5.022600e-01 2.246770e+00
5.336830e-01 -2.913260e+00
5.670410e-01 -1.951010e+00
6.038840e-01 -1.461050e+00
6.439820e-01 1.668000e+00
6.883860e-01 -1.490760e+00
7.370540e-01 5.418610e-01
7.905310e-01 2.089620e+00
8.469480e-01 1.927430e+00
9.049570e-01 2.828780e+00
9.657210e-01 2.402110e+00
1.026440e+00 2.964640e+00
1.085700e+00 -1.747570e+00
1.144330e+00 -1.566550e+00
1.198210e+00 -2.597450e-01
1.248090e+00 2.680960e+00
1.289460e+00 1.818510e-01
1.323000e+00 3.096730e+00
1.348210e+00 2.287470e+00
1.364790e+00 2.684360e+00
1.370120e+00 2.325350e+00
1.365310e+00 -2.520430e+00
1.349920e+00 -2.623610e+00
1.321950e+00 1.732580e+00
1.286480e+00 9.995880e-02
1.245360e+00 -2.063850e+00
1.196710e+00 -5.403710e-01
1.146140e+00 2.781520e+00
1.093170e+00 -3.048120e+00
1.036730e+00 6.043660e-01
9.785230e-01 -1.391310e+00
9.193240e-01 5.504500e-01
8.627370e-01 -1.758080e-01
8.071410e-01 -7.261870e-01
7.536020e-01 1.340620e+00
7.063960e-01 -3.126270e+00
6.625940e-01 -2.434350e+00
6.223380e-01 -2.739000e+00
5.858570e-01 -1.989870e+00
5.526070e-01 2.932500e-01
5.234990e-01 -6.056880e-01
4.977900e-01 -1.577180e+00
4.763700e-01 -3.028340e+00
4.578720e-01 -2.023780e+00
4.425280e-01 1.334210e+00
4.303280e-01 1.836590e+00
4.192160e-01 -1.486790e+00
4.085160e-01 1.419690e+00
3.984560e-01 -9.738000e-01
3.894790e-01 8.809700e-01
3.863080e-01 1.957220e-01
3.869730e-01 -2.944890e+00
3.893200e-01 -2.009390e+00
3.942650e-01 1.313940e+00
4.029110e-01 -1.716150e+00
4.133850e-01 -9.410860e-01
4.267880e-01 -1.818570e+00
4.433880e-01 -2.537480e-01
4.656550e-01 1.157050e+00
4.898220e-01 1.314730e-01
5.182320e-01 -1.222130e+00
5.510470e-01 -1.034040e+00
5.887930e-01 -2.710300e+00
6.296200e-01 7.437930e-01
6.749520e-01 1.909970e+00
7.236220e-01 1.434560e+00
7.731010e-01 1.085410e+00
8.245950e-01 -2.622610e+00
8.769750e-01 4.640090e-01
9.331300e-01 2.403130e+00
9.911370e-01 -8.103860e-01
1.051280e+00 -4.554820e-01
1.110550e+00 1.370880e-01
1.167270e+00 -4.110050e-01
1.219640e+00 -4.384500e-01
1.266440e+00 -1.341760e+00
1.306890e+00 -7.106820e-01
1.337720e+00 2.697840e+00
1.358820e+00 6.992340e-01
1.369480e+00 3.898710e-02
1.369710e+00 -1.245850e+00
1.360500e+00 2.703920e+00
1.338860e+00 -1.291240e+00
1.305340e+00 2.194200e+00
1.262480e+00 1.744590e+00
1.212700e+00 1.494490e+00
1.157790e+00 2.046900e+00
1.098100e+00 -2.136230e+00
1.036100e+00 1.852140e+00
9.748060e-01 5.344400e-01
9.143740e-01 -1.173870e-01
8.567590e-01 1.796460e+00
8.048540e-01 2.802300e+00
7.554880e-01 3.800670e-01
7.119580e-01 2.295980e+00
6.738230e-01 -1.750190e+00
6.391800e-01 1.177450e+00
6.066530e-01 1.944790e+00
5.781740e-01 1.363690e+00
5.534150e-01 1.908910e+00
5.322910e-01 -2.773060e+00
5.143030e-01 1.735830e+00
4.974640e-01 1.967630e+00
4.820590e-01 -3.907640e-01
4.703140e-01 2.583470e+00
4.617920e-01 3.039480e+00
4.562050e-01 8.344660e-01
4.546720e-01 -8.908860e-01
4.579890e-01 -4.170970e-01
4.680650e-01 1.677270e+00
4.834350e-01 2.152170e+00
5.037020e-01 8.447550e-01
5.273690e-01 2.430510e+00
5.538110e-01 -1.946590e+00
5.813380e-01 1.628130e-02
6.098370e-01 2.368860e+00
6.395400e-01 -3.353810e-01
6.726770e-01 -2.601740e+00
7.096210e-01 -2.318070e+00
7.476440e-01 -5.834200e-01
7.869810e-01 1.404450e+00
8.270320e-01 -1.449660e+00
8.698140e-01 -1.287240e+00
9.145290e-01 2.778050e+00
9.586590e-01 -7.148550e-01
1.005610e+00 -3.420120e-01
1.051090e+00 -4.319560e-02
1.095230e+00 -1.558110e+00
1.136620e+00 1.846250e+00
1.173000e+00 2.976560e+00
1.204470e+00 -2.208480e+00
1.229410e+00 3.028190e+00
1.248420e+00 2.718310e-01
1.261820e+00 1.432030e+00
1.270920e+00 2.282360e+00
1.275460e+00 -8.390660e-01
1.274670e+00 -1.638380e+00
1.266710e+00 1.665090e+00
1.252910e+00 4.537100e-02
1.233610e+00 -7.750080e-01
1.208150e+00 -1.548390e+00
1.176900e+00 -9.214550e-01
1.142460e+00 3.014880e+00
1.105700e+00 -8.151840e-01
1.065710e+00 -1.913120e+00
1.022880e+00 8.231580e-01
9.801650e-01 3.062200e-01
9.362750e-01 -1.621910e+00
8.932480e-01 2.938540e+00
8.533240e-01 2.774830e+00
8.149890e-01 1.856170e+00
7.783130e-01 -1.279540e+00
7.463560e-01 3.062720e+00
7.182630e-01 -2.550090e+00
6.916500e-01 -8.613160e-01
6.687720e-01 2.249450e-01
6.522280e-01 1.845910e+00
6.414900e-01 1.800490e+00
6.367590e-01 1.320480e+00
6.353070e-01 2.426870e+00
6.389820e-01 -1.779810e+00
6.479240e-01 -2.531980e+00
6.607060e-01 2.012960e+00
6.754170e-01 -2.606280e+00
6.938350e-01 -4.972630e-01
7.144080e-01 -1.402160e-01
7.381840e-01 8.418740e-01
7.627440e-01 -5.086790e-01
7.908380e-01 -1.114240e+00
8.228810e-01 2.802100e+00
8.547150e-01 2.722250e-01
8.890230e-01 4.793560e-01
9.226180e-01 -1.735370e+00
9.574050e-01 1.128100e+00
9.947930e-01 3.010210e-01
1.033150e+00 1.962550e+00
1.071380e+00 -3.300570e-02
1.108490e+00 -2.031450e+00
1.144450e+00 -2.266380e+00
1.177650e+00 -1.457570e+00
1.206560e+00 -1.854030e-02
1.229450e+00 2.888340e+00
1.246660e+00 -2.298610e-02
1.258280e+00 -1.031490e+00
1.264330e+00 2.003570e+00
1.262370e+00 -2.621080e+00
1.253270e+00 -1.790570e+00
1.236950e+00 -1.318760e+00
1.213860e+00 -1.892700e+00
1.185390e+00 -2.085800e+00
1.151170e+00 1.624300e+00
1.110490e+00 9.055050e-01
1.064710e+00 1.716930e+00
1.014670e+00 3.137600e+00
9.623420e-01 3.098840e+00
9.089290e-01 1.052970e+00
8.560260e-01 2.446710e+00
8.051900e-01 -2.044980e+00
7.591300e-01 5.906980e-02
7.182560e-01 2.113840e+00
6.808970e-01 -1.090560e+00
6.488660e-01 1.111370e-01
6.199300e-01 2.107320e+00
5.953380e-01 1.666550e+00
5.715340e-01 -2.981430e+00
5.493910e-01 -4.802600e-01
5.323260e-01 1.723710e+00
5.212080e-01 1.427160e+00
5.134290e-01 -2.866040e-01
5.085700e-01 -1.514930e-01
5.078760e-01 7.134300e-01
5.121670e-01 8.032900e-01
5.216180e-01 2.673760e+00
5.371200e-01 2.327580e+00
5.560630e-01 5.328300e-02
5.796860e-01 8.794480e-02
6.083300e-01 -2.803350e+00
6.388560e-01 -2.763870e+00
6.753740e-01 1.838850e+00
7.196460e-01 -7.789870e-01
7.676110e-01 -3.057750e+00
8.204990e-01 -1.098250e+00
8.772320e-01 2.207940e+00
9.357760e-01 -1.953700e+00
9.950550e-01 -1.646000e+00
1.053960e+00 -3.002880e+00
1.112860e+00 8.751710e-01
1.166750e+00 1.646670e+00
1.216060e+00 4.169870e-01
1.259100e+00 5.205500e-01
1.294580e+00 -1.742350e+00
1.321660e+00 1.087670e+00
1.341260e+00 -2.296430e+00
1.350980e+00 8.675140e-01
1.352530e+00 2.058240e+00
1.343780e+00 -2.489760e+00
1.325550e+00 -2.584230e-01
1.299680e+00 -1.748120e+00
1.265790e+00 1.321110e+00
1.225900e+00 6.357140e-01
1.180420e+00 3.129830e+00
1.130140e+00 -1.456900e+00
1.077880e+00 1.396930e+00
1.026500e+00 2.569720e+00
9.734110e-01 1.301980e+00
9.200810e-01 8.267950e-01
8.673660e-01 1.322830e+00
8.161570e-01 -1.832370e-01
7.673650e-01 -2.806060e-01
7.256610e-01 -7.018640e-01
6.886840e-01 1.646500e+00
6.573650e-01 -8.466320e-01
6.276510e-01 -2.494430e+00
6.018190e-01 -2.542060e+00
5.786490e-01 -2.845380e+00
5.600860e-01 -6.115000e-01
5.446440e-01 1.719090e-01
5.316420e-01 -1.995250e+00
5.210650e-01 -1.381620e-01
5.133520e-01 1.624160e+00
5.072820e-01 -1.442640e+00
5.043340e-01 -1.284970e+00
5.040210e-01 -2.298780e+00
5.073180e-01 2.183260e+00
5.138100e-01 -1.640510e+00
5.241330e-01 4.928580e-01
5.368480e-01 -2.236830e+00
5.538230e-01 -5.802480e-01
5.764540e-01 1.757920e+00
6.024690e-01 1.729190e+00
6.303350e-01 -4.287470e-01
6.607930e-01 2.753710e+00
6.923520e-01 -2.056940e+00
7.275590e-01 -2.230370e+00
7.640590e-01 1.438470e+00
8.055590e-01 -7.644330e-01
8.503290e-01 -3.500030e-01
8.968310e-01 9.801810e-01
9.476970e-01 -3.061900e+00
9.985010e-01 -2.996720e+00
1.048760e+00 -2.873550e+00
1.097710e+00 2.463660e+00
1.143890e+00 7.997330e-01
1.186400e+00 4.658400e-02
1.223930e+00 1.383950e+00
1.254020e+00 8.433310e-01
1.276960e+00 -2.139110e-01
1.294260e+00 -8.612120e-01
1.301100e+00 -2.776270e+00
1.297670e+00 9.992810e-01
1.284800e+00 -2.349930e+00
1.264530e+00 -1.684290e+00
1.238130e+00 -2.689700e+00
1.206730e+00 -2.928020e+00
1.168410e+00 2.233820e+00
1.123160e+00 -2.156060e+00
1.073690e+00 -9.250300e-03
1.021440e+00 1.620990e+00
9.709610e-01 -1.163140e+00
9.239270e-01 -1.596620e+00
8.778040e-01 -1.083780e+00
8.304400e-01 2.256770e+00
7.843350e-01 1.810120e+00
7.412870e-01 1.615250e+00
7.011200e-01 -1.493860e+00
6.642400e-01 -1.933540e+00
6.321420e-01 -1.190210e+00
6.025550e-01 2.438480e+00
5.758830e-01 -9.603300e-01
5.528860e-01 1.689880e+00
5.348260e-01 1.101700e+00
5.189890e-01 2.459090e+00
5.059330e-01 1.885450e+00
4.950150e-01 -2.493230e+00
4.876120e-01 1.344180e+00
4.848950e-01 -6.127030e-01
4.881890e-01 -5.033630e-02
4.970550e-01 7.989460e-01
5.109400e-01 2.299650e+00
5.304020e-01 -1.996720e-01
5.506790e-01 -2.020420e+00
5.703550e-01 -1.320200e+00
5.922670e-01 -2.401650e+00
6.178870e-01 -2.307930e-01
6.492550e-01 -5.371720e-01
6.845260e-01 -1.389330e+00
7.217110e-01 1.049080e+00
7.623000e-01 -2.792940e+00
8.040680e-01 -4.169380e-01
8.501510e-01 1.866330e+00
8.965800e-01 2.023580e+00
9.452280e-01 -9.145920e-01
9.925250e-01 -1.607800e+00
1.038690e+00 3.004620e+00
1.084380e+00 -1.016040e+00
1.128090e+00 -2.213640e+00
1.169320e+00 1.435440e-01
1.206870e+00 -5.329170e-01
1.240260e+00 2.748910e+00
1.266630e+00 -1.829720e+00
1.282000e+00 1.953640e+00
1.287610e+00 -1.785560e+00
1.285760e+00 1.993550e+00
1.276770e+00 -3.007270e+00
1.258800e+00 -1.099130e+00
1.231150e+00 -2.196770e-01
1.196120e+00 1.541940e+00
1.157850e+00 -2.446110e+00
1.114150e+00 3.043950e+00
1.067010e+00 -1.561120e+00
1.016580e+00 -1.143020e-01
9.641040e-01 1.993840e-01
9.129910e-01 1.866650e+00
8.608150e-01 2.586840e+00
8.078830e-01 2.157910e+00
7.569560e-01 -1.302580e+00
7.086200e-01 -2.090450e+00
6.610540e-01 -1.725020e-01
6.151870e-01 -2.874820e+00
5.718310e-01 -2.307820e+00
5.330370e-01 -2.902030e+00
4.990580e-01 -9.598030e-01
4.702980e-01 -2.962700e+00
4.447670e-01 2.880280e+00
4.228400e-01 -1.237420e+00
4.043520e-01 -2.831640e+00
3.879850e-01 -1.220400e+00
3.760380e-01 -2.197060e+00
3.671350e-01 3.021560e+00
3.610610e-01 -1.263790e+00
3.584680e-01 -3.724600e-01
3.584540e-01 -1.302380e+00
3.610120e-01 1.503740e+00
3.663190e-01 -1.799000e-01
3.762420e-01 2.359700e-01
3.908810e-01 -1.844960e+00
4.067510e-01 -2.298440e+00
4.262430e-01 -2.517950e+00
4.493040e-01 -1.585230e+00
4.776260e-01 -1.140910e+00
5.109850e-01 -2.863340e+00
5.508340e-01 -2.949510e+00
5.969680e-01 -1.244240e+00
6.479970e-01 -3.007990e-01
7.025700e-01 -1.694250e+00
7.581280e-01 2.821730e+00
8.174370e-01 -2.131050e+00
8.796470e-01 -2.412600e+00
9.441670e-01 -2.163010e+00
1.010570e+00 -5.576360e-02
1.076730e+00 -2.358450e+00
1.139250e+00 6.839090e-01
1.197920e+00 6.786460e-01
1.252750e+00 -7.725180e-01
1.300750e+00 2.807280e+00
1.339080e+00 -1.755860e+00
1.365590e+00 -8.376340e-01
1.380540e+00 -1.727070e+00
1.381960e+00 -1.618050e+00
1.372130e+00 2.666410e+00
1.352410e+00 -3.075280e+00
1.319380e+00 1.847710e+00
1.277620e+00 -1.542980e+00
1.229650e+00 -9.851150e-01
1.179290e+00 3.254210e-01
1.126230e+00 6.388580e-01
1.070790e+00 -1.982130e+00
1.014260e+00 1.088460e+00
9.595900e-01 2.539940e+00
9.077710e-01 1.106110e+00
8.577170e-01 -1.472770e+00
8.099290e-01 2.998040e+00
7.641150e-01 2.300650e+00
7.189990e-01 -1.842440e+00
6.768940e-01 -2.341620e+00
6.366930e-01 1.244450e-01
6.000610e-01 1.086430e+00
5.683950e-01 -2.364220e+00
5.388460e-01 7.211550e-01
5.124700e-01 -4.217540e-01
4.904010e-01 -4.570150e-01
4.715770e-01 -3.063470e+00
4.571310e-01 2.775060e+00
4.470320e-01 4.090440e-01
4.409390e-01 -2.254750e+00
4.396490e-01 3.203960e-01
4.415180e-01 -2.659630e+00
4.466000e-01 1.662590e+00
4.547590e-01 1.493680e+00
4.676760e-01 -5.353840e-01
4.873230e-01 2.154710e+00
5.121910e-01 -2.294780e+00
5.390570e-01 1.858340e+00
5.690070e-01 -1.342240e+00
6.012620e-01 3.004350e+00
6.366870e-01 -3.025110e+00
6.753690e-01 -1.754400e+00
7.145100e-01 -3.011440e+00
7.527940e-01 -3.717510e-01
7.930710e-01 -1.899550e+00
8.357710e-01 2.741770e+00
8.832670e-01 -2.421790e+00
9.335600e-01 1.191720e+00
9.873180e-01 -1.718870e-02
1.045220e+00 -2.315870e+00
1.101240e+00 2.108830e+00
1.156770e+00 -2.936800e+00
1.207460e+00 -3.033280e+00
1.249050e+00 2.066800e+00
1.283560e+00 -2.306710e+00
1.312240e+00 -3.468390e-01
1.332740e+00 -3.101790e+00
1.340860e+00 1.100980e+00
1.339030e+00 2.427970e+00
1.326620e+00 1.563990e-01
1.304970e+00 -2.330920e+00
1.274890e+00 2.529240e+00
1.240550e+00 -2.954760e+00
1.198800e+00 -2.818760e+00
1.150510e+00 1.665130e+00
1.098580e+00 -1.597820e+00
1.042920e+00 -1.985580e+00
9.891720e-01 -1.730170e+00
9.376590e-01 -8.450290e-02
8.879940e-01 -6.523680e-02
8.401850e-01 1.074950e+00
7.936010e-01 -1.300910e+00
7.493530e-01 4.026720e-02
7.103060e-01 -1.694630e+00
6.757030e-01 3.116650e+00
6.434550e-01 2.349590e+00
6.157710e-01 2.624780e+00
5.915660e-01 2.430560e+00
5.720240e-01 -3.021060e+00
5.560340e-01 8.548450e-01
5.436040e-01 4.900450e-01
5.348680e-01 -2.047340e+00
5.302200e-01 -1.872140e+00
5.319900e-01 7.001950e-01
5.376850e-01 -2.130780e+00
5.482990e-01 4.761130e-01
5.621750e-01 -1.448050e+00
5.786220e-01 7.369040e-01
6.005380e-01 -2.727460e+00
6.242180e-01 2.340460e+00
6.493810e-01 1.960750e+00
6.757010e-01 1.766510e+00
7.068860e-01 -7.773750e-02
7.396420e-01 2.177280e+00
7.753520e-01 -1.550330e+00
8.142950e-01 2.034180e+00
8.568450e-01 -2.606320e+00
9.021330e-01 2.360670e+00
9.483350e-01 2.448440e+00
9.932360e-01 1.309610e+00
1.036890e+00 2.508120e-01
1.077840e+00 -2.600240e+00
1.115470e+00 2.761180e+00
1.150550e+00 3.545580e-01
1.181660e+00 1.892100e+00
1.208930e+00 2.566530e+00
1.230120e+00 -3.773420e-01
1.247610e+00 2.736930e+00
1.258400e+00 7.641680e-01
1.261020e+00 -9.337990e-03
1.257170e+00 9.789710e-01
1.246220e+00 -2.129030e+00
1.228050e+00 -3.886760e-01
1.205000e+00 -4.528990e-01
1.178930e+00 2.910970e+00
1.150010e+00 8.891470e-01
1.117570e+00 -1.905970e+00
1.084470e+00 -4.978920e-01
1.051600e+00 -2.019050e+00
1.017740e+00 1.441020e+00
9.819100e-01 2.476140e+00
9.462090e-01 -9.694610e-01
9.106720e-01 1.026500e+00
8.784720e-01 2.380220e+00
8.456330e-01 1.788950e+00
8.125950e-01 -1.195880e+00
7.820570e-01 -2.225630e+00
7.569810e-01 -2.026960e-01
7.349300e-01 -3.108170e-01
7.168010e-01 -2.094900e+00
7.010000e-01 2.558320e+00
6.887260e-01 2.296360e+00
6.792360e-01 -1.938740e+00
6.730820e-01 2.771210e+00
6.710990e-01 2.647160e+00
6.742440e-01 5.014580e-01
6.788740e-01 -2.027910e+00
6.863940e-01 2.723600e+00
6.979400e-01 2.031880e-01
7.114830e-01 1.410100e+00
7.293800e-01 -1.127670e+00
7.522810e-01 2.929780e+00
7.762110e-01 1.060500e+00
8.050150e-01 2.827330e+00
8.357730e-01 -4.886330e-01
8.665540e-01 -1.131490e+00
8.986830e-01 -1.073340e+00
9.307310e-01 1.214240e+00
9.652920e-01 1.757300e+00
9.992370e-01 -2.403670e+00
1.034360e+00 -1.213010e+00
1.071150e+00 2.447580e+00
1.105080e+00 2.277210e+00
1.136530e+00 2.452800e+00
1.164800e+00 1.416690e+00
1.186920e+00 2.571810e+00
1.205160e+00 -2.918860e+00
1.220120e+00 1.527180e+00
1.229390e+00 -3.005250e-01
1.232600e+00 -3.117350e+00
1.231650e+00 -5.035980e-01
1.227920e+00 -2.640760e+00
1.215610e+00 -1.565530e+00
1.198430e+00 2.871810e+00
1.175320e+00 9.934070e-01
1.149640e+00 -1.346820e+00
1.121660e+00 -2.321360e+00
1.092240e+00 -2.392370e+00
1.060360e+00 2.910230e+00
1.028430e+00 4.039510e-02
9.971720e-01 -9.739520e-01
9.662760e-01 4.906070e-01
9.363180e-01 1.358810e-01
9.097490e-01 -2.972550e+00
8.820530e-01 2.183480e+00
8.544410e-01 -2.063890e+00
8.258800e-01 4.890310e-01
8.014190e-01 1.441630e+00
7.800230e-01 -1.431150e+00
7.627180e-01 -2.965220e+00
7.464770e-01 1.527390e+00
7.364670e-01 3.554620e-01
7.319130e-01 2.700380e-01
7.282990e-01 4.459090e-01
7.250950e-01 -1.235720e+00
7.248690e-01 -2.685690e+00
7.277430e-01 -6.570020e-01
7.368620e-01 -1.762380e+00
7.489060e-01 2.732140e+00
7.637410e-01 -1.517890e+00
7.809590e-01 7.722500e-02
7.996570e-01 -5.905540e-02
8.205680e-01 1.514480e+00
8.427650e-01 6.793120e-01
8.665540e-01 -3.007920e+00
8.918220e-01 -5.551170e-02
9.191180e-01 -2.084530e+00
9.481940e-01 2.141820e+00
9.782190e-01 -2.422800e+00
1.009010e+00 -9.947710e-01
1.036400e+00 -1.485990e+00
1.062390e+00 7.082980e-01
1.086180e+00 -1.276070e+00
1.108260e+00 -1.679020e+00
1.127990e+00 -1.200280e+00
1.144820e+00 -1.542220e+00
1.155390e+00 2.678150e+00
1.159140e+00 -2.404130e+00
1.157940e+00 1.085010e+00
1.151590e+00 2.037720e+00
1.141430e+00 1.485230e+00
1.126840e+00 -5.293790e-01
1.109980e+00 1.690350e-01
1.091380e+00 4.686670e-01
1.071030e+00 -5.607430e-01
1.048860e+00 -2.512530e+00
1.026910e+00 -2.229360e+00
1.003140e+00 2.869060e+00
9.783970e-01 2.556400e+00
9.548290e-01 -2.598230e+00
9.287360e-01 2.743350e+00
9.026040e-01 -2.514060e+00
8.815760e-01 -1.016540e+00
8.625960e-01 3.868630e-01
8.465050e-01 2.502160e+00
8.349370e-01 2.408090e+00
8.270460e-01 1.871300e+00
8.205930e-01 2.436250e+00
8.141950e-01 3.039690e+00
8.096330e-01 1.706540e+00
8.071470e-01 2.349900e-01
8.088430e-01 -5.070410e-01
8.136890e-01 1.212320e+00
8.226530e-01 -8.894390e-02
8.341580e-01 -1.412790e+00
8.487180e-01 1.910860e+00
8.668530e-01 -6.048780e-01
8.871120e-01 2.013710e+00
9.083380e-01 1.106570e-01
9.302880e-01 3.106880e+00
9.554800e-01 2.619820e+00
9.832860e-01 -2.194460e+00
1.010680e+00 -1.178560e+00
1.037410e+00 2.830240e+00
1.063890e+00 -2.701360e-01
1.088950e+00 -2.918090e+00
1.109880e+00 -2.349120e+00
1.129380e+00 2.157810e+00
1.146880e+00 7.743680e-01
1.161260e+00 -2.148960e+00
1.173980e+00 -1.273050e-01
1.181550e+00 2.516040e+00
1.183210e+00 -2.668670e+00
1.179290e+00 -2.904480e+00
1.171710e+00 -2.426840e+00
1.159690e+00 1.039490e+00
1.145650e+00 -5.104770e-01
1.127670e+00 -2.345660e+00
1.106870e+00 -1.063780e+00
1.081680e+00 1.438010e+00
1.057280e+00 1.492500e-01
1.029050e+00 2.522400e+00
1.001120e+00 -1.701560e+00
9.740950e-01 -1.018000e+00
9.490460e-01 2.428660e+00
9.265280e-01 2.039030e+00
9.036830e-01 -1.011640e-01
8.822060e-01 -2.936570e+00
8.645020e-01 -2.203930e+00
8.503870e-01 -5.526850e-02
8.403790e-01 5.304340e-01
8.347090e-01 -6.184210e-01
8.320440e-01 -2.560010e+00
8.292980e-01 -1.529780e+00
8.293330e-01 -2.978970e-01
8.327240e-01 -2.284990e+00
8.387110e-01 -1.681640e+00
8.462410e-01 5.935670e-01
8.552380e-01 8.598430e-01
8.651930e-01 -1.540510e+00
8.804320e-01 3.840200e-01
8.966230e-01 2.901560e+00
9.140600e-01 2.105250e+00
9.336450e-01 1.160780e+00
9.553550e-01 -2.826260e+00
9.779950e-01 -1.943300e+00
9.985530e-01 1.585650e+00
1.019500e+00 -2.505930e+00
1.042430e+00 1.155530e+00
1.064640e+00 -2.512590e+00
1.085960e+00 -2.512050e+00
1.104850e+00 -1.614480e+00
1.121690e+00 -2.685400e+00
1.135330e+00 2.134520e+00
1.148050e+00 -3.049760e+00
1.158580e+00 1.606160e-01
1.167520e+00 2.002940e+00
1.171390e+00 -4.534750e-01
1.170540e+00 2.950480e+00
1.165860e+00 -2.489650e+00
1.155790e+00 -1.664360e+00
1.142240e+00 2.729240e+00
1.126710e+00 1.859390e+00
1.108260e+00 1.769510e+00
1.089650e+00 3.516080e-01
1.070130e+00 -1.395680e+00
1.049440e+00 1.983160e+00
1.025820e+00 -1.849140e+00
1.001370e+00 -3.160980e-01
9.757150e-01 9.300840e-01
9.512480e-01 -8.052170e-01
9.277870e-01 -2.452520e+00
9.056140e-01 1.324550e+00
8.850440e-01 -1.997440e-01
8.665500e-01 1.013400e+00
8.508400e-01 -2.325550e+00
8.377550e-01 1.575230e+00
8.289410e-01 -1.491420e+00
8.235830e-01 2.446520e+00
8.188710e-01 -1.466600e+00
8.144420e-01 -1.715240e+00
8.118460e-01 -1.514610e+00
8.091670e-01 1.077650e+00
8.095450e-01 -6.136160e-01
8.142500e-01 -3.049430e+00
8.246740e-01 -6.892490e-01
8.381530e-01 -2.577680e+00
8.526330e-01 2.641300e+00
8.676190e-01 -1.250940e+00
8.839260e-01 2.069940e+00
9.038400e-01 1.667440e+00
9.265470e-01 2.277350e+00
9.505090e-01 2.902150e+00
9.765940e-01 1.495110e+00
1.002680e+00 -1.011680e+00
1.024470e+00 -5.555660e-01
1.043350e+00 2.961720e+00
1.060390e+00 1.100460e+00
1.077570e+00 2.481820e+00
1.092680e+00 2.803940e+00
1.104960e+00 -2.045230e+00
1.114960e+00 -1.511870e+00
1.120180e+00 -2.513850e+00
1.120700e+00 -2.395860e+00
1.117950e+00 -2.563600e+00
1.111940e+00 1.248210e+00
1.102810e+00 -2.443050e+00
1.091790e+00 2.130850e+00
1.077430e+00 -1.302990e+00
1.063360e+00 -9.197760e-01
1.049760e+00 1.941560e+00
1.035390e+00 1.550290e+00
1.021810e+00 2.640720e+00
1.008530e+00 3.081970e+00
9.957650e-01 2.655120e+00
9.829630e-01 -2.179960e+00
9.691550e-01 -4.011380e-01
9.542410e-01 2.672570e+00
9.391960e-01 2.832120e+00
9.257850e-01 2.095470e+00
9.113050e-01 1.116920e+00
8.954460e-01 -2.080820e+00
8.817390e-01 2.233990e+00
8.681590e-01 -2.247840e+00
8.575020e-01 2.012420e+00
8.514390e-01 1.478680e+00
8.489210e-01 -1.616910e+00
8.470640e-01 -1.843210e+00
8.460120e-01 2.206850e-01
8.464450e-01 7.035180e-01
8.518650e-01 -2.005020e+00
8.581380e-01 2.308400e+00
8.627120e-01 -2.802010e+00
8.702390e-01 -2.865390e+00
8.795390e-01 -2.038820e+00
8.882160e-01 -1.385190e+00
8.994070e-01 2.415700e+00
9.108720e-01 -2.762780e+00
9.222320e-01 4.119910e-01
9.352410e-01 2.272620e+00
9.488730e-01 -2.728280e+00
9.619680e-01 2.678630e+00
9.751650e-01 -4.332080e-01
9.868610e-01 -2.827090e+00
9.995710e-01 2.814900e+00
1.011500e+00 2.040230e-01
1.024070e+00 2.317190e+00
1.036790e+00 2.725930e+00
1.048120e+00 -1.140970e+00
1.058890e+00 -2.107000e-01
1.069930e+00 -9.443060e-02
1.077460e+00 -7.883530e-01
1.083540e+00 -3.023860e+00
1.088830e+00 -6.384640e-01
1.092480e+00 4.255270e-01
1.094960e+00 2.659860e+00
1.094860e+00 -3.231420e-01
1.093210e+00 -3.039830e-01
1.090620e+00 1.538230e+00
1.086670e+00 1.845830e-01
1.085740e+00 1.671910e+00
1.083350e+00 4.747060e-01
1.075690e+00 -7.358510e-02
1.066090e+00 -2.037320e+00
1.054020e+00 2.081810e+00
1.040440e+00 -5.987670e-01
1.025490e+00 -2.284160e+00
1.011760e+00 2.131300e+00
9.980150e-01 3.251710e-01
9.822310e-01 5.574430e-01
9.666340e-01 1.947630e+00
9.535340e-01 1.247620e+00
9.416080e-01 -2.010440e+00
9.286270e-01 2.844190e+00
9.148370e-01 -1.777290e+00
9.021630e-01 -5.139300e-01
8.912190e-01 -1.133210e+00
8.841270e-01 -1.563090e+00
8.799500e-01 -2.742690e+00
8.772380e-01 1.075470e+00
8.761430e-01 7.188700e-01
8.768860e-01 1.078340e-01
8.808380e-01 1.774430e+00
8.875780e-01 -1.195870e+00
8.961960e-01 -3.614070e-01
9.039840e-01 2.484240e+00
9.110930e-01 -1.765000e+00
9.216600e-01 -6.741890e-01
9.331720e-01 -8.887770e-01
9.460370e-01 8.361570e-02
9.579800e-01 4.788350e-01
9.711090e-01 1.701770e+00
9.841330e-01 4.368580e-01
9.978830e-01 3.040040e+00
1.014450e+00 -4.655150e-01
1.029470e+00 -5.428230e-01
1.040400e+00 1.804180e+00
1.051190e+00 7.602630e-02
1.060410e+00 -2.714120e+00
1.065820e+00 -1.254210e+00
1.069400e+00 -1.505290e+00
1.072030e+00 -2.498100e+00
1.073760e+00 2.992700e+00
1.073490e+00 2.479250e-02
1.074180e+00 -8.220000e-01
1.074330e+00 -1.239730e+00
1.069510e+00 -2.044550e+00
1.058920e+00 -2.229110e+00
1.047650e+00 -2.508300e+00
1.035820e+00 1.379150e-01
1.025610e+00 -1.053960e+00
1.017800e+00 -2.284830e+00
1.011900e+00 2.461180e+00
1.007280e+00 2.616550e+00
1.004210e+00 -1.854590e+00
1.001730e+00 -5.329600e-01
9.982870e-01 3.064380e+00
9.939290e-01 1.260420e+00
9.914000e-01 -1.703310e-01
9.902290e-01 1.822780e+00
9.912340e-01 1.132300e+00
9.928080e-01 2.692920e+00
9.952150e-01 -5.415230e-02
9.948890e-01 -2.130420e+00
9.918190e-01 9.930320e-01
9.888210e-01 2.370110e+00
9.860640e-01 -2.919530e+00
9.835760e-01 -2.707530e+00
9.809600e-01 -9.930420e-01
9.772300e-01 1.909070e+00
9.733910e-01 6.453040e-01
9.708350e-01 7.153390e-01
9.693400e-01 1.332160e+00
9.663400e-01 -1.706690e+00
9.625370e-01 -1.060250e-01
9.598140e-01 1.714620e+00
9.584120e-01 -2.570480e+00
9.608780e-01 -3.371730e-01
9.650120e-01 2.941840e+00
9.689420e-01 -2.749160e+00
9.749410e-01 -1.838150e+00
9.810340e-01 5.906100e-01
9.885730e-01 -1.477780e+00
9.939540e-01 1.046510e-01
9.995490e-01 -1.290050e+00
1.006090e+00 5.450390e-02
1.013540e+00 4.675840e-01
1.021810e+00 2.294550e-01
1.029900e+00 -8.911300e-01
1.036960e+00 -1.236930e+00
1.040430e+00 -7.198140e-01
1.041660e+00 -2.131280e+00
1.042540e+00 2.495120e+00
1.042060e+00 5.815930e-01
1.041030e+00 -2.149780e+00
1.039620e+00 -1.295250e+00
1.037660e+00 1.185800e+00
1.032320e+00 1.403460e+00
1.025800e+00 -7.397050e-02
1.018440e+00 2.491710e+00
1.008410e+00 4.910630e-01
9.949080e-01 2.957230e-01
9.811470e-01 1.637090e+00
9.677130e-01 -2.835130e+00
9.556210e-01 -1.958900e+00
9.438790e-01 3.242920e-01
9.322920e-01 -1.548640e+00
9.232610e-01 9.373700e-01
9.154960e-01 2.832880e+00
9.077910e-01 1.875200e+00
9.031670e-01 -4.643330e-01
9.004810e-01 6.096810e-01
8.975030e-01 -7.345250e-01
8.968180e-01 7.741860e-01
8.971470e-01 -1.703810e+00
9.001070e-01 -5.459810e-01
9.072200e-01 2.749910e+00
9.150510e-01 -2.747100e+00
9.255670e-01 -6.929630e-01
9.371060e-01 -2.067180e+00
9.493200e-01 -9.188030e-01
9.634770e-01 -1.551620e+00
9.773720e-01 -1.476800e+00
9.894320e-01 1.571660e-01
1.002310e+00 -2.778890e+00
1.013590e+00 2.137970e+00
1.025260e+00 -9.660650e-01
1.038130e+00 3.874650e-03
1.050250e+00 1.546760e+00
1.060780e+00 1.145080e+00
1.068240e+00 8.666660e-01
1.074380e+00 4.315930e-01
1.081040e+00 -1.848350e+00
1.086350e+00 2.299630e+00
1.089350e+00 1.061170e+00
1.093030e+00 -1.468430e+00
1.097780e+00 1.393300e+00
1.100470e+00 2.974700e+00
1.100050e+00 1.574570e+00
1.096420e+00 -1.852380e-01
1.088280e+00 7.448190e-01
1.078310e+00 -2.616620e+00
1.065680e+00 1.870420e-01
1.052410e+00 5.898380e-01
1.040870e+00 -1.048000e-01
1.029520e+00 1.641130e+00
1.016680e+00 -1.145310e+00
1.001440e+00 3.014170e-01
9.882240e-01 3.065970e+00
9.729900e-01 3.112070e-01
9.559870e-01 -1.604870e-01
9.393680e-01 -1.194460e+00
9.218800e-01 -9.859570e-01
9.070900e-01 -2.934780e+00
8.935150e-01 -1.770790e+00
8.793590e-01 2.752990e+00
8.683270e-01 -4.757490e-01
8.616900e-01 9.544740e-01
8.577710e-01 8.223700e-01
8.559510e-01 2.690620e-01
8.570430e-01 -1.635390e+00
8.609490e-01 -1.597210e+00
8.660590e-01 -4.355640e-01
8.730500e-01 -2.206780e+00
8.794780e-01 2.698410e+00
8.873070e-01 1.029570e+00
8.981710e-01 -2.668950e+00
9.094320e-01 -4.521220e-01
9.214240e-01 1.338890e+00
9.334590e-01 1.479930e+00
9.470980e-01 2.811420e-01
9.622120e-01 -2.657030e+00
9.779580e-01 -1.892150e-01
9.907130e-01 2.022480e+00
1.002700e+00 -8.452760e-01
1.012930e+00 -1.293720e+00
1.023620e+00 1.223580e+00
1.033970e+00 -1.132420e+00
1.045250e+00 -3.055530e-01
1.057980e+00 -1.260440e+00
1.071810e+00 3.109990e+00
1.083410e+00 2.551050e+00
1.092630e+00 2.761770e+00
1.096950e+00 2.284810e+00
1.096570e+00 4.274670e-01
1.093810e+00 -3.791530e-01
1.090840e+00 -2.295980e+00
1.087850e+00 -1.962870e+00
1.086030e+00 -2.276210e+00
1.081670e+00 3.037350e+00
1.074070e+00 -5.618940e-01
1.064720e+00 -1.194210e+00
1.055030e+00 -3.489530e-01
1.045210e+00 -7.558110e-01
1.036670e+00 3.091310e+00
1.029010e+00 2.339290e-01
1.021680e+00 -2.770340e+00
1.013070e+00 2.723700e+00
1.003730e+00 -2.734480e+00
9.942170e-01 -2.726610e-02
9.839740e-01 2.811360e+00
9.726630e-01 -1.461350e+00
9.628560e-01 -2.453410e+00
9.538600e-01 1.206830e+00
9.437220e-01 1.602120e+00
9.354200e-01 -1.366190e+00
9.292640e-01 -4.469600e-02
9.227290e-01 5.291040e-01
9.153320e-01 2.255320e+00
9.103920e-01 -1.103370e+00
9.075380e-01 2.022260e+00
9.079210e-01 1.526840e+00
9.124280e-01 -3.018600e+00
9.198690e-01 -3.019220e+00
9.272910e-01 -2.519590e+00
9.352910e-01 1.863070e+00
9.460820e-01 1.769250e+00
9.575450e-01 2.237460e+00
9.681530e-01 1.534430e+00
9.773530e-01 2.857170e+00
9.840340e-01 -2.647410e-01
9.926160e-01 7.574070e-01
1.001520e+00 -2.084850e+00
1.010380e+00 1.939800e-01
1.017130e+00 5.556970e-01
1.024790e+00 -1.251300e+00
1.036580e+00 -8.362470e-01
1.047990e+00 3.218950e-02
1.058640e+00 -2.424740e+00
1.065700e+00 1.761710e+00
1.071160e+00 -6.794890e-02
1.074720e+00 -2.838670e+00
1.079010e+00 2.508070e+00
1.081620e+00 2.904620e+00
1.080100e+00 3.493530e-01
1.076980e+00 1.281100e-01
1.069540e+00 -1.506500e-01
1.061070e+00 1.952200e+00
1.051750e+00 1.601800e+00
1.040520e+00 2.875690e+00
1.027830e+00 3.020390e+00
1.015250e+00 2.886860e+00
9.998460e-01 -1.912750e+00
9.827440e-01 2.000490e+00
9.657150e-01 1.851460e-01
9.495790e-01 -2.764170e+00
9.350470e-01 5.928490e-01
9.218780e-01 2.442820e+00
9.079120e-01 -1.857150e+00
8.974180e-01 2.143760e+00
8.874360e-01 2.153420e-01
8.787830e-01 4.179290e-01
8.726750e-01 -1.745510e+00
8.697140e-01 7.577300e-01
8.681030e-01 1.442840e+00
8.667570e-01 7.685810e-01
8.675780e-01 3.777640e-01
8.695180e-01 3.418940e-01
8.716590e-01 1.131640e+00
8.741750e-01 -2.976550e+00
8.767870e-01 1.574590e+00
8.830620e-01 2.926670e+00
8.927860e-01 -3.127880e+00
9.049830e-01 -2.123830e+00
9.184710e-01 -2.137300e+00
9.325550e-01 -1.012540e-01
9.485510e-01 2.796900e+00
9.665540e-01 -2.594770e-01
9.845520e-01 2.743810e+00
1.003590e+00 1.812270e+00
1.026350e+00 8.248900e-02
1.048570e+00 -8.050230e-01
1.066920e+00 2.138160e+00
1.085160e+00 2.289660e+00
1.100730e+00 1.110540e+00
1.113460e+00 1.897750e+00
1.123120e+00 -1.286340e+00
1.130490e+00 2.300060e+00
1.135380e+00 -3.144420e-02
1.138360e+00 3.039830e-01
1.138970e+00 3.018340e+00
1.133510e+00 1.854820e+00
1.125060e+00 -1.522530e+00
1.113330e+00 2.537260e-01
1.099820e+00 -1.511510e+00
1.084990e+00 -1.327120e+00
1.066130e+00 -2.754910e+00
1.042660e+00 1.280940e+00
1.017300e+00 2.157290e+00
9.928310e-01 3.010150e+00
9.673950e-01 3.041540e+00
9.426310e-01 2.867010e+00
9.186910e-01 -1.347040e+00
8.940890e-01 -1.528970e+00
8.716350e-01 -6.582080e-01
8.517430e-01 2.810690e+00
8.347810e-01 -3.138110e+00
8.172730e-01 1.083850e+00
8.026150e-01 -2.133700e+00
7.910670e-01 1.583490e+00
7.809470e-01 -6.424250e-01
7.729070e-01 -7.847980e-01
7.684520e-01 -1.342820e+00
7.689080e-01 1.133560e+00
7.733510e-01 1.304750e+00
7.817830e-01 1.158960e+00
7.902670e-01 -3.032040e+00
7.983020e-01 4.890620e-01
8.056940e-01 1.684350e+00
8.182530e-01 -1.385400e+00
8.343530e-01 -1.851910e+00
8.535060e-01 -1.898790e+00
8.754640e-01 -2.176710e+00
9.001680e-01 -9.965280e-02
9.250020e-01 1.553650e+00
9.511200e-01 2.032840e+00
9.781280e-01 2.318830e+00
1.006210e+00 1.257320e+00
1.035800e+00 -1.161270e+00
1.061450e+00 -1.264660e+00
1.085110e+00 -1.258900e+00
1.106930e+00 1.938740e+00
1.127850e+00 7.172530e-01
1.147870e+00 -3.046340e+00
1.164040e+00 1.789010e+00
1.176770e+00 9.087840e-01
1.181070e+00 2.923220e+00
1.177200e+00 8.194660e-01
1.167110e+00 1.826670e+00
1.155180e+00 -3.035230e+00
1.143090e+00 -2.652910e+00
1.127560e+00 -8.732880e-01
1.107760e+00 -2.523930e+00
1.084740e+00 -9.844450e-01
1.059280e+00 -2.753300e+00
1.030350e+00 9.640620e-01
9.983320e-01 -1.405290e+00
9.656450e-01 -2.245310e+00
9.329050e-01 1.118950e+00
9.052120e-01 -2.463100e+00
8.789540e-01 1.788200e+00
8.539540e-01 1.847310e+00
8.313920e-01 2.801160e+00
8.119150e-01 -6.274330e-02
7.965250e-01 2.149400e-01
7.846760e-01 -4.385400e-01
7.765530e-01 -1.110930e+00
7.728900e-01 -2.680540e-01
7.721680e-01 1.657340e+00
7.720050e-01 7.163130e-02
7.731480e-01 1.490180e+00
7.769820e-01 4.773790e-01
7.860780e-01 -2.693500e+00
7.964120e-01 -7.959550e-01
8.100000e-01 2.590940e+00
8.287520e-01 -2.774920e+00
8.500150e-01 4.656180e-01
8.731450e-01 -1.626600e+00
8.984940e-01 -1.794610e+00
9.266980e-01 2.023910e+00
9.566970e-01 -2.876160e-02
9.888480e-01 1.078860e+00
1.021540e+00 -8.201020e-01
1.053970e+00 -7.979390e-01
1.084590e+00 1.569910e+00
1.113500e+00 7.855550e-01
1.137680e+00 -1.779500e-01
1.158100e+00 -1.323310e+00
1.178420e+00 -1.376120e+00
1.195150e+00 -2.406190e+00
1.207280e+00 -1.722060e+00
1.214140e+00 -3.054970e+00
1.215000e+00 -1.421200e+00
1.208980e+00 4.214630e-01
1.196990e+00 -2.822540e+00
1.178520e+00 1.664580e+00
1.154830e+00 -9.699620e-01
1.127370e+00 -1.839890e-01
1.096250e+00 1.093910e+00
1.062570e+00 1.565270e+00
1.028330e+00 1.943410e+00
9.933290e-01 -2.919840e+00
9.571190e-01 -1.636490e+00
9.222520e-01 -2.135620e+00
8.877390e-01 -1.997760e+00
8.528160e-01 -2.216240e-01
8.206210e-01 1.746240e+00
7.909300e-01 -2.030620e+00
7.628260e-01 -2.763060e+00
7.361240e-01 -3.073650e+00
7.126780e-01 -3.664140e-01
6.943300e-01 2.387430e+00
6.794450e-01 1.062320e+00
6.678570e-01 2.918720e-01
6.590940e-01 1.211000e+00
6.547340e-01 2.454440e+00
6.532060e-01 -2.605270e+00
6.544250e-01 1.345490e+00
6.580190e-01 -7.974490e-01
6.674830e-01 -2.864980e+00
6.791600e-01 1.206050e+00
6.923620e-01 1.657410e+00
7.066770e-01 2.562700e+00
7.232450e-01 -9.435580e-01
7.430560e-01 -1.624990e+00
7.659900e-01 6.380170e-02
7.947280e-01 1.379080e+00
8.235020e-01 1.667340e-01
8.543150e-01 1.523680e+00
8.873270e-01 2.132350e+00
9.213200e-01 1.609050e+00
9.564920e-01 2.793880e+00
9.914630e-01 7.388100e-01
1.024280e+00 -1.476720e+00
1.055520e+00 2.626600e+00
1.084210e+00 -2.848100e+00
1.113220e+00 -1.353350e+00
1.140900e+00 -1.070600e+00
1.163760e+00 1.869680e-02
1.183860e+00 1.835070e+00
1.199150e+00 -1.649110e+00
1.209010e+00 -3.207410e-01
1.216120e+00 -2.879880e+00
1.216560e+00 3.744200e-01
1.213070e+00 -1.169040e+00
1.204430e+00 1.176740e-01
1.189900e+00 1.813330e+00
1.169410e+00 -3.346810e-02
1.142740e+00 5.928370e-01
1.110980e+00 1.012890e+00
1.076660e+00 -1.857660e+00
1.040010e+00 -2.557490e-01
1.000770e+00 2.349980e+00
9.585740e-01 1.010270e+00
9.161380e-01 4.250410e-01
8.748930e-01 2.676110e+00
8.356540e-01 -2.429380e-01
7.991000e-01 -2.182410e+00
7.651470e-01 8.812220e-01
7.369520e-01 5.624450e-01
7.121680e-01 -1.222440e+00
6.921570e-01 2.922140e+00
6.792070e-01 -2.757650e+00
6.684260e-01 -9.381210e-01
6.606150e-01 -2.096990e+00
6.568170e-01 2.216940e+00
6.556640e-01 -1.411500e+00
6.578480e-01 2.324860e+00
6.645100e-01 8.662190e-03
6.760790e-01 8.434180e-01
6.900060e-01 -3.662410e-01
7.084710e-01 -1.677420e+00
7.281630e-01 3.016950e+00
7.503860e-01 1.569730e+00
7.764330e-01 -2.893010e+00
8.037670e-01 1.132790e+00
8.349790e-01 1.565560e+00
8.692330e-01 1.628850e+00
9.055040e-01 5.864000e-01
9.413660e-01 2.750830e-01
9.772400e-01 3.086470e+00
1.011630e+00 -2.911460e+00
1.046330e+00 2.194740e+00
1.079080e+00 -1.001570e+00
1.109900e+00 -1.802380e+00
1.139660e+00 4.607920e-01
1.168910e+00 1.345130e+00
1.193250e+00 -1.530820e+00
1.212780e+00 1.119540e+00
1.226530e+00 4.276220e-01
1.234590e+00 -6.627340e-01
1.237100e+00 -1.816980e+00
1.231280e+00 -3.072220e+00
1.216010e+00 3.509060e-01
1.195880e+00 1.638250e+00
1.168520e+00 -1.884390e+00
1.137390e+00 1.738230e+00
1.105210e+00 -2.081020e+00
1.072330e+00 -9.001450e-01
1.038910e+00 -2.814070e+00
1.005420e+00 -3.608410e-01
9.712860e-01 7.921680e-01
9.376650e-01 6.551010e-01
9.049710e-01 -2.278400e+00
8.729500e-01 -1.275280e+00
8.429250e-01 -1.586790e+00
8.172070e-01 -2.767610e+00
7.939470e-01 1.396160e+00
7.763760e-01 -2.883640e+00
7.612700e-01 -1.213010e-01
7.490870e-01 -7.239400e-01
7.388370e-01 -2.553810e+00
7.305600e-01 -3.037560e+00
7.263440e-01 -1.493220e+00
7.240420e-01 2.109750e+00
7.263710e-01 2.233350e+00
7.327300e-01 3.022510e+00
7.415030e-01 2.494120e+00
7.516600e-01 -9.174150e-01
7.681790e-01 7.277910e-01
7.901160e-01 3.132480e+00
8.151740e-01 2.894480e+00
8.401960e-01 -2.728480e-01
8.656930e-01 3.239020e-01
8.929580e-01 -9.598740e-01
9.196220e-01 -3.338360e-01
9.470850e-01 1.102590e-02
9.753280e-01 1.592510e+00
1.004180e+00 2.776210e+00
1.029870e+00 -3.192620e-01
1.057230e+00 -2.751240e+00
1.083970e+00 2.203860e+00
1.107390e+00 -4.390920e-01
1.128170e+00 3.085050e+00
1.146950e+00 5.162000e-01
1.161580e+00 -2.827960e+00
1.171310e+00 4.258200e-01
1.178020e+00 -1.239210e+00
1.180820e+00 -2.229550e+00
1.179120e+00 8.644870e-01
1.174030e+00 2.164870e+00
1.165630e+00 2.753810e+00
1.155180e+00 2.681180e+00
1.140060e+00 -9.992150e-01
1.121900e+00 1.564550e+00
1.100980e+00 2.213550e+00
1.080390e+00 5.845470e-01
1.058650e+00 2.467970e+00
1.030770e+00 3.807700e-01
1.001450e+00 -2.297910e-01
9.744750e-01 1.105880e+00
9.501170e-01 -1.716160e+00
9.284890e-01 2.395840e+00
9.058630e-01 -3.101210e+00
8.824870e-01 4.916990e-01
8.615660e-01 2.106590e+00
8.433640e-01 2.732470e+00
8.283510e-01 7.200590e-01
8.163490e-01 2.361100e+00
8.059870e-01 3.424200e-01
8.002260e-01 -2.523620e+00
7.979010e-01 -2.925950e+00
7.973040e-01 -2.957480e+00
7.992750e-01 -1.197310e-01
8.048620e-01 2.257610e+00
8.114780e-01 -1.527930e+00
8.174980e-01 2.640030e+00
8.252060e-01 -1.312650e+00
8.340650e-01 -9.730690e-01
8.442520e-01 -2.530700e+00
8.546830e-01 -1.060210e+00
8.689730e-01 -1.301690e+00
8.872320e-01 2.238780e+00
9.080100e-01 -3.039400e+00
9.309740e-01 -6.234880e-01
9.571620e-01 -1.589820e+00
9.851510e-01 -3.962160e-01
1.014360e+00 1.208100e+00
1.044890e+00 -1.828540e+00
1.075160e+00 -4.495130e-01
1.106390e+00 1.799870e+00
1.134670e+00 -1.051730e+00
1.158610e+00 8.835500e-01
1.180740e+00 4.538260e-01
1.199810e+00 -8.749080e-01
1.212880e+00 -2.741650e+00
1.220710e+00 6.577280e-01
1.222340e+00 6.679760e-01
1.221520e+00 2.872130e+00
1.214230e+00 2.825680e+00
1.199600e+00 -1.125120e-01
1.181930e+00 -7.018370e-01
1.160680e+00 -2.559560e+00
1.134400e+00 -5.242200e-01
1.106250e+00 3.004940e+00
1.076620e+00 -1.524320e+00
1.047740e+00 1.495300e+00
1.016600e+00 -2.748830e+00
9.840140e-01 3.025540e+00
9.527860e-01 2.359380e+00
9.252100e-01 -2.868630e+00
8.980220e-01 1.412380e+00
8.734130e-01 1.020740e+00
8.495270e-01 -2.837470e+00
8.283530e-01 2.949600e+00
8.086460e-01 -1.829620e+00
7.905530e-01 -1.572560e+00
7.746000e-01 2.662180e+00
7.592640e-01 -1.075530e+00
7.467450e-01 -2.671370e+00
7.356230e-01 -1.519050e+00
7.274010e-01 -6.663120e-01
7.222610e-01 -3.074550e+00
7.208570e-01 2.710960e+00
7.232690e-01 2.195340e+00
7.298290e-01 1.704190e+00
7.397630e-01 1.474350e+00
7.538960e-01 7.775880e-01
7.720070e-01 4.666870e-01
7.946030e-01 -3.051520e+00
8.229540e-01 2.434380e+00
8.544410e-01 1.080730e-01
8.852530e-01 -9.412990e-01
9.182720e-01 -2.226890e-02
9.529810e-01 2.537790e+00
9.893190e-01 3.617000e-01
1.025070e+00 -2.323130e+00
1.059640e+00 -1.806570e+00
1.092020e+00 -6.414940e-01
1.125070e+00 -2.901410e+00
1.158440e+00 7.644160e-01
1.191740e+00 3.822880e-01
1.218300e+00 -5.010620e-02
1.240680e+00 4.017960e-01
1.255110e+00 -2.128730e+00
1.261890e+00 -2.281530e+00
1.260160e+00 -1.394390e+00
1.251290e+00 -1.439560e+00
1.235410e+00 -1.319130e+00
1.215560e+00 3.701330e-01
1.192390e+00 2.020750e+00
1.162800e+00 2.753690e+00
1.129150e+00 2.924940e+00
1.092550e+00 -2.200020e+00
1.055210e+00 2.366720e+00
1.016170e+00 1.962740e+00
9.773490e-01 3.035830e+00
9.389600e-01 1.381870e+00
9.001400e-01 -1.670980e+00
8.654350e-01 -1.894330e+00
8.341210e-01 -1.834100e+00
8.033410e-01 4.080970e-01
7.762880e-01 2.844560e+00
7.526520e-01 -2.140190e+00
7.321260e-01 -2.948910e+00
7.164150e-01 -1.626340e+00
7.032440e-01 2.286210e+00
6.922530e-01 -2.601590e+00
6.823400e-01 2.368090e+00
6.738540e-01 -8.914630e-03
6.693360e-01 2.156470e+00
6.669160e-01 2.031090e+00
6.668810e-01 7.280370e-01
6.697070e-01 -2.600130e+00
6.779780e-01 9.727230e-01
6.917940e-01 -2.519190e+00
7.131610e-01 -6.275720e-02
7.392210e-01 -2.040700e+00
7.649370e-01 9.401910e-01
7.924670e-01 5.582660e-01
8.217940e-01 7.730190e-01
8.521280e-01 2.797680e+00
8.857340e-01 -5.198220e-01
9.195740e-01 -1.098200e+00
9.526940e-01 2.107100e+00
9.863600e-01 2.453790e+00
1.022230e+00 1.383920e+00
1.058300e+00 -2.667290e+00
1.096810e+00 5.889270e-02
1.136260e+00 1.494550e+00
1.173160e+00 -2.490810e+00
1.207650e+00 -1.523330e+00
1.236470e+00 9.778280e-01
1.259630e+00 7.031180e-01
1.273520e+00 -7.126270e-01
1.279060e+00 -5.140120e-01
1.278560e+00 -1.126360e+00
1.271390e+00 -3.138180e+00
1.255720e+00 -1.876400e+00
1.233620e+00 1.050530e-01
1.205110e+00 -1.117260e+00
1.171960e+00 3.566980e-01
1.134000e+00 1.938100e+00
1.091680e+00 -1.757530e+00
1.047360e+00 1.902580e+00
1.001690e+00 -2.245440e+00
9.553290e-01 -1.663420e+00
9.126580e-01 -1.027790e+00
8.753890e-01 2.145300e+00
8.426770e-01 1.704100e+00
8.087010e-01 -1.547050e+00
7.760650e-01 -2.888900e+00
7.469980e-01 -9.325620e-01
7.218650e-01 -1.287560e+00
7.028830e-01 5.080480e-01
6.877130e-01 -9.416350e-01
6.731730e-01 -1.334120e+00
6.621720e-01 -1.527510e+00
6.558290e-01 -2.723850e+00
6.515670e-01 -1.874410e-01
6.492480e-01 1.678760e+00
6.477990e-01 2.289020e+00
6.493570e-01 2.517480e-01
6.539410e-01 2.239640e+00
6.622800e-01 6.531350e-01
6.714820e-01 6.272090e-01
6.850270e-01 5.163230e-01
7.013940e-01 1.447460e+00
7.223570e-01 2.758990e-01
7.488640e-01 5.614490e-01
7.772610e-01 -2.574250e+00
8.095770e-01 2.292130e+00
8.445320e-01 8.125160e-01
8.824300e-01 -3.128450e+00
9.211060e-01 -1.332370e+00
9.616110e-01 2.970210e+00
1.001800e+00 1.056060e+00
1.041050e+00 -2.729640e+00
1.080630e+00 1.154280e+00
1.116370e+00 -2.370330e+00
1.149140e+00 -6.525300e-01
1.178180e+00 -1.564550e+00
1.200480e+00 -1.724450e+00
1.216100e+00 -1.478150e+00
1.226310e+00 5.931060e-01
1.229880e+00 1.940780e+00
1.227260e+00 1.035080e+00
1.219250e+00 -9.249060e-01
1.205790e+00 -2.983740e+00
1.187240e+00 -1.781500e+00
1.165770e+00 -1.639830e+00
1.140640e+00 -1.492460e+00
1.111230e+00 2.785510e+00
1.077550e+00 1.508460e+00
1.040610e+00 1.233870e+00
1.003700e+00 -8.120780e-01
9.689570e-01 -2.253960e+00
9.350480e-01 3.056470e+00
9.007780e-01 2.909540e-01
8.682070e-01 2.678460e+00
8.386190e-01 1.545910e+00
8.123890e-01 -3.388020e-01
7.888850e-01 -7.197460e-01
7.662570e-01 1.661970e+00
7.455570e-01 -9.870800e-01
7.257070e-01 -6.936720e-01
7.088970e-01 9.443090e-01
6.956740e-01 -3.062770e-01
6.835320e-01 2.963630e+00
6.738860e-01 8.788850e-02
6.685960e-01 2.512280e+00
6.658710e-01 -1.982010e+00
6.639370e-01 -1.845240e+00
6.662210e-01 -2.137050e+00
6.693520e-01 1.524620e+00
6.748030e-01 -2.206090e+00
6.816980e-01 2.909820e+00
6.903380e-01 8.007890e-01
7.012160e-01 1.838140e+00
7.167390e-01 -1.500020e+00
7.387580e-01 -1.090710e+00
7.636350e-01 -2.024910e+00
7.903200e-01 1.234700e+00
8.183710e-01 2.775800e+00
8.459370e-01 2.084730e+00
8.749010e-01 1.503230e+00
9.050100e-01 -3.077410e+00
9.366570e-01 2.422660e+00
9.690650e-01 2.614360e+00
1.000550e+00 -1.509570e+00
1.030280e+00 -1.370620e+00
1.059080e+00 1.499090e+00
1.088050e+00 -2.268040e-01
1.116310e+00 3.626910e-01
1.142020e+00 -1.818430e+00
1.162540e+00 -1.728090e+00
1.174880e+00 -2.779790e+00
1.182770e+00 1.836020e-01
1.189060e+00 5.393440e-01
1.190260e+00 1.566470e-01
1.184770e+00 -1.414610e+00
1.174730e+00 1.744690e+00
1.159340e+00 4.978340e-01
1.140640e+00 1.143510e-01
1.115680e+00 2.194190e-01
1.085280e+00 1.764120e+00
1.052600e+00 -2.515360e+00
1.020750e+00 2.007300e+00
9.882930e-01 2.995640e+00
9.557710e-01 6.672010e-01
9.232340e-01 2.197250e+00
8.925770e-01 -2.726070e+00
8.664420e-01 3.545600e-01
8.443680e-01 -2.605810e+00
8.226180e-01 2.070610e+00
8.025390e-01 -1.990130e+00
7.842370e-01 -7.812500e-01
7.680260e-01 -2.548350e+00
7.547550e-01 -1.206250e+00
7.443580e-01 -7.653580e-01
7.382160e-01 -2.972650e+00
7.356180e-01 -1.686990e+00
7.379510e-01 2.671120e+00
7.440370e-01 6.642280e-01
7.539580e-01 2.119070e+00
7.671650e-01 -1.851270e+00
7.823730e-01 9.796990e-01
7.978340e-01 -1.719600e+00
8.143250e-01 -1.809850e+00
8.324840e-01 -1.310910e-01
8.550890e-01 3.265500e-01
8.799320e-01 2.729970e+00
9.027880e-01 1.925480e+00
9.257960e-01 -7.068240e-02
9.491390e-01 -1.978340e+00
9.733570e-01 3.398010e-01
9.994800e-01 8.826970e-01
1.025740e+00 -1.411280e-01
1.051020e+00 -7.197120e-01
1.073870e+00 7.669190e-01
1.094440e+00 2.147330e+00
1.109640e+00 9.044290e-01
1.120210e+00 -2.062250e+00
1.128180e+00 2.779740e+00
1.132950e+00 -3.850080e-01
1.135590e+00 -3.047380e+00
1.133360e+00 -1.406820e+00
1.125270e+00 -6.534370e-02
1.111730e+00 5.625630e-01
1.092310e+00 -1.649150e+00
1.070090e+00 2.194150e+00
1.046650e+00 -1.696980e+00
1.022440e+00 -1.172810e+00
9.968340e-01 -5.739740e-01
9.709660e-01 3.093950e+00
9.430210e-01 8.026510e-01
9.194610e-01 -1.388840e+00
8.984900e-01 1.211900e-01
8.779590e-01 -2.791960e+00
8.588310e-01 1.254570e+00
8.426340e-01 -2.722830e+00
8.309240e-01 7.971390e-01
8.226190e-01 -2.654010e+00
8.197860e-01 1.118760e+00
8.214690e-01 -2.185150e-01
8.283110e-01 2.124540e+00
8.372320e-01 8.582010e-01
8.492930e-01 -1.756030e+00
8.642450e-01 -2.254370e+00
8.802220e-01 2.586580e+00
8.971780e-01 1.372590e+00
9.153910e-01 2.153160e+00
9.326980e-01 9.023020e-01
9.489180e-01 3.891020e-01
9.644040e-01 -8.287010e-01
9.818290e-01 -3.956220e-01
9.995250e-01 -1.973560e+00
1.016210e+00 -2.952000e+00
1.032850e+00 -2.030700e+00
1.049590e+00 3.125620e+00
1.065550e+00 1.336310e+00
1.078820e+00 2.462590e-02
1.088930e+00 -1.358210e+00
1.096210e+00 -2.214980e+00
1.099550e+00 -2.972750e+00
1.100540e+00 -3.031290e+00
1.098080e+00 1.606420e+00
1.091980e+00 2.868980e+00
1.084920e+00 -2.578940e+00
1.076270e+00 1.335870e+00
1.067270e+00 -1.632340e+00
1.058860e+00 1.815580e+00
1.050230e+00 -1.965390e+00
1.040960e+00 2.129020e+00
1.031300e+00 -1.592290e+00
1.023400e+00 -1.374280e+00
1.015870e+00 -1.541550e+00
1.008380e+00 -2.273020e+00
9.989480e-01 2.120250e-01
9.890920e-01 -2.019940e+00
9.815100e-01 2.536860e+00
9.749990e-01 -2.698430e+00
9.699130e-01 1.414590e+00
9.652450e-01 -1.460800e+00
9.602020e-01 -1.801210e+00
9.555900e-01 -2.240060e+00
9.529760e-01 1.549630e+00
9.530470e-01 1.626610e-02
9.555230e-01 2.334540e+00
9.571160e-01 -1.949360e+00
9.580460e-01 3.132590e-01
9.592130e-01 2.253110e+00
9.604410e-01 -2.627550e+00
9.606550e-01 -2.095400e+00
9.609250e-01 1.485750e+00
9.630710e-01 -4.165120e-01
9.663610e-01 -2.881150e+00
9.684980e-01 -1.137180e+00
9.732200e-01 -6.425020e-01
9.785890e-01 3.100210e+00
9.832780e-01 -1.499000e+00
9.883970e-01 2.474450e+00
9.940790e-01 -1.634460e+00
1.000700e+00 -2.899500e+00
1.007010e+00 2.571780e+00
1.013380e+00 -1.464050e+00
1.021890e+00 1.955180e+00
1.029530e+00 1.646640e+00
1.035400e+00 2.454880e+00
1.039430e+00 2.353430e+00
1.042790e+00 -9.028060e-01
1.047290e+00 -1.593080e+00
1.050750e+00 3.672530e-01
1.055140e+00 -6.625080e-01
1.058230e+00 -9.541530e-01
1.059180e+00 -8.705360e-01
1.060270e+00 2.772840e+00
1.060230e+00 -2.193660e+00
1.060170e+00 2.845320e+00
1.062630e+00 -2.167930e+00
1.064160e+00 8.343960e-01
1.063810e+00 2.184940e+00
1.062470e+00 -2.485990e+00
1.060020e+00 2.108090e+00
1.054700e+00 2.184870e+00
1.048240e+00 1.218390e+00
1.040600e+00 2.359560e+00
1.030780e+00 -1.521740e+00
1.021300e+00 -2.010660e-01
1.011510e+00 -1.130120e+00
9.994910e-01 -2.914690e-01
9.891830e-01 2.917640e+00
9.785070e-01 -1.409320e+00
9.688530e-01 1.345170e+00
9.586920e-01 1.307190e+00
9.479430e-01 -2.811630e-02
9.383030e-01 -1.341550e+00
9.306360e-01 -2.748390e+00
9.255250e-01 1.663490e+00
9.228850e-01 2.331090e-01
9.232020e-01 3.112340e+00
9.250190e-01 -2.572450e+00
9.281470e-01 -1.889080e+00
9.325910e-01 -6.427160e-01
9.372460e-01 -5.225690e-01
9.449240e-01 1.964560e+00
9.548070e-01 -9.804560e-01
9.649530e-01 -1.107430e+00
9.754640e-01 -9.505160e-01
9.860920e-01 1.693300e+00
9.982510e-01 2.441680e+00
1.007800e+00 1.953580e+00
1.014750e+00 -4.205330e-01
1.022490e+00 1.262660e+00
1.031100e+00 9.092200e-01
1.037690e+00 1.239360e+00
1.045570e+00 2.784920e+00
1.053780e+00 -1.625950e+00
1.060550e+00 1.364960e+00
1.065260e+00 1.372410e+00
1.065300e+00 -7.555000e-01
1.062490e+00 2.799590e+00
1.058550e+00 1.215500e+00
1.053660e+00 -1.833270e+00
1.048940e+00 -1.804420e+00
1.043870e+00 2.634880e-01
1.036820e+00 -9.049770e-01
1.026900e+00 1.778180e+00
1.017370e+00 -7.608690e-01
1.007880e+00 2.511910e+00
9.968140e-01 2.622280e+00
9.852100e-01 -2.570900e+00
9.751360e-01 -2.242850e-01
9.633350e-01 -2.518360e-01
9.517250e-01 1.656860e+00
9.399060e-01 1.771560e+00
9.271350e-01 1.065500e+00
9.163270e-01 -7.692750e-01
9.057030e-01 5.172740e-01
8.965820e-01 1.093680e+00
8.895150e-01 -5.902630e-02
8.830900e-01 1.340920e+00
8.780720e-01 9.118140e-01
8.734150e-01 -5.264320e-01
8.690540e-01 -2.455090e+00
8.675020e-01 3.035490e+00
8.678300e-01 2.797970e+00
8.697710e-01 -1.738680e+00
8.727990e-01 1.743320e-01
8.766070e-01 8.400820e-01
8.816990e-01 -1.360540e+00
8.882080e-01 -1.069130e-01
8.975870e-01 1.728280e+00
9.084260e-01 9.058490e-01
9.207490e-01 -1.645430e+00
9.372760e-01 -6.335130e-01
9.562960e-01 -1.898720e+00
9.777150e-01 -2.471210e+00
1.001610e+00 1.490710e+00
1.026280e+00 -8.107200e-01
1.052830e+00 2.219160e+00
1.078370e+00 -2.202060e+00
1.102490e+00 9.689590e-01
1.124470e+00 2.801740e+00
1.144820e+00 -1.895650e+00
1.161960e+00 -7.885290e-01
1.175620e+00 -1.437730e+00
1.184710e+00 -1.195280e+00
1.189010e+00 1.648470e+00
1.189240e+00 1.413980e+00
1.183230e+00 1.380360e+00
1.173280e+00 -8.211230e-01
1.157450e+00 -2.415160e+00
1.138760e+00 1.538280e+00
1.115410e+00 2.177990e+00
1.088550e+00 -1.875660e+00
1.057760e+00 1.078890e-01
1.026050e+00 2.284300e-01
9.964000e-01 -1.821930e+00
9.641700e-01 2.985580e+00
9.318510e-01 7.935390e-01
9.018350e-01 2.953060e+00
8.741180e-01 2.261940e+00
8.500130e-01 -3.089140e+00
8.267690e-01 1.676230e+00
8.064210e-01 -4.515620e-01
7.881610e-01 -1.966440e+00
7.737200e-01 -1.351420e+00
7.611630e-01 5.092490e-01
7.515100e-01 -2.941420e+00
7.441250e-01 2.455460e+00
7.408480e-01 -2.748970e+00
7.383150e-01 1.223350e+00
7.391660e-01 1.773780e+00
7.439460e-01 1.962860e+00
7.526030e-01 -2.057700e+00
7.656560e-01 -5.284200e-01
7.823870e-01 -2.853300e+00
7.991770e-01 -1.081460e+00
8.187310e-01 2.289360e+00
8.402600e-01 -2.780930e+00
8.631290e-01 2.100700e+00
8.878480e-01 2.716650e+00
9.147260e-01 -4.529490e-01
9.419050e-01 -2.288340e+00
9.698830e-01 5.579560e-01
9.998430e-01 2.046690e+00
1.031260e+00 2.571590e-01
1.061990e+00 2.887480e+00
1.089850e+00 -3.103650e+00
1.117880e+00 9.716170e-01
1.146590e+00 -6.499750e-01
1.172080e+00 2.938040e+00
1.194070e+00 1.505260e+00
1.211780e+00 -5.706440e-01
1.223340e+00 1.323660e+00
1.228730e+00 -2.745440e+00
1.229430e+00 -3.188240e-01
1.223770e+00 2.403100e+00
1.211090e+00 -4.334440e-01
1.190240e+00 -2.960780e+00
1.160750e+00 3.715380e-01
1.129230e+00 -4.611370e-01
1.092440e+00 2.233760e+00
1.051830e+00 2.097480e+00
1.010580e+00 -1.746100e+00
9.677520e-01 2.377040e+00
9.267300e-01 -6.924310e-01
8.885450e-01 -7.098730e-01
8.492430e-01 -4.670760e-01
8.110840e-01 -2.126920e+00
7.768590e-01 -1.911680e+00
7.481870e-01 2.870240e+00
7.215790e-01 1.883940e+00
6.965830e-01 1.030850e+00
6.758210e-01 -1.705950e+00
6.594470e-01 2.090070e-01
6.459350e-01 -1.932360e+00
6.334820e-01 2.522640e+00
6.230340e-01 -2.574620e+00
6.110410e-01 -1.291310e+00
5.988370e-01 1.656150e+00
5.891800e-01 2.590220e+00
5.847900e-01 -1.922480e+00
5.843100e-01 -9.014000e-01
5.865580e-01 2.176960e+00
5.930210e-01 -1.462270e+00
6.037080e-01 -5.339480e-01
6.202790e-01 1.249690e+00
6.436750e-01 2.144300e+00
6.733830e-01 9.944110e-02
7.063860e-01 1.425800e+00
7.437430e-01 8.944610e-01
7.860460e-01 -3.321100e-01
8.312850e-01 2.778610e-01
8.788770e-01 -4.218490e-01
9.312560e-01 -2.742550e+00
9.843250e-01 -2.879320e+00
1.037870e+00 1.792960e+00
1.088770e+00 2.561650e+00
1.135030e+00 -1.542090e+00
1.175390e+00 1.023560e+00
1.210760e+00 -7.085600e-01
1.240660e+00 7.376640e-01
1.264120e+00 5.138860e-01
1.280920e+00 -1.820110e+00
1.292820e+00 -5.712010e-01
1.297920e+00 -4.754920e-01
1.294560e+00 2.067830e+00
1.285480e+00 -1.138300e+00
1.269350e+00 6.383380e-01
1.245420e+00 2.282080e+00
1.215610e+00 -2.755560e+00
1.177770e+00 -5.120600e-01
1.135480e+00 1.873270e+00
1.088450e+00 -2.390070e-01
1.043110e+00 -1.110370e+00
9.974860e-01 1.728960e+00
9.503260e-01 -2.356470e+00
9.049800e-01 -2.799240e+00
8.626310e-01 1.578950e+00
8.215690e-01 -2.252020e-01
7.839400e-01 -8.686080e-01
7.489440e-01 -2.006100e+00
7.144730e-01 9.171750e-01
6.841960e-01 8.390430e-01
6.589590e-01 2.964310e+00
6.376110e-01 -2.158690e+00
6.223070e-01 3.911670e-01
6.104920e-01 -2.315040e+00
6.037460e-01 -2.800910e-01
6.024530e-01 1.349160e+00
6.048150e-01 1.626630e+00
6.124540e-01 2.365480e+00
6.238670e-01 5.107100e-01
6.377430e-01 3.619020e-01
6.526330e-01 7.192810e-01
6.729260e-01 1.510010e+00
6.979810e-01 -2.768230e+00
7.246920e-01 1.996250e+00
7.541900e-01 -2.701810e+00
7.860120e-01 1.511140e+00
8.196490e-01 1.013600e+00
8.571050e-01 -1.657010e+00
8.954650e-01 -1.309230e-01
9.351840e-01 5.663520e-01
9.760360e-01 5.110120e-01
1.016760e+00 1.510770e-01
1.056050e+00 -1.697410e+00
1.093220e+00 -2.667030e-01
1.127940e+00 -3.192590e-01
1.159700e+00 -1.275480e+00
1.189210e+00 -2.580910e+00
1.216420e+00 7.133270e-01
1.239150e+00 -1.289090e+00
1.253270e+00 9.199130e-01
1.261520e+00 -2.990090e+00
1.263930e+00 -1.620940e+00
1.259140e+00 6.116710e-01
1.248280e+00 -1.862360e+00
1.232100e+00 2.891600e-01
1.210040e+00 -2.671980e+00
1.180810e+00 7.050270e-01
1.148450e+00 -1.461420e+00
1.113330e+00 -8.410470e-01
1.076540e+00 -3.256160e-01
1.038450e+00 1.453840e-02
9.999160e-01 2.169670e+00
9.595780e-01 -1.488400e+00
9.195560e-01 -1.421320e+00
8.819540e-01 4.465270e-01
8.455460e-01 1.137040e+00
8.117930e-01 5.889670e-01
7.827680e-01 -1.524470e+00
7.585990e-01 -2.885700e+00
7.380950e-01 -4.065900e-01
7.216090e-01 1.098660e+00
7.103520e-01 -2.374710e+00
7.015590e-01 -7.991700e-01
6.947100e-01 -1.935080e+00
6.908560e-01 -2.783800e+00
6.923360e-01 -2.758600e+00
6.979660e-01 2.793810e+00
7.081730e-01 -7.029280e-01
7.221660e-01 -1.998940e+00
7.400430e-01 3.064640e+00
7.605470e-01 1.624280e+00
7.829880e-01 -2.589650e+00
8.067980e-01 -1.169960e+00
8.318880e-01 -1.361730e+00
8.578250e-01 2.233140e+00
8.844360e-01 -5.886870e-01
9.110590e-01 -2.186990e+00
9.401880e-01 -1.072590e+00
9.708710e-01 -1.709700e+00
1.002050e+00 2.743010e+00
1.031130e+00 -5.634520e-01
1.059650e+00 -2.946660e+00
1.084140e+00 -1.459210e+00
1.104810e+00 -2.264970e+00
1.122030e+00 -1.811480e+00
1.137210e+00 2.033660e+00
1.148750e+00 2.042830e+00
1.156500e+00 -1.864630e-01
1.160620e+00 -1.793960e+00
1.159010e+00 1.974250e+00
1.151940e+00 -1.929030e+00
1.140010e+00 6.991540e-01
1.124840e+00 1.906270e+00
1.106660e+00 7.121860e-01
1.084900e+00 1.505270e+00
1.059890e+00 4.203900e-01
1.031470e+00 1.164890e+00
1.003980e+00 -1.926400e-01
9.783190e-01 -2.545420e+00
9.537120e-01 1.589950e+00
9.309770e-01 -1.040460e-03
9.082600e-01 2.948140e+00
8.845120e-01 -4.112320e-01
8.629000e-01 -1.607780e+00
8.429170e-01 -8.952610e-01
8.245750e-01 -5.195170e-01
8.106970e-01 -2.794160e-01
7.993610e-01 1.124900e+00
7.885920e-01 -2.339240e+00
7.793060e-01 -2.371210e+00
7.701910e-01 3.889010e-01
7.606390e-01 6.070440e-01
7.526400e-01 -2.065580e+00
7.498110e-01 2.999370e-01
7.523880e-01 1.142100e+00
7.587430e-01 -2.289320e+00
7.674890e-01 2.092620e+00
7.777880e-01 -2.415880e+00
7.933810e-01 -6.745680e-01
8.114160e-01 4.396640e-01
8.307070e-01 2.802740e-01
8.525820e-01 -1.891510e+00
8.746200e-01 2.324670e-02
9.002960e-01 7.026410e-01
9.281710e-01 -5.840380e-01
9.596750e-01 -8.465160e-01
9.916970e-01 -1.714080e+00
1.022690e+00 -1.387780e+00
1.051610e+00 9.588960e-01
1.079530e+00 5.742190e-01
1.107300e+00 2.067140e+00
1.132820e+00 -2.689260e+00
1.154030e+00 1.836680e+00
1.169420e+00 -2.994320e+00
1.180550e+00 -1.020040e+00
1.186390e+00 2.876680e+00
1.188260e+00 -2.258080e+00
1.187480e+00 -1.577110e+00
1.180730e+00 2.695990e+00
1.169370e+00 2.407440e+00
1.152020e+00 -2.875490e+00
1.134070e+00 -1.195490e+00
1.113170e+00 -1.826990e+00
1.088580e+00 1.364890e+00
1.059280e+00 6.786610e-01
1.027910e+00 1.763710e-01
9.957510e-01 9.484620e-01
9.654560e-01 7.180400e-01
9.343190e-01 1.750190e+00
9.026200e-01 6.922350e-01
8.718030e-01 3.123690e+00
8.433550e-01 2.952760e+00
8.154940e-01 -2.420320e+00
7.918200e-01 -1.778730e+00
7.704690e-01 -2.016250e+00
7.515350e-01 9.250410e-01
7.364880e-01 -1.829440e+00
7.259540e-01 -2.161280e+00
7.179400e-01 2.909840e+00
7.126540e-01 1.156860e+00
7.111810e-01 2.614690e+00
7.141350e-01 -2.905590e+00
7.189470e-01 -7.327480e-02
7.283300e-01 2.522150e+00
7.403690e-01 -2.846860e-01
7.556300e-01 -1.170860e+00
7.747670e-01 1.903390e+00
7.963370e-01 1.339450e+00
8.179330e-01 -9.969310e-01
8.421410e-01 2.813790e+00
8.689460e-01 -1.831230e+00
8.964930e-01 1.651570e+00
9.253800e-01 -1.424280e-01
9.542210e-01 -1.487130e+00
9.835400e-01 1.654910e-01
1.012990e+00 1.626150e-01
1.044110e+00 -3.002120e+00
1.074660e+00 -7.636450e-01
1.104090e+00 -1.351270e+00
1.129830e+00 2.814690e+00
1.152890e+00 5.342040e-01
1.171720e+00 4.112550e-01
1.184420e+00 -2.280330e+00
1.189860e+00 2.468720e+00
1.191610e+00 -6.836340e-01
1.187260e+00 -2.295870e+00
1.177780e+00 2.733120e+00
1.161820e+00 2.248660e+00
1.141250e+00 2.350540e+00
1.118410e+00 -1.247790e+00
1.095910e+00 7.380900e-01
1.074450e+00 8.308100e-01
1.051980e+00 5.187070e-01
1.026860e+00 8.760310e-01
1.001670e+00 1.136460e+00
9.821260e-01 -1.405810e-01
9.667210e-01 1.289770e+00
9.524170e-01 2.288430e+00
9.399250e-01 2.946190e+00
9.250380e-01 1.468160e+00
9.078730e-01 7.605810e-01
8.928300e-01 -2.759140e+00
8.790320e-01 1.332290e+00
8.651950e-01 2.354530e+00
8.527940e-01 1.764010e-01
8.429110e-01 1.003760e+00
8.386440e-01 7.348830e-01
8.390310e-01 -7.207850e-01
8.408700e-01 -2.928280e+00
8.433830e-01 -1.571510e+00
8.472820e-01 2.772560e+00
8.525880e-01 2.609320e+00
8.599690e-01 -1.602670e+00
8.686500e-01 -3.122590e+00
8.814880e-01 -2.105560e+00
8.956630e-01 -1.698450e+00
9.115210e-01 -5.057850e-01
9.268600e-01 1.031540e+00
9.461110e-01 7.215970e-01
9.686550e-01 1.227230e+00
9.931530e-01 -1.999030e+00
1.017700e+00 -1.748750e+00
1.043240e+00 1.492880e+00
1.070800e+00 -2.023700e+00
1.094670e+00 -2.147370e+00
1.114250e+00 3.005300e+00
1.130390e+00 -8.548190e-02
1.142390e+00 3.727290e-01
1.152970e+00 -2.265830e+00
1.160120e+00 -2.981320e+00
1.163600e+00 -7.491020e-01
1.165070e+00 -1.143100e+00
1.163040e+00 2.845660e+00
1.157800e+00 2.973640e+00
1.149040e+00 -7.840950e-01
1.137400e+00 9.769970e-01
1.122160e+00 -2.216960e+00
1.104000e+00 1.998490e+00
1.085690e+00 1.963040e+00
1.065380e+00 1.575740e+00
1.045210e+00 -2.589940e+00
1.025700e+00 -3.040580e+00
1.005900e+00 1.674110e+00
9.829890e-01 2.800880e+00
9.587330e-01 -8.418050e-01
9.337910e-01 5.755540e-01
9.099110e-01 -1.204890e+00
8.874480e-01 2.637200e+00
8.673220e-01 -7.935180e-01
8.473730e-01 -1.036470e+00
8.265630e-01 -2.325160e+00
8.075290e-01 5.735780e-01
7.939840e-01 1.715440e+00
7.842430e-01 1.460780e+00
7.784380e-01 -1.324260e+00
7.746520e-01 3.080230e+00
7.730530e-01 1.660620e+00
7.784270e-01 -3.754380e-01
7.870190e-01 1.119010e+00
7.988510e-01 2.175450e+00
8.139090e-01 2.711460e+00
8.315970e-01 -9.634110e-01
8.511660e-01 -1.956730e+00
8.695900e-01 -6.179380e-02
8.893390e-01 -2.676860e+00
9.108530e-01 2.240880e+00
9.350970e-01 4.161730e-01
9.590760e-01 -4.178310e-01
9.853740e-01 7.152830e-01
1.013410e+00 2.263800e+00
1.041300e+00 -2.831510e+00
1.069520e+00 -9.793970e-01
1.096440e+00 2.136680e+00
1.120370e+00 7.084650e-01
1.141720e+00 2.492720e-01
1.160890e+00 1.423430e+00
1.178510e+00 -1.754700e+00
1.192790e+00 -1.902500e-01
1.201990e+00 -2.573120e+00
1.206470e+00 3.199660e-01
1.206760e+00 2.998460e+00
1.200460e+00 2.427840e+00
1.189730e+00 1.908430e+00
1.175270e+00 1.400490e+00
1.156240e+00 -2.219810e+00
1.134000e+00 -2.841760e+00
1.106220e+00 -1.830040e+00
1.076600e+00 -2.300350e+00
1.044680e+00 1.729900e+00
1.011750e+00 -1.953550e+00
9.799640e-01 -2.669910e+00
9.466430e-01 -3.905610e-01
9.158630e-01 -1.496790e-01
8.870460e-01 3.710710e-01
8.609730e-01 2.516410e+00
8.390560e-01 -2.453070e+00
8.172320e-01 2.764730e+00
7.977180e-01 1.867240e+00
7.808810e-01 2.521070e+00
7.674640e-01 1.828770e+00
7.578000e-01 -3.133520e+00
7.490360e-01 1.870090e+00
7.412660e-01 -1.760620e+00
7.374180e-01 -2.309050e+00
7.394650e-01 -1.619230e+00
7.456080e-01 7.641410e-01
7.549820e-01 1.495310e-01
7.681670e-01 -1.045850e+00
7.850770e-01 8.504220e-01
8.063200e-01 3.037230e+00
8.311330e-01 -1.364480e+00
8.582290e-01 1.596410e+00
8.876670e-01 1.203080e-01
9.173170e-01 -1.382110e+00
9.468260e-01 -2.650720e-01
9.754540e-01 -1.552040e+00
1.004770e+00 6.828190e-01
1.031680e+00 2.628250e+00
1.058330e+00 -1.748440e+00
1.082980e+00 1.657430e+00
1.106230e+00 3.020990e+00
1.128340e+00 1.069370e+00
1.146190e+00 2.657300e+00
1.158210e+00 -8.376190e-01
1.165610e+00 -2.177950e+00
1.166510e+00 3.070160e+00
1.161490e+00 -2.021640e+00
1.156070e+00 -2.495350e-01
1.148210e+00 -3.029820e+00
1.137530e+00 2.995280e+00
1.123560e+00 -1.729890e+00
1.108360e+00 6.951230e-01
1.091660e+00 -1.282620e+00
1.073790e+00 -4.407020e-01
1.056170e+00 -1.570340e-01
1.037160e+00 -2.235680e+00
1.019320e+00 -1.580440e+00
1.002180e+00 -3.109150e+00
9.824110e-01 1.540760e-01
9.604030e-01 1.219970e+00
9.389170e-01 1.552650e+00
9.195530e-01 1.340350e+00
9.019280e-01 5.852200e-02
8.874470e-01 2.931260e+00
8.722980e-01 -2.504980e+00
8.567860e-01 1.537540e+00
8.432410e-01 1.359110e+00
8.320260e-01 4.366110e-01
8.252370e-01 6.036900e-01
8.211390e-01 8.194490e-01
8.205580e-01 -1.901140e-01
8.226140e-01 1.174300e+00
8.279690e-01 7.531990e-01
8.349420e-01 2.552630e+00
8.444260e-01 -1.648630e-01
8.555930e-01 -1.163870e+00
8.696160e-01 -3.112380e+00
8.866760e-01 -2.686000e+00
9.056580e-01 2.494310e+00
9.255660e-01 3.991450e-01
9.465740e-01 1.508320e+00
9.679290e-01 -3.042250e+00
9.886430e-01 -6.012240e-01
1.009880e+00 -2.953760e+00
1.029380e+00 3.043120e+00
1.045480e+00 2.283360e-01
1.060020e+00 -1.209380e-01
1.072200e+00 2.166020e+00
1.082300e+00 -7.005250e-01
1.092310e+00 -2.627900e+00
1.100930e+00 -2.083040e+00
1.106060e+00 3.095840e+00
1.106460e+00 1.831010e+00
1.106070e+00 -1.286960e+00
1.103310e+00 1.375340e+00
1.097790e+00 -2.391050e+00
1.090080e+00 1.332880e+00
1.080440e+00 2.476370e-01
1.067420e+00 -1.669390e+00
1.052390e+00 2.300120e+00
1.037020e+00 1.139870e+00
1.020950e+00 -3.095180e+00
1.003750e+00 2.069450e+00
9.823570e-01 -2.366560e+00
9.589200e-01 -1.852890e+00
9.338070e-01 -2.500420e+00
9.071630e-01 -2.122630e+00
8.816390e-01 1.892020e+00
8.601060e-01 -1.018330e+00
8.421850e-01 -3.076230e+00
8.251080e-01 6.841770e-01
8.100340e-01 -3.557610e-01
7.990030e-01 1.692830e-01
7.923680e-01 2.470510e+00
7.901050e-01 -3.128720e+00
7.879620e-01 1.643320e+00
7.885000e-01 3.284280e-01
7.940580e-01 -1.538650e+00
8.034960e-01 -1.010490e+00
8.141100e-01 -1.362420e+00
8.249840e-01 2.338750e+00
8.366230e-01 -9.097670e-03
8.529250e-01 8.446900e-01
8.735740e-01 -3.551870e-01
8.965060e-01 1.931020e+00
9.217240e-01 -1.144080e+00
9.515680e-01 2.432460e+00
9.849330e-01 -1.819960e+00
1.018670e+00 -4.476910e-01
1.054080e+00 -1.433370e+00
1.088060e+00 2.950260e+00
1.120450e+00 4.015510e-01
1.152120e+00 -6.025220e-01
1.178220e+00 -1.117310e+00
1.200370e+00 -2.876180e+00
1.215350e+00 1.573440e+00
1.225530e+00 -1.810830e+00
1.231930e+00 -3.116020e+00
1.230210e+00 1.780650e+00
1.222610e+00 5.695700e-02
1.208980e+00 2.649090e+00
1.190890e+00 -2.270690e-01
1.169840e+00 -5.284960e-01
1.144340e+00 1.222750e+00
1.115790e+00 -2.675680e+00
1.086650e+00 -1.386340e+00
1.057200e+00 -2.457840e+00
1.026480e+00 -3.113830e+00
9.964780e-01 1.525630e+00
9.665650e-01 2.664880e+00
9.380590e-01 8.931660e-03
9.103240e-01 1.139920e+00
8.840750e-01 2.980990e+00
8.582660e-01 7.068520e-01
8.360840e-01 3.190330e-01
8.165240e-01 -1.576480e+00
7.964690e-01 6.488090e-02
7.789640e-01 1.816240e+00
7.633190e-01 1.347400e+00
7.507040e-01 2.088910e+00
7.399050e-01 1.941970e+00
7.333190e-01 -2.642120e+00
7.287670e-01 -9.757410e-01
7.274270e-01 1.459950e+00
7.302510e-01 -3.098570e+00
7.357250e-01 1.833820e+00
7.449990e-01 -8.220040e-01
7.571760e-01 -5.955350e-01
7.728750e-01 -1.466690e+00
7.918790e-01 -2.725520e+00
8.126590e-01 5.422890e-01
8.365400e-01 -2.680790e+00
8.636270e-01 -1.391500e+00
8.939660e-01 2.093030e+00
9.245990e-01 -2.031820e-01
9.558210e-01 -1.588150e+00
9.886420e-01 -6.703900e-02
1.022000e+00 1.641090e+00
1.057630e+00 -2.291640e+00
1.095460e+00 1.216620e+00
1.131780e+00 -2.211970e+00
1.162970e+00 -1.663670e-01
1.190610e+00 -3.450280e-03
1.216240e+00 2.597900e+00
1.237870e+00 -1.499650e+00
1.252020e+00 -2.766870e+00
1.258970e+00 -2.676490e+00
1.258970e+00 1.544840e+00
1.250630e+00 2.887150e+00
1.237020e+00 3.057160e+00
1.219340e+00 1.607400e+00
1.196400e+00 1.335890e+00
1.168410e+00 2.713710e-01
1.137000e+00 1.398460e+00
1.102760e+00 -1.266610e+00
1.066640e+00 -1.253320e+00
1.029590e+00 -9.019590e-01
9.930070e-01 -1.429050e+00
9.528320e-01 4.120400e-01
9.161240e-01 -2.005440e+00
8.802490e-01 1.321430e+00
8.450960e-01 2.298020e-01
8.161380e-01 -2.527550e+00
7.911010e-01 -1.183540e+00
7.687820e-01 -2.716260e+00
7.480060e-01 -1.625240e+00
7.321650e-01 2.340420e+00
7.209390e-01 7.105980e-01
7.145390e-01 -5.785680e-01
7.130440e-01 2.015990e+00
7.126400e-01 -1.558300e+00
7.147060e-01 -2.232430e+00
7.206430e-01 -3.240960e-01
7.312130e-01 2.580660e+00
7.417160e-01 2.793490e+00
7.541870e-01 -2.949700e-01
7.691340e-01 1.608260e+00
7.862930e-01 -5.421140e-01
8.045890e-01 -2.184570e+00
8.225370e-01 2.755780e+00
8.404850e-01 1.843320e+00
8.598820e-01 1.306390e+00
8.804680e-01 1.393290e+00
9.040600e-01 -2.470640e+00
9.279060e-01 1.370440e+00
9.517070e-01 -5.696320e-02
9.769890e-01 2.614260e-01
1.002820e+00 -2.285660e-01
1.029300e+00 -2.114090e+00
1.055740e+00 3.100680e+00
1.079800e+00 3.003720e+00
1.102530e+00 -2.237480e+00
1.123190e+00 1.533420e+00
1.140450e+00 -1.322100e+00
1.154080e+00 -1.856330e+00
1.158400e+00 2.006750e+00
1.160340e+00 -2.182090e+00
1.157700e+00 2.938450e+00
1.151760e+00 2.320490e+00
1.143000e+00 2.265900e+00
1.130850e+00 -1.880370e+00
1.115620e+00 1.439460e+00
1.097000e+00 -3.077040e+00
1.075550e+00 -2.667060e+00
1.055440e+00 -1.445130e+00
1.036180e+00 2.554940e+00
1.018860e+00 -2.099790e+00
1.002560e+00 1.356910e+00
9.890590e-01 2.820380e+00
9.744250e-01 1.105970e+00
9.629030e-01 -1.737150e+00
9.514360e-01 -2.990260e+00
9.416000e-01 -1.961270e+00
9.346380e-01 1.148320e+00
9.326060e-01 -4.307860e-01
9.322630e-01 1.619940e+00
9.320720e-01 -3.075520e+00
9.308480e-01 -6.664630e-01
9.298450e-01 1.817540e+00
9.295610e-01 -2.579750e+00
9.320410e-01 8.162120e-01
9.367730e-01 -1.839340e+00
9.446060e-01 -1.821390e+00
9.531880e-01 2.089220e+00
9.620850e-01 1.322150e+00
9.729230e-01 7.382710e-02
9.848530e-01 2.119330e+00
9.955060e-01 -7.990450e-02
1.008240e+00 -1.237620e+00
1.019660e+00 -1.069400e+00
1.031590e+00 2.591300e+00
1.044050e+00 1.673730e+00
1.053970e+00 -8.475600e-02
1.061140e+00 -1.137740e+00
1.066280e+00 -1.714890e+00
1.071830e+00 -2.865150e+00
1.078030e+00 -3.112950e+00
1.086660e+00 1.730580e+00
1.092170e+00 -2.166570e+00
1.096840e+00 -1.436430e+00
1.100350e+00 1.670720e+00
1.101050e+00 2.720000e+00
1.096840e+00 -3.188890e-01
1.088660e+00 1.707130e+00
1.078140e+00 2.713230e+00
1.066180e+00 1.264800e+00
1.051910e+00 3.776230e-01
1.036020e+00 -2.003300e+00
1.016300e+00 2.375920e+00
9.945640e-01 2.105610e+00
9.743700e-01 1.204310e+00
9.544860e-01 4.717920e-01
9.357620e-01 1.403740e+00
9.219620e-01 -7.244990e-01
9.118790e-01 -2.311900e+00
9.044330e-01 2.426460e+00
8.967070e-01 2.212670e-01
8.893630e-01 -1.599550e+00
8.845630e-01 1.253220e+00
8.786420e-01 1.493950e+00
8.715980e-01 2.095970e-01
8.651470e-01 2.098310e+00
8.598730e-01 1.360820e+00
8.571800e-01 2.115810e+00
8.558370e-01 2.145430e+00
8.555540e-01 1.499810e+00
8.565740e-01 1.845270e-01
8.598950e-01 -1.446920e+00
8.614890e-01 -9.190230e-01
8.649580e-01 -3.138660e+00
8.698340e-01 8.648270e-01
8.771320e-01 -2.693290e+00
8.873240e-01 -2.964120e+00
8.983650e-01 -3.076470e+00
9.114890e-01 -2.989760e-02
9.267860e-01 -2.130110e+00
9.412330e-01 2.550710e+00
9.545240e-01 2.368960e+00
9.693530e-01 1.574880e+00
9.842300e-01 4.715180e-01
1.001140e+00 -2.020080e+00
1.017440e+00 6.202180e-01
1.032610e+00 6.582290e-01
1.048600e+00 1.678070e+00
1.063380e+00 2.854650e+00
1.075170e+00 1.711100e+00
1.084540e+00 -2.406560e+00
1.094380e+00 2.702400e+00
1.104280e+00 1.500790e+00
1.112420e+00 2.936900e+00
1.117960e+00 8.852480e-01
1.123650e+00 3.104640e-01
1.126180e+00 -2.407350e+00
1.126500e+00 -1.042670e+00
1.124410e+00 1.349380e+00
1.120120e+00 -9.046560e-01
1.112440e+00 1.121160e+00
1.100700e+00 -1.497650e-01
1.086380e+00 -6.816830e-01
1.070710e+00 -2.295300e+00
1.055610e+00 -2.685930e+00
1.038590e+00 1.222260e+00
1.022630e+00 2.484640e+00
1.005360e+00 2.715730e+00
9.861160e-01 -2.993770e+00
9.652420e-01 -2.279470e+00
9.425390e-01 -1.476740e+00
9.204880e-01 1.462810e+00
8.989540e-01 -2.122790e+00
8.813760e-01 2.932020e+00
8.665890e-01 2.432950e+00
8.534780e-01 -9.705210e-01
8.447590e-01 1.454280e+00
8.385410e-01 1.447730e-02
8.333090e-01 -6.509050e-01
8.308830e-01 -1.995230e+00
8.324270e-01 -3.025340e+00
8.359660e-01 7.757130e-01
8.389510e-01 3.002260e+00
8.433610e-01 -9.238030e-01
8.526740e-01 -2.035830e+00
8.690380e-01 -2.048440e+00
8.878670e-01 -1.473950e+00
9.093630e-01 2.373340e-01
9.305850e-01 1.615940e+00
9.498740e-01 -2.655990e+00
9.694500e-01 8.397690e-01
9.905310e-01 -3.030730e+00
1.010630e+00 -1.830520e+00
1.031720e+00 -2.837500e+00
1.052510e+00 -2.979770e+00
1.069480e+00 -1.376280e+00
1.082960e+00 -3.787750e-01
1.096670e+00 7.116170e-01
1.108500e+00 2.785910e+00
1.115490e+00 2.991980e+00
1.120300e+00 -4.503890e-01
1.124400e+00 -2.989600e+00
1.125570e+00 2.709880e+00
1.123440e+00 2.093690e+00
1.118500e+00 -2.443020e+00
1.111230e+00 -2.691590e+00
1.099920e+00 2.750020e+00
1.084930e+00 3.200320e-01
1.067730e+00 -2.437360e+00
1.049480e+00 -2.426670e+00
1.031000e+00 2.451280e+00
1.012060e+00 -2.191150e+00
9.944560e-01 -2.250590e+00
9.781260e-01 -2.502450e+00
9.642860e-01 2.839580e+00
9.505240e-01 1.572250e+00
9.352260e-01 -7.221290e-01
9.198390e-01 -2.615510e+00
9.060350e-01 -2.611670e+00
8.954350e-01 2.845140e+00
8.858000e-01 2.618330e+00
8.775320e-01 1.211660e+00
8.732830e-01 1.637620e+00
8.712350e-01 2.892570e+00
8.720470e-01 2.542260e+00
8.753030e-01 -2.927870e-01
8.805190e-01 -2.913520e+00
8.875270e-01 -2.079420e+00
8.936240e-01 2.699100e+00
8.998120e-01 -3.134840e+00
9.059730e-01 -1.143230e+00
9.154300e-01 2.398220e+00
9.265550e-01 9.329570e-02
9.386010e-01 4.890770e-01
9.513160e-01 5.339660e-01
9.633780e-01 -3.813890e-02
9.798770e-01 2.539930e+00
9.960580e-01 1.773690e+00
1.012390e+00 2.199880e+00
1.027050e+00 2.501280e+00
1.039500e+00 -2.009680e+00
1.050010e+00 2.658800e+00
1.057100e+00 -1.326490e+00
1.060790e+00 1.907390e+00
1.062490e+00 -1.649420e+00
1.065400e+00 -5.275990e-01
1.069490e+00 -8.880030e-01
1.075010e+00 5.082440e-01
1.078130e+00 -9.580690e-01
1.079520e+00 9.596440e-01
1.078430e+00 1.991760e+00
1.073510e+00 1.800790e-01
1.066950e+00 -3.005770e+00
1.058100e+00 7.811330e-01
1.046310e+00 -6.364600e-01
1.034310e+00 2.056470e+00
1.022610e+00 -7.793630e-01
1.011170e+00 -1.900390e+00
9.983870e-01 2.041450e+00
9.845200e-01 -4.780030e-01
9.690240e-01 -7.949120e-01
9.544260e-01 2.570510e+00
9.420030e-01 -2.272590e+00
9.290490e-01 -2.277280e+00
9.144120e-01 -8.372340e-01
9.035040e-01 -2.068330e+00
8.953390e-01 -1.975640e+00
8.885110e-01 1.377950e+00
8.833530e-01 2.872420e+00
8.784370e-01 1.898520e+00
8.757020e-01 1.715960e+00
8.756150e-01 1.670240e+00
8.782310e-01 2.615730e+00
8.809340e-01 -2.257670e+00
8.889740e-01 4.628890e-01
8.991120e-01 1.209630e-01
9.119260e-01 -2.688740e+00
9.268420e-01 2.979480e+00
9.434350e-01 1.824350e+00
9.631280e-01 -3.550780e-01
9.854820e-01 1.609370e+00
1.006450e+00 -1.362370e+00
1.026210e+00 -2.980880e+00
1.044190e+00 -5.908920e-01
1.061570e+00 -1.980110e-01
1.079220e+00 1.737610e+00
1.096360e+00 -2.855890e+00
1.112570e+00 6.347190e-01
1.128120e+00 -2.105010e+00
1.141210e+00 2.088920e-01
1.154940e+00 -3.008730e+00
1.166750e+00 -3.008940e+00
1.173030e+00 -2.065760e+00
1.173790e+00 -2.902630e+00
1.172090e+00 -3.110090e+00
1.165870e+00 2.198270e+00
1.153910e+00 2.430580e+00
1.135030e+00 3.134810e+00
1.111610e+00 -7.897460e-01
1.088350e+00 -2.687590e+00
1.064260e+00 8.045590e-01
1.037570e+00 4.437210e-01
1.009360e+00 -2.814860e+00
9.816620e-01 2.500700e+00
9.522430e-01 -9.623920e-01
9.238640e-01 -2.350950e+00
8.970670e-01 -1.383200e+00
8.747120e-01 1.471270e+00
8.580520e-01 -2.069030e+00
8.432160e-01 -6.878430e-01
8.311490e-01 4.993790e-01
8.224710e-01 9.921870e-01
8.177760e-01 -2.084400e+00
8.135210e-01 -1.110360e+00
8.109860e-01 -2.081100e+00
8.096470e-01 3.018050e+00
8.102590e-01 2.122590e+00
8.125030e-01 2.654670e+00
8.179790e-01 1.181350e+00
8.280010e-01 5.633150e-01
8.434560e-01 -1.892430e+00
8.619160e-01 2.565820e-01
8.835570e-01 -1.517350e+00
9.059070e-01 -4.312740e-01
9.295440e-01 -1.410800e+00
9.567780e-01 9.885880e-01
9.843040e-01 1.636910e+00
1.011300e+00 3.385100e-01
1.036490e+00 1.751060e+00
1.060550e+00 -1.756400e+00
1.083630e+00 1.534970e+00
1.102020e+00 -7.135060e-01
1.118810e+00 1.276970e+00
1.132060e+00 2.045040e-01
1.140440e+00 -2.738030e-01
1.147060e+00 1.381600e+00
1.151010e+00 1.119100e+00
1.151120e+00 -9.222000e-01
1.149300e+00 2.349930e-01
1.145160e+00 -1.147310e+00
1.135040e+00 4.289250e-01
1.123610e+00 -1.667140e+00
1.109190e+00 -1.369350e+00
1.091380e+00 1.224370e+00
1.069420e+00 -1.860030e+00
1.045660e+00 2.259780e+00
1.020390e+00 1.415540e+00
9.964150e-01 -2.599660e+00
9.727170e-01 2.703980e-01
9.507170e-01 -2.503230e+00
9.263060e-01 6.289350e-01
9.026070e-01 -2.476050e+00
8.804070e-01 -1.532680e+00
8.604010e-01 1.489210e+00
8.418900e-01 -2.364630e-01
8.280110e-01 -1.848960e+00
8.165470e-01 -8.837210e-02
8.075350e-01 -7.456210e-01
8.005960e-01 1.028750e+00
7.960180e-01 -1.641440e-01
7.938740e-01 -2.373270e+00
7.967870e-01 2.810620e-01
8.051340e-01 -1.959320e+00
8.184540e-01 1.596040e+00
8.340720e-01 -2.007640e-01
8.514570e-01 1.360670e+00
8.720460e-01 -2.357010e-01
8.956520e-01 1.386200e+00
9.200880e-01 -3.409880e-01
9.477410e-01 4.538420e-01
9.762780e-01 -2.123590e+00
1.004810e+00 5.825770e-01
1.035190e+00 1.514470e+00
1.063100e+00 -2.406780e+00
1.090690e+00 -1.475540e-01
1.118970e+00 -8.563660e-01
1.144780e+00 1.864400e-01
1.167030e+00 5.192390e-01
1.185220e+00 -2.135600e+00
1.198020e+00 2.438410e+00
1.204200e+00 1.160880e+00
1.205540e+00 2.060870e+00
1.201310e+00 -1.292510e+00
1.192840e+00 2.343310e-01
1.181440e+00 2.452460e+00
1.164670e+00 -4.558890e-01
1.144800e+00 -1.210190e+00
1.121250e+00 2.935210e-01
1.096610e+00 1.919840e+00
1.070060e+00 2.959530e+00
1.042010e+00 2.671630e+00
1.014510e+00 2.878610e+00
9.857250e-01 1.481110e+00
9.572240e-01 2.828610e+00
9.290610e-01 -6.004200e-01
9.031690e-01 2.047340e+00
8.780710e-01 9.392620e-02
8.542540e-01 1.805050e+00
8.343920e-01 -2.258570e+00
8.178070e-01 -1.842590e+00
8.030030e-01 -2.254780e+00
7.913990e-01 -8.743610e-01
7.847700e-01 -3.106590e+00
7.821420e-01 -1.721270e+00
7.845590e-01 -5.202390e-01
7.901930e-01 -2.169010e+00
7.991090e-01 -2.088200e+00
8.120610e-01 2.516930e+00
8.279910e-01 -1.413140e+00
8.451840e-01 7.848800e-02
8.650040e-01 2.495790e+00
8.859890e-01 -3.622390e-01
9.091190e-01 2.128550e+00
9.326350e-01 -6.574290e-01
9.565220e-01 1.139160e+00
9.795420e-01 9.539730e-02
9.986570e-01 6.667930e-01
1.017530e+00 8.630110e-01
1.036140e+00 2.915300e+00
1.054530e+00 -1.807650e+00
1.067950e+00 8.600440e-01
1.076240e+00 -1.305440e+00
1.081150e+00 -1.016020e+00
1.084550e+00 -2.587670e+00
1.087090e+00 -2.057980e+00
1.086940e+00 9.079460e-01
1.084620e+00 2.308300e+00
1.083680e+00 1.241250e+00
1.082600e+00 -9.517410e-01
1.079320e+00 -2.115120e+00
1.073430e+00 -1.092430e+00
1.066340e+00 8.797550e-01
1.059880e+00 5.894740e-01
1.055000e+00 1.166200e+00
1.050330e+00 1.227000e+00
1.044240e+00 5.710760e-01
1.036260e+00 1.081650e+00
1.027540e+00 4.943260e-03
1.017710e+00 -2.984840e+00
1.009250e+00 -1.278600e+00
1.002800e+00 -9.667370e-01
9.962810e-01 -2.324360e+00
9.912940e-01 1.593380e+00
9.866480e-01 8.889460e-01
9.845280e-01 9.171460e-01
9.850320e-01 1.658100e+00
9.872860e-01 2.492400e+00
9.903130e-01 7.991160e-01
9.943990e-01 -4.838120e-01
9.974670e-01 7.393480e-01
9.998570e-01 -1.249190e-01
1.000110e+00 -4.912540e-01
9.999190e-01 -1.939460e+00
1.001750e+00 -2.853350e+00
1.004940e+00 1.626320e+00
1.005630e+00 -2.826530e+00
1.006760e+00 -7.933680e-01
1.008790e+00 -3.120240e+00
1.010500e+00 8.706280e-01
1.013220e+00 2.320110e+00
1.017230e+00 -2.708670e+00
1.019910e+00 -2.732990e+00
1.021290e+00 -3.026540e+00
1.020610e+00 2.570810e+00
1.016570e+00 8.806310e-01
1.011390e+00 1.565010e+00
1.005430e+00 -2.484780e+00
9.979010e-01 -1.136970e+00
9.904030e-01 1.394320e+00
9.844880e-01 -1.025500e+00
9.802040e-01 -4.529050e-01
9.753460e-01 2.599620e+00
9.677590e-01 -1.170290e+00
9.591010e-01 -2.528170e+00
9.487730e-01 -1.539450e+00
9.393850e-01 -1.791170e+00
9.333830e-01 -1.173960e+00
9.273330e-01 -1.443520e+00
9.211940e-01 -1.842890e+00
9.159400e-01 -1.153080e+00
9.103980e-01 -2.094690e+00
9.068790e-01 -2.727700e+00
9.061530e-01 7.770230e-01
9.071120e-01 1.181870e+00
9.081410e-01 2.178860e+00
9.102140e-01 -1.300860e+00
9.126010e-01 2.688020e+00
9.169290e-01 2.062220e+00
9.223120e-01 1.641600e+00
9.275490e-01 -1.785690e+00
9.372180e-01 1.151780e+00
9.466780e-01 -2.440860e+00
9.577710e-01 -9.783670e-02
9.704880e-01 2.459740e+00
9.833940e-01 -9.210360e-01
9.975000e-01 2.702340e+00
1.013540e+00 2.084880e+00
1.032540e+00 1.961270e+00
1.053800e+00 2.248280e+00
1.074880e+00 -2.858810e+00
1.093330e+00 -2.879330e-01
1.110460e+00 1.156930e+00
1.126370e+00 -1.603620e+00
1.139200e+00 -2.292560e+00
1.149540e+00 2.512100e+00
1.155310e+00 -7.556150e-01
1.155470e+00 1.771400e+00
1.151820e+00 1.613820e+00
1.144020e+00 -3.095890e+00
1.132410e+00 -7.133940e-01
1.118720e+00 2.885990e+00
1.100650e+00 1.508720e+00
1.077890e+00 -2.790610e+00
1.053320e+00 -7.295180e-01
1.028010e+00 3.083560e+00
9.997860e-01 -2.048640e+00
9.721400e-01 -6.151350e-01
9.470930e-01 2.314440e+00
9.245910e-01 2.129270e+00
9.021280e-01 -1.291070e+00
8.806570e-01 -1.521690e+00
8.638700e-01 -5.691170e-03
8.507440e-01 2.884240e+00
8.378250e-01 -1.377890e+00
8.280130e-01 1.918140e+00
8.196140e-01 9.355380e-01
8.136560e-01 1.042950e+00
8.095540e-01 -1.021950e+00
8.107700e-01 1.751680e+00
8.152990e-01 -2.840800e+00
8.223420e-01 2.502520e+00
8.324990e-01 2.100410e+00
8.465160e-01 -2.164610e+00
8.625440e-01 2.823010e+00
8.779520e-01 1.726050e+00
8.931310e-01 6.816000e-01
9.105830e-01 -4.764000e-01
9.301940e-01 -2.791880e+00
9.488210e-01 -1.238640e+00
9.684600e-01 2.048410e+00
9.896460e-01 2.786980e+00
1.013050e+00 -2.803530e+00
1.038680e+00 2.827970e-01
1.063170e+00 2.626690e+00
1.087030e+00 -2.722490e+00
1.109660e+00 2.742230e-02
1.128940e+00 -2.493820e+00
1.143940e+00 8.662790e-01
1.156250e+00 -1.722400e+00
1.163020e+00 2.977150e+00
1.165510e+00 2.062280e-01
1.165630e+00 -2.551170e+00
1.159730e+00 -2.492870e+00
1.152160e+00 -2.748910e-02
1.141110e+00 -1.205390e-01
1.125200e+00 -2.713220e+00
1.106140e+00 -7.079750e-02
1.084570e+00 3.691390e-01
1.061590e+00 -2.312480e+00
1.038940e+00 3.107400e+00
1.016990e+00 -2.276890e+00
9.944240e-01 -2.270950e-01
9.706520e-01 -1.185580e+00
9.476080e-01 7.495700e-01
9.255210e-01 1.330010e+00
9.050240e-01 1.267610e+00
8.871180e-01 1.750900e+00
8.693770e-01 2.787420e+00
8.553490e-01 1.280870e+00
8.432710e-01 7.093270e-02
8.324680e-01 -4.839300e-01
8.228920e-01 -1.843070e+00
8.162930e-01 -7.958400e-02
8.123300e-01 2.578980e+00
8.117270e-01 5.678880e-01
8.144920e-01 3.138420e+00
8.197940e-01 2.199710e+00
8.268800e-01 2.045440e+00
8.365270e-01 9.033020e-01
8.509900e-01 1.342860e+00
8.718370e-01 -1.761740e+00
8.940930e-01 1.972100e+00
9.170010e-01 2.857820e+00
9.383130e-01 2.758020e+00
9.616830e-01 2.705320e+00
9.853460e-01 -8.059500e-01
1.009550e+00 -2.844140e+00
1.032270e+00 2.809130e-01
1.054490e+00 -9.385730e-01
1.078070e+00 -1.088590e+00
1.101720e+00 2.375440e+00
1.120810e+00 -9.146660e-01
1.134080e+00 -2.124800e+00
1.143130e+00 1.815540e+00
1.148800e+00 2.929560e-01
1.149950e+00 1.693340e+00
1.145410e+00 2.903470e+00
1.139370e+00 -4.826350e-01
1.132620e+00 -2.264640e+00
1.122590e+00 3.862460e-01
1.109530e+00 8.054100e-02
1.095220e+00 -2.269060e+00
1.078740e+00 -8.591570e-01
1.062270e+00 1.924970e+00
1.044490e+00 1.317210e+00
1.027020e+00 -1.423010e+00
1.008670e+00 2.485240e+00
9.902230e-01 -1.775880e+00
9.730960e-01 3.098300e+00
9.574490e-01 -2.457210e+00
9.441990e-01 1.797980e+00
9.359100e-01 4.322680e-01
9.320350e-01 -2.349060e+00
9.298510e-01 1.419450e-01
9.318980e-01 -2.944610e+00
9.373310e-01 -5.892260e-01
9.446410e-01 2.704820e+00
9.521860e-01 2.607350e-01
9.592500e-01 -2.497560e+00
9.643850e-01 -1.846860e+00
9.660600e-01 -7.159770e-02
9.674120e-01 -6.812280e-01
9.668170e-01 2.112300e+00
9.657520e-01 3.140900e+00
9.661960e-01 -2.123780e+00
9.678290e-01 2.368110e+00
9.722120e-01 -5.982540e-01
9.795900e-01 1.242540e+00
9.878180e-01 -2.566590e+00
9.967580e-01 2.707430e+00
1.004840e+00 -1.129410e+00
1.011440e+00 -2.913550e+00
1.019600e+00 -2.328960e+00
1.025540e+00 6.749090e-01
1.031290e+00 2.548260e+00
1.037160e+00 -1.142240e+00
1.044870e+00 -1.041790e+00
1.053410e+00 -2.481300e-01
1.062370e+00 4.278180e-02
1.070670e+00 -1.287450e+00
1.078170e+00 -1.793160e+00
1.085900e+00 -2.061300e+00
1.092330e+00 -1.793730e+00
1.095790e+00 -1.233290e+00
1.095550e+00 2.691690e+00
1.095390e+00 1.757330e+00
1.093660e+00 -2.909520e+00
1.090070e+00 -2.985590e+00
1.085770e+00 -1.341910e-01
1.079350e+00 1.129790e+00
1.072980e+00 -2.730870e+00
1.067180e+00 2.853850e+00
1.059910e+00 -2.307820e+00
1.050890e+00 -1.406850e+00
1.039560e+00 -9.975420e-01
1.027320e+00 9.805400e-01
1.015160e+00 -1.985430e-02
1.003930e+00 1.736850e+00
9.913610e-01 8.247260e-01
9.798120e-01 -9.150340e-01
9.698060e-01 1.130670e+00
9.602290e-01 2.679980e+00
9.516330e-01 1.443880e+00
9.442660e-01 2.408860e+00
9.391660e-01 -1.753870e+00
9.360190e-01 1.470700e+00
9.356990e-01 -1.595180e-01
9.381130e-01 -1.490820e+00
9.419920e-01 2.567670e+00
9.463630e-01 -8.562000e-01
9.513520e-01 -1.425890e+00
9.597780e-01 -8.502530e-01
9.692850e-01 1.838950e+00
9.777030e-01 2.593250e+00
9.840830e-01 -2.770620e+00
9.900380e-01 -1.330900e+00
9.961450e-01 1.177270e+00
1.004030e+00 1.672700e+00
1.015590e+00 -1.382170e+00
1.026340e+00 1.384140e+00
1.037220e+00 -8.451260e-01
1.047970e+00 2.623110e+00
1.058010e+00 -2.460770e+00
1.067090e+00 -2.511830e+00
1.075300e+00 1.551850e+00
1.081810e+00 2.811190e-01
1.086460e+00 -1.178310e+00
1.086690e+00 -1.594880e+00
1.080190e+00 -2.955450e+00
1.069440e+00 -5.926510e-01
1.058200e+00 2.548590e+00
1.044980e+00 -1.756450e+00
1.029400e+00 2.451700e+00
1.012150e+00 -2.835100e+00
9.930580e-01 -3.031530e+00
9.745910e-01 2.104510e+00
9.588610e-01 4.528790e-01
9.462700e-01 -2.408490e+00
9.357430e-01 -1.463390e+00
9.271060e-01 1.733250e+00
9.195590e-01 3.057180e+00
9.140230e-01 4.553930e-01
9.098470e-01 -2.058820e+00
9.061000e-01 1.572920e-01
9.039440e-01 -2.139680e+00
9.035690e-01 2.011980e+00
9.050120e-01 2.688730e+00
9.077320e-01 8.648080e-02
9.108830e-01 8.727790e-01
9.141510e-01 1.901780e+00
9.189590e-01 2.901140e-01
9.246050e-01 -1.896470e+00
9.322290e-01 2.489850e+00
9.390890e-01 7.761880e-01
9.441600e-01 2.958830e+00
9.503380e-01 1.412470e+00
9.560610e-01 2.320470e+00
9.624180e-01 2.699320e+00
9.715550e-01 -2.376960e+00
9.811010e-01 -4.201160e-01
9.921080e-01 7.799630e-01
1.003750e+00 1.751270e+00
1.014240e+00 3.404670e-01
1.023180e+00 1.567440e+00
1.032710e+00 -2.353060e+00
1.040470e+00 1.716630e+00
1.047100e+00 -1.167000e+00
1.052180e+00 1.142580e+00
1.054030e+00 -1.599500e-01
1.054470e+00 -3.127760e+00
1.055310e+00 -3.837770e-01
1.056800e+00 -1.324300e+00
1.058220e+00 -2.468270e+00
1.057150e+00 2.489200e+00
1.055850e+00 2.153160e+00
1.053950e+00 -2.232500e+00
1.052350e+00 -1.342210e+00
1.048530e+00 1.595900e+00
1.043500e+00 2.807420e+00
1.038470e+00 3.140680e+00
1.030230e+00 9.284310e-01
1.021940e+00 2.789480e+00
1.011710e+00 8.833150e-01
9.990800e-01 3.063880e+00
9.859360e-01 -1.426520e+00
9.735620e-01 1.408350e+00
9.619950e-01 -2.284680e+00
9.503180e-01 6.311370e-01
9.372230e-01 -2.821240e+00
9.251940e-01 3.403320e-01
9.140690e-01 2.788020e+00
9.048630e-01 -8.475290e-01
8.973590e-01 1.740300e-01
8.934960e-01 5.496450e-01
8.911930e-01 1.717230e-01
8.901390e-01 -2.502070e+00
8.912540e-01 -3.040710e+00
8.932640e-01 1.103730e+00
8.965270e-01 3.052580e+00
8.989630e-01 2.942580e+00
9.027930e-01 -6.624520e-01
9.082820e-01 2.082450e+00
9.158600e-01 -2.937160e+00
9.266650e-01 1.369150e-01
9.395750e-01 1.921780e-01
9.543320e-01 2.834430e+00
9.705430e-01 2.119450e+00
9.900710e-01 2.271500e+00
1.009480e+00 6.665800e-01
1.026730e+00 -1.816790e+00
1.043020e+00 3.045290e+00
1.058030e+00 9.385380e-01
1.070830e+00 8.170410e-01
1.081630e+00 -3.534490e-01
1.090940e+00 -1.687250e+00
1.097620e+00 -1.561800e+00
1.101760e+00 -2.065870e+00
1.103360e+00 -2.992430e+00
1.103540e+00 2.666070e+00
1.102670e+00 1.652370e+00
1.100240e+00 1.906530e+00
1.093120e+00 6.696910e-01
1.083500e+00 -1.002830e+00
1.071880e+00 -3.102480e+00
1.058650e+00 1.751010e+00
1.046640e+00 2.020270e+00
1.035380e+00 4.935740e-01
1.024440e+00 -1.080420e+00
1.013500e+00 -2.763710e+00
1.002820e+00 -1.169570e+00
9.915870e-01 -8.691940e-01
9.781620e-01 1.014450e+00
9.633210e-01 2.451740e+00
9.485300e-01 -2.431330e-01
9.334020e-01 8.649250e-01
9.195700e-01 -1.713100e+00
9.083530e-01 4.274030e-01
9.018910e-01 -6.984780e-01
8.983910e-01 1.569030e+00
8.981280e-01 -3.077540e+00
8.990760e-01 1.169750e-01
9.042760e-01 2.925890e+00
9.091170e-01 8.014490e-01
9.137290e-01 2.332800e+00
9.205810e-01 -2.662050e+00
9.274820e-01 7.206720e-01
9.380980e-01 4.447810e-01
9.502030e-01 1.508480e+00
9.645830e-01 -4.212660e-01
9.796020e-01 2.428760e+00
9.959770e-01 1.400830e+00
1.011800e+00 -2.271490e+00
1.029220e+00 1.853730e+00
1.048390e+00 1.170670e+00
1.069970e+00 1.023520e+00
1.089260e+00 2.327660e+00
1.105990e+00 1.788410e+00
1.119840e+00 -2.192890e+00
1.129340e+00 -3.136150e+00
1.137590e+00 -1.461890e+00
1.143250e+00 4.133290e-01
1.145080e+00 -2.888420e+00
1.142050e+00 -1.549090e+00
1.135260e+00 -3.115940e+00
1.125410e+00 -2.187750e+00
1.112320e+00 -2.378040e+00
1.095840e+00 2.585260e+00
1.077700e+00 -2.654000e+00
1.060260e+00 -1.898720e+00
1.042730e+00 2.324700e+00
1.025600e+00 -1.870330e+00
1.009660e+00 2.431810e+00
9.942730e-01 2.227730e+00
9.795640e-01 -1.903420e+00
9.639730e-01 -1.186970e+00
9.477320e-01 -1.210860e+00
9.327580e-01 -1.398460e+00
9.188730e-01 -6.744850e-02
9.040090e-01 5.545100e-01
8.932320e-01 -5.293490e-01
8.842200e-01 -2.788780e+00
8.781850e-01 -2.591050e+00
8.758080e-01 1.928360e+00
8.734180e-01 1.622090e+00
8.726220e-01 -1.768000e+00
8.752310e-01 -2.319080e+00
8.782450e-01 -2.238190e+00
8.813170e-01 1.912170e+00
8.864490e-01 -1.734820e+00
8.930700e-01 -3.750710e-01
9.001240e-01 1.630600e+00
9.096480e-01 -1.965910e+00
9.226950e-01 -5.571040e-02
9.394810e-01 6.763220e-01
9.590370e-01 -2.346900e+00
9.796980e-01 -2.134580e+00
1.002350e+00 -1.127990e+00
1.026520e+00 -2.621850e-01
1.051140e+00 -6.151650e-01
1.073230e+00 2.515260e+00
1.093080e+00 -9.981450e-01
1.111090e+00 -1.089730e-01
1.124880e+00 -7.085510e-01
1.133180e+00 4.055720e-01
1.137580e+00 -2.341380e+00
1.137480e+00 2.474150e+00
1.133750e+00 1.501110e+00
1.126910e+00 2.182630e+00
1.114480e+00 -1.451000e+00
1.101690e+00 -2.599760e+00
1.085700e+00 -1.418040e+00
1.066510e+00 1.126450e+00
1.046700e+00 -2.723680e+00
1.028080e+00 3.129720e+00
1.007240e+00 -1.255460e+00
9.871680e-01 8.440400e-01
9.668690e-01 -2.788330e+00
9.460300e-01 -2.566150e-01
9.254610e-01 -2.189300e+00
9.045900e-01 9.554910e-01
8.852400e-01 -1.728580e+00
8.677450e-01 2.958320e+00
8.516200e-01 -3.009570e+00
8.370620e-01 5.206480e-01
8.252850e-01 2.934340e-01
8.152300e-01 2.443710e+00
8.079370e-01 -1.198360e-01
8.047240e-01 9.432780e-01
8.033960e-01 1.279760e+00
8.064080e-01 9.503910e-01
8.102590e-01 2.765980e+00
8.147840e-01 -1.484740e-02
8.222940e-01 2.721330e+00
8.330530e-01 1.545890e+00
8.466810e-01 2.112390e+00
8.650260e-01 2.835380e+00
8.843690e-01 -6.532430e-01
9.060210e-01 6.256600e-01
9.301780e-01 2.554860e+00
9.554440e-01 -1.571280e-01
9.842340e-01 -2.694880e+00
1.015160e+00 -7.364150e-01
1.044910e+00 -2.897870e+00
1.075610e+00 -2.875410e+00
1.105870e+00 -8.290880e-01
1.134300e+00 1.106670e+00
1.159540e+00 -2.170500e+00
1.181470e+00 7.730170e-01
1.198430e+00 -4.188690e-01
1.208810e+00 8.638030e-01
1.215260e+00 2.272080e+00
1.215960e+00 -3.122580e+00
1.212820e+00 -1.200970e+00
1.200790e+00 -1.335450e+00
1.182280e+00 -2.843210e-01
1.159700e+00 1.447850e+00
1.135650e+00 1.243140e+00
1.109710e+00 8.379370e-01
1.080560e+00 -2.393060e+00
1.051880e+00 -3.077960e+00
1.022040e+00 -2.856840e-01
9.920110e-01 -1.363450e-01
9.637790e-01 -7.845080e-01
9.336790e-01 -1.242640e+00
9.035020e-01 -8.146770e-01
8.746090e-01 -8.377140e-01
8.481940e-01 2.343860e+00
8.247300e-01 7.157910e-01
8.030530e-01 1.167620e+00
7.837010e-01 -1.365440e+00
7.653570e-01 -8.186420e-01
7.466970e-01 -1.043880e+00
7.322540e-01 1.725270e+00
7.193500e-01 -2.655500e+00
7.090440e-01 1.338150e+00
7.005540e-01 -5.410150e-02
6.969250e-01 -3.281970e-01
6.954040e-01 -1.987410e+00
6.946830e-01 -2.073720e+00
6.999730e-01 -6.725780e-01
7.117740e-01 -1.004670e+00
7.296700e-01 -8.337880e-02
7.524100e-01 1.380750e+00
7.801630e-01 -1.760740e+00
8.107410e-01 9.858970e-01
8.455130e-01 3.074220e+00
8.834790e-01 -2.007240e+00
9.241270e-01 -1.781160e+00
9.665920e-01 -9.236470e-01
1.010120e+00 5.898730e-01
1.054530e+00 1.049660e+00
1.099340e+00 -1.398750e+00
1.144120e+00 -3.947200e-01
1.185900e+00 2.729180e+00
1.221960e+00 -2.356550e+00
1.252590e+00 -1.142430e+00
1.274390e+00 1.966630e+00
1.291490e+00 1.364820e+00
1.299500e+00 -2.266840e+00
1.298540e+00 -1.299720e+00
1.289180e+00 1.186780e+00
1.268220e+00 -1.739460e+00
1.239320e+00 -2.403490e+00
1.204490e+00 2.492040e+00
1.165240e+00 -1.991700e+00
1.121340e+00 -1.755270e+00
1.076600e+00 -2.422280e+00
1.030490e+00 -1.921100e+00
9.829520e-01 3.000320e+00
9.358660e-01 -2.967520e-01
8.910070e-01 -1.605720e+00
8.489990e-01 -2.622050e+00
8.091460e-01 -2.614240e+00
7.717210e-01 -2.442530e+00
7.373710e-01 2.011540e-01
7.056500e-01 2.467270e+00
6.779880e-01 3.093270e+00
6.531800e-01 1.980910e+00
6.327820e-01 2.937460e+00
6.156130e-01 -1.365370e+00
5.995540e-01 -2.653830e+00
5.881560e-01 -2.366320e+00
5.806200e-01 2.282700e+00
5.787610e-01 -1.562230e+00
5.828230e-01 -1.563360e+00
5.908700e-01 3.038990e-01
6.018520e-01 2.511040e+00
6.166170e-01 -1.555280e+00
6.347920e-01 3.116670e+00
6.572660e-01 -1.682740e+00
6.820840e-01 -1.583240e+00
7.112930e-01 -2.900390e+00
7.416830e-01 6.020880e-01
7.739190e-01 -3.073240e+00
8.072800e-01 -2.944760e+00
8.409080e-01 3.882150e-02
8.749630e-01 6.261600e-01
9.118540e-01 2.311990e+00
9.519590e-01 -1.351220e+00
9.957760e-01 1.587280e+00
1.038380e+00 1.920780e+00
1.081280e+00 -1.609870e+00
1.122540e+00 8.924460e-01
1.161190e+00 1.529480e+00
1.195660e+00 7.507540e-01
1.226030e+00 1.291550e+00
1.250740e+00 1.693430e+00
1.267830e+00 2.455000e+00
1.277120e+00 -2.489100e+00
1.277570e+00 -3.038600e+00
1.269520e+00 -6.811180e-01
1.253250e+00 -6.948660e-03
1.228850e+00 2.102440e+00
1.195950e+00 1.207660e+00
1.159690e+00 2.760070e+00
1.120340e+00 1.530370e+00
1.079820e+00 -1.344930e+00
1.038950e+00 -2.956000e+00
9.981020e-01 -3.759110e-01
9.571780e-01 -1.486580e+00
9.179040e-01 2.830890e+00
8.805630e-01 -1.742330e+00
8.451830e-01 -1.526260e+00
8.119440e-01 1.564610e+00
7.832350e-01 -2.704650e+00
7.585810e-01 -2.508840e-01
7.382660e-01 -2.170280e+00
7.223640e-01 1.228590e-01
7.100120e-01 2.138380e+00
6.995740e-01 -2.919200e+00
6.927250e-01 1.118670e+00
6.910860e-01 -5.230800e-01
6.925280e-01 -2.275460e+00
6.992880e-01 -2.902370e-01
7.099150e-01 -1.894390e-01
7.254080e-01 -9.097040e-01
7.461690e-01 -2.504110e+00
7.708010e-01 -7.942790e-01
7.982230e-01 -2.070740e+00
8.299030e-01 1.886940e+00
8.653460e-01 1.042790e+00
9.011170e-01 -2.495710e+00
9.382860e-01 2.152190e+00
9.791360e-01 1.873740e+00
1.021090e+00 -2.609030e+00
1.063270e+00 9.447300e-01
1.103760e+00 -1.165310e+00
1.141590e+00 2.816800e+00
1.173900e+00 1.126020e+00
1.201460e+00 2.829920e-01
1.224650e+00 6.665400e-01
1.243080e+00 2.626310e+00
1.255970e+00 2.913110e+00
1.262840e+00 8.727780e-01
1.264280e+00 -7.191370e-01
1.259470e+00 -1.602420e+00
1.248350e+00 2.291910e+00
1.230780e+00 2.660030e+00
1.205620e+00 -2.674430e+00
1.175430e+00 -5.764460e-01
1.143750e+00 1.920970e+00
1.109290e+00 2.067970e-01
1.074480e+00 -4.766370e-01
1.037920e+00 -2.347740e+00
1.000710e+00 -1.648220e+00
9.669720e-01 2.708650e+00
9.345960e-01 2.192660e+00
9.050340e-01 -2.818090e+00
8.782730e-01 2.032750e+00
8.572790e-01 2.803940e+00
8.394870e-01 -2.890180e+00
8.237210e-01 -1.422820e+00
8.080010e-01 -8.988300e-01
7.944550e-01 -4.690000e-01
7.819140e-01 -1.486130e+00
7.745020e-01 2.281530e-01
7.711720e-01 4.889370e-01
7.697350e-01 -6.519480e-01
7.738040e-01 1.555720e+00
7.786170e-01 -1.683800e+00
7.855800e-01 -7.260630e-01
7.979560e-01 -2.068950e+00
8.127290e-01 1.921150e+00
8.295220e-01 3.036070e+00
8.495830e-01 -1.752300e+00
8.709980e-01 -4.446430e-01
8.952830e-01 -2.798620e+00
9.212920e-01 2.766190e+00
9.498170e-01 -2.241460e+00
9.789450e-01 2.045330e+00
1.011900e+00 2.592050e+00
1.042710e+00 1.594880e+00
1.073540e+00 1.893030e+00
1.104190e+00 2.401620e+00
1.133090e+00 -5.118620e-01
1.159660e+00 2.368020e+00
1.185270e+00 -5.270950e-01
1.207840e+00 -1.531160e+00
1.224030e+00 1.515900e+00
1.232950e+00 2.914220e+00
1.233890e+00 -2.162380e+00
1.231060e+00 -2.455840e+00
1.222850e+00 9.909550e-01
1.208700e+00 2.994050e+00
1.190000e+00 7.241170e-01
1.168700e+00 2.915950e+00
1.145120e+00 -4.358940e-01
1.115120e+00 -5.075640e-01
1.083230e+00 -2.099930e+00
1.050920e+00 -8.276930e-01
1.018270e+00 2.145510e+00
9.842450e-01 -3.030570e+00
9.495330e-01 -3.082840e-01
9.172110e-01 2.831410e+00
8.864270e-01 -1.134990e+00
8.570520e-01 -2.171060e+00
8.301560e-01 5.945470e-02
8.061910e-01 3.085160e-01
7.867440e-01 1.221590e+00
7.698260e-01 -2.061950e+00
7.553300e-01 -5.243800e-01
7.433370e-01 1.782420e-01
7.345390e-01 -2.185620e+00
7.279360e-01 -1.391500e+00
7.252880e-01 -3.339240e-02
7.272730e-01 8.930020e-01
7.304140e-01 -1.530670e+00
7.352730e-01 -2.586890e+00
7.439020e-01 -1.259070e+00
7.547250e-01 1.924810e+00
7.680540e-01 6.447860e-01
7.831980e-01 2.089150e+00
7.989400e-01 -8.401260e-01
8.166960e-01 1.695850e+00
8.360630e-01 2.879160e+00
8.586030e-01 1.233320e+00
8.855930e-01 -2.157210e+00
9.144380e-01 -2.684890e+00
9.451320e-01 -2.093870e+00
9.770600e-01 -2.225830e+00
1.009150e+00 3.052650e-01
1.042070e+00 2.290500e+00
1.074120e+00 -2.169240e+00
1.104080e+00 6.742790e-01
1.133050e+00 1.538590e+00
1.156690e+00 8.722710e-01
1.177080e+00 1.518800e+00
1.192590e+00 2.097390e+00
1.201600e+00 -9.832060e-02
1.206500e+00 -2.567320e-01
1.205820e+00 -3.083530e+00
1.200860e+00 1.285940e+00
1.188590e+00 -6.822240e-01
1.168000e+00 4.796520e-01
1.142600e+00 -2.022410e+00
1.113330e+00 -1.049620e+00
1.081660e+00 1.617500e+00
1.049520e+00 2.484340e+00
1.018050e+00 2.714180e+00
9.866820e-01 3.078890e+00
9.555540e-01 1.740390e+00
9.267590e-01 1.552110e+00
8.987820e-01 1.335210e-02
8.718240e-01 -2.780610e+00
8.475570e-01 -5.360580e-01
8.255560e-01 9.010350e-01
8.075310e-01 -1.502270e-01
7.940590e-01 2.063910e+00
7.812470e-01 3.355350e-02
7.708810e-01 2.687740e+00
7.626090e-01 -1.361530e+00
7.563070e-01 1.335880e-01
7.557830e-01 -2.305390e+00
7.590640e-01 2.802530e+00
7.656520e-01 -2.295020e+00
7.755450e-01 -2.463050e+00
7.880750e-01 1.652930e-01
8.049370e-01 1.394120e+00
8.259320e-01 2.404810e+00
8.503850e-01 2.593270e+00
8.757240e-01 1.863630e+00
9.016730e-01 3.019470e+00
9.294190e-01 -1.251610e+00
9.581560e-01 3.529820e-01
9.851520e-01 1.421960e+00
1.011140e+00 -8.103940e-01
1.039360e+00 3.006600e+00
1.068200e+00 1.577310e+00
1.095510e+00 -6.703930e-01
1.122060e+00 1.108220e+00
1.147090e+00 2.313700e+00
1.166090e+00 -8.098830e-01
1.180160e+00 -2.552110e-01
1.190160e+00 1.840690e+00
1.194960e+00 3.465570e-01
1.193590e+00 2.244150e+00
1.188860e+00 2.011390e+00
1.180760e+00 -1.557510e+00
1.168950e+00 3.041070e+00
1.151510e+00 2.362910e+00
1.132760e+00 1.351360e+00
1.111630e+00 -1.880390e+00
1.084350e+00 -7.858280e-01
1.054530e+00 -6.579390e-01
1.024430e+00 -3.079460e+00
9.942220e-01 9.018080e-01
9.640180e-01 -1.372800e+00
9.327330e-01 -1.885980e+00
9.004240e-01 -1.638370e-01
8.666810e-01 -1.212650e+00
8.346700e-01 -3.096340e+00
8.054590e-01 2.228000e+00
7.781490e-01 -2.557050e+00
7.524700e-01 -1.112970e+00
7.281810e-01 -8.623120e-01
7.071830e-01 1.664150e+00
6.914220e-01 -2.453770e+00
6.784980e-01 2.395840e+00
6.694510e-01 -1.582340e+00
6.637250e-01 -4.083300e-01
6.618550e-01 -2.967670e+00
6.646670e-01 -1.186550e-01
6.709760e-01 9.221240e-01
6.814210e-01 -1.989630e+00
6.953850e-01 -4.101290e-01
7.116490e-01 2.758460e+00
7.306560e-01 -2.396160e+00
7.521030e-01 -5.711000e-01
7.799670e-01 1.060070e+00
8.095290e-01 -1.956540e+00
8.399670e-01 -1.018400e-01
8.711900e-01 -3.805130e-01
9.017920e-01 -8.757460e-01
9.381150e-01 -2.283780e+00
9.760860e-01 1.629260e+00
1.014900e+00 6.800490e-01
1.053790e+00 2.019390e+00
1.090980e+00 2.396460e+00
1.127000e+00 -1.720760e+00
1.160500e+00 -8.797560e-03
1.191350e+00 -1.169050e+00
1.217320e+00 -9.229370e-01
1.238400e+00 -1.779210e-01
1.252060e+00 9.241740e-01
1.257290e+00 2.203830e+00
1.256380e+00 -2.727990e+00
1.249060e+00 -1.388700e+00
1.236100e+00 -5.113650e-01
1.218030e+00 -8.794060e-01
1.194160e+00 -2.549130e+00
1.167220e+00 8.301140e-02
1.136070e+00 2.784440e+00
1.105630e+00 -2.597070e+00
1.075260e+00 2.496670e+00
1.044800e+00 -1.382670e+00
1.013090e+00 5.760690e-01
9.824380e-01 -9.285360e-02
9.550890e-01 1.376110e+00
9.291820e-01 2.169720e-01
9.049600e-01 9.811010e-01
8.812290e-01 -1.988810e+00
8.600680e-01 3.068910e+00
8.411300e-01 1.093750e+00
8.232540e-01 2.604100e+00
8.074510e-01 3.745700e-02
7.966800e-01 1.941160e+00
7.907210e-01 2.540360e+00
7.879660e-01 2.368290e+00
7.892260e-01 1.775130e+00
7.952000e-01 -1.543870e+00
8.053350e-01 2.575430e+00
8.189460e-01 -3.655990e-01
8.361510e-01 -2.165540e+00
8.552630e-01 2.593700e+00
8.801760e-01 1.377150e+00
9.069700e-01 1.322340e+00
9.351240e-01 -2.842460e+00
9.651010e-01 -1.222650e+00
9.946250e-01 1.051760e+00
1.025470e+00 -1.789970e+00
1.057220e+00 -1.865270e+00
1.086820e+00 1.840340e-01
1.115960e+00 3.124180e+00
1.139700e+00 -1.328210e-01
1.158410e+00 1.879600e-01
1.172980e+00 1.409400e+00
1.183410e+00 1.057140e+00
1.190610e+00 1.578630e+00
1.193900e+00 -2.700380e+00
1.194260e+00 2.432920e+00
1.188980e+00 -7.315800e-01
1.181140e+00 1.823140e+00
1.171930e+00 3.061110e+00
1.155590e+00 1.439150e+00
1.135680e+00 2.527100e-01
1.113190e+00 3.123480e+00
1.088410e+00 2.906760e+00
1.060100e+00 -9.140150e-01
1.028640e+00 2.637990e+00
9.939760e-01 -1.080210e+00
9.571600e-01 1.254150e+00
9.200860e-01 -2.494720e+00
8.804110e-01 3.090950e+00
8.397040e-01 2.740800e+00
8.001000e-01 -1.400890e-01
7.635340e-01 -2.494130e+00
7.292810e-01 -2.168560e+00
7.000750e-01 -8.809540e-01
6.762330e-01 1.715700e+00
6.563400e-01 1.930030e+00
6.406580e-01 2.105240e+00
6.296400e-01 3.017360e+00
6.212470e-01 1.403950e-01
6.148020e-01 -2.605320e+00
6.106680e-01 -8.791780e-01
6.080780e-01 1.292130e+00
6.089810e-01 1.936210e+00
6.115870e-01 -1.002220e+00
6.170070e-01 -2.510310e+00
6.262280e-01 2.277110e+00
6.389080e-01 2.187310e+00
6.529520e-01 -2.666620e+00
6.684780e-01 -2.757270e+00
6.861130e-01 1.138030e+00
7.064470e-01 -2.644000e+00
7.300290e-01 1.647870e+00
7.551140e-01 9.574370e-01
7.813630e-01 -2.723690e+00
8.122040e-01 2.097950e+00
8.474250e-01 2.061040e+00
8.841970e-01 1.648480e+00
9.195600e-01 -2.500600e+00
9.562430e-01 -8.052440e-01
9.948000e-01 2.371230e+00
1.033920e+00 -1.939750e+00
1.072750e+00 4.759410e-01
1.109950e+00 1.702960e+00
1.143010e+00 4.899590e-01
1.172740e+00 -4.817770e-01
1.197330e+00 -2.288090e+00
1.216110e+00 -9.700970e-01
1.229960e+00 4.958190e-01
1.241360e+00 -1.304230e+00
1.247770e+00 -2.034740e+00
1.246980e+00 -4.004170e-02
1.240620e+00 1.018930e+00
1.225800e+00 2.419460e+00
1.203600e+00 1.212760e+00
1.178240e+00 -1.501050e-01
1.148370e+00 -5.608370e-01
1.113590e+00 -2.102440e+00
1.079090e+00 6.431810e-01
1.043030e+00 -1.376830e+00
1.006230e+00 -2.441690e+00
9.691020e-01 -2.599430e+00
9.324580e-01 -7.940030e-01
8.969380e-01 -1.475840e-01
8.646460e-01 -2.905750e+00
8.331150e-01 2.688310e+00
8.031960e-01 -1.420510e+00
7.726850e-01 1.337920e+00
7.462110e-01 -3.106290e+00
7.224660e-01 2.156400e+00
6.999490e-01 -1.075060e+00
6.810170e-01 -3.600810e-01
6.625060e-01 5.857040e-01
6.463390e-01 -1.907000e+00
6.334210e-01 2.387390e+00
6.235840e-01 -2.693060e-01
6.154320e-01 -2.277610e+00
6.121700e-01 -1.873180e+00
6.164860e-01 1.578010e+00
6.247400e-01 -4.273520e-01
6.349820e-01 1.916790e+00
6.482170e-01 -1.821490e-01
6.651860e-01 2.108930e-01
6.865700e-01 2.845170e+00
7.102910e-01 3.053050e+00
7.355640e-01 4.250770e-01
7.652680e-01 2.775420e-01
7.969850e-01 -8.307600e-01
8.321730e-01 -2.334590e+00
8.714080e-01 2.221600e+00
9.151340e-01 -1.549570e+00
9.607450e-01 -3.099140e+00
1.006340e+00 -6.649730e-01
1.051760e+00 -7.344990e-01
1.095060e+00 8.899790e-01
1.137110e+00 -6.655190e-01
1.176020e+00 -2.393450e-01
1.210770e+00 -1.580980e+00
1.241670e+00 4.259180e-01
1.266840e+00 -1.245810e+00
1.285100e+00 1.965920e-01
1.296740e+00 -2.742100e+00
1.300360e+00 1.733980e+00
1.295430e+00 -2.026640e+00
1.281300e+00 1.350700e+00
1.257700e+00 -1.744420e+00
1.225820e+00 -2.975740e-01
1.188010e+00 1.984690e+00
1.147070e+00 -8.722520e-01
1.103040e+00 1.807190e-01
1.058450e+00 -2.059720e+00
1.013380e+00 -3.443360e-01
9.680990e-01 3.470060e-02
9.235870e-01 -4.271270e-01
8.810810e-01 -2.023960e+00
8.431890e-01 2.168160e-01
8.085770e-01 1.323390e+00
7.774060e-01 -1.301580e+00
7.499730e-01 -1.126110e+00
7.246740e-01 -3.129390e+00
7.004600e-01 1.968010e+00
6.801440e-01 4.633990e-02
6.635980e-01 -7.388390e-01
6.522360e-01 1.162020e+00
6.428200e-01 -8.519450e-01
6.358630e-01 -5.015630e-01
6.313920e-01 6.161020e-01
6.301230e-01 -2.357090e+00
6.346860e-01 2.132030e-02
6.422990e-01 -2.154390e+00
6.539160e-01 -3.091840e+00
6.720040e-01 -7.423290e-01
6.959830e-01 2.275150e+00
7.240870e-01 -1.128010e+00
7.552990e-01 -1.701830e+00
7.884760e-01 2.312850e+00
8.248870e-01 -1.942880e+00
8.637040e-01 -1.993860e+00
9.037570e-01 2.398990e+00
9.447310e-01 -2.966680e+00
9.869500e-01 2.696600e+00
1.029800e+00 7.719960e-01
1.072950e+00 8.107300e-01
1.116030e+00 1.324960e-01
1.157980e+00 -1.191890e+00
1.195460e+00 4.838720e-01
1.228370e+00 -2.812360e+00
1.255530e+00 1.282280e+00
1.276300e+00 -2.033660e+00
1.289740e+00 -1.007450e+00
1.299100e+00 -1.995790e+00
1.303330e+00 -1.424220e+00
1.303080e+00 -3.017280e-01
1.299480e+00 -1.455300e+00
1.288650e+00 1.904990e+00
1.268570e+00 -1.001960e+00
1.241110e+00 -5.468940e-01
1.209190e+00 1.333210e+00
1.171450e+00 -1.693910e+00
1.130770e+00 -3.348650e-01
1.090180e+00 -2.647450e+00
1.049900e+00 -3.053390e+00
1.007830e+00 -1.558880e+00
9.649640e-01 -2.778070e+00
9.215820e-01 5.918870e-01
8.797060e-01 1.104340e+00
8.401530e-01 -5.622330e-01
8.035400e-01 -2.895650e+00
7.698520e-01 1.155210e+00
7.386480e-01 -9.956690e-01
7.107290e-01 3.037080e+00
6.865170e-01 3.002660e+00
6.658400e-01 9.026510e-01
6.499010e-01 -2.961790e+00
6.342680e-01 -2.821950e+00
6.203180e-01 -8.807900e-01
6.087210e-01 2.230630e+00
6.006570e-01 -1.051170e+00
6.003790e-01 -1.565120e+00
6.038870e-01 -1.531480e+00
6.096660e-01 -2.511540e+00
6.207170e-01 -1.270020e+00
6.335930e-01 -2.084670e+00
6.458320e-01 2.278240e+00
6.632870e-01 5.714490e-01
6.859740e-01 -1.358260e+00
7.125760e-01 5.730300e-01
7.446930e-01 1.517100e+00
7.790230e-01 2.659690e+00
8.159280e-01 -2.968250e+00
8.574910e-01 -1.588120e+00
8.992710e-01 2.623720e-01
9.444780e-01 -8.847490e-01
9.920490e-01 9.524800e-01
1.038940e+00 -1.068650e+00
1.083780e+00 1.973860e+00
1.130030e+00 5.670990e-01
1.174520e+00 4.460640e-01
1.216170e+00 -2.991570e+00
1.251810e+00 -2.168210e+00
1.281200e+00 -1.153570e+00
1.304380e+00 -2.621340e-01
1.318770e+00 -2.162500e+00
1.324640e+00 1.450840e+00
1.318710e+00 1.905330e+00
1.303200e+00 4.592770e-01
1.278340e+00 2.934980e+00
1.243570e+00 1.422600e+00
1.202230e+00 2.389550e+00
1.154680e+00 1.690660e+00
1.104420e+00 -9.846290e-02
1.049880e+00 -8.288110e-01
9.960710e-01 8.088370e-02
9.435770e-01 -1.541490e+00
8.927190e-01 -3.046640e+00
8.440630e-01 1.706810e+00
7.963520e-01 -1.335520e+00
7.549940e-01 1.156420e+00
7.178540e-01 -1.777710e+00
6.796940e-01 2.428240e+00
6.431770e-01 -2.113720e+00
6.093060e-01 1.959100e+00
5.793700e-01 -2.254020e+00
5.519810e-01 7.065370e-01
5.302680e-01 2.026270e+00
5.164470e-01 1.983550e+00
5.069810e-01 1.852900e+00
5.003870e-01 -2.170330e+00
4.985360e-01 -5.512950e-01
5.003000e-01 -1.295210e+00
5.053590e-01 -1.132790e+00
5.134870e-01 -9.352650e-02
5.275530e-01 7.446300e-01
5.449740e-01 -8.215200e-01
5.646210e-01 2.528530e+00
5.892360e-01 -3.029940e+00
6.159620e-01 -2.633230e+00
6.481860e-01 -2.444630e+00
6.840730e-01 -2.084420e+00
7.250970e-01 -2.798290e-01
7.696180e-01 -2.715080e+00
8.176160e-01 -1.741070e+00
8.704100e-01 -3.254440e-01
9.274610e-01 2.807630e+00
9.843480e-01 1.707380e+00
1.039830e+00 -3.148960e-01
1.092780e+00 7.666230e-02
1.142920e+00 1.655920e+00
1.189120e+00 -2.066100e+00
1.232400e+00 -1.703060e+00
1.268680e+00 -1.261040e+00
1.298230e+00 -2.823440e+00
1.318540e+00 1.951020e+00
1.330770e+00 -6.709250e-01
1.332930e+00 -1.552400e-01
1.325380e+00 1.740430e+00
1.308600e+00 1.696490e+00
1.282630e+00 3.155380e-02
1.246430e+00 -3.097280e+00
1.201240e+00 1.359050e+00
1.151030e+00 -1.569760e+00
1.098340e+00 -2.741780e+00
1.045020e+00 -2.318930e+00
9.910380e-01 -1.389100e+00
9.377120e-01 1.803420e+00
8.838650e-01 2.178900e-02
8.356840e-01 1.964360e+00
7.905480e-01 -1.937890e+00
7.484910e-01 4.845390e-01
7.123330e-01 -1.030060e+00
6.817350e-01 -1.573920e+00
6.549630e-01 -3.386380e-01
6.319490e-01 -6.885760e-01
6.124430e-01 2.222860e+00
5.973510e-01 -3.036140e+00
5.865560e-01 8.109280e-01
5.792330e-01 -1.736250e+00
5.740920e-01 1.488080e-01
5.736610e-01 -2.704750e+00
5.768920e-01 2.967630e+00
5.842020e-01 -1.634180e+00
5.942770e-01 -2.798700e+00
6.073500e-01 -2.512970e+00
6.238540e-01 5.646040e-01
6.428050e-01 1.297060e+00
6.649790e-01 -6.359950e-01
6.914630e-01 -7.153120e-01
7.228510e-01 -2.219700e+00
7.563270e-01 3.122430e-01
7.917020e-01 2.268810e+00
8.290970e-01 -2.599400e+00
8.709920e-01 -2.049020e+00
9.155450e-01 -1.658720e+00
9.608320e-01 2.204240e+00
1.005480e+00 1.042150e+00
1.048490e+00 1.854790e+00
1.088230e+00 -1.130530e+00
1.127380e+00 -9.292250e-01
1.165860e+00 -2.921600e+00
1.197630e+00 1.469510e+00
1.221230e+00 2.656850e+00
1.236240e+00 -1.585500e+00
1.244160e+00 1.567700e+00
1.241740e+00 6.720980e-01
1.231130e+00 7.996670e-01
1.214920e+00 -1.170770e+00
1.191980e+00 2.677480e+00
1.161310e+00 -2.262130e+00
1.125660e+00 -2.589540e+00
1.086660e+00 -7.604070e-01
1.047560e+00 -1.179160e+00
1.009180e+00 8.946710e-01
9.713330e-01 -2.414670e+00
9.335370e-01 9.434020e-01
8.957560e-01 -4.540100e-01
8.619390e-01 -1.641330e-02
8.327430e-01 3.082420e+00
8.094940e-01 -1.707280e+00
7.885510e-01 2.828040e+00
7.695140e-01 -2.344890e+00
7.533170e-01 2.337020e+00
7.413360e-01 1.801460e-01
7.336620e-01 7.115350e-01
7.296820e-01 -2.949090e+00
7.306000e-01 -1.296880e+00
7.347110e-01 -7.013100e-01
7.404570e-01 -8.887680e-01
7.489260e-01 4.452510e-01
7.581610e-01 1.519720e+00
7.710640e-01 1.279830e-01
7.880680e-01 -1.387700e+00
8.074110e-01 1.967550e+00
8.285860e-01 -1.038520e+00
8.512450e-01 -2.768820e+00
8.757130e-01 -9.899660e-02
8.993730e-01 4.367390e-01
9.240960e-01 -2.175070e+00
9.523830e-01 1.727800e+00
9.831340e-01 -2.670190e-01
1.014680e+00 6.160590e-01
1.045630e+00 2.747730e+00
1.075320e+00 1.679830e-01
1.103520e+00 8.987910e-01
1.127840e+00 7.892590e-01
1.146710e+00 1.771640e+00
1.161730e+00 -2.825720e+00
1.170180e+00 -3.359420e-01
1.175230e+00 5.876480e-01
1.177260e+00 7.176900e-01
1.173700e+00 6.449470e-01
1.166110e+00 -2.178410e+00
1.153260e+00 -8.658570e-01
1.136400e+00 1.714860e-02
1.116100e+00 -4.290480e-01
1.095760e+00 2.250460e+00
1.072530e+00 2.594040e+00
1.048550e+00 9.616960e-01
1.023630e+00 1.049790e+00
9.993080e-01 -1.764070e+00
9.752780e-01 -1.545360e+00
9.520350e-01 1.607210e-01
9.327860e-01 2.682940e+00
9.149590e-01 2.719530e+00
8.974540e-01 -8.591620e-01
8.816250e-01 -1.709450e+00
8.664640e-01 -2.709270e+00
8.531090e-01 8.855840e-01
8.433610e-01 2.247840e+00
8.370180e-01 -1.301070e+00
8.303760e-01 2.688620e+00
8.268610e-01 -4.613850e-01
8.237480e-01 -1.195270e+00
8.204870e-01 -1.066060e+00
8.165290e-01 1.403370e+00
8.159230e-01 1.635220e+00
8.180980e-01 8.488810e-01
8.201320e-01 4.753630e-01
8.232850e-01 3.206250e-01
8.321920e-01 1.472400e-01
8.445620e-01 2.321370e-01
8.590050e-01 -6.071020e-01
8.730230e-01 1.296380e+00
8.889940e-01 -8.465020e-01
9.081550e-01 -1.277170e+00
9.305200e-01 -1.360920e+00
9.553130e-01 2.999630e+00
9.820650e-01 1.528850e+00
1.008270e+00 1.838210e+00
1.035670e+00 -4.189720e-01
1.064810e+00 2.605140e+00
1.092610e+00 -2.177100e-03
1.118480e+00 2.262040e+00
1.140100e+00 -1.182690e+00
1.161980e+00 -2.275350e+00
1.177700e+00 2.876000e+00
1.188790e+00 8.751350e-01
1.199280e+00 9.932370e-01
1.203610e+00 -6.912370e-01
1.201880e+00 1.575760e+00
1.194110e+00 -2.357620e+00
1.179290e+00 -6.318700e-01
1.159560e+00 2.269810e+00
1.136240e+00 -1.058130e+00
1.108580e+00 -2.688640e+00
1.079340e+00 3.044560e+00
1.048040e+00 2.241860e+00
1.012430e+00 -2.189430e+00
9.740570e-01 5.997840e-01
9.372590e-01 -1.382560e+00
9.012350e-01 4.521230e-02
8.669520e-01 1.972100e+00
8.333580e-01 2.260650e+00
7.997760e-01 2.556300e+00
7.675120e-01 2.312670e+00
7.370720e-01 1.108640e+00
7.086420e-01 4.933560e-01
6.840980e-01 -1.467860e-02
6.647460e-01 -1.937090e+00
6.487790e-01 1.423770e+00
6.352790e-01 9.464150e-01
6.263110e-01 2.397860e+00
6.220500e-01 2.108130e+00
6.214520e-01 -8.269720e-01
6.253120e-01 3.082430e-02
6.362560e-01 2.332730e+00
6.509150e-01 1.871470e+00
6.686360e-01 -1.097820e+00
6.883410e-01 1.360900e+00
7.116720e-01 2.907420e+00
7.371310e-01 -1.978760e+00
7.662740e-01 -2.044230e+00
8.008670e-01 -1.229930e+00
8.370300e-01 8.232870e-01
8.752240e-01 -2.435890e-01
9.145830e-01 7.029720e-01
9.545070e-01 1.569980e+00
9.955580e-01 2.236340e+00
1.037140e+00 5.537860e-01
1.076240e+00 -6.450120e-01
1.113700e+00 -2.677630e-01
1.148130e+00 2.943730e+00
1.177600e+00 -2.912190e+00
1.201890e+00 -1.947200e+00
1.220410e+00 2.315330e+00
1.234230e+00 -3.011030e+00
1.239790e+00 -2.436720e+00
1.237390e+00 -1.593030e+00
1.228570e+00 -2.728140e+00
1.216730e+00 1.048440e+00
1.199300e+00 -1.438210e+00
1.176340e+00 1.307150e+00
1.149480e+00 3.108410e+00
1.116150e+00 2.235950e+00
1.077320e+00 1.603830e+00
1.035050e+00 -1.179590e+00
9.940890e-01 3.986810e-01
9.573600e-01 -2.902850e-01
9.235420e-01 -2.028430e+00
8.912220e-01 -2.747430e+00
8.583010e-01 -3.031370e+00
8.276760e-01 1.605770e+00
8.005250e-01 2.178700e+00
7.770640e-01 -2.888180e+00
7.573340e-01 -2.018640e+00
7.424810e-01 -9.450020e-01
7.320410e-01 2.063280e-01
7.266910e-01 -2.742830e+00
7.247900e-01 -2.163590e+00
7.257040e-01 -6.052090e-01
7.312280e-01 -2.849000e+00
7.423450e-01 6.479840e-01
7.563450e-01 2.442970e+00
7.712840e-01 -2.671870e+00
7.886020e-01 1.847080e+00
8.095670e-01 1.162230e+00
8.335010e-01 2.338250e+00
8.587640e-01 1.227480e+00
8.843760e-01 -2.560300e+00
9.108650e-01 -2.458320e+00
9.365950e-01 -1.029460e+00
9.638770e-01 3.054950e+00
9.923320e-01 -5.971800e-01
1.020630e+00 -2.208310e+00
1.049620e+00 2.732240e+00
1.077210e+00 -2.080280e+00
1.100160e+00 1.275680e+00
1.119930e+00 2.249400e+00
1.136510e+00 -1.041490e+00
1.152180e+00 2.486470e+00
1.167250e+00 2.669570e+00
1.178310e+00 8.095850e-01
1.182600e+00 -2.128470e-01
1.183050e+00 -4.177760e-01
1.178880e+00 -4.298390e-01
1.168900e+00 1.198720e+00
1.154720e+00 -1.027650e+00
1.138340e+00 2.072940e+00
1.119510e+00 1.421380e+00
1.097660e+00 -1.423680e-02
1.071080e+00 3.049630e+00
1.040670e+00 -3.462560e-01
1.008070e+00 -1.073120e+00
9.764230e-01 2.116410e+00
9.447870e-01 -7.959250e-01
9.125040e-01 9.498760e-01
8.801690e-01 2.014380e+00
8.494650e-01 -1.982420e+00
8.230280e-01 1.408240e+00
7.992010e-01 -1.357660e+00
7.773090e-01 -1.695670e+00
7.581400e-01 -1.839920e+00
7.405810e-01 -1.466620e+00
7.251660e-01 -1.391860e+00
7.149170e-01 2.871050e-01
7.092910e-01 -2.335070e+00
7.073160e-01 -2.919180e+00
7.078900e-01 1.643770e+00
7.105780e-01 1.220070e+00
7.181670e-01 2.658230e+00
7.278230e-01 3.004560e+00
7.410300e-01 -2.824080e+00
7.584820e-01 -2.720330e+00
7.768630e-01 -1.544690e+00
7.980040e-01 -1.851310e+00
8.216440e-01 -1.897630e+00
8.497800e-01 -1.626770e-01
8.805680e-01 1.190950e+00
9.153190e-01 2.318840e+00
9.529300e-01 4.633340e-01
9.921840e-01 -2.797890e+00
1.030950e+00 2.798490e+00
1.068410e+00 1.314550e+00
1.104760e+00 -2.447940e+00
1.140100e+00 -5.518660e-01
1.172300e+00 1.858290e+00
1.198550e+00 -3.390190e-01
1.220710e+00 2.252610e+00
1.239020e+00 -9.527950e-01
1.250370e+00 -1.665680e+00
1.254430e+00 -2.612600e-01
1.248720e+00 6.795450e-01
1.238670e+00 -2.247890e+00
1.221320e+00 1.178900e+00
1.200730e+00 1.139390e+00
1.175750e+00 -2.679920e+00
1.146830e+00 2.245250e+00
1.112410e+00 1.962500e+00
1.076130e+00 2.670520e+00
1.040260e+00 -1.682440e+00
1.003290e+00 1.948940e+00
9.630320e-01 3.087300e+00
9.227730e-01 -1.634800e+00
8.837540e-01 -1.040540e+00
8.502070e-01 2.069110e+00
8.206210e-01 -2.667470e-01
7.952280e-01 -1.205490e+00
7.743190e-01 2.240830e+00
7.573880e-01 -6.573870e-01
7.447770e-01 -7.547070e-01
7.334820e-01 9.136270e-01
7.251320e-01 1.941570e+00
7.203580e-01 -1.965930e-01
7.194420e-01 8.041940e-01
7.210730e-01 1.704810e+00
7.251740e-01 2.357350e+00
7.327230e-01 -2.039310e+00
7.420740e-01 6.499010e-01
7.554590e-01 -2.625130e+00
7.721020e-01 1.829630e+00
7.936520e-01 -1.996680e+00
8.195190e-01 2.984220e-01
8.448130e-01 -1.585500e+00
8.710880e-01 2.771210e+00
8.972280e-01 1.989200e+00
9.236140e-01 -3.646750e-01
9.497930e-01 -4.179450e-01
9.796450e-01 -2.973440e+00
1.009810e+00 -7.094800e-01
1.039130e+00 -7.383520e-02
1.067560e+00 -8.410160e-01
1.094690e+00 2.218830e+00
1.118590e+00 7.955020e-01
1.141330e+00 -1.945660e-01
1.158950e+00 2.430460e+00
1.173080e+00 1.190280e+00
1.184670e+00 -3.225790e-01
1.193200e+00 2.119360e+00
1.196070e+00 2.821080e-01
1.196790e+00 -9.347130e-01
1.191830e+00 -1.994220e+00
1.180530e+00 -2.005070e+00
1.166990e+00 2.976560e+00
1.149310e+00 4.543980e-01
1.126640e+00 2.337740e+00
1.100490e+00 5.323490e-01
1.072830e+00 -8.517750e-01
1.045530e+00 -3.916490e-01
1.016860e+00 -1.340200e+00
9.906420e-01 7.955380e-01
9.658950e-01 2.495770e+00
9.419800e-01 -1.853300e+00
9.173700e-01 -9.341270e-01
8.958140e-01 -4.317530e-01
8.778330e-01 3.052140e-03
8.615240e-01 8.498870e-01
8.467250e-01 2.940180e+00
8.344320e-01 -2.043700e+00
8.263390e-01 -2.209050e+00
8.208960e-01 -4.197120e-01
8.179680e-01 2.664720e+00
8.151830e-01 8.267630e-01
8.172290e-01 2.195980e+00
8.246020e-01 -3.005150e+00
8.381440e-01 -2.572930e+00
8.538880e-01 -5.867710e-01
8.697290e-01 -1.083640e+00
8.881290e-01 1.971030e+00
9.103760e-01 -9.520970e-01
9.337210e-01 -2.270580e+00
9.590680e-01 -3.013410e-02
9.872340e-01 4.827610e-01
1.014820e+00 -9.063630e-02
1.042440e+00 2.936300e+00
1.070260e+00 -1.372460e+00
1.097670e+00 -3.949020e-01
1.121980e+00 -2.163320e+00
1.140400e+00 -2.259810e+00
1.153660e+00 8.095180e-01
1.161580e+00 2.850330e+00
1.165440e+00 1.005610e+00
1.166040e+00 2.215440e-02
1.163940e+00 1.668980e+00
1.158380e+00 -1.954950e+00
1.147350e+00 -2.424930e+00
1.132700e+00 1.827890e-01
1.116540e+00 -1.375540e+00
1.096730e+00 3.660060e-01
1.075000e+00 2.821580e-01
1.051140e+00 3.021790e+00
1.025680e+00 3.045340e-01
9.988040e-01 -2.478860e+00
9.730140e-01 1.840240e+00
9.491350e-01 -2.705170e+00
9.237090e-01 -1.625900e+00
8.995510e-01 -9.903950e-01
8.785770e-01 1.240360e+00
8.602410e-01 2.226320e-01
8.439390e-01 2.246380e+00
8.296390e-01 8.329740e-01
8.174120e-01 7.780990e-01
8.082180e-01 -3.139750e-01
8.023370e-01 -2.292920e-01
8.018790e-01 1.590670e-01
8.029070e-01 -1.355340e+00
8.067780e-01 -2.315180e+00
8.131710e-01 3.165490e-01
8.222230e-01 -2.244380e+00
8.328680e-01 -1.574110e+00
8.437850e-01 2.011790e+00
8.548100e-01 2.980820e+00
8.672070e-01 3.045830e+00
8.817780e-01 1.955860e+00
8.977490e-01 -1.786120e+00
9.172220e-01 -1.519080e+00
9.393520e-01 -2.874150e+00
9.638190e-01 -1.943340e+00
9.885870e-01 7.034760e-01
1.012720e+00 -1.243780e+00
1.035960e+00 -1.731860e+00
1.057160e+00 1.933070e+00
1.075620e+00 2.983340e+00
1.090070e+00 -2.821210e+00
1.102810e+00 -1.890350e+00
1.115450e+00 -1.045430e+00
1.126300e+00 -2.309950e+00
1.135030e+00 -6.373300e-01
1.141190e+00 -1.943760e+00
1.145680e+00 1.438570e+00
1.146260e+00 2.980100e-01
1.141430e+00 8.460770e-02
1.135590e+00 2.552440e+00
1.127230e+00 1.648650e+00
1.119410e+00 -2.971830e-03
1.109580e+00 -2.953880e+00
1.096620e+00 9.573130e-01
1.081000e+00 -2.262840e+00
1.061710e+00 -1.653960e+00
1.042980e+00 3.030040e+00
1.021800e+00 1.751970e+00
9.986980e-01 -1.094380e+00
9.742440e-01 -2.575290e+00
9.493550e-01 2.420660e-01
9.244820e-01 1.386130e+00
9.010610e-01 6.147370e-01
8.790870e-01 -3.139070e-01
8.590530e-01 1.594440e+00
8.378800e-01 1.365570e+00
8.158420e-01 1.417290e+00
7.955950e-01 -2.107800e+00
7.761700e-01 -2.215520e-01
7.575050e-01 4.949320e-01
7.406630e-01 -5.608480e-01
7.249960e-01 -6.582770e-01
7.146570e-01 6.402110e-01
7.083840e-01 -7.904750e-01
7.064350e-01 -4.362790e-01
7.077380e-01 -3.102630e+00
7.140780e-01 1.576760e+00
7.246910e-01 -1.567190e+00
7.390700e-01 -8.647930e-01
7.563770e-01 1.136300e+00
7.766580e-01 -3.139550e-01
8.015600e-01 2.592420e+00
8.268240e-01 -8.509450e-01
8.569390e-01 1.686390e+00
8.892270e-01 2.330510e+00
9.248800e-01 -7.550260e-01
9.654080e-01 1.990050e-01
1.007570e+00 1.550870e+00
1.047620e+00 2.227470e+00
1.085210e+00 -1.709210e+00
1.120130e+00 7.911550e-01
1.151350e+00 -2.447110e-01
1.178030e+00 -1.389820e+00
1.199170e+00 -2.052840e+00
1.214640e+00 1.080600e+00
1.223310e+00 -1.696760e-01
1.227540e+00 9.103640e-01
1.226520e+00 1.989630e+00
1.220500e+00 -1.755780e+00
1.209580e+00 -3.014070e+00
1.192040e+00 2.103880e+00
1.169200e+00 1.265790e+00
1.141760e+00 2.633700e+00
1.111290e+00 4.306130e-01
1.078600e+00 2.243970e+00
1.045280e+00 1.882960e+00
1.011470e+00 1.081080e+00
9.820300e-01 -8.826530e-01
9.570300e-01 -2.251690e+00
9.322240e-01 2.614990e+00
9.093430e-01 1.979360e+00
8.899450e-01 2.172710e+00
8.721980e-01 -1.159740e+00
8.558110e-01 -1.612390e+00
8.411650e-01 -5.774970e-01
8.295580e-01 -5.412490e-01
8.196490e-01 2.604340e+00
8.117240e-01 1.825590e+00
8.071620e-01 -2.009830e+00
8.053510e-01 -9.628600e-01
8.054370e-01 4.794090e-01
8.049240e-01 2.584650e+00
8.102580e-01 -1.540360e+00
8.177110e-01 2.069440e+00
8.268150e-01 -2.817460e+00
8.390560e-01 5.415250e-01
8.528190e-01 -1.028700e+00
8.701710e-01 -8.327020e-01
8.909500e-01 1.755780e+00
9.137150e-01 1.110700e+00
9.361110e-01 -4.969930e-01
9.580070e-01 2.751570e+00
9.813000e-01 -1.626090e+00
1.005430e+00 -1.537490e+00
1.028990e+00 -1.985680e+00
1.049160e+00 -1.040670e+00
1.066850e+00 2.342050e+00
1.082990e+00 1.773880e+00
1.097240e+00 -9.958610e-01
1.106350e+00 -1.962200e+00
1.115100e+00 2.160480e+00
1.121320e+00 -2.354870e+00
1.123610e+00 -1.335540e+00
1.121750e+00 -3.352000e-01
1.118030e+00 7.300610e-02
1.112360e+00 -4.811140e-02
1.105160e+00 -2.643490e+00
1.096190e+00 8.324880e-01
1.085490e+00 2.790720e+00
1.073850e+00 -1.274450e+00
1.061740e+00 -1.622440e+00
1.049790e+00 1.564240e+00
1.034850e+00 -3.900560e-01
1.017360e+00 -1.507230e+00
9.988850e-01 -9.102940e-01
9.807020e-01 -1.247090e+00
9.619940e-01 -2.156360e+00
9.427840e-01 -2.442090e+00
9.253880e-01 -8.358130e-01
9.084440e-01 -1.856790e+00
8.939420e-01 1.199650e+00
8.825550e-01 2.986220e+00
8.738340e-01 1.337210e+00
8.666820e-01 -2.911960e+00
8.622560e-01 -2.068200e+00
8.610810e-01 2.790320e+00
8.617200e-01 -7.552510e-02
8.626550e-01 -1.541950e+00
8.646330e-01 1.003280e+00
8.718330e-01 -1.748290e+00
8.823560e-01 -3.073820e-01
8.931490e-01 -1.091450e+00
9.072060e-01 -8.147880e-01
9.265990e-01 6.880250e-01
9.464790e-01 8.265490e-01
9.676840e-01 1.507750e+00
9.907390e-01 3.118580e+00
1.015070e+00 1.454860e+00
1.037070e+00 -8.081640e-01
1.058340e+00 3.563000e-01
1.079820e+00 -1.110340e+00
1.097960e+00 3.086920e+00
1.113280e+00 -1.420770e+00
1.126280e+00 -2.096340e+00
1.135930e+00 -2.484760e+00
1.142090e+00 -1.669310e+00
1.146200e+00 -2.372620e+00
1.143140e+00 -9.638910e-01
1.135760e+00 -1.330970e+00
1.126450e+00 2.866150e+00
1.111840e+00 2.274820e+00
1.092610e+00 -1.988160e-01
1.073200e+00 2.673890e+00
1.050880e+00 -5.327100e-01
1.028730e+00 -1.236410e+00
1.004040e+00 -2.209380e+00
9.807790e-01 4.996560e-01
9.574330e-01 -3.059340e-01
9.343430e-01 1.887460e+00
9.128460e-01 1.173480e+00
8.913920e-01 -2.268510e+00
8.701730e-01 1.710820e+00
8.515340e-01 -2.748740e+00
8.355960e-01 -1.740020e+00
8.260150e-01 4.147640e-01
8.201180e-01 -2.352200e+00
8.171180e-01 5.477520e-02
8.195630e-01 3.009390e+00
8.243120e-01 -1.621080e+00
8.308170e-01 -2.979800e+00
8.403360e-01 1.106050e-01
8.546070e-01 -1.633880e+00
8.690340e-01 1.091560e+00
8.839040e-01 -2.955010e+00
8.994440e-01 1.703030e+00
9.153840e-01 -2.240690e+00
9.298360e-01 4.569000e-01
9.425440e-01 -1.092290e+00
9.541720e-01 -2.709390e+00
9.641990e-01 -4.644110e-01
9.762980e-01 -8.480010e-01
9.921770e-01 -9.687130e-01
1.012460e+00 -3.900010e-01
1.032730e+00 1.803440e+00
1.052430e+00 -2.676760e+00
1.070350e+00 -7.882960e-01
1.084880e+00 -2.216010e+00
1.096670e+00 -2.930520e+00
1.105630e+00 2.769920e+00
1.110900e+00 -2.067800e+00
1.113180e+00 -1.549490e+00
1.110990e+00 3.084600e+00
1.102650e+00 -2.300320e+00
1.091480e+00 -8.380900e-01
1.079090e+00 3.060500e+00
1.062740e+00 1.530570e+00
1.046580e+00 2.630230e+00
1.031670e+00 2.569770e+00
1.017800e+00 -2.174860e-01
1.004180e+00 2.310710e+00
9.882540e-01 2.415520e+00
9.700010e-01 -3.479950e-01
9.525000e-01 -1.602310e+00
9.356590e-01 8.840400e-01
9.197500e-01 8.929800e-01
9.024800e-01 -3.130720e+00
8.868100e-01 1.681510e+00
8.725930e-01 -2.133180e+00
8.576720e-01 -8.485400e-01
8.426900e-01 -3.569890e-01
8.299610e-01 -1.721220e+00
8.187920e-01 -1.308920e+00
8.091870e-01 -1.096750e+00
7.988350e-01 3.121730e+00
7.890810e-01 -1.882950e-01
7.834790e-01 -2.742850e+00
7.826490e-01 1.466500e+00
7.851660e-01 2.487950e+00
7.902790e-01 -2.147040e+00
7.962360e-01 -1.069370e+00
8.047000e-01 -1.818940e-01
8.142440e-01 -1.379190e+00
8.252280e-01 -5.838290e-01
8.393060e-01 5.024390e-01
8.550220e-01 -1.696200e+00
8.735400e-01 -1.253020e+00
8.934640e-01 7.488690e-02
9.147940e-01 -1.328630e+00
9.364930e-01 -1.760120e+00
9.599110e-01 -1.687140e+00
9.824550e-01 -3.107350e+00
1.003960e+00 2.921240e+00
1.021660e+00 1.351420e+00
1.037650e+00 -1.651990e+00
1.054100e+00 -2.301430e+00
1.069210e+00 -5.088310e-01
1.082020e+00 2.561020e+00
1.094080e+00 3.078720e+00
1.104920e+00 3.988330e-01
1.114480e+00 3.010470e+00
1.121690e+00 7.300020e-01
1.126880e+00 4.963220e-02
1.129630e+00 2.210270e+00
1.131490e+00 1.618800e+00
1.132540e+00 -5.013120e-01
1.134980e+00 -7.928530e-01
1.135230e+00 -2.953820e+00
1.134010e+00 2.795410e+00
1.127690e+00 -2.747420e+00
1.116100e+00 -1.675510e+00
1.100760e+00 -1.222730e+00
1.080420e+00 -1.774410e+00
1.060360e+00 -1.705870e+00
1.040500e+00 -1.317630e+00
1.023020e+00 -2.271530e+00
1.004060e+00 9.351780e-01
9.844730e-01 -1.879280e+00
9.657050e-01 -2.479880e+00
9.485250e-01 -2.804600e+00
9.305650e-01 6.039510e-01
9.127610e-01 -1.493860e+00
8.952440e-01 -1.423110e+00
8.815610e-01 -2.888010e+00
8.714250e-01 1.092660e+00
8.650960e-01 2.194120e+00
8.629520e-01 2.186580e+00
8.645270e-01 4.664930e-01
8.678900e-01 -2.682610e+00
8.723250e-01 3.639410e-01
8.818540e-01 2.325840e+00
8.945500e-01 4.088000e-01
9.106620e-01 -3.123140e+00
9.274420e-01 3.061090e+00
9.431570e-01 1.850370e+00
9.594810e-01 1.198480e+00
9.745820e-01 2.708600e+00
9.890160e-01 -1.460580e+00
1.003120e+00 -2.937810e+00
1.017850e+00 2.581580e-01
1.032710e+00 5.672590e-01
1.048470e+00 -2.894390e+00
1.062050e+00 1.919420e+00
1.076200e+00 3.036510e+00
1.088470e+00 -2.074180e+00
1.097040e+00 -1.906380e+00
1.102140e+00 1.672640e+00
1.105620e+00 1.819070e+00
1.106170e+00 -1.186950e-01
1.105010e+00 1.828080e+00
1.104680e+00 2.484320e+00
1.102700e+00 -5.810300e-01
1.097930e+00 1.068570e+00
1.089230e+00 -1.003650e+00
1.078940e+00 -2.791450e+00
1.067500e+00 9.994730e-01
1.057440e+00 1.464840e-01
1.050010e+00 -1.641550e+00
1.041090e+00 -5.067690e-01
1.031240e+00 -2.406150e+00
1.019620e+00 -2.914220e+00
1.003950e+00 1.332380e+00
9.897740e-01 -7.071600e-02
9.753930e-01 -1.486360e+00
9.619530e-01 -5.443500e-01
9.483610e-01 9.320860e-01
9.336050e-01 2.380430e+00
9.177210e-01 -9.977040e-01
9.030220e-01 2.042990e+00
8.904400e-01 -1.641470e+00
8.800880e-01 -1.916050e+00
8.714000e-01 2.085720e+00
8.650880e-01 2.876440e+00
8.594650e-01 -7.394310e-01
8.568200e-01 -2.130960e+00
8.568900e-01 2.861710e+00
8.590040e-01 6.281750e-01
8.630820e-01 -2.103910e+00
8.685640e-01 -2.411450e+00
8.759280e-01 1.098480e+00
8.866350e-01 2.087320e+00
8.989350e-01 1.765650e+00
9.112900e-01 -5.381430e-01
9.226030e-01 3.122430e+00
9.355690e-01 -2.143860e+00
9.485410e-01 -2.261290e+00
9.626180e-01 1.292120e+00
9.785540e-01 1.236050e+00
9.987440e-01 -4.753800e-01
1.021570e+00 2.500070e+00
1.042540e+00 -4.055160e-01
1.062460e+00 -1.869940e+00
1.080470e+00 1.505570e+00
1.098940e+00 -3.010400e+00
1.116920e+00 1.497980e+00
1.133030e+00 -2.429070e+00
1.145810e+00 -2.299410e+00
1.155260e+00 -2.351570e+00
1.159880e+00 1.527440e+00
1.162480e+00 5.961340e-01
1.164310e+00 -1.213210e+00
1.159100e+00 2.045880e+00
1.149870e+00 -1.486770e+00
1.137630e+00 -6.591800e-01
1.121600e+00 -1.162660e+00
1.102360e+00 2.431180e+00
1.080560e+00 -1.358990e+00
1.055600e+00 -3.088680e+00
1.029060e+00 2.500290e+00
1.003240e+00 -5.571150e-01
9.766590e-01 1.696420e+00
9.536970e-01 -3.056620e+00
9.329400e-01 1.336910e+00
9.136560e-01 -2.809990e+00
8.961430e-01 1.360900e+00
[truncated: 943,869 more chars]
