# Supplementary material for: Escape dynamics of active particles in multistable potentials
Source: Nat Commun. 2021 Apr 27;12:2446. doi: 10.1038/s41467-021-22647-6 (PMC8079420; doi:10.1038/s41467-021-22647-6)
Supplement: Supplementary file 2 — Source Data [file 41467_2021_22647_MOESM2_ESM.zip › Source Data/SI_Fig7b.txt]

position normHistogram
-1.518547e+00 8.862013e-05
-1.480181e+00 4.743784e-04
-1.441815e+00 2.033050e-03
-1.403449e+00 7.157379e-03
-1.365083e+00 2.122713e-02
-1.326717e+00 5.548663e-02
-1.288351e+00 1.225877e-01
-1.249985e+00 2.341605e-01
-1.211619e+00 3.984413e-01
-1.173253e+00 6.214930e-01
-1.134887e+00 8.778971e-01
-1.096521e+00 1.109826e+00
-1.058155e+00 1.290434e+00
-1.019789e+00 1.385393e+00
-9.814230e-01 1.378815e+00
-9.430570e-01 1.303284e+00
-9.046910e-01 1.162211e+00
-8.663250e-01 9.844237e-01
-8.279590e-01 7.921128e-01
-7.895930e-01 6.234426e-01
-7.512270e-01 4.757337e-01
-7.128610e-01 3.536412e-01
-6.744950e-01 2.615024e-01
-6.361290e-01 1.858573e-01
-5.977630e-01 1.368295e-01
-5.593970e-01 9.722150e-02
-5.210310e-01 7.171975e-02
-4.826650e-01 5.125893e-02
-4.442990e-01 3.694417e-02
-4.059330e-01 2.708127e-02
-3.675670e-01 2.091435e-02
-3.292010e-01 1.522702e-02
-2.908350e-01 1.200021e-02
-2.524690e-01 9.544910e-03
-2.141030e-01 7.881979e-03
-1.757370e-01 6.943648e-03
-1.373710e-01 6.370224e-03
-9.900500e-02 5.530939e-03
-6.063900e-02 4.973153e-03
-2.227300e-02 4.566543e-03
1.609300e-02 4.639525e-03
5.445900e-02 4.868894e-03
9.282500e-02 5.046135e-03
1.311910e-01 5.499661e-03
1.695570e-01 6.099150e-03
2.079230e-01 7.100036e-03
2.462890e-01 8.392848e-03
2.846550e-01 1.033728e-02
3.230210e-01 1.319397e-02
3.613870e-01 1.726529e-02
3.997530e-01 2.174842e-02
4.381190e-01 3.037064e-02
4.764850e-01 4.095814e-02
5.148510e-01 5.727988e-02
5.532170e-01 7.700568e-02
5.915830e-01 1.069801e-01
6.299490e-01 1.514831e-01
6.683150e-01 2.068707e-01
7.066810e-01 2.833603e-01
7.450470e-01 3.840015e-01
7.834130e-01 5.053693e-01
8.217790e-01 6.406714e-01
8.601450e-01 8.003858e-01
8.985110e-01 9.506334e-01
9.368770e-01 1.080655e+00
9.752430e-01 1.150607e+00
1.013609e+00 1.161440e+00
1.051975e+00 1.099427e+00
1.090341e+00 9.611427e-01
1.128707e+00 7.708075e-01
1.167073e+00 5.556899e-01
1.205439e+00 3.667257e-01
1.243805e+00 2.165511e-01
1.282171e+00 1.138560e-01
1.320537e+00 5.279153e-02
1.358903e+00 2.153469e-02
1.397269e+00 7.960173e-03
1.435635e+00 2.481364e-03
1.474001e+00 6.255539e-04
1.512367e+00 1.563885e-04
