# Supplementary material for: Escape dynamics of active particles in multistable potentials
Source: Nat Commun. 2021 Apr 27;12:2446. doi: 10.1038/s41467-021-22647-6 (PMC8079420; doi:10.1038/s41467-021-22647-6)
Supplement: Supplementary file 2 — Source Data [file 41467_2021_22647_MOESM2_ESM.zip › Source Data/SI_Fig8.txt]

time autocorr_Dr_1.00 autocorr_Dr_0.54 autocorr_Dr_0.29 autocorr_Dr_0.16 autocorr_Dr_0.09
0.000000e+00 1.000000e+00 1.000000e+00 1.000000e+00 1.000000e+00 1.000000e+00
2.000000e-01 9.767225e-01 9.878276e-01 9.930589e-01 9.951654e-01 9.963416e-01
4.000000e-01 9.536801e-01 9.757848e-01 9.862274e-01 9.903932e-01 9.927528e-01
6.000000e-01 9.308130e-01 9.638605e-01 9.794671e-01 9.856786e-01 9.892168e-01
8.000000e-01 9.085115e-01 9.520819e-01 9.727589e-01 9.809991e-01 9.857041e-01
1.000000e+00 8.928438e-01 9.425223e-01 9.668314e-01 9.766894e-01 9.823714e-01
1.200000e+00 8.890100e-01 9.385198e-01 9.636361e-01 9.741324e-01 9.801192e-01
1.400000e+00 8.916613e-01 9.382717e-01 9.625936e-01 9.730804e-01 9.790764e-01
1.600000e+00 8.955775e-01 9.391626e-01 9.622872e-01 9.725532e-01 9.784601e-01
1.800000e+00 8.974951e-01 9.395973e-01 9.619904e-01 9.720819e-01 9.779046e-01
2.000000e+00 8.951590e-01 9.385430e-01 9.611488e-01 9.713555e-01 9.772451e-01
2.200000e+00 8.886692e-01 9.355211e-01 9.594119e-01 9.700771e-01 9.762815e-01
2.400000e+00 8.804306e-01 9.313185e-01 9.569806e-01 9.682986e-01 9.749737e-01
2.600000e+00 8.729855e-01 9.269670e-01 9.543381e-01 9.663201e-01 9.734595e-01
2.800000e+00 8.675318e-01 9.231782e-01 9.518420e-01 9.643712e-01 9.718828e-01
3.000000e+00 8.641477e-01 9.202732e-01 9.496115e-01 9.625879e-01 9.703581e-01
3.200000e+00 8.623060e-01 9.181895e-01 9.477898e-01 9.610007e-01 9.689535e-01
3.400000e+00 8.607939e-01 9.165676e-01 9.462498e-01 9.596398e-01 9.677113e-01
3.600000e+00 8.587307e-01 9.150595e-01 9.448521e-01 9.584269e-01 9.665628e-01
3.800000e+00 8.556490e-01 9.133128e-01 9.434272e-01 9.572245e-01 9.654951e-01
4.000000e+00 8.517825e-01 9.111915e-01 9.419104e-01 9.559412e-01 9.644155e-01
4.200000e+00 8.476063e-01 9.087419e-01 9.402447e-01 9.545708e-01 9.633190e-01
4.400000e+00 8.435598e-01 9.061531e-01 9.384966e-01 9.531315e-01 9.621569e-01
4.600000e+00 8.399917e-01 9.036555e-01 9.367910e-01 9.516570e-01 9.609619e-01
4.800000e+00 8.370396e-01 9.013413e-01 9.351181e-01 9.502082e-01 9.597750e-01
5.000000e+00 8.343835e-01 8.992400e-01 9.335372e-01 9.488257e-01 9.585825e-01
5.200000e+00 8.317578e-01 8.973276e-01 9.320084e-01 9.474896e-01 9.573996e-01
5.400000e+00 8.289401e-01 8.954952e-01 9.305099e-01 9.461912e-01 9.562527e-01
5.600000e+00 8.259280e-01 8.936276e-01 9.290178e-01 9.449111e-01 9.550962e-01
5.800000e+00 8.226639e-01 8.917056e-01 9.275074e-01 9.436223e-01 9.539476e-01
6.000000e+00 8.193942e-01 8.897260e-01 9.259657e-01 9.423246e-01 9.527919e-01
6.200000e+00 8.162269e-01 8.876815e-01 9.244081e-01 9.410222e-01 9.516434e-01
6.400000e+00 8.132804e-01 8.856298e-01 9.228992e-01 9.397061e-01 9.504829e-01
6.600000e+00 8.104971e-01 8.836622e-01 9.214007e-01 9.383908e-01 9.493152e-01
6.800000e+00 8.078371e-01 8.817778e-01 9.199559e-01 9.370988e-01 9.481355e-01
7.000000e+00 8.052346e-01 8.799334e-01 9.185670e-01 9.358163e-01 9.469726e-01
7.200000e+00 8.025929e-01 8.781323e-01 9.172094e-01 9.345379e-01 9.458177e-01
7.400000e+00 7.998448e-01 8.763576e-01 9.158429e-01 9.332626e-01 9.446731e-01
7.600000e+00 7.969735e-01 8.745453e-01 9.144596e-01 9.319970e-01 9.435350e-01
7.800000e+00 7.940622e-01 8.726825e-01 9.130364e-01 9.307473e-01 9.423945e-01
8.000000e+00 7.911557e-01 8.708117e-01 9.116035e-01 9.294976e-01 9.412748e-01
8.200000e+00 7.883228e-01 8.689297e-01 9.101683e-01 9.282424e-01 9.401600e-01
8.400000e+00 7.855803e-01 8.670838e-01 9.087202e-01 9.269983e-01 9.390483e-01
8.600000e+00 7.829243e-01 8.652786e-01 9.072905e-01 9.257487e-01 9.379294e-01
8.800000e+00 7.803014e-01 8.635288e-01 9.058865e-01 9.245062e-01 9.368193e-01
9.000000e+00 7.777093e-01 8.617596e-01 9.045016e-01 9.232598e-01 9.357156e-01
9.200000e+00 7.751188e-01 8.600242e-01 9.031112e-01 9.220149e-01 9.346167e-01
9.400000e+00 7.725107e-01 8.582895e-01 9.017455e-01 9.207725e-01 9.335074e-01
9.600000e+00 7.698266e-01 8.565236e-01 9.003855e-01 9.195420e-01 9.324029e-01
9.800000e+00 7.672074e-01 8.547689e-01 8.990246e-01 9.183259e-01 9.312992e-01
1.000000e+01 7.645745e-01 8.529861e-01 8.976365e-01 9.171179e-01 9.302011e-01
1.020000e+01 7.619256e-01 8.511970e-01 8.962733e-01 9.159114e-01 9.290983e-01
1.040000e+01 7.592767e-01 8.494431e-01 8.949196e-01 9.147042e-01 9.279962e-01
1.060000e+01 7.566046e-01 8.477012e-01 8.935700e-01 9.134857e-01 9.268925e-01
1.080000e+01 7.539261e-01 8.459513e-01 8.922211e-01 9.122657e-01 9.257920e-01
1.100000e+01 7.512596e-01 8.442190e-01 8.908827e-01 9.110464e-01 9.246987e-01
1.120000e+01 7.486500e-01 8.424819e-01 8.895554e-01 9.098312e-01 9.236094e-01
1.140000e+01 7.461211e-01 8.407481e-01 8.882250e-01 9.086151e-01 9.225226e-01
1.160000e+01 7.436370e-01 8.390166e-01 8.868977e-01 9.074095e-01 9.214349e-01
1.180000e+01 7.411913e-01 8.372875e-01 8.855656e-01 9.062214e-01 9.203432e-01
1.200000e+01 7.387640e-01 8.355656e-01 8.842376e-01 9.050341e-01 9.192579e-01
1.220000e+01 7.363856e-01 8.338301e-01 8.829183e-01 9.038525e-01 9.181662e-01
1.240000e+01 7.339927e-01 8.321411e-01 8.816167e-01 9.026788e-01 9.170874e-01
1.260000e+01 7.315326e-01 8.304568e-01 8.803086e-01 9.015068e-01 9.160085e-01
1.280000e+01 7.291069e-01 8.287621e-01 8.790166e-01 9.003299e-01 9.149376e-01
1.300000e+01 7.267285e-01 8.270995e-01 8.777309e-01 8.991483e-01 9.138635e-01
1.320000e+01 7.242908e-01 8.254080e-01 8.764589e-01 8.979642e-01 9.127855e-01
1.340000e+01 7.218739e-01 8.236781e-01 8.751868e-01 8.967762e-01 9.117162e-01
1.360000e+01 7.195386e-01 8.219491e-01 8.738908e-01 8.955793e-01 9.106357e-01
1.380000e+01 7.172058e-01 8.202256e-01 8.726155e-01 8.943985e-01 9.095560e-01
1.400000e+01 7.148585e-01 8.185077e-01 8.713338e-01 8.932208e-01 9.084811e-01
1.420000e+01 7.125096e-01 8.167938e-01 8.700474e-01 8.920448e-01 9.074183e-01
1.440000e+01 7.101287e-01 8.151144e-01 8.687425e-01 8.908679e-01 9.063522e-01
1.460000e+01 7.077638e-01 8.134541e-01 8.674449e-01 8.897055e-01 9.052933e-01
1.480000e+01 7.053846e-01 8.117939e-01 8.661552e-01 8.885382e-01 9.042321e-01
1.500000e+01 7.030757e-01 8.101344e-01 8.648664e-01 8.873694e-01 9.031796e-01
1.520000e+01 7.007612e-01 8.084646e-01 8.635847e-01 8.862053e-01 9.021287e-01
1.540000e+01 6.985044e-01 8.067947e-01 8.623039e-01 8.850404e-01 9.010731e-01
1.560000e+01 6.963067e-01 8.051161e-01 8.610302e-01 8.838796e-01 9.000198e-01
1.580000e+01 6.940882e-01 8.034398e-01 8.597614e-01 8.827259e-01 8.989681e-01
1.600000e+01 6.918729e-01 8.017580e-01 8.584749e-01 8.815723e-01 8.979125e-01
1.620000e+01 6.896225e-01 8.001001e-01 8.571925e-01 8.804250e-01 8.968608e-01
1.640000e+01 6.873384e-01 7.984487e-01 8.559340e-01 8.792690e-01 8.958123e-01
1.660000e+01 6.850263e-01 7.967957e-01 8.546660e-01 8.781201e-01 8.947687e-01
1.680000e+01 6.827134e-01 7.951450e-01 8.534051e-01 8.769641e-01 8.937202e-01
1.700000e+01 6.804046e-01 7.935048e-01 8.521482e-01 8.758136e-01 8.926686e-01
1.720000e+01 6.781501e-01 7.918534e-01 8.509098e-01 8.746696e-01 8.916233e-01
1.740000e+01 6.759132e-01 7.902323e-01 8.496737e-01 8.735287e-01 8.905732e-01
1.760000e+01 6.737036e-01 7.886273e-01 8.484505e-01 8.723975e-01 8.895264e-01
1.780000e+01 6.715123e-01 7.870191e-01 8.472232e-01 8.712758e-01 8.884787e-01
1.800000e+01 6.692978e-01 7.854085e-01 8.459984e-01 8.701486e-01 8.874358e-01
1.820000e+01 6.670505e-01 7.837899e-01 8.447735e-01 8.690253e-01 8.863922e-01
1.840000e+01 6.648353e-01 7.821809e-01 8.435527e-01 8.678981e-01 8.853517e-01
1.860000e+01 6.626408e-01 7.805855e-01 8.423254e-01 8.667660e-01 8.843153e-01
1.880000e+01 6.604455e-01 7.790101e-01 8.410966e-01 8.656228e-01 8.832748e-01
1.900000e+01 6.582847e-01 7.774283e-01 8.398621e-01 8.644843e-01 8.822351e-01
1.920000e+01 6.561630e-01 7.758737e-01 8.386381e-01 8.633531e-01 8.811939e-01
1.940000e+01 6.540349e-01 7.743064e-01 8.374156e-01 8.622258e-01 8.801542e-01
1.960000e+01 6.518941e-01 7.727134e-01 8.361820e-01 8.611130e-01 8.791178e-01
1.980000e+01 6.497316e-01 7.711244e-01 8.349451e-01 8.600121e-01 8.780821e-01
2.000000e+01 6.475731e-01 7.695282e-01 8.337235e-01 8.589057e-01 8.770513e-01
2.020000e+01 6.453899e-01 7.679352e-01 8.325066e-01 8.578016e-01 8.760260e-01
2.040000e+01 6.431962e-01 7.663510e-01 8.312914e-01 8.566944e-01 8.750008e-01
2.060000e+01 6.409945e-01 7.648124e-01 8.300913e-01 8.555887e-01 8.739779e-01
2.080000e+01 6.388176e-01 7.632962e-01 8.288913e-01 8.544655e-01 8.729502e-01
2.100000e+01 6.366816e-01 7.617809e-01 8.276952e-01 8.533438e-01 8.719250e-01
2.120000e+01 6.345703e-01 7.602479e-01 8.264960e-01 8.522310e-01 8.709085e-01
2.140000e+01 6.325190e-01 7.587078e-01 8.252951e-01 8.511213e-01 8.698817e-01
2.160000e+01 6.304694e-01 7.571460e-01 8.240887e-01 8.500165e-01 8.688484e-01
2.180000e+01 6.284077e-01 7.555746e-01 8.228862e-01 8.489220e-01 8.678192e-01
2.200000e+01 6.263228e-01 7.540080e-01 8.216814e-01 8.478284e-01 8.667915e-01
2.220000e+01 6.242204e-01 7.524646e-01 8.204813e-01 8.467379e-01 8.657631e-01
2.240000e+01 6.220843e-01 7.509269e-01 8.192757e-01 8.456371e-01 8.647402e-01
2.260000e+01 6.199426e-01 7.494075e-01 8.180868e-01 8.445354e-01 8.637230e-01
2.280000e+01 6.178338e-01 7.478946e-01 8.169116e-01 8.434354e-01 8.627057e-01
2.300000e+01 6.157633e-01 7.463952e-01 8.157299e-01 8.423345e-01 8.616941e-01
2.320000e+01 6.137000e-01 7.449023e-01 8.145499e-01 8.412377e-01 8.606816e-01
2.340000e+01 6.116160e-01 7.433934e-01 8.133642e-01 8.401432e-01 8.596740e-01
2.360000e+01 6.095615e-01 7.418812e-01 8.121674e-01 8.390608e-01 8.586607e-01
2.380000e+01 6.074990e-01 7.403811e-01 8.109737e-01 8.379783e-01 8.576547e-01
2.400000e+01 6.053854e-01 7.388689e-01 8.097697e-01 8.368919e-01 8.566470e-01
2.420000e+01 6.033173e-01 7.373432e-01 8.085760e-01 8.358030e-01 8.556474e-01
2.440000e+01 6.012844e-01 7.358038e-01 8.073848e-01 8.347182e-01 8.546446e-01
2.460000e+01 5.992748e-01 7.342652e-01 8.062015e-01 8.336357e-01 8.536441e-01
2.480000e+01 5.972699e-01 7.327363e-01 8.050295e-01 8.325525e-01 8.526421e-01
2.500000e+01 5.952714e-01 7.312185e-01 8.038702e-01 8.314644e-01 8.516424e-01
2.520000e+01 5.932786e-01 7.297088e-01 8.027110e-01 8.303868e-01 8.506428e-01
2.540000e+01 5.912665e-01 7.282358e-01 8.015629e-01 8.293028e-01 8.496463e-01
2.560000e+01 5.892377e-01 7.267861e-01 8.004061e-01 8.282163e-01 8.486555e-01
2.580000e+01 5.872288e-01 7.253388e-01 7.992572e-01 8.271339e-01 8.476607e-01
2.600000e+01 5.852031e-01 7.238851e-01 7.981132e-01 8.260498e-01 8.466666e-01
2.620000e+01 5.832039e-01 7.224274e-01 7.969708e-01 8.249706e-01 8.456758e-01
2.640000e+01 5.812518e-01 7.209721e-01 7.958243e-01 8.238937e-01 8.446834e-01
2.660000e+01 5.793293e-01 7.195040e-01 7.946827e-01 8.228201e-01 8.436885e-01
2.680000e+01 5.774045e-01 7.180326e-01 7.935322e-01 8.217528e-01 8.426961e-01
2.700000e+01 5.755004e-01 7.165645e-01 7.923738e-01 8.206816e-01 8.417060e-01
2.720000e+01 5.735524e-01 7.151148e-01 7.912185e-01 8.196223e-01 8.407152e-01
2.740000e+01 5.715675e-01 7.136683e-01 7.900689e-01 8.185583e-01 8.397300e-01
2.760000e+01 5.696082e-01 7.122378e-01 7.889200e-01 8.174934e-01 8.387399e-01
2.780000e+01 5.676410e-01 7.108001e-01 7.877752e-01 8.164334e-01 8.377459e-01
2.800000e+01 5.656969e-01 7.093552e-01 7.866407e-01 8.153733e-01 8.367470e-01
2.820000e+01 5.637856e-01 7.079167e-01 7.855087e-01 8.143133e-01 8.357522e-01
2.840000e+01 5.618896e-01 7.064854e-01 7.843758e-01 8.132548e-01 8.347574e-01
2.860000e+01 5.600079e-01 7.050397e-01 7.832366e-01 8.121988e-01 8.337665e-01
2.880000e+01 5.581471e-01 7.035972e-01 7.820941e-01 8.111427e-01 8.327829e-01
2.900000e+01 5.562446e-01 7.021723e-01 7.809581e-01 8.100883e-01 8.318081e-01
2.920000e+01 5.543709e-01 7.007330e-01 7.798204e-01 8.090386e-01 8.308340e-01
2.940000e+01 5.524925e-01 6.992969e-01 7.786844e-01 8.079826e-01 8.298608e-01
2.960000e+01 5.506100e-01 6.978592e-01 7.775459e-01 8.069274e-01 8.288876e-01
2.980000e+01 5.487284e-01 6.964175e-01 7.764243e-01 8.058689e-01 8.279135e-01
3.000000e+01 5.468635e-01 6.949990e-01 7.752987e-01 8.048177e-01 8.269379e-01
3.020000e+01 5.449770e-01 6.935853e-01 7.741738e-01 8.037656e-01 8.259543e-01
3.040000e+01 5.431242e-01 6.921820e-01 7.730546e-01 8.027160e-01 8.249738e-01
3.060000e+01 5.412329e-01 6.907907e-01 7.719401e-01 8.016719e-01 8.239998e-01
3.080000e+01 5.393585e-01 6.893979e-01 7.708193e-01 8.006295e-01 8.230274e-01
3.100000e+01 5.374792e-01 6.880018e-01 7.697056e-01 7.995894e-01 8.220598e-01
3.120000e+01 5.356431e-01 6.866041e-01 7.685864e-01 7.985406e-01 8.210937e-01
3.140000e+01 5.338071e-01 6.852224e-01 7.674615e-01 7.974981e-01 8.201325e-01
3.160000e+01 5.319782e-01 6.838320e-01 7.663431e-01 7.964573e-01 8.191705e-01
3.180000e+01 5.301470e-01 6.824327e-01 7.652214e-01 7.954204e-01 8.182076e-01
3.200000e+01 5.282949e-01 6.810446e-01 7.641054e-01 7.943852e-01 8.172432e-01
3.220000e+01 5.264636e-01 6.796646e-01 7.630077e-01 7.933555e-01 8.162764e-01
3.240000e+01 5.246452e-01 6.782885e-01 7.619285e-01 7.923251e-01 8.153128e-01
3.260000e+01 5.228259e-01 6.769092e-01 7.608461e-01 7.912987e-01 8.143459e-01
3.280000e+01 5.210243e-01 6.755388e-01 7.597748e-01 7.902658e-01 8.133815e-01
3.300000e+01 5.192466e-01 6.741771e-01 7.586940e-01 7.892346e-01 8.124171e-01
3.320000e+01 5.174738e-01 6.728195e-01 7.575995e-01 7.882049e-01 8.114535e-01
3.340000e+01 5.157121e-01 6.714666e-01 7.565043e-01 7.871713e-01 8.104914e-01
3.360000e+01 5.139176e-01 6.701186e-01 7.554098e-01 7.861336e-01 8.095286e-01
3.380000e+01 5.121144e-01 6.687577e-01 7.543194e-01 7.851000e-01 8.085642e-01
3.400000e+01 5.103335e-01 6.673977e-01 7.532345e-01 7.840751e-01 8.076038e-01
3.420000e+01 5.085463e-01 6.660232e-01 7.521553e-01 7.830471e-01 8.066361e-01
3.440000e+01 5.067446e-01 6.646383e-01 7.510880e-01 7.820254e-01 8.056701e-01
3.460000e+01 5.050038e-01 6.632455e-01 7.500096e-01 7.810014e-01 8.047065e-01
3.480000e+01 5.033005e-01 6.618702e-01 7.489240e-01 7.799789e-01 8.037429e-01
3.500000e+01 5.016133e-01 6.605005e-01 7.478399e-01 7.789589e-01 8.027824e-01
3.520000e+01 4.999636e-01 6.591381e-01 7.467519e-01 7.779357e-01 8.018244e-01
3.540000e+01 4.983091e-01 6.577812e-01 7.456534e-01 7.769140e-01 8.008720e-01
3.560000e+01 4.966683e-01 6.564428e-01 7.445670e-01 7.758924e-01 7.999196e-01
3.580000e+01 4.950098e-01 6.550971e-01 7.434957e-01 7.748715e-01 7.989719e-01
3.600000e+01 4.933378e-01 6.537715e-01 7.424245e-01 7.738531e-01 7.980243e-01
3.620000e+01 4.916529e-01 6.524443e-01 7.413580e-01 7.728314e-01 7.970759e-01
3.640000e+01 4.899649e-01 6.511098e-01 7.403108e-01 7.718178e-01 7.961283e-01
3.660000e+01 4.882640e-01 6.497810e-01 7.392580e-01 7.708057e-01 7.951807e-01
3.680000e+01 4.865600e-01 6.484570e-01 7.382051e-01 7.697961e-01 7.942282e-01
3.700000e+01 4.848967e-01 6.471257e-01 7.371483e-01 7.687904e-01 7.932742e-01
3.720000e+01 4.832783e-01 6.457937e-01 7.360858e-01 7.677952e-01 7.923274e-01
3.740000e+01 4.816374e-01 6.444713e-01 7.350234e-01 7.667960e-01 7.913822e-01
3.760000e+01 4.800126e-01 6.431504e-01 7.339489e-01 7.657959e-01 7.904450e-01
3.780000e+01 4.784245e-01 6.418280e-01 7.328761e-01 7.647927e-01 7.895158e-01
3.800000e+01 4.768053e-01 6.405136e-01 7.318008e-01 7.637894e-01 7.885850e-01
3.820000e+01 4.751964e-01 6.391920e-01 7.307248e-01 7.627918e-01 7.876557e-01
3.840000e+01 4.736132e-01 6.378775e-01 7.296592e-01 7.617917e-01 7.867233e-01
3.860000e+01 4.720243e-01 6.365623e-01 7.285903e-01 7.607909e-01 7.857893e-01
3.880000e+01 4.704531e-01 6.352583e-01 7.275215e-01 7.597916e-01 7.848537e-01
3.900000e+01 4.688898e-01 6.339543e-01 7.264590e-01 7.587876e-01 7.839197e-01
3.920000e+01 4.673250e-01 6.326695e-01 7.253950e-01 7.577851e-01 7.829833e-01
3.940000e+01 4.657313e-01 6.313943e-01 7.243341e-01 7.567803e-01 7.820509e-01
3.960000e+01 4.641785e-01 6.301247e-01 7.232717e-01 7.557851e-01 7.811145e-01
3.980000e+01 4.626192e-01 6.288439e-01 7.222188e-01 7.547898e-01 7.801836e-01
4.000000e+01 4.610800e-01 6.275639e-01 7.211724e-01 7.538034e-01 7.792552e-01
4.020000e+01 4.595263e-01 6.262694e-01 7.201300e-01 7.528273e-01 7.783284e-01
4.040000e+01 4.579879e-01 6.249678e-01 7.190851e-01 7.518489e-01 7.774016e-01
4.060000e+01 4.564198e-01 6.236622e-01 7.180403e-01 7.508712e-01 7.764732e-01
4.080000e+01 4.548534e-01 6.223662e-01 7.169930e-01 7.498904e-01 7.755448e-01
4.100000e+01 4.532909e-01 6.210614e-01 7.159474e-01 7.489120e-01 7.746172e-01
4.120000e+01 4.517589e-01 6.197646e-01 7.149001e-01 7.479311e-01 7.736912e-01
4.140000e+01 4.502420e-01 6.184870e-01 7.138529e-01 7.469527e-01 7.727668e-01
4.160000e+01 4.487468e-01 6.172158e-01 7.128129e-01 7.459726e-01 7.718480e-01
4.180000e+01 4.472443e-01 6.159478e-01 7.117688e-01 7.449950e-01 7.709308e-01
4.200000e+01 4.457147e-01 6.146862e-01 7.107296e-01 7.440229e-01 7.700151e-01
4.220000e+01 4.441778e-01 6.134334e-01 7.096887e-01 7.430493e-01 7.690963e-01
4.240000e+01 4.426122e-01 6.121846e-01 7.086439e-01 7.420756e-01 7.681719e-01
4.260000e+01 4.410289e-01 6.109310e-01 7.076054e-01 7.410988e-01 7.672411e-01
4.280000e+01 4.394721e-01 6.096782e-01 7.065670e-01 7.401244e-01 7.663167e-01
4.300000e+01 4.379504e-01 6.084254e-01 7.055294e-01 7.391547e-01 7.653939e-01
4.320000e+01 4.364536e-01 6.071711e-01 7.044989e-01 7.381955e-01 7.644727e-01
4.340000e+01 4.350071e-01 6.059167e-01 7.034725e-01 7.372362e-01 7.635507e-01
4.360000e+01 4.336103e-01 6.046671e-01 7.024460e-01 7.362818e-01 7.626367e-01
4.380000e+01 4.321718e-01 6.034175e-01 7.014124e-01 7.353281e-01 7.617259e-01
4.400000e+01 4.307438e-01 6.021679e-01 7.003779e-01 7.343737e-01 7.608135e-01
4.420000e+01 4.293405e-01 6.009231e-01 6.993427e-01 7.334177e-01 7.599003e-01
4.440000e+01 4.279021e-01 5.996639e-01 6.983010e-01 7.324584e-01 7.589871e-01
4.460000e+01 4.264572e-01 5.984104e-01 6.972650e-01 7.315000e-01 7.580707e-01
4.480000e+01 4.250388e-01 5.971752e-01 6.962394e-01 7.305447e-01 7.571543e-01
4.500000e+01 4.236220e-01 5.959552e-01 6.952281e-01 7.295943e-01 7.562379e-01
4.520000e+01 4.222075e-01 5.947144e-01 6.942177e-01 7.286486e-01 7.553215e-01
4.540000e+01 4.207875e-01 5.934881e-01 6.932192e-01 7.277094e-01 7.544098e-01
4.560000e+01 4.193642e-01 5.922561e-01 6.922152e-01 7.267710e-01 7.535046e-01
4.580000e+01 4.179698e-01 5.910281e-01 6.912104e-01 7.258309e-01 7.526002e-01
4.600000e+01 4.165809e-01 5.897825e-01 6.902023e-01 7.248901e-01 7.516991e-01
4.620000e+01 4.151953e-01 5.885386e-01 6.891903e-01 7.239468e-01 7.507955e-01
4.640000e+01 4.138120e-01 5.873010e-01 6.881710e-01 7.230020e-01 7.498927e-01
4.660000e+01 4.124176e-01 5.860730e-01 6.871606e-01 7.220619e-01 7.489875e-01
4.680000e+01 4.110384e-01 5.848458e-01 6.861557e-01 7.211203e-01 7.480831e-01
4.700000e+01 4.096559e-01 5.836291e-01 6.851573e-01 7.201795e-01 7.471787e-01
4.720000e+01 4.082607e-01 5.824331e-01 6.841661e-01 7.192386e-01 7.462743e-01
4.740000e+01 4.068734e-01 5.812340e-01 6.831796e-01 7.182994e-01 7.453723e-01
4.760000e+01 4.054990e-01 5.800364e-01 6.821876e-01 7.173601e-01 7.444711e-01
4.780000e+01 4.041413e-01 5.788645e-01 6.811939e-01 7.164297e-01 7.435779e-01
4.800000e+01 4.027541e-01 5.776998e-01 6.801955e-01 7.154969e-01 7.426855e-01
4.820000e+01 4.013676e-01 5.765270e-01 6.791955e-01 7.145664e-01 7.417955e-01
4.840000e+01 3.999995e-01 5.753711e-01 6.781962e-01 7.136432e-01 7.409143e-01
4.860000e+01 3.986250e-01 5.742088e-01 6.772058e-01 7.127271e-01 7.400291e-01
4.880000e+01 3.972770e-01 5.730264e-01 6.762201e-01 7.118135e-01 7.391407e-01
4.900000e+01 3.959714e-01 5.718505e-01 6.752361e-01 7.108942e-01 7.382547e-01
4.920000e+01 3.946833e-01 5.706657e-01 6.742632e-01 7.099782e-01 7.373655e-01
4.940000e+01 3.934161e-01 5.695002e-01 6.732912e-01 7.090566e-01 7.364795e-01
4.960000e+01 3.921312e-01 5.683291e-01 6.723208e-01 7.081293e-01 7.355943e-01
4.980000e+01 3.908648e-01 5.671539e-01 6.713431e-01 7.072085e-01 7.347099e-01
5.000000e+01 3.895895e-01 5.659828e-01 6.703591e-01 7.062948e-01 7.338240e-01
5.020000e+01 3.882639e-01 5.648117e-01 6.693750e-01 7.053836e-01 7.329428e-01
5.040000e+01 3.869159e-01 5.636461e-01 6.683910e-01 7.044756e-01 7.320640e-01
5.060000e+01 3.855454e-01 5.624950e-01 6.674150e-01 7.035779e-01 7.311876e-01
5.080000e+01 3.841998e-01 5.613399e-01 6.664469e-01 7.026819e-01 7.303120e-01
5.100000e+01 3.828701e-01 5.601944e-01 6.654773e-01 7.017810e-01 7.294364e-01
5.120000e+01 3.815693e-01 5.590649e-01 6.645244e-01 7.008834e-01 7.285624e-01
5.140000e+01 3.803004e-01 5.579362e-01 6.635716e-01 6.999842e-01 7.276844e-01
5.160000e+01 3.790396e-01 5.567898e-01 6.626084e-01 6.990833e-01 7.268040e-01
5.180000e+01 3.777556e-01 5.556443e-01 6.616467e-01 6.981777e-01 7.259245e-01
5.200000e+01 3.764643e-01 5.544796e-01 6.606899e-01 6.972696e-01 7.250513e-01
5.220000e+01 3.751595e-01 5.533125e-01 6.597234e-01 6.963632e-01 7.241789e-01
5.240000e+01 3.738418e-01 5.521397e-01 6.587458e-01 6.954520e-01 7.233113e-01
5.260000e+01 3.724930e-01 5.509710e-01 6.577706e-01 6.945503e-01 7.224469e-01
5.280000e+01 3.711978e-01 5.498215e-01 6.567977e-01 6.936535e-01 7.215873e-01
5.300000e+01 3.699337e-01 5.486896e-01 6.558273e-01 6.927574e-01 7.207254e-01
5.320000e+01 3.686697e-01 5.475544e-01 6.548592e-01 6.918734e-01 7.198594e-01
5.340000e+01 3.674520e-01 5.464289e-01 6.538992e-01 6.909918e-01 7.189942e-01
5.360000e+01 3.662888e-01 5.453114e-01 6.529416e-01 6.901165e-01 7.181282e-01
5.380000e+01 3.650856e-01 5.441963e-01 6.519855e-01 6.892373e-01 7.172646e-01
5.400000e+01 3.638855e-01 5.430476e-01 6.510263e-01 6.883620e-01 7.163986e-01
5.420000e+01 3.626623e-01 5.419021e-01 6.500718e-01 6.874804e-01 7.155319e-01
5.440000e+01 3.614326e-01 5.407534e-01 6.491230e-01 6.865996e-01 7.146739e-01
5.460000e+01 3.601670e-01 5.396031e-01 6.481686e-01 6.857147e-01 7.138167e-01
5.480000e+01 3.589198e-01 5.384659e-01 6.472189e-01 6.848315e-01 7.129595e-01
5.500000e+01 3.577141e-01 5.373588e-01 6.462709e-01 6.839506e-01 7.121023e-01
5.520000e+01 3.565173e-01 5.362606e-01 6.453308e-01 6.830642e-01 7.112484e-01
5.540000e+01 3.553317e-01 5.351607e-01 6.443932e-01 6.821842e-01 7.103968e-01
5.560000e+01 3.541916e-01 5.340704e-01 6.434500e-01 6.813065e-01 7.095420e-01
5.580000e+01 3.530356e-01 5.329569e-01 6.425091e-01 6.804353e-01 7.086832e-01
5.600000e+01 3.518427e-01 5.318330e-01 6.415635e-01 6.795584e-01 7.078253e-01
5.620000e+01 3.506651e-01 5.306939e-01 6.406242e-01 6.786848e-01 7.069673e-01
5.640000e+01 3.494963e-01 5.295612e-01 6.396818e-01 6.778056e-01 7.061125e-01
5.660000e+01 3.482946e-01 5.284364e-01 6.387434e-01 6.769327e-01 7.052521e-01
5.680000e+01 3.470930e-01 5.273334e-01 6.378009e-01 6.760551e-01 7.043941e-01
5.700000e+01 3.459089e-01 5.262551e-01 6.368569e-01 6.751766e-01 7.035378e-01
5.720000e+01 3.447089e-01 5.251872e-01 6.359249e-01 6.743006e-01 7.026878e-01
5.740000e+01 3.435049e-01 5.241321e-01 6.349912e-01 6.734286e-01 7.018410e-01
5.760000e+01 3.423144e-01 5.230691e-01 6.340688e-01 6.725557e-01 7.010006e-01
5.780000e+01 3.411176e-01 5.219932e-01 6.331519e-01 6.716909e-01 7.001603e-01
5.800000e+01 3.399328e-01 5.209109e-01 6.322351e-01 6.708269e-01 6.993127e-01
5.820000e+01 3.387671e-01 5.198062e-01 6.313167e-01 6.699660e-01 6.984675e-01
5.840000e+01 3.376447e-01 5.187111e-01 6.303918e-01 6.690988e-01 6.976215e-01
5.860000e+01 3.364958e-01 5.176313e-01 6.294702e-01 6.682379e-01 6.967748e-01
5.880000e+01 3.353654e-01 5.165362e-01 6.285429e-01 6.673763e-01 6.959280e-01
5.900000e+01 3.342270e-01 5.154603e-01 6.276149e-01 6.665243e-01 6.950852e-01
5.920000e+01 3.330957e-01 5.143908e-01 6.266821e-01 6.656674e-01 6.942505e-01
5.940000e+01 3.319477e-01 5.133182e-01 6.257532e-01 6.648170e-01 6.934173e-01
5.960000e+01 3.307941e-01 5.122647e-01 6.248236e-01 6.639689e-01 6.925921e-01
5.980000e+01 3.296676e-01 5.112168e-01 6.238908e-01 6.631241e-01 6.917678e-01
6.000000e+01 3.285700e-01 5.101546e-01 6.229699e-01 6.622761e-01 6.909426e-01
6.020000e+01 3.274492e-01 5.090979e-01 6.220507e-01 6.614312e-01 6.901110e-01
6.040000e+01 3.262963e-01 5.080444e-01 6.211402e-01 6.605872e-01 6.892787e-01
6.060000e+01 3.251955e-01 5.069982e-01 6.202282e-01 6.597432e-01 6.884447e-01
6.080000e+01 3.240562e-01 5.059407e-01 6.193354e-01 6.588983e-01 6.876075e-01
6.100000e+01 3.229170e-01 5.048985e-01 6.184401e-01 6.580607e-01 6.867712e-01
6.120000e+01 3.217746e-01 5.038738e-01 6.175449e-01 6.572190e-01 6.859404e-01
6.140000e+01 3.206457e-01 5.028412e-01 6.166561e-01 6.563782e-01 6.851064e-01
6.160000e+01 3.195625e-01 5.018141e-01 6.157656e-01 6.555446e-01 6.842781e-01
6.180000e+01 3.184817e-01 5.007711e-01 6.148704e-01 6.547165e-01 6.834545e-01
6.200000e+01 3.173992e-01 4.997256e-01 6.139807e-01 6.538821e-01 6.826309e-01
6.220000e+01 3.163464e-01 4.986690e-01 6.130871e-01 6.530557e-01 6.818074e-01
6.240000e+01 3.153048e-01 4.976091e-01 6.122095e-01 6.522316e-01 6.809862e-01
6.260000e+01 3.142287e-01 4.965732e-01 6.113342e-01 6.514028e-01 6.801642e-01
6.280000e+01 3.131623e-01 4.955454e-01 6.104518e-01 6.505707e-01 6.793447e-01
6.300000e+01 3.120935e-01 4.945200e-01 6.095590e-01 6.497363e-01 6.785323e-01
6.320000e+01 3.109910e-01 4.935233e-01 6.086605e-01 6.488995e-01 6.777224e-01
6.340000e+01 3.098846e-01 4.925307e-01 6.077661e-01 6.480642e-01 6.769100e-01
6.360000e+01 3.088062e-01 4.915381e-01 6.068644e-01 6.472338e-01 6.760928e-01
6.380000e+01 3.077205e-01 4.905375e-01 6.059612e-01 6.464098e-01 6.752757e-01
6.400000e+01 3.066693e-01 4.895376e-01 6.050716e-01 6.455905e-01 6.744577e-01
6.420000e+01 3.056757e-01 4.885282e-01 6.041931e-01 6.447713e-01 6.736413e-01
6.440000e+01 3.046492e-01 4.875164e-01 6.033187e-01 6.439448e-01 6.728218e-01
6.460000e+01 3.036220e-01 4.865149e-01 6.024611e-01 6.431080e-01 6.720062e-01
6.480000e+01 3.025988e-01 4.855039e-01 6.016050e-01 6.422696e-01 6.711923e-01
6.500000e+01 3.015979e-01 4.845025e-01 6.007442e-01 6.414295e-01 6.703791e-01
6.520000e+01 3.005819e-01 4.834986e-01 5.998674e-01 6.405935e-01 6.695691e-01
6.540000e+01 2.995587e-01 4.824972e-01 5.989833e-01 6.397639e-01 6.687632e-01
6.560000e+01 2.985418e-01 4.814982e-01 5.980945e-01 6.389390e-01 6.679580e-01
6.580000e+01 2.975194e-01 4.805136e-01 5.971984e-01 6.381302e-01 6.671497e-01
6.600000e+01 2.964738e-01 4.795193e-01 5.963096e-01 6.373254e-01 6.663485e-01
6.620000e+01 2.954441e-01 4.785211e-01 5.954328e-01 6.365237e-01 6.655490e-01
6.640000e+01 2.944233e-01 4.775173e-01 5.945711e-01 6.357277e-01 6.647446e-01
6.660000e+01 2.934033e-01 4.765279e-01 5.937127e-01 6.349316e-01 6.639411e-01
6.680000e+01 2.923856e-01 4.755304e-01 5.928575e-01 6.341276e-01 6.631447e-01
6.700000e+01 2.914016e-01 4.745602e-01 5.920094e-01 6.333196e-01 6.623468e-01
6.720000e+01 2.904088e-01 4.736044e-01 5.911590e-01 6.325067e-01 6.615440e-01
6.740000e+01 2.894159e-01 4.726494e-01 5.902966e-01 6.316947e-01 6.607428e-01
6.760000e+01 2.884287e-01 4.716976e-01 5.894277e-01 6.308771e-01 6.599481e-01
6.780000e+01 2.874335e-01 4.707322e-01 5.885533e-01 6.300610e-01 6.591525e-01
6.800000e+01 2.864294e-01 4.697396e-01 5.876708e-01 6.292482e-01 6.583586e-01
6.820000e+01 2.854534e-01 4.687390e-01 5.867908e-01 6.284482e-01 6.575718e-01
6.840000e+01 2.844686e-01 4.677287e-01 5.859132e-01 6.276529e-01 6.567907e-01
6.860000e+01 2.835270e-01 4.667121e-01 5.850379e-01 6.268553e-01 6.560056e-01
6.880000e+01 2.825942e-01 4.657075e-01 5.841683e-01 6.260640e-01 6.552212e-01
6.900000e+01 2.816853e-01 4.647221e-01 5.833035e-01 6.252832e-01 6.544385e-01
6.920000e+01 2.807861e-01 4.637406e-01 5.824386e-01 6.244968e-01 6.536533e-01
6.940000e+01 2.798813e-01 4.627672e-01 5.815754e-01 6.237007e-01 6.528666e-01
6.960000e+01 2.789412e-01 4.618138e-01 5.807194e-01 6.229015e-01 6.520790e-01
6.980000e+01 2.779980e-01 4.608772e-01 5.798641e-01 6.220991e-01 6.512947e-01
7.000000e+01 2.770372e-01 4.599447e-01 5.790121e-01 6.212950e-01 6.505079e-01
7.020000e+01 2.760324e-01 4.589985e-01 5.781593e-01 6.204926e-01 6.497204e-01
7.040000e+01 2.750659e-01 4.580459e-01 5.773080e-01 6.196942e-01 6.489384e-01
7.060000e+01 2.740971e-01 4.570861e-01 5.764472e-01 6.189037e-01 6.481573e-01
7.080000e+01 2.731323e-01 4.561247e-01 5.755807e-01 6.181181e-01 6.473777e-01
7.100000e+01 2.721842e-01 4.551665e-01 5.747127e-01 6.173413e-01 6.466006e-01
7.120000e+01 2.712266e-01 4.542051e-01 5.738487e-01 6.165636e-01 6.458283e-01
7.140000e+01 2.702514e-01 4.532477e-01 5.729934e-01 6.157884e-01 6.450543e-01
7.160000e+01 2.692945e-01 4.522895e-01 5.721486e-01 6.150044e-01 6.442820e-01
7.180000e+01 2.683097e-01 4.513265e-01 5.713198e-01 6.142267e-01 6.435144e-01
7.200000e+01 2.673257e-01 4.503554e-01 5.704893e-01 6.134507e-01 6.427501e-01
7.220000e+01 2.663760e-01 4.493980e-01 5.696549e-01 6.126770e-01 6.419834e-01
7.240000e+01 2.654312e-01 4.484334e-01 5.688261e-01 6.119090e-01 6.412142e-01
7.260000e+01 2.645144e-01 4.474768e-01 5.680036e-01 6.111426e-01 6.404467e-01
7.280000e+01 2.636392e-01 4.465386e-01 5.671812e-01 6.103833e-01 6.396799e-01
7.300000e+01 2.627703e-01 4.456101e-01 5.663572e-01 6.096225e-01 6.389116e-01
7.320000e+01 2.618807e-01 4.446783e-01 5.655427e-01 6.088545e-01 6.381457e-01
7.340000e+01 2.610279e-01 4.437369e-01 5.647331e-01 6.080864e-01 6.373773e-01
7.360000e+01 2.601454e-01 4.428043e-01 5.639195e-01 6.073240e-01 6.366162e-01
7.380000e+01 2.592454e-01 4.418765e-01 5.631050e-01 6.065648e-01 6.358558e-01
7.400000e+01 2.583406e-01 4.409383e-01 5.622858e-01 6.057991e-01 6.350971e-01
7.420000e+01 2.574718e-01 4.400266e-01 5.614714e-01 6.050399e-01 6.343408e-01
7.440000e+01 2.565805e-01 4.391356e-01 5.606489e-01 6.042815e-01 6.335836e-01
7.460000e+01 2.556965e-01 4.382374e-01 5.598289e-01 6.035214e-01 6.328265e-01
7.480000e+01 2.548301e-01 4.373385e-01 5.590193e-01 6.027638e-01 6.320694e-01
7.500000e+01 2.539476e-01 4.364291e-01 5.582184e-01 6.020126e-01 6.313130e-01
7.520000e+01 2.530772e-01 4.355117e-01 5.574144e-01 6.012621e-01 6.305527e-01
7.540000e+01 2.521860e-01 4.345960e-01 5.566080e-01 6.005053e-01 6.297916e-01
7.560000e+01 2.513052e-01 4.336706e-01 5.557935e-01 5.997501e-01 6.290320e-01
7.580000e+01 2.503979e-01 4.327716e-01 5.549735e-01 5.989980e-01 6.282813e-01
7.600000e+01 2.494827e-01 4.318686e-01 5.541479e-01 5.982428e-01 6.275274e-01
7.620000e+01 2.486051e-01 4.309881e-01 5.533238e-01 5.974868e-01 6.267782e-01
7.640000e+01 2.477242e-01 4.301195e-01 5.525054e-01 5.967283e-01 6.260331e-01
7.660000e+01 2.468426e-01 4.292446e-01 5.516990e-01 5.959707e-01 6.252928e-01
7.680000e+01 2.459922e-01 4.283648e-01 5.509037e-01 5.952099e-01 6.245477e-01
7.700000e+01 2.451426e-01 4.274707e-01 5.501093e-01 5.944482e-01 6.238025e-01
7.720000e+01 2.443017e-01 4.265541e-01 5.493157e-01 5.936938e-01 6.230606e-01
7.740000e+01 2.434929e-01 4.256255e-01 5.485164e-01 5.929362e-01 6.223179e-01
7.760000e+01 2.426761e-01 4.247105e-01 5.477076e-01 5.921793e-01 6.215783e-01
7.780000e+01 2.418329e-01 4.238060e-01 5.468908e-01 5.914265e-01 6.208436e-01
7.800000e+01 2.410136e-01 4.229198e-01 5.460747e-01 5.906745e-01 6.201129e-01
7.820000e+01 2.401888e-01 4.220601e-01 5.452523e-01 5.899208e-01 6.193854e-01
7.840000e+01 2.393336e-01 4.211915e-01 5.444418e-01 5.891704e-01 6.186586e-01
7.860000e+01 2.384832e-01 4.203334e-01 5.436386e-01 5.884216e-01 6.179295e-01
7.880000e+01 2.376231e-01 4.194713e-01 5.428354e-01 5.876703e-01 6.172052e-01
7.900000e+01 2.367735e-01 4.185899e-01 5.420457e-01 5.869151e-01 6.164785e-01
7.920000e+01 2.359407e-01 4.177013e-01 5.412593e-01 5.861663e-01 6.157486e-01
7.940000e+01 2.351454e-01 4.168072e-01 5.404753e-01 5.854206e-01 6.150186e-01
7.960000e+01 2.343718e-01 4.159178e-01 5.396801e-01 5.846718e-01 6.142903e-01
7.980000e+01 2.336438e-01 4.150285e-01 5.388904e-01 5.839174e-01 6.135628e-01
8.000000e+01 2.328670e-01 4.141471e-01 5.381040e-01 5.831685e-01 6.128361e-01
8.020000e+01 2.320693e-01 4.132874e-01 5.373160e-01 5.824261e-01 6.121070e-01
8.040000e+01 2.312637e-01 4.124388e-01 5.365239e-01 5.816901e-01 6.113754e-01
8.060000e+01 2.304501e-01 4.115975e-01 5.357367e-01 5.809564e-01 6.106479e-01
8.080000e+01 2.295949e-01 4.107786e-01 5.349519e-01 5.802260e-01 6.099196e-01
8.100000e+01 2.287684e-01 4.099477e-01 5.341742e-01 5.795020e-01 6.091945e-01
8.120000e+01 2.279892e-01 4.090984e-01 5.333990e-01 5.787699e-01 6.084653e-01
8.140000e+01 2.271860e-01 4.082394e-01 5.326230e-01 5.780307e-01 6.077466e-01
8.160000e+01 2.263972e-01 4.073837e-01 5.318493e-01 5.772931e-01 6.070319e-01
8.180000e+01 2.256059e-01 4.065191e-01 5.310781e-01 5.765546e-01 6.063180e-01
8.200000e+01 2.248043e-01 4.056458e-01 5.303093e-01 5.758074e-01 6.056041e-01
8.220000e+01 2.240387e-01 4.047796e-01 5.295332e-01 5.750658e-01 6.048878e-01
8.240000e+01 2.232579e-01 4.039239e-01 5.287580e-01 5.743241e-01 6.041690e-01
8.260000e+01 2.224890e-01 4.030962e-01 5.279828e-01 5.735897e-01 6.034503e-01
8.280000e+01 2.217266e-01 4.022733e-01 5.272115e-01 5.728617e-01 6.027276e-01
8.300000e+01 2.209570e-01 4.014487e-01 5.264395e-01 5.721408e-01 6.020049e-01
8.320000e+01 2.201762e-01 4.006226e-01 5.256715e-01 5.714144e-01 6.012830e-01
8.340000e+01 2.193833e-01 3.997867e-01 5.249090e-01 5.706912e-01 6.005634e-01
8.360000e+01 2.185849e-01 3.989446e-01 5.241426e-01 5.699671e-01 5.998463e-01
8.380000e+01 2.178089e-01 3.981169e-01 5.233714e-01 5.692383e-01 5.991356e-01
8.400000e+01 2.170241e-01 3.972796e-01 5.225969e-01 5.685071e-01 5.984289e-01
8.420000e+01 2.162288e-01 3.964422e-01 5.218113e-01 5.677790e-01 5.977206e-01
8.440000e+01 2.154464e-01 3.956153e-01 5.210345e-01 5.670534e-01 5.970147e-01
8.460000e+01 2.146760e-01 3.947924e-01 5.202560e-01 5.663334e-01 5.963168e-01
8.480000e+01 2.139088e-01 3.939671e-01 5.194800e-01 5.656037e-01 5.956197e-01
8.500000e+01 2.131335e-01 3.931506e-01 5.187160e-01 5.648773e-01 5.949194e-01
8.520000e+01 2.123799e-01 3.923373e-01 5.179623e-01 5.641565e-01 5.942206e-01
8.540000e+01 2.116711e-01 3.915216e-01 5.172023e-01 5.634388e-01 5.935259e-01
8.560000e+01 2.109327e-01 3.907098e-01 5.164407e-01 5.627196e-01 5.928288e-01
8.580000e+01 2.102158e-01 3.898965e-01 5.156847e-01 5.620044e-01 5.921277e-01
8.600000e+01 2.095070e-01 3.890712e-01 5.149286e-01 5.612995e-01 5.914306e-01
8.620000e+01 2.087822e-01 3.882387e-01 5.141678e-01 5.605947e-01 5.907391e-01
8.640000e+01 2.080694e-01 3.874054e-01 5.133998e-01 5.598939e-01 5.900460e-01
8.660000e+01 2.073326e-01 3.865552e-01 5.126317e-01 5.591907e-01 5.893577e-01
8.680000e+01 2.066133e-01 3.857043e-01 5.118685e-01 5.584850e-01 5.886734e-01
8.700000e+01 2.059069e-01 3.848750e-01 5.111005e-01 5.577746e-01 5.879859e-01
8.720000e+01 2.051957e-01 3.840513e-01 5.103428e-01 5.570642e-01 5.872960e-01
8.740000e+01 2.045013e-01 3.832420e-01 5.095884e-01 5.563529e-01 5.866045e-01
8.760000e+01 2.038100e-01 3.824511e-01 5.088356e-01 5.556417e-01 5.859154e-01
8.780000e+01 2.030940e-01 3.816514e-01 5.080947e-01 5.549329e-01 5.852239e-01
8.800000e+01 2.023780e-01 3.808429e-01 5.073459e-01 5.542280e-01 5.845308e-01
8.820000e+01 2.016620e-01 3.800079e-01 5.065947e-01 5.535272e-01 5.838409e-01
8.840000e+01 2.009604e-01 3.791554e-01 5.058434e-01 5.528360e-01 5.831494e-01
8.860000e+01 2.002211e-01 3.783117e-01 5.050946e-01 5.521439e-01 5.824610e-01
8.880000e+01 1.995075e-01 3.774847e-01 5.043442e-01 5.514535e-01 5.817711e-01
8.900000e+01 1.988299e-01 3.766770e-01 5.035985e-01 5.507615e-01 5.810860e-01
8.920000e+01 1.981363e-01 3.758934e-01 5.028585e-01 5.500606e-01 5.804001e-01
8.940000e+01 1.974114e-01 3.751449e-01 5.021193e-01 5.493590e-01 5.797126e-01
8.960000e+01 1.966714e-01 3.744004e-01 5.013865e-01 5.486574e-01 5.790259e-01
8.980000e+01 1.959394e-01 3.736519e-01 5.006584e-01 5.479621e-01 5.783384e-01
9.000000e+01 1.951634e-01 3.728875e-01 4.999344e-01 5.472685e-01 5.776461e-01
9.020000e+01 1.944089e-01 3.721142e-01 4.992112e-01 5.465741e-01 5.769546e-01
9.040000e+01 1.936729e-01 3.713137e-01 4.984831e-01 5.458837e-01 5.762639e-01
9.060000e+01 1.929625e-01 3.705276e-01 4.977487e-01 5.451964e-01 5.755756e-01
9.080000e+01 1.923089e-01 3.697471e-01 4.970119e-01 5.445084e-01 5.748873e-01
9.100000e+01 1.916697e-01 3.689618e-01 4.962662e-01 5.438212e-01 5.741998e-01
9.120000e+01 1.910512e-01 3.681805e-01 4.955214e-01 5.431323e-01 5.735139e-01
9.140000e+01 1.904152e-01 3.674064e-01 4.947782e-01 5.424451e-01 5.728336e-01
9.160000e+01 1.897704e-01 3.666299e-01 4.940398e-01 5.417611e-01 5.721517e-01
9.180000e+01 1.890976e-01 3.658430e-01 4.933197e-01 5.410770e-01 5.714682e-01
9.200000e+01 1.884159e-01 3.650634e-01 4.926125e-01 5.403938e-01 5.707839e-01
9.220000e+01 1.877263e-01 3.642893e-01 4.919037e-01 5.397138e-01 5.701044e-01
9.240000e+01 1.870511e-01 3.635216e-01 4.912012e-01 5.390369e-01 5.694225e-01
9.260000e+01 1.863663e-01 3.627571e-01 4.904964e-01 5.383625e-01 5.687414e-01
9.280000e+01 1.856823e-01 3.619974e-01 4.897844e-01 5.376841e-01 5.680595e-01
9.300000e+01 1.849862e-01 3.612554e-01 4.890651e-01 5.370129e-01 5.673784e-01
9.320000e+01 1.842814e-01 3.604925e-01 4.883435e-01 5.363464e-01 5.666989e-01
9.340000e+01 1.835934e-01 3.597584e-01 4.876163e-01 5.356776e-01 5.660218e-01
9.360000e+01 1.829214e-01 3.590124e-01 4.868971e-01 5.350112e-01 5.653455e-01
9.380000e+01 1.822750e-01 3.582543e-01 4.861746e-01 5.343439e-01 5.646684e-01
9.400000e+01 1.816517e-01 3.575058e-01 4.854562e-01 5.336719e-01 5.639953e-01
9.420000e+01 1.810293e-01 3.567445e-01 4.847346e-01 5.330007e-01 5.633198e-01
9.440000e+01 1.803949e-01 3.559905e-01 4.840233e-01 5.323318e-01 5.626491e-01
9.460000e+01 1.797677e-01 3.552508e-01 4.833065e-01 5.316638e-01 5.619728e-01
9.480000e+01 1.791117e-01 3.545031e-01 4.825905e-01 5.309950e-01 5.612989e-01
9.500000e+01 1.784508e-01 3.537675e-01 4.818808e-01 5.303342e-01 5.606234e-01
9.520000e+01 1.778004e-01 3.530390e-01 4.811768e-01 5.296717e-01 5.599487e-01
9.540000e+01 1.771780e-01 3.523178e-01 4.804824e-01 5.290085e-01 5.592748e-01
9.560000e+01 1.765756e-01 3.515981e-01 4.797912e-01 5.283413e-01 5.586073e-01
9.580000e+01 1.759708e-01 3.508785e-01 4.790975e-01 5.276764e-01 5.579422e-01
9.600000e+01 1.753499e-01 3.501652e-01 4.783975e-01 5.270116e-01 5.572755e-01
9.620000e+01 1.747331e-01 3.494448e-01 4.777055e-01 5.263436e-01 5.566144e-01
9.640000e+01 1.741187e-01 3.487195e-01 4.770086e-01 5.256764e-01 5.559525e-01
9.660000e+01 1.734843e-01 3.480006e-01 4.763142e-01 5.250107e-01 5.552930e-01
9.680000e+01 1.728771e-01 3.472906e-01 4.756174e-01 5.243531e-01 5.546367e-01
9.700000e+01 1.722978e-01 3.465838e-01 4.749214e-01 5.237043e-01 5.539781e-01
9.720000e+01 1.717266e-01 3.458705e-01 4.742261e-01 5.230506e-01 5.533194e-01
9.740000e+01 1.711650e-01 3.451813e-01 4.735277e-01 5.223962e-01 5.526599e-01
9.760000e+01 1.706370e-01 3.444760e-01 4.728293e-01 5.217466e-01 5.519996e-01
9.780000e+01 1.700834e-01 3.437836e-01 4.721284e-01 5.210897e-01 5.513377e-01
9.800000e+01 1.694945e-01 3.431032e-01 4.714276e-01 5.204321e-01 5.506790e-01
9.820000e+01 1.688897e-01 3.424147e-01 4.707332e-01 5.197761e-01 5.500243e-01
9.840000e+01 1.682865e-01 3.417247e-01 4.700532e-01 5.191177e-01 5.493728e-01
9.860000e+01 1.676545e-01 3.410587e-01 4.693667e-01 5.184624e-01 5.487213e-01
9.880000e+01 1.670361e-01 3.403847e-01 4.686891e-01 5.178104e-01 5.480722e-01
9.900000e+01 1.664448e-01 3.397050e-01 4.679995e-01 5.171648e-01 5.474256e-01
9.920000e+01 1.658616e-01 3.390206e-01 4.673106e-01 5.165215e-01 5.467853e-01
9.940000e+01 1.653280e-01 3.383234e-01 4.666154e-01 5.158767e-01 5.461450e-01
9.960000e+01 1.647960e-01 3.376213e-01 4.659266e-01 5.152351e-01 5.455055e-01
9.980000e+01 1.642832e-01 3.369457e-01 4.652370e-01 5.145959e-01 5.448692e-01
